# Supplementary material for: How well do force fields capture the strength of salt bridges in proteins?
Source: PeerJ. 2018 Jun 11;6:e4967. doi: 10.7717/peerj.4967 (PMC6001725; doi:10.7717/peerj.4967)
Supplement: Data S1 — Raw data including input files for simulations (Gromacs and PLUMED) and output from PLUMED (bias and free energy surfaces). [file peerj-06-4967-s003.bz2]

Archive with 319 entries (279 files):
- raw_data
- raw_data/._C22_TIPS3P
- raw_data/C22_TIPS3P
- raw_data/._A99SB-disp
- raw_data/A99SB-disp
- raw_data/._C22
- raw_data/C22
- raw_data/._README
- raw_data/README
- raw_data/._A99_star_ILDN
- raw_data/A99_star_ILDN
- raw_data/._ff15ipq
- raw_data/ff15ipq
- raw_data/._cutoff
- raw_data/cutoff
- raw_data/._C27
- raw_data/C27
- raw_data/._A03w
- raw_data/A03w
- raw_data/._OPLS
- raw_data/OPLS
- raw_data/OPLS/._K58
- raw_data/OPLS/K58
- raw_data/OPLS/._.DS_Store
- raw_data/OPLS/.DS_Store
- raw_data/OPLS/._K39
- raw_data/OPLS/K39
- raw_data/OPLS/._K12
- raw_data/OPLS/K12
- raw_data/OPLS/K12/._HILLS
- raw_data/OPLS/K12/HILLS
- raw_data/OPLS/K12/._plumed.dat
- raw_data/OPLS/K12/plumed.dat
- raw_data/OPLS/K12/._fes.dat
- raw_data/OPLS/K12/fes.dat
- raw_data/OPLS/K12/._run.mdp
- raw_data/OPLS/K12/run.mdp
- raw_data/OPLS/K39/._HILLS
- raw_data/OPLS/K39/HILLS
- raw_data/OPLS/K39/._plumed.dat
- raw_data/OPLS/K39/plumed.dat
- raw_data/OPLS/K39/._fes.dat
- raw_data/OPLS/K39/fes.dat
- raw_data/OPLS/K39/._run.mdp
- raw_data/OPLS/K39/run.mdp
- raw_data/OPLS/K58/._HILLS
- raw_data/OPLS/K58/HILLS
- raw_data/OPLS/K58/._plumed.dat
- raw_data/OPLS/K58/plumed.dat
- raw_data/OPLS/K58/._fes.dat
- raw_data/OPLS/K58/fes.dat
- raw_data/OPLS/K58/._run.mdp
- raw_data/OPLS/K58/run.mdp
- raw_data/A03w/._K58
- raw_data/A03w/K58
- raw_data/A03w/._.DS_Store
- raw_data/A03w/.DS_Store
- raw_data/A03w/._K39
- raw_data/A03w/K39
- raw_data/A03w/._K12
- raw_data/A03w/K12
- raw_data/A03w/K12/._HILLS
- raw_data/A03w/K12/HILLS
- raw_data/A03w/K12/._plumed.dat
- raw_data/A03w/K12/plumed.dat
- raw_data/A03w/K12/._fes.dat
- raw_data/A03w/K12/fes.dat
- raw_data/A03w/K12/._run.mdp
- raw_data/A03w/K12/run.mdp
- raw_data/A03w/K39/._HILLS
- raw_data/A03w/K39/HILLS
- raw_data/A03w/K39/._plumed.dat
- raw_data/A03w/K39/plumed.dat
- raw_data/A03w/K39/._fes.dat
- raw_data/A03w/K39/fes.dat
- raw_data/A03w/K39/._run.mdp
- raw_data/A03w/K39/run.mdp
- raw_data/A03w/K58/._HILLS
- raw_data/A03w/K58/HILLS
- raw_data/A03w/K58/._plumed.dat
- raw_data/A03w/K58/plumed.dat
- raw_data/A03w/K58/._fes.dat
- raw_data/A03w/K58/fes.dat
- raw_data/A03w/K58/._run.mdp
- raw_data/A03w/K58/run.mdp
- raw_data/C27/._K58
- raw_data/C27/K58
- raw_data/C27/._.DS_Store
- raw_data/C27/.DS_Store
- raw_data/C27/._K39
- raw_data/C27/K39
- raw_data/C27/._K12
- raw_data/C27/K12
- raw_data/C27/K12/._HILLS
- raw_data/C27/K12/HILLS
- raw_data/C27/K12/._plumed.dat
- raw_data/C27/K12/plumed.dat
- raw_data/C27/K12/._fes.dat
- raw_data/C27/K12/fes.dat
- raw_data/C27/K12/._run.mdp
- raw_data/C27/K12/run.mdp
- raw_data/C27/K39/._HILLS
- raw_data/C27/K39/HILLS
- raw_data/C27/K39/._plumed.dat
- raw_data/C27/K39/plumed.dat
- raw_data/C27/K39/._fes.dat
- raw_data/C27/K39/fes.dat
- raw_data/C27/K39/._run.mdp
- raw_data/C27/K39/run.mdp
- raw_data/C27/K58/._HILLS
- raw_data/C27/K58/HILLS
- raw_data/C27/K58/._plumed.dat
- raw_data/C27/K58/plumed.dat
- raw_data/C27/K58/._fes.dat
- raw_data/C27/K58/fes.dat
- raw_data/C27/K58/._run.mdp
- raw_data/C27/K58/run.mdp
- raw_data/cutoff/._C22_TIPS3P
- raw_data/cutoff/C22_TIPS3P
- raw_data/cutoff/C22_TIPS3P/._K39_1.0_cutoff
- raw_data/cutoff/C22_TIPS3P/K39_1.0_cutoff
- raw_data/cutoff/C22_TIPS3P/._K39_1.2_cutoff
- raw_data/cutoff/C22_TIPS3P/K39_1.2_cutoff
- raw_data/cutoff/C22_TIPS3P/._K12_1.2_cutoff
- raw_data/cutoff/C22_TIPS3P/K12_1.2_cutoff
- raw_data/cutoff/C22_TIPS3P/._K12_1.4_cutoff
- raw_data/cutoff/C22_TIPS3P/K12_1.4_cutoff
- raw_data/cutoff/C22_TIPS3P/._K39_1.4_cutoff
- raw_data/cutoff/C22_TIPS3P/K39_1.4_cutoff
- raw_data/cutoff/C22_TIPS3P/K39_1.4_cutoff/._HILLS
- raw_data/cutoff/C22_TIPS3P/K39_1.4_cutoff/HILLS
- raw_data/cutoff/C22_TIPS3P/K39_1.4_cutoff/._plumed.dat
- raw_data/cutoff/C22_TIPS3P/K39_1.4_cutoff/plumed.dat
- raw_data/cutoff/C22_TIPS3P/K39_1.4_cutoff/._fes.dat
- raw_data/cutoff/C22_TIPS3P/K39_1.4_cutoff/fes.dat
- raw_data/cutoff/C22_TIPS3P/K39_1.4_cutoff/._run.mdp
- raw_data/cutoff/C22_TIPS3P/K39_1.4_cutoff/run.mdp
- raw_data/cutoff/C22_TIPS3P/K12_1.4_cutoff/._HILLS
- raw_data/cutoff/C22_TIPS3P/K12_1.4_cutoff/HILLS
- raw_data/cutoff/C22_TIPS3P/K12_1.4_cutoff/._plumed.dat
- raw_data/cutoff/C22_TIPS3P/K12_1.4_cutoff/plumed.dat
- raw_data/cutoff/C22_TIPS3P/K12_1.4_cutoff/._fes.dat
- raw_data/cutoff/C22_TIPS3P/K12_1.4_cutoff/fes.dat
- raw_data/cutoff/C22_TIPS3P/K12_1.4_cutoff/._run.mdp
- raw_data/cutoff/C22_TIPS3P/K12_1.4_cutoff/run.mdp
- raw_data/cutoff/C22_TIPS3P/K12_1.2_cutoff/._HILLS
- raw_data/cutoff/C22_TIPS3P/K12_1.2_cutoff/HILLS
- raw_data/cutoff/C22_TIPS3P/K12_1.2_cutoff/._plumed.dat
- raw_data/cutoff/C22_TIPS3P/K12_1.2_cutoff/plumed.dat
- raw_data/cutoff/C22_TIPS3P/K12_1.2_cutoff/._fes.dat
- raw_data/cutoff/C22_TIPS3P/K12_1.2_cutoff/fes.dat
- raw_data/cutoff/C22_TIPS3P/K12_1.2_cutoff/._run.mdp
- raw_data/cutoff/C22_TIPS3P/K12_1.2_cutoff/run.mdp
- raw_data/cutoff/C22_TIPS3P/K39_1.2_cutoff/._HILLS
- raw_data/cutoff/C22_TIPS3P/K39_1.2_cutoff/HILLS
- raw_data/cutoff/C22_TIPS3P/K39_1.2_cutoff/._plumed.dat
- raw_data/cutoff/C22_TIPS3P/K39_1.2_cutoff/plumed.dat
- raw_data/cutoff/C22_TIPS3P/K39_1.2_cutoff/._fes.dat
- raw_data/cutoff/C22_TIPS3P/K39_1.2_cutoff/fes.dat
- raw_data/cutoff/C22_TIPS3P/K39_1.2_cutoff/._run.mdp
- raw_data/cutoff/C22_TIPS3P/K39_1.2_cutoff/run.mdp
- raw_data/cutoff/C22_TIPS3P/K39_1.0_cutoff/._HILLS
- raw_data/cutoff/C22_TIPS3P/K39_1.0_cutoff/HILLS
- raw_data/cutoff/C22_TIPS3P/K39_1.0_cutoff/._plumed.dat
- raw_data/cutoff/C22_TIPS3P/K39_1.0_cutoff/plumed.dat
- raw_data/cutoff/C22_TIPS3P/K39_1.0_cutoff/._fes.dat
- raw_data/cutoff/C22_TIPS3P/K39_1.0_cutoff/fes.dat
- raw_data/cutoff/C22_TIPS3P/K39_1.0_cutoff/._run.mdp
- raw_data/cutoff/C22_TIPS3P/K39_1.0_cutoff/run.mdp
- raw_data/ff15ipq/._K58
- raw_data/ff15ipq/K58
- raw_data/ff15ipq/._K39
- raw_data/ff15ipq/K39
- raw_data/ff15ipq/._K12
- raw_data/ff15ipq/K12
- raw_data/ff15ipq/K12/._HILLS
- raw_data/ff15ipq/K12/HILLS
- raw_data/ff15ipq/K12/._plumed.dat
- raw_data/ff15ipq/K12/plumed.dat
- raw_data/ff15ipq/K12/._fes.dat
- raw_data/ff15ipq/K12/fes.dat
- raw_data/ff15ipq/K12/._run.mdp
- raw_data/ff15ipq/K12/run.mdp
- raw_data/ff15ipq/K39/._HILLS
- raw_data/ff15ipq/K39/HILLS
- raw_data/ff15ipq/K39/._plumed.dat
- raw_data/ff15ipq/K39/plumed.dat
- raw_data/ff15ipq/K39/._fes.dat
- raw_data/ff15ipq/K39/fes.dat
- raw_data/ff15ipq/K39/._run.mdp
- raw_data/ff15ipq/K39/run.mdp
- raw_data/ff15ipq/K58/._HILLS
- raw_data/ff15ipq/K58/HILLS
- raw_data/ff15ipq/K58/._plumed.dat
- raw_data/ff15ipq/K58/plumed.dat
- raw_data/ff15ipq/K58/._fes.dat
- raw_data/ff15ipq/K58/fes.dat
- raw_data/ff15ipq/K58/._run.mdp
- raw_data/ff15ipq/K58/run.mdp
- raw_data/A99_star_ILDN/._K58
- raw_data/A99_star_ILDN/K58
- raw_data/A99_star_ILDN/._K39
- raw_data/A99_star_ILDN/K39
- raw_data/A99_star_ILDN/._K12
- raw_data/A99_star_ILDN/K12
- raw_data/A99_star_ILDN/K12/._HILLS
- raw_data/A99_star_ILDN/K12/HILLS
- raw_data/A99_star_ILDN/K12/._plumed.dat
- raw_data/A99_star_ILDN/K12/plumed.dat
- raw_data/A99_star_ILDN/K12/._fes.dat
- raw_data/A99_star_ILDN/K12/fes.dat
- raw_data/A99_star_ILDN/K12/._run.mdp
- raw_data/A99_star_ILDN/K12/run.mdp
- raw_data/A99_star_ILDN/K39/._HILLS
- raw_data/A99_star_ILDN/K39/HILLS
- raw_data/A99_star_ILDN/K39/._plumed.dat
- raw_data/A99_star_ILDN/K39/plumed.dat
- raw_data/A99_star_ILDN/K39/._fes.dat
- raw_data/A99_star_ILDN/K39/fes.dat
- raw_data/A99_star_ILDN/K39/._run.mdp
- raw_data/A99_star_ILDN/K39/run.mdp
- raw_data/A99_star_ILDN/K58/._HILLS
- raw_data/A99_star_ILDN/K58/HILLS
- raw_data/A99_star_ILDN/K58/._plumed.dat
- raw_data/A99_star_ILDN/K58/plumed.dat
- raw_data/A99_star_ILDN/K58/._fes.dat
- raw_data/A99_star_ILDN/K58/fes.dat
- raw_data/A99_star_ILDN/K58/._run.mdp
- raw_data/A99_star_ILDN/K58/run.mdp
- raw_data/C22/._K58
- raw_data/C22/K58
- raw_data/C22/._K39
- raw_data/C22/K39
- raw_data/C22/._K12
- raw_data/C22/K12
- raw_data/C22/K12/._HILLS
- raw_data/C22/K12/HILLS
- raw_data/C22/K12/._plumed.dat
- raw_data/C22/K12/plumed.dat
- raw_data/C22/K12/._fes.dat
- raw_data/C22/K12/fes.dat
- raw_data/C22/K12/._run.mdp
- raw_data/C22/K12/run.mdp
- raw_data/C22/K39/._HILLS
- raw_data/C22/K39/HILLS
- raw_data/C22/K39/._plumed.dat
- raw_data/C22/K39/plumed.dat
- raw_data/C22/K39/._fes.dat
- raw_data/C22/K39/fes.dat
- raw_data/C22/K39/._run.mdp
- raw_data/C22/K39/run.mdp
- raw_data/C22/K58/._HILLS
- raw_data/C22/K58/HILLS
- raw_data/C22/K58/._plumed.dat
- raw_data/C22/K58/plumed.dat
- raw_data/C22/K58/._fes.dat
- raw_data/C22/K58/fes.dat
- raw_data/C22/K58/._run.mdp
- raw_data/C22/K58/run.mdp
- raw_data/A99SB-disp/._K58
- raw_data/A99SB-disp/K58
- raw_data/A99SB-disp/._K39
- raw_data/A99SB-disp/K39
- raw_data/A99SB-disp/._K12
- raw_data/A99SB-disp/K12
- raw_data/A99SB-disp/K12/._HILLS
- raw_data/A99SB-disp/K12/HILLS
- raw_data/A99SB-disp/K12/._plumed.dat
- raw_data/A99SB-disp/K12/plumed.dat
- raw_data/A99SB-disp/K12/._fes.dat
- raw_data/A99SB-disp/K12/fes.dat
- raw_data/A99SB-disp/K12/._run.mdp
- raw_data/A99SB-disp/K12/run.mdp
- raw_data/A99SB-disp/K39/._HILLS
- raw_data/A99SB-disp/K39/HILLS
- raw_data/A99SB-disp/K39/._plumed.dat
- raw_data/A99SB-disp/K39/plumed.dat
- raw_data/A99SB-disp/K39/._fes.dat
- raw_data/A99SB-disp/K39/fes.dat
- raw_data/A99SB-disp/K39/._run.mdp
- raw_data/A99SB-disp/K39/run.mdp
- raw_data/A99SB-disp/K58/._HILLS
- raw_data/A99SB-disp/K58/HILLS
- raw_data/A99SB-disp/K58/._plumed.dat
- raw_data/A99SB-disp/K58/plumed.dat
- raw_data/A99SB-disp/K58/._fes.dat
- raw_data/A99SB-disp/K58/fes.dat
- raw_data/A99SB-disp/K58/._run.mdp
- raw_data/A99SB-disp/K58/run.mdp
- raw_data/C22_TIPS3P/._K58
- raw_data/C22_TIPS3P/K58
- raw_data/C22_TIPS3P/._K39
- raw_data/C22_TIPS3P/K39
- raw_data/C22_TIPS3P/._K12
- raw_data/C22_TIPS3P/K12
- raw_data/C22_TIPS3P/K12/._HILLS
- raw_data/C22_TIPS3P/K12/HILLS
- raw_data/C22_TIPS3P/K12/._plumed.dat
- raw_data/C22_TIPS3P/K12/plumed.dat
- raw_data/C22_TIPS3P/K12/._fes.dat
[truncated: 19 more entries]
