# Supplementary material for: How well do force fields capture the strength of salt bridges in proteins?
Source: PeerJ. 2018 Jun 11;6:e4967. doi: 10.7717/peerj.4967 (PMC6001725; doi:10.7717/peerj.4967)
Supplement: Data S1 — Raw data including input files for simulations (Gromacs and PLUMED) and output from PLUMED (bias and free energy surfaces). [file peerj-06-4967-s003.bz2 › raw_data/README]

########

Paper:
How well do force fields capture the strength of salt bridges in proteins?


Authors:
Mustapha Carab Ahmed, Elena Papaleo, Kresten Lindorff-Larsen


#########

Contains:
Plumed:
	Input:
	plumed.dat

	Output:
	HILLS 
	fes.dat	

Gromacs:
	Input:
	run.mdp
