# Supplementary material for: How well do force fields capture the strength of salt bridges in proteins?
Source: PeerJ. 2018 Jun 11;6:e4967. doi: 10.7717/peerj.4967 (PMC6001725; doi:10.7717/peerj.4967)
Supplement: Data S1 — Raw data including input files for simulations (Gromacs and PLUMED) and output from PLUMED (bias and free energy surfaces). [file peerj-06-4967-s003.bz2 › raw_data/OPLS/K12/plumed.dat]

HILLS HEIGHT 0.5  W_STRIDE 2000

WELLTEMPERED SIMTEMP 298 BIASFACTOR 4

PRINT W_STRIDE 1000

#CV1 DIST NZ-LYS4  OE1-GLU15
DISTANCE LIST 71 250 SIGMA 0.05

#CV2 DIST NZ-LYS4  OE2-GLU15
DISTANCE LIST 71 251 SIGMA 0.05

UWALL CV 1 LIMIT 1.35 KAPPA 200000
UWALL CV 2 LIMIT 1.35 KAPPA 200000

ENDMETA
