# Supplementary material for: How well do force fields capture the strength of salt bridges in proteins?
Source: PeerJ. 2018 Jun 11;6:e4967. doi: 10.7717/peerj.4967 (PMC6001725; doi:10.7717/peerj.4967)
Supplement: Data S1 — Raw data including input files for simulations (Gromacs and PLUMED) and output from PLUMED (bias and free energy surfaces). [file peerj-06-4967-s003.bz2 › raw_data/OPLS/K12/fes.dat]

        0.0964859010        0.0935767620       -0.0000443201
        0.0964859010        0.1086697267       -0.0001249050
        0.0964859010        0.1237626913       -0.0003238465
        0.0964859010        0.1388556560       -0.0007733030
        0.0964859010        0.1539486207       -0.0017028503
        0.0964859010        0.1690415853       -0.0034633920
        0.0964859010        0.1841345500       -0.0065185338
        0.0964859010        0.1992275147       -0.0113794133
        0.0964859010        0.2143204793       -0.0184764927
        0.0964859010        0.2294134440       -0.0279965925
        0.0964859010        0.2445064087       -0.0397484503
        0.0964859010        0.2595993733       -0.0531286732
        0.0964859010        0.2746923380       -0.0672261216
        0.0964859010        0.2897853027       -0.0810392769
        0.0964859010        0.3048782673       -0.0937254613
        0.0964859010        0.3199712320       -0.1047873750
        0.0964859010        0.3350641967       -0.1141352474
        0.0964859010        0.3501571613       -0.1220147207
        0.0964859010        0.3652501260       -0.1288294832
        0.0964859010        0.3803430907       -0.1349041752
        0.0964859010        0.3954360553       -0.1402420102
        0.0964859010        0.4105290200       -0.1443487228
        0.0964859010        0.4256219847       -0.1462119640
        0.0964859010        0.4407149493       -0.1445097810
        0.0964859010        0.4558079140       -0.1380436191
        0.0964859010        0.4709008787       -0.1262651909
        0.0964859010        0.4859938433       -0.1096660079
        0.0964859010        0.5010868080       -0.0898126897
        0.0964859010        0.5161797727       -0.0689663666
        0.0964859010        0.5312727373       -0.0494393729
        0.0964859010        0.5463657020       -0.0329769877
        0.0964859010        0.5614586667       -0.0204174988
        0.0964859010        0.5765516313       -0.0117143102
        0.0964859010        0.5916445960       -0.0062214447
        0.0964859010        0.6067375607       -0.0030570384
        0.0964859010        0.6218305253       -0.0013897704
        0.0964859010        0.6369234900       -0.0005848430
        0.0964859010        0.6520164547       -0.0002280617
        0.0964859010        0.6671094193       -0.0000825497
        0.0964859010        0.6822023840       -0.0000278018
        0.0964859010        0.6972953487       -0.0000087400
        0.0964859010        0.7123883133       -0.0000025750
        0.0964859010        0.7274812780        0.0000000000
        0.0964859010        0.7425742427        0.0000000000
        0.0964859010        0.7576672073        0.0000000000
        0.0964859010        0.7727601720        0.0000000000
        0.0964859010        0.7878531367        0.0000000000
        0.0964859010        0.8029461013        0.0000000000
        0.0964859010        0.8180390660        0.0000000000
        0.0964859010        0.8331320307        0.0000000000
        0.0964859010        0.8482249953        0.0000000000
        0.0964859010        0.8633179600        0.0000000000
        0.0964859010        0.8784109247        0.0000000000
        0.0964859010        0.8935038893        0.0000000000
        0.0964859010        0.9085968540        0.0000000000
        0.0964859010        0.9236898187        0.0000000000
        0.0964859010        0.9387827833        0.0000000000
        0.0964859010        0.9538757480        0.0000000000
        0.0964859010        0.9689687127        0.0000000000
        0.0964859010        0.9840616773        0.0000000000
        0.0964859010        0.9991546420        0.0000000000
        0.0964859010        1.0142476067        0.0000000000
        0.0964859010        1.0293405713        0.0000000000
        0.0964859010        1.0444335360        0.0000000000
        0.0964859010        1.0595265007        0.0000000000
        0.0964859010        1.0746194653        0.0000000000
        0.0964859010        1.0897124300        0.0000000000
        0.0964859010        1.1048053947        0.0000000000
        0.0964859010        1.1198983593        0.0000000000
        0.0964859010        1.1349913240        0.0000000000
        0.0964859010        1.1500842887        0.0000000000
        0.0964859010        1.1651772533        0.0000000000
        0.0964859010        1.1802702180        0.0000000000
        0.0964859010        1.1953631827        0.0000000000
        0.0964859010        1.2104561473        0.0000000000
        0.0964859010        1.2255491120        0.0000000000
        0.0964859010        1.2406420767        0.0000000000
        0.0964859010        1.2557350413        0.0000000000
        0.0964859010        1.2708280060        0.0000000000
        0.0964859010        1.2859209707        0.0000000000
        0.0964859010        1.3010139353        0.0000000000
        0.0964859010        1.3161069000        0.0000000000
        0.0964859010        1.3311998647        0.0000000000
        0.0964859010        1.3462928293        0.0000000000
        0.0964859010        1.3613857940        0.0000000000
        0.0964859010        1.3764787587        0.0000000000
        0.0964859010        1.3915717233        0.0000000000
        0.0964859010        1.4066646880        0.0000000000
        0.0964859010        1.4217576527        0.0000000000
        0.0964859010        1.4368506173        0.0000000000
        0.0964859010        1.4519435820        0.0000000000
        0.0964859010        1.4670365467        0.0000000000
        0.0964859010        1.4821295113        0.0000000000
        0.0964859010        1.4972224760        0.0000000000
        0.0964859010        1.5123154407        0.0000000000
        0.0964859010        1.5274084053        0.0000000000
        0.0964859010        1.5425013700        0.0000000000
        0.0964859010        1.5575943347        0.0000000000
        0.0964859010        1.5726872993        0.0000000000
        0.0964859010        1.5877802640        0.0000000000

        0.1114628357        0.0935767620       -0.0001217551
        0.1114628357        0.1086697267       -0.0003426833
        0.1114628357        0.1237626913       -0.0008871940
        0.1114628357        0.1388556560       -0.0021150560
        0.1114628357        0.1539486207       -0.0046489473
        0.1114628357        0.1690415853       -0.0094359338
        0.1114628357        0.1841345500       -0.0177183770
        0.1114628357        0.1992275147       -0.0308502521
        0.1114628357        0.2143204793       -0.0499446851
        0.1114628357        0.2294134440       -0.0754344840
        0.1114628357        0.2445064087       -0.1067212036
        0.1114628357        0.2595993733       -0.1421064140
        0.1114628357        0.2746923380       -0.1790999144
        0.1114628357        0.2897853027       -0.2150232644
        0.1114628357        0.3048782673       -0.2476793550
        0.1114628357        0.3199712320       -0.2758329692
        0.1114628357        0.3350641967       -0.2993478367
        0.1114628357        0.3501571613       -0.3189707508
        0.1114628357        0.3652501260       -0.3358529341
        0.1114628357        0.3803430907       -0.3509307303
        0.1114628357        0.3954360553       -0.3642989920
        0.1114628357        0.4105290200       -0.3747503988
        0.1114628357        0.4256219847       -0.3797044797
        0.1114628357        0.4407149493       -0.3757218427
        0.1114628357        0.4558079140       -0.3596077853
        0.1114628357        0.4709008787       -0.3297849785
        0.1114628357        0.4859938433       -0.2873430511
        0.1114628357        0.5010868080       -0.2361900070
        0.1114628357        0.5161797727       -0.1821174765
        0.1114628357        0.5312727373       -0.1311507597
        0.1114628357        0.5463657020       -0.0879224976
        0.1114628357        0.5614586667       -0.0547421989
        0.1114628357        0.5765516313       -0.0316051332
        0.1114628357        0.5916445960       -0.0169050821
        0.1114628357        0.6067375607       -0.0083748400
        0.1114628357        0.6218305253       -0.0038438537
        0.1114628357        0.6369234900       -0.0016360080
        0.1114628357        0.6520164547       -0.0006467252
        0.1114628357        0.6671094193       -0.0002380033
        0.1114628357        0.6822023840       -0.0000817994
        0.1114628357        0.6972953487       -0.0000263620
        0.1114628357        0.7123883133       -0.0000080052
        0.1114628357        0.7274812780       -0.0000023029
        0.1114628357        0.7425742427        0.0000000000
        0.1114628357        0.7576672073        0.0000000000
        0.1114628357        0.7727601720        0.0000000000
        0.1114628357        0.7878531367        0.0000000000
        0.1114628357        0.8029461013        0.0000000000
        0.1114628357        0.8180390660        0.0000000000
        0.1114628357        0.8331320307        0.0000000000
        0.1114628357        0.8482249953        0.0000000000
        0.1114628357        0.8633179600        0.0000000000
        0.1114628357        0.8784109247        0.0000000000
        0.1114628357        0.8935038893        0.0000000000
        0.1114628357        0.9085968540        0.0000000000
        0.1114628357        0.9236898187        0.0000000000
        0.1114628357        0.9387827833        0.0000000000
        0.1114628357        0.9538757480        0.0000000000
        0.1114628357        0.9689687127        0.0000000000
        0.1114628357        0.9840616773        0.0000000000
        0.1114628357        0.9991546420        0.0000000000
        0.1114628357        1.0142476067        0.0000000000
        0.1114628357        1.0293405713        0.0000000000
        0.1114628357        1.0444335360        0.0000000000
        0.1114628357        1.0595265007        0.0000000000
        0.1114628357        1.0746194653        0.0000000000
        0.1114628357        1.0897124300        0.0000000000
        0.1114628357        1.1048053947        0.0000000000
        0.1114628357        1.1198983593        0.0000000000
        0.1114628357        1.1349913240        0.0000000000
        0.1114628357        1.1500842887        0.0000000000
        0.1114628357        1.1651772533        0.0000000000
        0.1114628357        1.1802702180        0.0000000000
        0.1114628357        1.1953631827        0.0000000000
        0.1114628357        1.2104561473        0.0000000000
        0.1114628357        1.2255491120        0.0000000000
        0.1114628357        1.2406420767        0.0000000000
        0.1114628357        1.2557350413        0.0000000000
        0.1114628357        1.2708280060        0.0000000000
        0.1114628357        1.2859209707        0.0000000000
        0.1114628357        1.3010139353        0.0000000000
        0.1114628357        1.3161069000        0.0000000000
        0.1114628357        1.3311998647        0.0000000000
        0.1114628357        1.3462928293        0.0000000000
        0.1114628357        1.3613857940        0.0000000000
        0.1114628357        1.3764787587        0.0000000000
        0.1114628357        1.3915717233        0.0000000000
        0.1114628357        1.4066646880        0.0000000000
        0.1114628357        1.4217576527        0.0000000000
        0.1114628357        1.4368506173        0.0000000000
        0.1114628357        1.4519435820        0.0000000000
        0.1114628357        1.4670365467        0.0000000000
        0.1114628357        1.4821295113        0.0000000000
        0.1114628357        1.4972224760        0.0000000000
        0.1114628357        1.5123154407        0.0000000000
        0.1114628357        1.5274084053        0.0000000000
        0.1114628357        1.5425013700        0.0000000000
        0.1114628357        1.5575943347        0.0000000000
        0.1114628357        1.5726872993        0.0000000000
        0.1114628357        1.5877802640        0.0000000000

        0.1264397705        0.0935767620       -0.0003083078
        0.1264397705        0.1086697267       -0.0008664226
        0.1264397705        0.1237626913       -0.0022394062
        0.1264397705        0.1388556560       -0.0053289084
        0.1264397705        0.1539486207       -0.0116891603
        0.1264397705        0.1690415853       -0.0236712441
        0.1264397705        0.1841345500       -0.0443351449
        0.1264397705        0.1992275147       -0.0769729789
        0.1264397705        0.2143204793       -0.1242172972
        0.1264397705        0.2294134440       -0.1869520908
        0.1264397705        0.2445064087       -0.2634746070
        0.1264397705        0.2595993733       -0.3493873103
        0.1264397705        0.2746923380       -0.4384334763
        0.1264397705        0.2897853027       -0.5240391368
        0.1264397705        0.3048782673       -0.6009651035
        0.1264397705        0.3199712320       -0.6664366607
        0.1264397705        0.3350641967       -0.7203996780
        0.1264397705        0.3501571613       -0.7649256314
        0.1264397705        0.3652501260       -0.8030213777
        0.1264397705        0.3803430907       -0.8371457482
        0.1264397705        0.3954360553       -0.8677296423
        0.1264397705        0.4105290200       -0.8920775825
        0.1264397705        0.4256219847       -0.9041611289
        0.1264397705        0.4407149493       -0.8957776375
        0.1264397705        0.4558079140       -0.8591232150
        0.1264397705        0.4709008787       -0.7900659090
        0.1264397705        0.4859938433       -0.6907331460
        0.1264397705        0.5010868080       -0.5700186004
        0.1264397705        0.5161797727       -0.4414934999
        0.1264397705        0.5312727373       -0.3195370514
        0.1264397705        0.5463657020       -0.2154199033
        0.1264397705        0.5614586667       -0.1349732377
        0.1264397705        0.5765516313       -0.0784869778
        0.1264397705        0.5916445960       -0.0423297803
        0.1264397705        0.6067375607       -0.0211739569
        0.1264397705        0.6218305253       -0.0098304368
        0.1264397705        0.6369234900       -0.0042420935
        0.1264397705        0.6520164547       -0.0017052573
        0.1264397705        0.6671094193       -0.0006405339
        0.1264397705        0.6822023840       -0.0002257188
        0.1264397705        0.6972953487       -0.0000749826
        0.1264397705        0.7123883133       -0.0000236083
        0.1264397705        0.7274812780       -0.0000070839
        0.1264397705        0.7425742427       -0.0000020357
        0.1264397705        0.7576672073        0.0000000000
        0.1264397705        0.7727601720        0.0000000000
        0.1264397705        0.7878531367        0.0000000000
        0.1264397705        0.8029461013        0.0000000000
        0.1264397705        0.8180390660        0.0000000000
        0.1264397705        0.8331320307        0.0000000000
        0.1264397705        0.8482249953        0.0000000000
        0.1264397705        0.8633179600        0.0000000000
        0.1264397705        0.8784109247        0.0000000000
        0.1264397705        0.8935038893        0.0000000000
        0.1264397705        0.9085968540        0.0000000000
        0.1264397705        0.9236898187        0.0000000000
        0.1264397705        0.9387827833        0.0000000000
        0.1264397705        0.9538757480        0.0000000000
        0.1264397705        0.9689687127        0.0000000000
        0.1264397705        0.9840616773        0.0000000000
        0.1264397705        0.9991546420        0.0000000000
        0.1264397705        1.0142476067        0.0000000000
        0.1264397705        1.0293405713        0.0000000000
        0.1264397705        1.0444335360        0.0000000000
        0.1264397705        1.0595265007        0.0000000000
        0.1264397705        1.0746194653        0.0000000000
        0.1264397705        1.0897124300        0.0000000000
        0.1264397705        1.1048053947        0.0000000000
        0.1264397705        1.1198983593        0.0000000000
        0.1264397705        1.1349913240        0.0000000000
        0.1264397705        1.1500842887        0.0000000000
        0.1264397705        1.1651772533        0.0000000000
        0.1264397705        1.1802702180        0.0000000000
        0.1264397705        1.1953631827        0.0000000000
        0.1264397705        1.2104561473        0.0000000000
        0.1264397705        1.2255491120        0.0000000000
        0.1264397705        1.2406420767        0.0000000000
        0.1264397705        1.2557350413        0.0000000000
        0.1264397705        1.2708280060        0.0000000000
        0.1264397705        1.2859209707        0.0000000000
        0.1264397705        1.3010139353        0.0000000000
        0.1264397705        1.3161069000        0.0000000000
        0.1264397705        1.3311998647        0.0000000000
        0.1264397705        1.3462928293        0.0000000000
        0.1264397705        1.3613857940        0.0000000000
        0.1264397705        1.3764787587        0.0000000000
        0.1264397705        1.3915717233        0.0000000000
        0.1264397705        1.4066646880        0.0000000000
        0.1264397705        1.4217576527        0.0000000000
        0.1264397705        1.4368506173        0.0000000000
        0.1264397705        1.4519435820        0.0000000000
        0.1264397705        1.4670365467        0.0000000000
        0.1264397705        1.4821295113        0.0000000000
        0.1264397705        1.4972224760        0.0000000000
        0.1264397705        1.5123154407        0.0000000000
        0.1264397705        1.5274084053        0.0000000000
        0.1264397705        1.5425013700        0.0000000000
        0.1264397705        1.5575943347        0.0000000000
        0.1264397705        1.5726872993        0.0000000000
        0.1264397705        1.5877802640        0.0000000000

        0.1414167052        0.0935767620       -0.0007203673
        0.1414167052        0.1086697267       -0.0020208794
        0.1414167052        0.1237626913       -0.0052133968
        0.1414167052        0.1388556560       -0.0123801370
        0.1414167052        0.1539486207       -0.0270942081
        0.1414167052        0.1690415853       -0.0547281399
        0.1414167052        0.1841345500       -0.1022135643
        0.1414167052        0.1992275147       -0.1769004850
        0.1414167052        0.2143204793       -0.2844796640
        0.1414167052        0.2294134440       -0.4265016445
        0.1414167052        0.2445064087       -0.5985459630
        0.1414167052        0.2595993733       -0.7901306040
        0.1414167052        0.2746923380       -0.9867944702
        0.1414167052        0.2897853027       -1.1737250037
        0.1414167052        0.3048782673       -1.3395027705
        0.1414167052        0.3199712320       -1.4785212299
        0.1414167052        0.3350641967       -1.5913592169
        0.1414167052        0.3501571613       -1.6832704875
        0.1414167052        0.3652501260       -1.7614541649
        0.1414167052        0.3803430907       -1.8317962953
        0.1414167052        0.3954360553       -1.8956796914
        0.1414167052        0.4105290200       -1.9476007918
        0.1414167052        0.4256219847       -1.9746480057
        0.1414167052        0.4407149493       -1.9588869123
        0.1414167052        0.4558079140       -1.8828456343
        0.1414167052        0.4709008787       -1.7366564000
        0.1414167052        0.4859938433       -1.5238907693
        0.1414167052        0.5010868080       -1.2629945764
        0.1414167052        0.5161797727       -0.9830491997
        0.1414167052        0.5312727373       -0.7154773221
        0.1414167052        0.5463657020       -0.4854104218
        0.1414167052        0.5614586667       -0.3063449638
        0.1414167052        0.5765516313       -0.1796339814
        0.1414167052        0.5916445960       -0.0978330479
        0.1414167052        0.6067375607       -0.0495093010
        0.1414167052        0.6218305253       -0.0233090355
        0.1414167052        0.6369234900       -0.0102305200
        0.1414167052        0.6520164547       -0.0041985361
        0.1414167052        0.6671094193       -0.0016173939
        0.1414167052        0.6822023840       -0.0005876380
        0.1414167052        0.6972953487       -0.0002024409
        0.1414167052        0.7123883133       -0.0000664890
        0.1414167052        0.7274812780       -0.0000209217
        0.1414167052        0.7425742427       -0.0000063304
        0.1414167052        0.7576672073       -0.0000018446
        0.1414167052        0.7727601720        0.0000000000
        0.1414167052        0.7878531367        0.0000000000
        0.1414167052        0.8029461013        0.0000000000
        0.1414167052        0.8180390660        0.0000000000
        0.1414167052        0.8331320307        0.0000000000
        0.1414167052        0.8482249953        0.0000000000
        0.1414167052        0.8633179600        0.0000000000
        0.1414167052        0.8784109247        0.0000000000
        0.1414167052        0.8935038893        0.0000000000
        0.1414167052        0.9085968540        0.0000000000
        0.1414167052        0.9236898187        0.0000000000
        0.1414167052        0.9387827833        0.0000000000
        0.1414167052        0.9538757480        0.0000000000
        0.1414167052        0.9689687127        0.0000000000
        0.1414167052        0.9840616773        0.0000000000
        0.1414167052        0.9991546420        0.0000000000
        0.1414167052        1.0142476067        0.0000000000
        0.1414167052        1.0293405713        0.0000000000
        0.1414167052        1.0444335360        0.0000000000
        0.1414167052        1.0595265007        0.0000000000
        0.1414167052        1.0746194653        0.0000000000
        0.1414167052        1.0897124300        0.0000000000
        0.1414167052        1.1048053947        0.0000000000
        0.1414167052        1.1198983593        0.0000000000
        0.1414167052        1.1349913240        0.0000000000
        0.1414167052        1.1500842887        0.0000000000
        0.1414167052        1.1651772533        0.0000000000
        0.1414167052        1.1802702180        0.0000000000
        0.1414167052        1.1953631827        0.0000000000
        0.1414167052        1.2104561473        0.0000000000
        0.1414167052        1.2255491120        0.0000000000
        0.1414167052        1.2406420767        0.0000000000
        0.1414167052        1.2557350413        0.0000000000
        0.1414167052        1.2708280060        0.0000000000
        0.1414167052        1.2859209707        0.0000000000
        0.1414167052        1.3010139353        0.0000000000
        0.1414167052        1.3161069000        0.0000000000
        0.1414167052        1.3311998647        0.0000000000
        0.1414167052        1.3462928293        0.0000000000
        0.1414167052        1.3613857940        0.0000000000
        0.1414167052        1.3764787587        0.0000000000
        0.1414167052        1.3915717233        0.0000000000
        0.1414167052        1.4066646880        0.0000000000
        0.1414167052        1.4217576527        0.0000000000
        0.1414167052        1.4368506173        0.0000000000
        0.1414167052        1.4519435820        0.0000000000
        0.1414167052        1.4670365467        0.0000000000
        0.1414167052        1.4821295113        0.0000000000
        0.1414167052        1.4972224760        0.0000000000
        0.1414167052        1.5123154407        0.0000000000
        0.1414167052        1.5274084053        0.0000000000
        0.1414167052        1.5425013700        0.0000000000
        0.1414167052        1.5575943347        0.0000000000
        0.1414167052        1.5726872993        0.0000000000
        0.1414167052        1.5877802640        0.0000000000

        0.1563936399        0.0935767620       -0.0015550821
        0.1563936399        0.1086697267       -0.0043538168
        0.1563936399        0.1237626913       -0.0112076497
        0.1563936399        0.1388556560       -0.0265522880
        0.1563936399        0.1539486207       -0.0579612900
        0.1563936399        0.1690415853       -0.1167460549
        0.1563936399        0.1841345500       -0.2173587085
        0.1563936399        0.1992275147       -0.3748735054
        0.1563936399        0.2143204793       -0.6005244416
        0.1563936399        0.2294134440       -0.8965053492
        0.1563936399        0.2445064087       -1.2523159262
        0.1563936399        0.2595993733       -1.6449324035
        0.1563936399        0.2746923380       -2.0435845872
        0.1563936399        0.2897853027       -2.4176215292
        0.1563936399        0.3048782673       -2.7443124134
        0.1563936399        0.3199712320       -3.0135589045
        0.1563936399        0.3350641967       -3.2281825403
        0.1563936399        0.3501571613       -3.4003901829
        0.1563936399        0.3652501260       -3.5459959775
        0.1563936399        0.3803430907       -3.6778572616
        0.1563936399        0.3954360553       -3.7996061184
        0.1563936399        0.4105290200       -3.9009549340
        0.1563936399        0.4256219847       -3.9565406076
        0.1563936399        0.4407149493       -3.9304093971
        0.1563936399        0.4558079140       -3.7867063180
        0.1563936399        0.4709008787       -3.5039271177
        0.1563936399        0.4859938433       -3.0869545353
        0.1563936399        0.5010868080       -2.5706050491
        0.1563936399        0.5161797727       -2.0118360788
        0.1563936399        0.5312727373       -1.4735086376
        0.1563936399        0.5463657020       -1.0069797943
        0.1563936399        0.5614586667       -0.6408923469
        0.1563936399        0.5765516313       -0.3795455802
        0.1563936399        0.5916445960       -0.2091584133
        0.1563936399        0.6067375607       -0.1073566197
        0.1563936399        0.6218305253       -0.0514201934
        0.1563936399        0.6369234900       -0.0230469017
        0.1563936399        0.6520164547       -0.0097028967
        0.1563936399        0.6671094193       -0.0038548608
        0.1563936399        0.6822023840       -0.0014527890
        0.1563936399        0.6972953487       -0.0005221614
        0.1563936399        0.7123883133       -0.0001798478
        0.1563936399        0.7274812780       -0.0000595758
        0.1563936399        0.7425742427       -0.0000190173
        0.1563936399        0.7576672073       -0.0000058498
        0.1563936399        0.7727601720       -0.0000017303
        0.1563936399        0.7878531367        0.0000000000
        0.1563936399        0.8029461013        0.0000000000
        0.1563936399        0.8180390660        0.0000000000
        0.1563936399        0.8331320307        0.0000000000
        0.1563936399        0.8482249953        0.0000000000
        0.1563936399        0.8633179600        0.0000000000
        0.1563936399        0.8784109247        0.0000000000
        0.1563936399        0.8935038893        0.0000000000
        0.1563936399        0.9085968540        0.0000000000
        0.1563936399        0.9236898187        0.0000000000
        0.1563936399        0.9387827833        0.0000000000
        0.1563936399        0.9538757480        0.0000000000
        0.1563936399        0.9689687127        0.0000000000
        0.1563936399        0.9840616773        0.0000000000
        0.1563936399        0.9991546420        0.0000000000
        0.1563936399        1.0142476067        0.0000000000
        0.1563936399        1.0293405713        0.0000000000
        0.1563936399        1.0444335360        0.0000000000
        0.1563936399        1.0595265007        0.0000000000
        0.1563936399        1.0746194653        0.0000000000
        0.1563936399        1.0897124300        0.0000000000
        0.1563936399        1.1048053947        0.0000000000
        0.1563936399        1.1198983593        0.0000000000
        0.1563936399        1.1349913240        0.0000000000
        0.1563936399        1.1500842887        0.0000000000
        0.1563936399        1.1651772533        0.0000000000
        0.1563936399        1.1802702180        0.0000000000
        0.1563936399        1.1953631827        0.0000000000
        0.1563936399        1.2104561473        0.0000000000
        0.1563936399        1.2255491120        0.0000000000
        0.1563936399        1.2406420767        0.0000000000
        0.1563936399        1.2557350413        0.0000000000
        0.1563936399        1.2708280060        0.0000000000
        0.1563936399        1.2859209707        0.0000000000
        0.1563936399        1.3010139353        0.0000000000
        0.1563936399        1.3161069000        0.0000000000
        0.1563936399        1.3311998647        0.0000000000
        0.1563936399        1.3462928293        0.0000000000
        0.1563936399        1.3613857940        0.0000000000
        0.1563936399        1.3764787587        0.0000000000
        0.1563936399        1.3915717233        0.0000000000
        0.1563936399        1.4066646880        0.0000000000
        0.1563936399        1.4217576527        0.0000000000
        0.1563936399        1.4368506173        0.0000000000
        0.1563936399        1.4519435820        0.0000000000
        0.1563936399        1.4670365467        0.0000000000
        0.1563936399        1.4821295113        0.0000000000
        0.1563936399        1.4972224760        0.0000000000
        0.1563936399        1.5123154407        0.0000000000
        0.1563936399        1.5274084053        0.0000000000
        0.1563936399        1.5425013700        0.0000000000
        0.1563936399        1.5575943347        0.0000000000
        0.1563936399        1.5726872993        0.0000000000
        0.1563936399        1.5877802640        0.0000000000

        0.1713705747        0.0935767620       -0.0031064213
        0.1713705747        0.1086697267       -0.0086772777
        0.1713705747        0.1237626913       -0.0222825244
        0.1713705747        0.1388556560       -0.0526505326
        0.1713705747        0.1539486207       -0.1146005825
        0.1713705747        0.1690415853       -0.2301001919
        0.1713705747        0.1841345500       -0.4269097750
        0.1713705747        0.1992275147       -0.7334444680
        0.1713705747        0.2143204793       -1.1699286095
        0.1713705747        0.2294134440       -1.7383616447
        0.1713705747        0.2445064087       -2.4158629347
        0.1713705747        0.2595993733       -3.1557765166
        0.1713705747        0.2746923380       -3.8977718735
        0.1713705747        0.2897853027       -4.5835786739
        0.1713705747        0.3048782673       -5.1719300472
        0.1713705747        0.3199712320       -5.6468774722
        0.1713705747        0.3350641967       -6.0172768835
        0.1713705747        0.3501571613       -6.3091580712
        0.1713705747        0.3652501260       -6.5544229838
        0.1713705747        0.3803430907       -6.7787191750
        0.1713705747        0.3954360553       -6.9902347763
        0.1713705747        0.4105290200       -7.1713301633
        0.1713705747        0.4256219847       -7.2762840611
        0.1713705747        0.4407149493       -7.2389978808
        0.1713705747        0.4558079140       -6.9920245950
        0.1713705747        0.4709008787       -6.4925689930
        0.1713705747        0.4859938433       -5.7451870831
        0.1713705747        0.5010868080       -4.8095617767
        0.1713705747        0.5161797727       -3.7875706050
        0.1713705747        0.5312727373       -2.7942817899
        0.1713705747        0.5463657020       -1.9258592505
        0.1713705747        0.5614586667       -1.2380504212
        0.1713705747        0.5765516313       -0.7419972477
        0.1713705747        0.5916445960       -0.4148183348
        0.1713705747        0.6067375607       -0.2166658821
        0.1713705747        0.6218305253       -0.1060057079
        0.1713705747        0.6369234900       -0.0487568280
        0.1713705747        0.6520164547       -0.0211763670
        0.1713705747        0.6671094193       -0.0087292988
        0.1713705747        0.6822023840       -0.0034329888
        0.1713705747        0.6972953487       -0.0012940621
        0.1713705747        0.7123883133       -0.0004691805
        0.1713705747        0.7274812780       -0.0001639253
        0.1713705747        0.7425742427       -0.0000552070
        0.1713705747        0.7576672073       -0.0000179025
        0.1713705747        0.7727601720       -0.0000055780
        0.1713705747        0.7878531367       -0.0000016635
        0.1713705747        0.8029461013        0.0000000000
        0.1713705747        0.8180390660        0.0000000000
        0.1713705747        0.8331320307        0.0000000000
        0.1713705747        0.8482249953        0.0000000000
        0.1713705747        0.8633179600        0.0000000000
        0.1713705747        0.8784109247        0.0000000000
        0.1713705747        0.8935038893        0.0000000000
        0.1713705747        0.9085968540        0.0000000000
        0.1713705747        0.9236898187        0.0000000000
        0.1713705747        0.9387827833        0.0000000000
        0.1713705747        0.9538757480        0.0000000000
        0.1713705747        0.9689687127        0.0000000000
        0.1713705747        0.9840616773        0.0000000000
        0.1713705747        0.9991546420        0.0000000000
        0.1713705747        1.0142476067        0.0000000000
        0.1713705747        1.0293405713        0.0000000000
        0.1713705747        1.0444335360        0.0000000000
        0.1713705747        1.0595265007        0.0000000000
        0.1713705747        1.0746194653        0.0000000000
        0.1713705747        1.0897124300        0.0000000000
        0.1713705747        1.1048053947        0.0000000000
        0.1713705747        1.1198983593        0.0000000000
        0.1713705747        1.1349913240        0.0000000000
        0.1713705747        1.1500842887        0.0000000000
        0.1713705747        1.1651772533        0.0000000000
        0.1713705747        1.1802702180        0.0000000000
        0.1713705747        1.1953631827        0.0000000000
        0.1713705747        1.2104561473        0.0000000000
        0.1713705747        1.2255491120        0.0000000000
        0.1713705747        1.2406420767        0.0000000000
        0.1713705747        1.2557350413        0.0000000000
        0.1713705747        1.2708280060        0.0000000000
        0.1713705747        1.2859209707        0.0000000000
        0.1713705747        1.3010139353        0.0000000000
        0.1713705747        1.3161069000        0.0000000000
        0.1713705747        1.3311998647        0.0000000000
        0.1713705747        1.3462928293        0.0000000000
        0.1713705747        1.3613857940        0.0000000000
        0.1713705747        1.3764787587        0.0000000000
        0.1713705747        1.3915717233        0.0000000000
        0.1713705747        1.4066646880        0.0000000000
        0.1713705747        1.4217576527        0.0000000000
        0.1713705747        1.4368506173        0.0000000000
        0.1713705747        1.4519435820        0.0000000000
        0.1713705747        1.4670365467        0.0000000000
        0.1713705747        1.4821295113        0.0000000000
        0.1713705747        1.4972224760        0.0000000000
        0.1713705747        1.5123154407        0.0000000000
        0.1713705747        1.5274084053        0.0000000000
        0.1713705747        1.5425013700        0.0000000000
        0.1713705747        1.5575943347        0.0000000000
        0.1713705747        1.5726872993        0.0000000000
        0.1713705747        1.5877802640        0.0000000000

        0.1863475094        0.0935767620       -0.0057531178
        0.1863475094        0.1086697267       -0.0160285736
        0.1863475094        0.1237626913       -0.0410459000
        0.1863475094        0.1388556560       -0.0966965827
        0.1863475094        0.1539486207       -0.2097917431
        0.1863475094        0.1690415853       -0.4197410004
        0.1863475094        0.1841345500       -0.7757309584
        0.1863475094        0.1992275147       -1.3270239929
        0.1863475094        0.2143204793       -2.1067533349
        0.1863475094        0.2294134440       -3.1140795599
        0.1863475094        0.2445064087       -4.3031515692
        0.1863475094        0.2595993733       -5.5866232247
        0.1863475094        0.2746923380       -6.8553718026
        0.1863475094        0.2897853027       -8.0075740397
        0.1863475094        0.3048782673       -8.9750416773
        0.1863475094        0.3199712320       -9.7364393609
        0.1863475094        0.3350641967      -10.3142232737
        0.1863475094        0.3501571613      -10.7594265300
        0.1863475094        0.3652501260      -11.1312091390
        0.1863475094        0.3803430907      -11.4763170406
        0.1863475094        0.3954360553      -11.8109182928
        0.1863475094        0.4105290200      -12.1071761825
        0.1863475094        0.4256219847      -12.2893954726
        0.1863475094        0.4407149493      -12.2461202675
        0.1863475094        0.4558079140      -11.8610519210
        0.1863475094        0.4709008787      -11.0563743404
        0.1863475094        0.4859938433       -9.8318707530
        0.1863475094        0.5010868080       -8.2801767081
        0.1863475094        0.5161797727       -6.5675134123
        0.1863475094        0.5312727373       -4.8864821294
        0.1863475094        0.5463657020       -3.4020096903
        0.1863475094        0.5614586667       -2.2136101648
        0.1863475094        0.5765516313       -1.3461836561
        0.1863475094        0.5916445960       -0.7660540949
        0.1863475094        0.6067375607       -0.4088530071
        0.1863475094        0.6218305253       -0.2053465900
        0.1863475094        0.6369234900       -0.0974708727
        0.1863475094        0.6520164547       -0.0439386944
        0.1863475094        0.6671094193       -0.0189047731
        0.1863475094        0.6822023840       -0.0077980786
        0.1863475094        0.6972953487       -0.0030941112
        0.1863475094        0.7123883133       -0.0011830035
        0.1863475094        0.7274812780       -0.0004359546
        0.1863475094        0.7425742427       -0.0001547075
        0.1863475094        0.7576672073       -0.0000527884
        0.1863475094        0.7727601720       -0.0000172894
        0.1863475094        0.7878531367       -0.0000054236
        0.1863475094        0.8029461013       -0.0000016301
        0.1863475094        0.8180390660        0.0000000000
        0.1863475094        0.8331320307        0.0000000000
        0.1863475094        0.8482249953        0.0000000000
        0.1863475094        0.8633179600        0.0000000000
        0.1863475094        0.8784109247        0.0000000000
        0.1863475094        0.8935038893        0.0000000000
        0.1863475094        0.9085968540        0.0000000000
        0.1863475094        0.9236898187        0.0000000000
        0.1863475094        0.9387827833        0.0000000000
        0.1863475094        0.9538757480        0.0000000000
        0.1863475094        0.9689687127        0.0000000000
        0.1863475094        0.9840616773        0.0000000000
        0.1863475094        0.9991546420        0.0000000000
        0.1863475094        1.0142476067        0.0000000000
        0.1863475094        1.0293405713        0.0000000000
        0.1863475094        1.0444335360        0.0000000000
        0.1863475094        1.0595265007        0.0000000000
        0.1863475094        1.0746194653        0.0000000000
        0.1863475094        1.0897124300        0.0000000000
        0.1863475094        1.1048053947        0.0000000000
        0.1863475094        1.1198983593        0.0000000000
        0.1863475094        1.1349913240        0.0000000000
        0.1863475094        1.1500842887        0.0000000000
        0.1863475094        1.1651772533        0.0000000000
        0.1863475094        1.1802702180        0.0000000000
        0.1863475094        1.1953631827        0.0000000000
        0.1863475094        1.2104561473        0.0000000000
        0.1863475094        1.2255491120        0.0000000000
        0.1863475094        1.2406420767        0.0000000000
        0.1863475094        1.2557350413        0.0000000000
        0.1863475094        1.2708280060        0.0000000000
        0.1863475094        1.2859209707        0.0000000000
        0.1863475094        1.3010139353        0.0000000000
        0.1863475094        1.3161069000        0.0000000000
        0.1863475094        1.3311998647        0.0000000000
        0.1863475094        1.3462928293        0.0000000000
        0.1863475094        1.3613857940        0.0000000000
        0.1863475094        1.3764787587        0.0000000000
        0.1863475094        1.3915717233        0.0000000000
        0.1863475094        1.4066646880        0.0000000000
        0.1863475094        1.4217576527        0.0000000000
        0.1863475094        1.4368506173        0.0000000000
        0.1863475094        1.4519435820        0.0000000000
        0.1863475094        1.4670365467        0.0000000000
        0.1863475094        1.4821295113        0.0000000000
        0.1863475094        1.4972224760        0.0000000000
        0.1863475094        1.5123154407        0.0000000000
        0.1863475094        1.5274084053        0.0000000000
        0.1863475094        1.5425013700        0.0000000000
        0.1863475094        1.5575943347        0.0000000000
        0.1863475094        1.5726872993        0.0000000000
        0.1863475094        1.5877802640        0.0000000000

        0.2013244442        0.0935767620       -0.0099014130
        0.2013244442        0.1086697267       -0.0275046692
        0.2013244442        0.1237626913       -0.0702131091
        0.2013244442        0.1388556560       -0.1648534869
        0.2013244442        0.1539486207       -0.3563655370
        0.2013244442        0.1690415853       -0.7101797580
        0.2013244442        0.1841345500       -1.3068104784
        0.2013244442        0.1992275147       -2.2248710665
        0.2013244442        0.2143204793       -3.5135885946
        0.2013244442        0.2294134440       -5.1635279676
        0.2013244442        0.2445064087       -7.0899731119
        0.2013244442        0.2595993733       -9.1415931994
        0.2013244442        0.2746923380      -11.1360504882
        0.2013244442        0.2897853027      -12.9097081849
        0.2013244442        0.3048782673      -14.3603562088
        0.2013244442        0.3199712320      -15.4659522037
        0.2013244442        0.3350641967      -16.2755854092
        0.2013244442        0.3501571613      -16.8814195957
        0.2013244442        0.3652501260      -17.3844144147
        0.2013244442        0.3803430907      -17.8624373785
        0.2013244442        0.3954360553      -18.3437005079
        0.2013244442        0.4105290200      -18.7875493304
        0.2013244442        0.4256219847      -19.0787630161
        0.2013244442        0.4407149493      -19.0449384005
        0.2013244442        0.4558079140      -18.5022815913
        0.2013244442        0.4709008787      -17.3214671748
        0.2013244442        0.4859938433      -15.4891709295
        0.2013244442        0.5010868080      -13.1349756521
        0.2013244442        0.5161797727      -10.5058263020
        0.2013244442        0.5312727373       -7.8961698209
        0.2013244442        0.5463657020       -5.5649131174
        0.2013244442        0.5614586667       -3.6749655739
        0.2013244442        0.5765516313       -2.2755168061
        0.2013244442        0.5916445960       -1.3236153108
        0.2013244442        0.6067375607       -0.7254697749
        0.2013244442        0.6218305253       -0.3761747927
        0.2013244442        0.6369234900       -0.1853879807
        0.2013244442        0.6520164547       -0.0872478526
        0.2013244442        0.6671094193       -0.0393772187
        0.2013244442        0.6822023840       -0.0170963287
        0.2013244442        0.6972953487       -0.0071521350
        0.2013244442        0.7123883133       -0.0028834890
        0.2013244442        0.7274812780       -0.0011193453
        0.2013244442        0.7425742427       -0.0004178081
        0.2013244442        0.7576672073       -0.0001497509
        0.2013244442        0.7727601720       -0.0000514852
        0.2013244442        0.7878531367       -0.0000169630
        0.2013244442        0.8029461013       -0.0000053579
        0.2013244442        0.8180390660       -0.0000016255
        0.2013244442        0.8331320307        0.0000000000
        0.2013244442        0.8482249953        0.0000000000
        0.2013244442        0.8633179600        0.0000000000
        0.2013244442        0.8784109247        0.0000000000
        0.2013244442        0.8935038893        0.0000000000
        0.2013244442        0.9085968540        0.0000000000
        0.2013244442        0.9236898187        0.0000000000
        0.2013244442        0.9387827833        0.0000000000
        0.2013244442        0.9538757480        0.0000000000
        0.2013244442        0.9689687127        0.0000000000
        0.2013244442        0.9840616773        0.0000000000
        0.2013244442        0.9991546420        0.0000000000
        0.2013244442        1.0142476067        0.0000000000
        0.2013244442        1.0293405713        0.0000000000
        0.2013244442        1.0444335360        0.0000000000
        0.2013244442        1.0595265007        0.0000000000
        0.2013244442        1.0746194653        0.0000000000
        0.2013244442        1.0897124300        0.0000000000
        0.2013244442        1.1048053947        0.0000000000
        0.2013244442        1.1198983593        0.0000000000
        0.2013244442        1.1349913240        0.0000000000
        0.2013244442        1.1500842887        0.0000000000
        0.2013244442        1.1651772533        0.0000000000
        0.2013244442        1.1802702180        0.0000000000
        0.2013244442        1.1953631827        0.0000000000
        0.2013244442        1.2104561473        0.0000000000
        0.2013244442        1.2255491120        0.0000000000
        0.2013244442        1.2406420767        0.0000000000
        0.2013244442        1.2557350413        0.0000000000
        0.2013244442        1.2708280060        0.0000000000
        0.2013244442        1.2859209707        0.0000000000
        0.2013244442        1.3010139353        0.0000000000
        0.2013244442        1.3161069000        0.0000000000
        0.2013244442        1.3311998647        0.0000000000
        0.2013244442        1.3462928293        0.0000000000
        0.2013244442        1.3613857940        0.0000000000
        0.2013244442        1.3764787587        0.0000000000
        0.2013244442        1.3915717233        0.0000000000
        0.2013244442        1.4066646880        0.0000000000
        0.2013244442        1.4217576527        0.0000000000
        0.2013244442        1.4368506173        0.0000000000
        0.2013244442        1.4519435820        0.0000000000
        0.2013244442        1.4670365467        0.0000000000
        0.2013244442        1.4821295113        0.0000000000
        0.2013244442        1.4972224760        0.0000000000
        0.2013244442        1.5123154407        0.0000000000
        0.2013244442        1.5274084053        0.0000000000
        0.2013244442        1.5425013700        0.0000000000
        0.2013244442        1.5575943347        0.0000000000
        0.2013244442        1.5726872993        0.0000000000
        0.2013244442        1.5877802640        0.0000000000

        0.2163013789        0.0935767620       -0.0158813306
        0.2163013789        0.1086697267       -0.0439696033
        0.2163013789        0.1237626913       -0.1118488481
        0.2163013789        0.1388556560       -0.2616200131
        0.2163013789        0.1539486207       -0.5632470847
        0.2163013789        0.1690415853       -1.1175025014
        0.2163013789        0.1841345500       -2.0463942438
        0.2163013789        0.1992275147       -3.4655244315
        0.2163013789        0.2143204793       -5.4408334095
        0.2163013789        0.2294134440       -7.9442176155
        0.2163013789        0.2445064087      -10.8309548278
        0.2163013789        0.2595993733      -13.8578947753
        0.2163013789        0.2746923380      -16.7430759569
        0.2163013789        0.2897853027      -19.2444932992
        0.2163013789        0.3048782673      -21.2239485437
        0.2163013789        0.3199712320      -22.6702907107
        0.2163013789        0.3350641967      -23.6787268233
        0.2163013789        0.3501571613      -24.4028859329
        0.2163013789        0.3652501260      -25.0015079696
        0.2163013789        0.3803430907      -25.5931190235
        0.2163013789        0.3954360553      -26.2213063411
        0.2163013789        0.4105290200      -26.8306359359
        0.2163013789        0.4256219847      -27.2596040032
        0.2163013789        0.4407149493      -27.2635451602
        0.2163013789        0.4558079140      -26.5763318370
        0.2163013789        0.4709008787      -25.0015202474
        0.2163013789        0.4859938433      -22.5005652099
        0.2163013789        0.5010868080      -19.2356083595
        0.2163013789        0.5161797727      -15.5397847851
        0.2163013789        0.5312727373      -11.8235074099
        0.2163013789        0.5463657020       -8.4583585820
        0.2163013789        0.5614586667       -5.6888006086
        0.2163013789        0.5765516313       -3.6018663594
        0.2163013789        0.5916445960       -2.1524630974
        0.2163013789        0.6067375607       -1.2184924498
        0.2163013789        0.6218305253       -0.6562275581
        0.2163013789        0.6369234900       -0.3377179927
        0.2163013789        0.6520164547       -0.1667363313
        0.2163013789        0.6671094193       -0.0791997574
        0.2163013789        0.6822023840       -0.0362464589
        0.2163013789        0.6972953487       -0.0159842973
        0.2163013789        0.7123883133       -0.0067860945
        0.2163013789        0.7274812780       -0.0027699477
        0.2163013789        0.7425742427       -0.0010857031
        0.2163013789        0.7576672073       -0.0004082903
        0.2163013789        0.7727601720       -0.0001472548
        0.2163013789        0.7878531367       -0.0000509249
        0.2163013789        0.8029461013       -0.0000168936
        0.2163013789        0.8180390660       -0.0000053811
        0.2163013789        0.8331320307       -0.0000016435
        0.2163013789        0.8482249953        0.0000000000
        0.2163013789        0.8633179600        0.0000000000
        0.2163013789        0.8784109247        0.0000000000
        0.2163013789        0.8935038893        0.0000000000
        0.2163013789        0.9085968540        0.0000000000
        0.2163013789        0.9236898187        0.0000000000
        0.2163013789        0.9387827833        0.0000000000
        0.2163013789        0.9538757480        0.0000000000
        0.2163013789        0.9689687127        0.0000000000
        0.2163013789        0.9840616773        0.0000000000
        0.2163013789        0.9991546420        0.0000000000
        0.2163013789        1.0142476067        0.0000000000
        0.2163013789        1.0293405713        0.0000000000
        0.2163013789        1.0444335360        0.0000000000
        0.2163013789        1.0595265007        0.0000000000
        0.2163013789        1.0746194653        0.0000000000
        0.2163013789        1.0897124300        0.0000000000
        0.2163013789        1.1048053947        0.0000000000
        0.2163013789        1.1198983593        0.0000000000
        0.2163013789        1.1349913240        0.0000000000
        0.2163013789        1.1500842887        0.0000000000
        0.2163013789        1.1651772533        0.0000000000
        0.2163013789        1.1802702180        0.0000000000
        0.2163013789        1.1953631827        0.0000000000
        0.2163013789        1.2104561473        0.0000000000
        0.2163013789        1.2255491120        0.0000000000
        0.2163013789        1.2406420767        0.0000000000
        0.2163013789        1.2557350413        0.0000000000
        0.2163013789        1.2708280060        0.0000000000
        0.2163013789        1.2859209707        0.0000000000
        0.2163013789        1.3010139353        0.0000000000
        0.2163013789        1.3161069000        0.0000000000
        0.2163013789        1.3311998647        0.0000000000
        0.2163013789        1.3462928293        0.0000000000
        0.2163013789        1.3613857940        0.0000000000
        0.2163013789        1.3764787587        0.0000000000
        0.2163013789        1.3915717233        0.0000000000
        0.2163013789        1.4066646880        0.0000000000
        0.2163013789        1.4217576527        0.0000000000
        0.2163013789        1.4368506173        0.0000000000
        0.2163013789        1.4519435820        0.0000000000
        0.2163013789        1.4670365467        0.0000000000
        0.2163013789        1.4821295113        0.0000000000
        0.2163013789        1.4972224760        0.0000000000
        0.2163013789        1.5123154407        0.0000000000
        0.2163013789        1.5274084053        0.0000000000
        0.2163013789        1.5425013700        0.0000000000
        0.2163013789        1.5575943347        0.0000000000
        0.2163013789        1.5726872993        0.0000000000
        0.2163013789        1.5877802640        0.0000000000

        0.2312783136        0.0935767620       -0.0238228200
        0.2312783136        0.1086697267       -0.0657126559
        0.2312783136        0.1237626913       -0.1665014458
        0.2312783136        0.1388556560       -0.3878178910
        0.2312783136        0.1539486207       -0.8311581849
        0.2312783136        0.1690415853       -1.6409375072
        0.2312783136        0.1841345500       -2.9887706160
        0.2312783136        0.1992275147       -5.0315322799
        0.2312783136        0.2143204793       -7.8480147575
        0.2312783136        0.2294134440      -11.3766406641
        0.2312783136        0.2445064087      -15.3880908778
        0.2312783136        0.2595993733      -19.5190951619
        0.2312783136        0.2746923380      -23.3652332842
        0.2312783136        0.2897853027      -26.5969008193
        0.2312783136        0.3048782673      -29.0472611757
        0.2312783136        0.3199712320      -30.7363516757
        0.2312783136        0.3350641967      -31.8306672114
        0.2312783136        0.3501571613      -32.5671145478
        0.2312783136        0.3652501260      -33.1759437850
        0.2312783136        0.3803430907      -33.8218783754
        0.2312783136        0.3954360553      -34.5642573518
        0.2312783136        0.4105290200      -35.3315886377
        0.2312783136        0.4256219847      -35.9149465866
        0.2312783136        0.4407149493      -35.9957631184
        0.2312783136        0.4558079140      -35.2212174910
        0.2312783136        0.4709008787      -33.3187091728
        0.2312783136        0.4859938433      -30.2108092671
        0.2312783136        0.5010868080      -26.0766421332
        0.2312783136        0.5161797727      -21.3224879136
        0.2312783136        0.5312727373      -16.4683797032
        0.2312783136        0.5463657020      -12.0008794610
        0.2312783136        0.5614586667       -8.2558964147
        0.2312783136        0.5765516313       -5.3723952197
        0.2312783136        0.5916445960       -3.3172953284
        0.2312783136        0.6067375607       -1.9511359139
        0.2312783136        0.6218305253       -1.0975557694
        0.2312783136        0.6369234900       -0.5925842892
        0.2312783136        0.6520164547       -0.3078691727
        0.2312783136        0.6671094193       -0.1541031531
        0.2312783136        0.6822023840       -0.0743150965
        0.2312783136        0.6972953487       -0.0344960975
        0.2312783136        0.7123883133       -0.0153935512
        0.2312783136        0.7274812780       -0.0065959653
        0.2312783136        0.7425742427       -0.0027117909
        0.2312783136        0.7576672073       -0.0010694089
        0.2312783136        0.7727601720       -0.0004045433
        0.2312783136        0.7878531367       -0.0001468189
        0.2312783136        0.8029461013       -0.0000511325
        0.2312783136        0.8180390660       -0.0000170936
        0.2312783136        0.8331320307       -0.0000054790
        0.2312783136        0.8482249953       -0.0000016815
        0.2312783136        0.8633179600        0.0000000000
        0.2312783136        0.8784109247        0.0000000000
        0.2312783136        0.8935038893        0.0000000000
        0.2312783136        0.9085968540        0.0000000000
        0.2312783136        0.9236898187        0.0000000000
        0.2312783136        0.9387827833        0.0000000000
        0.2312783136        0.9538757480        0.0000000000
        0.2312783136        0.9689687127        0.0000000000
        0.2312783136        0.9840616773        0.0000000000
        0.2312783136        0.9991546420        0.0000000000
        0.2312783136        1.0142476067        0.0000000000
        0.2312783136        1.0293405713        0.0000000000
        0.2312783136        1.0444335360        0.0000000000
        0.2312783136        1.0595265007        0.0000000000
        0.2312783136        1.0746194653        0.0000000000
        0.2312783136        1.0897124300        0.0000000000
        0.2312783136        1.1048053947        0.0000000000
        0.2312783136        1.1198983593        0.0000000000
        0.2312783136        1.1349913240        0.0000000000
        0.2312783136        1.1500842887        0.0000000000
        0.2312783136        1.1651772533        0.0000000000
        0.2312783136        1.1802702180        0.0000000000
        0.2312783136        1.1953631827        0.0000000000
        0.2312783136        1.2104561473        0.0000000000
        0.2312783136        1.2255491120        0.0000000000
        0.2312783136        1.2406420767        0.0000000000
        0.2312783136        1.2557350413        0.0000000000
        0.2312783136        1.2708280060        0.0000000000
        0.2312783136        1.2859209707        0.0000000000
        0.2312783136        1.3010139353        0.0000000000
        0.2312783136        1.3161069000        0.0000000000
        0.2312783136        1.3311998647        0.0000000000
        0.2312783136        1.3462928293        0.0000000000
        0.2312783136        1.3613857940        0.0000000000
        0.2312783136        1.3764787587        0.0000000000
        0.2312783136        1.3915717233        0.0000000000
        0.2312783136        1.4066646880        0.0000000000
        0.2312783136        1.4217576527        0.0000000000
        0.2312783136        1.4368506173        0.0000000000
        0.2312783136        1.4519435820        0.0000000000
        0.2312783136        1.4670365467        0.0000000000
        0.2312783136        1.4821295113        0.0000000000
        0.2312783136        1.4972224760        0.0000000000
        0.2312783136        1.5123154407        0.0000000000
        0.2312783136        1.5274084053        0.0000000000
        0.2312783136        1.5425013700        0.0000000000
        0.2312783136        1.5575943347        0.0000000000
        0.2312783136        1.5726872993        0.0000000000
        0.2312783136        1.5877802640        0.0000000000

        0.2462552484        0.0935767620       -0.0335626467
        0.2462552484        0.1086697267       -0.0922020362
        0.2462552484        0.1237626913       -0.2326077623
        0.2462552484        0.1388556560       -0.5392801692
        0.2462552484        0.1539486207       -1.1499844320
        0.2462552484        0.1690415853       -2.2580544766
        0.2462552484        0.1841345500       -4.0883513058
        0.2462552484        0.1992275147       -6.8377165124
        0.2462552484        0.2143204793      -10.5883567920
        0.2462552484        0.2294134440      -15.2267190253
        0.2462552484        0.2445064087      -20.4145098919
        0.2462552484        0.2595993733      -25.6454040321
        0.2462552484        0.2746923380      -30.3798108476
        0.2462552484        0.2897853027      -34.2039743665
        0.2462552484        0.3048782673      -36.9417119412
        0.2462552484        0.3199712320      -38.6726365666
        0.2462552484        0.3350641967      -39.6621476639
        0.2462552484        0.3501571613      -40.2491031900
        0.2462552484        0.3652501260      -40.7420321693
        0.2462552484        0.3803430907      -41.3495327366
        0.2462552484        0.3954360553      -42.1416908831
        0.2462552484        0.4105290200      -43.0297923661
        0.2462552484        0.4256219847      -43.7636002168
        0.2462552484        0.4407149493      -43.9625945244
        0.2462552484        0.4558079140      -43.1990588186
        0.2462552484        0.4709008787      -41.1278396222
        0.2462552484        0.4859938433      -37.6218903449
        0.2462552484        0.5010868080      -32.8515776141
        0.2462552484        0.5161797727      -27.2615244775
        0.2462552484        0.5312727373      -21.4478104417
        0.2462552484        0.5463657020      -15.9896695343
        0.2462552484        0.5614586667      -11.3088521009
        0.2462552484        0.5765516313       -7.6064235441
        0.2462552484        0.5916445960       -4.8813836102
        0.2462552484        0.6067375607       -2.9993367531
        0.2462552484        0.6218305253       -1.7700030258
        0.2462552484        0.6369234900       -1.0053840322
        0.2462552484        0.6520164547       -0.5501996299
        0.2462552484        0.6671094193       -0.2900478541
        0.2462552484        0.6822023840       -0.1471552694
        0.2462552484        0.6972953487       -0.0717642268
        0.2462552484        0.7123883133       -0.0336042125
        0.2462552484        0.7274812780       -0.0150984054
        0.2462552484        0.7425742427       -0.0065075071
        0.2462552484        0.7576672073       -0.0026908469
        0.2462552484        0.7727601720       -0.0010677195
        0.2462552484        0.7878531367       -0.0004066066
        0.2462552484        0.8029461013       -0.0001485969
        0.2462552484        0.8180390660       -0.0000521003
        0.2462552484        0.8331320307       -0.0000175061
        0.2462552484        0.8482249953       -0.0000056293
        0.2462552484        0.8633179600       -0.0000017313
        0.2462552484        0.8784109247        0.0000000000
        0.2462552484        0.8935038893        0.0000000000
        0.2462552484        0.9085968540        0.0000000000
        0.2462552484        0.9236898187        0.0000000000
        0.2462552484        0.9387827833        0.0000000000
        0.2462552484        0.9538757480        0.0000000000
        0.2462552484        0.9689687127        0.0000000000
        0.2462552484        0.9840616773        0.0000000000
        0.2462552484        0.9991546420        0.0000000000
        0.2462552484        1.0142476067        0.0000000000
        0.2462552484        1.0293405713        0.0000000000
        0.2462552484        1.0444335360        0.0000000000
        0.2462552484        1.0595265007        0.0000000000
        0.2462552484        1.0746194653        0.0000000000
        0.2462552484        1.0897124300        0.0000000000
        0.2462552484        1.1048053947        0.0000000000
        0.2462552484        1.1198983593        0.0000000000
        0.2462552484        1.1349913240        0.0000000000
        0.2462552484        1.1500842887        0.0000000000
        0.2462552484        1.1651772533        0.0000000000
        0.2462552484        1.1802702180        0.0000000000
        0.2462552484        1.1953631827        0.0000000000
        0.2462552484        1.2104561473        0.0000000000
        0.2462552484        1.2255491120        0.0000000000
        0.2462552484        1.2406420767        0.0000000000
        0.2462552484        1.2557350413        0.0000000000
        0.2462552484        1.2708280060        0.0000000000
        0.2462552484        1.2859209707        0.0000000000
        0.2462552484        1.3010139353        0.0000000000
        0.2462552484        1.3161069000        0.0000000000
        0.2462552484        1.3311998647        0.0000000000
        0.2462552484        1.3462928293        0.0000000000
        0.2462552484        1.3613857940        0.0000000000
        0.2462552484        1.3764787587        0.0000000000
        0.2462552484        1.3915717233        0.0000000000
        0.2462552484        1.4066646880        0.0000000000
        0.2462552484        1.4217576527        0.0000000000
        0.2462552484        1.4368506173        0.0000000000
        0.2462552484        1.4519435820        0.0000000000
        0.2462552484        1.4670365467        0.0000000000
        0.2462552484        1.4821295113        0.0000000000
        0.2462552484        1.4972224760        0.0000000000
        0.2462552484        1.5123154407        0.0000000000
        0.2462552484        1.5274084053        0.0000000000
        0.2462552484        1.5425013700        0.0000000000
        0.2462552484        1.5575943347        0.0000000000
        0.2462552484        1.5726872993        0.0000000000
        0.2462552484        1.5877802640        0.0000000000

        0.2612321831        0.0935767620       -0.0446338444
        0.2612321831        0.1086697267       -0.1220771332
        0.2612321831        0.1237626913       -0.3065308773
        0.2612321831        0.1388556560       -0.7070816036
        0.2612321831        0.1539486207       -1.4995980361
        0.2612321831        0.1690415853       -2.9270941042
        0.2612321831        0.1841345500       -5.2653188172
        0.2612321831        0.1992275147       -8.7432826893
        0.2612321831        0.2143204793      -13.4321597158
        0.2612321831        0.2294134440      -19.1469091890
        0.2612321831        0.2445064087      -25.4208660389
        0.2612321831        0.2595993733      -31.5929078439
        0.2612321831        0.2746923380      -36.9908038799
        0.2612321831        0.2897853027      -41.1353996304
        0.2612321831        0.3048782673      -43.8716088866
        0.2612321831        0.3199712320      -45.3712683660
        0.2612321831        0.3350641967      -46.0233061011
        0.2612321831        0.3501571613      -46.2787095547
        0.2612321831        0.3652501260      -46.5199829854
        0.2612321831        0.3803430907      -46.9868237849
        0.2612321831        0.3954360553      -47.7481922465
        0.2612321831        0.4105290200      -48.6961536004
        0.2612321831        0.4256219847      -49.5519193105
        0.2612321831        0.4407149493      -49.8987144313
        0.2612321831        0.4558079140      -49.2635543565
        0.2612321831        0.4709008787      -47.2487015401
        0.2612321831        0.4859938433      -43.6751576622
        0.2612321831        0.5010868080      -38.6745299948
        0.2612321831        0.5161797727      -32.6776808120
        0.2612321831        0.5312727373      -26.2973833135
        0.2612321831        0.5463657020      -20.1566203373
        0.2612321831        0.5614586667      -14.7372997151
        0.2612321831        0.5765516313      -10.3034187675
        0.2612321831        0.5916445960       -6.9075395763
        0.2612321831        0.6067375607       -4.4517380426
        0.2612321831        0.6218305253       -2.7626993593
        0.2612321831        0.6369234900       -1.6520033206
        0.2612321831        0.6520164547       -0.9515102288
        0.2612321831        0.6671094193       -0.5273700465
        0.2612321831        0.6822023840       -0.2809327210
        0.2612321831        0.6972953487       -0.1436924051
        0.2612321831        0.7123883133       -0.0705243232
        0.2612321831        0.7274812780       -0.0332072557
        0.2612321831        0.7425742427       -0.0150027153
        0.2612321831        0.7576672073       -0.0065051329
        0.2612321831        0.7727601720       -0.0027074253
        0.2612321831        0.7878531367       -0.0010814764
        0.2612321831        0.8029461013       -0.0004144234
        0.2612321831        0.8180390660       -0.0001522399
        0.2612321831        0.8331320307       -0.0000535509
        0.2612321831        0.8482249953       -0.0000180133
        0.2612321831        0.8633179600       -0.0000057896
        0.2612321831        0.8784109247       -0.0000017745
        0.2612321831        0.8935038893        0.0000000000
        0.2612321831        0.9085968540        0.0000000000
        0.2612321831        0.9236898187        0.0000000000
        0.2612321831        0.9387827833        0.0000000000
        0.2612321831        0.9538757480        0.0000000000
        0.2612321831        0.9689687127        0.0000000000
        0.2612321831        0.9840616773        0.0000000000
        0.2612321831        0.9991546420        0.0000000000
        0.2612321831        1.0142476067        0.0000000000
        0.2612321831        1.0293405713        0.0000000000
        0.2612321831        1.0444335360        0.0000000000
        0.2612321831        1.0595265007        0.0000000000
        0.2612321831        1.0746194653        0.0000000000
        0.2612321831        1.0897124300        0.0000000000
        0.2612321831        1.1048053947        0.0000000000
        0.2612321831        1.1198983593        0.0000000000
        0.2612321831        1.1349913240        0.0000000000
        0.2612321831        1.1500842887        0.0000000000
        0.2612321831        1.1651772533        0.0000000000
        0.2612321831        1.1802702180        0.0000000000
        0.2612321831        1.1953631827        0.0000000000
        0.2612321831        1.2104561473        0.0000000000
        0.2612321831        1.2255491120        0.0000000000
        0.2612321831        1.2406420767        0.0000000000
        0.2612321831        1.2557350413        0.0000000000
        0.2612321831        1.2708280060        0.0000000000
        0.2612321831        1.2859209707        0.0000000000
        0.2612321831        1.3010139353        0.0000000000
        0.2612321831        1.3161069000        0.0000000000
        0.2612321831        1.3311998647        0.0000000000
        0.2612321831        1.3462928293        0.0000000000
        0.2612321831        1.3613857940        0.0000000000
        0.2612321831        1.3764787587        0.0000000000
        0.2612321831        1.3915717233        0.0000000000
        0.2612321831        1.4066646880        0.0000000000
        0.2612321831        1.4217576527        0.0000000000
        0.2612321831        1.4368506173        0.0000000000
        0.2612321831        1.4519435820        0.0000000000
        0.2612321831        1.4670365467        0.0000000000
        0.2612321831        1.4821295113        0.0000000000
        0.2612321831        1.4972224760        0.0000000000
        0.2612321831        1.5123154407        0.0000000000
        0.2612321831        1.5274084053        0.0000000000
        0.2612321831        1.5425013700        0.0000000000
        0.2612321831        1.5575943347        0.0000000000
        0.2612321831        1.5726872993        0.0000000000
        0.2612321831        1.5877802640        0.0000000000

        0.2762091178        0.0935767620       -0.0563572425
        0.2762091178        0.1086697267       -0.1534268672
        0.2762091178        0.1237626913       -0.3833337140
        0.2762091178        0.1388556560       -0.8795069863
        0.2762091178        0.1539486207       -1.8544502206
        0.2762091178        0.1690415853       -3.5968113571
        0.2762091178        0.1841345500       -6.4250471487
        0.2762091178        0.1992275147      -10.5871710730
        0.2762091178        0.2143204793      -16.1263253897
        0.2762091178        0.2294134440      -22.7692128379
        0.2762091178        0.2445064087      -29.9107046846
        0.2762091178        0.2595993733      -36.7378815445
        0.2762091178        0.2746923380      -42.4649201627
        0.2762091178        0.2897853027      -46.5794150337
        0.2762091178        0.3048782673      -48.9841021464
        0.2762091178        0.3199712320      -49.9735072932
        0.2762091178        0.3350641967      -50.0756297245
        0.2762091178        0.3501571613      -49.8511325392
        0.2762091178        0.3652501260      -49.7394976422
        0.2762091178        0.3803430907      -49.9885259194
        0.2762091178        0.3954360553      -50.6478746688
        0.2762091178        0.4105290200      -51.5868176350
        0.2762091178        0.4256219847      -52.5145093789
        0.2762091178        0.4407149493      -53.0128014825
        0.2762091178        0.4558079140      -52.6066886981
        0.2762091178        0.4709008787      -50.8810522175
        0.2762091178        0.4859938433      -47.6150477900
        0.2762091178        0.5010868080      -42.8765986521
        0.2762091178        0.5161797727      -37.0257566440
        0.2762091178        0.5312727373      -30.6184072372
        0.2762091178        0.5463657020      -24.2528919540
        0.2762091178        0.5614586667      -18.4265361966
        0.2762091178        0.5765516313      -13.4533849302
        0.2762091178        0.5916445960       -9.4551796311
        0.2762091178        0.6067375607       -6.4035587956
        0.2762091178        0.6218305253       -4.1799677135
        0.2762091178        0.6369234900       -2.6282643026
        0.2762091178        0.6520164547       -1.5901745558
        0.2762091178        0.6671094193       -0.9246802439
        0.2762091178        0.6822023840       -0.5162925700
        0.2762091178        0.6972953487       -0.2766402555
        0.2762091178        0.7123883133       -0.1422279893
        0.2762091178        0.7274812780       -0.0701724509
        0.2762091178        0.7425742427       -0.0332326239
        0.2762091178        0.7576672073       -0.0151090551
        0.2762091178        0.7727601720       -0.0065936659
        0.2762091178        0.7878531367       -0.0027607486
        0.2762091178        0.8029461013       -0.0011081399
        0.2762091178        0.8180390660       -0.0004259916
        0.2762091178        0.8331320307       -0.0001566526
        0.2762091178        0.8482249953       -0.0000550421
        0.2762091178        0.8633179600       -0.0000184637
        0.2762091178        0.8784109247       -0.0000059054
        0.2762091178        0.8935038893       -0.0000017998
        0.2762091178        0.9085968540        0.0000000000
        0.2762091178        0.9236898187        0.0000000000
        0.2762091178        0.9387827833        0.0000000000
        0.2762091178        0.9538757480        0.0000000000
        0.2762091178        0.9689687127        0.0000000000
        0.2762091178        0.9840616773        0.0000000000
        0.2762091178        0.9991546420        0.0000000000
        0.2762091178        1.0142476067        0.0000000000
        0.2762091178        1.0293405713        0.0000000000
        0.2762091178        1.0444335360        0.0000000000
        0.2762091178        1.0595265007        0.0000000000
        0.2762091178        1.0746194653        0.0000000000
        0.2762091178        1.0897124300        0.0000000000
        0.2762091178        1.1048053947        0.0000000000
        0.2762091178        1.1198983593        0.0000000000
        0.2762091178        1.1349913240        0.0000000000
        0.2762091178        1.1500842887        0.0000000000
        0.2762091178        1.1651772533        0.0000000000
        0.2762091178        1.1802702180        0.0000000000
        0.2762091178        1.1953631827        0.0000000000
        0.2762091178        1.2104561473        0.0000000000
        0.2762091178        1.2255491120        0.0000000000
        0.2762091178        1.2406420767        0.0000000000
        0.2762091178        1.2557350413        0.0000000000
        0.2762091178        1.2708280060        0.0000000000
        0.2762091178        1.2859209707        0.0000000000
        0.2762091178        1.3010139353        0.0000000000
        0.2762091178        1.3161069000        0.0000000000
        0.2762091178        1.3311998647        0.0000000000
        0.2762091178        1.3462928293        0.0000000000
        0.2762091178        1.3613857940        0.0000000000
        0.2762091178        1.3764787587        0.0000000000
        0.2762091178        1.3915717233        0.0000000000
        0.2762091178        1.4066646880        0.0000000000
        0.2762091178        1.4217576527        0.0000000000
        0.2762091178        1.4368506173        0.0000000000
        0.2762091178        1.4519435820        0.0000000000
        0.2762091178        1.4670365467        0.0000000000
        0.2762091178        1.4821295113        0.0000000000
        0.2762091178        1.4972224760        0.0000000000
        0.2762091178        1.5123154407        0.0000000000
        0.2762091178        1.5274084053        0.0000000000
        0.2762091178        1.5425013700        0.0000000000
        0.2762091178        1.5575943347        0.0000000000
        0.2762091178        1.5726872993        0.0000000000
        0.2762091178        1.5877802640        0.0000000000

        0.2911860526        0.0935767620       -0.0680034224
        0.2911860526        0.1086697267       -0.1842560945
        0.2911860526        0.1237626913       -0.4580115047
        0.2911860526        0.1388556560       -1.0450412428
        0.2911860526        0.1539486207       -2.1902363259
        0.2911860526        0.1690415853       -4.2201381175
        0.2911860526        0.1841345500       -7.4838870130
        0.2911860526        0.1992275147      -12.2329268800
        0.2911860526        0.2143204793      -18.4664889340
        0.2911860526        0.2294134440      -25.8125607763
        0.2911860526        0.2445064087      -33.5289781524
        0.2911860526        0.2595993733      -40.6683815490
        0.2911860526        0.2746923380      -46.3633061679
        0.2911860526        0.2897853027      -50.1072387220
        0.2911860526        0.3048782673      -51.8960648620
        0.2911860526        0.3199712320      -52.1683513768
        0.2911860526        0.3350641967      -51.5932328211
        0.2911860526        0.3501571613      -50.8249650579
        0.2911860526        0.3652501260      -50.3323639931
        0.2911860526        0.3803430907      -50.3417238489
        0.2911860526        0.3954360553      -50.8618801607
        0.2911860526        0.4105290200      -51.7342591547
        0.2911860526        0.4256219847      -52.6720203992
        0.2911860526        0.4407149493      -53.2916398699
        0.2911860526        0.4558079140      -53.1635072050
        0.2911860526        0.4709008787      -51.8988666058
        0.2911860526        0.4859938433      -49.2577656742
        0.2911860526        0.5010868080      -45.2336491954
        0.2911860526        0.5161797727      -40.0701005759
        0.2911860526        0.5312727373      -34.1971462170
        0.2911860526        0.5463657020      -28.1160715800
        0.2911860526        0.5614586667      -22.2835298032
        0.2911860526        0.5765516313      -17.0359270450
        0.2911860526        0.5916445960      -12.5662207841
        0.2911860526        0.6067375607       -8.9399100300
        0.2911860526        0.6218305253       -6.1283297865
        0.2911860526        0.6369234900       -4.0429219374
        0.2911860526        0.6520164547       -2.5637063996
        0.2911860526        0.6671094193       -1.5612037307
        0.2911860526        0.6822023840       -0.9125279838
        0.2911860526        0.6972953487       -0.5118907344
        0.2911860526        0.7123883133       -0.2756252321
        0.2911860526        0.7274812780       -0.1424858108
        0.2911860526        0.7425742427       -0.0707267622
        0.2911860526        0.7576672073       -0.0337044212
        0.2911860526        0.7727601720       -0.0154122360
        0.2911860526        0.7878531367       -0.0067572293
        0.2911860526        0.8029461013       -0.0028376007
        0.2911860526        0.8180390660       -0.0011400828
        0.2911860526        0.8331320307       -0.0004377729
        0.2911860526        0.8482249953       -0.0001604956
        0.2911860526        0.8633179600       -0.0000561411
        0.2911860526        0.8784109247       -0.0000187220
        0.2911860526        0.8935038893       -0.0000059496
        0.2911860526        0.9085968540       -0.0000018018
        0.2911860526        0.9236898187        0.0000000000
        0.2911860526        0.9387827833        0.0000000000
        0.2911860526        0.9538757480        0.0000000000
        0.2911860526        0.9689687127        0.0000000000
        0.2911860526        0.9840616773        0.0000000000
        0.2911860526        0.9991546420        0.0000000000
        0.2911860526        1.0142476067        0.0000000000
        0.2911860526        1.0293405713        0.0000000000
        0.2911860526        1.0444335360        0.0000000000
        0.2911860526        1.0595265007        0.0000000000
        0.2911860526        1.0746194653        0.0000000000
        0.2911860526        1.0897124300        0.0000000000
        0.2911860526        1.1048053947        0.0000000000
        0.2911860526        1.1198983593        0.0000000000
        0.2911860526        1.1349913240        0.0000000000
        0.2911860526        1.1500842887        0.0000000000
        0.2911860526        1.1651772533        0.0000000000
        0.2911860526        1.1802702180        0.0000000000
        0.2911860526        1.1953631827        0.0000000000
        0.2911860526        1.2104561473        0.0000000000
        0.2911860526        1.2255491120        0.0000000000
        0.2911860526        1.2406420767        0.0000000000
        0.2911860526        1.2557350413        0.0000000000
        0.2911860526        1.2708280060        0.0000000000
        0.2911860526        1.2859209707        0.0000000000
        0.2911860526        1.3010139353        0.0000000000
        0.2911860526        1.3161069000        0.0000000000
        0.2911860526        1.3311998647        0.0000000000
        0.2911860526        1.3462928293        0.0000000000
        0.2911860526        1.3613857940        0.0000000000
        0.2911860526        1.3764787587        0.0000000000
        0.2911860526        1.3915717233        0.0000000000
        0.2911860526        1.4066646880        0.0000000000
        0.2911860526        1.4217576527        0.0000000000
        0.2911860526        1.4368506173        0.0000000000
        0.2911860526        1.4519435820        0.0000000000
        0.2911860526        1.4670365467        0.0000000000
        0.2911860526        1.4821295113        0.0000000000
        0.2911860526        1.4972224760        0.0000000000
        0.2911860526        1.5123154407        0.0000000000
        0.2911860526        1.5274084053        0.0000000000
        0.2911860526        1.5425013700        0.0000000000
        0.2911860526        1.5575943347        0.0000000000
        0.2911860526        1.5726872993        0.0000000000
        0.2911860526        1.5877802640        0.0000000000

        0.3061629873        0.0935767620       -0.0789560593
        0.3061629873        0.1086697267       -0.2129401858
        0.3061629873        0.1237626913       -0.5266520974
        0.3061629873        0.1388556560       -1.1950858058
        0.3061629873        0.1539486207       -2.4897284514
        0.3061629873        0.1690415853       -4.7656702354
        0.3061629873        0.1841345500       -8.3899164017
        0.3061629873        0.1992275147      -13.6030827589
        0.3061629873        0.2143204793      -20.3492732956
        0.3061629873        0.2294134440      -28.1556491293
        0.3061629873        0.2445064087      -36.1551298446
        0.3061629873        0.2595993733      -43.2932371028
        0.3061629873        0.2746923380      -48.6582785738
        0.3061629873        0.2897853027      -51.7870221469
        0.3061629873        0.3048782673      -52.7947087863
        0.3061629873        0.3199712320      -52.2714906064
        0.3061629873        0.3350641967      -51.0155129565
        0.3061629873        0.3501571613      -49.7479046478
        0.3061629873        0.3652501260      -48.9339589983
        0.3061629873        0.3803430907      -48.7482729927
        0.3061629873        0.3954360553      -49.1385538361
        0.3061629873        0.4105290200      -49.9129226675
        0.3061629873        0.4256219847      -50.8004090053
        0.3061629873        0.4407149493      -51.4806016407
        0.3061629873        0.4558079140      -51.6093858967
        0.3061629873        0.4709008787      -50.8662811027
        0.3061629873        0.4859938433      -49.0230443825
        0.3061629873        0.5010868080      -46.0065941687
        0.3061629873        0.5161797727      -41.9236152075
        0.3061629873        0.5312727373      -37.0332490323
        0.3061629873        0.5463657020      -31.6821017717
        0.3061629873        0.5614586667      -26.2313663739
        0.3061629873        0.5765516313      -21.0008921376
        0.3061629873        0.5916445960      -16.2384225510
        0.3061629873        0.6067375607      -12.1087416747
        0.3061629873        0.6218305253       -8.6943387251
        0.3061629873        0.6369234900       -6.0030470253
        0.3061629873        0.6520164547       -3.9818331320
        0.3061629873        0.6671094193       -2.5359680949
        0.3061629873        0.6822023840       -1.5506069386
        0.3061629873        0.6972953487       -0.9103696217
        0.3061629873        0.7123883133       -0.5133127434
        0.3061629873        0.7274812780       -0.2779904756
        0.3061629873        0.7425742427       -0.1445701454
        0.3061629873        0.7576672073       -0.0721605586
        0.3061629873        0.7727601720       -0.0345407470
        0.3061629873        0.7878531367       -0.0158387597
        0.3061629873        0.8029461013       -0.0069499539
        0.3061629873        0.8180390660       -0.0029150835
        0.3061629873        0.8331320307       -0.0011676737
        0.3061629873        0.8482249953       -0.0004463388
        0.3061629873        0.8633179600       -0.0001627268
        0.3061629873        0.8784109247       -0.0000565581
        0.3061629873        0.8935038893       -0.0000187348
        0.3061629873        0.9085968540       -0.0000059147
        0.3061629873        0.9236898187       -0.0000017779
        0.3061629873        0.9387827833        0.0000000000
        0.3061629873        0.9538757480        0.0000000000
        0.3061629873        0.9689687127        0.0000000000
        0.3061629873        0.9840616773        0.0000000000
        0.3061629873        0.9991546420        0.0000000000
        0.3061629873        1.0142476067        0.0000000000
        0.3061629873        1.0293405713        0.0000000000
        0.3061629873        1.0444335360        0.0000000000
        0.3061629873        1.0595265007        0.0000000000
        0.3061629873        1.0746194653        0.0000000000
        0.3061629873        1.0897124300        0.0000000000
        0.3061629873        1.1048053947        0.0000000000
        0.3061629873        1.1198983593        0.0000000000
        0.3061629873        1.1349913240        0.0000000000
        0.3061629873        1.1500842887        0.0000000000
        0.3061629873        1.1651772533        0.0000000000
        0.3061629873        1.1802702180        0.0000000000
        0.3061629873        1.1953631827        0.0000000000
        0.3061629873        1.2104561473        0.0000000000
        0.3061629873        1.2255491120        0.0000000000
        0.3061629873        1.2406420767        0.0000000000
        0.3061629873        1.2557350413        0.0000000000
        0.3061629873        1.2708280060        0.0000000000
        0.3061629873        1.2859209707        0.0000000000
        0.3061629873        1.3010139353        0.0000000000
        0.3061629873        1.3161069000        0.0000000000
        0.3061629873        1.3311998647        0.0000000000
        0.3061629873        1.3462928293        0.0000000000
        0.3061629873        1.3613857940        0.0000000000
        0.3061629873        1.3764787587        0.0000000000
        0.3061629873        1.3915717233        0.0000000000
        0.3061629873        1.4066646880        0.0000000000
        0.3061629873        1.4217576527        0.0000000000
        0.3061629873        1.4368506173        0.0000000000
        0.3061629873        1.4519435820        0.0000000000
        0.3061629873        1.4670365467        0.0000000000
        0.3061629873        1.4821295113        0.0000000000
        0.3061629873        1.4972224760        0.0000000000
        0.3061629873        1.5123154407        0.0000000000
        0.3061629873        1.5274084053        0.0000000000
        0.3061629873        1.5425013700        0.0000000000
        0.3061629873        1.5575943347        0.0000000000
        0.3061629873        1.5726872993        0.0000000000
        0.3061629873        1.5877802640        0.0000000000

        0.3211399221        0.0935767620       -0.0888104734
        0.3211399221        0.1086697267       -0.2384829907
        0.3211399221        0.1237626913       -0.5870506693
        0.3211399221        0.1388556560       -1.3252884264
        0.3211399221        0.1539486207       -2.7453757278
        0.3211399221        0.1690415853       -5.2222306036
        0.3211399221        0.1841345500       -9.1300367112
        0.3211399221        0.1992275147      -14.6886965391
        0.3211399221        0.2143204793      -21.7827255521
        0.3211399221        0.2294134440      -29.8444601089
        0.3211399221        0.2445064087      -37.9011628379
        0.3211399221        0.2595993733      -44.8217358879
        0.3211399221        0.2746923380      -49.6845799858
        0.3211399221        0.2897853027      -52.0974782842
        0.3211399221        0.3048782673      -52.3072347421
        0.3211399221        0.3199712320      -51.0487558803
        0.3211399221        0.3350641967      -49.2263994265
        0.3211399221        0.3501571613      -47.5970161011
        0.3211399221        0.3652501260      -46.5914014490
        0.3211399221        0.3803430907      -46.3080705367
        0.3211399221        0.3954360553      -46.6189779742
        0.3211399221        0.4105290200      -47.2946826931
        0.3211399221        0.4256219847      -48.0857126541
        0.3211399221        0.4407149493      -48.7497477654
        0.3211399221        0.4558079140      -49.0517104059
        0.3211399221        0.4709008787      -48.7691901364
        0.3211399221        0.4859938433      -47.7166560192
        0.3211399221        0.5010868080      -45.7791508781
        0.3211399221        0.5161797727      -42.9368720992
        0.3211399221        0.5312727373      -39.2692763567
        0.3211399221        0.5463657020      -34.9407582054
        0.3211399221        0.5614586667      -30.1770900300
        0.3211399221        0.5765516313      -25.2392621121
        0.3211399221        0.5916445960      -20.3955320706
        0.3211399221        0.6067375607      -15.8909863019
        0.3211399221        0.6218305253      -11.9177704424
        0.3211399221        0.6369234900       -8.5933140621
        0.3211399221        0.6520164547       -5.9534563885
        0.3211399221        0.6671094193       -3.9621660952
        0.3211399221        0.6822023840       -2.5332838459
        0.3211399221        0.6972953487       -1.5562821667
        0.3211399221        0.7123883133       -0.9186699743
        0.3211399221        0.7274812780       -0.5209487762
        0.3211399221        0.7425742427       -0.2836278914
        0.3211399221        0.7576672073       -0.1481301791
        0.3211399221        0.7727601720       -0.0741331296
        0.3211399221        0.7878531367       -0.0355106094
        0.3211399221        0.8029461013       -0.0162633080
        0.3211399221        0.8180390660       -0.0071147424
        0.3211399221        0.8331320307       -0.0029708995
        0.3211399221        0.8482249953       -0.0011834769
        0.3211399221        0.8633179600       -0.0004495983
        0.3211399221        0.8784109247       -0.0001628398
        0.3211399221        0.8935038893       -0.0000562196
        0.3211399221        0.9085968540       -0.0000185011
        0.3211399221        0.9236898187       -0.0000058000
        0.3211399221        0.9387827833       -0.0000017316
        0.3211399221        0.9538757480        0.0000000000
        0.3211399221        0.9689687127        0.0000000000
        0.3211399221        0.9840616773        0.0000000000
        0.3211399221        0.9991546420        0.0000000000
        0.3211399221        1.0142476067        0.0000000000
        0.3211399221        1.0293405713        0.0000000000
        0.3211399221        1.0444335360        0.0000000000
        0.3211399221        1.0595265007        0.0000000000
        0.3211399221        1.0746194653        0.0000000000
        0.3211399221        1.0897124300        0.0000000000
        0.3211399221        1.1048053947        0.0000000000
        0.3211399221        1.1198983593        0.0000000000
        0.3211399221        1.1349913240        0.0000000000
        0.3211399221        1.1500842887        0.0000000000
        0.3211399221        1.1651772533        0.0000000000
        0.3211399221        1.1802702180        0.0000000000
        0.3211399221        1.1953631827        0.0000000000
        0.3211399221        1.2104561473        0.0000000000
        0.3211399221        1.2255491120        0.0000000000
        0.3211399221        1.2406420767        0.0000000000
        0.3211399221        1.2557350413        0.0000000000
        0.3211399221        1.2708280060        0.0000000000
        0.3211399221        1.2859209707        0.0000000000
        0.3211399221        1.3010139353        0.0000000000
        0.3211399221        1.3161069000        0.0000000000
        0.3211399221        1.3311998647        0.0000000000
        0.3211399221        1.3462928293        0.0000000000
        0.3211399221        1.3613857940        0.0000000000
        0.3211399221        1.3764787587        0.0000000000
        0.3211399221        1.3915717233        0.0000000000
        0.3211399221        1.4066646880        0.0000000000
        0.3211399221        1.4217576527        0.0000000000
        0.3211399221        1.4368506173        0.0000000000
        0.3211399221        1.4519435820        0.0000000000
        0.3211399221        1.4670365467        0.0000000000
        0.3211399221        1.4821295113        0.0000000000
        0.3211399221        1.4972224760        0.0000000000
        0.3211399221        1.5123154407        0.0000000000
        0.3211399221        1.5274084053        0.0000000000
        0.3211399221        1.5425013700        0.0000000000
        0.3211399221        1.5575943347        0.0000000000
        0.3211399221        1.5726872993        0.0000000000
        0.3211399221        1.5877802640        0.0000000000

        0.3361168568        0.0935767620       -0.0973816213
        0.3361168568        0.1086697267       -0.2605135419
        0.3361168568        0.1237626913       -0.6386327522
        0.3361168568        0.1388556560       -1.4351918278
        0.3361168568        0.1539486207       -2.9581516018
        0.3361168568        0.1690415853       -5.5957320310
        0.3361168568        0.1841345500       -9.7225355461
        0.3361168568        0.1992275147      -15.5336266817
        0.3361168568        0.2143204793      -22.8562490077
        0.3361168568        0.2294134440      -31.0397568453
        0.3361168568        0.2445064087      -39.0272634221
        0.3361168568        0.2595993733      -45.6379888467
        0.3361168568        0.2746923380      -49.9649238221
        0.3361168568        0.2897853027      -51.7004956927
        0.3361168568        0.3048782673      -51.2207490193
        0.3361168568        0.3199712320      -49.3877382622
        0.3361168568        0.3350641967      -47.1850409765
        0.3361168568        0.3501571613      -45.3769981553
        0.3361168568        0.3652501260      -44.3372423644
        0.3361168568        0.3803430907      -44.0742129570
        0.3361168568        0.3954360553      -44.3778958957
        0.3361168568        0.4105290200      -44.9795047177
        0.3361168568        0.4256219847      -45.6504811429
        0.3361168568        0.4407149493      -46.2264950904
        0.3361168568        0.4558079140      -46.5846533851
        0.3361168568        0.4709008787      -46.6118921282
        0.3361168568        0.4859938433      -46.1884277292
        0.3361168568        0.5010868080      -45.1910127714
        0.3361168568        0.5161797727      -43.5100129151
        0.3361168568        0.5312727373      -41.0733044404
        0.3361168568        0.5463657020      -37.8718234404
        0.3361168568        0.5614586667      -33.9805413900
        0.3361168568        0.5765516313      -29.5658476409
        0.3361168568        0.5916445960      -24.8712362029
        0.3361168568        0.6067375607      -20.1805569450
        0.3361168568        0.6218305253      -15.7683439837
        0.3361168568        0.6369234900      -11.8531238312
        0.3361168568        0.6520164547       -8.5680461886
        0.3361168568        0.6671094193       -5.9551142721
        0.3361168568        0.6822023840       -3.9798604268
        0.3361168568        0.6972953487       -2.5573330578
        0.3361168568        0.7123883133       -1.5794817979
        0.3361168568        0.7274812780       -0.9370831648
        0.3361168568        0.7425742427       -0.5335524158
        0.3361168568        0.7576672073       -0.2912216098
        0.3361168568        0.7727601720       -0.1521952724
        0.3361168568        0.7878531367       -0.0760714493
        0.3361168568        0.8029461013       -0.0363301555
        0.3361168568        0.8180390660       -0.0165657428
        0.3361168568        0.8331320307       -0.0072080254
        0.3361168568        0.8482249953       -0.0029917344
        0.3361168568        0.8633179600       -0.0011842134
        0.3361168568        0.8784109247       -0.0004469468
        0.3361168568        0.8935038893       -0.0001608166
        0.3361168568        0.9085968540       -0.0000551588
        0.3361168568        0.9236898187       -0.0000180273
        0.3361168568        0.9387827833       -0.0000056124
        0.3361168568        0.9538757480       -0.0000016647
        0.3361168568        0.9689687127        0.0000000000
        0.3361168568        0.9840616773        0.0000000000
        0.3361168568        0.9991546420        0.0000000000
        0.3361168568        1.0142476067        0.0000000000
        0.3361168568        1.0293405713        0.0000000000
        0.3361168568        1.0444335360        0.0000000000
        0.3361168568        1.0595265007        0.0000000000
        0.3361168568        1.0746194653        0.0000000000
        0.3361168568        1.0897124300        0.0000000000
        0.3361168568        1.1048053947        0.0000000000
        0.3361168568        1.1198983593        0.0000000000
        0.3361168568        1.1349913240        0.0000000000
        0.3361168568        1.1500842887        0.0000000000
        0.3361168568        1.1651772533        0.0000000000
        0.3361168568        1.1802702180        0.0000000000
        0.3361168568        1.1953631827        0.0000000000
        0.3361168568        1.2104561473        0.0000000000
        0.3361168568        1.2255491120        0.0000000000
        0.3361168568        1.2406420767        0.0000000000
        0.3361168568        1.2557350413        0.0000000000
        0.3361168568        1.2708280060        0.0000000000
        0.3361168568        1.2859209707        0.0000000000
        0.3361168568        1.3010139353        0.0000000000
        0.3361168568        1.3161069000        0.0000000000
        0.3361168568        1.3311998647        0.0000000000
        0.3361168568        1.3462928293        0.0000000000
        0.3361168568        1.3613857940        0.0000000000
        0.3361168568        1.3764787587        0.0000000000
        0.3361168568        1.3915717233        0.0000000000
        0.3361168568        1.4066646880        0.0000000000
        0.3361168568        1.4217576527        0.0000000000
        0.3361168568        1.4368506173        0.0000000000
        0.3361168568        1.4519435820        0.0000000000
        0.3361168568        1.4670365467        0.0000000000
        0.3361168568        1.4821295113        0.0000000000
        0.3361168568        1.4972224760        0.0000000000
        0.3361168568        1.5123154407        0.0000000000
        0.3361168568        1.5274084053        0.0000000000
        0.3361168568        1.5425013700        0.0000000000
        0.3361168568        1.5575943347        0.0000000000
        0.3361168568        1.5726872993        0.0000000000
        0.3361168568        1.5877802640        0.0000000000

        0.3510937915        0.0935767620       -0.1046424897
        0.3510937915        0.1086697267       -0.2790904815
        0.3510937915        0.1237626913       -0.6818902743
        0.3510937915        0.1388556560       -1.5267524222
        0.3510937915        0.1539486207       -3.1340012961
        0.3510937915        0.1690415853       -5.9013799536
        0.3510937915        0.1841345500      -10.2013883749
        0.3510937915        0.1992275147      -16.2054692206
        0.3510937915        0.2143204793      -23.6909889362
        0.3510937915        0.2294134440      -31.9387335546
        0.3510937915        0.2445064087      -39.8269138143
        0.3510937915        0.2595993733      -46.1438048390
        0.3510937915        0.2746923380      -50.0085081144
        0.3510937915        0.2897853027      -51.1973990313
        0.3510937915        0.3048782673      -50.2021586841
        0.3510937915        0.3199712320      -47.9895965422
        0.3510937915        0.3350641967      -45.5983426573
        0.3510937915        0.3501571613      -43.7810440622
        0.3510937915        0.3652501260      -42.8437643469
        0.3510937915        0.3803430907      -42.7028857367
        0.3510937915        0.3954360553      -43.0688537609
        0.3510937915        0.4105290200      -43.6345402632
        0.3510937915        0.4256219847      -44.1869974834
        0.3510937915        0.4407149493      -44.6273178883
        0.3510937915        0.4558079140      -44.9297624719
        0.3510937915        0.4709008787      -45.0827997929
        0.3510937915        0.4859938433      -45.0421726881
        0.3510937915        0.5010868080      -44.7088239089
        0.3510937915        0.5161797727      -43.9338619063
        0.3510937915        0.5312727373      -42.5481311039
        0.3510937915        0.5463657020      -40.4094626355
        0.3510937915        0.5614586667      -37.4540143591
        0.3510937915        0.5765516313      -33.7332785525
        0.3510937915        0.5916445960      -29.4209657198
        0.3510937915        0.6067375607      -24.7849935545
        0.3510937915        0.6218305253      -20.1338746197
        0.3510937915        0.6369234900      -15.7562812423
        0.3510937915        0.6520164547      -11.8729758145
        0.3510937915        0.6671094193       -8.6126801979
        0.3510937915        0.6822023840       -6.0128694040
        0.3510937915        0.6972953487       -4.0383151431
        0.3510937915        0.7123883133       -2.6072347810
        0.3510937915        0.7274812780       -1.6165362733
        0.3510937915        0.7425742427       -0.9613802029
        0.3510937915        0.7576672073       -0.5477234568
        0.3510937915        0.7727601720       -0.2985846111
        0.3510937915        0.7878531367       -0.1555864915
        0.3510937915        0.8029461013       -0.0774336306
        0.3510937915        0.8180390660       -0.0367867830
        0.3510937915        0.8331320307       -0.0166759153
        0.3510937915        0.8482249953       -0.0072112390
        0.3510937915        0.8633179600       -0.0029742076
        0.3510937915        0.8784109247       -0.0011697613
        0.3510937915        0.8935038893       -0.0004386372
        0.3510937915        0.9085968540       -0.0001567923
        0.3510937915        0.9236898187       -0.0000534095
        0.3510937915        0.9387827833       -0.0000173337
        0.3510937915        0.9538757480       -0.0000053603
        0.3510937915        0.9689687127       -0.0000015774
        0.3510937915        0.9840616773        0.0000000000
        0.3510937915        0.9991546420        0.0000000000
        0.3510937915        1.0142476067        0.0000000000
        0.3510937915        1.0293405713        0.0000000000
        0.3510937915        1.0444335360        0.0000000000
        0.3510937915        1.0595265007        0.0000000000
        0.3510937915        1.0746194653        0.0000000000
        0.3510937915        1.0897124300        0.0000000000
        0.3510937915        1.1048053947        0.0000000000
        0.3510937915        1.1198983593        0.0000000000
        0.3510937915        1.1349913240        0.0000000000
        0.3510937915        1.1500842887        0.0000000000
        0.3510937915        1.1651772533        0.0000000000
        0.3510937915        1.1802702180        0.0000000000
        0.3510937915        1.1953631827        0.0000000000
        0.3510937915        1.2104561473        0.0000000000
        0.3510937915        1.2255491120        0.0000000000
        0.3510937915        1.2406420767        0.0000000000
        0.3510937915        1.2557350413        0.0000000000
        0.3510937915        1.2708280060        0.0000000000
        0.3510937915        1.2859209707        0.0000000000
        0.3510937915        1.3010139353        0.0000000000
        0.3510937915        1.3161069000        0.0000000000
        0.3510937915        1.3311998647        0.0000000000
        0.3510937915        1.3462928293        0.0000000000
        0.3510937915        1.3613857940        0.0000000000
        0.3510937915        1.3764787587        0.0000000000
        0.3510937915        1.3915717233        0.0000000000
        0.3510937915        1.4066646880        0.0000000000
        0.3510937915        1.4217576527        0.0000000000
        0.3510937915        1.4368506173        0.0000000000
        0.3510937915        1.4519435820        0.0000000000
        0.3510937915        1.4670365467        0.0000000000
        0.3510937915        1.4821295113        0.0000000000
        0.3510937915        1.4972224760        0.0000000000
        0.3510937915        1.5123154407        0.0000000000
        0.3510937915        1.5274084053        0.0000000000
        0.3510937915        1.5425013700        0.0000000000
        0.3510937915        1.5575943347        0.0000000000
        0.3510937915        1.5726872993        0.0000000000
        0.3510937915        1.5877802640        0.0000000000

        0.3660707263        0.0935767620       -0.1106335852
        0.3660707263        0.1086697267       -0.2944358922
        0.3660707263        0.1237626913       -0.7176642705
        0.3660707263        0.1388556560       -1.6025686122
        0.3660707263        0.1539486207       -3.2798295695
        0.3660707263        0.1690415853       -6.1553375178
        0.3660707263        0.1841345500      -10.6003643751
        0.3660707263        0.1992275147      -16.7677087366
        0.3660707263        0.2143204793      -24.3949400319
        0.3660707263        0.2294134440      -32.7083243899
        0.3660707263        0.2445064087      -40.5353820893
        0.3660707263        0.2595993733      -46.6423673476
        0.3660707263        0.2746923380      -50.1734973104
        0.3660707263        0.2897853027      -50.9769735091
        0.3660707263        0.3048782673      -49.6401193327
        0.3660707263        0.3199712320      -47.2130375107
        0.3660707263        0.3350641967      -44.7731485997
        0.3660707263        0.3501571613      -43.0544958939
        0.3660707263        0.3652501260      -42.2982864117
        0.3660707263        0.3803430907      -42.3377850082
        0.3660707263        0.3954360553      -42.8132259045
        0.3660707263        0.4105290200      -43.3823207379
        0.3660707263        0.4256219847      -43.8397584002
        0.3660707263        0.4407149493      -44.1320442620
        0.3660707263        0.4558079140      -44.3038303930
        0.3660707263        0.4709008787      -44.4228270884
        0.3660707263        0.4859938433      -44.5159631222
        0.3660707263        0.5010868080      -44.5313545622
        0.3660707263        0.5161797727      -44.3305447862
        0.3660707263        0.5312727373      -43.7114812925
        0.3660707263        0.5463657020      -42.4577658970
        0.3660707263        0.5614586667      -40.4014168605
        0.3660707263        0.5765516313      -37.4791458793
        0.3660707263        0.5916445960      -33.7621852963
        0.3660707263        0.6067375607      -29.4488943095
        0.3660707263        0.6218305253      -24.8235918080
        0.3660707263        0.6369234900      -20.1971571647
        0.3660707263        0.6520164547      -15.8493447449
        0.3660707263        0.6671094193      -11.9884842113
        0.3660707263        0.6822023840       -8.7348506746
        0.3660707263        0.6972953487       -6.1248961415
        0.3660707263        0.7123883133       -4.1285768303
        0.3660707263        0.7274812780       -2.6716987429
        0.3660707263        0.7425742427       -1.6575337973
        0.3660707263        0.7576672073       -0.9846049925
        0.3660707263        0.7727601720       -0.5593763621
        0.3660707263        0.7878531367       -0.3036759143
        0.3660707263        0.8029461013       -0.1574368439
        0.3660707263        0.8180390660       -0.0779119301
        0.3660707263        0.8331320307       -0.0367937481
        0.3660707263        0.8482249953       -0.0165774768
        0.3660707263        0.8633179600       -0.0071243968
        0.3660707263        0.8784109247       -0.0029198954
        0.3660707263        0.8935038893       -0.0011409639
        0.3660707263        0.9085968540       -0.0004249833
        0.3660707263        0.9236898187       -0.0001508587
        0.3660707263        0.9387827833       -0.0000510310
        0.3660707263        0.9538757480       -0.0000164536
        0.3660707263        0.9689687127       -0.0000050546
        0.3660707263        0.9840616773       -0.0000014813
        0.3660707263        0.9991546420        0.0000000000
        0.3660707263        1.0142476067        0.0000000000
        0.3660707263        1.0293405713        0.0000000000
        0.3660707263        1.0444335360        0.0000000000
        0.3660707263        1.0595265007        0.0000000000
        0.3660707263        1.0746194653        0.0000000000
        0.3660707263        1.0897124300        0.0000000000
        0.3660707263        1.1048053947        0.0000000000
        0.3660707263        1.1198983593        0.0000000000
        0.3660707263        1.1349913240        0.0000000000
        0.3660707263        1.1500842887        0.0000000000
        0.3660707263        1.1651772533        0.0000000000
        0.3660707263        1.1802702180        0.0000000000
        0.3660707263        1.1953631827        0.0000000000
        0.3660707263        1.2104561473        0.0000000000
        0.3660707263        1.2255491120        0.0000000000
        0.3660707263        1.2406420767        0.0000000000
        0.3660707263        1.2557350413        0.0000000000
        0.3660707263        1.2708280060        0.0000000000
        0.3660707263        1.2859209707        0.0000000000
        0.3660707263        1.3010139353        0.0000000000
        0.3660707263        1.3161069000        0.0000000000
        0.3660707263        1.3311998647        0.0000000000
        0.3660707263        1.3462928293        0.0000000000
        0.3660707263        1.3613857940        0.0000000000
        0.3660707263        1.3764787587        0.0000000000
        0.3660707263        1.3915717233        0.0000000000
        0.3660707263        1.4066646880        0.0000000000
        0.3660707263        1.4217576527        0.0000000000
        0.3660707263        1.4368506173        0.0000000000
        0.3660707263        1.4519435820        0.0000000000
        0.3660707263        1.4670365467        0.0000000000
        0.3660707263        1.4821295113        0.0000000000
        0.3660707263        1.4972224760        0.0000000000
        0.3660707263        1.5123154407        0.0000000000
        0.3660707263        1.5274084053        0.0000000000
        0.3660707263        1.5425013700        0.0000000000
        0.3660707263        1.5575943347        0.0000000000
        0.3660707263        1.5726872993        0.0000000000
        0.3660707263        1.5877802640        0.0000000000

        0.3810476610        0.0935767620       -0.1153704142
        0.3810476610        0.1086697267       -0.3066759109
        0.3810476610        0.1237626913       -0.7464792640
        0.3810476610        0.1388556560       -1.6643183214
        0.3810476610        0.1539486207       -3.4001480977
        0.3810476610        0.1690415853       -6.3681561493
        0.3810476610        0.1841345500      -10.9412864864
        0.3810476610        0.1992275147      -17.2606219023
        0.3810476610        0.2143204793      -25.0347583120
        0.3810476610        0.2294134440      -33.4476363149
        0.3810476610        0.2445064087      -41.2849244199
        0.3810476610        0.2595993733      -47.2912765890
        0.3810476610        0.2746923380      -50.6254645937
        0.3810476610        0.2897853027      -51.1879521466
        0.3810476610        0.3048782673      -49.6393420427
        0.3810476610        0.3199712320      -47.0955707686
        0.3810476610        0.3350641967      -44.6659758475
        0.3810476610        0.3501571613      -43.0710986285
        0.3810476610        0.3652501260      -42.5013869610
        0.3810476610        0.3803430907      -42.7242931410
        0.3810476610        0.3954360553      -43.3237114921
        0.3810476610        0.4105290200      -43.9267214711
        0.3810476610        0.4256219847      -44.3269879541
        0.3810476610        0.4407149493      -44.4943102355
        0.3810476610        0.4558079140      -44.5129193702
        0.3810476610        0.4709008787      -44.5002531381
        0.3810476610        0.4859938433      -44.5390003341
        0.3810476610        0.5010868080      -44.6336855493
        0.3810476610        0.5161797727      -44.6930751384
        0.3810476610        0.5312727373      -44.5390729800
        0.3810476610        0.5463657020      -43.9421760557
        0.3810476610        0.5614586667      -42.6775996998
        0.3810476610        0.5765516313      -40.5873847243
        0.3810476610        0.5916445960      -37.6287612407
        0.3810476610        0.6067375607      -33.8924128380
        0.3810476610        0.6218305253      -29.5853479787
        0.3810476610        0.6369234900      -24.9863527563
        0.3810476610        0.6520164547      -20.3907144535
        0.3810476610        0.6671094193      -16.0612780042
        0.3810476610        0.6822023840      -12.1963357130
        0.3810476610        0.6972953487       -8.9163976708
        0.3810476610        0.7123883133       -6.2661975681
        0.3810476610        0.7274812780       -4.2266623959
        0.3810476610        0.7425742427       -2.7323296856
        0.3810476610        0.7576672073       -1.6906825271
        0.3810476610        0.7727601720       -1.0003460734
        0.3810476610        0.7878531367       -0.5655602981
        0.3810476610        0.8029461013       -0.3053693349
        0.3810476610        0.8180390660       -0.1574104138
        0.3810476610        0.8331320307       -0.0774428939
        0.3810476610        0.8482249953       -0.0363544716
        0.3810476610        0.8633179600       -0.0162796805
        0.3810476610        0.8784109247       -0.0069522102
        0.3810476610        0.8935038893       -0.0028305530
        0.3810476610        0.9085968540       -0.0010985228
        0.3810476610        0.9236898187       -0.0004063502
        0.3810476610        0.9387827833       -0.0001432867
        0.3810476610        0.9538757480       -0.0000481864
        0.3810476610        0.9689687127       -0.0000154591
        0.3810476610        0.9840616773       -0.0000047368
        0.3810476610        0.9991546420       -0.0000013864
        0.3810476610        1.0142476067        0.0000000000
        0.3810476610        1.0293405713        0.0000000000
        0.3810476610        1.0444335360        0.0000000000
        0.3810476610        1.0595265007        0.0000000000
        0.3810476610        1.0746194653        0.0000000000
        0.3810476610        1.0897124300        0.0000000000
        0.3810476610        1.1048053947        0.0000000000
        0.3810476610        1.1198983593        0.0000000000
        0.3810476610        1.1349913240        0.0000000000
        0.3810476610        1.1500842887        0.0000000000
        0.3810476610        1.1651772533        0.0000000000
        0.3810476610        1.1802702180        0.0000000000
        0.3810476610        1.1953631827        0.0000000000
        0.3810476610        1.2104561473        0.0000000000
        0.3810476610        1.2255491120        0.0000000000
        0.3810476610        1.2406420767        0.0000000000
        0.3810476610        1.2557350413        0.0000000000
        0.3810476610        1.2708280060        0.0000000000
        0.3810476610        1.2859209707        0.0000000000
        0.3810476610        1.3010139353        0.0000000000
        0.3810476610        1.3161069000        0.0000000000
        0.3810476610        1.3311998647        0.0000000000
        0.3810476610        1.3462928293        0.0000000000
        0.3810476610        1.3613857940        0.0000000000
        0.3810476610        1.3764787587        0.0000000000
        0.3810476610        1.3915717233        0.0000000000
        0.3810476610        1.4066646880        0.0000000000
        0.3810476610        1.4217576527        0.0000000000
        0.3810476610        1.4368506173        0.0000000000
        0.3810476610        1.4519435820        0.0000000000
        0.3810476610        1.4670365467        0.0000000000
        0.3810476610        1.4821295113        0.0000000000
        0.3810476610        1.4972224760        0.0000000000
        0.3810476610        1.5123154407        0.0000000000
        0.3810476610        1.5274084053        0.0000000000
        0.3810476610        1.5425013700        0.0000000000
        0.3810476610        1.5575943347        0.0000000000
        0.3810476610        1.5726872993        0.0000000000
        0.3810476610        1.5877802640        0.0000000000

        0.3960245957        0.0935767620       -0.1187537509
        0.3960245957        0.1086697267       -0.3155977430
        0.3960245957        0.1237626913       -0.7679443597
        0.3960245957        0.1388556560       -1.7114177857
        0.3960245957        0.1539486207       -3.4943538831
        0.3960245957        0.1690415853       -6.5397923242
        0.3960245957        0.1841345500      -11.2258553100
        0.3960245957        0.1992275147      -17.6894047170
        0.3960245957        0.2143204793      -25.6208749562
        0.3960245957        0.2294134440      -34.1727669291
        0.3960245957        0.2445064087      -42.0946041954
        0.3960245957        0.2595993733      -48.1050614541
        0.3960245957        0.2746923380      -51.3615539400
        0.3960245957        0.2897853027      -51.7931929753
        0.3960245957        0.3048782673      -50.1105866453
        0.3960245957        0.3199712320      -47.4812104389
        0.3960245957        0.3350641967      -45.0461850818
        0.3960245957        0.3501571613      -43.5261734905
        0.3960245957        0.3652501260      -43.0829568788
        0.3960245957        0.3803430907      -43.4411687729
        0.3960245957        0.3954360553      -44.1451738423
        0.3960245957        0.4105290200      -44.7971416950
        0.3960245957        0.4256219847      -45.1821938516
        0.3960245957        0.4407149493      -45.2734201680
        0.3960245957        0.4558079140      -45.1661072641
        0.3960245957        0.4709008787      -44.9976451314
        0.3960245957        0.4859938433      -44.8849604053
        0.3960245957        0.5010868080      -44.8846971052
        0.3960245957        0.5161797727      -44.9706129638
        0.3960245957        0.5312727373      -45.0264647282
        0.3960245957        0.5463657020      -44.8590244788
        0.3960245957        0.5614586667      -44.2349697518
        0.3960245957        0.5765516313      -42.9363540540
        0.3960245957        0.5916445960      -40.8188066839
        0.3960245957        0.6067375607      -37.8526180350
        0.3960245957        0.6218305253      -34.1330402357
        0.3960245957        0.6369234900      -29.8590826659
        0.3960245957        0.6520164547      -25.2919296251
        0.3960245957        0.6671094193      -20.7083952163
        0.3960245957        0.6822023840      -16.3611477079
        0.3960245957        0.6972953487      -12.4506754082
        0.3960245957        0.7123883133       -9.1093140132
        0.3960245957        0.7274812780       -6.3964691291
        0.3960245957        0.7425742427       -4.3043076062
        0.3960245957        0.7576672073       -2.7723629596
        0.3960245957        0.7727601720       -1.7076088260
        0.3960245957        0.7878531367       -1.0051671903
        0.3960245957        0.8029461013       -0.5651959359
        0.3960245957        0.8180390660       -0.3034681869
        0.3960245957        0.8331320307       -0.1555384283
        0.3960245957        0.8482249953       -0.0760724460
        0.3960245957        0.8633179600       -0.0354922264
        0.3960245957        0.8784109247       -0.0157912149
        0.3960245957        0.8935038893       -0.0066983600
        0.3960245957        0.9085968540       -0.0027086724
        0.3960245957        0.9236898187       -0.0010443281
        0.3960245957        0.9387827833       -0.0003840528
        0.3960245957        0.9538757480       -0.0001348138
        0.3960245957        0.9689687127       -0.0000452049
        0.3960245957        0.9840616773       -0.0000144952
        0.3960245957        0.9991546420       -0.0000044466
        0.3960245957        1.0142476067       -0.0000013049
        0.3960245957        1.0293405713        0.0000000000
        0.3960245957        1.0444335360        0.0000000000
        0.3960245957        1.0595265007        0.0000000000
        0.3960245957        1.0746194653        0.0000000000
        0.3960245957        1.0897124300        0.0000000000
        0.3960245957        1.1048053947        0.0000000000
        0.3960245957        1.1198983593        0.0000000000
        0.3960245957        1.1349913240        0.0000000000
        0.3960245957        1.1500842887        0.0000000000
        0.3960245957        1.1651772533        0.0000000000
        0.3960245957        1.1802702180        0.0000000000
        0.3960245957        1.1953631827        0.0000000000
        0.3960245957        1.2104561473        0.0000000000
        0.3960245957        1.2255491120        0.0000000000
        0.3960245957        1.2406420767        0.0000000000
        0.3960245957        1.2557350413        0.0000000000
        0.3960245957        1.2708280060        0.0000000000
        0.3960245957        1.2859209707        0.0000000000
        0.3960245957        1.3010139353        0.0000000000
        0.3960245957        1.3161069000        0.0000000000
        0.3960245957        1.3311998647        0.0000000000
        0.3960245957        1.3462928293        0.0000000000
        0.3960245957        1.3613857940        0.0000000000
        0.3960245957        1.3764787587        0.0000000000
        0.3960245957        1.3915717233        0.0000000000
        0.3960245957        1.4066646880        0.0000000000
        0.3960245957        1.4217576527        0.0000000000
        0.3960245957        1.4368506173        0.0000000000
        0.3960245957        1.4519435820        0.0000000000
        0.3960245957        1.4670365467        0.0000000000
        0.3960245957        1.4821295113        0.0000000000
        0.3960245957        1.4972224760        0.0000000000
        0.3960245957        1.5123154407        0.0000000000
        0.3960245957        1.5274084053        0.0000000000
        0.3960245957        1.5425013700        0.0000000000
        0.3960245957        1.5575943347        0.0000000000
        0.3960245957        1.5726872993        0.0000000000
        0.3960245957        1.5877802640        0.0000000000

        0.4110015305        0.0935767620       -0.1204892332
        0.4110015305        0.1086697267       -0.3204331897
        0.4110015305        0.1237626913       -0.7802249015
        0.4110015305        0.1388556560       -1.7398552037
        0.4110015305        0.1539486207       -3.5544088721
        0.4110015305        0.1690415853       -6.6554724456
        0.4110015305        0.1841345500      -11.4291178716
        0.4110015305        0.1992275147      -18.0152166792
        0.4110015305        0.2143204793      -26.0973258276
        0.4110015305        0.2294134440      -34.8085512166
        0.4110015305        0.2445064087      -42.8693291013
        0.4110015305        0.2595993733      -48.9687294315
        0.4110015305        0.2746923380      -52.2464120729
        0.4110015305        0.2897853027      -52.6347834520
        0.4110015305        0.3048782673      -50.8689981461
        0.4110015305        0.3199712320      -48.1524177161
        0.4110015305        0.3350641967      -45.6583076363
        0.4110015305        0.3501571613      -44.1235665509
        0.4110015305        0.3652501260      -43.7070432147
        0.4110015305        0.3803430907      -44.1170834680
        0.4110015305        0.3954360553      -44.8780198432
        0.4110015305        0.4105290200      -45.5750551159
        0.4110015305        0.4256219847      -45.9802735506
        0.4110015305        0.4407149493      -46.0549047942
        0.4110015305        0.4558079140      -45.8828417524
        0.4110015305        0.4709008787      -45.5961227971
        0.4110015305        0.4859938433      -45.3231404734
        0.4110015305        0.5010868080      -45.1582294524
        0.4110015305        0.5161797727      -45.1390403069
        0.4110015305        0.5312727373      -45.2259768114
        0.4110015305        0.5463657020      -45.2916909614
        0.4110015305        0.5614586667      -45.1336828427
        0.4110015305        0.5765516313      -44.5148076457
        0.4110015305        0.5916445960      -43.2214091406
        0.4110015305        0.6067375607      -41.1182782164
        0.4110015305        0.6218305253      -38.1812201794
        0.4110015305        0.6369234900      -34.4999264326
        0.4110015305        0.6520164547      -30.2570029207
        0.4110015305        0.6671094193      -25.6949379440
        0.4110015305        0.6822023840      -21.0803669725
        0.4110015305        0.6972953487      -16.6697950846
        0.4110015305        0.7123883133      -12.6787276256
        0.4110015305        0.7274812780       -9.2575994568
        0.4110015305        0.7425742427       -6.4793473866
        0.4110015305        0.7576672073       -4.3417403123
        0.4110015305        0.7727601720       -2.7830615484
        0.4110015305        0.7878531367       -1.7054355250
        0.4110015305        0.8029461013       -0.9985913015
        0.4110015305        0.8180390660       -0.5584591973
        0.4110015305        0.8331320307       -0.2981684666
        0.4110015305        0.8482249953       -0.1519198678
        0.4110015305        0.8633179600       -0.0738379513
        0.4110015305        0.8784109247       -0.0342236330
        0.4110015305        0.8935038893       -0.0151250166
        0.4110015305        0.9085968540       -0.0063743846
        0.4110015305        0.9236898187       -0.0025628779
        0.4110015305        0.9387827833       -0.0009837130
        0.4110015305        0.9538757480       -0.0003608002
        0.4110015305        0.9689687127       -0.0001265666
        0.4110015305        0.9840616773       -0.0000425031
        0.4110015305        0.9991546420       -0.0000136680
        0.4110015305        1.0142476067       -0.0000042078
        0.4110015305        1.0293405713       -0.0000012395
        0.4110015305        1.0444335360        0.0000000000
        0.4110015305        1.0595265007        0.0000000000
        0.4110015305        1.0746194653        0.0000000000
        0.4110015305        1.0897124300        0.0000000000
        0.4110015305        1.1048053947        0.0000000000
        0.4110015305        1.1198983593        0.0000000000
        0.4110015305        1.1349913240        0.0000000000
        0.4110015305        1.1500842887        0.0000000000
        0.4110015305        1.1651772533        0.0000000000
        0.4110015305        1.1802702180        0.0000000000
        0.4110015305        1.1953631827        0.0000000000
        0.4110015305        1.2104561473        0.0000000000
        0.4110015305        1.2255491120        0.0000000000
        0.4110015305        1.2406420767        0.0000000000
        0.4110015305        1.2557350413        0.0000000000
        0.4110015305        1.2708280060        0.0000000000
        0.4110015305        1.2859209707        0.0000000000
        0.4110015305        1.3010139353        0.0000000000
        0.4110015305        1.3161069000        0.0000000000
        0.4110015305        1.3311998647        0.0000000000
        0.4110015305        1.3462928293        0.0000000000
        0.4110015305        1.3613857940        0.0000000000
        0.4110015305        1.3764787587        0.0000000000
        0.4110015305        1.3915717233        0.0000000000
        0.4110015305        1.4066646880        0.0000000000
        0.4110015305        1.4217576527        0.0000000000
        0.4110015305        1.4368506173        0.0000000000
        0.4110015305        1.4519435820        0.0000000000
        0.4110015305        1.4670365467        0.0000000000
        0.4110015305        1.4821295113        0.0000000000
        0.4110015305        1.4972224760        0.0000000000
        0.4110015305        1.5123154407        0.0000000000
        0.4110015305        1.5274084053        0.0000000000
        0.4110015305        1.5425013700        0.0000000000
        0.4110015305        1.5575943347        0.0000000000
        0.4110015305        1.5726872993        0.0000000000
        0.4110015305        1.5877802640        0.0000000000

        0.4259784652        0.0935767620       -0.1200534128
        0.4259784652        0.1086697267       -0.3197629372
        0.4259784652        0.1237626913       -0.7797995725
        0.4259784652        0.1388556560       -1.7416360578
        0.4259784652        0.1539486207       -3.5637024546
        0.4259784652        0.1690415853       -6.6836069101
        0.4259784652        0.1841345500      -11.4960754546
        0.4259784652        0.1992275147      -18.1503692673
        0.4259784652        0.2143204793      -26.3360149752
        0.4259784652        0.2294134440      -35.1833891506
        0.4259784652        0.2445064087      -43.3979507329
        0.4259784652        0.2595993733      -49.6429316585
        0.4259784652        0.2746923380      -53.0287270695
        0.4259784652        0.2897853027      -53.4658842562
        0.4259784652        0.3048782673      -51.6838884102
        0.4259784652        0.3199712320      -48.8985324228
        0.4259784652        0.3350641967      -46.3078205092
        0.4259784652        0.3501571613      -44.6758971780
        0.4259784652        0.3652501260      -44.1829803241
        0.4259784652        0.3803430907      -44.5492519347
        0.4259784652        0.3954360553      -45.3017969383
        0.4259784652        0.4105290200      -46.0209215754
        0.4259784652        0.4256219847      -46.4662417394
        0.4259784652        0.4407149493      -46.5784487731
        0.4259784652        0.4558079140      -46.4151367263
        0.4259784652        0.4709008787      -46.0842774248
        0.4259784652        0.4859938433      -45.7051570690
        0.4259784652        0.5010868080      -45.3899058882
        0.4259784652        0.5161797727      -45.2247883209
        0.4259784652        0.5312727373      -45.2412592017
        0.4259784652        0.5463657020      -45.3865596776
        0.4259784652        0.5614586667      -45.5138662819
        0.4259784652        0.5765516313      -45.4048871024
        0.4259784652        0.5916445960      -44.8197771839
        0.4259784652        0.6067375607      -43.5544934386
        0.4259784652        0.6218305253      -41.4845685481
        0.4259784652        0.6369234900      -38.5854834140
        0.4259784652        0.6520164547      -34.9327695426
        0.4259784652        0.6671094193      -30.6899033657
        0.4259784652        0.6822023840      -26.0883635380
        0.4259784652        0.6972953487      -21.3992364391
        0.4259784652        0.7123883133      -16.8962160731
        0.4259784652        0.7274812780      -12.8154478904
        0.4259784652        0.7425742427       -9.3225504315
        0.4259784652        0.7576672073       -6.4963480685
        0.4259784652        0.7727601720       -4.3325974557
        0.4259784652        0.7878531367       -2.7635606181
        0.4259784652        0.8029461013       -1.6848931378
        0.4259784652        0.8180390660       -0.9813332402
        0.4259784652        0.8331320307       -0.5457186302
        0.4259784652        0.8482249953       -0.2896122153
        0.4259784652        0.8633179600       -0.1466204729
        0.4259784652        0.8784109247       -0.0707971147
        0.4259784652        0.8935038893       -0.0326066044
        0.4259784652        0.9085968540       -0.0143293172
        0.4259784652        0.9236898187       -0.0060126863
        0.4259784652        0.9387827833       -0.0024111817
        0.4259784652        0.9538757480       -0.0009250046
        0.4259784652        0.9689687127       -0.0003397588
        0.4259784652        0.9840616773       -0.0001195495
        0.4259784652        0.9991546420       -0.0000402955
        0.4259784652        1.0142476067       -0.0000130027
        0.4259784652        1.0293405713       -0.0000040135
        0.4259784652        1.0444335360       -0.0000011826
        0.4259784652        1.0595265007        0.0000000000
        0.4259784652        1.0746194653        0.0000000000
        0.4259784652        1.0897124300        0.0000000000
        0.4259784652        1.1048053947        0.0000000000
        0.4259784652        1.1198983593        0.0000000000
        0.4259784652        1.1349913240        0.0000000000
        0.4259784652        1.1500842887        0.0000000000
        0.4259784652        1.1651772533        0.0000000000
        0.4259784652        1.1802702180        0.0000000000
        0.4259784652        1.1953631827        0.0000000000
        0.4259784652        1.2104561473        0.0000000000
        0.4259784652        1.2255491120        0.0000000000
        0.4259784652        1.2406420767        0.0000000000
        0.4259784652        1.2557350413        0.0000000000
        0.4259784652        1.2708280060        0.0000000000
        0.4259784652        1.2859209707        0.0000000000
        0.4259784652        1.3010139353        0.0000000000
        0.4259784652        1.3161069000        0.0000000000
        0.4259784652        1.3311998647        0.0000000000
        0.4259784652        1.3462928293        0.0000000000
        0.4259784652        1.3613857940        0.0000000000
        0.4259784652        1.3764787587        0.0000000000
        0.4259784652        1.3915717233        0.0000000000
        0.4259784652        1.4066646880        0.0000000000
        0.4259784652        1.4217576527        0.0000000000
        0.4259784652        1.4368506173        0.0000000000
        0.4259784652        1.4519435820        0.0000000000
        0.4259784652        1.4670365467        0.0000000000
        0.4259784652        1.4821295113        0.0000000000
        0.4259784652        1.4972224760        0.0000000000
        0.4259784652        1.5123154407        0.0000000000
        0.4259784652        1.5274084053        0.0000000000
        0.4259784652        1.5425013700        0.0000000000
        0.4259784652        1.5575943347        0.0000000000
        0.4259784652        1.5726872993        0.0000000000
        0.4259784652        1.5877802640        0.0000000000

        0.4409554000        0.0935767620       -0.1167688965
        0.4409554000        0.1086697267       -0.3117107296
        0.4409554000        0.1237626913       -0.7619186044
        0.4409554000        0.1388556560       -1.7057697377
        0.4409554000        0.1539486207       -3.4989877489
        0.4409554000        0.1690415853       -6.5792482879
        0.4409554000        0.1841345500      -11.3472921572
        0.4409554000        0.1992275147      -17.9665607596
        0.4409554000        0.2143204793      -26.1476121819
        0.4409554000        0.2294134440      -35.0421572176
        0.4409554000        0.2445064087      -43.3668178875
        0.4409554000        0.2595993733      -49.7763484688
        0.4409554000        0.2746923380      -53.3507712081
        0.4409554000        0.2897853027      -53.9565246914
        0.4409554000        0.3048782673      -52.2810430826
        0.4409554000        0.3199712320      -49.5159544019
        0.4409554000        0.3350641967      -46.8611787756
        0.4409554000        0.3501571613      -45.1063633541
        0.4409554000        0.3652501260      -44.4703236367
        0.4409554000        0.3803430907      -44.7121447092
        0.4409554000        0.3954360553      -45.3878333497
        0.4409554000        0.4105290200      -46.0906859943
        0.4409554000        0.4256219847      -46.5753359069
        0.4409554000        0.4407149493      -46.7607732333
        0.4409554000        0.4558079140      -46.6711439540
        0.4409554000        0.4709008787      -46.3785804410
        0.4409554000        0.4859938433      -45.9768117198
        0.4409554000        0.5010868080      -45.5748572359
        0.4409554000        0.5161797727      -45.2847786871
        0.4409554000        0.5312727373      -45.1900073329
        0.4409554000        0.5463657020      -45.3044798575
        0.4409554000        0.5614586667      -45.5465250829
        0.4409554000        0.5765516313      -45.7451907013
        0.4409554000        0.5916445960      -45.6772548128
        0.4409554000        0.6067375607      -45.1167760878
        0.4409554000        0.6218305253      -43.8775056535
        0.4409554000        0.6369234900      -41.8399357953
        0.4409554000        0.6520164547      -38.9668363310
        0.4409554000        0.6671094193      -35.3132745212
        0.4409554000        0.6822023840      -31.0300182257
        0.4409554000        0.6972953487      -26.3525706436
        0.4409554000        0.7123883133      -21.5700719535
        0.4409554000        0.7274812780      -16.9780377091
        0.4409554000        0.7425742427      -12.8284067836
        0.4409554000        0.7576672073       -9.2924977612
        0.4409554000        0.7727601720       -6.4464481406
        0.4409554000        0.7878531367       -4.2792448458
        0.4409554000        0.8029461013       -2.7160810553
        0.4409554000        0.8180390660       -1.6471863980
        0.4409554000        0.8331320307       -0.9538820736
        0.4409554000        0.8482249953       -0.5272077452
        0.4409554000        0.8633179600       -0.2780198646
        0.4409554000        0.8784109247       -0.1398844210
        0.4409554000        0.8935038893       -0.0671732270
        0.4409554000        0.9085968540       -0.0308056586
        0.4409554000        0.9236898187       -0.0135037045
        0.4409554000        0.9387827833       -0.0056635063
        0.4409554000        0.9538757480       -0.0022745847
        0.4409554000        0.9689687127       -0.0008752414
        0.4409554000        0.9840616773       -0.0003226963
        0.4409554000        0.9991546420       -0.0001139480
        0.4409554000        1.0142476067       -0.0000385041
        0.4409554000        1.0293405713       -0.0000124404
        0.4409554000        1.0444335360       -0.0000038385
        0.4409554000        1.0595265007       -0.0000011321
        0.4409554000        1.0746194653        0.0000000000
        0.4409554000        1.0897124300        0.0000000000
        0.4409554000        1.1048053947        0.0000000000
        0.4409554000        1.1198983593        0.0000000000
        0.4409554000        1.1349913240        0.0000000000
        0.4409554000        1.1500842887        0.0000000000
        0.4409554000        1.1651772533        0.0000000000
        0.4409554000        1.1802702180        0.0000000000
        0.4409554000        1.1953631827        0.0000000000
        0.4409554000        1.2104561473        0.0000000000
        0.4409554000        1.2255491120        0.0000000000
        0.4409554000        1.2406420767        0.0000000000
        0.4409554000        1.2557350413        0.0000000000
        0.4409554000        1.2708280060        0.0000000000
        0.4409554000        1.2859209707        0.0000000000
        0.4409554000        1.3010139353        0.0000000000
        0.4409554000        1.3161069000        0.0000000000
        0.4409554000        1.3311998647        0.0000000000
        0.4409554000        1.3462928293        0.0000000000
        0.4409554000        1.3613857940        0.0000000000
        0.4409554000        1.3764787587        0.0000000000
        0.4409554000        1.3915717233        0.0000000000
        0.4409554000        1.4066646880        0.0000000000
        0.4409554000        1.4217576527        0.0000000000
        0.4409554000        1.4368506173        0.0000000000
        0.4409554000        1.4519435820        0.0000000000
        0.4409554000        1.4670365467        0.0000000000
        0.4409554000        1.4821295113        0.0000000000
        0.4409554000        1.4972224760        0.0000000000
        0.4409554000        1.5123154407        0.0000000000
        0.4409554000        1.5274084053        0.0000000000
        0.4409554000        1.5425013700        0.0000000000
        0.4409554000        1.5575943347        0.0000000000
        0.4409554000        1.5726872993        0.0000000000
        0.4409554000        1.5877802640        0.0000000000

        0.4559323347        0.0935767620       -0.1100255235
        0.4559323347        0.1086697267       -0.2945340686
        0.4559323347        0.1237626913       -0.7220436625
        0.4559323347        0.1388556560       -1.6214712225
        0.4559323347        0.1539486207       -3.3368704934
        0.4559323347        0.1690415853       -6.2960644204
        0.4559323347        0.1841345500      -10.8989745130
        0.4559323347        0.1992275147      -17.3254052874
        0.4559323347        0.2143204793      -25.3234656344
        0.4559323347        0.2294134440      -34.0978238331
        0.4559323347        0.2445064087      -42.4161274455
        0.4559323347        0.2595993733      -48.9589686343
        0.4559323347        0.2746923380      -52.7896722349
        0.4559323347        0.2897853027      -53.7152556168
        0.4559323347        0.3048782673      -52.3406697334
        0.4559323347        0.3199712320      -49.7828143132
        0.4559323347        0.3350641967      -47.2015676606
        0.4559323347        0.3501571613      -45.3921022354
        0.4559323347        0.3652501260      -44.6164424635
        0.4559323347        0.3803430907      -44.6944980956
        0.4559323347        0.3954360553      -45.2388388421
        0.4559323347        0.4105290200      -45.8794284065
        0.4559323347        0.4256219847      -46.3811718070
        0.4559323347        0.4407149493      -46.6483578450
        0.4559323347        0.4558079140      -46.6722756677
        0.4559323347        0.4709008787      -46.4842400125
        0.4559323347        0.4859938433      -46.1411183867
        0.4559323347        0.5010868080      -45.7304092234
        0.4559323347        0.5161797727      -45.3659606554
        0.4559323347        0.5312727373      -45.1585800423
        0.4559323347        0.5463657020      -45.1713085080
        0.4559323347        0.5614586667      -45.3844884205
        0.4559323347        0.5765516313      -45.6899621546
        0.4559323347        0.5916445960      -45.9140698965
        0.4559323347        0.6067375607      -45.8530792108
        0.4559323347        0.6218305253      -45.3044418324
        0.4559323347        0.6369234900      -44.0897658045
        0.4559323347        0.6520164547      -42.0766598595
        0.4559323347        0.6671094193      -39.2057041121
        0.4559323347        0.6822023840      -35.5176910426
        0.4559323347        0.6972953487      -31.1666756504
        0.4559323347        0.7123883133      -26.4059436045
        0.4559323347        0.7274812780      -21.5460489203
        0.4559323347        0.7425742427      -16.8975700874
        0.4559323347        0.7576672073      -12.7173667662
        0.4559323347        0.7727601720       -9.1735939300
        0.4559323347        0.7878531367       -6.3355254931
        0.4559323347        0.8029461013       -4.1851478589
        0.4559323347        0.8180390660       -2.6421671640
        0.4559323347        0.8331320307       -1.5930842241
        0.4559323347        0.8482249953       -0.9169707306
        0.4559323347        0.8633179600       -0.5037929528
        0.4559323347        0.8784109247       -0.2642540895
        0.4559323347        0.8935038893       -0.1324054841
        0.4559323347        0.9085968540       -0.0634251438
        0.4559323347        0.9236898187       -0.0290732075
        0.4559323347        0.9387827833       -0.0127633137
        0.4559323347        0.9538757480       -0.0053691220
        0.4559323347        0.9689687127       -0.0021644279
        0.4559323347        0.9840616773       -0.0008358243
        0.4559323347        0.9991546420       -0.0003089605
        0.4559323347        1.0142476067       -0.0001092314
        0.4559323347        1.0293405713       -0.0000369148
        0.4559323347        1.0444335360       -0.0000119201
        0.4559323347        1.0595265007       -0.0000036813
        0.4559323347        1.0746194653       -0.0000010866
        0.4559323347        1.0897124300        0.0000000000
        0.4559323347        1.1048053947        0.0000000000
        0.4559323347        1.1198983593        0.0000000000
        0.4559323347        1.1349913240        0.0000000000
        0.4559323347        1.1500842887        0.0000000000
        0.4559323347        1.1651772533        0.0000000000
        0.4559323347        1.1802702180        0.0000000000
        0.4559323347        1.1953631827        0.0000000000
        0.4559323347        1.2104561473        0.0000000000
        0.4559323347        1.2255491120        0.0000000000
        0.4559323347        1.2406420767        0.0000000000
        0.4559323347        1.2557350413        0.0000000000
        0.4559323347        1.2708280060        0.0000000000
        0.4559323347        1.2859209707        0.0000000000
        0.4559323347        1.3010139353        0.0000000000
        0.4559323347        1.3161069000        0.0000000000
        0.4559323347        1.3311998647        0.0000000000
        0.4559323347        1.3462928293        0.0000000000
        0.4559323347        1.3613857940        0.0000000000
        0.4559323347        1.3764787587        0.0000000000
        0.4559323347        1.3915717233        0.0000000000
        0.4559323347        1.4066646880        0.0000000000
        0.4559323347        1.4217576527        0.0000000000
        0.4559323347        1.4368506173        0.0000000000
        0.4559323347        1.4519435820        0.0000000000
        0.4559323347        1.4670365467        0.0000000000
        0.4559323347        1.4821295113        0.0000000000
        0.4559323347        1.4972224760        0.0000000000
        0.4559323347        1.5123154407        0.0000000000
        0.4559323347        1.5274084053        0.0000000000
        0.4559323347        1.5425013700        0.0000000000
        0.4559323347        1.5575943347        0.0000000000
        0.4559323347        1.5726872993        0.0000000000
        0.4559323347        1.5877802640        0.0000000000

        0.4709092694        0.0935767620       -0.0995978385
        0.4709092694        0.1086697267       -0.2674871494
        0.4709092694        0.1237626913       -0.6579894924
        0.4709092694        0.1388556560       -1.4830129947
        0.4709092694        0.1539486207       -3.0638392646
        0.4709092694        0.1690415853       -5.8052481351
        0.4709092694        0.1841345500      -10.0954536329
        0.4709092694        0.1992275147      -16.1291998369
        0.4709092694        0.2143204793      -23.7076357641
        0.4709092694        0.2294134440      -32.1239087638
        0.4709092694        0.2445064087      -40.2466277523
        0.4709092694        0.2595993733      -46.8315907772
        0.4709092694        0.2746923380      -50.9551512218
        0.4709092694        0.2897853027      -52.3611420057
        0.4709092694        0.3048782673      -51.5340700194
        0.4709092694        0.3199712320      -49.4575268681
        0.4709092694        0.3350641967      -47.1933324234
        0.4709092694        0.3501571613      -45.5031822395
        0.4709092694        0.3652501260      -44.6803391597
        0.4709092694        0.3803430907      -44.6170134450
        0.4709092694        0.3954360553      -45.0067555663
        0.4709092694        0.4105290200      -45.5427112644
        0.4709092694        0.4256219847      -46.0218934301
        0.4709092694        0.4407149493      -46.3488971460
        0.4709092694        0.4558079140      -46.4905950366
        0.4709092694        0.4709008787      -46.4395007058
        0.4709092694        0.4859938433      -46.2103462461
        0.4709092694        0.5010868080      -45.8557289269
        0.4709092694        0.5161797727      -45.4708639390
        0.4709092694        0.5312727373      -45.1704159386
        0.4709092694        0.5463657020      -45.0460129907
        0.4709092694        0.5614586667      -45.1287552631
        0.4709092694        0.5765516313      -45.3756471310
        0.4709092694        0.5916445960      -45.6799511701
        0.4709092694        0.6067375607      -45.8908276229
        0.4709092694        0.6218305253      -45.8290544514
        0.4709092694        0.6369234900      -45.2990445263
        0.4709092694        0.6520164547      -44.1080974626
        0.4709092694        0.6671094193      -42.1009920350
        0.4709092694        0.6822023840      -39.2042447594
        0.4709092694        0.6972953487      -35.4620306850
        0.4709092694        0.7123883133      -31.0452442312
        0.4709092694        0.7274812780      -26.2265804781
        0.4709092694        0.7425742427      -21.3294448487
        0.4709092694        0.7576672073      -16.6679405420
        0.4709092694        0.7727601720      -12.4956369564
        0.4709092694        0.7878531367       -8.9746165411
        0.4709092694        0.8029461013       -6.1680393531
        0.4709092694        0.8180390660       -4.0526780015
        0.4709092694        0.8331320307       -2.5439791402
        0.4709092694        0.8482249953       -1.5251912063
        0.4709092694        0.8633179600       -0.8733815363
        0.4709092694        0.8784109247       -0.4779078417
        0.4709092694        0.8935038893       -0.2500706977
        0.4709092694        0.9085968540       -0.1252384139
        0.4709092694        0.9236898187       -0.0600779426
        0.4709092694        0.9387827833       -0.0276196935
        0.4709092694        0.9538757480       -0.0121698645
        0.4709092694        0.9689687127       -0.0051375312
        0.4709092694        0.9840616773       -0.0020764633
        0.4709092694        0.9991546420       -0.0008028963
        0.4709092694        1.0142476067       -0.0002968311
        0.4709092694        1.0293405713       -0.0001049117
        0.4709092694        1.0444335360       -0.0000354592
        0.4709092694        1.0595265007       -0.0000114743
        0.4709092694        1.0746194653       -0.0000035559
        0.4709092694        1.0897124300       -0.0000010569
        0.4709092694        1.1048053947        0.0000000000
        0.4709092694        1.1198983593        0.0000000000
        0.4709092694        1.1349913240        0.0000000000
        0.4709092694        1.1500842887        0.0000000000
        0.4709092694        1.1651772533        0.0000000000
        0.4709092694        1.1802702180        0.0000000000
        0.4709092694        1.1953631827        0.0000000000
        0.4709092694        1.2104561473        0.0000000000
        0.4709092694        1.2255491120        0.0000000000
        0.4709092694        1.2406420767        0.0000000000
        0.4709092694        1.2557350413        0.0000000000
        0.4709092694        1.2708280060        0.0000000000
        0.4709092694        1.2859209707        0.0000000000
        0.4709092694        1.3010139353        0.0000000000
        0.4709092694        1.3161069000        0.0000000000
        0.4709092694        1.3311998647        0.0000000000
        0.4709092694        1.3462928293        0.0000000000
        0.4709092694        1.3613857940        0.0000000000
        0.4709092694        1.3764787587        0.0000000000
        0.4709092694        1.3915717233        0.0000000000
        0.4709092694        1.4066646880        0.0000000000
        0.4709092694        1.4217576527        0.0000000000
        0.4709092694        1.4368506173        0.0000000000
        0.4709092694        1.4519435820        0.0000000000
        0.4709092694        1.4670365467        0.0000000000
        0.4709092694        1.4821295113        0.0000000000
        0.4709092694        1.4972224760        0.0000000000
        0.4709092694        1.5123154407        0.0000000000
        0.4709092694        1.5274084053        0.0000000000
        0.4709092694        1.5425013700        0.0000000000
        0.4709092694        1.5575943347        0.0000000000
        0.4709092694        1.5726872993        0.0000000000
        0.4709092694        1.5877802640        0.0000000000

        0.4858862042        0.0935767620       -0.0859139526
        0.4858862042        0.1086697267       -0.2315706184
        0.4858862042        0.1237626913       -0.5718329906
        0.4858862042        0.1388556560       -1.2941640059
        0.4858862042        0.1539486207       -2.6856911193
        0.4858862042        0.1690415853       -5.1137925007
        0.4858862042        0.1841345500       -8.9415304080
        0.4858862042        0.1992275147      -14.3731510512
        0.4858862042        0.2143204793      -21.2737472502
        0.4858862042        0.2294134440      -29.0573568905
        0.4858862042        0.2445064087      -36.7444956806
        0.4858862042        0.2595993733      -43.2225332824
        0.4858862042        0.2746923380      -47.6231352219
        0.4858862042        0.2897853027      -49.6379885421
        0.4858862042        0.3048782673      -49.6050714670
        0.4858862042        0.3199712320      -48.3203135882
        0.4858862042        0.3350641967      -46.6840325540
        0.4858862042        0.3501571613      -45.3720137688
        0.4858862042        0.3652501260      -44.6797836994
        0.4858862042        0.3803430907      -44.5679137497
        0.4858862042        0.3954360553      -44.8253555324
        0.4858862042        0.4105290200      -45.2317437701
        0.4858862042        0.4256219847      -45.6406601818
        0.4858862042        0.4407149493      -45.9782270630
        0.4858862042        0.4558079140      -46.2028882694
        0.4858862042        0.4709008787      -46.2778699706
        0.4858862042        0.4859938433      -46.1775932346
        0.4858862042        0.5010868080      -45.9132693845
        0.4858862042        0.5161797727      -45.5476798943
        0.4858862042        0.5312727373      -45.1811544291
        0.4858862042        0.5463657020      -44.9153844849
        0.4858862042        0.5614586667      -44.8172934576
        0.4858862042        0.5765516313      -44.9007531283
        0.4858862042        0.5916445960      -45.1266750625
        0.4858862042        0.6067375607      -45.4089899168
        0.4858862042        0.6218305253      -45.6162088128
        0.4858862042        0.6369234900      -45.5713664424
        0.4858862042        0.6520164547      -45.0632009355
        0.4858862042        0.6671094193      -43.8784224155
        0.4858862042        0.6822023840      -41.8512834117
        0.4858862042        0.6972953487      -38.9135687566
        0.4858862042        0.7123883133      -35.1250765236
        0.4858862042        0.7274812780      -30.6725869647
        0.4858862042        0.7425742427      -25.8379709019
        0.4858862042        0.7576672073      -20.9462623889
        0.4858862042        0.7727601720      -16.3087326325
        0.4858862042        0.7878531367      -12.1748102293
        0.4858862042        0.8029461013       -8.7023088721
        0.4858862042        0.8180390660       -5.9497165011
        0.4858862042        0.8331320307       -3.8885317411
        0.4858862042        0.8482249953       -2.4290259298
        0.4858862042        0.8633179600       -1.4506021523
        0.4858862042        0.8784109247       -0.8286900014
        0.4858862042        0.8935038893       -0.4532086895
        0.4858862042        0.9085968540       -0.2374580925
        0.4858862042        0.9236898187       -0.1192533441
        0.4858862042        0.9387827833       -0.0574098230
        0.4858862042        0.9538757480       -0.0264839196
        0.4858862042        0.9689687127       -0.0116994948
        0.4858862042        0.9840616773       -0.0049455163
        0.4858862042        0.9991546420       -0.0019992637
        0.4858862042        1.0142476067       -0.0007728195
        0.4858862042        1.0293405713       -0.0002857628
        0.4858862042        1.0444335360       -0.0001011576
        0.4858862042        1.0595265007       -0.0000343231
        0.4858862042        1.0746194653       -0.0000111692
        0.4858862042        1.0897124300       -0.0000034886
        0.4858862042        1.1048053947       -0.0000010455
        0.4858862042        1.1198983593        0.0000000000
        0.4858862042        1.1349913240        0.0000000000
        0.4858862042        1.1500842887        0.0000000000
        0.4858862042        1.1651772533        0.0000000000
        0.4858862042        1.1802702180        0.0000000000
        0.4858862042        1.1953631827        0.0000000000
        0.4858862042        1.2104561473        0.0000000000
        0.4858862042        1.2255491120        0.0000000000
        0.4858862042        1.2406420767        0.0000000000
        0.4858862042        1.2557350413        0.0000000000
        0.4858862042        1.2708280060        0.0000000000
        0.4858862042        1.2859209707        0.0000000000
        0.4858862042        1.3010139353        0.0000000000
        0.4858862042        1.3161069000        0.0000000000
        0.4858862042        1.3311998647        0.0000000000
        0.4858862042        1.3462928293        0.0000000000
        0.4858862042        1.3613857940        0.0000000000
        0.4858862042        1.3764787587        0.0000000000
        0.4858862042        1.3915717233        0.0000000000
        0.4858862042        1.4066646880        0.0000000000
        0.4858862042        1.4217576527        0.0000000000
        0.4858862042        1.4368506173        0.0000000000
        0.4858862042        1.4519435820        0.0000000000
        0.4858862042        1.4670365467        0.0000000000
        0.4858862042        1.4821295113        0.0000000000
        0.4858862042        1.4972224760        0.0000000000
        0.4858862042        1.5123154407        0.0000000000
        0.4858862042        1.5274084053        0.0000000000
        0.4858862042        1.5425013700        0.0000000000
        0.4858862042        1.5575943347        0.0000000000
        0.4858862042        1.5726872993        0.0000000000
        0.4858862042        1.5877802640        0.0000000000

        0.5008631389        0.0935767620       -0.0701099905
        0.5008631389        0.1086697267       -0.1897159100
        0.5008631389        0.1237626913       -0.4704632323
        0.5008631389        0.1388556560       -1.0696536183
        0.5008631389        0.1539486207       -2.2310326021
        0.5008631389        0.1690415853       -4.2720493393
        0.5008631389        0.1841345500       -7.5172536004
        0.5008631389        0.1992275147      -12.1715953941
        0.5008631389        0.2143204793      -18.1672563223
        0.5008631389        0.2294134440      -25.0604632643
        0.5008631389        0.2445064087      -32.0637319265
        0.5008631389        0.2595993733      -38.2469747517
        0.5008631389        0.2746923380      -42.8437619135
        0.5008631389        0.2897853027      -45.5192186204
        0.5008631389        0.3048782673      -46.4592134782
        0.5008631389        0.3199712320      -46.2366314629
        0.5008631389        0.3350641967      -45.5371220351
        0.5008631389        0.3501571613      -44.8962735282
        0.5008631389        0.3652501260      -44.5705099328
        0.5008631389        0.3803430907      -44.5672356636
        0.5008631389        0.3954360553      -44.7686918931
        0.5008631389        0.4105290200      -45.0533323368
        0.5008631389        0.4256219847      -45.3518439240
        0.5008631389        0.4407149493      -45.6351349606
        0.5008631389        0.4558079140      -45.8749398858
        0.5008631389        0.4709008787      -46.0221083554
        0.5008631389        0.4859938433      -46.0205598728
        0.5008631389        0.5010868080      -45.8419085424
        0.5008631389        0.5161797727      -45.5110102074
        0.5008631389        0.5312727373      -45.1030745647
        0.5008631389        0.5463657020      -44.7159950429
        0.5008631389        0.5614586667      -44.4372388296
        0.5008631389        0.5765516313      -44.3222252315
        0.5008631389        0.5916445960      -44.3864896595
        0.5008631389        0.6067375607      -44.6022869453
        0.5008631389        0.6218305253      -44.8915506078
        0.5008631389        0.6369234900      -45.1179070960
        0.5008631389        0.6520164547      -45.0891363545
        0.5008631389        0.6671094193      -44.5798338180
        0.5008631389        0.6822023840      -43.3737088898
        0.5008631389        0.6972953487      -41.3141231419
        0.5008631389        0.7123883133      -38.3469782259
        0.5008631389        0.7274812780      -34.5429516229
        0.5008631389        0.7425742427      -30.0930266729
        0.5008631389        0.7576672073      -25.2785708484
        0.5008631389        0.7727601720      -20.4231149082
        0.5008631389        0.7878531367      -15.8370947651
        0.5008631389        0.8029461013      -11.7685985560
        0.5008631389        0.8180390660       -8.3715657550
        0.5008631389        0.8331320307       -5.6975731750
        0.5008631389        0.8482249953       -3.7098869330
        0.5008631389        0.8633179600       -2.3119644075
        0.5008631389        0.8784109247       -1.3798051604
        0.5008631389        0.8935038893       -0.7891283006
        0.5008631389        0.9085968540       -0.4326752555
        0.5008631389        0.9236898187       -0.2274547886
        0.5008631389        0.9387827833       -0.1146047107
        0.5008631389        0.9538757480       -0.0553099775
        0.5008631389        0.9689687127       -0.0255490179
        0.5008631389        0.9840616773       -0.0112892207
        0.5008631389        0.9991546420       -0.0047708420
        0.5008631389        1.0142476067       -0.0019289004
        0.5008631389        1.0293405713       -0.0007467101
        0.5008631389        1.0444335360       -0.0002770516
        0.5008631389        1.0595265007       -0.0000986237
        0.5008631389        1.0746194653       -0.0000336961
        0.5008631389        1.0897124300       -0.0000110510
        0.5008631389        1.1048053947       -0.0000034763
        0.5008631389        1.1198983593       -0.0000010479
        0.5008631389        1.1349913240        0.0000000000
        0.5008631389        1.1500842887        0.0000000000
        0.5008631389        1.1651772533        0.0000000000
        0.5008631389        1.1802702180        0.0000000000
        0.5008631389        1.1953631827        0.0000000000
        0.5008631389        1.2104561473        0.0000000000
        0.5008631389        1.2255491120        0.0000000000
        0.5008631389        1.2406420767        0.0000000000
        0.5008631389        1.2557350413        0.0000000000
        0.5008631389        1.2708280060        0.0000000000
        0.5008631389        1.2859209707        0.0000000000
        0.5008631389        1.3010139353        0.0000000000
        0.5008631389        1.3161069000        0.0000000000
        0.5008631389        1.3311998647        0.0000000000
        0.5008631389        1.3462928293        0.0000000000
        0.5008631389        1.3613857940        0.0000000000
        0.5008631389        1.3764787587        0.0000000000
        0.5008631389        1.3915717233        0.0000000000
        0.5008631389        1.4066646880        0.0000000000
        0.5008631389        1.4217576527        0.0000000000
        0.5008631389        1.4368506173        0.0000000000
        0.5008631389        1.4519435820        0.0000000000
        0.5008631389        1.4670365467        0.0000000000
        0.5008631389        1.4821295113        0.0000000000
        0.5008631389        1.4972224760        0.0000000000
        0.5008631389        1.5123154407        0.0000000000
        0.5008631389        1.5274084053        0.0000000000
        0.5008631389        1.5425013700        0.0000000000
        0.5008631389        1.5575943347        0.0000000000
        0.5008631389        1.5726872993        0.0000000000
        0.5008631389        1.5877802640        0.0000000000

        0.5158400736        0.0935767620       -0.0537976749
        0.5158400736        0.1086697267       -0.1461937534
        0.5158400736        0.1237626913       -0.3642153574
        0.5158400736        0.1388556560       -0.8323148347
        0.5158400736        0.1539486207       -1.7458888939
        0.5158400736        0.1690415853       -3.3645960570
        0.5158400736        0.1841345500       -5.9641404615
        0.5158400736        0.1992275147       -9.7397444226
        0.5158400736        0.2143204793      -14.6847857584
        0.5158400736        0.2294134440      -20.5021219298
        0.5158400736        0.2445064087      -26.6152844323
        0.5158400736        0.2595993733      -32.3097745437
        0.5158400736        0.2746923380      -36.9611626583
        0.5158400736        0.2897853027      -40.2433577928
        0.5158400736        0.3048782673      -42.2087420496
        0.5158400736        0.3199712320      -43.2021863687
        0.5158400736        0.3350641967      -43.6672614625
        0.5158400736        0.3501571613      -43.9577751578
        0.5158400736        0.3652501260      -44.2468707499
        0.5158400736        0.3803430907      -44.5525355229
        0.5158400736        0.3954360553      -44.8285510643
        0.5158400736        0.4105290200      -45.0468012365
        0.5158400736        0.4256219847      -45.2240133975
        0.5158400736        0.4407149493      -45.3946686441
        0.5158400736        0.4558079140      -45.5669702392
        0.5158400736        0.4709008787      -45.7017474713
        0.5158400736        0.4859938433      -45.7299896285
        0.5158400736        0.5010868080      -45.5944185341
        0.5158400736        0.5161797727      -45.2855661979
        0.5158400736        0.5312727373      -44.8508333597
        0.5158400736        0.5463657020      -44.3761021959
        0.5158400736        0.5614586667      -43.9558540139
        0.5158400736        0.5765516313      -43.6685403088
        0.5158400736        0.5916445960      -43.5628214092
        0.5158400736        0.6067375607      -43.6496454054
        0.5158400736        0.6218305253      -43.8938194857
        0.5158400736        0.6369234900      -44.2051816542
        0.5158400736        0.6520164547      -44.4358015143
        0.5158400736        0.6671094193      -44.3901609252
        0.5158400736        0.6822023840      -43.8506394589
        0.5158400736        0.6972953487      -42.6149484069
        0.5158400736        0.7123883133      -40.5382687302
        0.5158400736        0.7274812780      -37.5709264613
        0.5158400736        0.7425742427      -33.7818781891
        0.5158400736        0.7576672073      -29.3595820810
        0.5158400736        0.7727601720      -24.5862790539
        0.5158400736        0.7878531367      -19.7893800333
        0.5158400736        0.8029461013      -15.2820110929
        0.5158400736        0.8180390660      -11.3095334992
        0.5158400736        0.8331320307       -8.0168824731
        0.5158400736        0.8482249953       -5.4433876608
        0.5158400736        0.8633179600       -3.5415270574
        0.5158400736        0.8784109247       -2.2088890968
        0.5158400736        0.8935038893       -1.3212100140
        0.5158400736        0.9085968540       -0.7578897418
        0.5158400736        0.9236898187       -0.4168084486
        0.5158400736        0.9387827833       -0.2196303758
        0.5158400736        0.9538757480       -0.1108040193
        0.5158400736        0.9689687127       -0.0534895744
        0.5158400736        0.9840616773       -0.0247021789
        0.5158400736        0.9991546420       -0.0109160496
        0.5158400736        1.0142476067       -0.0046191713
        0.5158400736        1.0293405713       -0.0018734661
        0.5158400736        1.0444335360       -0.0007289572
        0.5158400736        1.0595265007       -0.0002722640
        0.5158400736        1.0746194653       -0.0000976069
        0.5158400736        1.0897124300       -0.0000335710
        0.5158400736        1.1048053947       -0.0000110663
        0.5158400736        1.1198983593       -0.0000034926
        0.5158400736        1.1349913240       -0.0000010536
        0.5158400736        1.1500842887        0.0000000000
        0.5158400736        1.1651772533        0.0000000000
        0.5158400736        1.1802702180        0.0000000000
        0.5158400736        1.1953631827        0.0000000000
        0.5158400736        1.2104561473        0.0000000000
        0.5158400736        1.2255491120        0.0000000000
        0.5158400736        1.2406420767        0.0000000000
        0.5158400736        1.2557350413        0.0000000000
        0.5158400736        1.2708280060        0.0000000000
        0.5158400736        1.2859209707        0.0000000000
        0.5158400736        1.3010139353        0.0000000000
        0.5158400736        1.3161069000        0.0000000000
        0.5158400736        1.3311998647        0.0000000000
        0.5158400736        1.3462928293        0.0000000000
        0.5158400736        1.3613857940        0.0000000000
        0.5158400736        1.3764787587        0.0000000000
        0.5158400736        1.3915717233        0.0000000000
        0.5158400736        1.4066646880        0.0000000000
        0.5158400736        1.4217576527        0.0000000000
        0.5158400736        1.4368506173        0.0000000000
        0.5158400736        1.4519435820        0.0000000000
        0.5158400736        1.4670365467        0.0000000000
        0.5158400736        1.4821295113        0.0000000000
        0.5158400736        1.4972224760        0.0000000000
        0.5158400736        1.5123154407        0.0000000000
        0.5158400736        1.5274084053        0.0000000000
        0.5158400736        1.5425013700        0.0000000000
        0.5158400736        1.5575943347        0.0000000000
        0.5158400736        1.5726872993        0.0000000000
        0.5158400736        1.5877802640        0.0000000000

        0.5308170084        0.0935767620       -0.0386299578
        0.5308170084        0.1086697267       -0.1054592647
        0.5308170084        0.1237626913       -0.2640681963
        0.5308170084        0.1388556560       -0.6068817074
        0.5308170084        0.1539486207       -1.2811904319
        0.5308170084        0.1690415853       -2.4872484913
        0.5308170084        0.1841345500       -4.4467827152
        0.5308170084        0.1992275147       -7.3355051224
        0.5308170084        0.2143204793      -11.1943981577
        0.5308170084        0.2294134440      -15.8595161475
        0.5308170084        0.2445064087      -20.9588378341
        0.5308170084        0.2595993733      -26.0005960048
        0.5308170084        0.2746923380      -30.5262318470
        0.5308170084        0.2897853027      -34.2552034035
        0.5308170084        0.3048782673      -37.1456122367
        0.5308170084        0.3199712320      -39.3428177237
        0.5308170084        0.3350641967      -41.0559408157
        0.5308170084        0.3501571613      -42.4408817968
        0.5308170084        0.3652501260      -43.5528552270
        0.5308170084        0.3803430907      -44.3779637747
        0.5308170084        0.3954360553      -44.9030215849
        0.5308170084        0.4105290200      -45.1676906213
        0.5308170084        0.4256219847      -45.2658490597
        0.5308170084        0.4407149493      -45.3023539870
        0.5308170084        0.4558079140      -45.3398422414
        0.5308170084        0.4709008787      -45.3723338903
        0.5308170084        0.4859938433      -45.3408838722
        0.5308170084        0.5010868080      -45.1781965572
        0.5308170084        0.5161797727      -44.8530769164
        0.5308170084        0.5312727373      -44.3904836735
        0.5308170084        0.5463657020      -43.8619255352
        0.5308170084        0.5614586667      -43.3584617076
        0.5308170084        0.5765516313      -42.9633822272
        0.5308170084        0.5916445960      -42.7345142545
        0.5308170084        0.6067375607      -42.6961710899
        0.5308170084        0.6218305253      -42.8358262473
        0.5308170084        0.6369234900      -43.1015099412
        0.5308170084        0.6520164547      -43.3990994897
        0.5308170084        0.6671094193      -43.5913648805
        0.5308170084        0.6822023840      -43.5025468072
        0.5308170084        0.6972953487      -42.9332812702
        0.5308170084        0.7123883133      -41.6893575220
        0.5308170084        0.7274812780      -39.6227409616
        0.5308170084        0.7425742427      -36.6757288520
        0.5308170084        0.7576672073      -32.9131272163
        0.5308170084        0.7727601720      -28.5275143359
        0.5308170084        0.7878531367      -23.8107338954
        0.5308170084        0.8029461013      -19.0977903060
        0.5308170084        0.8180390660      -14.7007725254
        0.5308170084        0.8331320307      -10.8540704425
        0.5308170084        0.8482249953       -7.6861323743
        0.5308170084        0.8633179600       -5.2211346517
        0.5308170084        0.8784109247       -3.4028542207
        0.5308170084        0.8935038893       -2.1278093999
        0.5308170084        0.9085968540       -1.2761086253
        0.5308170084        0.9236898187       -0.7335726555
        0.5308170084        0.9387827833       -0.4039100290
        0.5308170084        0.9538757480       -0.2128862552
        0.5308170084        0.9689687127       -0.1073768308
        0.5308170084        0.9840616773       -0.0518379053
        0.5308170084        0.9991546420       -0.0239672116
        0.5308170084        1.0142476067       -0.0106216074
        0.5308170084        1.0293405713       -0.0045157234
        0.5308170084        1.0444335360       -0.0018427085
        0.5308170084        1.0595265007       -0.0007217694
        0.5308170084        1.0746194653       -0.0002712221
        0.5308170084        1.0897124300       -0.0000976965
        0.5308170084        1.1048053947       -0.0000336998
        0.5308170084        1.1198983593       -0.0000111233
        0.5308170084        1.1349913240       -0.0000035105
        0.5308170084        1.1500842887       -0.0000010587
        0.5308170084        1.1651772533        0.0000000000
        0.5308170084        1.1802702180        0.0000000000
        0.5308170084        1.1953631827        0.0000000000
        0.5308170084        1.2104561473        0.0000000000
        0.5308170084        1.2255491120        0.0000000000
        0.5308170084        1.2406420767        0.0000000000
        0.5308170084        1.2557350413        0.0000000000
        0.5308170084        1.2708280060        0.0000000000
        0.5308170084        1.2859209707        0.0000000000
        0.5308170084        1.3010139353        0.0000000000
        0.5308170084        1.3161069000        0.0000000000
        0.5308170084        1.3311998647        0.0000000000
        0.5308170084        1.3462928293        0.0000000000
        0.5308170084        1.3613857940        0.0000000000
        0.5308170084        1.3764787587        0.0000000000
        0.5308170084        1.3915717233        0.0000000000
        0.5308170084        1.4066646880        0.0000000000
        0.5308170084        1.4217576527        0.0000000000
        0.5308170084        1.4368506173        0.0000000000
        0.5308170084        1.4519435820        0.0000000000
        0.5308170084        1.4670365467        0.0000000000
        0.5308170084        1.4821295113        0.0000000000
        0.5308170084        1.4972224760        0.0000000000
        0.5308170084        1.5123154407        0.0000000000
        0.5308170084        1.5274084053        0.0000000000
        0.5308170084        1.5425013700        0.0000000000
        0.5308170084        1.5575943347        0.0000000000
        0.5308170084        1.5726872993        0.0000000000
        0.5308170084        1.5877802640        0.0000000000

        0.5457939431        0.0935767620       -0.0258626560
        0.5457939431        0.1086697267       -0.0709599529
        0.5457939431        0.1237626913       -0.1786821045
        0.5457939431        0.1388556560       -0.4132631819
        0.5457939431        0.1539486207       -0.8788213819
        0.5457939431        0.1690415853       -1.7206385077
        0.5457939431        0.1841345500       -3.1071899446
        0.5457939431        0.1992275147       -5.1875798615
        0.5457939431        0.2143204793       -8.0325818745
        0.5457939431        0.2294134440      -11.5842020964
        0.5457939431        0.2445064087      -15.6455314294
        0.5457939431        0.2595993733      -19.9281815936
        0.5457939431        0.2746923380      -24.1418451741
        0.5457939431        0.2897853027      -28.0805404103
        0.5457939431        0.3048782673      -31.6577614027
        0.5457939431        0.3199712320      -34.8743100996
        0.5457939431        0.3350641967      -37.7467924987
        0.5457939431        0.3501571613      -40.2488182415
        0.5457939431        0.3652501260      -42.3037644110
        0.5457939431        0.3803430907      -43.8293702872
        0.5457939431        0.3954360553      -44.7994350461
        0.5457939431        0.4105290200      -45.2792510755
        0.5457939431        0.4256219847      -45.4112027378
        0.5457939431        0.4407149493      -45.3593570201
        0.5457939431        0.4558079140      -45.2460096859
        0.5457939431        0.4709008787      -45.1156253053
        0.5457939431        0.4859938433      -44.9428843994
        0.5457939431        0.5010868080      -44.6747055081
        0.5457939431        0.5161797727      -44.2783768322
        0.5457939431        0.5312727373      -43.7692426875
        0.5457939431        0.5463657020      -43.2079806973
        0.5457939431        0.5614586667      -42.6760715505
        0.5457939431        0.5765516313      -42.2468529129
        0.5457939431        0.5916445960      -41.9663227094
        0.5457939431        0.6067375607      -41.8484829633
        0.5457939431        0.6218305253      -41.8813843654
        0.5457939431        0.6369234900      -42.0354422191
        0.5457939431        0.6520164547      -42.2655615614
        0.5457939431        0.6671094193      -42.5030176793
        0.5457939431        0.6822023840      -42.6407545747
        0.5457939431        0.6972953487      -42.5231710490
        0.5457939431        0.7123883133      -41.9535660452
        0.5457939431        0.7274812780      -40.7264354929
        0.5457939431        0.7425742427      -38.6797864771
        0.5457939431        0.7576672073      -35.7505903821
        0.5457939431        0.7727601720      -32.0111678519
        0.5457939431        0.7878531367      -27.6694491391
        0.5457939431        0.8029461013      -23.0300804654
        0.5457939431        0.8180390660      -18.4294902996
        0.5457939431        0.8331320307      -14.1678969576
        0.5457939431        0.8482249953      -10.4599793476
        0.5457939431        0.8633179600       -7.4153503711
        0.5457939431        0.8784109247       -5.0468988476
        0.5457939431        0.8935038893       -3.2963655530
        0.5457939431        0.9085968540       -2.0648690918
        0.5457939431        0.9236898187       -1.2395908384
        0.5457939431        0.9387827833       -0.7127137928
        0.5457939431        0.9538757480       -0.3923307464
        0.5457939431        0.9689687127       -0.2067852256
        0.5457939431        0.9840616773       -0.1044052666
        0.5457939431        0.9991546420       -0.0505332831
        0.5457939431        1.0142476067       -0.0234640474
        0.5457939431        1.0293405713       -0.0104569054
        0.5457939431        1.0444335360       -0.0044728935
        0.5457939431        1.0595265007       -0.0018355505
        0.5457939431        1.0746194653       -0.0007220809
        0.5457939431        1.0897124300       -0.0002720621
        0.5457939431        1.1048053947       -0.0000981054
        0.5457939431        1.1198983593       -0.0000338457
        0.5457939431        1.1349913240       -0.0000111707
        0.5457939431        1.1500842887       -0.0000035273
        0.5457939431        1.1651772533       -0.0000010664
        0.5457939431        1.1802702180        0.0000000000
        0.5457939431        1.1953631827        0.0000000000
        0.5457939431        1.2104561473        0.0000000000
        0.5457939431        1.2255491120        0.0000000000
        0.5457939431        1.2406420767        0.0000000000
        0.5457939431        1.2557350413        0.0000000000
        0.5457939431        1.2708280060        0.0000000000
        0.5457939431        1.2859209707        0.0000000000
        0.5457939431        1.3010139353        0.0000000000
        0.5457939431        1.3161069000        0.0000000000
        0.5457939431        1.3311998647        0.0000000000
        0.5457939431        1.3462928293        0.0000000000
        0.5457939431        1.3613857940        0.0000000000
        0.5457939431        1.3764787587        0.0000000000
        0.5457939431        1.3915717233        0.0000000000
        0.5457939431        1.4066646880        0.0000000000
        0.5457939431        1.4217576527        0.0000000000
        0.5457939431        1.4368506173        0.0000000000
        0.5457939431        1.4519435820        0.0000000000
        0.5457939431        1.4670365467        0.0000000000
        0.5457939431        1.4821295113        0.0000000000
        0.5457939431        1.4972224760        0.0000000000
        0.5457939431        1.5123154407        0.0000000000
        0.5457939431        1.5274084053        0.0000000000
        0.5457939431        1.5425013700        0.0000000000
        0.5457939431        1.5575943347        0.0000000000
        0.5457939431        1.5726872993        0.0000000000
        0.5457939431        1.5877802640        0.0000000000

        0.5607708779        0.0935767620       -0.0161009679
        0.5607708779        0.1086697267       -0.0444222864
        0.5607708779        0.1237626913       -0.1125632424
        0.5607708779        0.1388556560       -0.2622243551
        0.5607708779        0.1539486207       -0.5623296737
        0.5607708779        0.1690415853       -1.1119446303
        0.5607708779        0.1841345500       -2.0319544168
        0.5607708779        0.1992275147       -3.4415686436
        0.5607708779        0.2143204793       -5.4235461328
        0.5607708779        0.2294134440       -7.9920956956
        0.5607708779        0.2445064087      -11.0819030293
        0.5607708779        0.2595993733      -14.5685838627
        0.5607708779        0.2746923380      -18.3117301134
        0.5607708779        0.2897853027      -22.1944118707
        0.5607708779        0.3048782673      -26.1327962104
        0.5607708779        0.3199712320      -30.0500339238
        0.5607708779        0.3350641967      -33.8358598447
        0.5607708779        0.3501571613      -37.3262777271
        0.5607708779        0.3652501260      -40.3255873392
        0.5607708779        0.3803430907      -42.6644790413
        0.5607708779        0.3954360553      -44.2631903798
        0.5607708779        0.4105290200      -45.1638694302
        0.5607708779        0.4256219847      -45.5131890396
        0.5607708779        0.4407149493      -45.5036962850
        0.5607708779        0.4558079140      -45.3042194797
        0.5607708779        0.4709008787      -45.0137841161
        0.5607708779        0.4859938433      -44.6581405997
        0.5607708779        0.5010868080      -44.2229699956
        0.5607708779        0.5161797727      -43.6987291971
        0.5607708779        0.5312727373      -43.1099869151
        0.5607708779        0.5463657020      -42.5160021429
        0.5607708779        0.5614586667      -41.9880591491
        0.5607708779        0.5765516313      -41.5807384377
        0.5607708779        0.5916445960      -41.3141545861
        0.5607708779        0.6067375607      -41.1753003843
        0.5607708779        0.6218305253      -41.1351186758
        0.5607708779        0.6369234900      -41.1690901432
        0.5607708779        0.6520164547      -41.2666896596
        0.5607708779        0.6671094193      -41.4206932824
        0.5607708779        0.6822023840      -41.5990063301
        0.5607708779        0.6972953487      -41.7134065814
        0.5607708779        0.7123883133      -41.6044968446
        0.5607708779        0.7274812780      -41.0570239609
        0.5607708779        0.7425742427      -39.8467727691
        0.5607708779        0.7576672073      -37.8054189475
        0.5607708779        0.7727601720      -34.8797799989
        0.5607708779        0.7878531367      -31.1618836700
        0.5607708779        0.8029461013      -26.8771403502
        0.5607708779        0.8180390660      -22.3350112102
        0.5607708779        0.8331320307      -17.8612543179
        0.5607708779        0.8482249953      -13.7355829568
        0.5607708779        0.8633179600      -10.1520892694
        0.5607708779        0.8784109247       -7.2074807845
        0.5607708779        0.8935038893       -4.9116051440
        0.5607708779        0.9085968540       -3.2102327987
        0.5607708779        0.9236898187       -2.0110348746
        0.5607708779        0.9387827833       -1.2069304047
        0.5607708779        0.9538757480       -0.6939033078
        0.5607708779        0.9689687127       -0.3823059714
        0.5607708779        0.9840616773       -0.2019625537
        0.5607708779        0.9991546420       -0.1023630254
        0.5607708779        1.0142476067       -0.0497963769
        0.5607708779        1.0293405713       -0.0232505785
        0.5607708779        1.0444335360       -0.0104151097
        0.5607708779        1.0595265007       -0.0044726774
        0.5607708779        1.0746194653       -0.0018398526
        0.5607708779        1.0897124300       -0.0007244766
        0.5607708779        1.1048053947       -0.0002729940
        0.5607708779        1.1198983593       -0.0000984500
        0.5607708779        1.1349913240       -0.0000339944
        0.5607708779        1.1500842887       -0.0000112440
        0.5607708779        1.1651772533       -0.0000035650
        0.5607708779        1.1802702180       -0.0000010835
        0.5607708779        1.1953631827        0.0000000000
        0.5607708779        1.2104561473        0.0000000000
        0.5607708779        1.2255491120        0.0000000000
        0.5607708779        1.2406420767        0.0000000000
        0.5607708779        1.2557350413        0.0000000000
        0.5607708779        1.2708280060        0.0000000000
        0.5607708779        1.2859209707        0.0000000000
        0.5607708779        1.3010139353        0.0000000000
        0.5607708779        1.3161069000        0.0000000000
        0.5607708779        1.3311998647        0.0000000000
        0.5607708779        1.3462928293        0.0000000000
        0.5607708779        1.3613857940        0.0000000000
        0.5607708779        1.3764787587        0.0000000000
        0.5607708779        1.3915717233        0.0000000000
        0.5607708779        1.4066646880        0.0000000000
        0.5607708779        1.4217576527        0.0000000000
        0.5607708779        1.4368506173        0.0000000000
        0.5607708779        1.4519435820        0.0000000000
        0.5607708779        1.4670365467        0.0000000000
        0.5607708779        1.4821295113        0.0000000000
        0.5607708779        1.4972224760        0.0000000000
        0.5607708779        1.5123154407        0.0000000000
        0.5607708779        1.5274084053        0.0000000000
        0.5607708779        1.5425013700        0.0000000000
        0.5607708779        1.5575943347        0.0000000000
        0.5607708779        1.5726872993        0.0000000000
        0.5607708779        1.5877802640        0.0000000000

        0.5757478126        0.0935767620       -0.0093038311
        0.5757478126        0.1086697267       -0.0258290129
        0.5757478126        0.1237626913       -0.0659172510
        0.5757478126        0.1388556560       -0.1548380578
        0.5757478126        0.1539486207       -0.3353103431
        0.5757478126        0.1690415853       -0.6708504855
        0.5757478126        0.1841345500       -1.2434189160
        0.5757478126        0.1992275147       -2.1428442057
        0.5757478126        0.2143204793       -3.4495314696
        0.5757478126        0.2294134440       -5.2172827445
        0.5757478126        0.2445064087       -7.4653889514
        0.5757478126        0.2595993733      -10.1846054648
        0.5757478126        0.2746923380      -13.3512960619
        0.5757478126        0.2897853027      -16.9354179174
        0.5757478126        0.3048782673      -20.8898671958
        0.5757478126        0.3199712320      -25.1225422651
        0.5757478126        0.3350641967      -29.4691699516
        0.5757478126        0.3501571613      -33.6910513036
        0.5757478126        0.3652501260      -37.5109347639
        0.5757478126        0.3803430907      -40.6783821240
        0.5757478126        0.3954360553      -43.0372943111
        0.5757478126        0.4105290200      -44.5644113799
        0.5757478126        0.4256219847      -45.3608884473
        0.5757478126        0.4407149493      -45.6020991467
        0.5757478126        0.4558079140      -45.4711259634
        0.5757478126        0.4709008787      -45.1077474741
        0.5757478126        0.4859938433      -44.5934565057
        0.5757478126        0.5010868080      -43.9710357544
        0.5757478126        0.5161797727      -43.2782907141
        0.5757478126        0.5312727373      -42.5710952127
        0.5757478126        0.5463657020      -41.9219701830
        0.5757478126        0.5614586667      -41.3979233041
        0.5757478126        0.5765516313      -41.0338038747
        0.5757478126        0.5916445960      -40.8188913145
        0.5757478126        0.6067375607      -40.7059315509
        0.5757478126        0.6218305253      -40.6387779341
        0.5757478126        0.6369234900      -40.5837438619
        0.5757478126        0.6520164547      -40.5463658178
        0.5757478126        0.6671094193      -40.5618491026
        0.5757478126        0.6822023840      -40.6609777708
        0.5757478126        0.6972953487      -40.8263928413
        0.5757478126        0.7123883133      -40.9600280527
        0.5757478126        0.7274812780      -40.8789432044
        0.5757478126        0.7425742427      -40.3461912954
        0.5757478126        0.7576672073      -39.1298525560
        0.5757478126        0.7727601720      -37.0713941228
        0.5757478126        0.7878531367      -34.1388809554
        0.5757478126        0.8029461013      -30.4450872601
        0.5757478126        0.8180390660      -26.2245198765
        0.5757478126        0.8331320307      -21.7799630419
        0.5757478126        0.8482249953      -17.4193477623
        0.5757478126        0.8633179600      -13.4029307525
        0.5757478126        0.8784109247       -9.9118059843
        0.5757478126        0.8935038893       -7.0386784970
        0.5757478126        0.9085968540       -4.7957835867
        0.5757478126        0.9236898187       -3.1333394102
        0.5757478126        0.9387827833       -1.9626193788
        0.5757478126        0.9538757480       -1.1787055037
        0.5757478126        0.9689687127       -0.6790274676
        0.5757478126        0.9840616773       -0.3753871180
        0.5757478126        0.9991546420       -0.1992070367
        0.5757478126        1.0142476067       -0.1014705572
        0.5757478126        1.0293405713       -0.0495904978
        0.5757478126        1.0444335360       -0.0232366445
        0.5757478126        1.0595265007       -0.0104310473
        0.5757478126        1.0746194653       -0.0044832351
        0.5757478126        1.0897124300       -0.0018443449
        0.5757478126        1.1048053947       -0.0007263302
        0.5757478126        1.1198983593       -0.0002739533
        0.5757478126        1.1349913240       -0.0000990294
        0.5757478126        1.1500842887       -0.0000343254
        0.5757478126        1.1651772533       -0.0000114128
        0.5757478126        1.1802702180       -0.0000036387
        0.5757478126        1.1953631827       -0.0000011123
        0.5757478126        1.2104561473        0.0000000000
        0.5757478126        1.2255491120        0.0000000000
        0.5757478126        1.2406420767        0.0000000000
        0.5757478126        1.2557350413        0.0000000000
        0.5757478126        1.2708280060        0.0000000000
        0.5757478126        1.2859209707        0.0000000000
        0.5757478126        1.3010139353        0.0000000000
        0.5757478126        1.3161069000        0.0000000000
        0.5757478126        1.3311998647        0.0000000000
        0.5757478126        1.3462928293        0.0000000000
        0.5757478126        1.3613857940        0.0000000000
        0.5757478126        1.3764787587        0.0000000000
        0.5757478126        1.3915717233        0.0000000000
        0.5757478126        1.4066646880        0.0000000000
        0.5757478126        1.4217576527        0.0000000000
        0.5757478126        1.4368506173        0.0000000000
        0.5757478126        1.4519435820        0.0000000000
        0.5757478126        1.4670365467        0.0000000000
        0.5757478126        1.4821295113        0.0000000000
        0.5757478126        1.4972224760        0.0000000000
        0.5757478126        1.5123154407        0.0000000000
        0.5757478126        1.5274084053        0.0000000000
        0.5757478126        1.5425013700        0.0000000000
        0.5757478126        1.5575943347        0.0000000000
        0.5757478126        1.5726872993        0.0000000000
        0.5757478126        1.5877802640        0.0000000000

        0.5907247473        0.0935767620       -0.0049842878
        0.5907247473        0.1086697267       -0.0139351340
        0.5907247473        0.1237626913       -0.0358562097
        0.5907247473        0.1388556560       -0.0850440899
        0.5907247473        0.1539486207       -0.1863097893
        0.5907247473        0.1690415853       -0.3779999416
        0.5907247473        0.1841345500       -0.7126989172
        0.5907247473        0.1992275147       -1.2542593759
        0.5907247473        0.2143204793       -2.0716173159
        0.5907247473        0.2294134440       -3.2322118204
        0.5907247473        0.2445064087       -4.7985724590
        0.5907247473        0.2595993733       -6.8288830067
        0.5907247473        0.2746923380       -9.3769766351
        0.5907247473        0.2897853027      -12.4836248530
        0.5907247473        0.3048782673      -16.1539628460
        0.5907247473        0.3199712320      -20.3258084769
        0.5907247473        0.3350641967      -24.8444108222
        0.5907247473        0.3501571613      -29.4622057505
        0.5907247473        0.3652501260      -33.8732871349
        0.5907247473        0.3803430907      -37.7755491706
        0.5907247473        0.3954360553      -40.9383980608
        0.5907247473        0.4105290200      -43.2493569618
        0.5907247473        0.4256219847      -44.7217446899
        0.5907247473        0.4407149493      -45.4636888634
        0.5907247473        0.4558079140      -45.6266702810
        0.5907247473        0.4709008787      -45.3595960812
        0.5907247473        0.4859938433      -44.7873764177
        0.5907247473        0.5010868080      -44.0156398567
        0.5907247473        0.5161797727      -43.1470163447
        0.5907247473        0.5312727373      -42.2896954059
        0.5907247473        0.5463657020      -41.5475374239
        0.5907247473        0.5614586667      -40.9957240127
        0.5907247473        0.5765516313      -40.6569020275
        0.5907247473        0.5916445960      -40.4940208892
        0.5907247473        0.6067375607      -40.4277041320
        0.5907247473        0.6218305253      -40.3727725930
        0.5907247473        0.6369234900      -40.2773841693
        0.5907247473        0.6520164547      -40.1454420184
        0.5907247473        0.6671094193      -40.0304341814
        0.5907247473        0.6822023840      -40.0024159091
        0.5907247473        0.6972953487      -40.1016370855
        0.5907247473        0.7123883133      -40.2970004399
        0.5907247473        0.7274812780      -40.4652884457
        0.5907247473        0.7425742427      -40.4008597880
        0.5907247473        0.7576672073      -39.8567981089
        0.5907247473        0.7727601720      -38.6076679243
        0.5907247473        0.7878531367      -36.5140504955
        0.5907247473        0.8029461013      -33.5659721957
        0.5907247473        0.8180390660      -29.8901378592
        0.5907247473        0.8331320307      -25.7211158077
        0.5907247473        0.8482249953      -21.3501627232
        0.5907247473        0.8633179600      -17.0699684615
        0.5907247473        0.8784109247      -13.1293484095
        0.5907247473        0.8935038893       -9.7044684217
        0.5907247473        0.9085968540       -6.8876163191
        0.5907247473        0.9236898187       -4.6917172453
        0.5907247473        0.9387827833       -3.0669835756
        0.5907247473        0.9538757480       -1.9243125924
        0.5907247473        0.9689687127       -1.1591310947
        0.5907247473        0.9840616773       -0.6704105859
        0.5907247473        0.9991546420       -0.3722550501
        0.5907247473        1.0142476067       -0.1983505081
        0.5907247473        1.0293405713       -0.1013489254
        0.5907247473        1.0444335360       -0.0496221424
        0.5907247473        1.0595265007       -0.0232674219
        0.5907247473        1.0746194653       -0.0104453341
        0.5907247473        1.0897124300       -0.0044900787
        0.5907247473        1.1048053947       -0.0018490505
        0.5907247473        1.1198983593       -0.0007299502
        0.5907247473        1.1349913240       -0.0002764143
        0.5907247473        1.1500842887       -0.0001004306
        0.5907247473        1.1651772533       -0.0000350069
        0.5907247473        1.1802702180       -0.0000116967
        0.5907247473        1.1953631827       -0.0000037427
        0.5907247473        1.2104561473       -0.0000011432
        0.5907247473        1.2255491120        0.0000000000
        0.5907247473        1.2406420767        0.0000000000
        0.5907247473        1.2557350413        0.0000000000
        0.5907247473        1.2708280060        0.0000000000
        0.5907247473        1.2859209707        0.0000000000
        0.5907247473        1.3010139353        0.0000000000
        0.5907247473        1.3161069000        0.0000000000
        0.5907247473        1.3311998647        0.0000000000
        0.5907247473        1.3462928293        0.0000000000
        0.5907247473        1.3613857940        0.0000000000
        0.5907247473        1.3764787587        0.0000000000
        0.5907247473        1.3915717233        0.0000000000
        0.5907247473        1.4066646880        0.0000000000
        0.5907247473        1.4217576527        0.0000000000
        0.5907247473        1.4368506173        0.0000000000
        0.5907247473        1.4519435820        0.0000000000
        0.5907247473        1.4670365467        0.0000000000
        0.5907247473        1.4821295113        0.0000000000
        0.5907247473        1.4972224760        0.0000000000
        0.5907247473        1.5123154407        0.0000000000
        0.5907247473        1.5274084053        0.0000000000
        0.5907247473        1.5425013700        0.0000000000
        0.5907247473        1.5575943347        0.0000000000
        0.5907247473        1.5726872993        0.0000000000
        0.5907247473        1.5877802640        0.0000000000

        0.6057016821        0.0935767620       -0.0024741882
        0.6057016821        0.1086697267       -0.0069737433
        0.6057016821        0.1237626913       -0.0181164905
        0.6057016821        0.1388556560       -0.0434626749
        0.6057016821        0.1539486207       -0.0965399230
        0.6057016821        0.1690415853       -0.1991971152
        0.6057016821        0.1841345500       -0.3834194805
        0.6057016821        0.1992275147       -0.6920677819
        0.6057016821        0.2143204793       -1.1786967430
        0.6057016821        0.2294134440       -1.9073966452
        0.6057016821        0.2445064087       -2.9534308209
        0.6057016821        0.2595993733       -4.4035254782
        0.6057016821        0.2746923380       -6.3517691730
        0.6057016821        0.2897853027       -8.8857955440
        0.6057016821        0.3048782673      -12.0609388122
        0.6057016821        0.3199712320      -15.8673218855
        0.6057016821        0.3350641967      -20.2024178054
        0.6057016821        0.3501571613      -24.8639359495
        0.6057016821        0.3652501260      -29.5719294497
        0.6057016821        0.3803430907      -34.0169733714
        0.6057016821        0.3954360553      -37.9193007491
        0.6057016821        0.4105290200      -41.0783798249
        0.6057016821        0.4256219847      -43.3967742444
        0.6057016821        0.4407149493      -44.8743736474
        0.6057016821        0.4558079140      -45.5827402072
        0.6057016821        0.4709008787      -45.6364658440
        0.6057016821        0.4859938433      -45.1747776571
        0.6057016821        0.5010868080      -44.3551217782
        0.6057016821        0.5161797727      -43.3496744369
        0.6057016821        0.5312727373      -42.3333888247
        0.6057016821        0.5463657020      -41.4593361202
        0.6057016821        0.5614586667      -40.8280767516
        0.6057016821        0.5765516313      -40.4651391450
        0.6057016821        0.5916445960      -40.3199329580
        0.6057016821        0.6067375607      -40.2907419788
        0.6057016821        0.6218305253      -40.2679633716
        0.6057016821        0.6369234900      -40.1780558633
        0.6057016821        0.6520164547      -40.0096351227
        0.6057016821        0.6671094193      -39.8117423608
        0.6057016821        0.6822023840      -39.6668826566
        0.6057016821        0.6972953487      -39.6501623652
        0.6057016821        0.7123883133      -39.7876444974
        0.6057016821        0.7274812780      -40.0251996662
        0.6057016821        0.7425742427      -40.2176876520
        0.6057016821        0.7576672073      -40.1461649700
        0.6057016821        0.7727601720      -39.5636951782
        0.6057016821        0.7878531367      -38.2582426155
        0.6057016821        0.8029461013      -36.1113123148
        0.6057016821        0.8180390660      -33.1316092126
        0.6057016821        0.8331320307      -29.4544473090
        0.6057016821        0.8482249953      -25.3118380784
        0.6057016821        0.8633179600      -20.9863611524
        0.6057016821        0.8784109247      -16.7620440862
        0.6057016821        0.8935038893      -12.8817697508
        0.6057016821        0.9085968540       -9.5174917450
        0.6057016821        0.9236898187       -6.7571900709
        0.6057016821        0.9387827833       -4.6092649398
        0.6057016821        0.9538757480       -3.0206847667
        0.6057016821        0.9689687127       -1.9017504056
        0.6057016821        0.9840616773       -1.1498911886
        0.6057016821        0.9991546420       -0.6674021289
        0.6057016821        1.0142476067       -0.3715688510
        0.6057016821        1.0293405713       -0.1982871153
        0.6057016821        1.0444335360       -0.1013693049
        0.6057016821        1.0595265007       -0.0496323017
        0.6057016821        1.0746194653       -0.0232766370
        0.6057016821        1.0897124300       -0.0104609077
        0.6057016821        1.1048053947       -0.0045080220
        0.6057016821        1.1198983593       -0.0018639205
        0.6057016821        1.1349913240       -0.0007396664
        0.6057016821        1.1500842887       -0.0002816668
        0.6057016821        1.1651772533       -0.0001028559
        0.6057016821        1.1802702180       -0.0000359721
        0.6057016821        1.1953631827       -0.0000120316
        0.6057016821        1.2104561473       -0.0000038389
        0.6057016821        1.2255491120       -0.0000011669
        0.6057016821        1.2406420767        0.0000000000
        0.6057016821        1.2557350413        0.0000000000
        0.6057016821        1.2708280060        0.0000000000
        0.6057016821        1.2859209707        0.0000000000
        0.6057016821        1.3010139353        0.0000000000
        0.6057016821        1.3161069000        0.0000000000
        0.6057016821        1.3311998647        0.0000000000
        0.6057016821        1.3462928293        0.0000000000
        0.6057016821        1.3613857940        0.0000000000
        0.6057016821        1.3764787587        0.0000000000
        0.6057016821        1.3915717233        0.0000000000
        0.6057016821        1.4066646880        0.0000000000
        0.6057016821        1.4217576527        0.0000000000
        0.6057016821        1.4368506173        0.0000000000
        0.6057016821        1.4519435820        0.0000000000
        0.6057016821        1.4670365467        0.0000000000
        0.6057016821        1.4821295113        0.0000000000
        0.6057016821        1.4972224760        0.0000000000
        0.6057016821        1.5123154407        0.0000000000
        0.6057016821        1.5274084053        0.0000000000
        0.6057016821        1.5425013700        0.0000000000
        0.6057016821        1.5575943347        0.0000000000
        0.6057016821        1.5726872993        0.0000000000
        0.6057016821        1.5877802640        0.0000000000

        0.6206786168        0.0935767620       -0.0011379893
        0.6206786168        0.1086697267       -0.0032380606
        0.6206786168        0.1237626913       -0.0085074922
        0.6206786168        0.1388556560       -0.0206905188
        0.6206786168        0.1539486207       -0.0467290844
        0.6206786168        0.1690415853       -0.0984049893
        0.6206786168        0.1841345500       -0.1941993910
        0.6206786168        0.1992275147       -0.3613062736
        0.6206786168        0.2143204793       -0.6379642656
        0.6206786168        0.2294134440       -1.0763843182
        0.6206786168        0.2445064087       -1.7460295225
        0.6206786168        0.2595993733       -2.7355524657
        0.6206786168        0.2746923380       -4.1498994455
        0.6206786168        0.2897853027       -6.0985323928
        0.6206786168        0.3048782673       -8.6729861389
        0.6206786168        0.3199712320      -11.9170532662
        0.6206786168        0.3350641967      -15.7984004778
        0.6206786168        0.3501571613      -20.1928364429
        0.6206786168        0.3652501260      -24.8895359294
        0.6206786168        0.3803430907      -29.6180975851
        0.6206786168        0.3954360553      -34.0899371330
        0.6206786168        0.4105290200      -38.0414925437
        0.6206786168        0.4256219847      -41.2676778605
        0.6206786168        0.4407149493      -43.6402886473
        0.6206786168        0.4558079140      -45.1136261986
        0.6206786168        0.4709008787      -45.7234077614
        0.6206786168        0.4859938433      -45.5827038530
        0.6206786168        0.5010868080      -44.8728096383
        0.6206786168        0.5161797727      -43.8233333283
        0.6206786168        0.5312727373      -42.6782952678
        0.6206786168        0.5463657020      -41.6525084578
        0.6206786168        0.5614586667      -40.8900086796
        0.6206786168        0.5765516313      -40.4390570712
        0.6206786168        0.5916445960      -40.2542719690
        0.6206786168        0.6067375607      -40.2268054953
        0.6206786168        0.6218305253      -40.2319105713
        0.6206786168        0.6369234900      -40.1755664660
        0.6206786168        0.6520164547      -40.0230499420
        0.6206786168        0.6671094193      -39.8020800012
        0.6206786168        0.6822023840      -39.5845344265
        0.6206786168        0.6972953487      -39.4560087936
        0.6206786168        0.7123883133      -39.4807454641
        0.6206786168        0.7274812780      -39.6670966062
        0.6206786168        0.7425742427      -39.9411429547
        0.6206786168        0.7576672073      -40.1403881306
        0.6206786168        0.7727601720      -40.0372150887
        0.6206786168        0.7878531367      -39.3898352558
        0.6206786168        0.8029461013      -38.0041263437
        0.6206786168        0.8180390660      -35.7841554077
        0.6206786168        0.8331320307      -32.7560276980
        0.6206786168        0.8482249953      -29.0623542963
        0.6206786168        0.8633179600      -24.9338932905
        0.6206786168        0.8784109247      -20.6476778701
        0.6206786168        0.8935038893      -16.4805304587
        0.6206786168        0.9085968540      -12.6667776413
        0.6206786168        0.9236898187       -9.3687086454
        0.6206786168        0.9387827833       -6.6653863763
        0.6206786168        0.9538757480       -4.5596708242
        0.6206786168        0.9689687127       -2.9977134137
        0.6206786168        0.9840616773       -1.8928246155
        0.6206786168        0.9991546420       -1.1469883074
        0.6206786168        1.0142476067       -0.6665112909
        0.6206786168        1.0293405713       -0.3711975972
        0.6206786168        1.0444335360       -0.1980779345
        0.6206786168        1.0595265007       -0.1012844178
        0.6206786168        1.0746194653       -0.0496482929
        0.6206786168        1.0897124300       -0.0233440491
        0.6206786168        1.1048053947       -0.0105341164
        0.6206786168        1.1198983593       -0.0045634831
        0.6206786168        1.1349913240       -0.0018976138
        0.6206786168        1.1500842887       -0.0007568830
        0.6206786168        1.1651772533       -0.0002892320
        0.6206786168        1.1802702180       -0.0001057246
        0.6206786168        1.1953631827       -0.0000369074
        0.6206786168        1.2104561473       -0.0000122797
        0.6206786168        1.2255491120       -0.0000038896
        0.6206786168        1.2406420767       -0.0000011709
        0.6206786168        1.2557350413        0.0000000000
        0.6206786168        1.2708280060        0.0000000000
        0.6206786168        1.2859209707        0.0000000000
        0.6206786168        1.3010139353        0.0000000000
        0.6206786168        1.3161069000        0.0000000000
        0.6206786168        1.3311998647        0.0000000000
        0.6206786168        1.3462928293        0.0000000000
        0.6206786168        1.3613857940        0.0000000000
        0.6206786168        1.3764787587        0.0000000000
        0.6206786168        1.3915717233        0.0000000000
        0.6206786168        1.4066646880        0.0000000000
        0.6206786168        1.4217576527        0.0000000000
        0.6206786168        1.4368506173        0.0000000000
        0.6206786168        1.4519435820        0.0000000000
        0.6206786168        1.4670365467        0.0000000000
        0.6206786168        1.4821295113        0.0000000000
        0.6206786168        1.4972224760        0.0000000000
        0.6206786168        1.5123154407        0.0000000000
        0.6206786168        1.5274084053        0.0000000000
        0.6206786168        1.5425013700        0.0000000000
        0.6206786168        1.5575943347        0.0000000000
        0.6206786168        1.5726872993        0.0000000000
        0.6206786168        1.5877802640        0.0000000000

        0.6356555515        0.0935767620       -0.0004852087
        0.6356555515        0.1086697267       -0.0013961625
        0.6356555515        0.1237626913       -0.0037180512
        0.6356555515        0.1388556560       -0.0091923054
        0.6356555515        0.1539486207       -0.0211826754
        0.6356555515        0.1690415853       -0.0457200399
        0.6356555515        0.1841345500       -0.0929648673
        0.6356555515        0.1992275147       -0.1792371855
        0.6356555515        0.2143204793       -0.3298461851
        0.6356555515        0.2294134440       -0.5828737602
        0.6356555515        0.2445064087       -0.9935507702
        0.6356555515        0.2595993733       -1.6377891854
        0.6356555515        0.2746923380       -2.6121738477
        0.6356555515        0.2897853027       -4.0272168490
        0.6356555515        0.3048782673       -5.9919155535
        0.6356555515        0.3199712320       -8.5907536383
        0.6356555515        0.3350641967      -11.8580145857
        0.6356555515        0.3501571613      -15.7566092675
        0.6356555515        0.3652501260      -20.1680600884
        0.6356555515        0.3803430907      -24.8969717778
        0.6356555515        0.3954360553      -29.6890156817
        0.6356555515        0.4105290200      -34.2584420369
        0.6356555515        0.4256219847      -38.3206984143
        0.6356555515        0.4407149493      -41.6271483772
        0.6356555515        0.4558079140      -43.9997732767
        0.6356555515        0.4709008787      -45.3620572811
        0.6356555515        0.4859938433      -45.7586463307
        0.6356555515        0.5010868080      -45.3544365834
        0.6356555515        0.5161797727      -44.4071295632
        0.6356555515        0.5312727373      -43.2159718865
        0.6356555515        0.5463657020      -42.0591154965
        0.6356555515        0.5614586667      -41.1375730174
        0.6356555515        0.5765516313      -40.5425190179
        0.6356555515        0.5916445960      -40.2553137105
        0.6356555515        0.6067375607      -40.1784892143
        0.6356555515        0.6218305253      -40.1847498007
        0.6356555515        0.6369234900      -40.1649225595
        0.6356555515        0.6520164547      -40.0588319212
        0.6356555515        0.6671094193      -39.8637586644
        0.6356555515        0.6822023840      -39.6256122960
        0.6356555515        0.6972953487      -39.4204935716
        0.6356555515        0.7123883133      -39.3295612636
        0.6356555515        0.7274812780      -39.4067370428
        0.6356555515        0.7425742427      -39.6435804859
        0.6356555515        0.7576672073      -39.9447755693
        0.6356555515        0.7727601720      -40.1299881691
        0.6356555515        0.7878531367      -39.9675630799
        0.6356555515        0.8029461013      -39.2293112834
        0.6356555515        0.8180390660      -37.7460816043
        0.6356555515        0.8331320307      -35.4467657367
        0.6356555515        0.8482249953      -32.3735119162
        0.6356555515        0.8633179600      -28.6742126513
        0.6356555515        0.8784109247      -24.5764643556
        0.6356555515        0.8935038893      -20.3483632032
        0.6356555515        0.9085968540      -16.2539135033
        0.6356555515        0.9236898187      -12.5132268675
        0.6356555515        0.9387827833       -9.2766768846
        0.6356555515        0.9538757480       -6.6170239255
        0.6356555515        0.9689687127       -4.5372518662
        0.6356555515        0.9840616773       -2.9880219203
        0.6356555515        0.9991546420       -1.8882914579
        0.6356555515        1.0142476067       -1.1443894915
        0.6356555515        1.0293405713       -0.6649103281
        0.6356555515        1.0444335360       -0.3703893974
        0.6356555515        1.0595265007       -0.1978866883
        0.6356555515        1.0746194653       -0.1014534493
        0.6356555515        1.0897124300       -0.0499373048
        0.6356555515        1.1048053947       -0.0236047885
        0.6356555515        1.1198983593       -0.0107131468
        0.6356555515        1.1349913240       -0.0046653226
        0.6356555515        1.1500842887       -0.0019470874
        0.6356555515        1.1651772533       -0.0007776268
        0.6356555515        1.1802702180       -0.0002966964
        0.6356555515        1.1953631827       -0.0001079796
        0.6356555515        1.2104561473       -0.0000374310
        0.6356555515        1.2255491120       -0.0000123503
        0.6356555515        1.2406420767       -0.0000038762
        0.6356555515        1.2557350413       -0.0000011586
        0.6356555515        1.2708280060        0.0000000000
        0.6356555515        1.2859209707        0.0000000000
        0.6356555515        1.3010139353        0.0000000000
        0.6356555515        1.3161069000        0.0000000000
        0.6356555515        1.3311998647        0.0000000000
        0.6356555515        1.3462928293        0.0000000000
        0.6356555515        1.3613857940        0.0000000000
        0.6356555515        1.3764787587        0.0000000000
        0.6356555515        1.3915717233        0.0000000000
        0.6356555515        1.4066646880        0.0000000000
        0.6356555515        1.4217576527        0.0000000000
        0.6356555515        1.4368506173        0.0000000000
        0.6356555515        1.4519435820        0.0000000000
        0.6356555515        1.4670365467        0.0000000000
        0.6356555515        1.4821295113        0.0000000000
        0.6356555515        1.4972224760        0.0000000000
        0.6356555515        1.5123154407        0.0000000000
        0.6356555515        1.5274084053        0.0000000000
        0.6356555515        1.5425013700        0.0000000000
        0.6356555515        1.5575943347        0.0000000000
        0.6356555515        1.5726872993        0.0000000000
        0.6356555515        1.5877802640        0.0000000000

        0.6506324863        0.0935767620       -0.0001919727
        0.6506324863        0.1086697267       -0.0005598263
        0.6506324863        0.1237626913       -0.0015152840
        0.6506324863        0.1388556560       -0.0038215571
        0.6506324863        0.1539486207       -0.0090231837
        0.6506324863        0.1690415853       -0.0200588292
        0.6506324863        0.1841345500       -0.0422492139
        0.6506324863        0.1992275147       -0.0848619357
        0.6506324863        0.2143204793       -0.1635122564
        0.6506324863        0.2294134440       -0.3035912448
        0.6506324863        0.2445064087       -0.5445575611
        0.6506324863        0.2595993733       -0.9442096026
        0.6506324863        0.2746923380       -1.5811599426
        0.6506324863        0.2897853027       -2.5531732760
        0.6506324863        0.3048782673       -3.9693805892
        0.6506324863        0.3199712320       -5.9358315876
        0.6506324863        0.3350641967       -8.5358971771
        0.6506324863        0.3501571613      -11.8087398379
        0.6506324863        0.3652501260      -15.7297197271
        0.6506324863        0.3803430907      -20.1962911864
        0.6506324863        0.3954360553      -25.0224797767
        0.6506324863        0.4105290200      -29.9451330278
        0.6506324863        0.4256219847      -34.6454358666
        0.6506324863        0.4407149493      -38.7879544621
        0.6506324863        0.4558079140      -42.0748609424
        0.6506324863        0.4709008787      -44.3052693496
        0.6506324863        0.4859938433      -45.4225380015
        0.6506324863        0.5010868080      -45.5314839105
        0.6506324863        0.5161797727      -44.8756166679
        0.6506324863        0.5312727373      -43.7787964928
        0.6506324863        0.5463657020      -42.5689243406
        0.6506324863        0.5614586667      -41.5070919181
        0.6506324863        0.5765516313      -40.7424930312
        0.6506324863        0.5916445960      -40.3037254910
        0.6506324863        0.6067375607      -40.1244875771
        0.6506324863        0.6218305253      -40.0900646220
        0.6506324863        0.6369234900      -40.0852268940
        0.6506324863        0.6520164547      -40.0277900758
        0.6506324863        0.6671094193      -39.8830500583
        0.6506324863        0.6822023840      -39.6642508473
        0.6506324863        0.6972953487      -39.4254186659
        0.6506324863        0.7123883133      -39.2464944534
        0.6506324863        0.7274812780      -39.2064703656
        0.6506324863        0.7425742427      -39.3458724096
        0.6506324863        0.7576672073      -39.6315657683
        0.6506324863        0.7727601720      -39.9422864760
        0.6506324863        0.7878531367      -40.0851482449
        0.6506324863        0.8029461013      -39.8373849236
        0.6506324863        0.8180390660      -38.9965862189
        0.6506324863        0.8331320307      -37.4234502795
        0.6506324863        0.8482249953      -35.0690438301
        0.6506324863        0.8633179600      -31.9849986290
        0.6506324863        0.8784109247      -28.3167916853
        0.6506324863        0.8935038893      -24.2807980500
        0.6506324863        0.9085968540      -20.1288130459
        0.6506324863        0.9236898187      -16.1080360081
        0.6506324863        0.9387827833      -12.4261771457
        0.6506324863        0.9538757480       -9.2287486157
        0.6506324863        0.9689687127       -6.5908059374
        0.6506324863        0.9840616773       -4.5214355634
        0.6506324863        0.9991546420       -2.9773118180
        0.6506324863        1.0142476067       -1.8810633197
        0.6506324863        1.0293405713       -1.1402428487
        0.6506324863        1.0444335360       -0.6633247349
        0.6506324863        1.0595265007       -0.3704970716
        0.6506324863        1.0746194653       -0.1987730381
        0.6506324863        1.0897124300       -0.1024537990
        0.6506324863        1.1048053947       -0.0507232241
        0.6506324863        1.1198983593       -0.0241042456
        0.6506324863        1.1349913240       -0.0109821536
        0.6506324863        1.1500842887       -0.0047900277
        0.6506324863        1.1651772533       -0.0019967896
        0.6506324863        1.1802702180       -0.0007943085
        0.6506324863        1.1953631827       -0.0003011374
        0.6506324863        1.2104561473       -0.0001087114
        0.6506324863        1.2255491120       -0.0000373626
        0.6506324863        1.2406420767       -0.0000122267
        0.6506324863        1.2557350413       -0.0000038145
        0.6506324863        1.2708280060       -0.0000011347
        0.6506324863        1.2859209707        0.0000000000
        0.6506324863        1.3010139353        0.0000000000
        0.6506324863        1.3161069000        0.0000000000
        0.6506324863        1.3311998647        0.0000000000
        0.6506324863        1.3462928293        0.0000000000
        0.6506324863        1.3613857940        0.0000000000
        0.6506324863        1.3764787587        0.0000000000
        0.6506324863        1.3915717233        0.0000000000
        0.6506324863        1.4066646880        0.0000000000
        0.6506324863        1.4217576527        0.0000000000
        0.6506324863        1.4368506173        0.0000000000
        0.6506324863        1.4519435820        0.0000000000
        0.6506324863        1.4670365467        0.0000000000
        0.6506324863        1.4821295113        0.0000000000
        0.6506324863        1.4972224760        0.0000000000
        0.6506324863        1.5123154407        0.0000000000
        0.6506324863        1.5274084053        0.0000000000
        0.6506324863        1.5425013700        0.0000000000
        0.6506324863        1.5575943347        0.0000000000
        0.6506324863        1.5726872993        0.0000000000
        0.6506324863        1.5877802640        0.0000000000

        0.6656094210        0.0935767620       -0.0000705913
        0.6656094210        0.1086697267       -0.0002091989
        0.6656094210        0.1237626913       -0.0005774891
        0.6656094210        0.1388556560       -0.0014918730
        0.6656094210        0.1539486207       -0.0036267769
        0.6656094210        0.1690415853       -0.0083482540
        0.6656094210        0.1841345500       -0.0183112527
        0.6656094210        0.1992275147       -0.0384960415
        0.6656094210        0.2143204793       -0.0779183095
        0.6656094210        0.2294134440       -0.1522366532
        0.6656094210        0.2445064087       -0.2873038185
        0.6656094210        0.2595993733       -0.5233012747
        0.6656094210        0.2746923380       -0.9185203476
        0.6656094210        0.2897853027       -1.5513300188
        0.6656094210        0.3048782673       -2.5186842795
        0.6656094210        0.3199712320       -3.9298077182
        0.6656094210        0.3350641967       -5.8943239450
        0.6656094210        0.3501571613       -8.5047958641
        0.6656094210        0.3652501260      -11.8143999532
        0.6656094210        0.3803430907      -15.8116922093
        0.6656094210        0.3954360553      -20.3967324672
        0.6656094210        0.4105290200      -25.3660797716
        0.6656094210        0.4256219847      -30.4166303219
        0.6656094210        0.4407149493      -35.1768936734
        0.6656094210        0.4558079140      -39.2667731682
        0.6656094210        0.4709008787      -42.3745242616
        0.6656094210        0.4859938433      -44.3282335385
        0.6656094210        0.5010868080      -45.1364327815
        0.6656094210        0.5161797727      -44.9818160809
        0.6656094210        0.5312727373      -44.1694392823
        0.6656094210        0.5463657020      -43.0472587666
        0.6656094210        0.5614586667      -41.9249030183
        0.6656094210        0.5765516313      -41.0143706987
        0.6656094210        0.5916445960      -40.4066768593
        0.6656094210        0.6067375607      -40.0853130597
        0.6656094210        0.6218305253      -39.9649221240
        0.6656094210        0.6369234900      -39.9367354705
        0.6656094210        0.6520164547      -39.9048080972
        0.6656094210        0.6671094193      -39.8071025998
        0.6656094210        0.6822023840      -39.6249271751
        0.6656094210        0.6972953487      -39.3853743615
        0.6656094210        0.7123883133      -39.1551311210
        0.6656094210        0.7274812780      -39.0197750974
        0.6656094210        0.7425742427      -39.0482354472
        0.6656094210        0.7576672073      -39.2541236633
        0.6656094210        0.7727601720      -39.5722516792
        0.6656094210        0.7878531367      -39.8621406227
        0.6656094210        0.8029461013      -39.9356705957
        0.6656094210        0.8180390660      -39.5955356794
        0.6656094210        0.8331320307      -38.6716551557
        0.6656094210        0.8482249953      -37.0497915433
        0.6656094210        0.8633179600      -34.6916021364
        0.6656094210        0.8784109247      -31.6449394857
        0.6656094210        0.8935038893      -28.0413239312
        0.6656094210        0.9085968540      -24.0787688769
        0.6656094210        0.9236898187      -19.9924826810
        0.6656094210        0.9387827833      -16.0199005661
        0.6656094210        0.9538757480      -12.3675996162
        0.6656094210        0.9689687127       -9.1863474687
        0.6656094210        0.9840616773       -6.5582614397
        0.6656094210        0.9991546420       -4.4973787187
        0.6656094210        1.0142476067       -2.9619032584
        0.6656094210        1.0293405713       -1.8736358839
        0.6656094210        1.0444335360       -1.1387983813
        0.6656094210        1.0595265007       -0.6652688282
        0.6656094210        1.0746194653       -0.3735821353
        0.6656094210        1.0897124300       -0.2016048601
        0.6656094210        1.1048053947       -0.1044793351
        0.6656094210        1.1198983593       -0.0519363156
        0.6656094210        1.1349913240       -0.0247273573
        0.6656094210        1.1500842887       -0.0112574484
        0.6656094210        1.1651772533       -0.0048930278
        0.6656094210        1.1802702180       -0.0020278202
        0.6656094210        1.1953631827       -0.0008006302
        0.6656094210        1.2104561473       -0.0003010541
        0.6656094210        1.2255491120       -0.0001078449
        0.6656094210        1.2406420767       -0.0000368293
        0.6656094210        1.2557350413       -0.0000120060
        0.6656094210        1.2708280060       -0.0000037382
        0.6656094210        1.2859209707       -0.0000011135
        0.6656094210        1.3010139353        0.0000000000
        0.6656094210        1.3161069000        0.0000000000
        0.6656094210        1.3311998647        0.0000000000
        0.6656094210        1.3462928293        0.0000000000
        0.6656094210        1.3613857940        0.0000000000
        0.6656094210        1.3764787587        0.0000000000
        0.6656094210        1.3915717233        0.0000000000
        0.6656094210        1.4066646880        0.0000000000
        0.6656094210        1.4217576527        0.0000000000
        0.6656094210        1.4368506173        0.0000000000
        0.6656094210        1.4519435820        0.0000000000
        0.6656094210        1.4670365467        0.0000000000
        0.6656094210        1.4821295113        0.0000000000
        0.6656094210        1.4972224760        0.0000000000
        0.6656094210        1.5123154407        0.0000000000
        0.6656094210        1.5274084053        0.0000000000
        0.6656094210        1.5425013700        0.0000000000
        0.6656094210        1.5575943347        0.0000000000
        0.6656094210        1.5726872993        0.0000000000
        0.6656094210        1.5877802640        0.0000000000

        0.6805863558        0.0935767620       -0.0000241777
        0.6805863558        0.1086697267       -0.0000730614
        0.6805863558        0.1237626913       -0.0002065398
        0.6805863558        0.1388556560       -0.0005491917
        0.6805863558        0.1539486207       -0.0013819122
        0.6805863558        0.1690415853       -0.0033112780
        0.6805863558        0.1841345500       -0.0075992187
        0.6805863558        0.1992275147       -0.0167782514
        0.6805863558        0.2143204793       -0.0357336577
        0.6805863558        0.2294134440       -0.0734648602
        0.6805863558        0.2445064087       -0.1456910971
        0.6805863558        0.2595993733       -0.2782939727
        0.6805863558        0.2746923380       -0.5112853999
        0.6805863558        0.2897853027       -0.9026094941
        0.6805863558        0.3048782673       -1.5307090160
        0.6805863558        0.3199712320       -2.4944382507
        0.6805863558        0.3350641967       -3.9085520060
        0.6805863558        0.3501571613       -5.8927020521
        0.6805863558        0.3652501260       -8.5520346395
        0.6805863558        0.3803430907      -11.9489448792
        0.6805863558        0.3954360553      -16.0691136578
        0.6805863558        0.4105290200      -20.7903518430
        0.6805863558        0.4256219847      -25.8676628957
        0.6805863558        0.4407149493      -30.9482751994
        0.6805863558        0.4558079140      -35.6229457280
        0.6805863558        0.4709008787      -39.5055762092
        0.6805863558        0.4859938433      -42.3185985614
        0.6805863558        0.5010868080      -43.9554023936
        0.6805863558        0.5161797727      -44.4980023182
        0.6805863558        0.5312727373      -44.1849376991
        0.6805863558        0.5463657020      -43.3422169854
        0.6805863558        0.5614586667      -42.3009889104
        0.6805863558        0.5765516313      -41.3268237270
        0.6805863558        0.5916445960      -40.5786888095
        0.6805863558        0.6067375607      -40.1040019838
        0.6805863558        0.6218305253      -39.8633109726
        0.6805863558        0.6369234900      -39.7692783529
        0.6805863558        0.6520164547      -39.7242366620
        0.6805863558        0.6671094193      -39.6480154918
        0.6805863558        0.6822023840      -39.4961129359
        0.6805863558        0.6972953487      -39.2701947709
        0.6805863558        0.7123883133      -39.0183703139
        0.6805863558        0.7274812780      -38.8196425034
        0.6805863558        0.7425742427      -38.7523100727
        0.6805863558        0.7576672073      -38.8570810505
        0.6805863558        0.7727601720      -39.1116328257
        0.6805863558        0.7878531367      -39.4273762238
        0.6805863558        0.8029461013      -39.6659613361
        0.6805863558        0.8180390660      -39.6641619937
        0.6805863558        0.8331320307      -39.2575078896
        0.6805863558        0.8482249953      -38.3008097573
        0.6805863558        0.8633179600      -36.6884107728
        0.6805863558        0.8784109247      -34.3747951946
        0.6805863558        0.8935038893      -31.3910213123
        0.6805863558        0.9085968540      -27.8501117280
        0.6805863558        0.9236898187      -23.9368607356
        0.6805863558        0.9387827833      -19.8823737769
        0.6805863558        0.9538757480      -15.9283795014
        0.6805863558        0.9689687127      -12.2895822699
        0.6805863558        0.9840616773       -9.1232813766
        0.6805863558        0.9991546420       -6.5134668347
        0.6805863558        1.0142476067       -4.4718691539
        0.6805863558        1.0293405713       -2.9529068069
        0.6805863558        1.0444335360       -1.8757444729
        0.6805863558        1.0595265007       -1.1462064400
        0.6805863558        1.0746194653       -0.6735511906
        0.6805863558        1.0897124300       -0.3803335960
        0.6805863558        1.1048053947       -0.2061256152
        0.6805863558        1.1198983593       -0.1070588989
        0.6805863558        1.1349913240       -0.0532015851
        0.6805863558        1.1500842887       -0.0252550913
        0.6805863558        1.1651772533       -0.0114371768
        0.6805863558        1.1802702180       -0.0049367435
        0.6805863558        1.1953631827       -0.0020302678
        0.6805863558        1.2104561473       -0.0007956702
        0.6805863558        1.2255491120       -0.0002973590
        0.6805863558        1.2406420767       -0.0001060765
        0.6805863558        1.2557350413       -0.0000361634
        0.6805863558        1.2708280060       -0.0000117896
        0.6805863558        1.2859209707       -0.0000036785
        0.6805863558        1.3010139353       -0.0000010971
        0.6805863558        1.3161069000        0.0000000000
        0.6805863558        1.3311998647        0.0000000000
        0.6805863558        1.3462928293        0.0000000000
        0.6805863558        1.3613857940        0.0000000000
        0.6805863558        1.3764787587        0.0000000000
        0.6805863558        1.3915717233        0.0000000000
        0.6805863558        1.4066646880        0.0000000000
        0.6805863558        1.4217576527        0.0000000000
        0.6805863558        1.4368506173        0.0000000000
        0.6805863558        1.4519435820        0.0000000000
        0.6805863558        1.4670365467        0.0000000000
        0.6805863558        1.4821295113        0.0000000000
        0.6805863558        1.4972224760        0.0000000000
        0.6805863558        1.5123154407        0.0000000000
        0.6805863558        1.5274084053        0.0000000000
        0.6805863558        1.5425013700        0.0000000000
        0.6805863558        1.5575943347        0.0000000000
        0.6805863558        1.5726872993        0.0000000000
        0.6805863558        1.5877802640        0.0000000000

        0.6955632905        0.0935767620       -0.0000077352
        0.6955632905        0.1086697267       -0.0000239325
        0.6955632905        0.1237626913       -0.0000696165
        0.6955632905        0.1388556560       -0.0001915378
        0.6955632905        0.1539486207       -0.0005015235
        0.6955632905        0.1690415853       -0.0012569231
        0.6955632905        0.1841345500       -0.0030286483
        0.6955632905        0.1992275147       -0.0070352805
        0.6955632905        0.2143204793       -0.0157672447
        0.6955632905        0.2294134440       -0.0340711190
        0.6955632905        0.2445064087       -0.0708873624
        0.6955632905        0.2595993733       -0.1418071075
        0.6955632905        0.2746923380       -0.2725097539
        0.6955632905        0.2897853027       -0.5029422832
        0.6955632905        0.3048782673       -0.8917652315
        0.6955632905        0.3199712320       -1.5200426926
        0.6955632905        0.3350641967       -2.4923259404
        0.6955632905        0.3501571613       -3.9322862206
        0.6955632905        0.3652501260       -5.9694442459
        0.6955632905        0.3803430907       -8.7143922028
        0.6955632905        0.3954360553      -12.2233288378
        0.6955632905        0.4105290200      -16.4587812545
        0.6955632905        0.4256219847      -21.2599022783
        0.6955632905        0.4407149493      -26.3384615005
        0.6955632905        0.4558079140      -31.3116044316
        0.6955632905        0.4709008787      -35.7694873176
        0.6955632905        0.4859938433      -39.3604615288
        0.6955632905        0.5010868080      -41.8670343317
        0.6955632905        0.5161797727      -43.2480127119
        0.6955632905        0.5312727373      -43.6347467447
        0.6955632905        0.5463657020      -43.2854195905
        0.6955632905        0.5614586667      -42.5138836733
        0.6955632905        0.5765516313      -41.6152158441
        0.6955632905        0.5916445960      -40.8086835793
        0.6955632905        0.6067375607      -40.2111012343
        0.6955632905        0.6218305253      -39.8419068219
        0.6955632905        0.6369234900      -39.6505051028
        0.6955632905        0.6520164547      -39.5519534386
        0.6955632905        0.6671094193      -39.4602832307
        0.6955632905        0.6822023840      -39.3148740322
        0.6955632905        0.6972953487      -39.0979394749
        0.6955632905        0.7123883133      -38.8393919141
        0.6955632905        0.7274812780      -38.6047595692
        0.6955632905        0.7425742427      -38.4675911691
        0.6955632905        0.7576672073      -38.4771697859
        0.6955632905        0.7727601720      -38.6363993880
        0.6955632905        0.7878531367      -38.8980378618
        0.6955632905        0.8029461013      -39.1750919269
        0.6955632905        0.8180390660      -39.3541197495
        0.6955632905        0.8331320307      -39.3040267073
        0.6955632905        0.8482249953      -38.8825914573
        0.6955632905        0.8633179600      -37.9485981356
        0.6955632905        0.8784109247      -36.3843635045
        0.6955632905        0.8935038893      -34.1252031844
        0.6955632905        0.9085968540      -31.1857717602
        0.6955632905        0.9236898187      -27.6721750703
        0.6955632905        0.9387827833      -23.7730144238
        0.6955632905        0.9538757480      -19.7297216755
        0.6955632905        0.9689687127      -15.7939073226
        0.6955632905        0.9840616773      -12.1841207841
        0.6955632905        0.9991546420       -9.0542258022
        0.6955632905        1.0142476067       -6.4805185292
        0.6955632905        1.0293405713       -4.4674113928
        0.6955632905        1.0444335360       -2.9656567581
        0.6955632905        1.0595265007       -1.8949874564
        0.6955632905        1.0746194653       -1.1645148080
        0.6955632905        1.0897124300       -0.6873873262
        0.6955632905        1.1048053947       -0.3891451674
        0.6955632905        1.1198983593       -0.2109355589
        0.6955632905        1.1349913240       -0.1092977100
        0.6955632905        1.1500842887       -0.0540621403
        0.6955632905        1.1651772533       -0.0255015977
        0.6955632905        1.1802702180       -0.0114663562
        0.6955632905        1.1953631827       -0.0049146982
        0.6955632905        1.2104561473       -0.0020091950
        0.6955632905        1.2255491120       -0.0007841416
        0.6955632905        1.2406420767       -0.0002924481
        0.6955632905        1.2557350413       -0.0001043239
        0.6955632905        1.2708280060       -0.0000356085
        0.6955632905        1.2859209707       -0.0000116316
        0.6955632905        1.3010139353       -0.0000036323
        0.6955632905        1.3161069000       -0.0000010834
        0.6955632905        1.3311998647        0.0000000000
        0.6955632905        1.3462928293        0.0000000000
        0.6955632905        1.3613857940        0.0000000000
        0.6955632905        1.3764787587        0.0000000000
        0.6955632905        1.3915717233        0.0000000000
        0.6955632905        1.4066646880        0.0000000000
        0.6955632905        1.4217576527        0.0000000000
        0.6955632905        1.4368506173        0.0000000000
        0.6955632905        1.4519435820        0.0000000000
        0.6955632905        1.4670365467        0.0000000000
        0.6955632905        1.4821295113        0.0000000000
        0.6955632905        1.4972224760        0.0000000000
        0.6955632905        1.5123154407        0.0000000000
        0.6955632905        1.5274084053        0.0000000000
        0.6955632905        1.5425013700        0.0000000000
        0.6955632905        1.5575943347        0.0000000000
        0.6955632905        1.5726872993        0.0000000000
        0.6955632905        1.5877802640        0.0000000000

        0.7105402252        0.0935767620       -0.0000023198
        0.7105402252        0.1086697267       -0.0000073839
        0.7105402252        0.1237626913       -0.0000222181
        0.7105402252        0.1388556560       -0.0000635906
        0.7105402252        0.1539486207       -0.0001740972
        0.7105402252        0.1690415853       -0.0004580014
        0.7105402252        0.1841345500       -0.0011609162
        0.7105402252        0.1992275147       -0.0028377845
        0.7105402252        0.2143204793       -0.0066857362
        0.7105402252        0.2294134440       -0.0151613247
        0.7105402252        0.2445064087       -0.0330493781
        0.7105402252        0.2595993733       -0.0691925495
        0.7105402252        0.2746923380       -0.1391062021
        0.7105402252        0.2897853027       -0.2686532213
        0.7105402252        0.3048782673       -0.4987565560
        0.7105402252        0.3199712320       -0.8906499390
        0.7105402252        0.3350641967       -1.5302755614
        0.7105402252        0.3501571613       -2.5291693946
        0.7105402252        0.3652501260       -4.0180025494
        0.7105402252        0.3803430907       -6.1289161158
        0.7105402252        0.3954360553       -8.9651760898
        0.7105402252        0.4105290200      -12.5619964807
        0.7105402252        0.4256219847      -16.8491749956
        0.7105402252        0.4407149493      -21.6308027802
        0.7105402252        0.4558079140      -26.5956565403
        0.7105402252        0.4709008787      -31.3626028834
        0.7105402252        0.4859938433      -35.5518783481
        0.7105402252        0.5010868080      -38.8621816473
        0.7105402252        0.5161797727      -41.1306616250
        0.7105402252        0.5312727373      -42.3588182016
        0.7105402252        0.5463657020      -42.6984223014
        0.7105402252        0.5614586667      -42.4032893274
        0.7105402252        0.5765516313      -41.7620645777
        0.7105402252        0.5916445960      -41.0320047402
        0.7105402252        0.6067375607      -40.3921253053
        0.7105402252        0.6218305253      -39.9257952613
        0.7105402252        0.6369234900      -39.6314739858
        0.7105402252        0.6520164547      -39.4518033895
        0.7105402252        0.6671094193      -39.3092596336
        0.7105402252        0.6822023840      -39.1391054178
        0.7105402252        0.6972953487      -38.9128871471
        0.7105402252        0.7123883133      -38.6467231904
        0.7105402252        0.7274812780      -38.3912861607
        0.7105402252        0.7425742427      -38.2073771959
        0.7105402252        0.7576672073      -38.1390257901
        0.7105402252        0.7727601720      -38.1976153571
        0.7105402252        0.7878531367      -38.3621888542
        0.7105402252        0.8029461013      -38.5888076101
        0.7105402252        0.8180390660      -38.8163029510
        0.7105402252        0.8331320307      -38.9618988501
        0.7105402252        0.8482249953      -38.9122361867
        0.7105402252        0.8633179600      -38.5226549969
        0.7105402252        0.8784109247      -37.6344845879
        0.7105402252        0.8935038893      -36.1096208261
        0.7105402252        0.9085968540      -33.8713570621
        0.7105402252        0.9236898187      -30.9359711547
        0.7105402252        0.9387827833      -27.4223146177
        0.7105402252        0.9538757480      -23.5347114658
        0.7105402252        0.9689687127      -19.5243154449
        0.7105402252        0.9840616773      -15.6415736719
        0.7105402252        0.9991546420      -12.0943952570
        0.7105402252        1.0142476067       -9.0225501701
        0.7105402252        1.0293405713       -6.4913937553
        0.7105402252        1.0444335360       -4.5012336199
        0.7105402252        1.0595265007       -3.0052815796
        0.7105402252        1.0746194653       -1.9294002725
        0.7105402252        1.0897124300       -1.1891805951
        0.7105402252        1.1048053947       -0.7024387510
        0.7105402252        1.1198983593       -0.3969804347
        0.7105402252        1.1349913240       -0.2143336206
        0.7105402252        1.1500842887       -0.1104322960
        0.7105402252        1.1651772533       -0.0542652479
        0.7105402252        1.1802702180       -0.0254291781
        0.7105402252        1.1953631827       -0.0113685410
        0.7105402252        1.2104561473       -0.0048525438
        0.7105402252        1.2255491120       -0.0019793460
        0.7105402252        1.2406420767       -0.0007721647
        0.7105402252        1.2557350413       -0.0002882398
        0.7105402252        1.2708280060       -0.0001029544
        0.7105402252        1.2859209707       -0.0000351767
        0.7105402252        1.3010139353       -0.0000114863
        0.7105402252        1.3161069000       -0.0000035817
        0.7105402252        1.3311998647       -0.0000010659
        0.7105402252        1.3462928293        0.0000000000
        0.7105402252        1.3613857940        0.0000000000
        0.7105402252        1.3764787587        0.0000000000
        0.7105402252        1.3915717233        0.0000000000
        0.7105402252        1.4066646880        0.0000000000
        0.7105402252        1.4217576527        0.0000000000
        0.7105402252        1.4368506173        0.0000000000
        0.7105402252        1.4519435820        0.0000000000
        0.7105402252        1.4670365467        0.0000000000
        0.7105402252        1.4821295113        0.0000000000
        0.7105402252        1.4972224760        0.0000000000
        0.7105402252        1.5123154407        0.0000000000
        0.7105402252        1.5274084053        0.0000000000
        0.7105402252        1.5425013700        0.0000000000
        0.7105402252        1.5575943347        0.0000000000
        0.7105402252        1.5726872993        0.0000000000
        0.7105402252        1.5877802640        0.0000000000

        0.7255171600        0.0935767620        0.0000000000
        0.7255171600        0.1086697267       -0.0000021559
        0.7255171600        0.1237626913       -0.0000067464
        0.7255171600        0.1388556560       -0.0000201843
        0.7255171600        0.1539486207       -0.0000579918
        0.7255171600        0.1690415853       -0.0001604641
        0.7255171600        0.1841345500       -0.0004280056
        0.7255171600        0.1992275147       -0.0010999478
        0.7255171600        0.2143204793       -0.0027201955
        0.7255171600        0.2294134440       -0.0064652042
        0.7255171600        0.2445064087       -0.0147562114
        0.7255171600        0.2595993733       -0.0323389610
        0.7255171600        0.2746923380       -0.0680817982
        0.7255171600        0.2897853027       -0.1377863816
        0.7255171600        0.3048782673       -0.2682469500
        0.7255171600        0.3199712320       -0.5024938055
        0.7255171600        0.3350641967       -0.9054449598
        0.7255171600        0.3501571613       -1.5680050342
        0.7255171600        0.3652501260       -2.6062778428
        0.7255171600        0.3803430907       -4.1518204353
        0.7255171600        0.3954360553       -6.3299579877
        0.7255171600        0.4105290200       -9.2269306679
        0.7255171600        0.4256219847      -12.8524489935
        0.7255171600        0.4407149493      -17.1095509315
        0.7255171600        0.4558079140      -21.7850138501
        0.7255171600        0.4709008787      -26.5689293938
        0.7255171600        0.4859938433      -31.1026816356
        0.7255171600        0.5010868080      -35.0446076585
        0.7255171600        0.5161797727      -38.1362969298
        0.7255171600        0.5312727373      -40.2516822715
        0.7255171600        0.5463657020      -41.4153434444
        0.7255171600        0.5614586667      -41.7846040621
        0.7255171600        0.5765516313      -41.6005955373
        0.7255171600        0.5916445960      -41.1235664764
        0.7255171600        0.6067375607      -40.5728390386
        0.7255171600        0.6218305253      -40.0887488283
        0.7255171600        0.6369234900      -39.7240775089
        0.7255171600        0.6520164547      -39.4614876854
        0.7255171600        0.6671094193      -39.2464987885
        0.7255171600        0.6822023840      -39.0236060209
        0.7255171600        0.6972953487      -38.7641464038
        0.7255171600        0.7123883133      -38.4773354573
        0.7255171600        0.7274812780      -38.2017204498
        0.7255171600        0.7425742427      -37.9831713690
        0.7255171600        0.7576672073      -37.8529555790
        0.7255171600        0.7727601720      -37.8187959945
        0.7255171600        0.7878531367      -37.8714884376
        0.7255171600        0.8029461013      -37.9968449269
        0.7255171600        0.8180390660      -38.1781941289
        0.7255171600        0.8331320307      -38.3827703382
        0.7255171600        0.8482249953      -38.5396054845
        0.7255171600        0.8633179600      -38.5255761861
        0.7255171600        0.8784109247      -38.1735482057
        0.7255171600        0.8935038893      -37.3048630166
        0.7255171600        0.9085968540      -35.7758161511
        0.7255171600        0.9236898187      -33.5210678533
        0.7255171600        0.9387827833      -30.5782597358
        0.7255171600        0.9538757480      -27.0857085736
        0.7255171600        0.9689687127      -23.2551338397
        0.7255171600        0.9840616773      -19.3297026272
        0.7255171600        0.9991546420      -15.5410164672
        0.7255171600        1.0142476067      -12.0763046029
        0.7255171600        1.0293405713       -9.0611526820
        0.7255171600        1.0444335360       -6.5570482057
        0.7255171600        1.0595265007       -4.5694247330
        0.7255171600        1.0746194653       -3.0611970665
        0.7255171600        1.0897124300       -1.9678614020
        0.7255171600        1.1048053947       -1.2116735471
        0.7255171600        1.1198983593       -0.7134597534
        0.7255171600        1.1349913240       -0.4012420805
        0.7255171600        1.1500842887       -0.2153575436
        0.7255171600        1.1651772533       -0.1102853456
        0.7255171600        1.1802702180       -0.0538986786
        0.7255171600        1.1953631827       -0.0251536178
        0.7255171600        1.2104561473       -0.0112181593
        0.7255171600        1.2255491120       -0.0047847117
        0.7255171600        1.2406420767       -0.0019525462
        0.7255171600        1.2557350413       -0.0007624124
        0.7255171600        1.2708280060       -0.0002847548
        0.7255171600        1.2859209707       -0.0001016758
        0.7255171600        1.3010139353       -0.0000346835
        0.7255171600        1.3161069000       -0.0000112986
        0.7255171600        1.3311998647       -0.0000035149
        0.7255171600        1.3462928293       -0.0000010437
        0.7255171600        1.3613857940        0.0000000000
        0.7255171600        1.3764787587        0.0000000000
        0.7255171600        1.3915717233        0.0000000000
        0.7255171600        1.4066646880        0.0000000000
        0.7255171600        1.4217576527        0.0000000000
        0.7255171600        1.4368506173        0.0000000000
        0.7255171600        1.4519435820        0.0000000000
        0.7255171600        1.4670365467        0.0000000000
        0.7255171600        1.4821295113        0.0000000000
        0.7255171600        1.4972224760        0.0000000000
        0.7255171600        1.5123154407        0.0000000000
        0.7255171600        1.5274084053        0.0000000000
        0.7255171600        1.5425013700        0.0000000000
        0.7255171600        1.5575943347        0.0000000000
        0.7255171600        1.5726872993        0.0000000000
        0.7255171600        1.5877802640        0.0000000000

        0.7404940947        0.0935767620        0.0000000000
        0.7404940947        0.1086697267        0.0000000000
        0.7404940947        0.1237626913       -0.0000019570
        0.7404940947        0.1388556560       -0.0000061443
        0.7404940947        0.1539486207       -0.0000185664
        0.7404940947        0.1690415853       -0.0000540622
        0.7404940947        0.1841345500       -0.0001516210
        0.7404940947        0.1992275147       -0.0004091027
        0.7404940947        0.2143204793       -0.0010606812
        0.7404940947        0.2294134440       -0.0026406138
        0.7404940947        0.2445064087       -0.0063120184
        0.7404940947        0.2595993733       -0.0144944225
        0.7404940947        0.2746923380       -0.0319998286
        0.7404940947        0.2897853027       -0.0679688878
        0.7404940947        0.3048782673       -0.1389327818
        0.7404940947        0.3199712320       -0.2731994264
        0.7404940947        0.3350641967       -0.5163118917
        0.7404940947        0.3501571613       -0.9364279610
        0.7404940947        0.3652501260       -1.6272214575
        0.7404940947        0.3803430907       -2.7048266165
        0.7404940947        0.3954360553       -4.2953624148
        0.7404940947        0.4105290200       -6.5115773548
        0.7404940947        0.4256219847       -9.4212140173
        0.7404940947        0.4407149493      -13.0144739389
        0.7404940947        0.4558079140      -17.1810991769
        0.7404940947        0.4709008787      -21.7070517931
        0.7404940947        0.4859938433      -26.2962540045
        0.7404940947        0.5010868080      -30.6158598287
        0.7404940947        0.5161797727      -34.3562433775
        0.7404940947        0.5312727373      -37.2911807932
        0.7404940947        0.5463657020      -39.3213193703
        0.7404940947        0.5614586667      -40.4868925444
        0.7404940947        0.5765516313      -40.9445890325
        0.7404940947        0.5916445960      -40.9160841767
        0.7404940947        0.6067375607      -40.6262105237
        0.7404940947        0.6218305253      -40.2514852994
        0.7404940947        0.6369234900      -39.8936180198
        0.7404940947        0.6520164547      -39.5817300378
        0.7404940947        0.6671094193      -39.2968612946
        0.7404940947        0.6822023840      -39.0060924772
        0.7404940947        0.6972953487      -38.6918470435
        0.7404940947        0.7123883133      -38.3648541965
        0.7404940947        0.7274812780      -38.0571514416
        0.7404940947        0.7425742427      -37.8022928733
        0.7404940947        0.7576672073      -37.6175784397
        0.7404940947        0.7727601720      -37.5011540571
        0.7404940947        0.7878531367      -37.4449153120
        0.7404940947        0.8029461013      -37.4506037810
        0.7404940947        0.8180390660      -37.5323944608
        0.7404940947        0.8331320307      -37.6986788588
        0.7404940947        0.8482249953      -37.9216037585
        0.7404940947        0.8633179600      -38.1131262881
        0.7404940947        0.8784109247      -38.1239156846
        0.7404940947        0.8935038893      -37.7692358256
        0.7404940947        0.9085968540      -36.8726967310
        0.7404940947        0.9236898187      -35.3116987454
        0.7404940947        0.9387827833      -33.0493687772
        0.7404940947        0.9538757480      -30.1443695459
        0.7404940947        0.9689687127      -26.7383303095
        0.7404940947        0.9840616773      -23.0274753388
        0.7404940947        0.9991546420      -19.2282174364
        0.7404940947        1.0142476067      -15.5456304470
        0.7404940947        1.0293405713      -12.1501896204
        0.7404940947        1.0444335360       -9.1642724768
        0.7404940947        1.0595265007       -6.6574170169
        0.7404940947        1.0746194653       -4.6485656958
        0.7404940947        1.0897124300       -3.1136595565
        0.7404940947        1.1048053947       -1.9970264206
        0.7404940947        1.1198983593       -1.2246979076
        0.7404940947        1.1349913240       -0.7174245702
        0.7404940947        1.1500842887       -0.4012511221
        0.7404940947        1.1651772533       -0.2142656589
        0.7404940947        1.1802702180       -0.1092844314
        0.7404940947        1.1953631827       -0.0532722239
        0.7404940947        1.2104561473       -0.0248340467
        0.7404940947        1.2255491120       -0.0110758284
        0.7404940947        1.2406420767       -0.0047262667
        0.7404940947        1.2557350413       -0.0019290992
        0.7404940947        1.2708280060       -0.0007527706
        0.7404940947        1.2859209707       -0.0002806908
        0.7404940947        1.3010139353       -0.0000999779
        0.7404940947        1.3161069000       -0.0000340204
        0.7404940947        1.3311998647       -0.0000110658
        0.7404940947        1.3462928293       -0.0000034419
        0.7404940947        1.3613857940       -0.0000010253
        0.7404940947        1.3764787587        0.0000000000
        0.7404940947        1.3915717233        0.0000000000
        0.7404940947        1.4066646880        0.0000000000
        0.7404940947        1.4217576527        0.0000000000
        0.7404940947        1.4368506173        0.0000000000
        0.7404940947        1.4519435820        0.0000000000
        0.7404940947        1.4670365467        0.0000000000
        0.7404940947        1.4821295113        0.0000000000
        0.7404940947        1.4972224760        0.0000000000
        0.7404940947        1.5123154407        0.0000000000
        0.7404940947        1.5274084053        0.0000000000
        0.7404940947        1.5425013700        0.0000000000
        0.7404940947        1.5575943347        0.0000000000
        0.7404940947        1.5726872993        0.0000000000
        0.7404940947        1.5877802640        0.0000000000

        0.7554710294        0.0935767620        0.0000000000
        0.7554710294        0.1086697267        0.0000000000
        0.7554710294        0.1237626913        0.0000000000
        0.7554710294        0.1388556560       -0.0000017967
        0.7554710294        0.1539486207       -0.0000057141
        0.7554710294        0.1690415853       -0.0000174991
        0.7554710294        0.1841345500       -0.0000515391
        0.7554710294        0.1992275147       -0.0001458359
        0.7554710294        0.2143204793       -0.0003961966
        0.7554710294        0.2294134440       -0.0010334582
        0.7554710294        0.2445064087       -0.0025898137
        0.7554710294        0.2595993733       -0.0062404333
        0.7554710294        0.2746923380       -0.0144695975
        0.7554710294        0.2897853027       -0.0322937375
        0.7554710294        0.3048782673       -0.0693486826
        0.7554710294        0.3199712320       -0.1431406157
        0.7554710294        0.3350641967       -0.2835426137
        0.7554710294        0.3501571613       -0.5380540265
        0.7554710294        0.3652501260       -0.9764007819
        0.7554710294        0.3803430907       -1.6919841393
        0.7554710294        0.3954360553       -2.7970696219
        0.7554710294        0.4105290200       -4.4091866882
        0.7554710294        0.4256219847       -6.6284042317
        0.7554710294        0.4407149493       -9.5085887557
        0.7554710294        0.4558079140      -13.0292543071
        0.7554710294        0.4709008787      -17.0767206182
        0.7554710294        0.4859938433      -21.4429573114
        0.7554710294        0.5010868080      -25.8472924124
        0.7554710294        0.5161797727      -29.9802326815
        0.7554710294        0.5312727373      -33.5609493331
        0.7554710294        0.5463657020      -36.3930318224
        0.7554710294        0.5614586667      -38.4007324538
        0.7554710294        0.5765516313      -39.6330200184
        0.7554710294        0.5916445960      -40.2343540453
        0.7554710294        0.6067375607      -40.3938084842
        0.7554710294        0.6218305253      -40.2915367749
        0.7554710294        0.6369234900      -40.0604377407
        0.7554710294        0.6520164547      -39.7729544734
        0.7554710294        0.6671094193      -39.4524767969
        0.7554710294        0.6822023840      -39.0996868499
        0.7554710294        0.6972953487      -38.7191217471
        0.7554710294        0.7123883133      -38.3324194323
        0.7554710294        0.7274812780      -37.9728958476
        0.7554710294        0.7425742427      -37.6680904742
        0.7554710294        0.7576672073      -37.4253249247
        0.7554710294        0.7727601720      -37.2331704414
        0.7554710294        0.7878531367      -37.0791037519
        0.7554710294        0.8029461013      -36.9695532538
        0.7554710294        0.8180390660      -36.9344755528
        0.7554710294        0.8331320307      -37.0085838564
        0.7554710294        0.8482249953      -37.1979481834
        0.7554710294        0.8633179600      -37.4512570380
        0.7554710294        0.8784109247      -37.6523996739
        0.7554710294        0.8935038893      -37.6386147990
        0.7554710294        0.9085968540      -37.2358325422
        0.7554710294        0.9236898187      -36.2972854170
        0.7554710294        0.9387827833      -34.7335804103
        0.7554710294        0.9538757480      -32.5282542189
        0.7554710294        0.9689687127      -29.7383911377
        0.7554710294        0.9840616773      -26.4834154418
        0.7554710294        0.9991546420      -22.9265906865
        0.7554710294        1.0142476067      -19.2535121244
        0.7554710294        1.0293405713      -15.6506588800
        0.7554710294        1.0444335360      -12.2858376524
        0.7554710294        1.0595265007       -9.2918715639
        0.7554710294        1.0746194653       -6.7551454896
        0.7554710294        1.0897124300       -4.7108198326
        0.7554710294        1.1048053947       -3.1458290075
        0.7554710294        1.1198983593       -2.0090630965
        0.7554710294        1.1349913240       -1.2261319438
        0.7554710294        1.1500842887       -0.7149084179
        0.7554710294        1.1651772533       -0.3982905662
        0.7554710294        1.1802702180       -0.2121129978
        0.7554710294        1.1953631827       -0.1080338737
        0.7554710294        1.2104561473       -0.0526411338
        0.7554710294        1.2255491120       -0.0245408551
        0.7554710294        1.2406420767       -0.0109432770
        0.7554710294        1.2557350413       -0.0046655435
        0.7554710294        1.2708280060       -0.0019008630
        0.7554710294        1.2859209707       -0.0007399255
        0.7554710294        1.3010139353       -0.0002752122
        0.7554710294        1.3161069000       -0.0000978709
        0.7554710294        1.3311998647       -0.0000333096
        0.7554710294        1.3462928293       -0.0000108587
        0.7554710294        1.3613857940       -0.0000033943
        0.7554710294        1.3764787587       -0.0000010181
        0.7554710294        1.3915717233        0.0000000000
        0.7554710294        1.4066646880        0.0000000000
        0.7554710294        1.4217576527        0.0000000000
        0.7554710294        1.4368506173        0.0000000000
        0.7554710294        1.4519435820        0.0000000000
        0.7554710294        1.4670365467        0.0000000000
        0.7554710294        1.4821295113        0.0000000000
        0.7554710294        1.4972224760        0.0000000000
        0.7554710294        1.5123154407        0.0000000000
        0.7554710294        1.5274084053        0.0000000000
        0.7554710294        1.5425013700        0.0000000000
        0.7554710294        1.5575943347        0.0000000000
        0.7554710294        1.5726872993        0.0000000000
        0.7554710294        1.5877802640        0.0000000000

        0.7704479642        0.0935767620        0.0000000000
        0.7704479642        0.1086697267        0.0000000000
        0.7704479642        0.1237626913        0.0000000000
        0.7704479642        0.1388556560        0.0000000000
        0.7704479642        0.1539486207       -0.0000016849
        0.7704479642        0.1690415853       -0.0000054268
        0.7704479642        0.1841345500       -0.0000167787
        0.7704479642        0.1992275147       -0.0000497863
        0.7704479642        0.2143204793       -0.0001418047
        0.7704479642        0.2294134440       -0.0003880107
        0.7704479642        0.2445064087       -0.0010209372
        0.7704479642        0.2595993733       -0.0025853734
        0.7704479642        0.2746923380       -0.0063031971
        0.7704479642        0.2897853027       -0.0147893472
        0.7704479642        0.3048782673       -0.0333590980
        0.7704479642        0.3199712320       -0.0722182517
        0.7704479642        0.3350641967       -0.1497689504
        0.7704479642        0.3501571613       -0.2969803756
        0.7704479642        0.3652501260       -0.5621823396
        0.7704479642        0.3803430907       -1.0147951628
        0.7704479642        0.3954360553       -1.7456957192
        0.7704479642        0.4105290200       -2.8616215453
        0.7704479642        0.4256219847       -4.4717135608
        0.7704479642        0.4407149493       -6.6661893172
        0.7704479642        0.4558079140       -9.4899644005
        0.7704479642        0.4709008787      -12.9171098222
        0.7704479642        0.4859938433      -16.8343043330
        0.7704479642        0.5010868080      -21.0415769464
        0.7704479642        0.5161797727      -25.2753647059
        0.7704479642        0.5312727373      -29.2520328050
        0.7704479642        0.5463657020      -32.7215506184
        0.7704479642        0.5614586667      -35.5151151729
        0.7704479642        0.5765516313      -37.5710895876
        0.7704479642        0.5916445960      -38.9313464529
        0.7704479642        0.6067375607      -39.7114026462
        0.7704479642        0.6218305253      -40.0570917767
        0.7704479642        0.6369234900      -40.1040265715
        0.7704479642        0.6520164547      -39.9530912810
        0.7704479642        0.6671094193      -39.6674137135
        0.7704479642        0.6822023840      -39.2865724185
        0.7704479642        0.6972953487      -38.8459865788
        0.7704479642        0.7123883133      -38.3877613561
        0.7704479642        0.7274812780      -37.9559304071
        0.7704479642        0.7425742427      -37.5810192027
        0.7704479642        0.7576672073      -37.2680111982
        0.7704479642        0.7727601720      -37.0003571198
        0.7704479642        0.7878531367      -36.7603322803
        0.7704479642        0.8029461013      -36.5518720772
        0.7704479642        0.8180390660      -36.4077780181
        0.7704479642        0.8331320307      -36.3731671584
        0.7704479642        0.8482249953      -36.4736857155
        0.7704479642        0.8633179600      -36.6872445652
        0.7704479642        0.8784109247      -36.9346395296
        0.7704479642        0.8935038893      -37.0916817783
        0.7704479642        0.9085968540      -37.0141042750
        0.7704479642        0.9236898187      -36.5637316878
        0.7704479642        0.9387827833      -35.6289755688
        0.7704479642        0.9538757480      -34.1385336207
        0.7704479642        0.9689687127      -32.0698279076
        0.7704479642        0.9840616773      -29.4532406234
        0.7704479642        0.9991546420      -26.3718869117
        0.7704479642        1.0142476067      -22.9560328682
        0.7704479642        1.0293405713      -19.3714457991
        0.7704479642        1.0444335360      -15.8017420640
        0.7704479642        1.0595265007      -12.4262410096
        0.7704479642        1.0746194653       -9.3967822051
        0.7704479642        1.0897124300       -6.8185143493
        0.7704479642        1.1048053947       -4.7395736327
        0.7704479642        1.1198983593       -3.1522832656
        0.7704479642        1.1349913240       -2.0048264907
        0.7704479642        1.1500842887       -1.2190585695
        0.7704479642        1.1651772533       -0.7088259387
        0.7704479642        1.1802702180       -0.3942311247
        0.7704479642        1.1953631827       -0.2097783236
        0.7704479642        1.2104561473       -0.1068022741
        0.7704479642        1.2255491120       -0.0520129411
        0.7704479642        1.2406420767       -0.0242200157
        0.7704479642        1.2557350413       -0.0107791386
        0.7704479642        1.2708280060       -0.0045839484
        0.7704479642        1.2859209707       -0.0018629672
        0.7704479642        1.3010139353       -0.0007239929
        0.7704479642        1.3161069000       -0.0002693067
        0.7704479642        1.3311998647       -0.0000959903
        0.7704479642        1.3462928293       -0.0000328112
        0.7704479642        1.3613857940       -0.0000107606
        0.7704479642        1.3764787587       -0.0000033856
        0.7704479642        1.3915717233       -0.0000010193
        0.7704479642        1.4066646880        0.0000000000
        0.7704479642        1.4217576527        0.0000000000
        0.7704479642        1.4368506173        0.0000000000
        0.7704479642        1.4519435820        0.0000000000
        0.7704479642        1.4670365467        0.0000000000
        0.7704479642        1.4821295113        0.0000000000
        0.7704479642        1.4972224760        0.0000000000
        0.7704479642        1.5123154407        0.0000000000
        0.7704479642        1.5274084053        0.0000000000
        0.7704479642        1.5425013700        0.0000000000
        0.7704479642        1.5575943347        0.0000000000
        0.7704479642        1.5726872993        0.0000000000
        0.7704479642        1.5877802640        0.0000000000

        0.7854248989        0.0935767620        0.0000000000
        0.7854248989        0.1086697267        0.0000000000
        0.7854248989        0.1237626913        0.0000000000
        0.7854248989        0.1388556560        0.0000000000
        0.7854248989        0.1539486207        0.0000000000
        0.7854248989        0.1690415853       -0.0000016080
        0.7854248989        0.1841345500       -0.0000052252
        0.7854248989        0.1992275147       -0.0000162789
        0.7854248989        0.2143204793       -0.0000486866
        0.7854248989        0.2294134440       -0.0001399856
        0.7854248989        0.2445064087       -0.0003873610
        0.7854248989        0.2595993733       -0.0010320960
        0.7854248989        0.2746923380       -0.0026470196
        0.7854248989        0.2897853027       -0.0065275474
        0.7854248989        0.3048782673       -0.0154513210
        0.7854248989        0.3199712320       -0.0350382563
        0.7854248989        0.3350641967       -0.0759672826
        0.7854248989        0.3501571613       -0.1572109288
        0.7854248989        0.3652501260       -0.3101471519
        0.7854248989        0.3803430907       -0.5828583741
        0.7854248989        0.3954360553       -1.0432087393
        0.7854248989        0.4105290200       -1.7786396317
        0.7854248989        0.4256219847       -2.8904054980
        0.7854248989        0.4407149493       -4.4805762322
        0.7854248989        0.4558079140       -6.6318265175
        0.7854248989        0.4709008787       -9.3827674040
        0.7854248989        0.4859938433      -12.7047221823
        0.7854248989        0.5010868080      -16.4880347268
        0.7854248989        0.5161797727      -20.5454592672
        0.7854248989        0.5312727373      -24.6358675288
        0.7854248989        0.5463657020      -28.5043687511
        0.7854248989        0.5614586667      -31.9280715672
        0.7854248989        0.5765516313      -34.7537366038
        0.7854248989        0.5916445960      -36.9162125327
        0.7854248989        0.6067375607      -38.4335938579
        0.7854248989        0.6218305253      -39.3833428993
        0.7854248989        0.6369234900      -39.8699761056
        0.7854248989        0.6520164547      -39.9970516420
        0.7854248989        0.6671094193      -39.8529715810
        0.7854248989        0.6822023840      -39.5122085994
        0.7854248989        0.6972953487      -39.0445354952
        0.7854248989        0.7123883133      -38.5203637970
        0.7854248989        0.7274812780      -38.0044297702
        0.7854248989        0.7425742427      -37.5408749986
        0.7854248989        0.7576672073      -37.1421743486
        0.7854248989        0.7727601720      -36.7939192654
        0.7854248989        0.7878531367      -36.4760277020
        0.7854248989        0.8029461013      -36.1870794912
        0.7854248989        0.8180390660      -35.9540443720
        0.7854248989        0.8331320307      -35.8193565554
        0.7854248989        0.8482249953      -35.8136146866
        0.7854248989        0.8633179600      -35.9317031003
        0.7854248989        0.8784109247      -36.1255810057
        0.7854248989        0.8935038893      -36.3136401035
        0.7854248989        0.9085968540      -36.3964386922
        0.7854248989        0.9236898187      -36.2690041002
        0.7854248989        0.9387827833      -35.8275947566
        0.7854248989        0.9538757480      -34.9753476203
        0.7854248989        0.9689687127      -33.6316119621
        0.7854248989        0.9840616773      -31.7456926914
        0.7854248989        0.9991546420      -29.3117295068
        0.7854248989        1.0142476067      -26.3799499519
        0.7854248989        1.0293405713      -23.0600213903
        0.7854248989        1.0444335360      -19.5135563756
        0.7854248989        1.0595265007      -15.9349630202
        0.7854248989        1.0746194653      -12.5231426427
        0.7854248989        1.0897124300       -9.4502818164
        0.7854248989        1.1048053947       -6.8361555439
        0.7854248989        1.1198983593       -4.7351563198
        0.7854248989        1.1349913240       -3.1387796853
        0.7854248989        1.1500842887       -1.9907432191
        0.7854248989        1.1651772533       -1.2081436240
        0.7854248989        1.1802702180       -0.7016253013
        0.7854248989        1.1953631827       -0.3899022468
        0.7854248989        1.2104561473       -0.2072843804
        0.7854248989        1.2255491120       -0.1053825352
        0.7854248989        1.2406420767       -0.0512139690
        0.7854248989        1.2557350413       -0.0237864932
        0.7854248989        1.2708280060       -0.0105596844
        0.7854248989        1.2859209707       -0.0044832535
        0.7854248989        1.3010139353       -0.0018220453
        0.7854248989        1.3161069000       -0.0007096127
        0.7854248989        1.3311998647       -0.0002650854
        0.7854248989        1.3462928293       -0.0000950218
        0.7854248989        1.3613857940       -0.0000326764
        0.7854248989        1.3764787587       -0.0000107707
        0.7854248989        1.3915717233       -0.0000033950
        0.7854248989        1.4066646880       -0.0000010221
        0.7854248989        1.4217576527        0.0000000000
        0.7854248989        1.4368506173        0.0000000000
        0.7854248989        1.4519435820        0.0000000000
        0.7854248989        1.4670365467        0.0000000000
        0.7854248989        1.4821295113        0.0000000000
        0.7854248989        1.4972224760        0.0000000000
        0.7854248989        1.5123154407        0.0000000000
        0.7854248989        1.5274084053        0.0000000000
        0.7854248989        1.5425013700        0.0000000000
        0.7854248989        1.5575943347        0.0000000000
        0.7854248989        1.5726872993        0.0000000000
        0.7854248989        1.5877802640        0.0000000000

        0.8004018337        0.0935767620        0.0000000000
        0.8004018337        0.1086697267        0.0000000000
        0.8004018337        0.1237626913        0.0000000000
        0.8004018337        0.1388556560        0.0000000000
        0.8004018337        0.1539486207        0.0000000000
        0.8004018337        0.1690415853        0.0000000000
        0.8004018337        0.1841345500       -0.0000015589
        0.8004018337        0.1992275147       -0.0000051068
        0.8004018337        0.2143204793       -0.0000160657
        0.8004018337        0.2294134440       -0.0000486189
        0.8004018337        0.2445064087       -0.0001416491
        0.8004018337        0.2595993733       -0.0003972669
        0.8004018337        0.2746923380       -0.0010714271
        0.8004018337        0.2897853027       -0.0027740849
        0.8004018337        0.3048782673       -0.0068813092
        0.8004018337        0.3199712320       -0.0163203455
        0.8004018337        0.3350641967       -0.0369420513
        0.8004018337        0.3501571613       -0.0797004346
        0.8004018337        0.3652501260       -0.1637510385
        0.8004018337        0.3803430907       -0.3202909904
        0.8004018337        0.3954360553       -0.5964658391
        0.8004018337        0.4105290200       -1.0580245672
        0.8004018337        0.4256219847       -1.7888117135
        0.8004018337        0.4407149493       -2.8849874753
        0.8004018337        0.4558079140       -4.4424884545
        0.8004018337        0.4709008787       -6.5379899140
        0.8004018337        0.4859938433       -9.2063492768
        0.8004018337        0.5010868080      -12.4202960110
        0.8004018337        0.5161797727      -16.0794879081
        0.8004018337        0.5312727373      -20.0146814807
        0.8004018337        0.5463657020      -24.0085779640
        0.8004018337        0.5614586667      -27.8293799573
        0.8004018337        0.5765516313      -31.2685149699
        0.8004018337        0.5916445960      -34.1722170691
        0.8004018337        0.6067375607      -36.4584472814
        0.8004018337        0.6218305253      -38.1156136029
        0.8004018337        0.6369234900      -39.1862822244
        0.8004018337        0.6520164547      -39.7448346762
        0.8004018337        0.6671094193      -39.8794417302
        0.8004018337        0.6822023840      -39.6840368655
        0.8004018337        0.6972953487      -39.2575503922
        0.8004018337        0.7123883133      -38.7016300951
        0.8004018337        0.7274812780      -38.1098654663
        0.8004018337        0.7425742427      -37.5506215017
        0.8004018337        0.7576672073      -37.0545906095
        0.8004018337        0.7727601720      -36.6184080620
        0.8004018337        0.7878531367      -36.2251644803
        0.8004018337        0.8029461013      -35.8692023525
        0.8004018337        0.8180390660      -35.5679923605
        0.8004018337        0.8331320307      -35.3532186038
        0.8004018337        0.8482249953      -35.2491422916
        0.8004018337        0.8633179600      -35.2550900272
        0.8004018337        0.8784109247      -35.3431622481
        0.8004018337        0.8935038893      -35.4681119973
        0.8004018337        0.9085968540      -35.5771495418
        0.8004018337        0.9236898187      -35.6105734525
        0.8004018337        0.9387827833      -35.4948045541
        0.8004018337        0.9538757480      -35.1369966734
        0.8004018337        0.9689687127      -34.4293548464
        0.8004018337        0.9840616773      -33.2647413738
        0.8004018337        0.9991546420      -31.5594327875
        0.8004018337        1.0142476067      -29.2768616740
        0.8004018337        1.0293405713      -26.4463440185
        0.8004018337        1.0444335360      -23.1711682722
        0.8004018337        1.0595265007      -19.6213975855
        0.8004018337        1.0746194653      -16.0100221128
        0.8004018337        1.0897124300      -12.5568169434
        0.8004018337        1.1048053947       -9.4497834057
        0.8004018337        1.1198983593       -6.8157964447
        0.8004018337        1.1349913240       -4.7085016829
        0.8004018337        1.1500842887       -3.1144885739
        0.8004018337        1.1651772533       -1.9722369939
        0.8004018337        1.1802702180       -1.1954227705
        0.8004018337        1.1953631827       -0.6933404036
        0.8004018337        1.2104561473       -0.3846463809
        0.8004018337        1.2255491120       -0.2040312128
        0.8004018337        1.2406420767       -0.1034558471
        0.8004018337        1.2557350413       -0.0501513712
        0.8004018337        1.2708280060       -0.0232542955
        0.8004018337        1.2859209707       -0.0103227647
        0.8004018337        1.3010139353       -0.0043915106
        0.8004018337        1.3161069000       -0.0017920692
        0.8004018337        1.3311998647       -0.0007018184
        0.8004018337        1.3462928293       -0.0002637123
        0.8004018337        1.3613857940       -0.0000949917
        0.8004018337        1.3764787587       -0.0000327560
        0.8004018337        1.3915717233       -0.0000107896
        0.8004018337        1.4066646880       -0.0000033904
        0.8004018337        1.4217576527       -0.0000010137
        0.8004018337        1.4368506173        0.0000000000
        0.8004018337        1.4519435820        0.0000000000
        0.8004018337        1.4670365467        0.0000000000
        0.8004018337        1.4821295113        0.0000000000
        0.8004018337        1.4972224760        0.0000000000
        0.8004018337        1.5123154407        0.0000000000
        0.8004018337        1.5274084053        0.0000000000
        0.8004018337        1.5425013700        0.0000000000
        0.8004018337        1.5575943347        0.0000000000
        0.8004018337        1.5726872993        0.0000000000
        0.8004018337        1.5877802640        0.0000000000

        0.8153787684        0.0935767620        0.0000000000
        0.8153787684        0.1086697267        0.0000000000
        0.8153787684        0.1237626913        0.0000000000
        0.8153787684        0.1388556560        0.0000000000
        0.8153787684        0.1539486207        0.0000000000
        0.8153787684        0.1690415853        0.0000000000
        0.8153787684        0.1841345500        0.0000000000
        0.8153787684        0.1992275147       -0.0000015414
        0.8153787684        0.2143204793       -0.0000051066
        0.8153787684        0.2294134440       -0.0000162806
        0.8153787684        0.2445064087       -0.0000499550
        0.8153787684        0.2595993733       -0.0001474040
        0.8153787684        0.2746923380       -0.0004175869
        0.8153787684        0.2897853027       -0.0011334641
        0.8153787684        0.3048782673       -0.0029416197
        0.8153787684        0.3199712320       -0.0072858351
        0.8153787684        0.3350641967       -0.0171975459
        0.8153787684        0.3501571613       -0.0386496309
        0.8153787684        0.3652501260       -0.0826663308
        0.8153787684        0.3803430907       -0.1682737983
        0.8153787684        0.3954360553       -0.3261027946
        0.8153787684        0.4105290200       -0.6019893487
        0.8153787684        0.4256219847       -1.0593205469
        0.8153787684        0.4407149493       -1.7783438926
        0.8153787684        0.4558079140       -2.8505522735
        0.8153787684        0.4709008787       -4.3669577966
        0.8153787684        0.4859938433       -6.4007372703
        0.8153787684        0.5010868080       -8.9870379146
        0.8153787684        0.5161797727      -12.1048241229
        0.8153787684        0.5312727373      -15.6665073360
        0.8153787684        0.5463657020      -19.5200688149
        0.8153787684        0.5614586667      -23.4654588598
        0.8153787684        0.5765516313      -27.2828765107
        0.8153787684        0.5916445960      -30.7663050978
        0.8153787684        0.6067375607      -33.7531433534
        0.8153787684        0.6218305253      -36.1417394539
        0.8153787684        0.6369234900      -37.8936357519
        0.8153787684        0.6520164547      -39.0242164458
        0.8153787684        0.6671094193      -39.5898584075
        0.8153787684        0.6822023840      -39.6781473554
        0.8153787684        0.6972953487      -39.4012020242
        0.8153787684        0.7123883133      -38.8862803325
        0.8153787684        0.7274812780      -38.2585302485
        0.8153787684        0.7425742427      -37.6184770139
        0.8153787684        0.7576672073      -37.0251233312
        0.8153787684        0.7727601720      -36.4959210243
        0.8153787684        0.7878531367      -36.0248657107
        0.8153787684        0.8029461013      -35.6067304493
        0.8153787684        0.8180390660      -35.2506106240
        0.8153787684        0.8331320307      -34.9748847702
        0.8153787684        0.8482249953      -34.7912942875
        0.8153787684        0.8633179600      -34.6941093121
        0.8153787684        0.8784109247      -34.6637424060
        0.8153787684        0.8935038893      -34.6793663364
        0.8153787684        0.9085968540      -34.7263933328
        0.8153787684        0.9236898187      -34.7896916509
        0.8153787684        0.9387827833      -34.8362256874
        0.8153787684        0.9538757480      -34.7992907049
        0.8153787684        0.9689687127      -34.5747599170
        0.8153787684        0.9840616773      -34.0320308459
        0.8153787684        0.9991546420      -33.0362504108
        0.8153787684        1.0142476067      -31.4767169493
        0.8153787684        1.0293405713      -29.2963379339
        0.8153787684        1.0444335360      -26.5156748689
        0.8153787684        1.0595265007      -23.2433507747
        0.8153787684        1.0746194653      -19.6659683737
        0.8153787684        1.0897124300      -16.0169690079
        0.8153787684        1.1048053947      -12.5325246451
        0.8153787684        1.1198983593       -9.4083955569
        0.8153787684        1.1349913240       -6.7709511710
        0.8153787684        1.1500842887       -4.6688303546
        0.8153787684        1.1651772533       -3.0832435004
        0.8153787684        1.1802702180       -1.9492303836
        0.8153787684        1.1953631827       -1.1791639655
        0.8153787684        1.2104561473       -0.6822718356
        0.8153787684        1.2255491120       -0.3774892884
        0.8153787684        1.2406420767       -0.1997301584
        0.8153787684        1.2557350413       -0.1011048904
        0.8153787684        1.2708280060       -0.0490050523
        0.8153787684        1.2859209707       -0.0227655102
        0.8153787684        1.3010139353       -0.0101452902
        0.8153787684        1.3161069000       -0.0043391911
        0.8153787684        1.3311998647       -0.0017809252
        0.8153787684        1.3462928293       -0.0007008277
        0.8153787684        1.3613857940       -0.0002640645
        0.8153787684        1.3764787587       -0.0000951123
        0.8153787684        1.3915717233       -0.0000326869
        0.8153787684        1.4066646880       -0.0000107049
        0.8153787684        1.4217576527       -0.0000033351
        0.8153787684        1.4368506173        0.0000000000
        0.8153787684        1.4519435820        0.0000000000
        0.8153787684        1.4670365467        0.0000000000
        0.8153787684        1.4821295113        0.0000000000
        0.8153787684        1.4972224760        0.0000000000
        0.8153787684        1.5123154407        0.0000000000
        0.8153787684        1.5274084053        0.0000000000
        0.8153787684        1.5425013700        0.0000000000
        0.8153787684        1.5575943347        0.0000000000
        0.8153787684        1.5726872993        0.0000000000
        0.8153787684        1.5877802640        0.0000000000

        0.8303557031        0.0935767620        0.0000000000
        0.8303557031        0.1086697267        0.0000000000
        0.8303557031        0.1237626913        0.0000000000
        0.8303557031        0.1388556560        0.0000000000
        0.8303557031        0.1539486207        0.0000000000
        0.8303557031        0.1690415853        0.0000000000
        0.8303557031        0.1841345500        0.0000000000
        0.8303557031        0.1992275147        0.0000000000
        0.8303557031        0.2143204793       -0.0000015627
        0.8303557031        0.2294134440       -0.0000052541
        0.8303557031        0.2445064087       -0.0000169772
        0.8303557031        0.2595993733       -0.0000526546
        0.8303557031        0.2746923380       -0.0001564528
        0.8303557031        0.2897853027       -0.0004444518
        0.8303557031        0.3048782673       -0.0012049163
        0.8303557031        0.3199712320       -0.0031127114
        0.8303557031        0.3350641967       -0.0076549118
        0.8303557031        0.3501571613       -0.0179118425
        0.8303557031        0.3652501260       -0.0398752950
        0.8303557031        0.3803430907       -0.0844775863
        0.8303557031        0.3954360553       -0.1703986980
        0.8303557031        0.4105290200       -0.3274588981
        0.8303557031        0.4256219847       -0.5999723385
        0.8303557031        0.4407149493       -1.0489030188
        0.8303557031        0.4558079140       -1.7512245911
        0.8303557031        0.4709008787       -2.7948323138
        0.8303557031        0.4859938433       -4.2679576015
        0.8303557031        0.5010868080       -6.2433759384
        0.8303557031        0.5161797727       -8.7595738325
        0.8303557031        0.5312727373      -11.8029610876
        0.8303557031        0.5463657020      -15.2964559394
        0.8303557031        0.5614586667      -19.0994670422
        0.8303557031        0.5765516313      -23.0217787868
        0.8303557031        0.5916445960      -26.8493500821
        0.8303557031        0.6067375607      -30.3753190206
        0.8303557031        0.6218305253      -33.4273744729
        0.8303557031        0.6369234900      -35.8850070449
        0.8303557031        0.6520164547      -37.6858457067
        0.8303557031        0.6671094193      -38.8252161836
        0.8303557031        0.6822023840      -39.3532691470
        0.8303557031        0.6972953487      -39.3695566747
        0.8303557031        0.7123883133      -39.0105083016
        0.8303557031        0.7274812780      -38.4263734117
        0.8303557031        0.7425742427      -37.7516240784
        0.8303557031        0.7576672073      -37.0807166532
        0.8303557031        0.7727601720      -36.4614323178
        0.8303557031        0.7878531367      -35.9081124022
        0.8303557031        0.8029461013      -35.4237132748
        0.8303557031        0.8180390660      -35.0141989332
        0.8303557031        0.8331320307      -34.6870240628
        0.8303557031        0.8482249953      -34.4405590380
        0.8303557031        0.8633179600      -34.2593007444
        0.8303557031        0.8784109247      -34.1229065989
        0.8303557031        0.8935038893      -34.0222090978
        0.8303557031        0.9085968540      -33.9670275893
        0.8303557031        0.9236898187      -33.9764836201
        0.8303557031        0.9387827833      -34.0562332666
        0.8303557031        0.9538757480      -34.1757968562
        0.8303557031        0.9689687127      -34.2570820998
        0.8303557031        0.9840616773      -34.1773055361
        0.8303557031        0.9991546420      -33.7841284931
        0.8303557031        1.0142476067      -32.9204138484
        0.8303557031        1.0293405713      -31.4565112552
        0.8303557031        1.0444335360      -29.3252434463
        0.8303557031        1.0595265007      -26.5498484860
        0.8303557031        1.0746194653      -23.2531461392
        0.8303557031        1.0897124300      -19.6409554562
        0.8303557031        1.1048053947      -15.9628676651
        0.8303557031        1.1198983593      -12.4630474952
        0.8303557031        1.1349913240       -9.3370900816
        0.8303557031        1.1500842887       -6.7066956186
        0.8303557031        1.1651772533       -4.6154339474
        0.8303557031        1.1802702180       -3.0412528353
        0.8303557031        1.1953631827       -1.9177914386
        0.8303557031        1.2104561473       -1.1569591691
        0.8303557031        1.2255491120       -0.6677254706
        0.8303557031        1.2406420767       -0.3688103211
        0.8303557031        1.2557350413       -0.1950954459
        0.8303557031        1.2708280060       -0.0989294686
        0.8303557031        1.2859209707       -0.0481283651
        0.8303557031        1.3010139353       -0.0224737392
        0.8303557031        1.3161069000       -0.0100715178
        0.8303557031        1.3311998647       -0.0043283711
        0.8303557031        1.3462928293       -0.0017815367
        0.8303557031        1.3613857940       -0.0007011500
        0.8303557031        1.3764787587       -0.0002634367
        0.8303557031        1.3915717233       -0.0000943458
        0.8303557031        1.4066646880       -0.0000321745
        0.8303557031        1.4217576527       -0.0000104366
        0.8303557031        1.4368506173       -0.0000032177
        0.8303557031        1.4519435820        0.0000000000
        0.8303557031        1.4670365467        0.0000000000
        0.8303557031        1.4821295113        0.0000000000
        0.8303557031        1.4972224760        0.0000000000
        0.8303557031        1.5123154407        0.0000000000
        0.8303557031        1.5274084053        0.0000000000
        0.8303557031        1.5425013700        0.0000000000
        0.8303557031        1.5575943347        0.0000000000
        0.8303557031        1.5726872993        0.0000000000
        0.8303557031        1.5877802640        0.0000000000

        0.8453326379        0.0935767620        0.0000000000
        0.8453326379        0.1086697267        0.0000000000
        0.8453326379        0.1237626913        0.0000000000
        0.8453326379        0.1388556560        0.0000000000
        0.8453326379        0.1539486207        0.0000000000
        0.8453326379        0.1690415853        0.0000000000
        0.8453326379        0.1841345500        0.0000000000
        0.8453326379        0.1992275147        0.0000000000
        0.8453326379        0.2143204793        0.0000000000
        0.8453326379        0.2294134440       -0.0000016353
        0.8453326379        0.2445064087       -0.0000055568
        0.8453326379        0.2595993733       -0.0000180834
        0.8453326379        0.2746923380       -0.0000562523
        0.8453326379        0.2897853027       -0.0001669685
        0.8453326379        0.3048782673       -0.0004722075
        0.8453326379        0.3199712320       -0.0012711157
        0.8453326379        0.3350641967       -0.0032549662
        0.8453326379        0.3501571613       -0.0079278020
        0.8453326379        0.3652501260       -0.0183690091
        0.8453326379        0.3803430907       -0.0405071853
        0.8453326379        0.3954360553       -0.0850646914
        0.8453326379        0.4105290200       -0.1702314613
        0.8453326379        0.4256219847       -0.3248897882
        0.8453326379        0.4407149493       -0.5918263357
        0.8453326379        0.4558079140       -1.0298911934
        0.8453326379        0.4709008787       -1.7136433487
        0.8453326379        0.4859938433       -2.7288833558
        0.8453326379        0.5010868080       -4.1628794351
        0.8453326379        0.5161797727       -6.0892584013
        0.8453326379        0.5312727373       -8.5494592873
        0.8453326379        0.5463657020      -11.5348713954
        0.8453326379        0.5614586667      -14.9752354692
        0.8453326379        0.5765516313      -18.7382780067
        0.8453326379        0.5916445960      -22.6423324508
        0.8453326379        0.6067375607      -26.4790601403
        0.8453326379        0.6218305253      -30.0399916835
        0.8453326379        0.6369234900      -33.1407446476
        0.8453326379        0.6520164547      -35.6401072284
        0.8453326379        0.6671094193      -37.4545414083
        0.8453326379        0.6822023840      -38.5686839334
        0.8453326379        0.6972953487      -39.0390125390
        0.8453326379        0.7123883133      -38.9849888373
        0.8453326379        0.7274812780      -38.5644299435
        0.8453326379        0.7425742427      -37.9381014686
        0.8453326379        0.7576672073      -37.2369348358
        0.8453326379        0.7727601720      -36.5460145952
        0.8453326379        0.7878531367      -35.9098033701
        0.8453326379        0.8029461013      -35.3493820836
        0.8453326379        0.8180390660      -34.8761006740
        0.8453326379        0.8331320307      -34.4929212461
        0.8453326379        0.8482249953      -34.1887550339
        0.8453326379        0.8633179600      -33.9388108640
        0.8453326379        0.8784109247      -33.7177167907
        0.8453326379        0.8935038893      -33.5181832623
        0.8453326379        0.9085968540      -33.3602570912
        0.8453326379        0.9236898187      -33.2821655795
        0.8453326379        0.9387827833      -33.3170570924
        0.8453326379        0.9538757480      -33.4681844963
        0.8453326379        0.9689687127      -33.6927524479
        0.8453326379        0.9840616773      -33.8971858904
        0.8453326379        0.9991546420      -33.9424294519
        0.8453326379        1.0142476067      -33.6591791540
        0.8453326379        1.0293405713      -32.8747301820
        0.8453326379        1.0444335360      -31.4502223058
        0.8453326379        1.0595265007      -29.3200182792
        0.8453326379        1.0746194653      -26.5194231097
        0.8453326379        1.0897124300      -23.1883595345
        0.8453326379        1.1048053947      -19.5473859397
        0.8453326379        1.1198983593      -15.8536586011
        0.8453326379        1.1349913240      -12.3516490377
        0.8453326379        1.1500842887       -9.2332794225
        0.8453326379        1.1651772533       -6.6161419037
        0.8453326379        1.1802702180       -4.5409313849
        0.8453326379        1.1953631827       -2.9837564780
        0.8453326379        1.2104561473       -1.8767055551
        0.8453326379        1.2255491120       -1.1301878360
        0.8453326379        1.2406420767       -0.6520640133
        0.8453326379        1.2557350413       -0.3607184734
        0.8453326379        1.2708280060       -0.1914781920
        0.8453326379        1.2859209707       -0.0975741104
        0.8453326379        1.3010139353       -0.0477273796
        0.8453326379        1.3161069000       -0.0223924761
        0.8453326379        1.3311998647       -0.0100645816
        0.8453326379        1.3462928293       -0.0043268907
        0.8453326379        1.3613857940       -0.0017764540
        0.8453326379        1.3764787587       -0.0006955355
        0.8453326379        1.3915717233       -0.0002593938
        0.8453326379        1.4066646880       -0.0000920765
        0.8453326379        1.4217576527       -0.0000310879
        0.8453326379        1.4368506173       -0.0000099798
        0.8453326379        1.4519435820       -0.0000030470
        0.8453326379        1.4670365467        0.0000000000
        0.8453326379        1.4821295113        0.0000000000
        0.8453326379        1.4972224760        0.0000000000
        0.8453326379        1.5123154407        0.0000000000
        0.8453326379        1.5274084053        0.0000000000
        0.8453326379        1.5425013700        0.0000000000
        0.8453326379        1.5575943347        0.0000000000
        0.8453326379        1.5726872993        0.0000000000
        0.8453326379        1.5877802640        0.0000000000

        0.8603095726        0.0935767620        0.0000000000
        0.8603095726        0.1086697267        0.0000000000
        0.8603095726        0.1237626913        0.0000000000
        0.8603095726        0.1388556560        0.0000000000
        0.8603095726        0.1539486207        0.0000000000
        0.8603095726        0.1690415853        0.0000000000
        0.8603095726        0.1841345500        0.0000000000
        0.8603095726        0.1992275147        0.0000000000
        0.8603095726        0.2143204793        0.0000000000
        0.8603095726        0.2294134440        0.0000000000
        0.8603095726        0.2445064087       -0.0000017462
        0.8603095726        0.2595993733       -0.0000059551
        0.8603095726        0.2746923380       -0.0000193673
        0.8603095726        0.2897853027       -0.0000599904
        0.8603095726        0.3048782673       -0.0001768232
        0.8603095726        0.3199712320       -0.0004956754
        0.8603095726        0.3350641967       -0.0013212457
        0.8603095726        0.3501571613       -0.0033493579
        0.8603095726        0.3652501260       -0.0080779470
        0.8603095726        0.3803430907       -0.0185457472
        0.8603095726        0.3954360553       -0.0405588411
        0.8603095726        0.4105290200       -0.0845577311
        0.8603095726        0.4256219847       -0.1681902003
        0.8603095726        0.4407149493       -0.3194439775
        0.8603095726        0.4558079140       -0.5798342031
        0.8603095726        0.4709008787       -1.0066614165
        0.8603095726        0.4859938433       -1.6728797621
        0.8603095726        0.5010868080       -2.6628997956
        0.8603095726        0.5161797727       -4.0630609242
        0.8603095726        0.5312727373       -5.9468343686
        0.8603095726        0.5463657020       -8.3569267397
        0.8603095726        0.5614586667      -11.2885252601
        0.8603095726        0.5765516313      -14.6786765912
        0.8603095726        0.5916445960      -18.4053625633
        0.8603095726        0.6067375607      -22.2967537169
        0.8603095726        0.6218305253      -26.1482796587
        0.8603095726        0.6369234900      -29.7443752350
        0.8603095726        0.6520164547      -32.8829742966
        0.8603095726        0.6671094193      -35.4017875574
        0.8603095726        0.6822023840      -37.2037689869
        0.8603095726        0.6972953487      -38.2753160919
        0.8603095726        0.7123883133      -38.6884295820
        0.8603095726        0.7274812780      -38.5815323697
        0.8603095726        0.7425742427      -38.1231367194
        0.8603095726        0.7576672073      -37.4723726588
        0.8603095726        0.7727601720      -36.7525907977
        0.8603095726        0.7878531367      -36.0456616773
        0.8603095726        0.8029461013      -35.4010369559
        0.8603095726        0.8180390660      -34.8460812217
        0.8603095726        0.8331320307      -34.3889101151
        0.8603095726        0.8482249953      -34.0169382416
        0.8603095726        0.8633179600      -33.7013843165
        0.8603095726        0.8784109247      -33.4128441509
        0.8603095726        0.8935038893      -33.1410061167
        0.8603095726        0.9085968540      -32.9050674748
        0.8603095726        0.9236898187      -32.7469551260
        0.8603095726        0.9387827833      -32.7112860752
        0.8603095726        0.9538757480      -32.8229539437
        0.8603095726        0.9689687127      -33.0706200520
        0.8603095726        0.9840616773      -33.3975916362
        0.8603095726        0.9991546420      -33.6985877295
        0.8603095726        1.0142476067      -33.8235999528
        0.8603095726        1.0293405713      -33.5934196473
        0.8603095726        1.0444335360      -32.8297955489
        0.8603095726        1.0595265007      -31.3961243345
        0.8603095726        1.0746194653      -29.2368321084
        0.8603095726        1.0897124300      -26.4009541378
        0.8603095726        1.1048053947      -23.0402098468
        0.8603095726        1.1198983593      -19.3815384896
        0.8603095726        1.1349913240      -15.6832316109
        0.8603095726        1.1500842887      -12.1881172899
        0.8603095726        1.1651772533       -9.0859000587
        0.8603095726        1.1802702180       -6.4919227387
        0.8603095726        1.1953631827       -4.4440525798
        0.8603095726        1.2104561473       -2.9147651235
        0.8603095726        1.2255491120       -1.8324633030
        0.8603095726        1.2406420767       -1.1050160556
        0.8603095726        1.2557350413       -0.6395835021
        0.8603095726        1.2708280060       -0.3554623207
        0.8603095726        1.2859209707       -0.1896756240
        0.8603095726        1.3010139353       -0.0971067970
        0.8603095726        1.3161069000       -0.0476415768
        0.8603095726        1.3311998647       -0.0223649835
        0.8603095726        1.3462928293       -0.0100304547
        0.8603095726        1.3613857940       -0.0042917172
        0.8603095726        1.3764787587       -0.0017498741
        0.8603095726        1.3915717233       -0.0006793171
        0.8603095726        1.4066646880       -0.0002509576
        0.8603095726        1.4217576527       -0.0000881917
        0.8603095726        1.4368506173       -0.0000294788
        0.8603095726        1.4519435820       -0.0000093755
        0.8603095726        1.4670365467       -0.0000028379
        0.8603095726        1.4821295113        0.0000000000
        0.8603095726        1.4972224760        0.0000000000
        0.8603095726        1.5123154407        0.0000000000
        0.8603095726        1.5274084053        0.0000000000
        0.8603095726        1.5425013700        0.0000000000
        0.8603095726        1.5575943347        0.0000000000
        0.8603095726        1.5726872993        0.0000000000
        0.8603095726        1.5877802640        0.0000000000

        0.8752865073        0.0935767620        0.0000000000
        0.8752865073        0.1086697267        0.0000000000
        0.8752865073        0.1237626913        0.0000000000
        0.8752865073        0.1388556560        0.0000000000
        0.8752865073        0.1539486207        0.0000000000
        0.8752865073        0.1690415853        0.0000000000
        0.8752865073        0.1841345500        0.0000000000
        0.8752865073        0.1992275147        0.0000000000
        0.8752865073        0.2143204793        0.0000000000
        0.8752865073        0.2294134440        0.0000000000
        0.8752865073        0.2445064087        0.0000000000
        0.8752865073        0.2595993733       -0.0000018766
        0.8752865073        0.2746923380       -0.0000063740
        0.8752865073        0.2897853027       -0.0000205862
        0.8752865073        0.3048782673       -0.0000632036
        0.8752865073        0.3199712320       -0.0001844445
        0.8752865073        0.3350641967       -0.0005117165
        0.8752865073        0.3501571613       -0.0013502122
        0.8752865073        0.3652501260       -0.0033902028
        0.8752865073        0.3803430907       -0.0081057238
        0.8752865073        0.3954360553       -0.0184685578
        0.8752865073        0.4105290200       -0.0401335123
        0.8752865073        0.4256219847       -0.0832497308
        0.8752865073        0.4407149493       -0.1649753052
        0.8752865073        0.4558079140       -0.3125671240
        0.8752865073        0.4709008787       -0.5665473573
        0.8752865073        0.4859938433       -0.9829428411
        0.8752865073        0.5010868080       -1.6331201375
        0.8752865073        0.5161797727       -2.5996206002
        0.8752865073        0.5312727373       -3.9669926415
        0.8752865073        0.5463657020       -5.8080194422
        0.8752865073        0.5614586667       -8.1675103512
        0.8752865073        0.5765516313      -11.0470727252
        0.8752865073        0.5916445960      -14.3942663172
        0.8752865073        0.6067375607      -18.0983917380
        0.8752865073        0.6218305253      -21.9939281289
        0.8752865073        0.6369234900      -25.8723156223
        0.8752865073        0.6520164547      -29.5030640335
        0.8752865073        0.6671094193      -32.6642911984
        0.8752865073        0.6822023840      -35.1791760358
        0.8752865073        0.6972953487      -36.9493645597
        0.8752865073        0.7123883133      -37.9730453315
        0.8752865073        0.7274812780      -38.3385780161
        0.8752865073        0.7425742427      -38.1946567037
        0.8752865073        0.7576672073      -37.7094820838
        0.8752865073        0.7727601720      -37.0360604421
        0.8752865073        0.7878531367      -36.2945493206
        0.8752865073        0.8029461013      -35.5702316738
        0.8752865073        0.8180390660      -34.9173370890
        0.8752865073        0.8331320307      -34.3609721703
        0.8752865073        0.8482249953      -33.8983181344
        0.8752865073        0.8633179600      -33.5059046054
        0.8752865073        0.8784109247      -33.1558950244
        0.8752865073        0.8935038893      -32.8350321514
        0.8752865073        0.9085968540      -32.5552017981
        0.8752865073        0.9236898187      -32.3495756547
        0.8752865073        0.9387827833      -32.2579708638
        0.8752865073        0.9538757480      -32.3102105257
        0.8752865073        0.9689687127      -32.5133667624
        0.8752865073        0.9840616773      -32.8427240721
        0.8752865073        0.9991546420      -33.2340718527
        0.8752865073        1.0142476067      -33.5782197883
        0.8752865073        1.0293405713      -33.7232055729
        0.8752865073        1.0444335360      -33.4903582169
        0.8752865073        1.0595265007      -32.7056113900
        0.8752865073        1.0746194653      -31.2398392931
        0.8752865073        1.0897124300      -29.0460280577
        0.8752865073        1.1048053947      -26.1803350020
        0.8752865073        1.1198983593      -22.7990841146
        0.8752865073        1.1349913240      -19.1319346091
        0.8752865073        1.1500842887      -15.4390135796
        0.8752865073        1.1651772533      -11.9639906142
        0.8752865073        1.1802702180       -8.8951771852
        0.8752865073        1.1953631827       -6.3433706178
        0.8752865073        1.2104561473       -4.3395287704
        0.8752865073        1.2255491120       -2.8492234376
        0.8752865073        1.2406420767       -1.7964036584
        0.8752865073        1.2557350413       -1.0879600498
        0.8752865073        1.2708280060       -0.6328453672
        0.8752865073        1.2859209707       -0.3533163103
        0.8752865073        1.3010139353       -0.1891056382
        0.8752865073        1.3161069000       -0.0968906322
        0.8752865073        1.3311998647       -0.0474490329
        0.8752865073        1.3462928293       -0.0221783338
        0.8752865073        1.3613857940       -0.0098828268
        0.8752865073        1.3764787587       -0.0041947151
        0.8752865073        1.3915717233       -0.0016948176
        0.8752865073        1.4066646880       -0.0006516190
        0.8752865073        1.4217576527       -0.0002383704
        0.8752865073        1.4368506173       -0.0000829762
        0.8752865073        1.4519435820       -0.0000274974
        0.8752865073        1.4670365467       -0.0000086792
        0.8752865073        1.4821295113       -0.0000026096
        0.8752865073        1.4972224760        0.0000000000
        0.8752865073        1.5123154407        0.0000000000
        0.8752865073        1.5274084053        0.0000000000
        0.8752865073        1.5425013700        0.0000000000
        0.8752865073        1.5575943347        0.0000000000
        0.8752865073        1.5726872993        0.0000000000
        0.8752865073        1.5877802640        0.0000000000

        0.8902634421        0.0935767620        0.0000000000
        0.8902634421        0.1086697267        0.0000000000
        0.8902634421        0.1237626913        0.0000000000
        0.8902634421        0.1388556560        0.0000000000
        0.8902634421        0.1539486207        0.0000000000
        0.8902634421        0.1690415853        0.0000000000
        0.8902634421        0.1841345500        0.0000000000
        0.8902634421        0.1992275147        0.0000000000
        0.8902634421        0.2143204793        0.0000000000
        0.8902634421        0.2294134440        0.0000000000
        0.8902634421        0.2445064087        0.0000000000
        0.8902634421        0.2595993733        0.0000000000
        0.8902634421        0.2746923380       -0.0000020023
        0.8902634421        0.2897853027       -0.0000067396
        0.8902634421        0.3048782673       -0.0000215474
        0.8902634421        0.3199712320       -0.0000654561
        0.8902634421        0.3350641967       -0.0001890236
        0.8902634421        0.3501571613       -0.0005192302
        0.8902634421        0.3652501260       -0.0013576746
        0.8902634421        0.3803430907       -0.0033819344
        0.8902634421        0.3954360553       -0.0080323225
        0.8902634421        0.4105290200       -0.0182054437
        0.8902634421        0.4256219847       -0.0394098848
        0.8902634421        0.4407149493       -0.0815391728
        0.8902634421        0.4558079140       -0.1613360014
        0.8902634421        0.4709008787       -0.3054049536
        0.8902634421        0.4859938433       -0.5532552234
        0.8902634421        0.5010868080       -0.9593891671
        0.8902634421        0.5161797727       -1.5930988733
        0.8902634421        0.5312727373       -2.5346698971
        0.8902634421        0.5463657020       -3.8672910518
        0.8902634421        0.5614586667       -5.6649966259
        0.8902634421        0.5765516313       -7.9779898615
        0.8902634421        0.5916445960      -10.8173169116
        0.8902634421        0.6067375607      -14.1411378615
        0.8902634421        0.6218305253      -17.8452922333
        0.8902634421        0.6369234900      -21.7617937591
        0.8902634421        0.6520164547      -25.6695801251
        0.8902634421        0.6671094193      -29.3205054534
        0.8902634421        0.6822023840      -32.4787903441
        0.8902634421        0.6972953487      -34.9649734670
        0.8902634421        0.7123883133      -36.6899855321
        0.8902634421        0.7274812780      -37.6661992316
        0.8902634421        0.7425742427      -37.9915142260
        0.8902634421        0.7576672073      -37.8148998943
        0.8902634421        0.7727601720      -37.2990953401
        0.8902634421        0.7878531367      -36.5934104465
        0.8902634421        0.8029461013      -35.8198533858
        0.8902634421        0.8180390660      -35.0677057574
        0.8902634421        0.8331320307      -34.3912723515
        0.8902634421        0.8482249953      -33.8108320404
        0.8902634421        0.8633179600      -33.3203327987
        0.8902634421        0.8784109247      -32.9024037911
        0.8902634421        0.8935038893      -32.5448799510
        0.8902634421        0.9085968540      -32.2504788722
        0.8902634421        0.9236898187      -32.0357687271
        0.8902634421        0.9387827833      -31.9228537095
        0.8902634421        0.9538757480      -31.9303872189
        0.8902634421        0.9689687127      -32.0674345321
        0.8902634421        0.9840616773      -32.3285013040
        0.8902634421        0.9991546420      -32.6861514153
        0.8902634421        1.0142476067      -33.0805287783
        0.8902634421        1.0293405713      -33.4100099678
        0.8902634421        1.0444335360      -33.5303598700
        0.8902634421        1.0595265007      -33.2688683492
        0.8902634421        1.0746194653      -32.4548459831
        0.8902634421        1.0897124300      -30.9604447095
        0.8902634421        1.1048053947      -28.7395556267
        0.8902634421        1.1198983593      -25.8509952574
        0.8902634421        1.1349913240      -22.4565434305
        0.8902634421        1.1500842887      -18.7928373904
        0.8902634421        1.1651772533      -15.1250876369
        0.8902634421        1.1802702180      -11.6965591555
        0.8902634421        1.1953631827       -8.6884926422
        0.8902634421        1.2104561473       -6.2003507956
        0.8902634421        1.2255491120       -4.2521228692
        0.8902634421        1.2406420767       -2.8027902191
        0.8902634421        1.2557350413       -1.7753590987
        0.8902634421        1.2708280060       -1.0799218181
        0.8902634421        1.2859209707       -0.6300966901
        0.8902634421        1.3010139353       -0.3521265440
        0.8902634421        1.3161069000       -0.1881912142
        0.8902634421        1.3311998647       -0.0960481633
        0.8902634421        1.3462928293       -0.0467569876
        0.8902634421        1.3613857940       -0.0216903045
        0.8902634421        1.3764787587       -0.0095819192
        0.8902634421        1.3915717233       -0.0040291733
        0.8902634421        1.4066646880       -0.0016124160
        0.8902634421        1.4217576527       -0.0006141312
        0.8902634421        1.4368506173       -0.0002226940
        0.8902634421        1.4519435820       -0.0000769222
        0.8902634421        1.4670365467       -0.0000253232
        0.8902634421        1.4821295113       -0.0000079458
        0.8902634421        1.4972224760       -0.0000023761
        0.8902634421        1.5123154407        0.0000000000
        0.8902634421        1.5274084053        0.0000000000
        0.8902634421        1.5425013700        0.0000000000
        0.8902634421        1.5575943347        0.0000000000
        0.8902634421        1.5726872993        0.0000000000
        0.8902634421        1.5877802640        0.0000000000

        0.9052403768        0.0935767620        0.0000000000
        0.9052403768        0.1086697267        0.0000000000
        0.9052403768        0.1237626913        0.0000000000
        0.9052403768        0.1388556560        0.0000000000
        0.9052403768        0.1539486207        0.0000000000
        0.9052403768        0.1690415853        0.0000000000
        0.9052403768        0.1841345500        0.0000000000
        0.9052403768        0.1992275147        0.0000000000
        0.9052403768        0.2143204793        0.0000000000
        0.9052403768        0.2294134440        0.0000000000
        0.9052403768        0.2445064087        0.0000000000
        0.9052403768        0.2595993733        0.0000000000
        0.9052403768        0.2746923380        0.0000000000
        0.9052403768        0.2897853027       -0.0000021041
        0.9052403768        0.3048782673       -0.0000070038
        0.9052403768        0.3199712320       -0.0000221471
        0.9052403768        0.3350641967       -0.0000665813
        0.9052403768        0.3501571613       -0.0001904559
        0.9052403768        0.3652501260       -0.0005188358
        0.9052403768        0.3803430907       -0.0013472430
        0.9052403768        0.3954360553       -0.0033376659
        0.9052403768        0.4105290200       -0.0078956556
        0.9052403768        0.4256219847       -0.0178480516
        0.9052403768        0.4407149493       -0.0385723030
        0.9052403768        0.4558079140       -0.0797220960
        0.9052403768        0.4709008787       -0.1576048058
        0.9052403768        0.4859938433       -0.2980545366
        0.9052403768        0.5010868080       -0.5393151410
        0.9052403768        0.5161797727       -0.9340861181
        0.9052403768        0.5312727373       -1.5496434724
        0.9052403768        0.5463657020       -2.4649621978
        0.9052403768        0.5614586667       -3.7640494616
        0.9052403768        0.5765516313       -5.5251406578
        0.9052403768        0.5916445960       -7.8059578857
        0.9052403768        0.6067375607      -10.6260766614
        0.9052403768        0.6218305253      -13.9489566666
        0.9052403768        0.6369234900      -17.6683788272
        0.9052403768        0.6520164547      -21.6059020591
        0.9052403768        0.6671094193      -25.5255099289
        0.9052403768        0.6822023840      -29.1671181970
        0.9052403768        0.6972953487      -32.2926394255
        0.9052403768        0.7123883133      -34.7307824107
        0.9052403768        0.7274812780      -36.4050894349
        0.9052403768        0.7425742427      -37.3363935490
        0.9052403768        0.7576672073      -37.6224379551
        0.9052403768        0.7727601720      -37.4062830534
        0.9052403768        0.7878531367      -36.8458682263
        0.9052403768        0.8029461013      -36.0910553190
        0.9052403768        0.8180390660      -35.2681351715
        0.9052403768        0.8331320307      -34.4701585767
        0.9052403768        0.8482249953      -33.7535991999
        0.9052403768        0.8633179600      -33.1429127928
        0.9052403768        0.8784109247      -32.6417919918
        0.9052403768        0.8935038893      -32.2458429873
        0.9052403768        0.9085968540      -31.9507136807
        0.9052403768        0.9236898187      -31.7537031312
        0.9052403768        0.9387827833      -31.6519209092
        0.9052403768        0.9538757480      -31.6414908691
        0.9052403768        0.9689687127      -31.7192620161
        0.9052403768        0.9840616773      -31.8842686680
        0.9052403768        0.9991546420      -32.1344249522
        0.9052403768        1.0142476067      -32.4557374065
        0.9052403768        1.0293405713      -32.8055816570
        0.9052403768        1.0444335360      -33.0965201301
        0.9052403768        1.0595265007      -33.1904531017
        0.9052403768        1.0746194653      -32.9118645504
        0.9052403768        1.0897124300      -32.0822148907
        0.9052403768        1.1048053947      -30.5674495554
        0.9052403768        1.1198983593      -28.3225296180
        0.9052403768        1.1349913240      -25.4157480149
        0.9052403768        1.1500842887      -22.0224495691
        0.9052403768        1.1651772533      -18.3894456450
        0.9052403768        1.1802702180      -14.7824777532
        0.9052403768        1.1953631827      -11.4345234791
        0.9052403768        1.2104561473       -8.5103146526
        0.9052403768        1.2255491120       -6.0939607637
        0.9052403768        1.2406420767       -4.1969524528
        0.9052403768        1.2557350413       -2.7779101568
        0.9052403768        1.2708280060       -1.7649688187
        0.9052403768        1.2859209707       -1.0748551067
        0.9052403768        1.3010139353       -0.6264371157
        0.9052403768        1.3161069000       -0.3488843447
        0.9052403768        1.3311998647       -0.1854450151
        0.9052403768        1.3462928293       -0.0939812051
        0.9052403768        1.3613857940       -0.0453762361
        0.9052403768        1.3764787587       -0.0208616656
        0.9052403768        1.3915717233       -0.0091301481
        0.9052403768        1.4066646880       -0.0038037101
        0.9052403768        1.4217576527       -0.0015088368
        0.9052403768        1.4368506173       -0.0005701367
        0.9052403768        1.4519435820       -0.0002053239
        0.9052403768        1.4670365467       -0.0000704953
        0.9052403768        1.4821295113       -0.0000230686
        0.9052403768        1.4972224760       -0.0000071894
        0.9052403768        1.5123154407       -0.0000021288
        0.9052403768        1.5274084053        0.0000000000
        0.9052403768        1.5425013700        0.0000000000
        0.9052403768        1.5575943347        0.0000000000
        0.9052403768        1.5726872993        0.0000000000
        0.9052403768        1.5877802640        0.0000000000

        0.9202173116        0.0935767620        0.0000000000
        0.9202173116        0.1086697267        0.0000000000
        0.9202173116        0.1237626913        0.0000000000
        0.9202173116        0.1388556560        0.0000000000
        0.9202173116        0.1539486207        0.0000000000
        0.9202173116        0.1690415853        0.0000000000
        0.9202173116        0.1841345500        0.0000000000
        0.9202173116        0.1992275147        0.0000000000
        0.9202173116        0.2143204793        0.0000000000
        0.9202173116        0.2294134440        0.0000000000
        0.9202173116        0.2445064087        0.0000000000
        0.9202173116        0.2595993733        0.0000000000
        0.9202173116        0.2746923380        0.0000000000
        0.9202173116        0.2897853027        0.0000000000
        0.9202173116        0.3048782673       -0.0000021687
        0.9202173116        0.3199712320       -0.0000071413
        0.9202173116        0.3350641967       -0.0000223596
        0.9202173116        0.3501571613       -0.0000666382
        0.9202173116        0.3652501260       -0.0001892463
        0.9202173116        0.3803430907       -0.0005126142
        0.9202173116        0.3954360553       -0.0013256029
        0.9202173116        0.4105290200       -0.0032749768
        0.9202173116        0.4256219847       -0.0077337264
        0.9202173116        0.4407149493       -0.0174607695
        0.9202173116        0.4558079140       -0.0376928365
        0.9202173116        0.4709008787       -0.0777984495
        0.9202173116        0.4859938433       -0.1535423417
        0.9202173116        0.5010868080       -0.2898349672
        0.9202173116        0.5161797727       -0.5235874273
        0.9202173116        0.5312727373       -0.9060040204
        0.9202173116        0.5463657020       -1.5033776342
        0.9202173116        0.5614586667       -2.3952387249
        0.9202173116        0.5765516313       -3.6685807016
        0.9202173116        0.5916445960       -5.4069866694
        0.9202173116        0.6067375607       -7.6741682743
        0.9202173116        0.6218305253      -10.4931463388
        0.9202173116        0.6369234900      -13.8251337552
        0.9202173116        0.6520164547      -17.5551978007
        0.9202173116        0.6671094193      -21.4928996786
        0.9202173116        0.6822023840      -25.3931349677
        0.9202173116        0.6972953487      -28.9950899031
        0.9202173116        0.7123883133      -32.0687588641
        0.9202173116        0.7274812780      -34.4541436879
        0.9202173116        0.7425742427      -36.0814892724
        0.9202173116        0.7576672073      -36.9698145707
        0.9202173116        0.7727601720      -37.2094710877
        0.9202173116        0.7878531367      -36.9374367599
        0.9202173116        0.8029461013      -36.3117549013
        0.9202173116        0.8180390660      -35.4882525688
        0.9202173116        0.8331320307      -34.6017057767
        0.9202173116        0.8482249953      -33.7541248344
        0.9202173116        0.8633179600      -33.0118864742
        0.9202173116        0.8784109247      -32.4102261161
        0.9202173116        0.8935038893      -31.9606656524
        0.9202173116        0.9085968540      -31.6572177613
        0.9202173116        0.9236898187      -31.4805042040
        0.9202173116        0.9387827833      -31.4020569341
        0.9202173116        0.9538757480      -31.3912126692
        0.9202173116        0.9689687127      -31.4243714857
        0.9202173116        0.9840616773      -31.4933359044
        0.9202173116        0.9991546420      -31.6078753243
        0.9202173116        1.0142476067      -31.7881332669
        0.9202173116        1.0293405713      -32.0453792315
        0.9202173116        1.0444335360      -32.3552173316
        0.9202173116        1.0595265007      -32.6340530489
        0.9202173116        1.0746194653      -32.7329201854
        0.9202173116        1.0897124300      -32.4583944765
        0.9202173116        1.1048053947      -31.6186637593
        0.9202173116        1.1198983593      -30.0799118412
        0.9202173116        1.1349913240      -27.8116037225
        0.9202173116        1.1500842887      -24.9029479019
        0.9202173116        1.1651772533      -21.5447835231
        0.9202173116        1.1802702180      -17.9851554462
        0.9202173116        1.1953631827      -14.4759794958
        0.9202173116        1.2104561473      -11.2285452651
        0.9202173116        1.2255491120       -8.3883090342
        0.9202173116        1.2406420767       -6.0297153254
        0.9202173116        1.2557350413       -4.1651367400
        0.9202173116        1.2708280060       -2.7605537609
        0.9202173116        1.2859209707       -1.7526082128
        0.9202173116        1.3010139353       -1.0641930132
        0.9202173116        1.3161069000       -0.6171852222
        0.9202173116        1.3311998647       -0.3414983634
        0.9202173116        1.3462928293       -0.1801202818
        0.9202173116        1.3613857940       -0.0905024939
        0.9202173116        1.3764787587       -0.0433021892
        0.9202173116        1.3915717233       -0.0197266462
        0.9202173116        1.4066646880       -0.0085576641
        0.9202173116        1.4217576527       -0.0035365309
        0.9202173116        1.4368506173       -0.0013928965
        0.9202173116        1.4519435820       -0.0005230142
        0.9202173116        1.4670365467       -0.0001872047
        0.9202173116        1.4821295113       -0.0000638241
        0.9202173116        1.4972224760       -0.0000206977
        0.9202173116        1.5123154407       -0.0000063690
        0.9202173116        1.5274084053       -0.0000018555
        0.9202173116        1.5425013700        0.0000000000
        0.9202173116        1.5575943347        0.0000000000
        0.9202173116        1.5726872993        0.0000000000
        0.9202173116        1.5877802640        0.0000000000

        0.9351942463        0.0935767620        0.0000000000
        0.9351942463        0.1086697267        0.0000000000
        0.9351942463        0.1237626913        0.0000000000
        0.9351942463        0.1388556560        0.0000000000
        0.9351942463        0.1539486207        0.0000000000
        0.9351942463        0.1690415853        0.0000000000
        0.9351942463        0.1841345500        0.0000000000
        0.9351942463        0.1992275147        0.0000000000
        0.9351942463        0.2143204793        0.0000000000
        0.9351942463        0.2294134440        0.0000000000
        0.9351942463        0.2445064087        0.0000000000
        0.9351942463        0.2595993733        0.0000000000
        0.9351942463        0.2746923380        0.0000000000
        0.9351942463        0.2897853027        0.0000000000
        0.9351942463        0.3048782673        0.0000000000
        0.9351942463        0.3199712320       -0.0000021940
        0.9351942463        0.3350641967       -0.0000071590
        0.9351942463        0.3501571613       -0.0000222453
        0.9351942463        0.3652501260       -0.0000659094
        0.9351942463        0.3803430907       -0.0001863717
        0.9351942463        0.3954360553       -0.0005033820
        0.9351942463        0.4105290200       -0.0012993060
        0.9351942463        0.4256219847       -0.0032056359
        0.9351942463        0.4407149493       -0.0075596706
        0.9351942463        0.4558079140       -0.0170385818
        0.9351942463        0.4709008787       -0.0367020465
        0.9351942463        0.4859938433       -0.0755701440
        0.9351942463        0.5010868080       -0.1488073522
        0.9351942463        0.5161797727       -0.2804571492
        0.9351942463        0.5312727373       -0.5064614083
        0.9351942463        0.5463657020       -0.8773914163
        0.9351942463        0.5614586667       -1.4599035098
        0.9351942463        0.5765516313       -2.3354515372
        0.9351942463        0.5916445960       -3.5944249855
        0.9351942463        0.6067375607       -5.3240534358
        0.9351942463        0.6218305253       -7.5896946318
        0.9351942463        0.6369234900      -10.4118196426
        0.9351942463        0.6520164547      -13.7445303214
        0.9351942463        0.6671094193      -17.4639357041
        0.9351942463        0.6822023840      -21.3737859022
        0.9351942463        0.6972953487      -25.2304082325
        0.9351942463        0.7123883133      -28.7812824104
        0.9351942463        0.7274812780      -31.8060140545
        0.9351942463        0.7425742427      -34.1485396583
        0.9351942463        0.7576672073      -35.7344796512
        0.9351942463        0.7727601720      -36.5734162780
        0.9351942463        0.7878531367      -36.7488475316
        0.9351942463        0.8029461013      -36.3988173603
        0.9351942463        0.8180390660      -35.6904457926
        0.9351942463        0.8331320307      -34.7930704034
        0.9351942463        0.8482249953      -33.8557385503
        0.9351942463        0.8633179600      -32.9931485853
        0.9351942463        0.8784109247      -32.2803122400
        0.9351942463        0.8935038893      -31.7531719448
        0.9351942463        0.9085968540      -31.4123743956
        0.9351942463        0.9236898187      -31.2295209722
        0.9351942463        0.9387827833      -31.1567678567
        0.9351942463        0.9538757480      -31.1400815525
        0.9351942463        0.9689687127      -31.1345702550
        0.9351942463        0.9840616773      -31.1185822427
        0.9351942463        0.9991546420      -31.1020546756
        0.9351942463        1.0142476067      -31.1238911479
        0.9351942463        1.0293405713      -31.2343477559
        0.9351942463        1.0444335360      -31.4636290537
        0.9351942463        1.0595265007      -31.7865021319
        0.9351942463        1.0746194653      -32.0995316322
        0.9351942463        1.0897124300      -32.2261410944
        0.9351942463        1.1048053947      -31.9535371560
        0.9351942463        1.1198983593      -31.0902145464
        0.9351942463        1.1349913240      -29.5222994818
        0.9351942463        1.1500842887      -27.2473804596
        0.9351942463        1.1651772533      -24.3750402312
        0.9351942463        1.1802702180      -21.0977599202
        0.9351942463        1.1953631827      -17.6464696377
        0.9351942463        1.2104561473      -14.2471096438
        0.9351942463        1.2255491120      -11.0890174964
        0.9351942463        1.2406420767       -8.3079126797
        0.9351942463        1.2557350413       -5.9809000596
        0.9351942463        1.2708280060       -4.1298329627
        0.9351942463        1.2859209707       -2.7305293981
        0.9351942463        1.3010139353       -1.7260595869
        0.9351942463        1.3161069000       -1.0418680909
        0.9351942463        1.3311998647       -0.5998978897
        0.9351942463        1.3462928293       -0.3292388942
        0.9351942463        1.3613857940       -0.1721401032
        0.9351942463        1.3764787587       -0.0857189601
        0.9351942463        1.3915717233       -0.0406544610
        0.9351942463        1.4066646880       -0.0183694945
        0.9351942463        1.4217576527       -0.0079106953
        0.9351942463        1.4368506173       -0.0032477707
        0.9351942463        1.4519435820       -0.0012710845
        0.9351942463        1.4670365467       -0.0004739138
        0.9351942463        1.4821295113       -0.0001681066
        0.9351942463        1.4972224760       -0.0000566296
        0.9351942463        1.5123154407       -0.0000180737
        0.9351942463        1.5274084053       -0.0000054536
        0.9351942463        1.5425013700       -0.0000015534
        0.9351942463        1.5575943347        0.0000000000
        0.9351942463        1.5726872993        0.0000000000
        0.9351942463        1.5877802640        0.0000000000

        0.9501711810        0.0935767620        0.0000000000
        0.9501711810        0.1086697267        0.0000000000
        0.9501711810        0.1237626913        0.0000000000
        0.9501711810        0.1388556560        0.0000000000
        0.9501711810        0.1539486207        0.0000000000
        0.9501711810        0.1690415853        0.0000000000
        0.9501711810        0.1841345500        0.0000000000
        0.9501711810        0.1992275147        0.0000000000
        0.9501711810        0.2143204793        0.0000000000
        0.9501711810        0.2294134440        0.0000000000
        0.9501711810        0.2445064087        0.0000000000
        0.9501711810        0.2595993733        0.0000000000
        0.9501711810        0.2746923380        0.0000000000
        0.9501711810        0.2897853027        0.0000000000
        0.9501711810        0.3048782673        0.0000000000
        0.9501711810        0.3199712320        0.0000000000
        0.9501711810        0.3350641967       -0.0000021857
        0.9501711810        0.3501571613       -0.0000070876
        0.9501711810        0.3652501260       -0.0000219272
        0.9501711810        0.3803430907       -0.0000647692
        0.9501711810        0.3954360553       -0.0001827890
        0.9501711810        0.4105290200       -0.0004929610
        0.9501711810        0.4256219847       -0.0012703956
        0.9501711810        0.4407149493       -0.0031279496
        0.9501711810        0.4558079140       -0.0073574392
        0.9501711810        0.4709008787       -0.0165342089
        0.9501711810        0.4859938433       -0.0355149477
        0.9501711810        0.5010868080       -0.0729692272
        0.9501711810        0.5161797727       -0.1435563169
        0.9501711810        0.5312727373       -0.2707572794
        0.9501711810        0.5463657020       -0.4901508670
        0.9501711810        0.5614586667       -0.8525279229
        0.9501711810        0.5765516313       -1.4256617271
        0.9501711810        0.5916445960       -2.2929149460
        0.9501711810        0.6067375607       -3.5465337515
        0.9501711810        0.6218305253       -5.2740504243
        0.9501711810        0.6369234900       -7.5382003786
        0.9501711810        0.6520164547      -10.3539754501
        0.9501711810        0.6671094193      -13.6695186360
        0.9501711810        0.6822023840      -17.3583723790
        0.9501711810        0.6972953487      -21.2277550169
        0.9501711810        0.7123883133      -25.0420702361
        0.9501711810        0.7274812780      -28.5558970093
        0.9501711810        0.7425742427      -31.5489871603
        0.9501711810        0.7576672073      -33.8571287806
        0.9501711810        0.7727601720      -35.3945664887
        0.9501711810        0.7878531367      -36.1643258351
        0.9501711810        0.8029461013      -36.2534709044
        0.9501711810        0.8180390660      -35.8132155853
        0.9501711810        0.8331320307      -35.0286240505
        0.9501711810        0.8482249953      -34.0861711661
        0.9501711810        0.8633179600      -33.1469134628
        0.9501711810        0.8784109247      -32.3291640129
        0.9501711810        0.8935038893      -31.7007077397
        0.9501711810        0.9085968540      -31.2791145934
        0.9501711810        0.9236898187      -31.0390265376
        0.9501711810        0.9387827833      -30.9254273660
        0.9501711810        0.9538757480      -30.8711258381
        0.9501711810        0.9689687127      -30.8158695927
        0.9501711810        0.9840616773      -30.7241769488
        0.9501711810        0.9991546420      -30.5982476623
        0.9501711810        1.0142476067      -30.4806989468
        0.9501711810        1.0293405713      -30.4414424881
        0.9501711810        1.0444335360      -30.5471844722
        0.9501711810        1.0595265007      -30.8211811290
        0.9501711810        1.0746194653      -31.2098364797
        0.9501711810        1.0897124300      -31.5739955416
        0.9501711810        1.1048053947      -31.7132491533
        0.9501711810        1.1198983593      -31.4160065510
        0.9501711810        1.1349913240      -30.5159187621
        0.9501711810        1.1500842887      -28.9335181914
        0.9501711810        1.1651772533      -26.6907295381
        0.9501711810        1.1802702180      -23.8989780450
        0.9501711810        1.1953631827      -20.7311692750
        0.9501711810        1.2104561473      -17.3895834618
        0.9501711810        1.2255491120      -14.0772369219
        0.9501711810        1.2406420767      -10.9747417718
        0.9501711810        1.2557350413       -8.2224045620
        0.9501711810        1.2708280060       -5.9083407393
        0.9501711810        1.2859209707       -4.0647086965
        0.9501711810        1.3010139353       -2.6732733114
        0.9501711810        1.3161069000       -1.6787100418
        0.9501711810        1.3311998647       -1.0055522727
        0.9501711810        1.3462928293       -0.5741452145
        0.9501711810        1.3613857940       -0.3123518431
        0.9501711810        1.3764787587       -0.1618910362
        0.9501711810        1.3915717233       -0.0799517848
        0.9501711810        1.4066646880       -0.0376353516
        0.9501711810        1.4217576527       -0.0168901890
        0.9501711810        1.4368506173       -0.0072262747
        0.9501711810        1.4519435820       -0.0029456242
        0.9501711810        1.4670365467       -0.0011426221
        0.9501711810        1.4821295113       -0.0004210562
        0.9501711810        1.4972224760       -0.0001471046
        0.9501711810        1.5123154407       -0.0000486228
        0.9501711810        1.5274084053       -0.0000151784
        0.9501711810        1.5425013700       -0.0000044695
        0.9501711810        1.5575943347       -0.0000012380
        0.9501711810        1.5726872993        0.0000000000
        0.9501711810        1.5877802640        0.0000000000

        0.9651481158        0.0935767620        0.0000000000
        0.9651481158        0.1086697267        0.0000000000
        0.9651481158        0.1237626913        0.0000000000
        0.9651481158        0.1388556560        0.0000000000
        0.9651481158        0.1539486207        0.0000000000
        0.9651481158        0.1690415853        0.0000000000
        0.9651481158        0.1841345500        0.0000000000
        0.9651481158        0.1992275147        0.0000000000
        0.9651481158        0.2143204793        0.0000000000
        0.9651481158        0.2294134440        0.0000000000
        0.9651481158        0.2445064087        0.0000000000
        0.9651481158        0.2595993733        0.0000000000
        0.9651481158        0.2746923380        0.0000000000
        0.9651481158        0.2897853027        0.0000000000
        0.9651481158        0.3048782673        0.0000000000
        0.9651481158        0.3199712320        0.0000000000
        0.9651481158        0.3350641967        0.0000000000
        0.9651481158        0.3501571613       -0.0000021540
        0.9651481158        0.3652501260       -0.0000069669
        0.9651481158        0.3803430907       -0.0000215115
        0.9651481158        0.3954360553       -0.0000634468
        0.9651481158        0.4105290200       -0.0001787496
        0.9651481158        0.4256219847       -0.0004809656
        0.9651481158        0.4407149493       -0.0012358376
        0.9651481158        0.4558079140       -0.0030325908
        0.9651481158        0.4709008787       -0.0071094044
        0.9651481158        0.4859938433       -0.0159343105
        0.9651481158        0.5010868080       -0.0341787755
        0.9651481158        0.5161797727       -0.0702458779
        0.9651481158        0.5312727373       -0.1384992405
        0.9651481158        0.5463657020       -0.2622316345
        0.9651481158        0.5614586667       -0.4771423146
        0.9651481158        0.5765516313       -0.8346019816
        0.9651481158        0.5916445960       -1.4033098705
        0.9651481158        0.6067375607       -2.2673338442
        0.9651481158        0.6218305253       -3.5184709725
        0.9651481158        0.6369234900       -5.2419344583
        0.9651481158        0.6520164547       -7.4966935545
        0.9651481158        0.6671094193      -10.2945787525
        0.9651481158        0.6822023840      -13.5839639224
        0.9651481158        0.6972953487      -17.2432286604
        0.9651481158        0.7123883133      -21.0866159113
        0.9651481158        0.7274812780      -24.8822753815
        0.9651481158        0.7425742427      -28.3805756253
        0.9651481158        0.7576672073      -31.3495964199
        0.9651481158        0.7727601720      -33.6125107418
        0.9651481158        0.7878531367      -35.0784966898
        0.9651481158        0.8029461013      -35.7577300242
        0.9651481158        0.8180390660      -35.7546889487
        0.9651481158        0.8331320307      -35.2415901584
        0.9651481158        0.8482249953      -34.4207594925
        0.9651481158        0.8633179600      -33.4869789635
        0.9651481158        0.8784109247      -32.5981533955
        0.9651481158        0.8935038893      -31.8581256997
        0.9651481158        0.9085968540      -31.3120027887
        0.9651481158        0.9236898187      -30.9523856770
        0.9651481158        0.9387827833      -30.7336135237
        0.9651481158        0.9538757480      -30.5904552375
        0.9651481158        0.9689687127      -30.4581389379
        0.9651481158        0.9840616773      -30.2916041780
        0.9651481158        0.9991546420      -30.0815063661
        0.9651481158        1.0142476067      -29.8620874497
        0.9651481158        1.0293405713      -29.7041769666
        0.9651481158        1.0444335360      -29.6895703752
        0.9651481158        1.0595265007      -29.8719558276
        0.9651481158        1.0746194653      -30.2395040741
        0.9651481158        1.0897124300      -30.6972852286
        0.9651481158        1.1048053947      -31.0798277113
        0.9651481158        1.1198983593      -31.1895040731
        0.9651481158        1.1349913240      -30.8444316837
        0.9651481158        1.1500842887      -29.9175709869
        0.9651481158        1.1651772533      -28.3566208063
        0.9651481158        1.1802702180      -26.1854676192
        0.9651481158        1.1953631827      -23.4946590634
        0.9651481158        1.2104561473      -20.4276281945
        0.9651481158        1.2255491120      -17.1643691991
        0.9651481158        1.2406420767      -13.9008430731
        0.9651481158        1.2557350413      -10.8238190772
        0.9651481158        1.2708280060       -8.0852676953
        0.9651481158        1.2859209707       -5.7832746006
        0.9651481158        1.3010139353       -3.9550122942
        0.9651481158        1.3161069000       -2.5827030000
        0.9651481158        1.3311998647       -1.6089423764
        0.9651481158        1.3462928293       -0.9555901655
        0.9651481158        1.3613857940       -0.5409298058
        0.9651481158        1.3764787587       -0.2918467954
        0.9651481158        1.3915717233       -0.1501078781
        0.9651481158        1.4066646880       -0.0736156419
        0.9651481158        1.4217576527       -0.0344209644
        0.9651481158        1.4368506173       -0.0153363842
        0.9651481158        1.4519435820       -0.0065040426
        0.9651481158        1.4670365467       -0.0026212203
        0.9651481158        1.4821295113       -0.0010019791
        0.9651481158        1.4972224760       -0.0003625988
        0.9651481158        1.5123154407       -0.0001240106
        0.9651481158        1.5274084053       -0.0000400311
        0.9651481158        1.5425013700       -0.0000121865
        0.9651481158        1.5575943347       -0.0000034926
        0.9651481158        1.5726872993        0.0000000000
        0.9651481158        1.5877802640        0.0000000000

        0.9801250505        0.0935767620        0.0000000000
        0.9801250505        0.1086697267        0.0000000000
        0.9801250505        0.1237626913        0.0000000000
        0.9801250505        0.1388556560        0.0000000000
        0.9801250505        0.1539486207        0.0000000000
        0.9801250505        0.1690415853        0.0000000000
        0.9801250505        0.1841345500        0.0000000000
        0.9801250505        0.1992275147        0.0000000000
        0.9801250505        0.2143204793        0.0000000000
        0.9801250505        0.2294134440        0.0000000000
        0.9801250505        0.2445064087        0.0000000000
        0.9801250505        0.2595993733        0.0000000000
        0.9801250505        0.2746923380        0.0000000000
        0.9801250505        0.2897853027        0.0000000000
        0.9801250505        0.3048782673        0.0000000000
        0.9801250505        0.3199712320        0.0000000000
        0.9801250505        0.3350641967        0.0000000000
        0.9801250505        0.3501571613        0.0000000000
        0.9801250505        0.3652501260       -0.0000021162
        0.9801250505        0.3803430907       -0.0000068294
        0.9801250505        0.3954360553       -0.0000210445
        0.9801250505        0.4105290200       -0.0000619047
        0.9801250505        0.4256219847       -0.0001738216
        0.9801250505        0.4407149493       -0.0004659223
        0.9801250505        0.4558079140       -0.0011926443
        0.9801250505        0.4709008787       -0.0029174354
        0.9801250505        0.4859938433       -0.0068268663
        0.9801250505        0.5010868080       -0.0152999207
        0.9801250505        0.5161797727       -0.0328800772
        0.9801250505        0.5312727373       -0.0678290120
        0.9801250505        0.5463657020       -0.1344220565
        0.9801250505        0.5614586667       -0.2560117377
        0.9801250505        0.5765516313       -0.4685611909
        0.9801250505        0.5916445960       -0.8238045094
        0.9801250505        0.6067375607       -1.3905426546
        0.9801250505        0.6218305253       -2.2521667077
        0.9801250505        0.6369234900       -3.4987783644
        0.9801250505        0.6520164547       -5.2135132640
        0.9801250505        0.6671094193       -7.4545539392
        0.9801250505        0.6822023840      -10.2359975514
        0.9801250505        0.6972953487      -13.5115046516
        0.9801250505        0.7123883133      -17.1646302485
        0.9801250505        0.7274812780      -21.0096299415
        0.9801250505        0.7425742427      -24.8063024154
        0.9801250505        0.7576672073      -28.2905880674
        0.9801250505        0.7727601720      -31.2177524128
        0.9801250505        0.7878531367      -33.4082702845
        0.9801250505        0.8029461013      -34.7822962533
        0.9801250505        0.8180390660      -35.3709074459
        0.9801250505        0.8331320307      -35.3008515388
        0.9801250505        0.8482249953      -34.7594044239
        0.9801250505        0.8633179600      -33.9516575330
        0.9801250505        0.8784109247      -33.0622659534
        0.9801250505        0.8935038893      -32.2294598245
        0.9801250505        0.9085968540      -31.5339996337
        0.9801250505        0.9236898187      -31.0015004576
        0.9801250505        0.9387827833      -30.6139012421
        0.9801250505        0.9538757480      -30.3254455735
        0.9801250505        0.9689687127      -30.0802983704
        0.9801250505        0.9840616773      -29.8309638654
        0.9801250505        0.9991546420      -29.5562586041
        0.9801250505        1.0142476067      -29.2741680009
        0.9801250505        1.0293405713      -29.0418248809
        0.9801250505        1.0444335360      -28.9369650240
        0.9801250505        1.0595265007      -29.0238991891
        0.9801250505        1.0746194653      -29.3173825064
        0.9801250505        1.0897124300      -29.7616569529
        0.9801250505        1.1048053947      -30.2350744592
        0.9801250505        1.1198983593      -30.5770620175
        0.9801250505        1.1349913240      -30.6233538233
        0.9801250505        1.1500842887      -30.2347107249
        0.9801250505        1.1651772533      -29.3128945766
        0.9801250505        1.1802702180      -27.8076191380
        0.9801250505        1.1953631827      -25.7216647725
        0.9801250505        1.2104561473      -23.1167683557
        0.9801250505        1.2255491120      -20.1156750216
        0.9801250505        1.2406420767      -16.8929704877
        0.9801250505        1.2557350413      -13.6516289701
        0.9801250505        1.2708280060      -10.5900351267
        0.9801250505        1.2859209707       -7.8695978929
        0.9801250505        1.3010139353       -5.5927315849
        0.9801250505        1.3161069000       -3.7961678891
        0.9801250505        1.3311998647       -2.4587522461
        0.9801250505        1.3462928293       -1.5187949536
        0.9801250505        1.3613857940       -0.8945833108
        0.9801250505        1.3764787587       -0.5024670983
        0.9801250505        1.3915717233       -0.2691569755
        0.9801250505        1.4066646880       -0.1374898824
        0.9801250505        1.4217576527       -0.0669382004
        0.9801250505        1.4368506173       -0.0310282272
        0.9801250505        1.4519435820       -0.0136727406
        0.9801250505        1.4670365467       -0.0057172356
        0.9801250505        1.4821295113       -0.0022644228
        0.9801250505        1.4972224760       -0.0008481561
        0.9801250505        1.5123154407       -0.0003000456
        0.9801250505        1.5274084053       -0.0001001622
        0.9801250505        1.5425013700       -0.0000315325
        0.9801250505        1.5575943347       -0.0000093499
        0.9801250505        1.5726872993       -0.0000026099
        0.9801250505        1.5877802640        0.0000000000

        0.9951019852        0.0935767620        0.0000000000
        0.9951019852        0.1086697267        0.0000000000
        0.9951019852        0.1237626913        0.0000000000
        0.9951019852        0.1388556560        0.0000000000
        0.9951019852        0.1539486207        0.0000000000
        0.9951019852        0.1690415853        0.0000000000
        0.9951019852        0.1841345500        0.0000000000
        0.9951019852        0.1992275147        0.0000000000
        0.9951019852        0.2143204793        0.0000000000
        0.9951019852        0.2294134440        0.0000000000
        0.9951019852        0.2445064087        0.0000000000
        0.9951019852        0.2595993733        0.0000000000
        0.9951019852        0.2746923380        0.0000000000
        0.9951019852        0.2897853027        0.0000000000
        0.9951019852        0.3048782673        0.0000000000
        0.9951019852        0.3199712320        0.0000000000
        0.9951019852        0.3350641967        0.0000000000
        0.9951019852        0.3501571613        0.0000000000
        0.9951019852        0.3652501260        0.0000000000
        0.9951019852        0.3803430907       -0.0000020693
        0.9951019852        0.3954360553       -0.0000066612
        0.9951019852        0.4105290200       -0.0000204534
        0.9951019852        0.4256219847       -0.0000599172
        0.9951019852        0.4407149493       -0.0001675399
        0.9951019852        0.4558079140       -0.0004475004
        0.9951019852        0.4709008787       -0.0011429345
        0.9951019852        0.4859938433       -0.0027946492
        0.9951019852        0.5010868080       -0.0065501395
        0.9951019852        0.5161797727       -0.0147323319
        0.9951019852        0.5312727373       -0.0318233161
        0.9951019852        0.5463657020       -0.0660477604
        0.9951019852        0.5614586667       -0.1317074970
        0.9951019852        0.5765516313       -0.2522556210
        0.9951019852        0.5916445960       -0.4637484507
        0.9951019852        0.6067375607       -0.8177992633
        0.9951019852        0.6218305253       -1.3826484136
        0.9951019852        0.6369234900       -2.2407498819
        0.9951019852        0.6520164547       -3.4815882702
        0.9951019852        0.6671094193       -5.1892487591
        0.9951019852        0.6822023840       -7.4253003084
        0.9951019852        0.6972953487      -10.2087036516
        0.9951019852        0.7123883133      -13.4960219708
        0.9951019852        0.7274812780      -17.1674022816
        0.9951019852        0.7425742427      -21.0256308115
        0.9951019852        0.7576672073      -24.8146689583
        0.9951019852        0.7727601720      -28.2585373179
        0.9951019852        0.7878531367      -31.1125146573
        0.9951019852        0.8029461013      -33.2112657846
        0.9951019852        0.8180390660      -34.4979114731
        0.9951019852        0.8331320307      -35.0252825595
        0.9951019852        0.8482249953      -34.9315088249
        0.9951019852        0.8633179600      -34.4006675456
        0.9951019852        0.8784109247      -33.6219341548
        0.9951019852        0.8935038893      -32.7579039539
        0.9951019852        0.9085968540      -31.9270465318
        0.9951019852        0.9236898187      -31.1994066058
        0.9951019852        0.9387827833      -30.6010459057
        0.9951019852        0.9538757480      -30.1227641850
        0.9951019852        0.9689687127      -29.7315980024
        0.9951019852        0.9840616773      -29.3862059364
        0.9951019852        0.9991546420      -29.0560771638
        0.9951019852        1.0142476067      -28.7395442226
        0.9951019852        1.0293405713      -28.4712648692
        0.9951019852        1.0444335360      -28.3115894166
        0.9951019852        1.0595265007      -28.3192033030
        0.9951019852        1.0746194653      -28.5192254705
        0.9951019852        1.0897124300      -28.8831137887
        0.9951019852        1.1048053947      -29.3299590710
        0.9951019852        1.1198983593      -29.7454158112
        0.9951019852        1.1349913240      -30.0047920238
        0.9951019852        1.1500842887      -29.9881047783
        0.9951019852        1.1651772533      -29.5853145724
        0.9951019852        1.1802702180      -28.7000478726
        0.9951019852        1.1953631827      -27.2612968879
        0.9951019852        1.2104561473      -25.2443327553
        0.9951019852        1.2255491120      -22.6917795879
        0.9951019852        1.2406420767      -19.7219317907
        0.9951019852        1.2557350413      -16.5165520129
        0.9951019852        1.2708280060      -13.2902044664
        0.9951019852        1.2859209707      -10.2510527042
        0.9951019852        1.3010139353       -7.5653144722
        0.9951019852        1.3161069000       -5.3347547502
        0.9951019852        1.3311998647       -3.5912477182
        0.9951019852        1.3462928293       -2.3068679346
        0.9951019852        1.3613857940       -1.4137957089
        0.9951019852        1.3764787587       -0.8266582713
        0.9951019852        1.3915717233       -0.4610722860
        0.9951019852        1.4066646880       -0.2451800164
        0.9951019852        1.4217576527       -0.1241747819
        0.9951019852        1.4368506173       -0.0598107284
        0.9951019852        1.4519435820       -0.0273507766
        0.9951019852        1.4670365467       -0.0118533768
        0.9951019852        1.4821295113       -0.0048609384
        0.9951019852        1.4972224760       -0.0018839576
        0.9951019852        1.5123154407       -0.0006894454
        0.9951019852        1.5274084053       -0.0002380715
        0.9951019852        1.5425013700       -0.0000775189
        0.9951019852        1.5575943347       -0.0000237721
        0.9951019852        1.5726872993       -0.0000068580
        0.9951019852        1.5877802640       -0.0000018565

        1.0100789200        0.0935767620        0.0000000000
        1.0100789200        0.1086697267        0.0000000000
        1.0100789200        0.1237626913        0.0000000000
        1.0100789200        0.1388556560        0.0000000000
        1.0100789200        0.1539486207        0.0000000000
        1.0100789200        0.1690415853        0.0000000000
        1.0100789200        0.1841345500        0.0000000000
        1.0100789200        0.1992275147        0.0000000000
        1.0100789200        0.2143204793        0.0000000000
        1.0100789200        0.2294134440        0.0000000000
        1.0100789200        0.2445064087        0.0000000000
        1.0100789200        0.2595993733        0.0000000000
        1.0100789200        0.2746923380        0.0000000000
        1.0100789200        0.2897853027        0.0000000000
        1.0100789200        0.3048782673        0.0000000000
        1.0100789200        0.3199712320        0.0000000000
        1.0100789200        0.3350641967        0.0000000000
        1.0100789200        0.3501571613        0.0000000000
        1.0100789200        0.3652501260        0.0000000000
        1.0100789200        0.3803430907        0.0000000000
        1.0100789200        0.3954360553       -0.0000020095
        1.0100789200        0.4105290200       -0.0000064414
        1.0100789200        0.4256219847       -0.0000196905
        1.0100789200        0.4407149493       -0.0000574598
        1.0100789200        0.4558079140       -0.0001602576
        1.0100789200        0.4709008787       -0.0004277351
        1.0100789200        0.4859938433       -0.0010939494
        1.0100789200        0.5010868080       -0.0026840484
        1.0100789200        0.5161797727       -0.0063232069
        1.0100789200        0.5312727373       -0.0143103954
        1.0100789200        0.5463657020       -0.0311141892
        1.0100789200        0.5614586667       -0.0649695136
        1.0100789200        0.5765516313       -0.1302068230
        1.0100789200        0.5916445960       -0.2502745407
        1.0100789200        0.6067375607       -0.4610961913
        1.0100789200        0.6218305253       -0.8139833241
        1.0100789200        0.6369234900       -1.3769233854
        1.0100789200        0.6520164547       -2.2327994262
        1.0100789200        0.6671094193       -3.4730308756
        1.0100789200        0.6822023840       -5.1853307425
        1.0100789200        0.6972953487       -7.4350952647
        1.0100789200        0.7123883133      -10.2419778960
        1.0100789200        0.7274812780      -13.5566324682
        1.0100789200        0.7425742427      -17.2461652965
        1.0100789200        0.7576672073      -21.0976942434
        1.0100789200        0.7727601720      -24.8450757064
        1.0100789200        0.7878531367      -28.2148934817
        1.0100789200        0.8029461013      -30.9786479381
        1.0100789200        0.8180390660      -32.9943467049
        1.0100789200        0.8331320307      -34.2248883319
        1.0100789200        0.8482249953      -34.7302504404
        1.0100789200        0.8633179600      -34.6401424354
        1.0100789200        0.8784109247      -34.1189721168
        1.0100789200        0.8935038893      -33.3343195249
        1.0100789200        0.9085968540      -32.4350935761
        1.0100789200        0.9236898187      -31.5393688517
        1.0100789200        0.9387827833      -30.7282041060
        1.0100789200        0.9538757480      -30.0426564275
        1.0100789200        0.9689687127      -29.4852911601
        1.0100789200        0.9840616773      -29.0301390032
        1.0100789200        0.9991546420      -28.6423301428
        1.0100789200        1.0142476067      -28.3014595541
        1.0100789200        1.0293405713      -28.0169737725
        1.0100789200        1.0444335360      -27.8256001431
        1.0100789200        1.0595265007      -27.7707426671
        1.0100789200        1.0746194653      -27.8754957706
        1.0100789200        1.0897124300      -28.1253902812
        1.0100789200        1.1048053947      -28.4698309937
        1.0100789200        1.1198983593      -28.8373681411
        1.0100789200        1.1349913240      -29.1505184257
        1.0100789200        1.1500842887      -29.3286776521
        1.0100789200        1.1651772533      -29.2802436493
        1.0100789200        1.1802702180      -28.8965424734
        1.0100789200        1.1953631827      -28.0608741810
        1.0100789200        1.2104561473      -26.6756444889
        1.0100789200        1.2255491120      -24.6975671196
        1.0100789200        1.2406420767      -22.1646659017
        1.0100789200        1.2557350413      -19.2023128389
        1.0100789200        1.2708280060      -16.0049190431
        1.0100789200        1.2859209707      -12.7991988451
        1.0100789200        1.3010139353       -9.8005477016
        1.0100789200        1.3161069000       -7.1752569127
        1.0100789200        1.3311998647       -5.0184389826
        1.0100789200        1.3462928293       -3.3516044347
        1.0100789200        1.3613857940       -2.1369256147
        1.0100789200        1.3764787587       -1.3003337649
        1.0100789200        1.3915717233       -0.7547406450
        1.0100789200        1.4066646880       -0.4174263418
        1.0100789200        1.4217576527       -0.2196759654
        1.0100789200        1.4368506173       -0.1098182048
        1.0100789200        1.4519435820       -0.0520607565
        1.0100789200        1.4670365467       -0.0233682150
        1.0100789200        1.4821295113       -0.0099194399
        1.0100789200        1.4972224760       -0.0039782767
        1.0100789200        1.5123154407       -0.0015063504
        1.0100789200        1.5274084053       -0.0005380895
        1.0100789200        1.5425013700       -0.0001811604
        1.0100789200        1.5575943347       -0.0000573966
        1.0100789200        1.5726872993       -0.0000170834
        1.0100789200        1.5877802640       -0.0000047637

        1.0250558547        0.0935767620        0.0000000000
        1.0250558547        0.1086697267        0.0000000000
        1.0250558547        0.1237626913        0.0000000000
        1.0250558547        0.1388556560        0.0000000000
        1.0250558547        0.1539486207        0.0000000000
        1.0250558547        0.1690415853        0.0000000000
        1.0250558547        0.1841345500        0.0000000000
        1.0250558547        0.1992275147        0.0000000000
        1.0250558547        0.2143204793        0.0000000000
        1.0250558547        0.2294134440        0.0000000000
        1.0250558547        0.2445064087        0.0000000000
        1.0250558547        0.2595993733        0.0000000000
        1.0250558547        0.2746923380        0.0000000000
        1.0250558547        0.2897853027        0.0000000000
        1.0250558547        0.3048782673        0.0000000000
        1.0250558547        0.3199712320        0.0000000000
        1.0250558547        0.3350641967        0.0000000000
        1.0250558547        0.3501571613        0.0000000000
        1.0250558547        0.3652501260        0.0000000000
        1.0250558547        0.3803430907        0.0000000000
        1.0250558547        0.3954360553        0.0000000000
        1.0250558547        0.4105290200       -0.0000019335
        1.0250558547        0.4256219847       -0.0000061700
        1.0250558547        0.4407149493       -0.0000188037
        1.0250558547        0.4558079140       -0.0000548142
        1.0250558547        0.4709008787       -0.0001530499
        1.0250558547        0.4859938433       -0.0004098352
        1.0250558547        0.5010868080       -0.0010535152
        1.0250558547        0.5161797727       -0.0026012347
        1.0250558547        0.5312727373       -0.0061699346
        1.0250558547        0.5463657020       -0.0140545222
        1.0250558547        0.5614586667       -0.0307269762
        1.0250558547        0.5765516313       -0.0644262601
        1.0250558547        0.5916445960       -0.1294632998
        1.0250558547        0.6067375607       -0.2492209929
        1.0250558547        0.6218305253       -0.4595687614
        1.0250558547        0.6369234900       -0.8120351415
        1.0250558547        0.6520164547       -1.3755937633
        1.0250558547        0.6671094193       -2.2353445745
        1.0250558547        0.6822023840       -3.4859049579
        1.0250558547        0.6972953487       -5.2175134714
        1.0250558547        0.7123883133       -7.4945077767
        1.0250558547        0.7274812780      -10.3293536129
        1.0250558547        0.7425742427      -13.6597321802
        1.0250558547        0.7576672073      -17.3386766366
        1.0250558547        0.7727601720      -21.1456114400
        1.0250558547        0.7878531367      -24.8189966113
        1.0250558547        0.8029461013      -28.1022891094
        1.0250558547        0.8180390660      -30.7891246921
        1.0250558547        0.8331320307      -32.7543238576
        1.0250558547        0.8482249953      -33.9638712274
        1.0250558547        0.8633179600      -34.4655237542
        1.0250558547        0.8784109247      -34.3677869375
        1.0250558547        0.8935038893      -33.8161268444
        1.0250558547        0.9085968540      -32.9717534946
        1.0250558547        0.9236898187      -31.9931244656
        1.0250558547        0.9387827833      -31.0177480549
        1.0250558547        0.9538757480      -30.1443592114
        1.0250558547        0.9689687127      -29.4209169761
        1.0250558547        0.9840616773      -28.8462964267
        1.0250558547        0.9991546420      -28.3887383065
        1.0250558547        1.0142476067      -28.0141005695
        1.0250558547        1.0293405713      -27.7092634475
        1.0250558547        1.0444335360      -27.4876254968
        1.0250558547        1.0595265007      -27.3747658252
        1.0250558547        1.0746194653      -27.3856074586
        1.0250558547        1.0897124300      -27.5097638281
        1.0250558547        1.1048053947      -27.7144433910
        1.0250558547        1.1198983593      -27.9595649821
        1.0250558547        1.1349913240      -28.2094946614
        1.0250558547        1.1500842887      -28.4288182404
        1.0250558547        1.1651772533      -28.5635563355
        1.0250558547        1.1802702180      -28.5226993914
        1.0250558547        1.1953631827      -28.1771912822
        1.0250558547        1.2104561473      -27.3834258251
        1.0250558547        1.2255491120      -26.0240552175
        1.0250558547        1.2406420767      -24.0498437774
        1.0250558547        1.2557350413      -21.5061455330
        1.0250558547        1.2708280060      -18.5340423824
        1.0250558547        1.2859209707      -15.3452008541
        1.0250558547        1.3010139353      -12.1781845313
        1.0250558547        1.3161069000       -9.2500710063
        1.0250558547        1.3311998647       -6.7183707816
        1.0250558547        1.3462928293       -4.6633277936
        1.0250558547        1.3613857940       -3.0919000629
        1.0250558547        1.3764787587       -1.9568155839
        1.0250558547        1.3915717233       -1.1808892303
        1.0250558547        1.4066646880       -0.6785484023
        1.0250558547        1.4217576527       -0.3706274946
        1.0250558547        1.4368506173       -0.1921051811
        1.0250558547        1.4519435820       -0.0943449960
        1.0250558547        1.4670365467       -0.0438465371
        1.0250558547        1.4821295113       -0.0192649932
        1.0250558547        1.4972224760       -0.0079959437
        1.0250558547        1.5123154407       -0.0031323718
        1.0250558547        1.5274084053       -0.0011569519
        1.0250558547        1.5425013700       -0.0004023172
        1.0250558547        1.5575943347       -0.0001314542
        1.0250558547        1.5726872993       -0.0000402681
        1.0250558547        1.5877802640       -0.0000115318

        1.0400327895        0.0935767620        0.0000000000
        1.0400327895        0.1086697267        0.0000000000
        1.0400327895        0.1237626913        0.0000000000
        1.0400327895        0.1388556560        0.0000000000
        1.0400327895        0.1539486207        0.0000000000
        1.0400327895        0.1690415853        0.0000000000
        1.0400327895        0.1841345500        0.0000000000
        1.0400327895        0.1992275147        0.0000000000
        1.0400327895        0.2143204793        0.0000000000
        1.0400327895        0.2294134440        0.0000000000
        1.0400327895        0.2445064087        0.0000000000
        1.0400327895        0.2595993733        0.0000000000
        1.0400327895        0.2746923380        0.0000000000
        1.0400327895        0.2897853027        0.0000000000
        1.0400327895        0.3048782673        0.0000000000
        1.0400327895        0.3199712320        0.0000000000
        1.0400327895        0.3350641967        0.0000000000
        1.0400327895        0.3501571613        0.0000000000
        1.0400327895        0.3652501260        0.0000000000
        1.0400327895        0.3803430907        0.0000000000
        1.0400327895        0.3954360553        0.0000000000
        1.0400327895        0.4105290200        0.0000000000
        1.0400327895        0.4256219847       -0.0000018415
        1.0400327895        0.4407149493       -0.0000058713
        1.0400327895        0.4558079140       -0.0000179156
        1.0400327895        0.4709008787       -0.0000523977
        1.0400327895        0.4859938433       -0.0001470561
        1.0400327895        0.5010868080       -0.0003963355
        1.0400327895        0.5161797727       -0.0010260464
        1.0400327895        0.5312727373       -0.0025509451
        1.0400327895        0.5463657020       -0.0060871574
        1.0400327895        0.5614586667       -0.0139307646
        1.0400327895        0.5765516313       -0.0305534939
        1.0400327895        0.5916445960       -0.0641877933
        1.0400327895        0.6067375607       -0.1291476450
        1.0400327895        0.6218305253       -0.2489204816
        1.0400327895        0.6369234900       -0.4598132043
        1.0400327895        0.6520164547       -0.8144679552
        1.0400327895        0.6671094193       -1.3838429712
        1.0400327895        0.6822023840       -2.2554359880
        1.0400327895        0.6972953487       -3.5251448559
        1.0400327895        0.7123883133       -5.2810577769
        1.0400327895        0.7274812780       -7.5802273772
        1.0400327895        0.7425742427      -10.4235507431
        1.0400327895        0.7576672073      -13.7372062751
        1.0400327895        0.7727601720      -17.3691353095
        1.0400327895        0.7878531367      -21.1047035735
        1.0400327895        0.8029461013      -24.6986103477
        1.0400327895        0.8180390660      -27.9140119446
        1.0400327895        0.8331320307      -30.5579159602
        1.0400327895        0.8482249953      -32.5048353714
        1.0400327895        0.8633179600      -33.7063626069
        1.0400327895        0.8784109247      -34.1893561308
        1.0400327895        0.8935038893      -34.0470894437
        1.0400327895        0.9085968540      -33.4255130931
        1.0400327895        0.9236898187      -32.5032827247
        1.0400327895        0.9387827833      -31.4637301544
        1.0400327895        0.9538757480      -30.4618289341
        1.0400327895        0.9689687127      -29.5964074734
        1.0400327895        0.9840616773      -28.9004048749
        1.0400327895        0.9991546420      -28.3551809185
        1.0400327895        1.0142476067      -27.9217552393
        1.0400327895        1.0293405713      -27.5715544980
        1.0400327895        1.0444335360      -27.2999338464
        1.0400327895        1.0595265007      -27.1177763866
        1.0400327895        1.0746194653      -27.0316490796
        1.0400327895        1.0897124300      -27.0301675749
        1.0400327895        1.1048053947      -27.0876818757
        1.0400327895        1.1198983593      -27.1809390749
        1.0400327895        1.1349913240      -27.3023548413
        1.0400327895        1.1500842887      -27.4549494986
        1.0400327895        1.1651772533      -27.6279309579
        1.0400327895        1.1802702180      -27.7672676820
        1.0400327895        1.1953631827      -27.7609092033
        1.0400327895        1.2104561473      -27.4508562888
        1.0400327895        1.2255491120      -26.6705045557
        1.0400327895        1.2406420767      -25.2941804333
        1.0400327895        1.2557350413      -23.2810371628
        1.0400327895        1.2708280060      -20.6974692321
        1.0400327895        1.2859209707      -17.7094472773
        1.0400327895        1.3010139353      -14.5468062133
        1.0400327895        1.3161069000      -11.4520060818
        1.0400327895        1.3311998647       -8.6311973059
        1.0400327895        1.3462928293       -6.2224736250
        1.0400327895        1.3613857940       -4.2870055263
        1.0400327895        1.3764787587       -2.8191785641
        1.0400327895        1.3915717233       -1.7668923051
        1.0400327895        1.4066646880       -1.0535768086
        1.0400327895        1.4217576527       -0.5966668718
        1.0400327895        1.4368506173       -0.3204211899
        1.0400327895        1.4519435820       -0.1629551695
        1.0400327895        1.4670365467       -0.0784011175
        1.0400327895        1.4821295113       -0.0356529814
        1.0400327895        1.4972224760       -0.0153102164
        1.0400327895        1.5123154407       -0.0062010673
        1.0400327895        1.5274084053       -0.0023652436
        1.0400327895        1.5425013700       -0.0008479163
        1.0400327895        1.5575943347       -0.0002850111
        1.0400327895        1.5726872993       -0.0000895962
        1.0400327895        1.5877802640       -0.0000262667

        1.0550097242        0.0935767620        0.0000000000
        1.0550097242        0.1086697267        0.0000000000
        1.0550097242        0.1237626913        0.0000000000
        1.0550097242        0.1388556560        0.0000000000
        1.0550097242        0.1539486207        0.0000000000
        1.0550097242        0.1690415853        0.0000000000
        1.0550097242        0.1841345500        0.0000000000
        1.0550097242        0.1992275147        0.0000000000
        1.0550097242        0.2143204793        0.0000000000
        1.0550097242        0.2294134440        0.0000000000
        1.0550097242        0.2445064087        0.0000000000
        1.0550097242        0.2595993733        0.0000000000
        1.0550097242        0.2746923380        0.0000000000
        1.0550097242        0.2897853027        0.0000000000
        1.0550097242        0.3048782673        0.0000000000
        1.0550097242        0.3199712320        0.0000000000
        1.0550097242        0.3350641967        0.0000000000
        1.0550097242        0.3501571613        0.0000000000
        1.0550097242        0.3652501260        0.0000000000
        1.0550097242        0.3803430907        0.0000000000
        1.0550097242        0.3954360553        0.0000000000
        1.0550097242        0.4105290200        0.0000000000
        1.0550097242        0.4256219847        0.0000000000
        1.0550097242        0.4407149493       -0.0000017515
        1.0550097242        0.4558079140       -0.0000056018
        1.0550097242        0.4709008787       -0.0000171801
        1.0550097242        0.4859938433       -0.0000505751
        1.0550097242        0.5010868080       -0.0001429766
        1.0550097242        0.5161797727       -0.0003881474
        1.0550097242        0.5312727373       -0.0010113820
        1.0550097242        0.5463657020       -0.0025275305
        1.0550097242        0.5614586667       -0.0060535382
        1.0550097242        0.5765516313       -0.0138869611
        1.0550097242        0.5916445960       -0.0305069049
        1.0550097242        0.6067375607       -0.0641880380
        1.0550097242        0.6218305253       -0.1294088485
        1.0550097242        0.6369234900       -0.2501158088
        1.0550097242        0.6520164547       -0.4635752115
        1.0550097242        0.6671094193       -0.8239180669
        1.0550097242        0.6822023840       -1.4036265769
        1.0550097242        0.6972953487       -2.2905107143
        1.0550097242        0.7123883133       -3.5778880538
        1.0550097242        0.7274812780       -5.3473518086
        1.0550097242        0.7425742427       -7.6465907941
        1.0550097242        0.7576672073      -10.4679551954
        1.0550097242        0.7727601720      -13.7349123819
        1.0550097242        0.7878531367      -17.3019074462
        1.0550097242        0.8029461013      -20.9689017462
        1.0550097242        0.8180390660      -24.5071222920
        1.0550097242        0.8331320307      -27.6896826353
        1.0550097242        0.8482249953      -30.3208396203
        1.0550097242        0.8633179600      -32.2600154301
        1.0550097242        0.8784109247      -33.4392984973
        1.0550097242        0.8935038893      -33.8737680236
        1.0550097242        0.9085968540      -33.6620541937
        1.0550097242        0.9236898187      -32.9723357189
        1.0550097242        0.9387827833      -32.0106791847
        1.0550097242        0.9538757480      -30.9762977212
        1.0550097242        0.9689687127      -30.0181147374
        1.0550097242        0.9840616773      -29.2107940398
        1.0550097242        0.9991546420      -28.5606982301
        1.0550097242        1.0142476067      -28.0363503615
        1.0550097242        1.0293405713      -27.6044240373
        1.0550097242        1.0444335360      -27.2507934093
        1.0550097242        1.0595265007      -26.9780702512
        1.0550097242        1.0746194653      -26.7880575171
        1.0550097242        1.0897124300      -26.6674600811
        1.0550097242        1.1048053947      -26.5906861738
        1.0550097242        1.1198983593      -26.5380826878
        1.0550097242        1.1349913240      -26.5136462832
        1.0550097242        1.1500842887      -26.5445694604
        1.0550097242        1.1651772533      -26.6572258555
        1.0550097242        1.1802702180      -26.8408371648
        1.0550097242        1.1953631827      -27.0192059234
        1.0550097242        1.2104561473      -27.0475954830
        1.0550097242        1.2255491120      -26.7399193306
        1.0550097242        1.2406420767      -25.9181839535
        1.0550097242        1.2557350413      -24.4670141944
        1.0550097242        1.2708280060      -22.3735628579
        1.0550097242        1.2859209707      -19.7380504673
        1.0550097242        1.3010139353      -16.7514645593
        1.0550097242        1.3161069000      -13.6499730059
        1.0550097242        1.3311998647      -10.6636524935
        1.0550097242        1.3462928293       -7.9761145476
        1.0550097242        1.3613857940       -5.7035137914
        1.0550097242        1.3764787587       -3.8923553957
        1.0550097242        1.3915717233       -2.5303688318
        1.0550097242        1.4066646880       -1.5640172684
        1.0550097242        1.4217576527       -0.9175906222
        1.0550097242        1.4368506173       -0.5102595502
        1.0550097242        1.4519435820       -0.2686384623
        1.0550097242        1.4670365467       -0.1337646004
        1.0550097242        1.4821295113       -0.0629288866
        1.0550097242        1.4972224760       -0.0279338559
        1.0550097242        1.5123154407       -0.0116804482
        1.0550097242        1.5274084053       -0.0045913159
        1.0550097242        1.5425013700       -0.0016924558
        1.0550097242        1.5575943347       -0.0005835139
        1.0550097242        1.5726872993       -0.0001876621
        1.0550097242        1.5877802640       -0.0000561460

        1.0699866589        0.0935767620        0.0000000000
        1.0699866589        0.1086697267        0.0000000000
        1.0699866589        0.1237626913        0.0000000000
        1.0699866589        0.1388556560        0.0000000000
        1.0699866589        0.1539486207        0.0000000000
        1.0699866589        0.1690415853        0.0000000000
        1.0699866589        0.1841345500        0.0000000000
        1.0699866589        0.1992275147        0.0000000000
        1.0699866589        0.2143204793        0.0000000000
        1.0699866589        0.2294134440        0.0000000000
        1.0699866589        0.2445064087        0.0000000000
        1.0699866589        0.2595993733        0.0000000000
        1.0699866589        0.2746923380        0.0000000000
        1.0699866589        0.2897853027        0.0000000000
        1.0699866589        0.3048782673        0.0000000000
        1.0699866589        0.3199712320        0.0000000000
        1.0699866589        0.3350641967        0.0000000000
        1.0699866589        0.3501571613        0.0000000000
        1.0699866589        0.3652501260        0.0000000000
        1.0699866589        0.3803430907        0.0000000000
        1.0699866589        0.3954360553        0.0000000000
        1.0699866589        0.4105290200        0.0000000000
        1.0699866589        0.4256219847        0.0000000000
        1.0699866589        0.4407149493        0.0000000000
        1.0699866589        0.4558079140       -0.0000016775
        1.0699866589        0.4709008787       -0.0000053993
        1.0699866589        0.4859938433       -0.0000166808
        1.0699866589        0.5010868080       -0.0000494731
        1.0699866589        0.5161797727       -0.0001408269
        1.0699866589        0.5312727373       -0.0003844764
        1.0699866589        0.5463657020       -0.0010059834
        1.0699866589        0.5614586667       -0.0025211171
        1.0699866589        0.5765516313       -0.0060500431
        1.0699866589        0.5916445960       -0.0139040237
        1.0699866589        0.6067375607       -0.0306136832
        1.0699866589        0.6218305253       -0.0646087894
        1.0699866589        0.6369234900       -0.1307369438
        1.0699866589        0.6520164547       -0.2536320783
        1.0699866589        0.6671094193       -0.4715134678
        1.0699866589        0.6822023840       -0.8393010093
        1.0699866589        0.6972953487       -1.4291870207
        1.0699866589        0.7123883133       -2.3264940488
        1.0699866589        0.7274812780       -3.6193242031
        1.0699866589        0.7425742427       -5.3823445357
        1.0699866589        0.7576672073       -7.6574910849
        1.0699866589        0.7727601720      -10.4362486050
        1.0699866589        0.7878531367      -13.6484220432
        1.0699866589        0.8029461013      -17.1607790591
        1.0699866589        0.8180390660      -20.7864361701
        1.0699866589        0.8331320307      -24.3036166339
        1.0699866589        0.8482249953      -27.4812625224
        1.0699866589        0.8633179600      -30.1088846048
        1.0699866589        0.8784109247      -32.0279755028
        1.0699866589        0.8935038893      -33.1608900605
        1.0699866589        0.9085968540      -33.5300086063
        1.0699866589        0.9236898187      -33.2576426255
[truncated: 210,121 more chars]
