# Supplementary material for: How well do force fields capture the strength of salt bridges in proteins?
Source: PeerJ. 2018 Jun 11;6:e4967. doi: 10.7717/peerj.4967 (PMC6001725; doi:10.7717/peerj.4967)
Supplement: Data S1 — Raw data including input files for simulations (Gromacs and PLUMED) and output from PLUMED (bias and free energy surfaces). [file peerj-06-4967-s003.bz2 › raw_data/OPLS/K12/run.mdp]

define                   = 

integrator               = md
tinit                    = 0
dt                       = 0.002   #tot 100 ns
nsteps                   = 50000000
nstcomm                  = 1

nstxout                  = 5000
nstvout                  = 5000
nstfout                  = 0
nstlog                   = 5000
nstenergy                = 1000
nstxtcout                = 1000
xtc-precision            = 1000
xtc_grps                 = Protein
##### Energy monitoring #####
energygrps               = Protein  Non-Protein

nstlist                  = 10
ns_type                  = grid
pbc                      = xyz
periodic_molecules        = no
epsilon_r                = 1
epsilon_rf               = 1

rlist                    = 0.9 
rlistlong                = -1
coulombtype              = pme
rcoulomb                 = 0.9
rvdw                     = 0.9
vdwtype			 = cut-off
fourierspacing           = 0.12
pme_order                = 4
ewald_rtol               = 1e-05
ewald_geometry           = 3d
epsilon_surface          = 0
optimize_fft             = yes


##### Bussi temperature coupling is on in two groups #####
tcoupl                   =  v-rescale
tc-grps                  = protein  non-protein
tau_t                    = 0.2       0.2
ref_t                    = 298 298

##### Generate velocites #####
gen_vel                  = yes
gen_temp                 = 298
gen_seed                 = -1

 OPTIONS FOR BONDS
constraints              = all-bonds
; Type of constraint algorithm
constraint-algorithm     = Lincs
; Do not constrain the start configuration
continuation             = no
; Use successive overrelaxation to reduce the number of shake iterations
Shake-SOR                = no
; Relative tolerance of shake
shake-tol                = 0.0001
; Highest order in the expansion of the constraint coupling matrix
lincs-order              = 4
; Number of iterations in the final step of LINCS. 1 is fine for
; normal simulations, but use 2 to conserve energy in NVE runs.
; For energy minimization with constraints it should be 4 to 8.
lincs-iter               = 4
; Lincs will write a warning to the stderr if in one step a bond
; rotates over more degrees than
lincs-warnangle          = 30
; Convert harmonic bonds to morse potentials
morse                    = no
