# Supplementary material for: How well do force fields capture the strength of salt bridges in proteins?
Source: PeerJ. 2018 Jun 11;6:e4967. doi: 10.7717/peerj.4967 (PMC6001725; doi:10.7717/peerj.4967)
Supplement: Data S1 — Raw data including input files for simulations (Gromacs and PLUMED) and output from PLUMED (bias and free energy surfaces). [file peerj-06-4967-s003.bz2 › raw_data/OPLS/K39/fes.dat]

        0.0897152450        0.0863772960       -0.0000150587
        0.0897152450        0.1011326377       -0.0000430675
        0.0897152450        0.1158879794       -0.0001140209
        0.0897152450        0.1306433210       -0.0002797134
        0.0897152450        0.1453986627       -0.0006365572
        0.0897152450        0.1601540044       -0.0013457294
        0.0897152450        0.1749093461       -0.0026472507
        0.0897152450        0.1896646877       -0.0048552712
        0.0897152450        0.2044200294       -0.0083222927
        0.0897152450        0.2191753711       -0.0133690255
        0.0897152450        0.2339307128       -0.0201929982
        0.0897152450        0.2486860544       -0.0287851992
        0.0897152450        0.2634413961       -0.0388890790
        0.0897152450        0.2781967378       -0.0500241263
        0.0897152450        0.2929520795       -0.0615716757
        0.0897152450        0.3077074212       -0.0728965127
        0.0897152450        0.3224627628       -0.0834656589
        0.0897152450        0.3372181045       -0.0929276536
        0.0897152450        0.3519734462       -0.1011264250
        0.0897152450        0.3667287879       -0.1080390239
        0.0897152450        0.3814841295       -0.1136473794
        0.0897152450        0.3962394712       -0.1177830336
        0.0897152450        0.4109948129       -0.1200136257
        0.0897152450        0.4257501546       -0.1196504890
        0.0897152450        0.4405054962       -0.1159247958
        0.0897152450        0.4552608379       -0.1083013657
        0.0897152450        0.4700161796       -0.0968077456
        0.0897152450        0.4847715213       -0.0822121511
        0.0897152450        0.4995268629       -0.0659333360
        0.0897152450        0.5142822046       -0.0496947464
        0.0897152450        0.5290375463       -0.0350683163
        0.0897152450        0.5437928880       -0.0231042170
        0.0897152450        0.5585482297       -0.0141827244
        0.0897152450        0.5733035713       -0.0081008993
        0.0897152450        0.5880589130       -0.0043020694
        0.0897152450        0.6028142547       -0.0021236580
        0.0897152450        0.6175695964       -0.0009746829
        0.0897152450        0.6323249380       -0.0004162378
        0.0897152450        0.6470802797       -0.0001656078
        0.0897152450        0.6618356214       -0.0000615036
        0.0897152450        0.6765909631       -0.0000213748
        0.0897152450        0.6913463047       -0.0000069741
        0.0897152450        0.7061016464       -0.0000021446
        0.0897152450        0.7208569881        0.0000000000
        0.0897152450        0.7356123298        0.0000000000
        0.0897152450        0.7503676715        0.0000000000
        0.0897152450        0.7651230131        0.0000000000
        0.0897152450        0.7798783548        0.0000000000
        0.0897152450        0.7946336965        0.0000000000
        0.0897152450        0.8093890382        0.0000000000
        0.0897152450        0.8241443798        0.0000000000
        0.0897152450        0.8388997215        0.0000000000
        0.0897152450        0.8536550632        0.0000000000
        0.0897152450        0.8684104049        0.0000000000
        0.0897152450        0.8831657465        0.0000000000
        0.0897152450        0.8979210882        0.0000000000
        0.0897152450        0.9126764299        0.0000000000
        0.0897152450        0.9274317716        0.0000000000
        0.0897152450        0.9421871133        0.0000000000
        0.0897152450        0.9569424549        0.0000000000
        0.0897152450        0.9716977966        0.0000000000
        0.0897152450        0.9864531383        0.0000000000
        0.0897152450        1.0012084800        0.0000000000
        0.0897152450        1.0159638216        0.0000000000
        0.0897152450        1.0307191633        0.0000000000
        0.0897152450        1.0454745050        0.0000000000
        0.0897152450        1.0602298467        0.0000000000
        0.0897152450        1.0749851883        0.0000000000
        0.0897152450        1.0897405300        0.0000000000
        0.0897152450        1.1044958717        0.0000000000
        0.0897152450        1.1192512134        0.0000000000
        0.0897152450        1.1340065551        0.0000000000
        0.0897152450        1.1487618967        0.0000000000
        0.0897152450        1.1635172384        0.0000000000
        0.0897152450        1.1782725801        0.0000000000
        0.0897152450        1.1930279218        0.0000000000
        0.0897152450        1.2077832634        0.0000000000
        0.0897152450        1.2225386051        0.0000000000
        0.0897152450        1.2372939468        0.0000000000
        0.0897152450        1.2520492885        0.0000000000
        0.0897152450        1.2668046301        0.0000000000
        0.0897152450        1.2815599718        0.0000000000
        0.0897152450        1.2963153135        0.0000000000
        0.0897152450        1.3110706552        0.0000000000
        0.0897152450        1.3258259968        0.0000000000
        0.0897152450        1.3405813385        0.0000000000
        0.0897152450        1.3553366802        0.0000000000
        0.0897152450        1.3700920219        0.0000000000
        0.0897152450        1.3848473636        0.0000000000
        0.0897152450        1.3996027052        0.0000000000
        0.0897152450        1.4143580469        0.0000000000
        0.0897152450        1.4291133886        0.0000000000
        0.0897152450        1.4438687303        0.0000000000
        0.0897152450        1.4586240719        0.0000000000
        0.0897152450        1.4733794136        0.0000000000
        0.0897152450        1.4881347553        0.0000000000
        0.0897152450        1.5028900970        0.0000000000
        0.0897152450        1.5176454386        0.0000000000
        0.0897152450        1.5324007803        0.0000000000
        0.0897152450        1.5471561220        0.0000000000

        0.1045816949        0.0863772960       -0.0000428891
        0.1045816949        0.1011326377       -0.0001221507
        0.1045816949        0.1158879794       -0.0003219881
        0.1045816949        0.1306433210       -0.0007863275
        0.1045816949        0.1453986627       -0.0017811144
        0.1045816949        0.1601540044       -0.0037472131
        0.1045816949        0.1749093461       -0.0073346154
        0.1045816949        0.1896646877       -0.0133834126
        0.1045816949        0.2044200294       -0.0228198748
        0.1045816949        0.2191753711       -0.0364622038
        0.1045816949        0.2339307128       -0.0547758169
        0.1045816949        0.2486860544       -0.0776601071
        0.1045816949        0.2634413961       -0.1043580137
        0.1045816949        0.2781967378       -0.1335419928
        0.1045816949        0.2929520795       -0.1635609849
        0.1045816949        0.3077074212       -0.1927698807
        0.1045816949        0.3224627628       -0.2198362158
        0.1045816949        0.3372181045       -0.2439311921
        0.1045816949        0.3519734462       -0.2647453749
        0.1045816949        0.3667287879       -0.2823090754
        0.1045816949        0.3814841295       -0.2966473989
        0.1045816949        0.3962394712       -0.3073694465
        0.1045816949        0.4109948129       -0.3133663348
        0.1045816949        0.4257501546       -0.3128228265
        0.1045816949        0.4405054962       -0.3036700381
        0.1045816949        0.4552608379       -0.2844068629
        0.1045816949        0.4700161796       -0.2549773135
        0.1045816949        0.4847715213       -0.2172676766
        0.1045816949        0.4995268629       -0.1749064097
        0.1045816949        0.5142822046       -0.1323829882
        0.1045816949        0.5290375463       -0.0938547509
        0.1045816949        0.5437928880       -0.0621560687
        0.1045816949        0.5585482297       -0.0383779035
        0.1045816949        0.5733035713       -0.0220661250
        0.1045816949        0.5880589130       -0.0118077481
        0.1045816949        0.6028142547       -0.0058803753
        0.1045816949        0.6175695964       -0.0027270152
        0.1045816949        0.6323249380       -0.0011790116
        0.1045816949        0.6470802797       -0.0004760748
        0.1045816949        0.6618356214       -0.0001799848
        0.1045816949        0.6765909631       -0.0000639134
        0.1045816949        0.6913463047       -0.0000214015
        0.1045816949        0.7061016464       -0.0000067880
        0.1045816949        0.7208569881       -0.0000020491
        0.1045816949        0.7356123298        0.0000000000
        0.1045816949        0.7503676715        0.0000000000
        0.1045816949        0.7651230131        0.0000000000
        0.1045816949        0.7798783548        0.0000000000
        0.1045816949        0.7946336965        0.0000000000
        0.1045816949        0.8093890382        0.0000000000
        0.1045816949        0.8241443798        0.0000000000
        0.1045816949        0.8388997215        0.0000000000
        0.1045816949        0.8536550632        0.0000000000
        0.1045816949        0.8684104049        0.0000000000
        0.1045816949        0.8831657465        0.0000000000
        0.1045816949        0.8979210882        0.0000000000
        0.1045816949        0.9126764299        0.0000000000
        0.1045816949        0.9274317716        0.0000000000
        0.1045816949        0.9421871133        0.0000000000
        0.1045816949        0.9569424549        0.0000000000
        0.1045816949        0.9716977966        0.0000000000
        0.1045816949        0.9864531383        0.0000000000
        0.1045816949        1.0012084800        0.0000000000
        0.1045816949        1.0159638216        0.0000000000
        0.1045816949        1.0307191633        0.0000000000
        0.1045816949        1.0454745050        0.0000000000
        0.1045816949        1.0602298467        0.0000000000
        0.1045816949        1.0749851883        0.0000000000
        0.1045816949        1.0897405300        0.0000000000
        0.1045816949        1.1044958717        0.0000000000
        0.1045816949        1.1192512134        0.0000000000
        0.1045816949        1.1340065551        0.0000000000
        0.1045816949        1.1487618967        0.0000000000
        0.1045816949        1.1635172384        0.0000000000
        0.1045816949        1.1782725801        0.0000000000
        0.1045816949        1.1930279218        0.0000000000
        0.1045816949        1.2077832634        0.0000000000
        0.1045816949        1.2225386051        0.0000000000
        0.1045816949        1.2372939468        0.0000000000
        0.1045816949        1.2520492885        0.0000000000
        0.1045816949        1.2668046301        0.0000000000
        0.1045816949        1.2815599718        0.0000000000
        0.1045816949        1.2963153135        0.0000000000
        0.1045816949        1.3110706552        0.0000000000
        0.1045816949        1.3258259968        0.0000000000
        0.1045816949        1.3405813385        0.0000000000
        0.1045816949        1.3553366802        0.0000000000
        0.1045816949        1.3700920219        0.0000000000
        0.1045816949        1.3848473636        0.0000000000
        0.1045816949        1.3996027052        0.0000000000
        0.1045816949        1.4143580469        0.0000000000
        0.1045816949        1.4291133886        0.0000000000
        0.1045816949        1.4438687303        0.0000000000
        0.1045816949        1.4586240719        0.0000000000
        0.1045816949        1.4733794136        0.0000000000
        0.1045816949        1.4881347553        0.0000000000
        0.1045816949        1.5028900970        0.0000000000
        0.1045816949        1.5176454386        0.0000000000
        0.1045816949        1.5324007803        0.0000000000
        0.1045816949        1.5471561220        0.0000000000

        0.1194481447        0.0863772960       -0.0001128356
        0.1194481447        0.1011326377       -0.0003200039
        0.1194481447        0.1158879794       -0.0008397802
        0.1194481447        0.1306433210       -0.0020412887
        0.1194481447        0.1453986627       -0.0046012813
        0.1194481447        0.1601540044       -0.0096315159
        0.1194481447        0.1749093461       -0.0187533627
        0.1194481447        0.1896646877       -0.0340333693
        0.1194481447        0.2044200294       -0.0577052769
        0.1194481447        0.2191753711       -0.0916746049
        0.1194481447        0.2339307128       -0.1369168673
        0.1194481447        0.2486860544       -0.1929804732
        0.1194481447        0.2634413961       -0.2578168410
        0.1194481447        0.2781967378       -0.3280529044
        0.1194481447        0.2929520795       -0.3996431735
        0.1194481447        0.3077074212       -0.4686880478
        0.1194481447        0.3224627628       -0.5321557751
        0.1194481447        0.3372181045       -0.5882951365
        0.1194481447        0.3519734462       -0.6366184852
        0.1194481447        0.3667287879       -0.6774284067
        0.1194481447        0.3814841295       -0.7109677880
        0.1194481447        0.3962394712       -0.7364244255
        0.1194481447        0.4109948129       -0.7511948748
        0.1194481447        0.4257501546       -0.7508914610
        0.1194481447        0.4405054962       -0.7304069850
        0.1194481447        0.4552608379       -0.6858853029
        0.1194481447        0.4700161796       -0.6168666032
        0.1194481447        0.4847715213       -0.5275598859
        0.1194481447        0.4995268629       -0.4264542854
        0.1194481447        0.5142822046       -0.3242672027
        0.1194481447        0.5290375463       -0.2310851841
        0.1194481447        0.5437928880       -0.1539319582
        0.1194481447        0.5585482297       -0.0956757854
        0.1194481447        0.5733035713       -0.0554308372
        0.1194481447        0.5880589130       -0.0299250369
        0.1194481447        0.6028142547       -0.0150588755
        0.1194481447        0.6175695964       -0.0070704945
        0.1194481447        0.6323249380       -0.0031026211
        0.1194481447        0.6470802797       -0.0012754644
        0.1194481447        0.6618356214       -0.0004927622
        0.1194481447        0.6765909631       -0.0001796079
        0.1194481447        0.6913463047       -0.0000620423
        0.1194481447        0.7061016464       -0.0000204091
        0.1194481447        0.7208569881       -0.0000064239
        0.1194481447        0.7356123298       -0.0000019426
        0.1194481447        0.7503676715        0.0000000000
        0.1194481447        0.7651230131        0.0000000000
        0.1194481447        0.7798783548        0.0000000000
        0.1194481447        0.7946336965        0.0000000000
        0.1194481447        0.8093890382        0.0000000000
        0.1194481447        0.8241443798        0.0000000000
        0.1194481447        0.8388997215        0.0000000000
        0.1194481447        0.8536550632        0.0000000000
        0.1194481447        0.8684104049        0.0000000000
        0.1194481447        0.8831657465        0.0000000000
        0.1194481447        0.8979210882        0.0000000000
        0.1194481447        0.9126764299        0.0000000000
        0.1194481447        0.9274317716        0.0000000000
        0.1194481447        0.9421871133        0.0000000000
        0.1194481447        0.9569424549        0.0000000000
        0.1194481447        0.9716977966        0.0000000000
        0.1194481447        0.9864531383        0.0000000000
        0.1194481447        1.0012084800        0.0000000000
        0.1194481447        1.0159638216        0.0000000000
        0.1194481447        1.0307191633        0.0000000000
        0.1194481447        1.0454745050        0.0000000000
        0.1194481447        1.0602298467        0.0000000000
        0.1194481447        1.0749851883        0.0000000000
        0.1194481447        1.0897405300        0.0000000000
        0.1194481447        1.1044958717        0.0000000000
        0.1194481447        1.1192512134        0.0000000000
        0.1194481447        1.1340065551        0.0000000000
        0.1194481447        1.1487618967        0.0000000000
        0.1194481447        1.1635172384        0.0000000000
        0.1194481447        1.1782725801        0.0000000000
        0.1194481447        1.1930279218        0.0000000000
        0.1194481447        1.2077832634        0.0000000000
        0.1194481447        1.2225386051        0.0000000000
        0.1194481447        1.2372939468        0.0000000000
        0.1194481447        1.2520492885        0.0000000000
        0.1194481447        1.2668046301        0.0000000000
        0.1194481447        1.2815599718        0.0000000000
        0.1194481447        1.2963153135        0.0000000000
        0.1194481447        1.3110706552        0.0000000000
        0.1194481447        1.3258259968        0.0000000000
        0.1194481447        1.3405813385        0.0000000000
        0.1194481447        1.3553366802        0.0000000000
        0.1194481447        1.3700920219        0.0000000000
        0.1194481447        1.3848473636        0.0000000000
        0.1194481447        1.3996027052        0.0000000000
        0.1194481447        1.4143580469        0.0000000000
        0.1194481447        1.4291133886        0.0000000000
        0.1194481447        1.4438687303        0.0000000000
        0.1194481447        1.4586240719        0.0000000000
        0.1194481447        1.4733794136        0.0000000000
        0.1194481447        1.4881347553        0.0000000000
        0.1194481447        1.5028900970        0.0000000000
        0.1194481447        1.5176454386        0.0000000000
        0.1194481447        1.5324007803        0.0000000000
        0.1194481447        1.5471561220        0.0000000000

        0.1343145946        0.0863772960       -0.0002744676
        0.1343145946        0.1011326377       -0.0007750690
        0.1343145946        0.1158879794       -0.0020247903
        0.1343145946        0.1306433210       -0.0048982149
        0.1343145946        0.1453986627       -0.0109855428
        0.1343145946        0.1601540044       -0.0228738024
        0.1343145946        0.1749093461       -0.0442912280
        0.1343145946        0.1896646877       -0.0799164931
        0.1343145946        0.2044200294       -0.1346931621
        0.1343145946        0.2191753711       -0.2126651221
        0.1343145946        0.2339307128       -0.3156173527
        0.1343145946        0.2486860544       -0.4420226452
        0.1343145946        0.2634413961       -0.5867904859
        0.1343145946        0.2781967378       -0.7420347230
        0.1343145946        0.2929520795       -0.8986545467
        0.1343145946        0.3077074212       -1.0481974299
        0.1343145946        0.3224627628       -1.1844047487
        0.1343145946        0.3372181045       -1.3040011394
        0.1343145946        0.3519734462       -1.4065221429
        0.1343145946        0.3667287879       -1.4931733489
        0.1343145946        0.3814841295       -1.5649129693
        0.1343145946        0.3962394712       -1.6202446275
        0.1343145946        0.4109948129       -1.6535740801
        0.1343145946        0.4257501546       -1.6551761397
        0.1343145946        0.4405054962       -1.6134847406
        0.1343145946        0.4552608379       -1.5194242055
        0.1343145946        0.4700161796       -1.3712197132
        0.1343145946        0.4847715213       -1.1773816230
        0.1343145946        0.4995268629       -0.9560662502
        0.1343145946        0.5142822046       -0.7307129013
        0.1343145946        0.5290375463       -0.5237688984
        0.1343145946        0.5437928880       -0.3512156348
        0.1343145946        0.5585482297       -0.2199678312
        0.1343145946        0.5733035713       -0.1285770557
        0.1343145946        0.5880589130       -0.0701431104
        0.1343145946        0.6028142547       -0.0357390706
        0.1343145946        0.6175695964       -0.0170327255
        0.1343145946        0.6323249380       -0.0076101490
        0.1343145946        0.6470802797       -0.0031974511
        0.1343145946        0.6618356214       -0.0012681903
        0.1343145946        0.6765909631       -0.0004769566
        0.1343145946        0.6913463047       -0.0001709164
        0.1343145946        0.7061016464       -0.0000586346
        0.1343145946        0.7208569881       -0.0000193362
        0.1343145946        0.7356123298       -0.0000061478
        0.1343145946        0.7503676715       -0.0000018874
        0.1343145946        0.7651230131        0.0000000000
        0.1343145946        0.7798783548        0.0000000000
        0.1343145946        0.7946336965        0.0000000000
        0.1343145946        0.8093890382        0.0000000000
        0.1343145946        0.8241443798        0.0000000000
        0.1343145946        0.8388997215        0.0000000000
        0.1343145946        0.8536550632        0.0000000000
        0.1343145946        0.8684104049        0.0000000000
        0.1343145946        0.8831657465        0.0000000000
        0.1343145946        0.8979210882        0.0000000000
        0.1343145946        0.9126764299        0.0000000000
        0.1343145946        0.9274317716        0.0000000000
        0.1343145946        0.9421871133        0.0000000000
        0.1343145946        0.9569424549        0.0000000000
        0.1343145946        0.9716977966        0.0000000000
        0.1343145946        0.9864531383        0.0000000000
        0.1343145946        1.0012084800        0.0000000000
        0.1343145946        1.0159638216        0.0000000000
        0.1343145946        1.0307191633        0.0000000000
        0.1343145946        1.0454745050        0.0000000000
        0.1343145946        1.0602298467        0.0000000000
        0.1343145946        1.0749851883        0.0000000000
        0.1343145946        1.0897405300        0.0000000000
        0.1343145946        1.1044958717        0.0000000000
        0.1343145946        1.1192512134        0.0000000000
        0.1343145946        1.1340065551        0.0000000000
        0.1343145946        1.1487618967        0.0000000000
        0.1343145946        1.1635172384        0.0000000000
        0.1343145946        1.1782725801        0.0000000000
        0.1343145946        1.1930279218        0.0000000000
        0.1343145946        1.2077832634        0.0000000000
        0.1343145946        1.2225386051        0.0000000000
        0.1343145946        1.2372939468        0.0000000000
        0.1343145946        1.2520492885        0.0000000000
        0.1343145946        1.2668046301        0.0000000000
        0.1343145946        1.2815599718        0.0000000000
        0.1343145946        1.2963153135        0.0000000000
        0.1343145946        1.3110706552        0.0000000000
        0.1343145946        1.3258259968        0.0000000000
        0.1343145946        1.3405813385        0.0000000000
        0.1343145946        1.3553366802        0.0000000000
        0.1343145946        1.3700920219        0.0000000000
        0.1343145946        1.3848473636        0.0000000000
        0.1343145946        1.3996027052        0.0000000000
        0.1343145946        1.4143580469        0.0000000000
        0.1343145946        1.4291133886        0.0000000000
        0.1343145946        1.4438687303        0.0000000000
        0.1343145946        1.4586240719        0.0000000000
        0.1343145946        1.4733794136        0.0000000000
        0.1343145946        1.4881347553        0.0000000000
        0.1343145946        1.5028900970        0.0000000000
        0.1343145946        1.5176454386        0.0000000000
        0.1343145946        1.5324007803        0.0000000000
        0.1343145946        1.5471561220        0.0000000000

        0.1491810444        0.0863772960       -0.0006179771
        0.1491810444        0.1011326377       -0.0017375921
        0.1491810444        0.1158879794       -0.0045184025
        0.1491810444        0.1306433210       -0.0108770097
        0.1491810444        0.1453986627       -0.0242676672
        0.1491810444        0.1601540044       -0.0502512642
        0.1491810444        0.1749093461       -0.0967378429
        0.1491810444        0.1896646877       -0.1734827002
        0.1491810444        0.2044200294       -0.2905257654
        0.1491810444        0.2191753711       -0.4556660859
        0.1491810444        0.2339307128       -0.6716416226
        0.1491810444        0.2486860544       -0.9341090084
        0.1491810444        0.2634413961       -1.2314350193
        0.1491810444        0.2781967378       -1.5466430046
        0.1491810444        0.2929520795       -1.8609369676
        0.1491810444        0.3077074212       -2.1575877058
        0.1491810444        0.3224627628       -2.4249305997
        0.1491810444        0.3372181045       -2.6576695541
        0.1491810444        0.3519734462       -2.8562173796
        0.1491810444        0.3667287879       -3.0241780850
        0.1491810444        0.3814841295       -3.1643887994
        0.1491810444        0.3962394712       -3.2744458467
        0.1491810444        0.4109948129       -3.3433492505
        0.1491810444        0.4257501546       -3.3513333263
        0.1491810444        0.4405054962       -3.2743678821
        0.1491810444        0.4552608379       -3.0928768159
        0.1491810444        0.4700161796       -2.8016279981
        0.1491810444        0.4847715213       -2.4161473159
        0.1491810444        0.4995268629       -1.9718994735
        0.1491810444        0.5142822046       -1.5158272015
        0.1491810444        0.5290375463       -1.0937440139
        0.1491810444        0.5437928880       -0.7390383811
        0.1491810444        0.5585482297       -0.4670033363
        0.1491810444        0.5733035713       -0.2758562451
        0.1491810444        0.5880589130       -0.1523819582
        0.1491810444        0.6028142547       -0.0788160832
        0.1491810444        0.6175695964       -0.0382506320
        0.1491810444        0.6323249380       -0.0174698033
        0.1491810444        0.6470802797       -0.0075369939
        0.1491810444        0.6618356214       -0.0030852611
        0.1491810444        0.6765909631       -0.0012040663
        0.1491810444        0.6913463047       -0.0004501048
        0.1491810444        0.7061016464       -0.0001618231
        0.1491810444        0.7208569881       -0.0000561172
        0.1491810444        0.7356123298       -0.0000187986
        0.1491810444        0.7503676715       -0.0000060839
        0.1491810444        0.7651230131       -0.0000019001
        0.1491810444        0.7798783548        0.0000000000
        0.1491810444        0.7946336965        0.0000000000
        0.1491810444        0.8093890382        0.0000000000
        0.1491810444        0.8241443798        0.0000000000
        0.1491810444        0.8388997215        0.0000000000
        0.1491810444        0.8536550632        0.0000000000
        0.1491810444        0.8684104049        0.0000000000
        0.1491810444        0.8831657465        0.0000000000
        0.1491810444        0.8979210882        0.0000000000
        0.1491810444        0.9126764299        0.0000000000
        0.1491810444        0.9274317716        0.0000000000
        0.1491810444        0.9421871133        0.0000000000
        0.1491810444        0.9569424549        0.0000000000
        0.1491810444        0.9716977966        0.0000000000
        0.1491810444        0.9864531383        0.0000000000
        0.1491810444        1.0012084800        0.0000000000
        0.1491810444        1.0159638216        0.0000000000
        0.1491810444        1.0307191633        0.0000000000
        0.1491810444        1.0454745050        0.0000000000
        0.1491810444        1.0602298467        0.0000000000
        0.1491810444        1.0749851883        0.0000000000
        0.1491810444        1.0897405300        0.0000000000
        0.1491810444        1.1044958717        0.0000000000
        0.1491810444        1.1192512134        0.0000000000
        0.1491810444        1.1340065551        0.0000000000
        0.1491810444        1.1487618967        0.0000000000
        0.1491810444        1.1635172384        0.0000000000
        0.1491810444        1.1782725801        0.0000000000
        0.1491810444        1.1930279218        0.0000000000
        0.1491810444        1.2077832634        0.0000000000
        0.1491810444        1.2225386051        0.0000000000
        0.1491810444        1.2372939468        0.0000000000
        0.1491810444        1.2520492885        0.0000000000
        0.1491810444        1.2668046301        0.0000000000
        0.1491810444        1.2815599718        0.0000000000
        0.1491810444        1.2963153135        0.0000000000
        0.1491810444        1.3110706552        0.0000000000
        0.1491810444        1.3258259968        0.0000000000
        0.1491810444        1.3405813385        0.0000000000
        0.1491810444        1.3553366802        0.0000000000
        0.1491810444        1.3700920219        0.0000000000
        0.1491810444        1.3848473636        0.0000000000
        0.1491810444        1.3996027052        0.0000000000
        0.1491810444        1.4143580469        0.0000000000
        0.1491810444        1.4291133886        0.0000000000
        0.1491810444        1.4438687303        0.0000000000
        0.1491810444        1.4586240719        0.0000000000
        0.1491810444        1.4733794136        0.0000000000
        0.1491810444        1.4881347553        0.0000000000
        0.1491810444        1.5028900970        0.0000000000
        0.1491810444        1.5176454386        0.0000000000
        0.1491810444        1.5324007803        0.0000000000
        0.1491810444        1.5471561220        0.0000000000

        0.1640474943        0.0863772960       -0.0012896921
        0.1640474943        0.1011326377       -0.0036106022
        0.1640474943        0.1158879794       -0.0093451844
        0.1640474943        0.1306433210       -0.0223836986
        0.1640474943        0.1453986627       -0.0496722235
        0.1640474943        0.1601540044       -0.1022671440
        0.1640474943        0.1749093461       -0.1956714531
        0.1640474943        0.1896646877       -0.3486329921
        0.1640474943        0.2044200294       -0.5798602323
        0.1640474943        0.2191753711       -0.9029637633
        0.1640474943        0.2339307128       -1.3210803350
        0.1640474943        0.2486860544       -1.8233886020
        0.1640474943        0.2634413961       -2.3854001314
        0.1640474943        0.2781967378       -2.9734382952
        0.1640474943        0.2929520795       -3.5518692342
        0.1640474943        0.3077074212       -4.0905261883
        0.1640474943        0.3224627628       -4.5699439400
        0.1640474943        0.3372181045       -4.9831131190
        0.1640474943        0.3519734462       -5.3335854725
        0.1640474943        0.3667287879       -5.6303807404
        0.1640474943        0.3814841295       -5.8805177531
        0.1640474943        0.3962394712       -6.0807389612
        0.1640474943        0.4109948129       -6.2112529821
        0.1640474943        0.4257501546       -6.2352240300
        0.1640474943        0.4405054962       -6.1068481687
        0.1640474943        0.4552608379       -5.7874164386
        0.1640474943        0.4700161796       -5.2639508539
        0.1640474943        0.4847715213       -4.5618377105
        0.1640474943        0.4995268629       -3.7442573838
        0.1640474943        0.5142822046       -2.8972461945
        0.1640474943        0.5290375463       -2.1065248658
        0.1640474943        0.5437928880       -1.4361369247
        0.1640474943        0.5585482297       -0.9171244326
        0.1640474943        0.5733035713       -0.5485950649
        0.1640474943        0.5880589130       -0.3076588975
        0.1640474943        0.6028142547       -0.1620660238
        0.1640474943        0.6175695964       -0.0804139910
        0.1640474943        0.6323249380       -0.0377202838
        0.1640474943        0.6470802797       -0.0168000875
        0.1640474943        0.6618356214       -0.0071383321
        0.1640474943        0.6765909631       -0.0029070023
        0.1640474943        0.6913463047       -0.0011391638
        0.1640474943        0.7061016464       -0.0004307683
        0.1640474943        0.7208569881       -0.0001574076
        0.1640474943        0.7356123298       -0.0000555834
        0.1640474943        0.7503676715       -0.0000189484
        0.1640474943        0.7651230131       -0.0000062255
        0.1640474943        0.7798783548       -0.0000019658
        0.1640474943        0.7946336965        0.0000000000
        0.1640474943        0.8093890382        0.0000000000
        0.1640474943        0.8241443798        0.0000000000
        0.1640474943        0.8388997215        0.0000000000
        0.1640474943        0.8536550632        0.0000000000
        0.1640474943        0.8684104049        0.0000000000
        0.1640474943        0.8831657465        0.0000000000
        0.1640474943        0.8979210882        0.0000000000
        0.1640474943        0.9126764299        0.0000000000
        0.1640474943        0.9274317716        0.0000000000
        0.1640474943        0.9421871133        0.0000000000
        0.1640474943        0.9569424549        0.0000000000
        0.1640474943        0.9716977966        0.0000000000
        0.1640474943        0.9864531383        0.0000000000
        0.1640474943        1.0012084800        0.0000000000
        0.1640474943        1.0159638216        0.0000000000
        0.1640474943        1.0307191633        0.0000000000
        0.1640474943        1.0454745050        0.0000000000
        0.1640474943        1.0602298467        0.0000000000
        0.1640474943        1.0749851883        0.0000000000
        0.1640474943        1.0897405300        0.0000000000
        0.1640474943        1.1044958717        0.0000000000
        0.1640474943        1.1192512134        0.0000000000
        0.1640474943        1.1340065551        0.0000000000
        0.1640474943        1.1487618967        0.0000000000
        0.1640474943        1.1635172384        0.0000000000
        0.1640474943        1.1782725801        0.0000000000
        0.1640474943        1.1930279218        0.0000000000
        0.1640474943        1.2077832634        0.0000000000
        0.1640474943        1.2225386051        0.0000000000
        0.1640474943        1.2372939468        0.0000000000
        0.1640474943        1.2520492885        0.0000000000
        0.1640474943        1.2668046301        0.0000000000
        0.1640474943        1.2815599718        0.0000000000
        0.1640474943        1.2963153135        0.0000000000
        0.1640474943        1.3110706552        0.0000000000
        0.1640474943        1.3258259968        0.0000000000
        0.1640474943        1.3405813385        0.0000000000
        0.1640474943        1.3553366802        0.0000000000
        0.1640474943        1.3700920219        0.0000000000
        0.1640474943        1.3848473636        0.0000000000
        0.1640474943        1.3996027052        0.0000000000
        0.1640474943        1.4143580469        0.0000000000
        0.1640474943        1.4291133886        0.0000000000
        0.1640474943        1.4438687303        0.0000000000
        0.1640474943        1.4586240719        0.0000000000
        0.1640474943        1.4733794136        0.0000000000
        0.1640474943        1.4881347553        0.0000000000
        0.1640474943        1.5028900970        0.0000000000
        0.1640474943        1.5176454386        0.0000000000
        0.1640474943        1.5324007803        0.0000000000
        0.1640474943        1.5471561220        0.0000000000

        0.1789139442        0.0863772960       -0.0024989791
        0.1789139442        0.1011326377       -0.0069658149
        0.1789139442        0.1158879794       -0.0179444711
        0.1789139442        0.1306433210       -0.0427613734
        0.1789139442        0.1453986627       -0.0943688855
        0.1789139442        0.1601540044       -0.1931335987
        0.1789139442        0.1749093461       -0.3671647263
        0.1789139442        0.1896646877       -0.6497053448
        0.1789139442        0.2044200294       -1.0727323465
        0.1789139442        0.2191753711       -1.6575851790
        0.1789139442        0.2339307128       -2.4055502140
        0.1789139442        0.2486860544       -3.2925211959
        0.1789139442        0.2634413961       -4.2709303443
        0.1789139442        0.2781967378       -5.2791587672
        0.1789139442        0.2929520795       -6.2552138601
        0.1789139442        0.3077074212       -7.1497084970
        0.1789139442        0.3224627628       -7.9339988895
        0.1789139442        0.3372181045       -8.6017533745
        0.1789139442        0.3519734462       -9.1643699096
        0.1789139442        0.3667287879       -9.6415208172
        0.1789139442        0.3814841295      -10.0482886996
        0.1789139442        0.3962394712      -10.3812347690
        0.1789139442        0.4109948129      -10.6077690511
        0.1789139442        0.4257501546      -10.6649439350
        0.1789139442        0.4405054962      -10.4726628178
        0.1789139442        0.4552608379       -9.9607440190
        0.1789139442        0.4700161796       -9.1010907938
        0.1789139442        0.4847715213       -7.9304918692
        0.1789139442        0.4995268629       -6.5514049518
        0.1789139442        0.5142822046       -5.1080018455
        0.1789139442        0.5290375463       -3.7472469093
        0.1789139442        0.5437928880       -2.5818992468
        0.1789139442        0.5585482297       -1.6698034155
        0.1789139442        0.5733035713       -1.0141530385
        0.1789139442        0.5880589130       -0.5793302976
        0.1789139442        0.6028142547       -0.3120661842
        0.1789139442        0.6175695964       -0.1590675311
        0.1789139442        0.6323249380       -0.0770495912
        0.1789139442        0.6470802797       -0.0356311288
        0.1789139442        0.6618356214       -0.0158029266
        0.1789139442        0.6765909631       -0.0067481124
        0.1789139442        0.6913463047       -0.0027818981
        0.1789139442        0.7061016464       -0.0011085823
        0.1789139442        0.7208569881       -0.0004270002
        0.1789139442        0.7356123298       -0.0001587996
        0.1789139442        0.7503676715       -0.0000569279
        0.1789139442        0.7651230131       -0.0000196359
        0.1789139442        0.7798783548       -0.0000065025
        0.1789139442        0.7946336965       -0.0000020647
        0.1789139442        0.8093890382        0.0000000000
        0.1789139442        0.8241443798        0.0000000000
        0.1789139442        0.8388997215        0.0000000000
        0.1789139442        0.8536550632        0.0000000000
        0.1789139442        0.8684104049        0.0000000000
        0.1789139442        0.8831657465        0.0000000000
        0.1789139442        0.8979210882        0.0000000000
        0.1789139442        0.9126764299        0.0000000000
        0.1789139442        0.9274317716        0.0000000000
        0.1789139442        0.9421871133        0.0000000000
        0.1789139442        0.9569424549        0.0000000000
        0.1789139442        0.9716977966        0.0000000000
        0.1789139442        0.9864531383        0.0000000000
        0.1789139442        1.0012084800        0.0000000000
        0.1789139442        1.0159638216        0.0000000000
        0.1789139442        1.0307191633        0.0000000000
        0.1789139442        1.0454745050        0.0000000000
        0.1789139442        1.0602298467        0.0000000000
        0.1789139442        1.0749851883        0.0000000000
        0.1789139442        1.0897405300        0.0000000000
        0.1789139442        1.1044958717        0.0000000000
        0.1789139442        1.1192512134        0.0000000000
        0.1789139442        1.1340065551        0.0000000000
        0.1789139442        1.1487618967        0.0000000000
        0.1789139442        1.1635172384        0.0000000000
        0.1789139442        1.1782725801        0.0000000000
        0.1789139442        1.1930279218        0.0000000000
        0.1789139442        1.2077832634        0.0000000000
        0.1789139442        1.2225386051        0.0000000000
        0.1789139442        1.2372939468        0.0000000000
        0.1789139442        1.2520492885        0.0000000000
        0.1789139442        1.2668046301        0.0000000000
        0.1789139442        1.2815599718        0.0000000000
        0.1789139442        1.2963153135        0.0000000000
        0.1789139442        1.3110706552        0.0000000000
        0.1789139442        1.3258259968        0.0000000000
        0.1789139442        1.3405813385        0.0000000000
        0.1789139442        1.3553366802        0.0000000000
        0.1789139442        1.3700920219        0.0000000000
        0.1789139442        1.3848473636        0.0000000000
        0.1789139442        1.3996027052        0.0000000000
        0.1789139442        1.4143580469        0.0000000000
        0.1789139442        1.4291133886        0.0000000000
        0.1789139442        1.4438687303        0.0000000000
        0.1789139442        1.4586240719        0.0000000000
        0.1789139442        1.4733794136        0.0000000000
        0.1789139442        1.4881347553        0.0000000000
        0.1789139442        1.5028900970        0.0000000000
        0.1789139442        1.5176454386        0.0000000000
        0.1789139442        1.5324007803        0.0000000000
        0.1789139442        1.5471561220        0.0000000000

        0.1937803940        0.0863772960       -0.0045050646
        0.1937803940        0.1011326377       -0.0125034097
        0.1937803940        0.1158879794       -0.0320569790
        0.1937803940        0.1306433210       -0.0759947932
        0.1937803940        0.1453986627       -0.1667606408
        0.1937803940        0.1601540044       -0.3391838168
        0.1937803940        0.1749093461       -0.6405011733
        0.1937803940        0.1896646877       -1.1251707814
        0.1937803940        0.2044200294       -1.8432992702
        0.1937803940        0.2191753711       -2.8245563903
        0.1937803940        0.2339307128       -4.0630237944
        0.1937803940        0.2486860544       -5.5100929226
        0.1937803940        0.2634413961       -7.0803295507
        0.1937803940        0.2781967378       -8.6696164369
        0.1937803940        0.2929520795      -10.1790421730
        0.1937803940        0.3077074212      -11.5356345216
        0.1937803940        0.3224627628      -12.7033854754
        0.1937803940        0.3372181045      -13.6828657993
        0.1937803940        0.3519734462      -14.5014871971
        0.1937803940        0.3667287879      -15.1973731325
        0.1937803940        0.3814841295      -15.7991848522
        0.1937803940        0.3962394712      -16.3048673980
        0.1937803940        0.4109948129      -16.6652689706
        0.1937803940        0.4257501546      -16.7817449068
        0.1937803940        0.4405054962      -16.5258081087
        0.1937803940        0.4552608379      -15.7807750733
        0.1937803940        0.4700161796      -14.4925987242
        0.1937803940        0.4847715213      -12.7075617400
        0.1937803940        0.4995268629      -10.5764802976
        0.1937803940        0.5142822046       -8.3199350713
        0.1937803940        0.5290375463       -6.1686066423
        0.1937803940        0.5437928880       -4.3046440102
        0.1937803940        0.5585482297       -2.8270066867
        0.1937803940        0.5733035713       -1.7491960159
        0.1937803940        0.5880589130       -1.0219914535
        0.1937803940        0.6028142547       -0.5656793742
        0.1937803940        0.6175695964       -0.2978341606
        0.1937803940        0.6323249380       -0.1498370406
        0.1937803940        0.6470802797       -0.0723488582
        0.1937803940        0.6618356214       -0.0336548617
        0.1937803940        0.6765909631       -0.0151212703
        0.1937803940        0.6913463047       -0.0065697350
        0.1937803940        0.7061016464       -0.0027595275
        0.1937803940        0.7208569881       -0.0011192603
        0.1937803940        0.7356123298       -0.0004376169
        0.1937803940        0.7503676715       -0.0001646377
        0.1937803940        0.7651230131       -0.0000594946
        0.1937803940        0.7798783548       -0.0000206149
        0.1937803940        0.7946336965       -0.0000068412
        0.1937803940        0.8093890382       -0.0000021720
        0.1937803940        0.8241443798        0.0000000000
        0.1937803940        0.8388997215        0.0000000000
        0.1937803940        0.8536550632        0.0000000000
        0.1937803940        0.8684104049        0.0000000000
        0.1937803940        0.8831657465        0.0000000000
        0.1937803940        0.8979210882        0.0000000000
        0.1937803940        0.9126764299        0.0000000000
        0.1937803940        0.9274317716        0.0000000000
        0.1937803940        0.9421871133        0.0000000000
        0.1937803940        0.9569424549        0.0000000000
        0.1937803940        0.9716977966        0.0000000000
        0.1937803940        0.9864531383        0.0000000000
        0.1937803940        1.0012084800        0.0000000000
        0.1937803940        1.0159638216        0.0000000000
        0.1937803940        1.0307191633        0.0000000000
        0.1937803940        1.0454745050        0.0000000000
        0.1937803940        1.0602298467        0.0000000000
        0.1937803940        1.0749851883        0.0000000000
        0.1937803940        1.0897405300        0.0000000000
        0.1937803940        1.1044958717        0.0000000000
        0.1937803940        1.1192512134        0.0000000000
        0.1937803940        1.1340065551        0.0000000000
        0.1937803940        1.1487618967        0.0000000000
        0.1937803940        1.1635172384        0.0000000000
        0.1937803940        1.1782725801        0.0000000000
        0.1937803940        1.1930279218        0.0000000000
        0.1937803940        1.2077832634        0.0000000000
        0.1937803940        1.2225386051        0.0000000000
        0.1937803940        1.2372939468        0.0000000000
        0.1937803940        1.2520492885        0.0000000000
        0.1937803940        1.2668046301        0.0000000000
        0.1937803940        1.2815599718        0.0000000000
        0.1937803940        1.2963153135        0.0000000000
        0.1937803940        1.3110706552        0.0000000000
        0.1937803940        1.3258259968        0.0000000000
        0.1937803940        1.3405813385        0.0000000000
        0.1937803940        1.3553366802        0.0000000000
        0.1937803940        1.3700920219        0.0000000000
        0.1937803940        1.3848473636        0.0000000000
        0.1937803940        1.3996027052        0.0000000000
        0.1937803940        1.4143580469        0.0000000000
        0.1937803940        1.4291133886        0.0000000000
        0.1937803940        1.4438687303        0.0000000000
        0.1937803940        1.4586240719        0.0000000000
        0.1937803940        1.4733794136        0.0000000000
        0.1937803940        1.4881347553        0.0000000000
        0.1937803940        1.5028900970        0.0000000000
        0.1937803940        1.5176454386        0.0000000000
        0.1937803940        1.5324007803        0.0000000000
        0.1937803940        1.5471561220        0.0000000000

        0.2086468439        0.0863772960       -0.0075754198
        0.2086468439        0.1011326377       -0.0209343212
        0.2086468439        0.1158879794       -0.0534169130
        0.2086468439        0.1306433210       -0.1259650144
        0.2086468439        0.1453986627       -0.2748121479
        0.2086468439        0.1601540044       -0.5553950060
        0.2086468439        0.1749093461       -1.0414585515
        0.2086468439        0.1896646877       -1.8155640938
        0.2086468439        0.2044200294       -2.9496252060
        0.2086468439        0.2191753711       -4.4792708617
        0.2086468439        0.2339307128       -6.3814505964
        0.2086468439        0.2486860544       -8.5666785706
        0.2086468439        0.2634413961      -10.8927424572
        0.2086468439        0.2781967378      -13.1969408425
        0.2086468439        0.2929520795      -15.3346870412
        0.2086468439        0.3077074212      -17.2096986989
        0.2086468439        0.3224627628      -18.7863857136
        0.2086468439        0.3372181045      -20.0839664708
        0.2086468439        0.3519734462      -21.1578907343
        0.2086468439        0.3667287879      -22.0745240790
        0.2086468439        0.3814841295      -22.8824590285
        0.2086468439        0.3962394712      -23.5833502314
        0.2086468439        0.4109948129      -24.1091784019
        0.2086468439        0.4257501546      -24.3181557069
        0.2086468439        0.4405054962      -24.0212363007
        0.2086468439        0.4552608379      -23.0405324202
        0.2086468439        0.4700161796      -21.2827478833
        0.2086468439        0.4847715213      -18.7962180583
        0.2086468439        0.4995268629      -15.7815810740
        0.2086468439        0.5142822046      -12.5463394310
        0.2086468439        0.5290375463       -9.4215583703
        0.2086468439        0.5437928880       -6.6769736411
        0.2086468439        0.5585482297       -4.4679743297
        0.2086468439        0.5733035713       -2.8281271897
        0.2086468439        0.5880589130       -1.6983253925
        0.2086468439        0.6028142547       -0.9712671696
        0.2086468439        0.6175695964       -0.5312877066
        0.2086468439        0.6323249380       -0.2791584208
        0.2086468439        0.6470802797       -0.1414067785
        0.2086468439        0.6618356214       -0.0692216218
        0.2086468439        0.6765909631       -0.0327789184
        0.2086468439        0.6913463047       -0.0150098939
        0.2086468439        0.7061016464       -0.0066377886
        0.2086468439        0.7208569881       -0.0028297916
        0.2086468439        0.7356123298       -0.0011607879
        0.2086468439        0.7503676715       -0.0004573648
        0.2086468439        0.7651230131       -0.0001728295
        0.2086468439        0.7798783548       -0.0000625481
        0.2086468439        0.7946336965       -0.0000216579
        0.2086468439        0.8093890382       -0.0000071690
        0.2086468439        0.8241443798       -0.0000022683
        0.2086468439        0.8388997215        0.0000000000
        0.2086468439        0.8536550632        0.0000000000
        0.2086468439        0.8684104049        0.0000000000
        0.2086468439        0.8831657465        0.0000000000
        0.2086468439        0.8979210882        0.0000000000
        0.2086468439        0.9126764299        0.0000000000
        0.2086468439        0.9274317716        0.0000000000
        0.2086468439        0.9421871133        0.0000000000
        0.2086468439        0.9569424549        0.0000000000
        0.2086468439        0.9716977966        0.0000000000
        0.2086468439        0.9864531383        0.0000000000
        0.2086468439        1.0012084800        0.0000000000
        0.2086468439        1.0159638216        0.0000000000
        0.2086468439        1.0307191633        0.0000000000
        0.2086468439        1.0454745050        0.0000000000
        0.2086468439        1.0602298467        0.0000000000
        0.2086468439        1.0749851883        0.0000000000
        0.2086468439        1.0897405300        0.0000000000
        0.2086468439        1.1044958717        0.0000000000
        0.2086468439        1.1192512134        0.0000000000
        0.2086468439        1.1340065551        0.0000000000
        0.2086468439        1.1487618967        0.0000000000
        0.2086468439        1.1635172384        0.0000000000
        0.2086468439        1.1782725801        0.0000000000
        0.2086468439        1.1930279218        0.0000000000
        0.2086468439        1.2077832634        0.0000000000
        0.2086468439        1.2225386051        0.0000000000
        0.2086468439        1.2372939468        0.0000000000
        0.2086468439        1.2520492885        0.0000000000
        0.2086468439        1.2668046301        0.0000000000
        0.2086468439        1.2815599718        0.0000000000
        0.2086468439        1.2963153135        0.0000000000
        0.2086468439        1.3110706552        0.0000000000
        0.2086468439        1.3258259968        0.0000000000
        0.2086468439        1.3405813385        0.0000000000
        0.2086468439        1.3553366802        0.0000000000
        0.2086468439        1.3700920219        0.0000000000
        0.2086468439        1.3848473636        0.0000000000
        0.2086468439        1.3996027052        0.0000000000
        0.2086468439        1.4143580469        0.0000000000
        0.2086468439        1.4291133886        0.0000000000
        0.2086468439        1.4438687303        0.0000000000
        0.2086468439        1.4586240719        0.0000000000
        0.2086468439        1.4733794136        0.0000000000
        0.2086468439        1.4881347553        0.0000000000
        0.2086468439        1.5028900970        0.0000000000
        0.2086468439        1.5176454386        0.0000000000
        0.2086468439        1.5324007803        0.0000000000
        0.2086468439        1.5471561220        0.0000000000

        0.2235132937        0.0863772960       -0.0119187542
        0.2235132937        0.1011326377       -0.0327957741
        0.2235132937        0.1158879794       -0.0832836405
        0.2235132937        0.1306433210       -0.1953521649
        0.2235132937        0.1453986627       -0.4236757358
        0.2235132937        0.1601540044       -0.8506405842
        0.2235132937        0.1749093461       -1.5835225481
        0.2235132937        0.1896646877       -2.7384176976
        0.2235132937        0.2044200294       -4.4097043163
        0.2235132937        0.2191753711       -6.6320015264
        0.2235132937        0.2339307128       -9.3497828915
        0.2235132937        0.2486860544      -12.4116229151
        0.2235132937        0.2634413961      -15.5975168702
        0.2235132937        0.2781967378      -18.6718994410
        0.2235132937        0.2929520795      -21.4414988204
        0.2235132937        0.3077074212      -23.7952327433
        0.2235132937        0.3224627628      -25.7140621826
        0.2235132937        0.3372181045      -27.2538181731
        0.2235132937        0.3519734462      -28.5129600290
        0.2235132937        0.3667287879      -29.5959621090
        0.2235132937        0.3814841295      -30.5765874601
        0.2235132937        0.3962394712      -31.4623906860
        0.2235132937        0.4109948129      -32.1666666793
        0.2235132937        0.4257501546      -32.5024072461
        0.2235132937        0.4405054962      -32.2145803050
        0.2235132937        0.4552608379      -31.0545898764
        0.2235132937        0.4700161796      -28.8770683764
        0.2235132937        0.4847715213      -25.7187923988
        0.2235132937        0.4995268629      -21.8193437633
        0.2235132937        0.5142822046      -17.5680799523
        0.2235132937        0.5290375463      -13.3985254752
        0.2235132937        0.5437928880       -9.6763197746
        0.2235132937        0.5585482297       -6.6252317136
        0.2235132937        0.5733035713       -4.3112941474
        0.2235132937        0.5880589130       -2.6757329995
        0.2235132937        0.6028142547       -1.5902560301
        0.2235132937        0.6175695964       -0.9087398631
        0.2235132937        0.6323249380       -0.5010046701
        0.2235132937        0.6470802797       -0.2670832304
        0.2235132937        0.6618356214       -0.1377876626
        0.2235132937        0.6765909631       -0.0687574136
        0.2235132937        0.6913463047       -0.0331404283
        0.2235132937        0.7061016464       -0.0153997373
        0.2235132937        0.7208569881       -0.0068856597
        0.2235132937        0.7356123298       -0.0029572349
        0.2235132937        0.7503676715       -0.0012180646
        0.2235132937        0.7651230131       -0.0004805469
        0.2235132937        0.7798783548       -0.0001813863
        0.2235132937        0.7946336965       -0.0000654550
        0.2235132937        0.8093890382       -0.0000225700
        0.2235132937        0.8241443798       -0.0000074373
        0.2235132937        0.8388997215       -0.0000023415
        0.2235132937        0.8536550632        0.0000000000
        0.2235132937        0.8684104049        0.0000000000
        0.2235132937        0.8831657465        0.0000000000
        0.2235132937        0.8979210882        0.0000000000
        0.2235132937        0.9126764299        0.0000000000
        0.2235132937        0.9274317716        0.0000000000
        0.2235132937        0.9421871133        0.0000000000
        0.2235132937        0.9569424549        0.0000000000
        0.2235132937        0.9716977966        0.0000000000
        0.2235132937        0.9864531383        0.0000000000
        0.2235132937        1.0012084800        0.0000000000
        0.2235132937        1.0159638216        0.0000000000
        0.2235132937        1.0307191633        0.0000000000
        0.2235132937        1.0454745050        0.0000000000
        0.2235132937        1.0602298467        0.0000000000
        0.2235132937        1.0749851883        0.0000000000
        0.2235132937        1.0897405300        0.0000000000
        0.2235132937        1.1044958717        0.0000000000
        0.2235132937        1.1192512134        0.0000000000
        0.2235132937        1.1340065551        0.0000000000
        0.2235132937        1.1487618967        0.0000000000
        0.2235132937        1.1635172384        0.0000000000
        0.2235132937        1.1782725801        0.0000000000
        0.2235132937        1.1930279218        0.0000000000
        0.2235132937        1.2077832634        0.0000000000
        0.2235132937        1.2225386051        0.0000000000
        0.2235132937        1.2372939468        0.0000000000
        0.2235132937        1.2520492885        0.0000000000
        0.2235132937        1.2668046301        0.0000000000
        0.2235132937        1.2815599718        0.0000000000
        0.2235132937        1.2963153135        0.0000000000
        0.2235132937        1.3110706552        0.0000000000
        0.2235132937        1.3258259968        0.0000000000
        0.2235132937        1.3405813385        0.0000000000
        0.2235132937        1.3553366802        0.0000000000
        0.2235132937        1.3700920219        0.0000000000
        0.2235132937        1.3848473636        0.0000000000
        0.2235132937        1.3996027052        0.0000000000
        0.2235132937        1.4143580469        0.0000000000
        0.2235132937        1.4291133886        0.0000000000
        0.2235132937        1.4438687303        0.0000000000
        0.2235132937        1.4586240719        0.0000000000
        0.2235132937        1.4733794136        0.0000000000
        0.2235132937        1.4881347553        0.0000000000
        0.2235132937        1.5028900970        0.0000000000
        0.2235132937        1.5176454386        0.0000000000
        0.2235132937        1.5324007803        0.0000000000
        0.2235132937        1.5471561220        0.0000000000

        0.2383797436        0.0863772960       -0.0176118049
        0.2383797436        0.1011326377       -0.0482546511
        0.2383797436        0.1158879794       -0.1219567530
        0.2383797436        0.1306433210       -0.2845375341
        0.2383797436        0.1453986627       -0.6134104050
        0.2383797436        0.1601540044       -1.2233441837
        0.2383797436        0.1749093461       -2.2603005906
        0.2383797436        0.1896646877       -3.8761494890
        0.2383797436        0.2044200294       -6.1838204782
        0.2383797436        0.2191753711       -9.2045745366
        0.2383797436        0.2339307128      -12.8302076706
        0.2383797436        0.2486860544      -16.8237798482
        0.2383797436        0.2634413961      -20.8679340839
        0.2383797436        0.2781967378      -24.6459529171
        0.2383797436        0.2929520795      -27.9223967869
        0.2383797436        0.3077074212      -30.5905715525
        0.2383797436        0.3224627628      -32.6730655863
        0.2383797436        0.3372181045      -34.2852745068
        0.2383797436        0.3519734462      -35.5840045775
        0.2383797436        0.3667287879      -36.7186020422
        0.2383797436        0.3814841295      -37.7892182088
        0.2383797436        0.3962394712      -38.8096021310
        0.2383797436        0.4109948129      -39.6771658403
        0.2383797436        0.4257501546      -40.1653876152
        0.2383797436        0.4405054962      -39.9590023753
        0.2383797436        0.4552608379      -38.7398036667
        0.2383797436        0.4700161796      -36.3026720466
        0.2383797436        0.4847715213      -32.6551876235
        0.2383797436        0.4995268629      -28.0511613087
        0.2383797436        0.5142822046      -22.9361254577
        0.2383797436        0.5290375463      -17.8263071425
        0.2383797436        0.5437928880      -13.1742653574
        0.2383797436        0.5585482297       -9.2750147285
        0.2383797436        0.5733035713       -6.2391654149
        0.2383797436        0.5880589130       -4.0249177346
        0.2383797436        0.6028142547       -2.4993691427
        0.2383797436        0.6175695964       -1.4986970792
        0.2383797436        0.6323249380       -0.8695252292
        0.2383797436        0.6470802797       -0.4884377443
        0.2383797436        0.6618356214       -0.2654704161
        0.2383797436        0.6765909631       -0.1393922305
        0.2383797436        0.6913463047       -0.0705717284
        0.2383797436        0.7061016464       -0.0343820587
        0.2383797436        0.7208569881       -0.0160901757
        0.2383797436        0.7356123298       -0.0072218173
        0.2383797436        0.7503676715       -0.0031047475
        0.2383797436        0.7651230131       -0.0012771415
        0.2383797436        0.7798783548       -0.0005022640
        0.2383797436        0.7946336965       -0.0001887594
        0.2383797436        0.8093890382       -0.0000677848
        0.2383797436        0.8241443798       -0.0000232705
        0.2383797436        0.8388997215       -0.0000076407
        0.2383797436        0.8536550632       -0.0000024026
        0.2383797436        0.8684104049        0.0000000000
        0.2383797436        0.8831657465        0.0000000000
        0.2383797436        0.8979210882        0.0000000000
        0.2383797436        0.9126764299        0.0000000000
        0.2383797436        0.9274317716        0.0000000000
        0.2383797436        0.9421871133        0.0000000000
        0.2383797436        0.9569424549        0.0000000000
        0.2383797436        0.9716977966        0.0000000000
        0.2383797436        0.9864531383        0.0000000000
        0.2383797436        1.0012084800        0.0000000000
        0.2383797436        1.0159638216        0.0000000000
        0.2383797436        1.0307191633        0.0000000000
        0.2383797436        1.0454745050        0.0000000000
        0.2383797436        1.0602298467        0.0000000000
        0.2383797436        1.0749851883        0.0000000000
        0.2383797436        1.0897405300        0.0000000000
        0.2383797436        1.1044958717        0.0000000000
        0.2383797436        1.1192512134        0.0000000000
        0.2383797436        1.1340065551        0.0000000000
        0.2383797436        1.1487618967        0.0000000000
        0.2383797436        1.1635172384        0.0000000000
        0.2383797436        1.1782725801        0.0000000000
        0.2383797436        1.1930279218        0.0000000000
        0.2383797436        1.2077832634        0.0000000000
        0.2383797436        1.2225386051        0.0000000000
        0.2383797436        1.2372939468        0.0000000000
        0.2383797436        1.2520492885        0.0000000000
        0.2383797436        1.2668046301        0.0000000000
        0.2383797436        1.2815599718        0.0000000000
        0.2383797436        1.2963153135        0.0000000000
        0.2383797436        1.3110706552        0.0000000000
        0.2383797436        1.3258259968        0.0000000000
        0.2383797436        1.3405813385        0.0000000000
        0.2383797436        1.3553366802        0.0000000000
        0.2383797436        1.3700920219        0.0000000000
        0.2383797436        1.3848473636        0.0000000000
        0.2383797436        1.3996027052        0.0000000000
        0.2383797436        1.4143580469        0.0000000000
        0.2383797436        1.4291133886        0.0000000000
        0.2383797436        1.4438687303        0.0000000000
        0.2383797436        1.4586240719        0.0000000000
        0.2383797436        1.4733794136        0.0000000000
        0.2383797436        1.4881347553        0.0000000000
        0.2383797436        1.5028900970        0.0000000000
        0.2383797436        1.5176454386        0.0000000000
        0.2383797436        1.5324007803        0.0000000000
        0.2383797436        1.5471561220        0.0000000000

        0.2532461934        0.0863772960       -0.0245501034
        0.2532461934        0.1011326377       -0.0669814574
        0.2532461934        0.1158879794       -0.1684837936
        0.2532461934        0.1306433210       -0.3909932375
        0.2532461934        0.1453986627       -0.8378455367
        0.2532461934        0.1601540044       -1.6596284633
        0.2532461934        0.1749093461       -3.0429873457
        0.2532461934        0.1896646877       -5.1734651484
        0.2532461934        0.2044200294       -8.1735993449
        0.2532461934        0.2191753711      -12.0343737893
        0.2532461934        0.2339307128      -16.5722403466
        0.2532461934        0.2486860544      -21.4424080438
        0.2532461934        0.2634413961      -26.2163345804
        0.2532461934        0.2781967378      -30.4974546926
        0.2532461934        0.2929520795      -34.0260728626
        0.2532461934        0.3077074212      -36.7293990028
        0.2532461934        0.3224627628      -38.7033476216
        0.2532461934        0.3372181045      -40.1472868777
        0.2532461934        0.3519734462      -41.2881976058
        0.2532461934        0.3667287879      -42.3203730900
        0.2532461934        0.3814841295      -43.3645797754
        0.2532461934        0.3962394712      -44.4369657419
        0.2532461934        0.4109948129      -45.4232775031
        0.2532461934        0.4257501546      -46.0711069459
        0.2532461934        0.4405054962      -46.0237425411
        0.2532461934        0.4552608379      -44.9087275575
        0.2532461934        0.4700161796      -42.4636405413
        0.2532461934        0.4847715213      -38.6504013650
        0.2532461934        0.4995268629      -33.7024492064
        0.2532461934        0.5142822046      -28.0766502844
        0.2532461934        0.5290375463      -22.3288202541
        0.2532461934        0.5437928880      -16.9681688693
        0.2532461934        0.5585482297      -12.3495962050
        0.2532461934        0.5733035713       -8.6353354442
        0.2532461934        0.5880589130       -5.8203828514
        0.2532461934        0.6028142547       -3.7921502416
        0.2532461934        0.6175695964       -2.3924013414
        0.2532461934        0.6323249380       -1.4620963827
        0.2532461934        0.6470802797       -0.8648939557
        0.2532461934        0.6618356214       -0.4944042391
        0.2532461934        0.6765909631       -0.2725567204
        0.2532461934        0.6913463047       -0.1446126513
        0.2532461934        0.7061016464       -0.0737116622
        0.2532461934        0.7208569881       -0.0360385164
        0.2532461934        0.7356123298       -0.0168783005
        0.2532461934        0.7503676715       -0.0075640922
        0.2532461934        0.7651230131       -0.0032411656
        0.2532461934        0.7798783548       -0.0013272530
        0.2532461934        0.7946336965       -0.0005193838
        0.2532461934        0.8093890382       -0.0001942973
        0.2532461934        0.8241443798       -0.0000695422
        0.2532461934        0.8388997215       -0.0000238357
        0.2532461934        0.8536550632       -0.0000078329
        0.2532461934        0.8684104049       -0.0000024685
        0.2532461934        0.8831657465        0.0000000000
        0.2532461934        0.8979210882        0.0000000000
        0.2532461934        0.9126764299        0.0000000000
        0.2532461934        0.9274317716        0.0000000000
        0.2532461934        0.9421871133        0.0000000000
        0.2532461934        0.9569424549        0.0000000000
        0.2532461934        0.9716977966        0.0000000000
        0.2532461934        0.9864531383        0.0000000000
        0.2532461934        1.0012084800        0.0000000000
        0.2532461934        1.0159638216        0.0000000000
        0.2532461934        1.0307191633        0.0000000000
        0.2532461934        1.0454745050        0.0000000000
        0.2532461934        1.0602298467        0.0000000000
        0.2532461934        1.0749851883        0.0000000000
        0.2532461934        1.0897405300        0.0000000000
        0.2532461934        1.1044958717        0.0000000000
        0.2532461934        1.1192512134        0.0000000000
        0.2532461934        1.1340065551        0.0000000000
        0.2532461934        1.1487618967        0.0000000000
        0.2532461934        1.1635172384        0.0000000000
        0.2532461934        1.1782725801        0.0000000000
        0.2532461934        1.1930279218        0.0000000000
        0.2532461934        1.2077832634        0.0000000000
        0.2532461934        1.2225386051        0.0000000000
        0.2532461934        1.2372939468        0.0000000000
        0.2532461934        1.2520492885        0.0000000000
        0.2532461934        1.2668046301        0.0000000000
        0.2532461934        1.2815599718        0.0000000000
        0.2532461934        1.2963153135        0.0000000000
        0.2532461934        1.3110706552        0.0000000000
        0.2532461934        1.3258259968        0.0000000000
        0.2532461934        1.3405813385        0.0000000000
        0.2532461934        1.3553366802        0.0000000000
        0.2532461934        1.3700920219        0.0000000000
        0.2532461934        1.3848473636        0.0000000000
        0.2532461934        1.3996027052        0.0000000000
        0.2532461934        1.4143580469        0.0000000000
        0.2532461934        1.4291133886        0.0000000000
        0.2532461934        1.4438687303        0.0000000000
        0.2532461934        1.4586240719        0.0000000000
        0.2532461934        1.4733794136        0.0000000000
        0.2532461934        1.4881347553        0.0000000000
        0.2532461934        1.5028900970        0.0000000000
        0.2532461934        1.5176454386        0.0000000000
        0.2532461934        1.5324007803        0.0000000000
        0.2532461934        1.5471561220        0.0000000000

        0.2681126433        0.0863772960       -0.0324485423
        0.2681126433        0.1011326377       -0.0881630453
        0.2681126433        0.1158879794       -0.2207251580
        0.2681126433        0.1306433210       -0.5095217512
        0.2681126433        0.1453986627       -1.0853154147
        0.2681126433        0.1601540044       -2.1352773846
        0.2681126433        0.1749093461       -3.8850363525
        0.2681126433        0.1896646877       -6.5474006972
        0.2681126433        0.2044200294      -10.2416752117
        0.2681126433        0.2191753711      -14.9096655630
        0.2681126433        0.2339307128      -20.2712536206
        0.2681126433        0.2486860544      -25.8571083436
        0.2681126433        0.2634413961      -31.1229777153
        0.2681126433        0.2781967378      -35.6047733317
        0.2681126433        0.2929520795      -39.0464340608
        0.2681126433        0.3077074212      -41.4449778889
        0.2681126433        0.3224627628      -43.0026894482
        0.2681126433        0.3372181045      -44.0236250889
        0.2681126433        0.3519734462      -44.8092950236
        0.2681126433        0.3667287879      -45.5897829716
        0.2681126433        0.3814841295      -46.4920415432
        0.2681126433        0.3962394712      -47.5250690704
        0.2681126433        0.4109948129      -48.5662953678
        0.2681126433        0.4257501546      -49.3561860699
        0.2681126433        0.4405054962      -49.5261019772
        0.2681126433        0.4552608379      -48.6786806679
        0.2681126433        0.4700161796      -46.5098669856
        0.2681126433        0.4847715213      -42.9273961892
        0.2681126433        0.4995268629      -38.1091091924
        0.2681126433        0.5142822046      -32.4685598219
        0.2681126433        0.5290375463      -26.5414734644
        0.2681126433        0.5437928880      -20.8446170242
        0.2681126433        0.5585482297      -15.7651404203
        0.2681126433        0.5733035713      -11.5136530002
        0.2681126433        0.5880589130       -8.1386421631
        0.2681126433        0.6028142547       -5.5758628009
        0.2681126433        0.6175695964       -3.7030512400
        0.2681126433        0.6323249380       -2.3816028269
        0.2681126433        0.6470802797       -1.4807406165
        0.2681126433        0.6618356214       -0.8881383045
        0.2681126433        0.6765909631       -0.5128298143
        0.2681126433        0.6913463047       -0.2845430048
        0.2681126433        0.7061016464       -0.1514649033
        0.2681126433        0.7208569881       -0.0772474266
        0.2681126433        0.7356123298       -0.0377040069
        0.2681126433        0.7503676715       -0.0175979676
        0.2681126433        0.7651230131       -0.0078504420
        0.2681126433        0.7798783548       -0.0033469224
        0.2681126433        0.7946336965       -0.0013642058
        0.2681126433        0.8093890382       -0.0005320308
        0.2681126433        0.8241443798       -0.0001987384
        0.2681126433        0.8388997215       -0.0000711795
        0.2681126433        0.8536550632       -0.0000244640
        0.2681126433        0.8684104049       -0.0000080686
        0.2681126433        0.8831657465       -0.0000025531
        0.2681126433        0.8979210882        0.0000000000
        0.2681126433        0.9126764299        0.0000000000
        0.2681126433        0.9274317716        0.0000000000
        0.2681126433        0.9421871133        0.0000000000
        0.2681126433        0.9569424549        0.0000000000
        0.2681126433        0.9716977966        0.0000000000
        0.2681126433        0.9864531383        0.0000000000
        0.2681126433        1.0012084800        0.0000000000
        0.2681126433        1.0159638216        0.0000000000
        0.2681126433        1.0307191633        0.0000000000
        0.2681126433        1.0454745050        0.0000000000
        0.2681126433        1.0602298467        0.0000000000
        0.2681126433        1.0749851883        0.0000000000
        0.2681126433        1.0897405300        0.0000000000
        0.2681126433        1.1044958717        0.0000000000
        0.2681126433        1.1192512134        0.0000000000
        0.2681126433        1.1340065551        0.0000000000
        0.2681126433        1.1487618967        0.0000000000
        0.2681126433        1.1635172384        0.0000000000
        0.2681126433        1.1782725801        0.0000000000
        0.2681126433        1.1930279218        0.0000000000
        0.2681126433        1.2077832634        0.0000000000
        0.2681126433        1.2225386051        0.0000000000
        0.2681126433        1.2372939468        0.0000000000
        0.2681126433        1.2520492885        0.0000000000
        0.2681126433        1.2668046301        0.0000000000
        0.2681126433        1.2815599718        0.0000000000
        0.2681126433        1.2963153135        0.0000000000
        0.2681126433        1.3110706552        0.0000000000
        0.2681126433        1.3258259968        0.0000000000
        0.2681126433        1.3405813385        0.0000000000
        0.2681126433        1.3553366802        0.0000000000
        0.2681126433        1.3700920219        0.0000000000
        0.2681126433        1.3848473636        0.0000000000
        0.2681126433        1.3996027052        0.0000000000
        0.2681126433        1.4143580469        0.0000000000
        0.2681126433        1.4291133886        0.0000000000
        0.2681126433        1.4438687303        0.0000000000
        0.2681126433        1.4586240719        0.0000000000
        0.2681126433        1.4733794136        0.0000000000
        0.2681126433        1.4881347553        0.0000000000
        0.2681126433        1.5028900970        0.0000000000
        0.2681126433        1.5176454386        0.0000000000
        0.2681126433        1.5324007803        0.0000000000
        0.2681126433        1.5471561220        0.0000000000

        0.2829790932        0.0863772960       -0.0408966786
        0.2829790932        0.1011326377       -0.1106634571
        0.2829790932        0.1158879794       -0.2757871898
        0.2829790932        0.1306433210       -0.6333360783
        0.2829790932        0.1453986627       -1.3411558990
        0.2829790932        0.1601540044       -2.6210880421
        0.2829790932        0.1749093461       -4.7328089258
        0.2829790932        0.1896646877       -7.9070136826
        0.2829790932        0.2044200294      -12.2455786351
        0.2829790932        0.2191753711      -17.6239754916
        0.2829790932        0.2339307128      -23.6500217801
        0.2829790932        0.2486860544      -29.7224304903
        0.2829790932        0.2634413961      -35.1875275457
        0.2829790932        0.2781967378      -39.5353989568
        0.2829790932        0.2929520795      -42.5466874992
        0.2829790932        0.3077074212      -44.3237365148
        0.2829790932        0.3224627628      -45.2027469279
        0.2829790932        0.3372181045      -45.6043805217
        0.2829790932        0.3519734462      -45.8991085399
        0.2829790932        0.3667287879      -46.3342953750
        0.2829790932        0.3814841295      -47.0208212986
        0.2829790932        0.3962394712      -47.9451936013
        0.2829790932        0.4109948129      -48.9766731703
        0.2829790932        0.4257501546      -49.8675749935
        0.2829790932        0.4405054962      -50.2713303454
        0.2829790932        0.4552608379      -49.8039914134
        0.2829790932        0.4700161796      -48.1479661481
        0.2829790932        0.4847715213      -45.1616297316
        0.2829790932        0.4995268629      -40.9427895293
        0.2829790932        0.5142822046      -35.8120466502
        0.2829790932        0.5290375463      -30.2229135201
        0.2829790932        0.5437928880      -24.6413709291
        0.2829790932        0.5585482297      -19.4458529539
        0.2829790932        0.5733035713      -14.8784230207
        0.2829790932        0.5880589130      -11.0471170937
        0.2829790932        0.6028142547       -7.9584585576
        0.2829790932        0.6175695964       -5.5562353125
        0.2829790932        0.6323249380       -3.7522022867
        0.2829790932        0.6470802797       -2.4456990089
        0.2829790932        0.6618356214       -1.5353439892
        0.2829790932        0.6765909631       -0.9265410761
        0.2829790932        0.6913463047       -0.5366206692
        0.2829790932        0.7061016464       -0.2978597535
        0.2829790932        0.7208569881       -0.1582708697
        0.2829790932        0.7356123298       -0.0804368496
        0.2829790932        0.7503676715       -0.0390788195
        0.2829790932        0.7651230131       -0.0181471901
        0.2829790932        0.7798783548       -0.0080576617
        0.2829790932        0.7946336965       -0.0034235439
        0.2829790932        0.8093890382       -0.0013933651
        0.2829790932        0.8241443798       -0.0005438097
        0.2829790932        0.8388997215       -0.0002036855
        0.2829790932        0.8536550632       -0.0000732370
        0.2829790932        0.8684104049       -0.0000252656
        0.2829790932        0.8831657465       -0.0000083549
        0.2829790932        0.8979210882       -0.0000026434
        0.2829790932        0.9126764299        0.0000000000
        0.2829790932        0.9274317716        0.0000000000
        0.2829790932        0.9421871133        0.0000000000
        0.2829790932        0.9569424549        0.0000000000
        0.2829790932        0.9716977966        0.0000000000
        0.2829790932        0.9864531383        0.0000000000
        0.2829790932        1.0012084800        0.0000000000
        0.2829790932        1.0159638216        0.0000000000
        0.2829790932        1.0307191633        0.0000000000
        0.2829790932        1.0454745050        0.0000000000
        0.2829790932        1.0602298467        0.0000000000
        0.2829790932        1.0749851883        0.0000000000
        0.2829790932        1.0897405300        0.0000000000
        0.2829790932        1.1044958717        0.0000000000
        0.2829790932        1.1192512134        0.0000000000
        0.2829790932        1.1340065551        0.0000000000
        0.2829790932        1.1487618967        0.0000000000
        0.2829790932        1.1635172384        0.0000000000
        0.2829790932        1.1782725801        0.0000000000
        0.2829790932        1.1930279218        0.0000000000
        0.2829790932        1.2077832634        0.0000000000
        0.2829790932        1.2225386051        0.0000000000
        0.2829790932        1.2372939468        0.0000000000
        0.2829790932        1.2520492885        0.0000000000
        0.2829790932        1.2668046301        0.0000000000
        0.2829790932        1.2815599718        0.0000000000
        0.2829790932        1.2963153135        0.0000000000
        0.2829790932        1.3110706552        0.0000000000
        0.2829790932        1.3258259968        0.0000000000
        0.2829790932        1.3405813385        0.0000000000
        0.2829790932        1.3553366802        0.0000000000
        0.2829790932        1.3700920219        0.0000000000
        0.2829790932        1.3848473636        0.0000000000
        0.2829790932        1.3996027052        0.0000000000
        0.2829790932        1.4143580469        0.0000000000
        0.2829790932        1.4291133886        0.0000000000
        0.2829790932        1.4438687303        0.0000000000
        0.2829790932        1.4586240719        0.0000000000
        0.2829790932        1.4733794136        0.0000000000
        0.2829790932        1.4881347553        0.0000000000
        0.2829790932        1.5028900970        0.0000000000
        0.2829790932        1.5176454386        0.0000000000
        0.2829790932        1.5324007803        0.0000000000
        0.2829790932        1.5471561220        0.0000000000

        0.2978455430        0.0863772960       -0.0494480163
        0.2978455430        0.1011326377       -0.1332725003
        0.2978455430        0.1158879794       -0.3306601932
        0.2978455430        0.1306433210       -0.7555700778
        0.2978455430        0.1453986627       -1.5910036621
        0.2978455430        0.1601540044       -3.0895253526
        0.2978455430        0.1749093461       -5.5379775752
        0.2978455430        0.1896646877       -9.1747650255
        0.2978455430        0.2044200294      -14.0718640407
        0.2978455430        0.2191753711      -20.0265869561
        0.2978455430        0.2339307128      -26.5280972031
        0.2978455430        0.2486860544      -32.8465204472
        0.2978455430        0.2634413961      -38.2346107951
        0.2978455430        0.2781967378      -42.1633308565
        0.2978455430        0.2929520795      -44.4815313717
        0.2978455430        0.3077074212      -45.4245956383
        0.2978455430        0.3224627628      -45.4786438660
        0.2978455430        0.3372181045      -45.1809481441
        0.2978455430        0.3519734462      -44.9557255098
        0.2978455430        0.3667287879      -45.0426054214
        0.2978455430        0.3814841295      -45.5099131153
        0.2978455430        0.3962394712      -46.3026938855
        0.2978455430        0.4109948129      -47.2778811710
        0.2978455430        0.4257501546      -48.2137630646
        0.2978455430        0.4405054962      -48.8162594566
        0.2978455430        0.4552608379      -48.7537253317
        0.2978455430        0.4700161796      -47.7303744755
        0.2978455430        0.4847715213      -45.5745473625
        0.2978455430        0.4995268629      -42.2990219021
        0.2978455430        0.5142822046      -38.1013923667
        0.2978455430        0.5290375463      -33.3050589784
        0.2978455430        0.5437928880      -28.2717650667
        0.2978455430        0.5585482297      -23.3249840175
        0.2978455430        0.5733035713      -18.7083031713
        0.2978455430        0.5880589130      -14.5791338506
        0.2978455430        0.6028142547      -11.0224643325
        0.2978455430        0.6175695964       -8.0683429806
        0.2978455430        0.6323249380       -5.7050305533
        0.2978455430        0.6470802797       -3.8881024305
        0.2978455430        0.6618356214       -2.5489446021
        0.2978455430        0.6765909631       -1.6046476488
        0.2978455430        0.6913463047       -0.9686319050
        0.2978455430        0.7061016464       -0.5599713922
        0.2978455430        0.7208569881       -0.3097331439
        0.2978455430        0.7356123298       -0.1638178845
        0.2978455430        0.7503676715       -0.0828342977
        0.2978455430        0.7651230131       -0.0400556991
        0.2978455430        0.7798783548       -0.0185372062
        0.2978455430        0.7946336965       -0.0082185948
        0.2978455430        0.8093890382       -0.0034945287
        0.2978455430        0.8241443798       -0.0014261612
        0.2978455430        0.8388997215       -0.0005587944
        0.2978455430        0.8536550632       -0.0002101212
        0.2978455430        0.8684104049       -0.0000757446
        0.2978455430        0.8831657465       -0.0000261388
        0.2978455430        0.8979210882       -0.0000086200
        0.2978455430        0.9126764299       -0.0000027134
        0.2978455430        0.9274317716        0.0000000000
        0.2978455430        0.9421871133        0.0000000000
        0.2978455430        0.9569424549        0.0000000000
        0.2978455430        0.9716977966        0.0000000000
        0.2978455430        0.9864531383        0.0000000000
        0.2978455430        1.0012084800        0.0000000000
        0.2978455430        1.0159638216        0.0000000000
        0.2978455430        1.0307191633        0.0000000000
        0.2978455430        1.0454745050        0.0000000000
        0.2978455430        1.0602298467        0.0000000000
        0.2978455430        1.0749851883        0.0000000000
        0.2978455430        1.0897405300        0.0000000000
        0.2978455430        1.1044958717        0.0000000000
        0.2978455430        1.1192512134        0.0000000000
        0.2978455430        1.1340065551        0.0000000000
        0.2978455430        1.1487618967        0.0000000000
        0.2978455430        1.1635172384        0.0000000000
        0.2978455430        1.1782725801        0.0000000000
        0.2978455430        1.1930279218        0.0000000000
        0.2978455430        1.2077832634        0.0000000000
        0.2978455430        1.2225386051        0.0000000000
        0.2978455430        1.2372939468        0.0000000000
        0.2978455430        1.2520492885        0.0000000000
        0.2978455430        1.2668046301        0.0000000000
        0.2978455430        1.2815599718        0.0000000000
        0.2978455430        1.2963153135        0.0000000000
        0.2978455430        1.3110706552        0.0000000000
        0.2978455430        1.3258259968        0.0000000000
        0.2978455430        1.3405813385        0.0000000000
        0.2978455430        1.3553366802        0.0000000000
        0.2978455430        1.3700920219        0.0000000000
        0.2978455430        1.3848473636        0.0000000000
        0.2978455430        1.3996027052        0.0000000000
        0.2978455430        1.4143580469        0.0000000000
        0.2978455430        1.4291133886        0.0000000000
        0.2978455430        1.4438687303        0.0000000000
        0.2978455430        1.4586240719        0.0000000000
        0.2978455430        1.4733794136        0.0000000000
        0.2978455430        1.4881347553        0.0000000000
        0.2978455430        1.5028900970        0.0000000000
        0.2978455430        1.5176454386        0.0000000000
        0.2978455430        1.5324007803        0.0000000000
        0.2978455430        1.5471561220        0.0000000000

        0.3127119929        0.0863772960       -0.0577086333
        0.3127119929        0.1011326377       -0.1549462407
        0.3127119929        0.1158879794       -0.3828164769
        0.3127119929        0.1306433210       -0.8706404134
        0.3127119929        0.1453986627       -1.8236337716
        0.3127119929        0.1601540044       -3.5201226104
        0.3127119929        0.1749093461       -6.2668930264
        0.3127119929        0.1896646877      -10.3012680365
        0.3127119929        0.2044200294      -15.6570532271
        0.3127119929        0.2191753711      -22.0490355231
        0.3127119929        0.2339307128      -28.8509269080
        0.3127119929        0.2486860544      -35.2172280098
        0.3127119929        0.2634413961      -40.3289095976
        0.3127119929        0.2781967378      -43.6639085196
        0.3127119929        0.2929520795      -45.1628757073
        0.3127119929        0.3077074212      -45.2087257342
        0.3127119929        0.3224627628      -44.4389458114
        0.3127119929        0.3372181045      -43.4956841326
        0.3127119929        0.3519734462      -42.8352272922
        0.3127119929        0.3667287879      -42.6630971344
        0.3127119929        0.3814841295      -42.9798305678
        0.3127119929        0.3962394712      -43.6703719977
        0.3127119929        0.4109948129      -44.5717175559
        0.3127119929        0.4257501546      -45.4942726987
        0.3127119929        0.4405054962      -46.2164586595
        0.3127119929        0.4552608379      -46.4895275064
        0.3127119929        0.4700161796      -46.0739773062
        0.3127119929        0.4847715213      -44.7976775721
        0.3127119929        0.4995268629      -42.6046343266
        0.3127119929        0.5142822046      -39.5671962129
        0.3127119929        0.5290375463      -35.8577433797
        0.3127119929        0.5437928880      -31.6990465583
        0.3127119929        0.5585482297      -27.3191774264
        0.3127119929        0.5733035713      -22.9259148707
        0.3127119929        0.5880589130      -18.6989577863
        0.3127119929        0.6028142547      -14.7889063375
        0.3127119929        0.6175695964      -11.3138907166
        0.3127119929        0.6323249380       -8.3525344357
        0.3127119929        0.6470802797       -5.9378849777
        0.3127119929        0.6618356214       -4.0573910926
        0.3127119929        0.6765909631       -2.6605271076
        0.3127119929        0.6913463047       -1.6718784624
        0.3127119929        0.7061016464       -1.0057505871
        0.3127119929        0.7208569881       -0.5787785810
        0.3127119929        0.7356123298       -0.3185317056
        0.3127119929        0.7503676715       -0.1676900540
        0.3127119929        0.7651230131       -0.0845030029
        0.3127119929        0.7798783548       -0.0408016828
        0.3127119929        0.7946336965       -0.0188964843
        0.3127119929        0.8093890382       -0.0084009416
        0.3127119929        0.8241443798       -0.0035862362
        0.3127119929        0.8388997215       -0.0014694043
        0.3127119929        0.8536550632       -0.0005772881
        0.3127119929        0.8684104049       -0.0002171483
        0.3127119929        0.8831657465       -0.0000780848
        0.3127119929        0.8979210882       -0.0000268038
        0.3127119929        0.9126764299       -0.0000087762
        0.3127119929        0.9274317716       -0.0000027390
        0.3127119929        0.9421871133        0.0000000000
        0.3127119929        0.9569424549        0.0000000000
        0.3127119929        0.9716977966        0.0000000000
        0.3127119929        0.9864531383        0.0000000000
        0.3127119929        1.0012084800        0.0000000000
        0.3127119929        1.0159638216        0.0000000000
        0.3127119929        1.0307191633        0.0000000000
        0.3127119929        1.0454745050        0.0000000000
        0.3127119929        1.0602298467        0.0000000000
        0.3127119929        1.0749851883        0.0000000000
        0.3127119929        1.0897405300        0.0000000000
        0.3127119929        1.1044958717        0.0000000000
        0.3127119929        1.1192512134        0.0000000000
        0.3127119929        1.1340065551        0.0000000000
        0.3127119929        1.1487618967        0.0000000000
        0.3127119929        1.1635172384        0.0000000000
        0.3127119929        1.1782725801        0.0000000000
        0.3127119929        1.1930279218        0.0000000000
        0.3127119929        1.2077832634        0.0000000000
        0.3127119929        1.2225386051        0.0000000000
        0.3127119929        1.2372939468        0.0000000000
        0.3127119929        1.2520492885        0.0000000000
        0.3127119929        1.2668046301        0.0000000000
        0.3127119929        1.2815599718        0.0000000000
        0.3127119929        1.2963153135        0.0000000000
        0.3127119929        1.3110706552        0.0000000000
        0.3127119929        1.3258259968        0.0000000000
        0.3127119929        1.3405813385        0.0000000000
        0.3127119929        1.3553366802        0.0000000000
        0.3127119929        1.3700920219        0.0000000000
        0.3127119929        1.3848473636        0.0000000000
        0.3127119929        1.3996027052        0.0000000000
        0.3127119929        1.4143580469        0.0000000000
        0.3127119929        1.4291133886        0.0000000000
        0.3127119929        1.4438687303        0.0000000000
        0.3127119929        1.4586240719        0.0000000000
        0.3127119929        1.4733794136        0.0000000000
        0.3127119929        1.4881347553        0.0000000000
        0.3127119929        1.5028900970        0.0000000000
        0.3127119929        1.5176454386        0.0000000000
        0.3127119929        1.5324007803        0.0000000000
        0.3127119929        1.5471561220        0.0000000000

        0.3275784427        0.0863772960       -0.0653958935
        0.3275784427        0.1011326377       -0.1749611973
        0.3275784427        0.1158879794       -0.4305770820
        0.3275784427        0.1306433210       -0.9750323552
        0.3275784427        0.1453986627       -2.0324637081
        0.3275784427        0.1601540044       -3.9020130273
        0.3275784427        0.1749093461       -6.9042121464
        0.3275784427        0.1896646877      -11.2693565680
        0.3275784427        0.2044200294      -16.9900682646
        0.3275784427        0.2191753711      -23.7016905815
        0.3275784427        0.2339307128      -30.6738154201
        0.3275784427        0.2486860544      -36.9643955420
        0.3275784427        0.2634413961      -41.7055455556
        0.3275784427        0.2781967378      -44.4026537840
        0.3275784427        0.2929520795      -45.0999715038
        0.3275784427        0.3077074212      -44.3275616804
        0.3275784427        0.3224627628      -42.8622067083
        0.3275784427        0.3372181045      -41.4309279818
        0.3275784427        0.3519734462      -40.4990909900
        0.3275784427        0.3667287879      -40.2162354344
        0.3275784427        0.3814841295      -40.4967264819
        0.3275784427        0.3962394712      -41.1515585880
        0.3275784427        0.4109948129      -41.9892273017
        0.3275784427        0.4257501546      -42.8502490157
        0.3275784427        0.4405054962      -43.5918791683
        0.3275784427        0.4552608379      -44.0643252130
        0.3275784427        0.4700161796      -44.1097699280
        0.3275784427        0.4847715213      -43.5871377420
        0.3275784427        0.4995268629      -42.4032680353
        0.3275784427        0.5142822046      -40.5294416223
        0.3275784427        0.5290375463      -37.9971156478
        0.3275784427        0.5437928880      -34.8826082484
        0.3275784427        0.5585482297      -31.2945158803
        0.3275784427        0.5733035713      -27.3694537876
        0.3275784427        0.5880589130      -23.2709081646
        0.3275784427        0.6028142547      -19.1821066792
        0.3275784427        0.6175695964      -15.2886025027
        0.3275784427        0.6323249380      -11.7542539507
        0.3275784427        0.6470802797       -8.6989813212
        0.3275784427        0.6618356214       -6.1857438427
        0.3275784427        0.6765909631       -4.2196973311
        0.3275784427        0.6913463047       -2.7579177558
        0.3275784427        0.7061016464       -1.7254484616
        0.3275784427        0.7208569881       -1.0329004384
        0.3275784427        0.7356123298       -0.5916889683
        0.3275784427        0.7503676715       -0.3245355742
        0.3275784427        0.7651230131       -0.1705956247
        0.3275784427        0.7798783548       -0.0860298371
        0.3275784427        0.7946336965       -0.0416528619
        0.3275784427        0.8093890382       -0.0193674518
        0.3275784427        0.8241443798       -0.0086449443
        0.3275784427        0.8388997215       -0.0037005900
        0.3275784427        0.8536550632       -0.0015169614
        0.3275784427        0.8684104049       -0.0005945606
        0.3275784427        0.8831657465       -0.0002225135
        0.3275784427        0.8979210882       -0.0000794423
        0.3275784427        0.9126764299       -0.0000270508
        0.3275784427        0.9274317716       -0.0000087863
        0.3275784427        0.9421871133       -0.0000027250
        0.3275784427        0.9569424549        0.0000000000
        0.3275784427        0.9716977966        0.0000000000
        0.3275784427        0.9864531383        0.0000000000
        0.3275784427        1.0012084800        0.0000000000
        0.3275784427        1.0159638216        0.0000000000
        0.3275784427        1.0307191633        0.0000000000
        0.3275784427        1.0454745050        0.0000000000
        0.3275784427        1.0602298467        0.0000000000
        0.3275784427        1.0749851883        0.0000000000
        0.3275784427        1.0897405300        0.0000000000
        0.3275784427        1.1044958717        0.0000000000
        0.3275784427        1.1192512134        0.0000000000
        0.3275784427        1.1340065551        0.0000000000
        0.3275784427        1.1487618967        0.0000000000
        0.3275784427        1.1635172384        0.0000000000
        0.3275784427        1.1782725801        0.0000000000
        0.3275784427        1.1930279218        0.0000000000
        0.3275784427        1.2077832634        0.0000000000
        0.3275784427        1.2225386051        0.0000000000
        0.3275784427        1.2372939468        0.0000000000
        0.3275784427        1.2520492885        0.0000000000
        0.3275784427        1.2668046301        0.0000000000
        0.3275784427        1.2815599718        0.0000000000
        0.3275784427        1.2963153135        0.0000000000
        0.3275784427        1.3110706552        0.0000000000
        0.3275784427        1.3258259968        0.0000000000
        0.3275784427        1.3405813385        0.0000000000
        0.3275784427        1.3553366802        0.0000000000
        0.3275784427        1.3700920219        0.0000000000
        0.3275784427        1.3848473636        0.0000000000
        0.3275784427        1.3996027052        0.0000000000
        0.3275784427        1.4143580469        0.0000000000
        0.3275784427        1.4291133886        0.0000000000
        0.3275784427        1.4438687303        0.0000000000
        0.3275784427        1.4586240719        0.0000000000
        0.3275784427        1.4733794136        0.0000000000
        0.3275784427        1.4881347553        0.0000000000
        0.3275784427        1.5028900970        0.0000000000
        0.3275784427        1.5176454386        0.0000000000
        0.3275784427        1.5324007803        0.0000000000
        0.3275784427        1.5471561220        0.0000000000

        0.3424448926        0.0863772960       -0.0723544003
        0.3424448926        0.1011326377       -0.1929506586
        0.3424448926        0.1158879794       -0.4731790205
        0.3424448926        0.1306433210       -1.0673842844
        0.3424448926        0.1453986627       -2.2155435955
        0.3424448926        0.1601540044       -4.2334487608
        0.3424448926        0.1749093461       -7.4509980842
        0.3424448926        0.1896646877      -12.0887999078
        0.3424448926        0.2044200294      -18.1000717920
        0.3424448926        0.2191753711      -25.0493525566
        0.3424448926        0.2339307128      -32.1181013305
        0.3424448926        0.2486860544      -38.2883405627
        0.3424448926        0.2634413961      -42.6628433349
        0.3424448926        0.2781967378      -44.7861831448
        0.3424448926        0.2929520795      -44.8056169554
        0.3424448926        0.3077074212      -43.3853092121
        0.3424448926        0.3224627628      -41.4201744369
        0.3424448926        0.3372181045      -39.6993508151
        0.3424448926        0.3519734462      -38.6784651028
        0.3424448926        0.3667287879      -38.4384891150
        0.3424448926        0.3814841295      -38.8000583708
        0.3424448926        0.3962394712      -39.4945387482
        0.3424448926        0.4109948129      -40.2953654796
        0.3424448926        0.4257501546      -41.0652941656
        0.3424448926        0.4405054962      -41.7338546984
        0.3424448926        0.4552608379      -42.2498327589
        0.3424448926        0.4700161796      -42.5479007802
        0.3424448926        0.4847715213      -42.5425031490
        0.3424448926        0.4995268629      -42.1393763236
        0.3424448926        0.5142822046      -41.2494810996
        0.3424448926        0.5290375463      -39.7987792700
        0.3424448926        0.5437928880      -37.7373837380
        0.3424448926        0.5585482297      -35.0531788531
        0.3424448926        0.5733035713      -31.7884128364
        0.3424448926        0.5880589130      -28.0508437240
        0.3424448926        0.6028142547      -24.0105786770
        0.3424448926        0.6175695964      -19.8799710247
        0.3424448926        0.6323249380      -15.8817435437
        0.3424448926        0.6470802797      -12.2148448240
        0.3424448926        0.6618356214       -9.0270626535
        0.3424448926        0.6765909631       -6.3999754187
        0.3424448926        0.6913463047       -4.3478051709
        0.3424448926        0.7061016464       -2.8283446713
        0.3424448926        0.7208569881       -1.7616649810
        0.3424448926        0.7356123298       -1.0510751456
        0.3424448926        0.7503676715       -0.6012024744
        0.3424448926        0.7651230131       -0.3299847031
        0.3424448926        0.7798783548       -0.1739304603
        0.3424448926        0.7946336965       -0.0880596177
        0.3424448926        0.8093890382       -0.0428080951
        0.3424448926        0.8241443798       -0.0199609445
        0.3424448926        0.8388997215       -0.0089149274
        0.3424448926        0.8536550632       -0.0038077020
        0.3424448926        0.8684104049       -0.0015532118
        0.3424448926        0.8831657465       -0.0006045553
        0.3424448926        0.8979210882       -0.0002244627
        0.3424448926        0.9126764299       -0.0000795263
        0.3424448926        0.9274317716       -0.0000269081
        0.3424448926        0.9421871133       -0.0000087064
        0.3424448926        0.9569424549       -0.0000026967
        0.3424448926        0.9716977966        0.0000000000
        0.3424448926        0.9864531383        0.0000000000
        0.3424448926        1.0012084800        0.0000000000
        0.3424448926        1.0159638216        0.0000000000
        0.3424448926        1.0307191633        0.0000000000
        0.3424448926        1.0454745050        0.0000000000
        0.3424448926        1.0602298467        0.0000000000
        0.3424448926        1.0749851883        0.0000000000
        0.3424448926        1.0897405300        0.0000000000
        0.3424448926        1.1044958717        0.0000000000
        0.3424448926        1.1192512134        0.0000000000
        0.3424448926        1.1340065551        0.0000000000
        0.3424448926        1.1487618967        0.0000000000
        0.3424448926        1.1635172384        0.0000000000
        0.3424448926        1.1782725801        0.0000000000
        0.3424448926        1.1930279218        0.0000000000
        0.3424448926        1.2077832634        0.0000000000
        0.3424448926        1.2225386051        0.0000000000
        0.3424448926        1.2372939468        0.0000000000
        0.3424448926        1.2520492885        0.0000000000
        0.3424448926        1.2668046301        0.0000000000
        0.3424448926        1.2815599718        0.0000000000
        0.3424448926        1.2963153135        0.0000000000
        0.3424448926        1.3110706552        0.0000000000
        0.3424448926        1.3258259968        0.0000000000
        0.3424448926        1.3405813385        0.0000000000
        0.3424448926        1.3553366802        0.0000000000
        0.3424448926        1.3700920219        0.0000000000
        0.3424448926        1.3848473636        0.0000000000
        0.3424448926        1.3996027052        0.0000000000
        0.3424448926        1.4143580469        0.0000000000
        0.3424448926        1.4291133886        0.0000000000
        0.3424448926        1.4438687303        0.0000000000
        0.3424448926        1.4586240719        0.0000000000
        0.3424448926        1.4733794136        0.0000000000
        0.3424448926        1.4881347553        0.0000000000
        0.3424448926        1.5028900970        0.0000000000
        0.3424448926        1.5176454386        0.0000000000
        0.3424448926        1.5324007803        0.0000000000
        0.3424448926        1.5471561220        0.0000000000

        0.3573113425        0.0863772960       -0.0785290666
        0.3573113425        0.1011326377       -0.2088263176
        0.3573113425        0.1158879794       -0.5105624221
        0.3573113425        0.1306433210       -1.1479486614
        0.3573113425        0.1453986627       -2.3742848850
        0.3573113425        0.1601540044       -4.5190107837
        0.3573113425        0.1749093461       -7.9190252585
        0.3573113425        0.1896646877      -12.7854932343
        0.3573113425        0.2044200294      -19.0373815306
        0.3573113425        0.2191753711      -26.1798813934
        0.3573113425        0.2339307128      -33.3230863606
        0.3573113425        0.2486860544      -39.3910601794
        0.3573113425        0.2634413961      -43.4701498499
        0.3573113425        0.2781967378      -45.1462023490
        0.3573113425        0.2929520795      -44.6585107980
        0.3573113425        0.3077074212      -42.7841952315
        0.3573113425        0.3224627628      -40.5119076226
        0.3573113425        0.3372181045      -38.6730029093
        0.3573113425        0.3519734462      -37.7029375772
        0.3573113425        0.3667287879      -37.6133280804
        0.3573113425        0.3814841295      -38.1357058153
        0.3573113425        0.3962394712      -38.9255544480
        0.3573113425        0.4109948129      -39.7188109461
        0.3573113425        0.4257501546      -40.3900076271
        0.3573113425        0.4405054962      -40.9251565770
        0.3573113425        0.4552608379      -41.3570711684
        0.3573113425        0.4700161796      -41.7078199554
        0.3573113425        0.4847715213      -41.9584234276
        0.3573113425        0.4995268629      -42.0428823445
        0.3573113425        0.5142822046      -41.8555262220
        0.3573113425        0.5290375463      -41.2652722330
        0.3573113425        0.5437928880      -40.1368305308
        0.3573113425        0.5585482297      -38.3591857962
        0.3573113425        0.5733035713      -35.8765025099
        0.3573113425        0.5880589130      -32.7120841085
        0.3573113425        0.6028142547      -28.9767308926
        0.3573113425        0.6175695964      -24.8581440399
        0.3573113425        0.6323249380      -20.5940580317
        0.3573113425        0.6470802797      -16.4356403038
        0.3573113425        0.6618356214      -12.6091546902
        0.3573113425        0.6765909631       -9.2839285060
        0.3573113425        0.6913463047       -6.5534477586
        0.3573113425        0.7061016464       -4.4332777514
        0.3573113425        0.7208569881       -2.8746512422
        0.3573113425        0.7356123298       -1.7878597835
        0.3573113425        0.7503676715       -1.0674070186
        0.3573113425        0.7651230131       -0.6121650063
        0.3573113425        0.7798783548       -0.3373219740
        0.3573113425        0.7946336965       -0.1785176573
        0.3573113425        0.8093890382       -0.0906430018
        0.3573113425        0.8241443798       -0.0440938579
        0.3573113425        0.8388997215       -0.0205180773
        0.3573113425        0.8536550632       -0.0091205566
        0.3573113425        0.8684104049       -0.0038693580
        0.3573113425        0.8831657465       -0.0015662294
        0.3573113425        0.8979210882       -0.0006050660
        0.3573113425        0.9126764299       -0.0002232846
        0.3573113425        0.9274317716       -0.0000788045
        0.3573113425        0.9421871133       -0.0000266385
        0.3573113425        0.9569424549       -0.0000086348
        0.3573113425        0.9716977966       -0.0000026877
        0.3573113425        0.9864531383        0.0000000000
        0.3573113425        1.0012084800        0.0000000000
        0.3573113425        1.0159638216        0.0000000000
        0.3573113425        1.0307191633        0.0000000000
        0.3573113425        1.0454745050        0.0000000000
        0.3573113425        1.0602298467        0.0000000000
        0.3573113425        1.0749851883        0.0000000000
        0.3573113425        1.0897405300        0.0000000000
        0.3573113425        1.1044958717        0.0000000000
        0.3573113425        1.1192512134        0.0000000000
        0.3573113425        1.1340065551        0.0000000000
        0.3573113425        1.1487618967        0.0000000000
        0.3573113425        1.1635172384        0.0000000000
        0.3573113425        1.1782725801        0.0000000000
        0.3573113425        1.1930279218        0.0000000000
        0.3573113425        1.2077832634        0.0000000000
        0.3573113425        1.2225386051        0.0000000000
        0.3573113425        1.2372939468        0.0000000000
        0.3573113425        1.2520492885        0.0000000000
        0.3573113425        1.2668046301        0.0000000000
        0.3573113425        1.2815599718        0.0000000000
        0.3573113425        1.2963153135        0.0000000000
        0.3573113425        1.3110706552        0.0000000000
        0.3573113425        1.3258259968        0.0000000000
        0.3573113425        1.3405813385        0.0000000000
        0.3573113425        1.3553366802        0.0000000000
        0.3573113425        1.3700920219        0.0000000000
        0.3573113425        1.3848473636        0.0000000000
        0.3573113425        1.3996027052        0.0000000000
        0.3573113425        1.4143580469        0.0000000000
        0.3573113425        1.4291133886        0.0000000000
        0.3573113425        1.4438687303        0.0000000000
        0.3573113425        1.4586240719        0.0000000000
        0.3573113425        1.4733794136        0.0000000000
        0.3573113425        1.4881347553        0.0000000000
        0.3573113425        1.5028900970        0.0000000000
        0.3573113425        1.5176454386        0.0000000000
        0.3573113425        1.5324007803        0.0000000000
        0.3573113425        1.5471561220        0.0000000000

        0.3721777923        0.0863772960       -0.0838988789
        0.3721777923        0.1011326377       -0.2225968656
        0.3721777923        0.1158879794       -0.5429128343
        0.3721777923        0.1306433210       -1.2175281088
        0.3721777923        0.1453986627       -2.5111817198
        0.3721777923        0.1601540044       -4.7651117043
        0.3721777923        0.1749093461       -8.3225991232
        0.3721777923        0.1896646877      -13.3877426851
        0.3721777923        0.2044200294      -19.8522767307
        0.3721777923        0.2191753711      -27.1740226866
        0.3721777923        0.2339307128      -34.4064979470
        0.3721777923        0.2486860544      -40.4286692228
        0.3721777923        0.2634413961      -44.3155872152
        0.3721777923        0.2781967378      -45.6876954028
        0.3721777923        0.2929520795      -44.8580743141
        0.3721777923        0.3077074212      -42.6921863462
        0.3721777923        0.3224627628      -40.2496752392
        0.3721777923        0.3372181045      -38.3908428916
        0.3721777923        0.3519734462      -37.5307541691
        0.3721777923        0.3667287879      -37.6225713516
        0.3721777923        0.3814841295      -38.3243432443
        0.3721777923        0.3962394712      -39.2279246067
        0.3721777923        0.4109948129      -40.0340819557
        0.3721777923        0.4257501546      -40.6189333933
        0.3721777923        0.4405054962      -41.0046107473
        0.3721777923        0.4552608379      -41.2841031474
        0.3721777923        0.4700161796      -41.5485997554
        0.3721777923        0.4847715213      -41.8416378987
        0.3721777923        0.4995268629      -42.1409174870
        0.3721777923        0.5142822046      -42.3588292100
        0.3721777923        0.5290375463      -42.3548851479
        0.3721777923        0.5437928880      -41.9579739860
        0.3721777923        0.5585482297      -40.9970149991
        0.3721777923        0.5733035713      -39.3355785209
        0.3721777923        0.5880589130      -36.9035181957
        0.3721777923        0.6028142547      -33.7189624457
        0.3721777923        0.6175695964      -29.8960508433
        0.3721777923        0.6323249380      -25.6357478208
        0.3721777923        0.6470802797      -21.1991329111
        0.3721777923        0.6618356214      -16.8663289944
        0.3721777923        0.6765909631      -12.8896410949
        0.3721777923        0.6913463047       -9.4534994136
        0.3721777923        0.7061016464       -6.6527329368
        0.3721777923        0.7208569881       -4.4939283364
        0.3721777923        0.7356123298       -2.9157413913
        0.3721777923        0.7503676715       -1.8180719314
        0.3721777923        0.7651230131       -1.0896314188
        0.3721777923        0.7798783548       -0.6274268892
        0.3721777923        0.7946336965       -0.3467451991
        0.3721777923        0.8093890382       -0.1836497919
        0.3721777923        0.8241443798       -0.0930723890
        0.3721777923        0.8388997215       -0.0450717898
        0.3721777923        0.8536550632       -0.0208371854
        0.3721777923        0.8684104049       -0.0091933892
        0.3721777923        0.8831657465       -0.0038719899
        0.3721777923        0.8979210882       -0.0015579998
        0.3721777923        0.9126764299       -0.0005996523
        0.3721777923        0.9274317716       -0.0002210675
        0.3721777923        0.9421871133       -0.0000781681
        0.3721777923        0.9569424549       -0.0000265362
        0.3721777923        0.9716977966       -0.0000086556
        0.3721777923        0.9864531383       -0.0000027122
        0.3721777923        1.0012084800        0.0000000000
        0.3721777923        1.0159638216        0.0000000000
        0.3721777923        1.0307191633        0.0000000000
        0.3721777923        1.0454745050        0.0000000000
        0.3721777923        1.0602298467        0.0000000000
        0.3721777923        1.0749851883        0.0000000000
        0.3721777923        1.0897405300        0.0000000000
        0.3721777923        1.1044958717        0.0000000000
        0.3721777923        1.1192512134        0.0000000000
        0.3721777923        1.1340065551        0.0000000000
        0.3721777923        1.1487618967        0.0000000000
        0.3721777923        1.1635172384        0.0000000000
        0.3721777923        1.1782725801        0.0000000000
        0.3721777923        1.1930279218        0.0000000000
        0.3721777923        1.2077832634        0.0000000000
        0.3721777923        1.2225386051        0.0000000000
        0.3721777923        1.2372939468        0.0000000000
        0.3721777923        1.2520492885        0.0000000000
        0.3721777923        1.2668046301        0.0000000000
        0.3721777923        1.2815599718        0.0000000000
        0.3721777923        1.2963153135        0.0000000000
        0.3721777923        1.3110706552        0.0000000000
        0.3721777923        1.3258259968        0.0000000000
        0.3721777923        1.3405813385        0.0000000000
        0.3721777923        1.3553366802        0.0000000000
        0.3721777923        1.3700920219        0.0000000000
        0.3721777923        1.3848473636        0.0000000000
        0.3721777923        1.3996027052        0.0000000000
        0.3721777923        1.4143580469        0.0000000000
        0.3721777923        1.4291133886        0.0000000000
        0.3721777923        1.4438687303        0.0000000000
        0.3721777923        1.4586240719        0.0000000000
        0.3721777923        1.4733794136        0.0000000000
        0.3721777923        1.4881347553        0.0000000000
        0.3721777923        1.5028900970        0.0000000000
        0.3721777923        1.5176454386        0.0000000000
        0.3721777923        1.5324007803        0.0000000000
        0.3721777923        1.5471561220        0.0000000000

        0.3870442422        0.0863772960       -0.0883791712
        0.3870442422        0.1011326377       -0.2341037116
        0.3870442422        0.1158879794       -0.5700061434
        0.3870442422        0.1306433210       -1.2759880191
        0.3870442422        0.1453986627       -2.6267199984
        0.3870442422        0.1601540044       -4.9741243873
        0.3870442422        0.1749093461       -8.6683810486
        0.3870442422        0.1896646877      -13.9102273314
        0.3870442422        0.2044200294      -20.5721253449
        0.3870442422        0.2191753711      -28.0761672417
        0.3870442422        0.2339307128      -35.4315963725
        0.3870442422        0.2486860544      -41.4801984677
        0.3870442422        0.2634413961      -45.2841550763
        0.3870442422        0.2781967378      -46.4850829996
        0.3870442422        0.2929520795      -45.4469699259
        0.3870442422        0.3077074212      -43.0982068924
        0.3870442422        0.3224627628      -40.5502717369
        0.3870442422        0.3372181045      -38.6863599752
        0.3870442422        0.3519734462      -37.9101214221
        0.3870442422        0.3667287879      -38.1365303996
        0.3870442422        0.3814841295      -38.9739372160
        0.3870442422        0.3962394712      -39.9690994527
        0.3870442422        0.4109948129      -40.7941744651
        0.3870442422        0.4257501546      -41.3187963431
        0.3870442422        0.4405054962      -41.5804729053
        0.3870442422        0.4552608379      -41.7048123376
        0.3870442422        0.4700161796      -41.8259415822
        0.3870442422        0.4847715213      -42.0335649754
        0.3870442422        0.4995268629      -42.3491134217
        0.3870442422        0.5142822046      -42.7221946757
        0.3870442422        0.5290375463      -43.0390218613
        0.3870442422        0.5437928880      -43.1387246917
        0.3870442422        0.5585482297      -42.8358060892
        0.3870442422        0.5733035713      -41.9472943930
        0.3870442422        0.5880589130      -40.3231370305
        0.3870442422        0.6028142547      -37.8779056623
        0.3870442422        0.6175695964      -34.6193124829
        0.3870442422        0.6323249380      -30.6648837367
        0.3870442422        0.6470802797      -26.2364834255
        0.3870442422        0.6618356214      -21.6274679189
        0.3870442422        0.6765909631      -17.1484576169
        0.3870442422        0.6913463047      -13.0685247946
        0.3870442422        0.7061016464       -9.5714536614
        0.3870442422        0.7208569881       -6.7393924318
        0.3870442422        0.7356123298       -4.5636122654
        0.3870442422        0.7503676715       -2.9720488611
        0.3870442422        0.7651230131       -1.8605474872
        0.3870442422        0.7798783548       -1.1183928517
        0.3870442422        0.7946336965       -0.6445736420
        0.3870442422        0.8093890382       -0.3556150236
        0.3870442422        0.8241443798       -0.1875450089
        0.3870442422        0.8388997215       -0.0944558298
        0.3870442422        0.8536550632       -0.0454132770
        0.3870442422        0.8684104049       -0.0208480213
        0.3870442422        0.8831657465       -0.0091454183
        0.3870442422        0.8979210882       -0.0038378927
        0.3870442422        0.9126764299       -0.0015427902
        0.3870442422        0.9274317716       -0.0005948406
        0.3870442422        0.9421871133       -0.0002202055
        0.3870442422        0.9569424549       -0.0000783146
        0.3870442422        0.9716977966       -0.0000267624
        0.3870442422        0.9864531383       -0.0000087825
        0.3870442422        1.0012084800       -0.0000027646
        0.3870442422        1.0159638216        0.0000000000
        0.3870442422        1.0307191633        0.0000000000
        0.3870442422        1.0454745050        0.0000000000
        0.3870442422        1.0602298467        0.0000000000
        0.3870442422        1.0749851883        0.0000000000
        0.3870442422        1.0897405300        0.0000000000
        0.3870442422        1.1044958717        0.0000000000
        0.3870442422        1.1192512134        0.0000000000
        0.3870442422        1.1340065551        0.0000000000
        0.3870442422        1.1487618967        0.0000000000
        0.3870442422        1.1635172384        0.0000000000
        0.3870442422        1.1782725801        0.0000000000
        0.3870442422        1.1930279218        0.0000000000
        0.3870442422        1.2077832634        0.0000000000
        0.3870442422        1.2225386051        0.0000000000
        0.3870442422        1.2372939468        0.0000000000
        0.3870442422        1.2520492885        0.0000000000
        0.3870442422        1.2668046301        0.0000000000
        0.3870442422        1.2815599718        0.0000000000
        0.3870442422        1.2963153135        0.0000000000
        0.3870442422        1.3110706552        0.0000000000
        0.3870442422        1.3258259968        0.0000000000
        0.3870442422        1.3405813385        0.0000000000
        0.3870442422        1.3553366802        0.0000000000
        0.3870442422        1.3700920219        0.0000000000
        0.3870442422        1.3848473636        0.0000000000
        0.3870442422        1.3996027052        0.0000000000
        0.3870442422        1.4143580469        0.0000000000
        0.3870442422        1.4291133886        0.0000000000
        0.3870442422        1.4438687303        0.0000000000
        0.3870442422        1.4586240719        0.0000000000
        0.3870442422        1.4733794136        0.0000000000
        0.3870442422        1.4881347553        0.0000000000
        0.3870442422        1.5028900970        0.0000000000
        0.3870442422        1.5176454386        0.0000000000
        0.3870442422        1.5324007803        0.0000000000
        0.3870442422        1.5471561220        0.0000000000

        0.4019106920        0.0863772960       -0.0917173304
        0.4019106920        0.1011326377       -0.2427371991
        0.4019106920        0.1158879794       -0.5905022746
        0.4019106920        0.1306433210       -1.3206496714
        0.4019106920        0.1453986627       -2.7160390838
        0.4019106920        0.1601540044       -5.1380589979
        0.4019106920        0.1749093461       -8.9444968875
        0.4019106920        0.1896646877      -14.3370072632
        0.4019106920        0.2044200294      -21.1775423269
        0.4019106920        0.2191753711      -28.8646542029
        0.4019106920        0.2339307128      -36.3752152980
        0.4019106920        0.2486860544      -42.5198519028
        0.4019106920        0.2634413961      -46.3429515020
        0.4019106920        0.2781967378      -47.4899108405
        0.4019106920        0.2929520795      -46.3495630654
        0.4019106920        0.3077074212      -43.8867753964
        0.4019106920        0.3224627628      -41.2474518110
        0.4019106920        0.3372181045      -39.3358144332
        0.4019106920        0.3519734462      -38.5585903402
        0.4019106920        0.3667287879      -38.8184166122
        0.4019106920        0.3814841295      -39.7025586405
        0.4019106920        0.3962394712      -40.7351466617
        0.4019106920        0.4109948129      -41.5696881708
        0.4019106920        0.4257501546      -42.0644456821
        0.4019106920        0.4405054962      -42.2542855094
        0.4019106920        0.4552608379      -42.2710924911
        0.4019106920        0.4700161796      -42.2638058369
        0.4019106920        0.4847715213      -42.3453017117
        0.4019106920        0.4995268629      -42.5688921609
        0.4019106920        0.5142822046      -42.9246742134
        0.4019106920        0.5290375463      -43.3449984471
        0.4019106920        0.5437928880      -43.7124649539
        0.4019106920        0.5585482297      -43.8684900788
        0.4019106920        0.5733035713      -43.6247543982
        0.4019106920        0.5880589130      -42.7831105135
        0.4019106920        0.6028142547      -41.1689263936
        0.4019106920        0.6175695964      -38.6758452457
        0.4019106920        0.6323249380      -35.3090408568
        0.4019106920        0.6470802797      -31.2071797332
        0.4019106920        0.6618356214      -26.6278850851
        0.4019106920        0.6765909631      -21.8971431182
        0.4019106920        0.6913463047      -17.3404446472
        0.4019106920        0.7061016464      -13.2211690601
        0.4019106920        0.7208569881       -9.7054757348
        0.4019106920        0.7356123298       -6.8583246207
        0.4019106920        0.7503676715       -4.6622167015
        0.4019106920        0.7651230131       -3.0453240615
        0.4019106920        0.7798783548       -1.9083980040
        0.4019106920        0.7946336965       -1.1454559478
        0.4019106920        0.8093890382       -0.6575438768
        0.4019106920        0.8241443798       -0.3606294382
        0.4019106920        0.8388997215       -0.1888827776
        0.4019106920        0.8536550632       -0.0944898625
        0.4019106920        0.8684104049       -0.0451789240
        0.4019106920        0.8831657465       -0.0206682887
        0.4019106920        0.8979210882       -0.0090579613
        0.4019106920        0.9126764299       -0.0038075217
        0.4019106920        0.9274317716       -0.0015366376
        0.4019106920        0.9421871133       -0.0005957801
        0.4019106920        0.9569424549       -0.0002219392
        0.4019106920        0.9716977966       -0.0000794077
        0.4019106920        0.9864531383       -0.0000272616
        0.4019106920        1.0012084800       -0.0000089684
        0.4019106920        1.0159638216       -0.0000028226
        0.4019106920        1.0307191633        0.0000000000
        0.4019106920        1.0454745050        0.0000000000
        0.4019106920        1.0602298467        0.0000000000
        0.4019106920        1.0749851883        0.0000000000
        0.4019106920        1.0897405300        0.0000000000
        0.4019106920        1.1044958717        0.0000000000
        0.4019106920        1.1192512134        0.0000000000
        0.4019106920        1.1340065551        0.0000000000
        0.4019106920        1.1487618967        0.0000000000
        0.4019106920        1.1635172384        0.0000000000
        0.4019106920        1.1782725801        0.0000000000
        0.4019106920        1.1930279218        0.0000000000
        0.4019106920        1.2077832634        0.0000000000
        0.4019106920        1.2225386051        0.0000000000
        0.4019106920        1.2372939468        0.0000000000
        0.4019106920        1.2520492885        0.0000000000
        0.4019106920        1.2668046301        0.0000000000
        0.4019106920        1.2815599718        0.0000000000
        0.4019106920        1.2963153135        0.0000000000
        0.4019106920        1.3110706552        0.0000000000
        0.4019106920        1.3258259968        0.0000000000
        0.4019106920        1.3405813385        0.0000000000
        0.4019106920        1.3553366802        0.0000000000
        0.4019106920        1.3700920219        0.0000000000
        0.4019106920        1.3848473636        0.0000000000
        0.4019106920        1.3996027052        0.0000000000
        0.4019106920        1.4143580469        0.0000000000
        0.4019106920        1.4291133886        0.0000000000
        0.4019106920        1.4438687303        0.0000000000
        0.4019106920        1.4586240719        0.0000000000
        0.4019106920        1.4733794136        0.0000000000
        0.4019106920        1.4881347553        0.0000000000
        0.4019106920        1.5028900970        0.0000000000
        0.4019106920        1.5176454386        0.0000000000
        0.4019106920        1.5324007803        0.0000000000
        0.4019106920        1.5471561220        0.0000000000

        0.4167771419        0.0863772960       -0.0934334032
        0.4167771419        0.1011326377       -0.2472674316
        0.4167771419        0.1158879794       -0.6015067507
        0.4167771419        0.1306433210       -1.3452558688
        0.4167771419        0.1453986627       -2.7667105656
        0.4167771419        0.1601540044       -5.2342242446
        0.4167771419        0.1749093461       -9.1128406976
        0.4167771419        0.1896646877      -14.6091632117
        0.4167771419        0.2044200294      -21.5845138870
        0.4167771419        0.2191753711      -29.4287234908
        0.4167771419        0.2339307128      -37.1017955292
        0.4167771419        0.2486860544      -43.3926065215
        0.4167771419        0.2634413961      -47.3246684688
        0.4167771419        0.2781967378      -48.5292717497
        0.4167771419        0.2929520795      -47.3914214351
        0.4167771419        0.3077074212      -44.8824054684
        0.4167771419        0.3224627628      -42.1619709438
        0.4167771419        0.3372181045      -40.1517406058
        0.4167771419        0.3519734462      -39.2758689993
        0.4167771419        0.3667287879      -39.4515777441
        0.4167771419        0.3814841295      -40.2754409603
        0.4167771419        0.3962394712      -41.2737369314
        0.4167771419        0.4109948129      -42.0943054568
        0.4167771419        0.4257501546      -42.5831452930
        0.4167771419        0.4405054962      -42.7592945976
        0.4167771419        0.4552608379      -42.7393797210
        0.4167771419        0.4700161796      -42.6622076512
        0.4167771419        0.4847715213      -42.6403884628
        0.4167771419        0.4995268629      -42.7414855883
        0.4167771419        0.5142822046      -42.9876743620
        0.4167771419        0.5290375463      -43.3606419784
        0.4167771419        0.5437928880      -43.8024386121
        0.4167771419        0.5585482297      -44.2096060343
        0.4167771419        0.5733035713      -44.4258727996
        0.4167771419        0.5880589130      -44.2454370702
        0.4167771419        0.6028142547      -43.4391245453
        0.4167771419        0.6175695964      -41.8058389366
        0.4167771419        0.6323249380      -39.2352948501
        0.4167771419        0.6470802797      -35.7558621448
        0.4167771419        0.6618356214      -31.5437225403
        0.4167771419        0.6765909631      -26.8869555114
        0.4167771419        0.6913463047      -22.1197497846
        0.4167771419        0.7061016464      -17.5537211493
        0.4167771419        0.7208569881      -13.4292520373
        0.4167771419        0.7356123298       -9.8954204522
        0.4167771419        0.7503676715       -7.0134934715
        0.4167771419        0.7651230131       -4.7733566538
        0.4167771419        0.7798783548       -3.1141145006
        0.4167771419        0.7946336965       -1.9443960088
        0.4167771419        0.8093890382       -1.1606042430
        0.4167771419        0.8241443798       -0.6619038344
        0.4167771419        0.8388997215       -0.3606961440
        0.4167771419        0.8536550632       -0.1879219648
        0.4167771419        0.8684104049       -0.0936959133
        0.4167771419        0.8831657465       -0.0447579182
        0.4167771419        0.8979210882       -0.0205077778
        0.4167771419        0.9126764299       -0.0090214170
        0.4167771419        0.9274317716       -0.0038123742
        0.4167771419        0.9421871133       -0.0015479093
        0.4167771419        0.9569424549       -0.0006036322
        0.4167771419        0.9716977966       -0.0002259074
        0.4167771419        0.9864531383       -0.0000810356
        0.4167771419        1.0012084800       -0.0000278196
        0.4167771419        1.0159638216       -0.0000091253
        0.4167771419        1.0307191633       -0.0000028542
        0.4167771419        1.0454745050        0.0000000000
        0.4167771419        1.0602298467        0.0000000000
        0.4167771419        1.0749851883        0.0000000000
        0.4167771419        1.0897405300        0.0000000000
        0.4167771419        1.1044958717        0.0000000000
        0.4167771419        1.1192512134        0.0000000000
        0.4167771419        1.1340065551        0.0000000000
        0.4167771419        1.1487618967        0.0000000000
        0.4167771419        1.1635172384        0.0000000000
        0.4167771419        1.1782725801        0.0000000000
        0.4167771419        1.1930279218        0.0000000000
        0.4167771419        1.2077832634        0.0000000000
        0.4167771419        1.2225386051        0.0000000000
        0.4167771419        1.2372939468        0.0000000000
        0.4167771419        1.2520492885        0.0000000000
        0.4167771419        1.2668046301        0.0000000000
        0.4167771419        1.2815599718        0.0000000000
        0.4167771419        1.2963153135        0.0000000000
        0.4167771419        1.3110706552        0.0000000000
        0.4167771419        1.3258259968        0.0000000000
        0.4167771419        1.3405813385        0.0000000000
        0.4167771419        1.3553366802        0.0000000000
        0.4167771419        1.3700920219        0.0000000000
        0.4167771419        1.3848473636        0.0000000000
        0.4167771419        1.3996027052        0.0000000000
        0.4167771419        1.4143580469        0.0000000000
        0.4167771419        1.4291133886        0.0000000000
        0.4167771419        1.4438687303        0.0000000000
        0.4167771419        1.4586240719        0.0000000000
        0.4167771419        1.4733794136        0.0000000000
        0.4167771419        1.4881347553        0.0000000000
        0.4167771419        1.5028900970        0.0000000000
        0.4167771419        1.5176454386        0.0000000000
        0.4167771419        1.5324007803        0.0000000000
        0.4167771419        1.5471561220        0.0000000000

        0.4316435917        0.0863772960       -0.0928685630
        0.4316435917        0.1011326377       -0.2459578542
        0.4316435917        0.1158879794       -0.5988115427
        0.4316435917        0.1306433210       -1.3404310147
        0.4316435917        0.1453986627       -2.7595248292
        0.4316435917        0.1601540044       -5.2264189278
        0.4316435917        0.1749093461       -9.1106477046
        0.4316435917        0.1896646877      -14.6265510741
        0.4316435917        0.2044200294      -21.6459415940
        0.4316435917        0.2191753711      -29.5693732629
        0.4316435917        0.2339307128      -37.3632459545
        0.4316435917        0.2486860544      -43.8132508012
        0.4316435917        0.2634413961      -47.9266855338
        0.4316435917        0.2781967378      -49.3064846955
        0.4316435917        0.2929520795      -48.3033799342
        0.4316435917        0.3077074212      -45.8585401408
        0.4316435917        0.3224627628      -43.1160324747
        0.4316435917        0.3372181045      -41.0025183105
        0.4316435917        0.3519734462      -39.9673434707
        0.4316435917        0.3667287879      -39.9655651419
        0.4316435917        0.3814841295      -40.6325471318
        0.4316435917        0.3962394712      -41.5228383766
        0.4316435917        0.4109948129      -42.2948023477
        0.4316435917        0.4257501546      -42.7861339885
        0.4316435917        0.4405054962      -42.9930968806
        0.4316435917        0.4552608379      -43.0025506499
        0.4316435917        0.4700161796      -42.9248618003
        0.4316435917        0.4847715213      -42.8534114285
        0.4316435917        0.4995268629      -42.8526348735
        0.4316435917        0.5142822046      -42.9627061342
        0.4316435917        0.5290375463      -43.2058438032
        0.4316435917        0.5437928880      -43.5828550109
        0.4316435917        0.5585482297      -44.0562327861
        0.4316435917        0.5733035713      -44.5264895829
        0.4316435917        0.5880589130      -44.8178044394
        0.4316435917        0.6028142547      -44.6908082802
        0.4316435917        0.6175695964      -43.8897756667
        0.4316435917        0.6323249380      -42.2123147701
        0.4316435917        0.6470802797      -39.5738817713
        0.4316435917        0.6618356214      -36.0389477168
        0.4316435917        0.6765909631      -31.8069153963
        0.4316435917        0.6913463047      -27.1629745899
        0.4316435917        0.7061016464      -22.4173570356
        0.4316435917        0.7208569881      -17.8543377995
        0.4316435917        0.7356123298      -13.7002868375
        0.4316435917        0.7503676715      -10.1089493413
        0.4316435917        0.7651230131       -7.1584005432
        0.4316435917        0.7798783548       -4.8562331753
        0.4316435917        0.7946336965       -3.1520639447
        0.4316435917        0.8093890382       -1.9561336627
        0.4316435917        0.8241443798       -1.1605747850
        0.4316435917        0.8388997215       -0.6585891129
        0.4316435917        0.8536550632       -0.3577551856
        0.4316435917        0.8684104049       -0.1862244119
        0.4316435917        0.8831657465       -0.0929861293
        0.4316435917        0.8979210882       -0.0445767753
        0.4316435917        0.9126764299       -0.0205282500
        0.4316435917        0.9274317716       -0.0090827148
        0.4316435917        0.9421871133       -0.0038598570
        0.4316435917        0.9569424549       -0.0015743191
        0.4316435917        0.9716977966       -0.0006155873
        0.4316435917        0.9864531383       -0.0002304289
        0.4316435917        1.0012084800       -0.0000824428
        0.4316435917        1.0159638216       -0.0000281493
        0.4316435917        1.0307191633       -0.0000091578
        0.4316435917        1.0454745050       -0.0000028363
        0.4316435917        1.0602298467        0.0000000000
        0.4316435917        1.0749851883        0.0000000000
        0.4316435917        1.0897405300        0.0000000000
        0.4316435917        1.1044958717        0.0000000000
        0.4316435917        1.1192512134        0.0000000000
        0.4316435917        1.1340065551        0.0000000000
        0.4316435917        1.1487618967        0.0000000000
        0.4316435917        1.1635172384        0.0000000000
        0.4316435917        1.1782725801        0.0000000000
        0.4316435917        1.1930279218        0.0000000000
        0.4316435917        1.2077832634        0.0000000000
        0.4316435917        1.2225386051        0.0000000000
        0.4316435917        1.2372939468        0.0000000000
        0.4316435917        1.2520492885        0.0000000000
        0.4316435917        1.2668046301        0.0000000000
        0.4316435917        1.2815599718        0.0000000000
        0.4316435917        1.2963153135        0.0000000000
        0.4316435917        1.3110706552        0.0000000000
        0.4316435917        1.3258259968        0.0000000000
        0.4316435917        1.3405813385        0.0000000000
        0.4316435917        1.3553366802        0.0000000000
        0.4316435917        1.3700920219        0.0000000000
        0.4316435917        1.3848473636        0.0000000000
        0.4316435917        1.3996027052        0.0000000000
        0.4316435917        1.4143580469        0.0000000000
        0.4316435917        1.4291133886        0.0000000000
        0.4316435917        1.4438687303        0.0000000000
        0.4316435917        1.4586240719        0.0000000000
        0.4316435917        1.4733794136        0.0000000000
        0.4316435917        1.4881347553        0.0000000000
        0.4316435917        1.5028900970        0.0000000000
        0.4316435917        1.5176454386        0.0000000000
        0.4316435917        1.5324007803        0.0000000000
        0.4316435917        1.5471561220        0.0000000000

        0.4465100416        0.0863772960       -0.0893729994
        0.4465100416        0.1011326377       -0.2370515733
        0.4465100416        0.1158879794       -0.5780497384
        0.4465100416        0.1306433210       -1.2961950640
        0.4465100416        0.1453986627       -2.6735077122
        0.4465100416        0.1601540044       -5.0741014797
        0.4465100416        0.1749093461       -8.8658319978
        0.4465100416        0.1896646877      -14.2712484353
        0.4465100416        0.2044200294      -21.1843343799
        0.4465100416        0.2191753711      -29.0408075347
        0.4465100416        0.2339307128      -36.8464786154
        0.4465100416        0.2486860544      -43.4152488198
        0.4465100416        0.2634413961      -47.7552800924
        0.4465100416        0.2781967378      -49.4348449018
        0.4465100416        0.2929520795      -48.7405932774
        0.4465100416        0.3077074212      -46.5400649440
        0.4465100416        0.3224627628      -43.9198170350
        0.4465100416        0.3372181045      -41.7852120102
        0.4465100416        0.3519734462      -40.6063672086
        0.4465100416        0.3667287879      -40.3911617729
        0.4465100416        0.3814841295      -40.8394547874
        0.4465100416        0.3962394712      -41.5603959969
        0.4465100416        0.4109948129      -42.2423493554
        0.4465100416        0.4257501546      -42.7241938235
        0.4465100416        0.4405054962      -42.9795995506
        0.4465100416        0.4552608379      -43.0592789877
        0.4465100416        0.4700161796      -43.0351529646
        0.4465100416        0.4847715213      -42.9696180532
        0.4465100416        0.4995268629      -42.9109864106
        0.4465100416        0.5142822046      -42.9030470220
        0.4465100416        0.5290375463      -42.9933964683
        0.4465100416        0.5437928880      -43.2284743816
        0.4465100416        0.5585482297      -43.6309413997
        0.4465100416        0.5733035713      -44.1659329783
        0.4465100416        0.5880589130      -44.7131174316
        0.4465100416        0.6028142547      -45.0645430887
        0.4465100416        0.6175695964      -44.9589586049
        0.4465100416        0.6323249380      -44.1447200804
        0.4465100416        0.6470802797      -42.4469980470
        0.4465100416        0.6618356214      -39.8124055602
        0.4465100416        0.6765909631      -36.3172689642
        0.4465100416        0.6913463047      -32.1445724792
        0.4465100416        0.7061016464      -27.5457944491
        0.4465100416        0.7208569881      -22.8020314507
        0.4465100416        0.7356123298      -18.1898284848
        0.4465100416        0.7503676715      -13.9509103911
        0.4465100416        0.7651230131      -10.2659199538
        0.4465100416        0.7798783548       -7.2365766246
        0.4465100416        0.7946336965       -4.8820182512
        0.4465100416        0.8093890382       -3.1511354880
        0.4465100416        0.8241443798       -1.9464792848
        0.4465100416        0.8388997215       -1.1514304027
        0.4465100416        0.8536550632       -0.6528546243
        0.4465100416        0.8684104049       -0.3551285953
        0.4465100416        0.8831657465       -0.1854752846
        0.4465100416        0.8979210882       -0.0930555657
        0.4465100416        0.9126764299       -0.0448561797
        0.4465100416        0.9274317716       -0.0207688945
        0.4465100416        0.9421871133       -0.0092303758
        0.4465100416        0.9569424549       -0.0039334773
        0.4465100416        0.9716977966       -0.0016050816
        0.4465100416        0.9864531383       -0.0006262098
        0.4465100416        1.0012084800       -0.0002332318
        0.4465100416        1.0159638216       -0.0000828162
        0.4465100416        1.0307191633       -0.0000280025
        0.4465100416        1.0454745050       -0.0000090112
        0.4465100416        1.0602298467       -0.0000027581
        0.4465100416        1.0749851883        0.0000000000
        0.4465100416        1.0897405300        0.0000000000
        0.4465100416        1.1044958717        0.0000000000
        0.4465100416        1.1192512134        0.0000000000
        0.4465100416        1.1340065551        0.0000000000
        0.4465100416        1.1487618967        0.0000000000
        0.4465100416        1.1635172384        0.0000000000
        0.4465100416        1.1782725801        0.0000000000
        0.4465100416        1.1930279218        0.0000000000
        0.4465100416        1.2077832634        0.0000000000
        0.4465100416        1.2225386051        0.0000000000
        0.4465100416        1.2372939468        0.0000000000
        0.4465100416        1.2520492885        0.0000000000
        0.4465100416        1.2668046301        0.0000000000
        0.4465100416        1.2815599718        0.0000000000
        0.4465100416        1.2963153135        0.0000000000
        0.4465100416        1.3110706552        0.0000000000
        0.4465100416        1.3258259968        0.0000000000
        0.4465100416        1.3405813385        0.0000000000
        0.4465100416        1.3553366802        0.0000000000
        0.4465100416        1.3700920219        0.0000000000
        0.4465100416        1.3848473636        0.0000000000
        0.4465100416        1.3996027052        0.0000000000
        0.4465100416        1.4143580469        0.0000000000
        0.4465100416        1.4291133886        0.0000000000
        0.4465100416        1.4438687303        0.0000000000
        0.4465100416        1.4586240719        0.0000000000
        0.4465100416        1.4733794136        0.0000000000
        0.4465100416        1.4881347553        0.0000000000
        0.4465100416        1.5028900970        0.0000000000
        0.4465100416        1.5176454386        0.0000000000
        0.4465100416        1.5324007803        0.0000000000
        0.4465100416        1.5471561220        0.0000000000

        0.4613764915        0.0863772960       -0.0825893744
        0.4613764915        0.1011326377       -0.2195229720
        0.4613764915        0.1158879794       -0.5365249572
        0.4613764915        0.1306433210       -1.2060500424
        0.4613764915        0.1453986627       -2.4942958039
        0.4613764915        0.1601540044       -4.7481326447
        0.4613764915        0.1749093461       -8.3241090758
        0.4613764915        0.1896646877      -13.4503470398
        0.4613764915        0.2044200294      -20.0535521942
        0.4613764915        0.2191753711      -27.6317306928
        0.4613764915        0.2339307128      -35.2707340495
        0.4613764915        0.2486860544      -41.8560378670
        0.4613764915        0.2634413961      -46.4274174087
        0.4613764915        0.2781967378      -48.5235114721
        0.4613764915        0.2929520795      -48.3422447562
        0.4613764915        0.3077074212      -46.6310611561
        0.4613764915        0.3224627628      -44.3668584926
        0.4613764915        0.3372181045      -42.3926999888
        0.4613764915        0.3519734462      -41.1799631993
        0.4613764915        0.3667287879      -40.7921577057
        0.4613764915        0.3814841295      -41.0119671541
        0.4613764915        0.3962394712      -41.5272400799
        0.4613764915        0.4109948129      -42.0779904454
        0.4613764915        0.4257501546      -42.5191461466
        0.4613764915        0.4405054962      -42.8093520757
        0.4613764915        0.4552608379      -42.9651909652
        0.4613764915        0.4700161796      -43.0186859693
        0.4613764915        0.4847715213      -42.9973227490
        0.4613764915        0.4995268629      -42.9263516295
        0.4613764915        0.5142822046      -42.8418322876
        0.4613764915        0.5290375463      -42.8003189909
        0.4613764915        0.5437928880      -42.8742156614
        0.4613764915        0.5585482297      -43.1286564772
        0.4613764915        0.5733035713      -43.5853607834
        0.4613764915        0.5880589130      -44.1883485779
        0.4613764915        0.6028142547      -44.7898961632
        0.4613764915        0.6175695964      -45.1681280205
        0.4613764915        0.6323249380      -45.0724628641
        0.4613764915        0.6470802797      -44.2792759793
        0.4613764915        0.6618356214      -42.6373201489
        0.4613764915        0.6765909631      -40.0919155094
        0.4613764915        0.6913463047      -36.6899483026
        0.4613764915        0.7061016464      -32.5736087762
        0.4613764915        0.7208569881      -27.9668216201
        0.4613764915        0.7356123298      -23.1515642873
        0.4613764915        0.7503676715      -18.4307051528
        0.4613764915        0.7651230131      -14.0813331281
        0.4613764915        0.7798783548      -10.3111009893
        0.4613764915        0.7946336965       -7.2318846801
        0.4613764915        0.8093890382       -4.8581922048
        0.4613764915        0.8241443798       -3.1272450224
        0.4613764915        0.8388997215       -1.9302482696
        0.4613764915        0.8536550632       -1.1432989571
        0.4613764915        0.8684104049       -0.6502702828
        0.4613764915        0.8831657465       -0.3553142844
        0.4613764915        0.8979210882       -0.1865424865
        0.4613764915        0.9126764299       -0.0940782620
        0.4613764915        0.9274317716       -0.0455486710
        0.4613764915        0.9421871133       -0.0211496709
        0.4613764915        0.9569424549       -0.0094060943
        0.4613764915        0.9716977966       -0.0040008639
        0.4613764915        0.9864531383       -0.0016251259
        0.4613764915        1.0012084800       -0.0006295380
        0.4613764915        1.0159638216       -0.0002323239
        0.4613764915        1.0307191633       -0.0000816164
        0.4613764915        1.0454745050       -0.0000272877
        0.4613764915        1.0602298467       -0.0000086822
        0.4613764915        1.0749851883       -0.0000026302
        0.4613764915        1.0897405300        0.0000000000
        0.4613764915        1.1044958717        0.0000000000
        0.4613764915        1.1192512134        0.0000000000
        0.4613764915        1.1340065551        0.0000000000
        0.4613764915        1.1487618967        0.0000000000
        0.4613764915        1.1635172384        0.0000000000
        0.4613764915        1.1782725801        0.0000000000
        0.4613764915        1.1930279218        0.0000000000
        0.4613764915        1.2077832634        0.0000000000
        0.4613764915        1.2225386051        0.0000000000
        0.4613764915        1.2372939468        0.0000000000
        0.4613764915        1.2520492885        0.0000000000
        0.4613764915        1.2668046301        0.0000000000
        0.4613764915        1.2815599718        0.0000000000
        0.4613764915        1.2963153135        0.0000000000
        0.4613764915        1.3110706552        0.0000000000
        0.4613764915        1.3258259968        0.0000000000
        0.4613764915        1.3405813385        0.0000000000
        0.4613764915        1.3553366802        0.0000000000
        0.4613764915        1.3700920219        0.0000000000
        0.4613764915        1.3848473636        0.0000000000
        0.4613764915        1.3996027052        0.0000000000
        0.4613764915        1.4143580469        0.0000000000
        0.4613764915        1.4291133886        0.0000000000
        0.4613764915        1.4438687303        0.0000000000
        0.4613764915        1.4586240719        0.0000000000
        0.4613764915        1.4733794136        0.0000000000
        0.4613764915        1.4881347553        0.0000000000
        0.4613764915        1.5028900970        0.0000000000
        0.4613764915        1.5176454386        0.0000000000
        0.4613764915        1.5324007803        0.0000000000
        0.4613764915        1.5471561220        0.0000000000

        0.4762429413        0.0863772960       -0.0727093741
        0.4762429413        0.1011326377       -0.1937752155
        0.4762429413        0.1158879794       -0.4749520127
        0.4762429413        0.1306433210       -1.0709672348
        0.4762429413        0.1453986627       -2.2225188453
        0.4762429413        0.1601540044       -4.2469466768
        0.4762429413        0.1749093461       -7.4776145487
        0.4762429413        0.1896646877      -12.1423891513
        0.4762429413        0.2044200294      -18.2078272804
        0.4762429413        0.2191753711      -25.2591892034
        0.4762429413        0.2339307128      -32.5040093744
        0.4762429413        0.2486860544      -38.9483111960
        0.4762429413        0.2634413961      -43.7043278786
        0.4762429413        0.2781967378      -46.2984933346
        0.4762429413        0.2929520795      -46.8263195033
        0.4762429413        0.3077074212      -45.8743434954
        0.4762429413        0.3224627628      -44.2557326286
        0.4762429413        0.3372181045      -42.7010510218
        0.4762429413        0.3519734462      -41.6496331063
        0.4762429413        0.3667287879      -41.2089283300
        0.4762429413        0.3814841295      -41.2511603601
        0.4762429413        0.3962394712      -41.5604483664
        0.4762429413        0.4109948129      -41.9491380281
        0.4762429413        0.4257501546      -42.3067393799
        0.4762429413        0.4405054962      -42.5911081352
        0.4762429413        0.4552608379      -42.7946871205
        0.4762429413        0.4700161796      -42.9160929705
        0.4762429413        0.4847715213      -42.9510590772
        0.4762429413        0.4995268629      -42.9006451706
        0.4762429413        0.5142822046      -42.7860885630
        0.4762429413        0.5290375463      -42.6586492954
        0.4762429413        0.5437928880      -42.5960872329
        0.4762429413        0.5585482297      -42.6828945683
        0.4762429413        0.5733035713      -42.9784607601
        0.4762429413        0.5880589130      -43.4842497628
        0.4762429413        0.6028142547      -44.1238555761
        0.4762429413        0.6175695964      -44.7451626414
        0.4762429413        0.6323249380      -45.1434690397
        0.4762429413        0.6470802797      -45.0953952804
        0.4762429413        0.6618356214      -44.3924587235
        0.4762429413        0.6765909631      -42.8700322865
        0.4762429413        0.6913463047      -40.4342151766
        0.4762429413        0.7061016464      -37.0881485632
        0.4762429413        0.7208569881      -32.9510621699
        0.4762429413        0.7356123298      -28.2568051405
        0.4762429413        0.7503676715      -23.3224050113
        0.4762429413        0.7651230131      -18.4907932913
        0.4762429413        0.7798783548      -14.0657253737
        0.4762429413        0.7946336965      -10.2611310109
        0.4762429413        0.8093890382       -7.1794176993
        0.4762429413        0.8241443798       -4.8197225159
        0.4762429413        0.8388997215       -3.1062081311
        0.4762429413        0.8536550632       -1.9228222476
        0.4762429413        0.8684104049       -1.1436782200
        0.4762429413        0.8831657465       -0.6536880199
        0.4762429413        0.8979210882       -0.3589589686
        0.4762429413        0.9126764299       -0.1892671996
        0.4762429413        0.9274317716       -0.0957315065
        0.4762429413        0.9421871133       -0.0463921144
        0.4762429413        0.9569424549       -0.0215089468
        0.4762429413        0.9716977966       -0.0095265715
        0.4762429413        0.9864531383       -0.0040253519
        0.4762429413        1.0012084800       -0.0016208519
        0.4762429413        1.0159638216       -0.0006214933
        0.4762429413        1.0307191633       -0.0002268458
        0.4762429413        1.0454745050       -0.0000788242
        0.4762429413        1.0602298467       -0.0000260825
        0.4762429413        1.0749851883       -0.0000082236
        0.4762429413        1.0897405300       -0.0000024714
        0.4762429413        1.1044958717        0.0000000000
        0.4762429413        1.1192512134        0.0000000000
        0.4762429413        1.1340065551        0.0000000000
        0.4762429413        1.1487618967        0.0000000000
        0.4762429413        1.1635172384        0.0000000000
        0.4762429413        1.1782725801        0.0000000000
        0.4762429413        1.1930279218        0.0000000000
        0.4762429413        1.2077832634        0.0000000000
        0.4762429413        1.2225386051        0.0000000000
        0.4762429413        1.2372939468        0.0000000000
        0.4762429413        1.2520492885        0.0000000000
        0.4762429413        1.2668046301        0.0000000000
        0.4762429413        1.2815599718        0.0000000000
        0.4762429413        1.2963153135        0.0000000000
        0.4762429413        1.3110706552        0.0000000000
        0.4762429413        1.3258259968        0.0000000000
        0.4762429413        1.3405813385        0.0000000000
        0.4762429413        1.3553366802        0.0000000000
        0.4762429413        1.3700920219        0.0000000000
        0.4762429413        1.3848473636        0.0000000000
        0.4762429413        1.3996027052        0.0000000000
        0.4762429413        1.4143580469        0.0000000000
        0.4762429413        1.4291133886        0.0000000000
        0.4762429413        1.4438687303        0.0000000000
        0.4762429413        1.4586240719        0.0000000000
        0.4762429413        1.4733794136        0.0000000000
        0.4762429413        1.4881347553        0.0000000000
        0.4762429413        1.5028900970        0.0000000000
        0.4762429413        1.5176454386        0.0000000000
        0.4762429413        1.5324007803        0.0000000000
        0.4762429413        1.5471561220        0.0000000000

        0.4911093912        0.0863772960       -0.0605603430
        0.4911093912        0.1011326377       -0.1619007384
        0.4911093912        0.1158879794       -0.3981681497
        0.4911093912        0.1306433210       -0.9011550306
        0.4911093912        0.1453986627       -1.8778070339
        0.4911093912        0.1601540044       -3.6048461205
        0.4911093912        0.1749093461       -6.3805967427
        0.4911093912        0.1896646877      -10.4245165532
        0.4911093912        0.2044200294      -15.7447209953
        0.4911093912        0.2191753711      -22.0307083351
        0.4911093912        0.2339307128      -28.6451282087
        0.4911093912        0.2486860544      -34.7587567449
        0.4911093912        0.2634413961      -39.5992271243
        0.4911093912        0.2781967378      -42.7083207782
        0.4911093912        0.2929520795      -44.0812898632
        0.4911093912        0.3077074212      -44.1192982109
        0.4911093912        0.3224627628      -43.4286702151
        0.4911093912        0.3372181045      -42.5789608698
        0.4911093912        0.3519734462      -41.9363513818
        0.4911093912        0.3667287879      -41.6264779094
        0.4911093912        0.3814841295      -41.6024956440
        0.4911093912        0.3962394712      -41.7503530199
        0.4911093912        0.4109948129      -41.9693019176
        0.4911093912        0.4257501546      -42.2019748122
        0.4911093912        0.4405054962      -42.4242077890
        0.4911093912        0.4552608379      -42.6210334408
        0.4911093912        0.4700161796      -42.7710526104
        0.4911093912        0.4847715213      -42.8473122959
        0.4911093912        0.4995268629      -42.8303277504
        0.4911093912        0.5142822046      -42.7235565591
        0.4911093912        0.5290375463      -42.5625934942
        0.4911093912        0.5437928880      -42.4130668035
        0.4911093912        0.5585482297      -42.3563459128
        0.4911093912        0.5733035713      -42.4663106200
        0.4911093912        0.5880589130      -42.7840712447
        0.4911093912        0.6028142547      -43.2986954725
        0.4911093912        0.6175695964      -43.9389743505
        0.4911093912        0.6323249380      -44.5755851208
        0.4911093912        0.6470802797      -45.0295246204
        0.4911093912        0.6618356214      -45.0850774380
        0.4911093912        0.6765909631      -44.5115400084
        0.4911093912        0.6913463047      -43.0999624126
        0.4911093912        0.7061016464      -40.7138563017
        0.4911093912        0.7208569881      -37.3395502070
        0.4911093912        0.7356123298      -33.1134799559
        0.4911093912        0.7503676715      -28.3090523794
        0.4911093912        0.7651230131      -23.2832530793
        0.4911093912        0.7798783548      -18.4017215023
        0.4911093912        0.7946336965      -13.9690193291
        0.4911093912        0.8093890382      -10.1849701978
        0.4911093912        0.8241443798       -7.1340752619
        0.4911093912        0.8388997215       -4.8020221156
        0.4911093912        0.8536550632       -3.1067821066
        0.4911093912        0.8684104049       -1.9320157579
        0.4911093912        0.8831657465       -1.1545765418
        0.4911093912        0.8979210882       -0.6626850128
        0.4911093912        0.9126764299       -0.3649865749
        0.4911093912        0.9274317716       -0.1926692873
        0.4911093912        0.9421871133       -0.0973425516
        0.4911093912        0.9569424549       -0.0470008963
        0.4911093912        0.9716977966       -0.0216581969
        0.4911093912        0.9864531383       -0.0095138643
        0.4911093912        1.0012084800       -0.0039808011
        0.4911093912        1.0159638216       -0.0015859858
        0.4911093912        1.0307191633       -0.0006016509
        0.4911093912        1.0454745050       -0.0002173969
        0.4911093912        1.0602298467       -0.0000748591
        0.4911093912        1.0749851883       -0.0000245807
        0.4911093912        1.0897405300       -0.0000077003
        0.4911093912        1.1044958717       -0.0000023029
        0.4911093912        1.1192512134        0.0000000000
        0.4911093912        1.1340065551        0.0000000000
        0.4911093912        1.1487618967        0.0000000000
        0.4911093912        1.1635172384        0.0000000000
        0.4911093912        1.1782725801        0.0000000000
        0.4911093912        1.1930279218        0.0000000000
        0.4911093912        1.2077832634        0.0000000000
        0.4911093912        1.2225386051        0.0000000000
        0.4911093912        1.2372939468        0.0000000000
        0.4911093912        1.2520492885        0.0000000000
        0.4911093912        1.2668046301        0.0000000000
        0.4911093912        1.2815599718        0.0000000000
        0.4911093912        1.2963153135        0.0000000000
        0.4911093912        1.3110706552        0.0000000000
        0.4911093912        1.3258259968        0.0000000000
        0.4911093912        1.3405813385        0.0000000000
        0.4911093912        1.3553366802        0.0000000000
        0.4911093912        1.3700920219        0.0000000000
        0.4911093912        1.3848473636        0.0000000000
        0.4911093912        1.3996027052        0.0000000000
        0.4911093912        1.4143580469        0.0000000000
        0.4911093912        1.4291133886        0.0000000000
        0.4911093912        1.4438687303        0.0000000000
        0.4911093912        1.4586240719        0.0000000000
        0.4911093912        1.4733794136        0.0000000000
        0.4911093912        1.4881347553        0.0000000000
        0.4911093912        1.5028900970        0.0000000000
        0.4911093912        1.5176454386        0.0000000000
        0.4911093912        1.5324007803        0.0000000000
        0.4911093912        1.5471561220        0.0000000000

        0.5059758410        0.0863772960       -0.0474484508
        0.5059758410        0.1011326377       -0.1272970579
        0.5059758410        0.1158879794       -0.3142779973
        0.5059758410        0.1306433210       -0.7143359695
        0.5059758410        0.1453986627       -1.4956641100
        0.5059758410        0.1601540044       -2.8869333332
        0.5059758410        0.1749093461       -5.1421846634
        0.5059758410        0.1896646877       -8.4636401756
        0.5059758410        0.2044200294      -12.8965001802
        0.5059758410        0.2191753711      -18.2390414305
        0.5059758410        0.2339307128      -24.0258695738
        0.5059758410        0.2486860544      -29.6211798499
        0.5059758410        0.2634413961      -34.4030569129
        0.5059758410        0.2781967378      -37.9607868089
        0.5059758410        0.2929520795      -40.2088159057
        0.5059758410        0.3077074212      -41.3632635680
        0.5059758410        0.3224627628      -41.8042733075
        0.5059758410        0.3372181045      -41.9066546685
        0.5059758410        0.3519734462      -41.9240977306
        0.5059758410        0.3667287879      -41.9646788179
        0.5059758410        0.3814841295      -42.0373090880
        0.5059758410        0.3962394712      -42.1185666742
        0.5059758410        0.4109948129      -42.1971449626
        0.5059758410        0.4257501546      -42.2820499535
        0.5059758410        0.4405054962      -42.3865901711
        0.5059758410        0.4552608379      -42.5094909455
        0.5059758410        0.4700161796      -42.6281967863
        0.5059758410        0.4847715213      -42.7070376964
        0.5059758410        0.4995268629      -42.7136292594
        0.5059758410        0.5142822046      -42.6344819025
        0.5059758410        0.5290375463      -42.4836401187
        0.5059758410        0.5437928880      -42.3024086924
        0.5059758410        0.5585482297      -42.1513195950
        0.5059758410        0.5733035713      -42.0971521581
        0.5059758410        0.5880589130      -42.1984116422
        0.5059758410        0.6028142547      -42.4918656260
        0.5059758410        0.6175695964      -42.9803481273
        0.5059758410        0.6323249380      -43.6198412932
        0.5059758410        0.6470802797      -44.3051471757
        0.5059758410        0.6618356214      -44.8594920880
        0.5059758410        0.6765909631      -45.0400491944
        0.5059758410        0.6913463047      -44.5710534982
        0.5059758410        0.7061016464      -43.2048552958
        0.5059758410        0.7208569881      -40.7939857907
        0.5059758410        0.7356123298      -37.3459791402
        0.5059758410        0.7503676715      -33.0366043790
        0.5059758410        0.7651230131      -28.1749717277
        0.5059758410        0.7798783548      -23.1346617615
        0.5059758410        0.7946336965      -18.2766772938
        0.5059758410        0.8093890382      -13.8882228817
        0.5059758410        0.8241443798      -10.1503235082
        0.5059758410        0.8388997215       -7.1348234390
        0.5059758410        0.8536550632       -4.8228869546
        0.5059758410        0.8684104049       -3.1341646058
        0.5059758410        0.8831657465       -1.9569654238
        0.5059758410        0.8979210882       -1.1730404087
        0.5059758410        0.9126764299       -0.6742229197
        0.5059758410        0.9274317716       -0.3710650726
        0.5059758410        0.9421871133       -0.1952578190
        0.5059758410        0.9569424549       -0.0980991265
        0.5059758410        0.9716977966       -0.0470008290
        0.5059758410        0.9864531383       -0.0214567777
        0.5059758410        1.0012084800       -0.0093293662
        0.5059758410        1.0159638216       -0.0038632239
        0.5059758410        1.0307191633       -0.0015239797
        0.5059758410        1.0454745050       -0.0005730069
        0.5059758410        1.0602298467       -0.0002054690
        0.5059758410        1.0749851883       -0.0000703064
        0.5059758410        1.0897405300       -0.0000229672
        0.5059758410        1.1044958717       -0.0000071665
        0.5059758410        1.1192512134       -0.0000021351
        0.5059758410        1.1340065551        0.0000000000
        0.5059758410        1.1487618967        0.0000000000
        0.5059758410        1.1635172384        0.0000000000
        0.5059758410        1.1782725801        0.0000000000
        0.5059758410        1.1930279218        0.0000000000
        0.5059758410        1.2077832634        0.0000000000
        0.5059758410        1.2225386051        0.0000000000
        0.5059758410        1.2372939468        0.0000000000
        0.5059758410        1.2520492885        0.0000000000
        0.5059758410        1.2668046301        0.0000000000
        0.5059758410        1.2815599718        0.0000000000
        0.5059758410        1.2963153135        0.0000000000
        0.5059758410        1.3110706552        0.0000000000
        0.5059758410        1.3258259968        0.0000000000
        0.5059758410        1.3405813385        0.0000000000
        0.5059758410        1.3553366802        0.0000000000
        0.5059758410        1.3700920219        0.0000000000
        0.5059758410        1.3848473636        0.0000000000
        0.5059758410        1.3996027052        0.0000000000
        0.5059758410        1.4143580469        0.0000000000
        0.5059758410        1.4291133886        0.0000000000
        0.5059758410        1.4438687303        0.0000000000
        0.5059758410        1.4586240719        0.0000000000
        0.5059758410        1.4733794136        0.0000000000
        0.5059758410        1.4881347553        0.0000000000
        0.5059758410        1.5028900970        0.0000000000
        0.5059758410        1.5176454386        0.0000000000
        0.5059758410        1.5324007803        0.0000000000
        0.5059758410        1.5471561220        0.0000000000

        0.5208422909        0.0863772960       -0.0348110242
        0.5208422909        0.1011326377       -0.0937627899
        0.5208422909        0.1158879794       -0.2324990129
        0.5208422909        0.1306433210       -0.5310420540
        0.5208422909        0.1453986627       -1.1180621253
        0.5208422909        0.1601540044       -2.1719139171
        0.5208422909        0.1749093461       -3.8976710699
        0.5208422909        0.1896646877       -6.4727299625
        0.5208422909        0.2044200294       -9.9696744026
        0.5208422909        0.2191753711      -14.2865021702
        0.5208422909        0.2339307128      -19.1258946836
        0.5208422909        0.2486860544      -24.0515756189
        0.5208422909        0.2634413961      -28.6107851893
        0.5208422909        0.2781967378      -32.4697587727
        0.5208422909        0.2929520795      -35.4954731801
        0.5208422909        0.3077074212      -37.7462960226
        0.5208422909        0.3224627628      -39.3881274870
        0.5208422909        0.3372181045      -40.5927157098
        0.5208422909        0.3519734462      -41.4742737101
        0.5208422909        0.3667287879      -42.0851640604
        0.5208422909        0.3814841295      -42.4513162162
        0.5208422909        0.3962394712      -42.6105046958
        0.5208422909        0.4109948129      -42.6268059254
        0.5208422909        0.4257501546      -42.5778329880
        0.5208422909        0.4405054962      -42.5293212943
        0.5208422909        0.4552608379      -42.5153197724
        0.5208422909        0.4700161796      -42.5342246440
        0.5208422909        0.4847715213      -42.5596164512
        0.5208422909        0.4995268629      -42.5577298820
        0.5208422909        0.5142822046      -42.5029327677
        0.5208422909        0.5290375463      -42.3866382850
        0.5208422909        0.5437928880      -42.2196704460
        0.5208422909        0.5585482297      -42.0306222878
        0.5208422909        0.5733035713      -41.8628521840
        0.5208422909        0.5880589130      -41.7712225452
        0.5208422909        0.6028142547      -41.8171677084
        0.5208422909        0.6175695964      -42.0581548626
        0.5208422909        0.6323249380      -42.5272893029
        0.5208422909        0.6470802797      -43.2032498835
        0.5208422909        0.6618356214      -43.9796191437
        0.5208422909        0.6765909631      -44.6507161762
        0.5208422909        0.6913463047      -44.9305894882
        0.5208422909        0.7061016464      -44.5094268033
        0.5208422909        0.7208569881      -43.1327234841
        0.5208422909        0.7356123298      -40.6747895869
        0.5208422909        0.7503676715      -37.1787705134
        0.5208422909        0.7651230131      -32.8498897752
        0.5208422909        0.7798783548      -28.0078639452
        0.5208422909        0.7946336965      -23.0178726147
        0.5208422909        0.8093890382      -18.2223306930
        0.5208422909        0.8241443798      -13.8900898158
        0.5208422909        0.8388997215      -10.1906701624
        0.5208422909        0.8536550632       -7.1928184917
        0.5208422909        0.8684104049       -4.8810841219
        0.5208422909        0.8831657465       -3.1817331188
        0.5208422909        0.8979210882       -1.9898939994
        0.5208422909        0.9126764299       -1.1923540383
        0.5208422909        0.9274317716       -0.6834920371
        0.5208422909        0.9421871133       -0.3742664073
        0.5208422909        0.9569424549       -0.1955263627
        0.5208422909        0.9716977966       -0.0973667840
        0.5208422909        0.9864531383       -0.0461929596
        0.5208422909        1.0012084800       -0.0208762479
        0.5208422909        1.0159638216       -0.0089895791
        0.5208422909        1.0307191633       -0.0036900680
        0.5208422909        1.0454745050       -0.0014447205
        0.5208422909        1.0602298467       -0.0005397984
        0.5208422909        1.0749851883       -0.0001925725
        0.5208422909        1.0897405300       -0.0000656215
        0.5208422909        1.1044958717       -0.0000213685
        0.5208422909        1.1192512134       -0.0000066495
        0.5208422909        1.1340065551       -0.0000019796
        0.5208422909        1.1487618967        0.0000000000
        0.5208422909        1.1635172384        0.0000000000
        0.5208422909        1.1782725801        0.0000000000
        0.5208422909        1.1930279218        0.0000000000
        0.5208422909        1.2077832634        0.0000000000
        0.5208422909        1.2225386051        0.0000000000
        0.5208422909        1.2372939468        0.0000000000
        0.5208422909        1.2520492885        0.0000000000
        0.5208422909        1.2668046301        0.0000000000
        0.5208422909        1.2815599718        0.0000000000
        0.5208422909        1.2963153135        0.0000000000
        0.5208422909        1.3110706552        0.0000000000
        0.5208422909        1.3258259968        0.0000000000
        0.5208422909        1.3405813385        0.0000000000
        0.5208422909        1.3553366802        0.0000000000
        0.5208422909        1.3700920219        0.0000000000
        0.5208422909        1.3848473636        0.0000000000
        0.5208422909        1.3996027052        0.0000000000
        0.5208422909        1.4143580469        0.0000000000
        0.5208422909        1.4291133886        0.0000000000
        0.5208422909        1.4438687303        0.0000000000
        0.5208422909        1.4586240719        0.0000000000
        0.5208422909        1.4733794136        0.0000000000
        0.5208422909        1.4881347553        0.0000000000
        0.5208422909        1.5028900970        0.0000000000
        0.5208422909        1.5176454386        0.0000000000
        0.5208422909        1.5324007803        0.0000000000
        0.5208422909        1.5471561220        0.0000000000

        0.5357087408        0.0863772960       -0.0238322553
        0.5357087408        0.1011326377       -0.0644751347
        0.5357087408        0.1158879794       -0.1606641718
        0.5357087408        0.1306433210       -0.3690175781
        0.5357087408        0.1453986627       -0.7819332430
        0.5357087408        0.1601540044       -1.5304013741
        0.5357087408        0.1749093461       -2.7710395628
        0.5357087408        0.1896646877       -4.6515806869
        0.5357087408        0.2044200294       -7.2594494931
        0.5357087408        0.2191753711      -10.5723745515
        0.5357087408        0.2339307128      -14.4382376646
        0.5357087408        0.2486860544      -18.6031781365
        0.5357087408        0.2634413961      -22.7819893098
        0.5357087408        0.2781967378      -26.7377598255
        0.5357087408        0.2929520795      -30.3294946684
        0.5357087408        0.3077074212      -33.5063392586
        0.5357087408        0.3224627628      -36.2619371560
        0.5357087408        0.3372181045      -38.5862324014
        0.5357087408        0.3519734462      -40.4476142780
        0.5357087408        0.3667287879      -41.8117639391
        0.5357087408        0.3814841295      -42.6770775190
        0.5357087408        0.3962394712      -43.0985810441
        0.5357087408        0.4109948129      -43.1842782904
        0.5357087408        0.4257501546      -43.0673532094
        0.5357087408        0.4405054962      -42.8706287766
        0.5357087408        0.4552608379      -42.6803142921
        0.5357087408        0.4700161796      -42.5375021614
        0.5357087408        0.4847715213      -42.4454368817
        0.5357087408        0.4995268629      -42.3844064505
        0.5357087408        0.5142822046      -42.3261399357
        0.5357087408        0.5290375463      -42.2437164683
        0.5357087408        0.5437928880      -42.1174906610
        0.5357087408        0.5585482297      -41.9398250755
        0.5357087408        0.5733035713      -41.7209634444
        0.5357087408        0.5880589130      -41.4958642865
        0.5357087408        0.6028142547      -41.3282676831
        0.5357087408        0.6175695964      -41.3053298067
        0.5357087408        0.6323249380      -41.5164705455
        0.5357087408        0.6470802797      -42.0159047360
        0.5357087408        0.6618356214      -42.7786477643
        0.5357087408        0.6765909631      -43.6689213768
        0.5357087408        0.6913463047      -44.4404567160
        0.5357087408        0.7061016464      -44.7771034305
        0.5357087408        0.7208569881      -44.3643227058
        0.5357087408        0.7356123298      -42.9677965537
        0.5357087408        0.7503676715      -40.4926433489
        0.5357087408        0.7651230131      -37.0059213769
        0.5357087408        0.7798783548      -32.7196620288
        0.5357087408        0.7946336965      -27.9439632030
        0.5357087408        0.8093890382      -23.0258635059
        0.5357087408        0.8241443798      -18.2901036810
        0.5357087408        0.8388997215      -13.9943041336
        0.5357087408        0.8536550632      -10.3052042620
        0.5357087408        0.8684104049       -7.2960804074
        0.5357087408        0.8831657465       -4.9602773764
        0.5357087408        0.8979210882       -3.2334742599
        0.5357087408        0.9126764299       -2.0178797267
        0.5357087408        0.9274317716       -1.2036937856
        0.5357087408        0.9421871133       -0.6854111204
        0.5357087408        0.9569424549       -0.3721894860
        0.5357087408        0.9716977966       -0.1926167323
        0.5357087408        0.9864531383       -0.0949855419
        0.5357087408        1.0012084800       -0.0446398779
        0.5357087408        1.0159638216       -0.0200016211
        0.5357087408        1.0307191633       -0.0085489193
        0.5357087408        1.0454745050       -0.0034873337
        0.5357087408        1.0602298467       -0.0013583681
        0.5357087408        1.0749851883       -0.0005054238
        0.5357087408        1.0897405300       -0.0001797056
        0.5357087408        1.1044958717       -0.0000610825
        0.5357087408        1.1192512134       -0.0000198544
        0.5357087408        1.1340065551       -0.0000061772
        0.5357087408        1.1487618967       -0.0000018393
        0.5357087408        1.1635172384        0.0000000000
        0.5357087408        1.1782725801        0.0000000000
        0.5357087408        1.1930279218        0.0000000000
        0.5357087408        1.2077832634        0.0000000000
        0.5357087408        1.2225386051        0.0000000000
        0.5357087408        1.2372939468        0.0000000000
        0.5357087408        1.2520492885        0.0000000000
        0.5357087408        1.2668046301        0.0000000000
        0.5357087408        1.2815599718        0.0000000000
        0.5357087408        1.2963153135        0.0000000000
        0.5357087408        1.3110706552        0.0000000000
        0.5357087408        1.3258259968        0.0000000000
        0.5357087408        1.3405813385        0.0000000000
        0.5357087408        1.3553366802        0.0000000000
        0.5357087408        1.3700920219        0.0000000000
        0.5357087408        1.3848473636        0.0000000000
        0.5357087408        1.3996027052        0.0000000000
        0.5357087408        1.4143580469        0.0000000000
        0.5357087408        1.4291133886        0.0000000000
        0.5357087408        1.4438687303        0.0000000000
        0.5357087408        1.4586240719        0.0000000000
        0.5357087408        1.4733794136        0.0000000000
        0.5357087408        1.4881347553        0.0000000000
        0.5357087408        1.5028900970        0.0000000000
        0.5357087408        1.5176454386        0.0000000000
        0.5357087408        1.5324007803        0.0000000000
        0.5357087408        1.5471561220        0.0000000000

        0.5505751906        0.0863772960       -0.0151864396
        0.5505751906        0.1011326377       -0.0412879397
        0.5505751906        0.1158879794       -0.1034597404
        0.5505751906        0.1306433210       -0.2391565507
        0.5505751906        0.1453986627       -0.5105705447
        0.5505751906        0.1601540044       -1.0082095080
        0.5505751906        0.1749093461       -1.8451816685
        0.5505751906        0.1896646877       -3.1381397637
        0.5505751906        0.2044200294       -4.9768973701
        0.5505751906        0.2191753711       -7.3933291902
        0.5505751906        0.2339307128      -10.3452799121
        0.5505751906        0.2486860544      -13.7265052774
        0.5505751906        0.2634413961      -17.3990374666
        0.5505751906        0.2781967378      -21.2289920405
        0.5505751906        0.2929520795      -25.1035369901
        0.5505751906        0.3077074212      -28.9204891593
        0.5505751906        0.3224627628      -32.5634347404
        0.5505751906        0.3372181045      -35.8873289647
        0.5505751906        0.3519734462      -38.7322543810
        0.5505751906        0.3667287879      -40.9623639046
        0.5505751906        0.3814841295      -42.5091690114
        0.5505751906        0.3962394712      -43.3955792053
        0.5505751906        0.4109948129      -43.7291236542
        0.5505751906        0.4257501546      -43.6694957742
        0.5505751906        0.4405054962      -43.3863861655
        0.5505751906        0.4552608379      -43.0241658277
        0.5505751906        0.4700161796      -42.6827632372
        0.5505751906        0.4847715213      -42.4148242961
        0.5505751906        0.4995268629      -42.2331543919
        0.5505751906        0.5142822046      -42.1215751494
        0.5505751906        0.5290375463      -42.0452880210
        0.5505751906        0.5437928880      -41.9605655716
        0.5505751906        0.5585482297      -41.8256707135
        0.5505751906        0.5733035713      -41.6145173462
        0.5505751906        0.5880589130      -41.3320287114
        0.5505751906        0.6028142547      -41.0263560730
        0.5505751906        0.6175695964      -40.7899869949
        0.5505751906        0.6323249380      -40.7421638005
        0.5505751906        0.6470802797      -40.9910648696
        0.5505751906        0.6618356214      -41.5845613510
        0.5505751906        0.6765909631      -42.4675582285
        0.5505751906        0.6913463047      -43.4654114923
        0.5505751906        0.7061016464      -44.3042154113
        0.5505751906        0.7208569881      -44.6640727162
        0.5505751906        0.7356123298      -44.2488760147
        0.5505751906        0.7503676715      -42.8516770487
        0.5505751906        0.7651230131      -40.3986533636
        0.5505751906        0.7798783548      -36.9629149050
        0.5505751906        0.7946336965      -32.7477973131
        0.5505751906        0.8093890382      -28.0461165132
        0.5505751906        0.8241443798      -23.1866892886
        0.5505751906        0.8388997215      -18.4813584819
        0.5505751906        0.8536550632      -14.1837879335
        0.5505751906        0.8684104049      -10.4660534509
        0.5505751906        0.8831657465       -7.4131541133
        0.5505751906        0.8979210882       -5.0316291417
        0.5505751906        0.9126764299       -3.2671898322
        0.5505751906        0.9274317716       -2.0265714933
        0.5505751906        0.9421871133       -1.1994397486
        0.5505751906        0.9569424549       -0.6768786216
        0.5505751906        0.9716977966       -0.3641077143
        0.5505751906        0.9864531383       -0.1867093747
        0.5505751906        1.0012084800       -0.0912986420
        0.5505751906        1.0159638216       -0.0425921223
        0.5505751906        1.0307191633       -0.0189660035
        0.5505751906        1.0454745050       -0.0080648429
        0.5505751906        1.0602298467       -0.0032760373
        0.5505751906        1.0749851883       -0.0012716736
        0.5505751906        1.0897405300       -0.0004718782
        0.5505751906        1.1044958717       -0.0001674627
        0.5505751906        1.1192512134       -0.0000568688
        0.5505751906        1.1340065551       -0.0000184968
        0.5505751906        1.1487618967       -0.0000057647
        0.5505751906        1.1635172384       -0.0000017230
        0.5505751906        1.1782725801        0.0000000000
        0.5505751906        1.1930279218        0.0000000000
        0.5505751906        1.2077832634        0.0000000000
        0.5505751906        1.2225386051        0.0000000000
        0.5505751906        1.2372939468        0.0000000000
        0.5505751906        1.2520492885        0.0000000000
        0.5505751906        1.2668046301        0.0000000000
        0.5505751906        1.2815599718        0.0000000000
        0.5505751906        1.2963153135        0.0000000000
        0.5505751906        1.3110706552        0.0000000000
        0.5505751906        1.3258259968        0.0000000000
        0.5505751906        1.3405813385        0.0000000000
        0.5505751906        1.3553366802        0.0000000000
        0.5505751906        1.3700920219        0.0000000000
        0.5505751906        1.3848473636        0.0000000000
        0.5505751906        1.3996027052        0.0000000000
        0.5505751906        1.4143580469        0.0000000000
        0.5505751906        1.4291133886        0.0000000000
        0.5505751906        1.4438687303        0.0000000000
        0.5505751906        1.4586240719        0.0000000000
        0.5505751906        1.4733794136        0.0000000000
        0.5505751906        1.4881347553        0.0000000000
        0.5505751906        1.5028900970        0.0000000000
        0.5505751906        1.5176454386        0.0000000000
        0.5505751906        1.5324007803        0.0000000000
        0.5505751906        1.5471561220        0.0000000000

        0.5654416405        0.0863772960       -0.0089909968
        0.5654416405        0.1011326377       -0.0245804762
        0.5654416405        0.1158879794       -0.0619885077
        0.5654416405        0.1306433210       -0.1443634417
        0.5654416405        0.1453986627       -0.3109329763
        0.5654416405        0.1601540044       -0.6205539064
        0.5654416405        0.1749093461       -1.1505294456
        0.5654416405        0.1896646877       -1.9881823170
        0.5654416405        0.2044200294       -3.2158055670
        0.5654416405        0.2191753711       -4.8941428084
        0.5654416405        0.2339307128       -7.0521288679
        0.5654416405        0.2486860544       -9.6878157060
        0.5654416405        0.2634413961      -12.7774566961
        0.5654416405        0.2781967378      -16.2822020224
        0.5654416405        0.2929520795      -20.1420900620
        0.5654416405        0.3077074212      -24.2571046989
        0.5654416405        0.3224627628      -28.4682707439
        0.5654416405        0.3372181045      -32.5571251938
        0.5654416405        0.3519734462      -36.2738118042
        0.5654416405        0.3667287879      -39.3875542697
        0.5654416405        0.3814841295      -41.7398742337
        0.5654416405        0.3962394712      -43.2791230149
        0.5654416405        0.4109948129      -44.0644192532
        0.5654416405        0.4257501546      -44.2409022489
        0.5654416405        0.4405054962      -43.9985949466
        0.5654416405        0.4552608379      -43.5301281383
        0.5654416405        0.4700161796      -42.9986786972
        0.5654416405        0.4847715213      -42.5203448149
        0.5654416405        0.4995268629      -42.1590981907
        0.5654416405        0.5142822046      -41.9299927771
        0.5654416405        0.5290375463      -41.8072634118
        0.5654416405        0.5437928880      -41.7362327224
        0.5654416405        0.5585482297      -41.6494632021
        0.5654416405        0.5733035713      -41.4872771006
        0.5654416405        0.5880589130      -41.2204982722
        0.5654416405        0.6028142547      -40.8697729321
        0.5654416405        0.6175695964      -40.5130208052
        0.5654416405        0.6323249380      -40.2732446268
        0.5654416405        0.6470802797      -40.2848195957
        0.5654416405        0.6618356214      -40.6458721735
        0.5654416405        0.6765909631      -41.3724047769
        0.5654416405        0.6913463047      -42.3711986314
        0.5654416405        0.7061016464      -43.4419343396
        0.5654416405        0.7208569881      -44.3082503983
        0.5654416405        0.7356123298      -44.6685056165
        0.5654416405        0.7503676715      -44.2532098621
        0.5654416405        0.7651230131      -42.8766433599
        0.5654416405        0.7798783548      -40.4725430100
        0.5654416405        0.7946336965      -37.1068704405
        0.5654416405        0.8093890382      -32.9653613949
        0.5654416405        0.8241443798      -28.3197770050
        0.5654416405        0.8388997215      -23.4821706081
        0.5654416405        0.8536550632      -18.7581865575
        0.5654416405        0.8684104049      -14.4080523409
        0.5654416405        0.8831657465      -10.6199575371
        0.5654416405        0.8979210882       -7.4975045144
        0.5654416405        0.9126764299       -5.0612350117
        0.5654416405        0.9274317716       -3.2626111275
        0.5654416405        0.9421871133       -2.0065773773
        0.5654416405        0.9569424549       -1.1768909365
        0.5654416405        0.9716977966       -0.6582421632
        0.5654416405        0.9864531383       -0.3511637943
        0.5654416405        1.0012084800       -0.1787655356
        0.5654416405        1.0159638216       -0.0868762480
        0.5654416405        1.0307191633       -0.0403214264
        0.5654416405        1.0454745050       -0.0178785155
        0.5654416405        1.0602298467       -0.0075755045
        0.5654416405        1.0749851883       -0.0030683866
        0.5654416405        1.0897405300       -0.0011885197
        0.5654416405        1.1044958717       -0.0004405088
        0.5654416405        1.1192512134       -0.0001563393
        0.5654416405        1.1340065551       -0.0000531810
        0.5654416405        1.1487618967       -0.0000173510
        0.5654416405        1.1635172384       -0.0000054336
        0.5654416405        1.1782725801       -0.0000016335
        0.5654416405        1.1930279218        0.0000000000
        0.5654416405        1.2077832634        0.0000000000
        0.5654416405        1.2225386051        0.0000000000
        0.5654416405        1.2372939468        0.0000000000
        0.5654416405        1.2520492885        0.0000000000
        0.5654416405        1.2668046301        0.0000000000
        0.5654416405        1.2815599718        0.0000000000
        0.5654416405        1.2963153135        0.0000000000
        0.5654416405        1.3110706552        0.0000000000
        0.5654416405        1.3258259968        0.0000000000
        0.5654416405        1.3405813385        0.0000000000
        0.5654416405        1.3553366802        0.0000000000
        0.5654416405        1.3700920219        0.0000000000
        0.5654416405        1.3848473636        0.0000000000
        0.5654416405        1.3996027052        0.0000000000
        0.5654416405        1.4143580469        0.0000000000
        0.5654416405        1.4291133886        0.0000000000
        0.5654416405        1.4438687303        0.0000000000
        0.5654416405        1.4586240719        0.0000000000
        0.5654416405        1.4733794136        0.0000000000
        0.5654416405        1.4881347553        0.0000000000
        0.5654416405        1.5028900970        0.0000000000
        0.5654416405        1.5176454386        0.0000000000
        0.5654416405        1.5324007803        0.0000000000
        0.5654416405        1.5471561220        0.0000000000

        0.5803080903        0.0863772960       -0.0049398762
        0.5803080903        0.1011326377       -0.0135911924
        0.5803080903        0.1158879794       -0.0345298513
        0.5803080903        0.1306433210       -0.0811242652
        0.5803080903        0.1453986627       -0.1765803512
        0.5803080903        0.1601540044       -0.3569744383
        0.5803080903        0.1749093461       -0.6723861251
        0.5803080903        0.1896646877       -1.1848126316
        0.5803080903        0.2044200294       -1.9629540719
        0.5803080903        0.2191753711       -3.0759537416
        0.5803080903        0.2339307128       -4.5890305094
        0.5803080903        0.2486860544       -6.5620125567
        0.5803080903        0.2634413961       -9.0475617596
        0.5803080903        0.2781967378      -12.0827542797
        0.5803080903        0.2929520795      -15.6697027110
        0.5803080903        0.3077074212      -19.7486985220
        0.5803080903        0.3224627628      -24.1761904378
        0.5803080903        0.3372181045      -28.7227317032
        0.5803080903        0.3519734462      -33.0993547421
        0.5803080903        0.3667287879      -37.0080432588
        0.5803080903        0.3814841295      -40.2006999194
        0.5803080903        0.3962394712      -42.5273549104
        0.5803080903        0.4109948129      -43.9592675149
        0.5803080903        0.4257501546      -44.5825437966
        0.5803080903        0.4405054962      -44.5679529028
        0.5803080903        0.4552608379      -44.1287716245
        0.5803080903        0.4700161796      -43.4790364358
        0.5803080903        0.4847715213      -42.8006562292
        0.5803080903        0.4995268629      -42.2225655077
        0.5803080903        0.5142822046      -41.8114733219
        0.5803080903        0.5290375463      -41.5727546992
        0.5803080903        0.5437928880      -41.4605602185
        0.5803080903        0.5585482297      -41.3965991218
        0.5803080903        0.5733035713      -41.2961668464
        0.5803080903        0.5880589130      -41.0975889606
        0.5803080903        0.6028142547      -40.7880916296
        0.5803080903        0.6175695964      -40.4171282930
        0.5803080903        0.6323249380      -40.0898188462
        0.5803080903        0.6470802797      -39.9393055807
        0.5803080903        0.6618356214      -40.0852268299
        0.5803080903        0.6765909631      -40.5915268775
        0.5803080903        0.6913463047      -41.4368228625
        0.5803080903        0.7061016464      -42.5049234251
        0.5803080903        0.7208569881      -43.5959271137
        0.5803080903        0.7356123298      -44.4537824758
        0.5803080903        0.7503676715      -44.8050283768
        0.5803080903        0.7651230131      -44.4031990249
        0.5803080903        0.7798783548      -43.0719359426
        0.5803080903        0.7946336965      -40.7381810342
        0.5803080903        0.8093890382      -37.4477751230
        0.5803080903        0.8241443798      -33.3602925577
        0.5803080903        0.8388997215      -28.7254861914
        0.5803080903        0.8536550632      -23.8470144426
        0.5803080903        0.8684104049      -19.0396424157
        0.5803080903        0.8831657465      -14.5860227551
        0.5803080903        0.8979210882      -10.7000115418
        0.5803080903        0.9126764299       -7.5039787699
        0.5803080903        0.9274317716       -5.0252674497
        0.5803080903        0.9421871133       -3.2114582490
        0.5803080903        0.9569424549       -1.9580644816
        0.5803080903        0.9716977966       -1.1391555120
        0.5803080903        0.9864531383       -0.6325649736
        0.5803080903        1.0012084800       -0.3353954474
        0.5803080903        1.0159638216       -0.1698600325
        0.5803080903        1.0307191633       -0.0821922392
        0.5803080903        1.0454745050       -0.0380084005
        0.5803080903        1.0602298467       -0.0168015362
        0.5803080903        1.0749851883       -0.0071022093
        0.5803080903        1.0897405300       -0.0028723670
        0.5803080903        1.1044958717       -0.0011122418
        0.5803080903        1.1192512134       -0.0004127061
        0.5803080903        1.1340065551       -0.0001468834
        0.5803080903        1.1487618967       -0.0000501775
        0.5803080903        1.1635172384       -0.0000164614
        0.5803080903        1.1782725801       -0.0000051858
        0.5803080903        1.1930279218       -0.0000015680
        0.5803080903        1.2077832634        0.0000000000
        0.5803080903        1.2225386051        0.0000000000
        0.5803080903        1.2372939468        0.0000000000
        0.5803080903        1.2520492885        0.0000000000
        0.5803080903        1.2668046301        0.0000000000
        0.5803080903        1.2815599718        0.0000000000
        0.5803080903        1.2963153135        0.0000000000
        0.5803080903        1.3110706552        0.0000000000
        0.5803080903        1.3258259968        0.0000000000
        0.5803080903        1.3405813385        0.0000000000
        0.5803080903        1.3553366802        0.0000000000
        0.5803080903        1.3700920219        0.0000000000
        0.5803080903        1.3848473636        0.0000000000
        0.5803080903        1.3996027052        0.0000000000
        0.5803080903        1.4143580469        0.0000000000
        0.5803080903        1.4291133886        0.0000000000
        0.5803080903        1.4438687303        0.0000000000
        0.5803080903        1.4586240719        0.0000000000
        0.5803080903        1.4733794136        0.0000000000
        0.5803080903        1.4881347553        0.0000000000
        0.5803080903        1.5028900970        0.0000000000
        0.5803080903        1.5176454386        0.0000000000
        0.5803080903        1.5324007803        0.0000000000
        0.5803080903        1.5471561220        0.0000000000

        0.5951745402        0.0863772960       -0.0025171944
        0.5951745402        0.1011326377       -0.0069767762
        0.5951745402        0.1158879794       -0.0178803371
        0.5951745402        0.1306433210       -0.0424501069
        0.5951745402        0.1453986627       -0.0935849553
        0.5951745402        0.1601540044       -0.1921782314
        0.5951745402        0.1749093461       -0.3690491767
        0.5951745402        0.1896646877       -0.6659758998
        0.5951745402        0.2044200294       -1.1358561757
        0.5951745402        0.2191753711       -1.8426731978
        0.5951745402        0.2339307128       -2.8618461113
        0.5951745402        0.2486860544       -4.2800092843
        0.5951745402        0.2634413961       -6.1908334127
        0.5951745402        0.2781967378       -8.6822744416
        0.5951745402        0.2929520795      -11.8129207048
        0.5951745402        0.3077074212      -15.5810890985
        0.5951745402        0.3224627628      -19.8969588429
        0.5951745402        0.3372181045      -24.5707924247
        0.5951745402        0.3519734462      -29.3265698569
        0.5951745402        0.3667287879      -33.8415213726
        0.5951745402        0.3814841295      -37.8023473908
        0.5951745402        0.3962394712      -40.9626754367
        0.5951745402        0.4109948129      -43.1858308992
        0.5951745402        0.4257501546      -44.4621670823
        0.5951745402        0.4405054962      -44.8987646509
        0.5951745402        0.4552608379      -44.6876067467
        0.5951745402        0.4700161796      -44.0629260091
        0.5951745402        0.4847715213      -43.2581966706
        0.5951745402        0.4995268629      -42.4700255783
        0.5951745402        0.5142822046      -41.8328960557
        0.5951745402        0.5290375463      -41.4069040301
        0.5951745402        0.5437928880      -41.1798170599
        0.5951745402        0.5585482297      -41.0836195021
        0.5951745402        0.5733035713      -41.0232773533
        0.5951745402        0.5880589130      -40.9118923221
        0.5951745402        0.6028142547      -40.7030063371
        0.5951745402        0.6175695964      -40.4097770947
        0.5951745402        0.6323249380      -40.1039789314
        0.5951745402        0.6470802797      -39.8949442909
        0.5951745402        0.6618356214      -39.8962607372
        0.5951745402        0.6765909631      -40.1917817764
        0.5951745402        0.6913463047      -40.8102540338
        0.5951745402        0.7061016464      -41.7119480370
        0.5951745402        0.7208569881      -42.7859422754
        0.5951745402        0.7356123298      -43.8562068149
        0.5951745402        0.7503676715      -44.6969721706
        0.5951745402        0.7651230131      -45.0589074362
        0.5951745402        0.7798783548      -44.7049440063
        0.5951745402        0.7946336965      -43.4500134666
        0.5951745402        0.8093890382      -41.1964300165
        0.5951745402        0.8241443798      -37.9577288846
        0.5951745402        0.8388997215      -33.8664215522
        0.5951745402        0.8536550632      -29.1629041485
        0.5951745402        0.8684104049      -24.1642700566
        0.5951745402        0.8831657465      -19.2156764625
        0.5951745402        0.8979210882      -14.6335689962
        0.5951745402        0.9126764299      -10.6555997345
        0.5951745402        0.9274317716       -7.4115502816
        0.5951745402        0.9421871133       -4.9219494313
        0.5951745402        0.9569424549       -3.1205241867
        0.5951745402        0.9716977966       -1.8890972999
        0.5951745402        0.9864531383       -1.0922912703
        0.5951745402        1.0012084800       -0.6033941268
        0.5951745402        1.0159638216       -0.3185229307
        0.5951745402        1.0307191633       -0.1607078127
        0.5951745402        1.0454745050       -0.0775132041
        0.5951745402        1.0602298467       -0.0357506157
        0.5951745402        1.0749851883       -0.0157746263
        0.5951745402        1.0897405300       -0.0066632691
        0.5951745402        1.1044958717       -0.0026966768
        0.5951745402        1.1192512134       -0.0010465884
        0.5951745402        1.1340065551       -0.0003898491
        0.5951745402        1.1487618967       -0.0001394537
        0.5951745402        1.1635172384       -0.0000479113
        0.5951745402        1.1782725801       -0.0000158024
        0.5951745402        1.1930279218       -0.0000049989
        0.5951745402        1.2077832634       -0.0000015144
        0.5951745402        1.2225386051        0.0000000000
        0.5951745402        1.2372939468        0.0000000000
        0.5951745402        1.2520492885        0.0000000000
        0.5951745402        1.2668046301        0.0000000000
        0.5951745402        1.2815599718        0.0000000000
        0.5951745402        1.2963153135        0.0000000000
        0.5951745402        1.3110706552        0.0000000000
        0.5951745402        1.3258259968        0.0000000000
        0.5951745402        1.3405813385        0.0000000000
        0.5951745402        1.3553366802        0.0000000000
        0.5951745402        1.3700920219        0.0000000000
        0.5951745402        1.3848473636        0.0000000000
        0.5951745402        1.3996027052        0.0000000000
        0.5951745402        1.4143580469        0.0000000000
        0.5951745402        1.4291133886        0.0000000000
        0.5951745402        1.4438687303        0.0000000000
        0.5951745402        1.4586240719        0.0000000000
        0.5951745402        1.4733794136        0.0000000000
        0.5951745402        1.4881347553        0.0000000000
        0.5951745402        1.5028900970        0.0000000000
        0.5951745402        1.5176454386        0.0000000000
        0.5951745402        1.5324007803        0.0000000000
        0.5951745402        1.5471561220        0.0000000000

        0.6100409901        0.0863772960       -0.0011895106
        0.6100409901        0.1011326377       -0.0033255613
        0.6100409901        0.1158879794       -0.0086119177
        0.6100409901        0.1306433210       -0.0207059592
        0.6100409901        0.1453986627       -0.0463628665
        0.6100409901        0.1601540044       -0.0970504498
        0.6100409901        0.1749093461       -0.1908272719
        0.6100409901        0.1896646877       -0.3544352701
        0.6100409901        0.2044200294       -0.6257409830
        0.6100409901        0.2191753711       -1.0567445411
        0.6100409901        0.2339307128       -1.7169190431
        0.6100409901        0.2486860544       -2.6953633097
        0.6100409901        0.2634413961       -4.0985842627
        0.6100409901        0.2781967378       -6.0399752846
        0.6100409901        0.2929520795       -8.6186571659
        0.6100409901        0.3077074212      -11.8895688197
        0.6100409901        0.3224627628      -15.8319328418
        0.6100409901        0.3372181045      -20.3267302610
        0.6100409901        0.3519734462      -25.1534051299
        0.6100409901        0.3667287879      -30.0113006052
        0.6100409901        0.3814841295      -34.5637795640
        0.6100409901        0.3962394712      -38.4952505482
        0.6100409901        0.4109948129      -41.5664298324
        0.6100409901        0.4257501546      -43.6534391561
        0.6100409901        0.4405054962      -44.7618851510
        0.6100409901        0.4552608379      -45.0151588247
        0.6100409901        0.4700161796      -44.6228246742
        0.6100409901        0.4847715213      -43.8377841727
        0.6100409901        0.4995268629      -42.9106173941
        0.6100409901        0.5142822046      -42.0484146917
        0.6100409901        0.5290375463      -41.3847763487
        0.6100409901        0.5437928880      -40.9668229485
        0.6100409901        0.5585482297      -40.7626016911
        0.6100409901        0.5733035713      -40.6875917246
        0.6100409901        0.5880589130      -40.6430742785
        0.6100409901        0.6028142547      -40.5543752758
        0.6100409901        0.6175695964      -40.3963510561
        0.6100409901        0.6323249380      -40.1984835200
        0.6100409901        0.6470802797      -40.0307627394
        0.6100409901        0.6618356214      -39.9792738958
        0.6100409901        0.6765909631      -40.1223204014
        0.6100409901        0.6913463047      -40.5132793453
        0.6100409901        0.7061016464      -41.1694142373
        0.6100409901        0.7208569881      -42.0623634917
        0.6100409901        0.7356123298      -43.1084436759
        0.6100409901        0.7503676715      -44.1623491992
        0.6100409901        0.7651230131      -45.0209046861
        0.6100409901        0.7798783548      -45.4414633329
        0.6100409901        0.7946336965      -45.1744145410
        0.6100409901        0.8093890382      -44.0050539122
        0.6100409901        0.8241443798      -41.7981260205
        0.6100409901        0.8388997215      -38.5367295611
        0.6100409901        0.8536550632      -34.3447708363
        0.6100409901        0.8684104049      -29.4815819530
        0.6100409901        0.8831657465      -24.3031116383
        0.6100409901        0.8979210882      -19.1963920666
        0.6100409901        0.9126764299      -14.5063619366
        0.6100409901        0.9274317716      -10.4782742080
        0.6100409901        0.9421871133       -7.2317492166
        0.6100409901        0.9569424549       -4.7686620531
        0.6100409901        0.9716977966       -3.0047133144
        0.6100409901        0.9864531383       -1.8094099269
        0.6100409901        1.0012084800       -1.0415054105
        0.6100409901        1.0159638216       -0.5730938288
        0.6100409901        1.0307191633       -0.3014982035
        0.6100409901        1.0454745050       -0.1516816628
        0.6100409901        1.0602298467       -0.0730023730
        0.6100409901        1.0749851883       -0.0336319423
        0.6100409901        1.0897405300       -0.0148428163
        0.6100409901        1.1044958717       -0.0062808075
        0.6100409901        1.1192512134       -0.0025504554
        0.6100409901        1.1340065551       -0.0009944848
        0.6100409901        1.1487618967       -0.0003724348
        0.6100409901        1.1635172384       -0.0001339175
        0.6100409901        1.1782725801       -0.0000461923
        0.6100409901        1.1930279218       -0.0000152634
        0.6100409901        1.2077832634       -0.0000048234
        0.6100409901        1.2225386051       -0.0000014547
        0.6100409901        1.2372939468        0.0000000000
        0.6100409901        1.2520492885        0.0000000000
        0.6100409901        1.2668046301        0.0000000000
        0.6100409901        1.2815599718        0.0000000000
        0.6100409901        1.2963153135        0.0000000000
        0.6100409901        1.3110706552        0.0000000000
        0.6100409901        1.3258259968        0.0000000000
        0.6100409901        1.3405813385        0.0000000000
        0.6100409901        1.3553366802        0.0000000000
        0.6100409901        1.3700920219        0.0000000000
        0.6100409901        1.3848473636        0.0000000000
        0.6100409901        1.3996027052        0.0000000000
        0.6100409901        1.4143580469        0.0000000000
        0.6100409901        1.4291133886        0.0000000000
        0.6100409901        1.4438687303        0.0000000000
        0.6100409901        1.4586240719        0.0000000000
        0.6100409901        1.4733794136        0.0000000000
        0.6100409901        1.4881347553        0.0000000000
        0.6100409901        1.5028900970        0.0000000000
        0.6100409901        1.5176454386        0.0000000000
        0.6100409901        1.5324007803        0.0000000000
        0.6100409901        1.5471561220        0.0000000000

        0.6249074399        0.0863772960       -0.0005214941
        0.6249074399        0.1011326377       -0.0014730915
        0.6249074399        0.1158879794       -0.0038629359
        0.6249074399        0.1306433210       -0.0094321323
        0.6249074399        0.1453986627       -0.0215253720
        0.6249074399        0.1601540044       -0.0461281845
        0.6249074399        0.1749093461       -0.0933367268
        0.6249074399        0.1896646877       -0.1794213135
        0.6249074399        0.2044200294       -0.3297251449
        0.6249074399        0.2191753711       -0.5825771278
        0.6249074399        0.2339307128       -0.9939373372
        0.6249074399        0.2486860544       -1.6414862651
        0.6249074399        0.2634413961       -2.6255691905
        0.6249074399        0.2781967378       -4.0635838114
        0.6249074399        0.2929520795       -6.0750040365
        0.6249074399        0.3077074212       -8.7567391994
        0.6249074399        0.3224627628      -12.1524339220
        0.6249074399        0.3372181045      -16.2232172726
        0.6249074399        0.3519734462      -20.8295656118
        0.6249074399        0.3667287879      -25.7329231840
        0.6249074399        0.3814841295      -30.6210444397
        0.6249074399        0.3962394712      -35.1537668070
        0.6249074399        0.4109948129      -39.0188873679
        0.6249074399        0.4257501546      -41.9843362798
        0.6249074399        0.4405054962      -43.9345359470
        0.6249074399        0.4552608379      -44.8842426829
        0.6249074399        0.4700161796      -44.9689833721
        0.6249074399        0.4847715213      -44.4151708266
        0.6249074399        0.4995268629      -43.4954058970
        0.6249074399        0.5142822046      -42.4768306608
        0.6249074399        0.5290375463      -41.5729469884
        0.6249074399        0.5437928880      -40.9104038251
        0.6249074399        0.5585482297      -40.5197652539
        0.6249074399        0.5733035713      -40.3525739014
        0.6249074399        0.5880589130      -40.3179900557
        0.6249074399        0.6028142547      -40.3249044580
        0.6249074399        0.6175695964      -40.3139494057
        0.6249074399        0.6323249380      -40.2698927278
        0.6249074399        0.6470802797      -40.2154350559
        0.6249074399        0.6618356214      -40.1959359165
        0.6249074399        0.6765909631      -40.2656576794
        0.6249074399        0.6913463047      -40.4797983701
        0.6249074399        0.7061016464      -40.8885520981
        0.6249074399        0.7208569881      -41.5263456177
        0.6249074399        0.7356123298      -42.3934092372
        0.6249074399        0.7503676715      -43.4341125443
        0.6249074399        0.7651230131      -44.5210345846
        0.6249074399        0.7798783548      -45.4528701139
        0.6249074399        0.7946336965      -45.9703204657
        0.6249074399        0.8093890382      -45.7906542467
        0.6249074399        0.8241443798      -44.6588250765
        0.6249074399        0.8388997215      -42.4080015296
        0.6249074399        0.8536550632      -39.0144503810
        0.6249074399        0.8684104049      -34.6261240930
        0.6249074399        0.8831657465      -29.5484183099
        0.6249074399        0.8979210882      -24.1859701515
        0.6249074399        0.9126764299      -18.9583413502
        0.6249074399        0.9274317716      -14.2183322903
        0.6249074399        0.9421871133      -10.1982039073
        0.6249074399        0.9569424549       -6.9946644995
        0.6249074399        0.9716977966       -4.5874934736
        0.6249074399        0.9864531383       -2.8771188569
        0.6249074399        1.0012084800       -1.7255176999
        0.6249074399        1.0159638216       -0.9896367900
        0.6249074399        1.0307191633       -0.5428529941
        0.6249074399        1.0454745050       -0.2848824940
        0.6249074399        1.0602298467       -0.1431021358
        0.6249074399        1.0749851883       -0.0688546452
        0.6249074399        1.0897405300       -0.0317611293
        0.6249074399        1.1044958717       -0.0140572969
        0.6249074399        1.1192512134       -0.0059736130
        0.6249074399        1.1340065551       -0.0024379548
        0.6249074399        1.1487618967       -0.0009553525
        0.6249074399        1.1635172384       -0.0003591698
        0.6249074399        1.1782725801       -0.0001293796
        0.6249074399        1.1930279218       -0.0000445818
        0.6249074399        1.2077832634       -0.0000146709
        0.6249074399        1.2225386051       -0.0000046032
        0.6249074399        1.2372939468       -0.0000013757
        0.6249074399        1.2520492885        0.0000000000
        0.6249074399        1.2668046301        0.0000000000
        0.6249074399        1.2815599718        0.0000000000
        0.6249074399        1.2963153135        0.0000000000
        0.6249074399        1.3110706552        0.0000000000
        0.6249074399        1.3258259968        0.0000000000
        0.6249074399        1.3405813385        0.0000000000
        0.6249074399        1.3553366802        0.0000000000
        0.6249074399        1.3700920219        0.0000000000
        0.6249074399        1.3848473636        0.0000000000
        0.6249074399        1.3996027052        0.0000000000
        0.6249074399        1.4143580469        0.0000000000
        0.6249074399        1.4291133886        0.0000000000
        0.6249074399        1.4438687303        0.0000000000
        0.6249074399        1.4586240719        0.0000000000
        0.6249074399        1.4733794136        0.0000000000
        0.6249074399        1.4881347553        0.0000000000
        0.6249074399        1.5028900970        0.0000000000
        0.6249074399        1.5176454386        0.0000000000
        0.6249074399        1.5324007803        0.0000000000
        0.6249074399        1.5471561220        0.0000000000

        0.6397738898        0.0863772960       -0.0002123112
        0.6397738898        0.1011326377       -0.0006072542
        0.6397738898        0.1158879794       -0.0016169985
        0.6397738898        0.1306433210       -0.0040235635
        0.6397738898        0.1453986627       -0.0093988030
        0.6397738898        0.1601540044       -0.0207232833
        0.6397738898        0.1749093461       -0.0433913548
        0.6397738898        0.1896646877       -0.0868171641
        0.6397738898        0.2044200294       -0.1669264098
        0.6397738898        0.2191753711       -0.3097785067
        0.6397738898        0.2339307128       -0.5562508264
        0.6397738898        0.2486860544       -0.9670103858
        0.6397738898        0.2634413961       -1.6259829872
        0.6397738898        0.2781967378       -2.6395980991
        0.6397738898        0.2929520795       -4.1288567120
        0.6397738898        0.3077074212       -6.2123062247
        0.6397738898        0.3224627628       -8.9804993948
        0.6397738898        0.3372181045      -12.4660288905
        0.6397738898        0.3519734462      -16.6166163983
        0.6397738898        0.3667287879      -21.2803302137
        0.6397738898        0.3814841295      -26.2103442834
        0.6397738898        0.3962394712      -31.0916050319
        0.6397738898        0.4109948129      -35.5851989250
        0.6397738898        0.4257501546      -39.3810899320
        0.6397738898        0.4405054962      -42.2482047978
        0.6397738898        0.4552608379      -44.0721832836
        0.6397738898        0.4700161796      -44.8736184616
        0.6397738898        0.4847715213      -44.8022508928
        0.6397738898        0.4995268629      -44.1061113604
        0.6397738898        0.5142822046      -43.0801101949
        0.6397738898        0.5290375463      -42.0052806548
        0.6397738898        0.5437928880      -41.0947854135
        0.6397738898        0.5585482297      -40.4624111163
        0.6397738898        0.5733035713      -40.1221465871
        0.6397738898        0.5880589130      -40.0157065674
        0.6397738898        0.6028142547      -40.0539646070
        0.6397738898        0.6175695964      -40.1542782751
        0.6397738898        0.6323249380      -40.2612250053
        0.6397738898        0.6470802797      -40.3497818353
        0.6397738898        0.6618356214      -40.4196334937
        0.6397738898        0.6765909631      -40.4906924214
        0.6397738898        0.6913463047      -40.6031954028
        0.6397738898        0.7061016464      -40.8173178335
        0.6397738898        0.7208569881      -41.2042860435
        0.6397738898        0.7356123298      -41.8254442366
        0.6397738898        0.7503676715      -42.7033215554
        0.6397738898        0.7651230131      -43.7934134451
        0.6397738898        0.7798783548      -44.9651201507
        0.6397738898        0.7946336965      -45.9980923569
        0.6397738898        0.8093890382      -46.5994161032
        0.6397738898        0.8241443798      -46.4461924301
        0.6397738898        0.8388997215      -45.2521927548
        0.6397738898        0.8536550632      -42.8449406151
        0.6397738898        0.8684104049      -39.2275089600
        0.6397738898        0.8831657465      -34.5982096320
        0.6397738898        0.8979210882      -29.3158143686
        0.6397738898        0.9126764299      -23.8209718062
        0.6397738898        0.9274317716      -18.5423112867
        0.6397738898        0.9421871133      -13.8185449372
        0.6397738898        0.9569424549       -9.8564208867
        0.6397738898        0.9716977966       -6.7274606747
        0.6397738898        0.9864531383       -4.3933465958
        0.6397738898        1.0012084800       -2.7448014268
        0.6397738898        1.0159638216       -1.6405913139
        0.6397738898        1.0307191633       -0.9382984395
        0.6397738898        1.0454745050       -0.5136963113
        0.6397738898        1.0602298467       -0.2693821989
        0.6397738898        1.0749851883       -0.1354165547
        0.6397738898        1.0897405300       -0.0653089729
        0.6397738898        1.1044958717       -0.0302388295
        0.6397738898        1.1192512134       -0.0134459203
        0.6397738898        1.1340065551       -0.0057408226
        0.6397738898        1.1487618967       -0.0023517638
        0.6397738898        1.1635172384       -0.0009232221
        0.6397738898        1.1782725801       -0.0003467581
        0.6397738898        1.1930279218       -0.0001244057
        0.6397738898        1.2077832634       -0.0000425739
        0.6397738898        1.2225386051       -0.0000138837
        0.6397738898        1.2372939468       -0.0000043135
        0.6397738898        1.2520492885       -0.0000012777
        0.6397738898        1.2668046301        0.0000000000
        0.6397738898        1.2815599718        0.0000000000
        0.6397738898        1.2963153135        0.0000000000
        0.6397738898        1.3110706552        0.0000000000
        0.6397738898        1.3258259968        0.0000000000
        0.6397738898        1.3405813385        0.0000000000
        0.6397738898        1.3553366802        0.0000000000
        0.6397738898        1.3700920219        0.0000000000
        0.6397738898        1.3848473636        0.0000000000
        0.6397738898        1.3996027052        0.0000000000
        0.6397738898        1.4143580469        0.0000000000
        0.6397738898        1.4291133886        0.0000000000
        0.6397738898        1.4438687303        0.0000000000
        0.6397738898        1.4586240719        0.0000000000
        0.6397738898        1.4733794136        0.0000000000
        0.6397738898        1.4881347553        0.0000000000
        0.6397738898        1.5028900970        0.0000000000
        0.6397738898        1.5176454386        0.0000000000
        0.6397738898        1.5324007803        0.0000000000
        0.6397738898        1.5471561220        0.0000000000

        0.6546403396        0.0863772960       -0.0000803919
        0.6546403396        0.1011326377       -0.0002334648
        0.6546403396        0.1158879794       -0.0006334595
        0.6546403396        0.1306433210       -0.0016131715
        0.6546403396        0.1453986627       -0.0038765576
        0.6546403396        0.1601540044       -0.0088435843
        0.6546403396        0.1749093461       -0.0192713454
        0.6546403396        0.1896646877       -0.0403419316
        0.6546403396        0.2044200294       -0.0814829825
        0.6546403396        0.2191753711       -0.1592035013
        0.6546403396        0.2339307128       -0.3010795061
        0.6546403396        0.2486860544       -0.5506025045
        0.6546403396        0.2634413961       -0.9718802143
        0.6546403396        0.2781967378       -1.6522951841
        0.6546403396        0.2929520795       -2.7005330227
        0.6546403396        0.3077074212       -4.2373913183
        0.6546403396        0.3224627628       -6.3779539360
        0.6546403396        0.3372181045       -9.2062157361
        0.6546403396        0.3519734462      -12.7465437142
        0.6546403396        0.3667287879      -16.9391599774
        0.6546403396        0.3814841295      -21.6275681676
        0.6546403396        0.3962394712      -26.5637432173
        0.6546403396        0.4109948129      -31.4327143938
        0.6546403396        0.4257501546      -35.8936783652
        0.6546403396        0.4405054962      -39.6313352722
        0.6546403396        0.4552608379      -42.4087662573
        0.6546403396        0.4700161796      -44.1113436887
        0.6546403396        0.4847715213      -44.7704034193
        0.6546403396        0.4995268629      -44.5575710069
        0.6546403396        0.5142822046      -43.7472292548
        0.6546403396        0.5290375463      -42.6546811288
        0.6546403396        0.5437928880      -41.5671906815
        0.6546403396        0.5585482297      -40.6891514917
        0.6546403396        0.5733035713      -40.1177934814
        0.6546403396        0.5880589130      -39.8532072768
        0.6546403396        0.6028142547      -39.8321275709
        0.6546403396        0.6175695964      -39.9669321521
        0.6546403396        0.6323249380      -40.1742269295
        0.6546403396        0.6470802797      -40.3883707216
        0.6546403396        0.6618356214      -40.5658780210
        0.6546403396        0.6765909631      -40.6893503833
        0.6546403396        0.6913463047      -40.7738865473
        0.6546403396        0.7061016464      -40.8711134305
        0.6546403396        0.7208569881      -41.0632810703
        0.6546403396        0.7356123298      -41.4441172721
        0.6546403396        0.7503676715      -42.0898702406
        0.6546403396        0.7651230131      -43.0274596062
        0.6546403396        0.7798783548      -44.2058638432
        0.6546403396        0.7946336965      -45.4759370108
        0.6546403396        0.8093890382      -46.5863152477
        0.6546403396        0.8241443798      -47.2061757185
        0.6546403396        0.8388997215      -46.9819035283
        0.6546403396        0.8536550632      -45.6206202397
        0.6546403396        0.8684104049      -42.9757090686
        0.6546403396        0.8831657465      -39.1011416329
        0.6546403396        0.8979210882      -34.2509518999
        0.6546403396        0.9126764299      -28.8232354667
        0.6546403396        0.9274317716      -23.2706889517
        0.6546403396        0.9421871133      -18.0095169838
        0.6546403396        0.9569424549      -13.3529230760
        0.6546403396        0.9716977966       -9.4810061478
        0.6546403396        0.9864531383       -6.4447484843
        0.6546403396        1.0012084800       -4.1933165463
        0.6546403396        1.0159638216       -2.6116647852
        0.6546403396        1.0307191633       -1.5573875058
        0.6546403396        1.0454745050       -0.8896412924
        0.6546403396        1.0602298467       -0.4871661536
        0.6546403396        1.0749851883       -0.2559292743
        0.6546403396        1.0897405300       -0.1290724322
        0.6546403396        1.1044958717       -0.0625133935
        0.6546403396        1.1192512134       -0.0290727285
        0.6546403396        1.1340065551       -0.0129740499
        0.6546403396        1.1487618967       -0.0055490943
        0.6546403396        1.1635172384       -0.0022711958
        0.6546403396        1.1782725801       -0.0008881099
        0.6546403396        1.1930279218       -0.0003313179
        0.6546403396        1.2077832634       -0.0001178153
        0.6546403396        1.2225386051       -0.0000399249
        0.6546403396        1.2372939468       -0.0000129020
        0.6546403396        1.2520492885       -0.0000039822
        0.6546403396        1.2668046301       -0.0000011765
        0.6546403396        1.2815599718        0.0000000000
        0.6546403396        1.2963153135        0.0000000000
        0.6546403396        1.3110706552        0.0000000000
        0.6546403396        1.3258259968        0.0000000000
        0.6546403396        1.3405813385        0.0000000000
        0.6546403396        1.3553366802        0.0000000000
        0.6546403396        1.3700920219        0.0000000000
        0.6546403396        1.3848473636        0.0000000000
        0.6546403396        1.3996027052        0.0000000000
        0.6546403396        1.4143580469        0.0000000000
        0.6546403396        1.4291133886        0.0000000000
        0.6546403396        1.4438687303        0.0000000000
        0.6546403396        1.4586240719        0.0000000000
        0.6546403396        1.4733794136        0.0000000000
        0.6546403396        1.4881347553        0.0000000000
        0.6546403396        1.5028900970        0.0000000000
        0.6546403396        1.5176454386        0.0000000000
        0.6546403396        1.5324007803        0.0000000000
        0.6546403396        1.5471561220        0.0000000000

        0.6695067895        0.0863772960       -0.0000283752
        0.6695067895        0.1011326377       -0.0000839584
        0.6695067895        0.1158879794       -0.0002331149
        0.6695067895        0.1306433210       -0.0006106281
        0.6695067895        0.1453986627       -0.0015180339
        0.6695067895        0.1601540044       -0.0036038088
        0.6695067895        0.1749093461       -0.0082163958
        0.6695067895        0.1896646877       -0.0180702015
        0.6695067895        0.2044200294       -0.0384363901
        0.6695067895        0.2191753711       -0.0791243975
        0.6695067895        0.2339307128       -0.1574925479
        0.6695067895        0.2486860544       -0.3025288039
        0.6695067895        0.2634413961       -0.5595990481
        0.6695067895        0.2781967378       -0.9947688951
        0.6695067895        0.2929520795       -1.6968131714
        0.6695067895        0.3077074212       -2.7744769651
        0.6695067895        0.3224627628       -4.3467243393
        0.6695067895        0.3372181045       -6.5249984272
        0.6695067895        0.3519734462       -9.3888745081
        0.6695067895        0.3667287879      -12.9592198885
        0.6695067895        0.3814841295      -17.1749804413
        0.6695067895        0.3962394712      -21.8801620167
        0.6695067895        0.4109948129      -26.8264203983
        0.6695067895        0.4257501546      -31.6944121020
        0.6695067895        0.4405054962      -36.1339445960
        0.6695067895        0.4552608379      -39.8187288801
        0.6695067895        0.4700161796      -42.5062219007
        0.6695067895        0.4847715213      -44.0881584008
        0.6695067895        0.4995268629      -44.6158623414
        0.6695067895        0.5142822046      -44.2890059075
        0.6695067895        0.5290375463      -43.4073480209
        0.6695067895        0.5437928880      -42.2986028337
        0.6695067895        0.5585482297      -41.2456061558
        0.6695067895        0.5733035713      -40.4363597811
        0.6695067895        0.5880589130      -39.9498759175
        0.6695067895        0.6028142547      -39.7743486523
        0.6695067895        0.6175695964      -39.8416272445
        0.6695067895        0.6323249380      -40.0604128018
        0.6695067895        0.6470802797      -40.3391809480
        0.6695067895        0.6618356214      -40.6004806904
        0.6695067895        0.6765909631      -40.7926403599
        0.6695067895        0.6913463047      -40.9012598724
        0.6695067895        0.7061016464      -40.9565887447
        0.6695067895        0.7208569881      -41.0307808135
        0.6695067895        0.7356123298      -41.2228294749
        0.6695067895        0.7503676715      -41.6343641900
        0.6695067895        0.7651230131      -42.3411377573
        0.6695067895        0.7798783548      -43.3628100494
        0.6695067895        0.7946336965      -44.6328755046
        0.6695067895        0.8093890382      -45.9756238464
        0.6695067895        0.8241443798      -47.1045988266
        0.6695067895        0.8388997215      -47.6576131601
        0.6695067895        0.8536550632      -47.2706628226
        0.6695067895        0.8684104049      -45.6721047482
        0.6695067895        0.8831657465      -42.7633134204
        0.6695067895        0.8979210882      -38.6543093995
        0.6695067895        0.9126764299      -33.6418308655
        0.6695067895        0.9274317716      -28.1409912243
        0.6695067895        0.9421871133      -22.5967802391
        0.6695067895        0.9569424549      -17.4029025750
        0.6695067895        0.9716977966      -12.8464981888
        0.6695067895        0.9864531383       -9.0853657588
        0.6695067895        1.0012084800       -6.1545984258
        0.6695067895        1.0159638216       -3.9937223921
        0.6695067895        1.0307191633       -2.4832478500
        0.6695067895        1.0454745050       -1.4803769268
        0.6695067895        1.0602298467       -0.8467071421
        0.6695067895        1.0749851883       -0.4649182600
        0.6695067895        1.0897405300       -0.2451665440
        0.6695067895        1.1044958717       -0.1241513108
        0.6695067895        1.1192512134       -0.0603356159
        0.6695067895        1.1340065551       -0.0281079740
        0.6695067895        1.1487618967       -0.0125332076
        0.6695067895        1.1635172384       -0.0053403416
        0.6695067895        1.1782725801       -0.0021713641
        0.6695067895        1.1930279218       -0.0008416775
        0.6695067895        1.2077832634       -0.0003109699
        0.6695067895        1.2225386051       -0.0001095784
        0.6695067895        1.2372939468       -0.0000368822
        0.6695067895        1.2520492885       -0.0000118844
        0.6695067895        1.2668046301       -0.0000036753
        0.6695067895        1.2815599718       -0.0000010935
        0.6695067895        1.2963153135        0.0000000000
        0.6695067895        1.3110706552        0.0000000000
        0.6695067895        1.3258259968        0.0000000000
        0.6695067895        1.3405813385        0.0000000000
        0.6695067895        1.3553366802        0.0000000000
        0.6695067895        1.3700920219        0.0000000000
        0.6695067895        1.3848473636        0.0000000000
        0.6695067895        1.3996027052        0.0000000000
        0.6695067895        1.4143580469        0.0000000000
        0.6695067895        1.4291133886        0.0000000000
        0.6695067895        1.4438687303        0.0000000000
        0.6695067895        1.4586240719        0.0000000000
        0.6695067895        1.4733794136        0.0000000000
        0.6695067895        1.4881347553        0.0000000000
        0.6695067895        1.5028900970        0.0000000000
        0.6695067895        1.5176454386        0.0000000000
        0.6695067895        1.5324007803        0.0000000000
        0.6695067895        1.5471561220        0.0000000000

        0.6843732393        0.0863772960       -0.0000093641
        0.6843732393        0.1011326377       -0.0000283501
        0.6843732393        0.1158879794       -0.0000809574
        0.6843732393        0.1306433210       -0.0002193577
        0.6843732393        0.1453986627       -0.0005674372
        0.6843732393        0.1601540044       -0.0014093681
        0.6843732393        0.1749093461       -0.0033760996
        0.6843732393        0.1896646877       -0.0078208329
        0.6843732393        0.2044200294       -0.0175328361
        0.6843732393        0.2191753711       -0.0380029717
        0.6843732393        0.2339307128       -0.0794907425
        0.6843732393        0.2486860544       -0.1600914293
        0.6843732393        0.2634413961       -0.3097850491
        0.6843732393        0.2781967378       -0.5750051799
        0.6843732393        0.2929520795       -1.0226133314
        0.6843732393        0.3077074212       -1.7414712458
        0.6843732393        0.3224627628       -2.8394010289
        0.6843732393        0.3372181045       -4.4335953275
        0.6843732393        0.3519734462       -6.6336926892
        0.6843732393        0.3667287879       -9.5186050790
        0.6843732393        0.3814841295      -13.1103021919
        0.6843732393        0.3962394712      -17.3496280786
        0.6843732393        0.4109948129      -22.0805371844
        0.6843732393        0.4257501546      -27.0495671626
        0.6843732393        0.4405054962      -31.9262200479
        0.6843732393        0.4552608379      -36.3462415987
        0.6843732393        0.4700161796      -39.9732298837
        0.6843732393        0.4847715213      -42.5659356972
        0.6843732393        0.4995268629      -44.0323782316
        0.6843732393        0.5142822046      -44.4516265940
        0.6843732393        0.5290375463      -44.0523394903
        0.6843732393        0.5437928880      -43.1523545311
        0.6843732393        0.5585482297      -42.0793246252
        0.6843732393        0.5733035713      -41.0999730795
        0.6843732393        0.5880589130      -40.3798459216
        0.6843732393        0.6028142547      -39.9795022575
        0.6843732393        0.6175695964      -39.8768988049
        0.6843732393        0.6323249380      -39.9989781935
        0.6843732393        0.6470802797      -40.2500884984
        0.6843732393        0.6618356214      -40.5342414090
        0.6843732393        0.6765909631      -40.7737618528
        0.6843732393        0.6913463047      -40.9254954651
        0.6843732393        0.7061016464      -40.9914302942
        0.6843732393        0.7208569881      -41.0193735508
        0.6843732393        0.7356123298      -41.0928667056
        0.6843732393        0.7503676715      -41.3137483056
        0.6843732393        0.7651230131      -41.7807554562
        0.6843732393        0.7798783548      -42.5636419532
        0.6843732393        0.7946336965      -43.6706581194
        0.6843732393        0.8093890382      -45.0132658421
        0.6843732393        0.8241443798      -46.3828939829
        0.6843732393        0.8388997215      -47.4599429924
        0.6843732393        0.8536550632      -47.8663912271
        0.6843732393        0.8684104049      -47.2526566489
        0.6843732393        0.8831657465      -45.3899500581
        0.6843732393        0.8979210882      -42.2344620183
        0.6843732393        0.9126764299      -37.9420372327
        0.6843732393        0.9274317716      -32.8326275188
        0.6843732393        0.9421871133      -27.3206907326
        0.6843732393        0.9569424549      -21.8343855424
        0.6843732393        0.9716977966      -16.7440772770
        0.6843732393        0.9864531383      -12.3138751411
        0.6843732393        1.0012084800       -8.6821052135
        0.6843732393        1.0159638216       -5.8692117554
        0.6843732393        1.0307191633       -3.8055138145
        0.6843732393        1.0454745050       -2.3678777431
        0.6843732393        1.0602298467       -1.4146672602
        0.6843732393        1.0749851883       -0.8117932055
        0.6843732393        1.0897405300       -0.4474087594
        0.6843732393        1.1044958717       -0.2366881408
        0.6843732393        1.1192512134       -0.1200554555
        0.6843732393        1.1340065551       -0.0583012385
        0.6843732393        1.1487618967       -0.0270623270
        0.6843732393        1.1635172384       -0.0119899794
        0.6843732393        1.1782725801       -0.0050653929
        0.6843732393        1.1930279218       -0.0020399908
        0.6843732393        1.2077832634       -0.0007836338
        0.6843732393        1.2225386051       -0.0002875346
        0.6843732393        1.2372939468       -0.0001009931
        0.6843732393        1.2520492885       -0.0000340430
        0.6843732393        1.2668046301       -0.0000110389
        0.6843732393        1.2815599718       -0.0000034493
        0.6843732393        1.2963153135       -0.0000010390
        0.6843732393        1.3110706552        0.0000000000
        0.6843732393        1.3258259968        0.0000000000
        0.6843732393        1.3405813385        0.0000000000
        0.6843732393        1.3553366802        0.0000000000
        0.6843732393        1.3700920219        0.0000000000
        0.6843732393        1.3848473636        0.0000000000
        0.6843732393        1.3996027052        0.0000000000
        0.6843732393        1.4143580469        0.0000000000
        0.6843732393        1.4291133886        0.0000000000
        0.6843732393        1.4438687303        0.0000000000
        0.6843732393        1.4586240719        0.0000000000
        0.6843732393        1.4733794136        0.0000000000
        0.6843732393        1.4881347553        0.0000000000
        0.6843732393        1.5028900970        0.0000000000
        0.6843732393        1.5176454386        0.0000000000
        0.6843732393        1.5324007803        0.0000000000
        0.6843732393        1.5471561220        0.0000000000

        0.6992396892        0.0863772960       -0.0000029004
        0.6992396892        0.1011326377       -0.0000090304
        0.6992396892        0.1158879794       -0.0000266725
        0.6992396892        0.1306433210       -0.0000751952
        0.6992396892        0.1453986627       -0.0002035036
        0.6992396892        0.1601540044       -0.0005311013
        0.6992396892        0.1749093461       -0.0013402807
        0.6992396892        0.1896646877       -0.0032731546
        0.6992396892        0.2044200294       -0.0077287166
        0.6992396892        0.2191753711       -0.0176109042
        0.6992396892        0.2339307128       -0.0386355136
        0.6992396892        0.2486860544       -0.0814283428
        0.6992396892        0.2634413961       -0.1645821283
        0.6992396892        0.2781967378       -0.3186175691
        0.6992396892        0.2929520795       -0.5903713126
        0.6992396892        0.3077074212       -1.0467493771
        0.6992396892        0.3224627628       -1.7761954233
        0.6992396892        0.3372181045       -2.8858806140
        0.6992396892        0.3519734462       -4.4927715552
        0.6992396892        0.3667287879       -6.7075145821
        0.6992396892        0.3814841295       -9.6115090817
        0.6992396892        0.3962394712      -13.2295887409
        0.6992396892        0.4109948129      -17.5032484954
        0.6992396892        0.4257501546      -22.2718683340
        0.6992396892        0.4405054962      -27.2708088538
        0.6992396892        0.4552608379      -32.1540096275
        0.6992396892        0.4700161796      -36.5434890824
        0.6992396892        0.4847715213      -40.0990727357
        0.6992396892        0.4995268629      -42.5914230887
        0.6992396892        0.5142822046      -43.9550571270
        0.6992396892        0.5290375463      -44.3007784727
        0.6992396892        0.5437928880      -43.8804144212
        0.6992396892        0.5585482297      -43.0158726082
        0.6992396892        0.5733035713      -42.0190818785
        0.6992396892        0.5880589130      -41.1305428596
        0.6992396892        0.6028142547      -40.4916300593
        0.6992396892        0.6175695964      -40.1483921383
        0.6992396892        0.6323249380      -40.0736017376
        0.6992396892        0.6470802797      -40.1939012073
        0.6992396892        0.6618356214      -40.4156770029
        0.6992396892        0.6765909631      -40.6487646092
        0.6992396892        0.6913463047      -40.8272454931
        0.6992396892        0.7061016464      -40.9240330135
        0.6992396892        0.7208569881      -40.9557115807
        0.6992396892        0.7356123298      -40.9777197258
        0.6992396892        0.7503676715      -41.0737057839
        0.6992396892        0.7651230131      -41.3420174437
        0.6992396892        0.7798783548      -41.8771274213
        0.6992396892        0.7946336965      -42.7407171720
        0.6992396892        0.8093890382      -43.9224297019
        0.6992396892        0.8241443798      -45.3024949289
        0.6992396892        0.8388997215      -46.6375799129
        0.6992396892        0.8536550632      -47.5872643148
        0.6992396892        0.8684104049      -47.7811577157
        0.6992396892        0.8831657465      -46.9065879252
        0.6992396892        0.8979210882      -44.7869644733
        0.6992396892        0.9126764299      -41.4261796323
        0.6992396892        0.9274317716      -37.0091099282
        0.6992396892        0.9421871133      -31.8628923680
        0.6992396892        0.9569424549      -26.3925114763
        0.6992396892        0.9716977966      -21.0074172409
        0.6992396892        0.9864531383      -16.0555870099
        0.6992396892        1.0012084800      -11.7784507918
        0.6992396892        1.0159638216       -8.2940741690
        0.6992396892        1.0307191633       -5.6077787129
        0.6992396892        1.0454745050       -3.6418549502
        0.6992396892        1.0602298467       -2.2723420238
        0.6992396892        1.0749851883       -1.3620933054
        0.6992396892        1.0897405300       -0.7839266217
        0.6992396892        1.1044958717       -0.4327273663
        0.6992396892        1.1192512134       -0.2287663319
        0.6992396892        1.1340065551       -0.1156409602
        0.6992396892        1.1487618967       -0.0558133229
        0.6992396892        1.1635172384       -0.0256935382
        0.6992396892        1.1782725801       -0.0112775920
        0.6992396892        1.1930279218       -0.0047219382
        0.6992396892        1.2077832634       -0.0018884805
        0.6992396892        1.2225386051       -0.0007229054
        0.6992396892        1.2372939468       -0.0002655146
        0.6992396892        1.2520492885       -0.0000937921
        0.6992396892        1.2668046301       -0.0000319193
        0.6992396892        1.2815599718       -0.0000104718
        0.6992396892        1.2963153135       -0.0000033096
        0.6992396892        1.3110706552       -0.0000010058
        0.6992396892        1.3258259968        0.0000000000
        0.6992396892        1.3405813385        0.0000000000
        0.6992396892        1.3553366802        0.0000000000
        0.6992396892        1.3700920219        0.0000000000
        0.6992396892        1.3848473636        0.0000000000
        0.6992396892        1.3996027052        0.0000000000
        0.6992396892        1.4143580469        0.0000000000
        0.6992396892        1.4291133886        0.0000000000
        0.6992396892        1.4438687303        0.0000000000
        0.6992396892        1.4586240719        0.0000000000
        0.6992396892        1.4733794136        0.0000000000
        0.6992396892        1.4881347553        0.0000000000
        0.6992396892        1.5028900970        0.0000000000
        0.6992396892        1.5176454386        0.0000000000
        0.6992396892        1.5324007803        0.0000000000
        0.6992396892        1.5471561220        0.0000000000

        0.7141061391        0.0863772960        0.0000000000
        0.7141061391        0.1011326377       -0.0000027279
        0.7141061391        0.1158879794       -0.0000083830
        0.7141061391        0.1306433210       -0.0000247256
        0.7141061391        0.1453986627       -0.0000703159
        0.7141061391        0.1601540044       -0.0001933518
        0.7141061391        0.1749093461       -0.0005145135
        0.7141061391        0.1896646877       -0.0013238264
        0.7141061391        0.2044200294       -0.0032870990
        0.7141061391        0.2191753711       -0.0078581852
        0.7141061391        0.2339307128       -0.0180460833
        0.7141061391        0.2486860544       -0.0397367327
        0.7141061391        0.2634413961       -0.0837860088
        0.7141061391        0.2781967378       -0.1690322881
        0.7141061391        0.2929520795       -0.3261689566
        0.7141061391        0.3077074212       -0.6020397728
        0.7141061391        0.3224627628       -1.0634013365
        0.7141061391        0.3372181045       -1.7986378381
        0.7141061391        0.3519734462       -2.9154750821
        0.7141061391        0.3667287879       -4.5326296963
        0.7141061391        0.3814841295       -6.7638002185
        0.7141061391        0.3962394712       -9.6937540828
        0.7141061391        0.4109948129      -13.3487086204
        0.7141061391        0.4257501546      -17.6666094958
        0.7141061391        0.4405054962      -22.4764200072
        0.7141061391        0.4552608379      -27.4973847852
        0.7141061391        0.4700161796      -32.3671256271
        0.7141061391        0.4847715213      -36.6997984303
        0.7141061391        0.4995268629      -40.1634584664
        0.7141061391        0.5142822046      -42.5541640451
        0.7141061391        0.5290375463      -43.8404688817
        0.7141061391        0.5437928880      -44.1607154004
        0.7141061391        0.5585482297      -43.7744806809
        0.7141061391        0.5733035713      -42.9885595312
        0.7141061391        0.5880589130      -42.0857619603
        0.7141061391        0.6028142547      -41.2777586363
        0.7141061391        0.6175695964      -40.6877684327
        0.7141061391        0.6323249380      -40.3561146930
        0.7141061391        0.6470802797      -40.2580657625
        0.7141061391        0.6618356214      -40.3268452741
        0.7141061391        0.6765909631      -40.4786451362
        0.7141061391        0.6913463047      -40.6368408710
        0.7141061391        0.7061016464      -40.7509763233
        0.7141061391        0.7208569881      -40.8065857518
        0.7141061391        0.7356123298      -40.8258683582
        0.7141061391        0.7503676715      -40.8631625059
        0.7141061391        0.7651230131      -40.9984539602
        0.7141061391        0.7798783548      -41.3266434683
        0.7141061391        0.7946336965      -41.9358711834
        0.7141061391        0.8093890382      -42.8715699728
        0.7141061391        0.8241443798      -44.0942153738
        0.7141061391        0.8388997215      -45.4496419962
        0.7141061391        0.8536550632      -46.6712883555
        0.7141061391        0.8684104049      -47.4213782058
        0.7141061391        0.8831657465      -47.3605712540
        0.7141061391        0.8979210882      -46.2241427162
        0.7141061391        0.9126764299      -43.8825940998
        0.7141061391        0.9274317716      -40.3725127339
        0.7141061391        0.9421871133      -35.8928609825
        0.7141061391        0.9569424549      -30.7691408530
        0.7141061391        0.9716977966      -25.3936943236
        0.7141061391        0.9864531383      -20.1558009896
        0.7141061391        1.0012084800      -15.3785529182
        0.7141061391        1.0159638216      -11.2776640340
        0.7141061391        1.0307191633       -7.9496953751
        0.7141061391        1.0454745050       -5.3869371334
        0.7141061391        1.0602298467       -3.5084726790
        0.7141061391        1.0749851883       -2.1949361562
        0.7141061391        1.0897405300       -1.3176245700
        0.7141061391        1.1044958717       -0.7578805621
        0.7141061391        1.1192512134       -0.4170132564
        0.7141061391        1.1340065551       -0.2191743858
        0.7141061391        1.1487618967       -0.1099125071
        0.7141061391        1.1635172384       -0.0525689338
        0.7141061391        1.1782725801       -0.0239878621
        0.7141061391        1.1930279218       -0.0104556835
        0.7141061391        1.2077832634       -0.0043615555
        0.7141061391        1.2225386051       -0.0017452992
        0.7141061391        1.2372939468       -0.0006714778
        0.7141061391        1.2520492885       -0.0002488153
        0.7141061391        1.2668046301       -0.0000888597
        0.7141061391        1.2815599718       -0.0000305694
        0.7141061391        1.2963153135       -0.0000101142
        0.7141061391        1.3110706552       -0.0000032110
        0.7141061391        1.3258259968        0.0000000000
        0.7141061391        1.3405813385        0.0000000000
        0.7141061391        1.3553366802        0.0000000000
        0.7141061391        1.3700920219        0.0000000000
        0.7141061391        1.3848473636        0.0000000000
        0.7141061391        1.3996027052        0.0000000000
        0.7141061391        1.4143580469        0.0000000000
        0.7141061391        1.4291133886        0.0000000000
        0.7141061391        1.4438687303        0.0000000000
        0.7141061391        1.4586240719        0.0000000000
        0.7141061391        1.4733794136        0.0000000000
        0.7141061391        1.4881347553        0.0000000000
        0.7141061391        1.5028900970        0.0000000000
        0.7141061391        1.5176454386        0.0000000000
        0.7141061391        1.5324007803        0.0000000000
        0.7141061391        1.5471561220        0.0000000000

        0.7289725889        0.0863772960        0.0000000000
        0.7289725889        0.1011326377        0.0000000000
        0.7289725889        0.1158879794       -0.0000025266
        0.7289725889        0.1306433210       -0.0000078319
        0.7289725889        0.1453986627       -0.0000234706
        0.7289725889        0.1601540044       -0.0000680673
        0.7289725889        0.1749093461       -0.0001908788
        0.7289725889        0.1896646877       -0.0005165911
        0.7289725889        0.2044200294       -0.0013460823
        0.7289725889        0.2191753711       -0.0033692297
        0.7289725889        0.2339307128       -0.0080851730
        0.7289725889        0.2486860544       -0.0185752511
        0.7289725889        0.2634413961       -0.0408207590
        0.7289725889        0.2781967378       -0.0857734271
        0.7289725889        0.2929520795       -0.1723284423
        0.7289725889        0.3077074212       -0.3311702192
        0.7289725889        0.3224627628       -0.6091232140
        0.7289725889        0.3372181045       -1.0731371184
        0.7289725889        0.3519734462       -1.8124126395
        0.7289725889        0.3667287879       -2.9365597860
        0.7289725889        0.3814841295       -4.5673338106
        0.7289725889        0.3962394712       -6.8218324904
        0.7289725889        0.4109948129       -9.7865797358
        0.7289725889        0.4257501546      -13.4850388520
        0.7289725889        0.4405054962      -17.8455460574
        0.7289725889        0.4552608379      -22.6809904847
        0.7289725889        0.4700161796      -27.6930214079
        0.7289725889        0.4847715213      -32.5091069683
        0.7289725889        0.4995268629      -36.7495633164
        0.7289725889        0.5142822046      -40.1074429173
        0.7289725889        0.5290375463      -42.4147367429
        0.7289725889        0.5437928880      -43.6709516326
        0.7289725889        0.5585482297      -44.0252904440
        0.7289725889        0.5733035713      -43.7232224157
        0.7289725889        0.5880589130      -43.0406271910
        0.7289725889        0.6028142547      -42.2277294197
        0.7289725889        0.6175695964      -41.4742281045
        0.7289725889        0.6323249380      -40.8955885890
        0.7289725889        0.6470802797      -40.5351355582
        0.7289725889        0.6618356214      -40.3770680849
        0.7289725889        0.6765909631      -40.3670635160
        0.7289725889        0.6913463047      -40.4364517614
        0.7289725889        0.7061016464      -40.5242130340
        0.7289725889        0.7208569881      -40.5916857170
        0.7289725889        0.7356123298      -40.6289371353
        0.7289725889        0.7503676715      -40.6560827522
        0.7289725889        0.7651230131      -40.7229506932
        0.7289725889        0.7798783548      -40.9056088180
        0.7289725889        0.7946336965      -41.2932357867
        0.7289725889        0.8093890382      -41.9600688043
        0.7289725889        0.8241443798      -42.9261262764
        0.7289725889        0.8388997215      -44.1209761877
        0.7289725889        0.8536550632      -45.3682331992
        0.7289725889        0.8684104049      -46.4012493386
        0.7289725889        0.8831657465      -46.9075505443
        0.7289725889        0.8979210882      -46.5894535715
        0.7289725889        0.9126764299      -45.2254357306
        0.7289725889        0.9274317716      -42.7191379166
        0.7289725889        0.9421871133      -39.1260485954
        0.7289725889        0.9569424549      -34.6508212686
        0.7289725889        0.9716977966      -29.6131949997
        0.7289725889        0.9864531383      -24.3890154450
        0.7289725889        1.0012084800      -19.3418589306
        0.7289725889        1.0159638216      -14.7645692796
        0.7289725889        1.0307191633      -10.8454446851
        0.7289725889        1.0454745050       -7.6632685665
        0.7289725889        1.0602298467       -5.2049730822
        0.7289725889        1.0749851883       -3.3945316287
        0.7289725889        1.0897405300       -2.1225688174
        0.7289725889        1.1044958717       -1.2704352214
        0.7289725889        1.1192512134       -0.7267425621
        0.7289725889        1.1340065551       -0.3968602071
        0.7289725889        1.1487618967       -0.2067679149
        0.7289725889        1.1635172384       -0.1028049419
        0.7289725889        1.1782725801       -0.0488293914
        0.7289725889        1.1930279218       -0.0221944462
        0.7289725889        1.2077832634       -0.0096750039
        0.7289725889        1.2225386051       -0.0040537067
        0.7289725889        1.2372939468       -0.0016352359
        0.7289725889        1.2520492885       -0.0006355694
        0.7289725889        1.2668046301       -0.0002379168
        0.7289725889        1.2815599718       -0.0000856525
        0.7289725889        1.2963153135       -0.0000295939
        0.7289725889        1.3110706552       -0.0000097908
        0.7289725889        1.3258259968       -0.0000030941
        0.7289725889        1.3405813385        0.0000000000
        0.7289725889        1.3553366802        0.0000000000
        0.7289725889        1.3700920219        0.0000000000
        0.7289725889        1.3848473636        0.0000000000
        0.7289725889        1.3996027052        0.0000000000
        0.7289725889        1.4143580469        0.0000000000
        0.7289725889        1.4291133886        0.0000000000
        0.7289725889        1.4438687303        0.0000000000
        0.7289725889        1.4586240719        0.0000000000
        0.7289725889        1.4733794136        0.0000000000
        0.7289725889        1.4881347553        0.0000000000
        0.7289725889        1.5028900970        0.0000000000
        0.7289725889        1.5176454386        0.0000000000
        0.7289725889        1.5324007803        0.0000000000
        0.7289725889        1.5471561220        0.0000000000

        0.7438390388        0.0863772960        0.0000000000
        0.7438390388        0.1011326377        0.0000000000
        0.7438390388        0.1158879794        0.0000000000
        0.7438390388        0.1306433210       -0.0000023962
        0.7438390388        0.1453986627       -0.0000075753
        0.7438390388        0.1601540044       -0.0000231574
        0.7438390388        0.1749093461       -0.0000683236
        0.7438390388        0.1896646877       -0.0001940886
        0.7438390388        0.2044200294       -0.0005296072
        0.7438390388        0.2191753711       -0.0013853871
        0.7438390388        0.2339307128       -0.0034690398
        0.7438390388        0.2486860544       -0.0083071640
        0.7438390388        0.2634413961       -0.0190150783
        0.7438390388        0.2781967378       -0.0416033871
        0.7438390388        0.2929520795       -0.0870329243
        0.7438390388        0.3077074212       -0.1741889645
        0.7438390388        0.3224627628       -0.3337900229
        0.7438390388        0.3372181045       -0.6129192974
        0.7438390388        0.3519734462       -1.0793252097
        0.7438390388        0.3667287879       -1.8238944279
        0.7438390388        0.3814841295       -2.9588955937
        0.7438390388        0.3962394712       -4.6090817856
        0.7438390388        0.4109948129       -6.8931488019
        0.7438390388        0.4257501546       -9.8951334005
        0.7438390388        0.4405054962      -13.6295009123
        0.7438390388        0.4552608379      -18.0091281137
        0.7438390388        0.4700161796      -22.8295582460
        0.7438390388        0.4847715213      -27.7820827721
        0.7438390388        0.4995268629      -32.5000077095
        0.7438390388        0.5142822046      -36.6288198653
        0.7438390388        0.5290375463      -39.8986921736
        0.7438390388        0.5437928880      -42.1747726218
        0.7438390388        0.5585482297      -43.4699005917
        0.7438390388        0.5733035713      -43.9205987249
        0.7438390388        0.5880589130      -43.7405938560
        0.7438390388        0.6028142547      -43.1698377384
        0.7438390388        0.6175695964      -42.4318322095
        0.7438390388        0.6323249380      -41.7043668003
        0.7438390388        0.6470802797      -41.1040851600
        0.7438390388        0.6618356214      -40.6841740210
        0.7438390388        0.6765909631      -40.4439174713
        0.7438390388        0.6913463047      -40.3467441924
        0.7438390388        0.7061016464      -40.3409093499
        0.7438390388        0.7208569881      -40.3769474863
        0.7438390388        0.7356123298      -40.4194100916
        0.7438390388        0.7503676715      -40.4545075854
        0.7438390388        0.7651230131      -40.4961419046
        0.7438390388        0.7798783548      -40.5892722207
        0.7438390388        0.7946336965      -40.8050809533
        0.7438390388        0.8093890382      -41.2223462444
        0.7438390388        0.8241443798      -41.8957456409
        0.7438390388        0.8388997215      -42.8205451434
        0.7438390388        0.8536550632      -43.9075347125
        0.7438390388        0.8684104049      -44.9787882273
        0.7438390388        0.8831657465      -45.7867650845
        0.7438390388        0.8979210882      -46.0522947422
        0.7438390388        0.9126764299      -45.5140327183
        0.7438390388        0.9274317716      -43.9810865765
        0.7438390388        0.9421871133      -41.3786355014
        0.7438390388        0.9569424549      -37.7741463855
        0.7438390388        0.9716977966      -33.3734581385
        0.7438390388        0.9864531383      -28.4843720840
        0.7438390388        1.0012084800      -23.4575498153
        0.7438390388        1.0159638216      -18.6232948895
        0.7438390388        1.0307191633      -14.2426365394
        0.7438390388        1.0454745050      -10.4827349278
        0.7438390388        1.0602298467       -7.4159341197
        0.7438390388        1.0749851883       -5.0348730273
        0.7438390388        1.0897405300       -3.2748951346
        0.7438390388        1.1044958717       -2.0374276879
        0.7438390388        1.1192512134       -1.2108354277
        0.7438390388        1.1340065551       -0.6869176373
        0.7438390388        1.1487618967       -0.3720193544
        0.7438390388        1.1635172384       -0.1925037812
        0.7438390388        1.1782725801       -0.0953242690
        0.7438390388        1.1930279218       -0.0452617844
        0.7438390388        1.2077832634       -0.0206499632
        0.7438390388        1.2225386051       -0.0090672601
        0.7438390388        1.2372939468       -0.0038347912
        0.7438390388        1.2520492885       -0.0015616807
        0.7438390388        1.2668046301       -0.0006116025
        0.7438390388        1.2815599718       -0.0002298947
        0.7438390388        1.2963153135       -0.0000827666
        0.7438390388        1.3110706552       -0.0000284860
        0.7438390388        1.3258259968       -0.0000093581
        0.7438390388        1.3405813385       -0.0000029329
        0.7438390388        1.3553366802        0.0000000000
        0.7438390388        1.3700920219        0.0000000000
        0.7438390388        1.3848473636        0.0000000000
        0.7438390388        1.3996027052        0.0000000000
        0.7438390388        1.4143580469        0.0000000000
        0.7438390388        1.4291133886        0.0000000000
        0.7438390388        1.4438687303        0.0000000000
        0.7438390388        1.4586240719        0.0000000000
        0.7438390388        1.4733794136        0.0000000000
        0.7438390388        1.4881347553        0.0000000000
        0.7438390388        1.5028900970        0.0000000000
        0.7438390388        1.5176454386        0.0000000000
        0.7438390388        1.5324007803        0.0000000000
        0.7438390388        1.5471561220        0.0000000000

        0.7587054886        0.0863772960        0.0000000000
        0.7587054886        0.1011326377        0.0000000000
        0.7587054886        0.1158879794        0.0000000000
        0.7587054886        0.1306433210        0.0000000000
        0.7587054886        0.1453986627       -0.0000023626
        0.7587054886        0.1601540044       -0.0000076010
        0.7587054886        0.1749093461       -0.0000235449
        0.7587054886        0.1896646877       -0.0000700545
        0.7587054886        0.2044200294       -0.0001998034
        0.7587054886        0.2191753711       -0.0005454210
        0.7587054886        0.2339307128       -0.0014235888
        0.7587054886        0.2486860544       -0.0035508601
        0.7587054886        0.2634413961       -0.0084633276
        0.7587054886        0.2781967378       -0.0192810348
        0.7587054886        0.2929520795       -0.0420096791
        0.7587054886        0.3077074212       -0.0876053442
        0.7587054886        0.3224627628       -0.1750024995
        0.7587054886        0.3372181045       -0.3351584200
        0.7587054886        0.3519734462       -0.6158171118
        0.7587054886        0.3667287879       -1.0860692450
        0.7587054886        0.3814841295       -1.8388847445
        0.7587054886        0.3962394712       -2.9888264721
        0.7587054886        0.4109948129       -4.6616624561
        0.7587054886        0.4257501546       -6.9734638969
        0.7587054886        0.4405054962       -9.9998348424
        0.7587054886        0.4552608379      -13.7410716592
        0.7587054886        0.4700161796      -18.0944093065
        0.7587054886        0.4847715213      -22.8465830242
        0.7587054886        0.4995268629      -27.6956068011
        0.7587054886        0.5142822046      -32.3001399084
        0.7587054886        0.5290375463      -36.3428700832
        0.7587054886        0.5437928880      -39.5879252832
        0.7587054886        0.5585482297      -41.9154865654
        0.7587054886        0.5733035713      -43.3272924925
        0.7587054886        0.5880589130      -43.9277860669
        0.7587054886        0.6028142547      -43.8913151391
        0.7587054886        0.6175695964      -43.4251978004
        0.7587054886        0.6323249380      -42.7351261967
        0.7587054886        0.6470802797      -41.9969707162
        0.7587054886        0.6618356214      -41.3381864500
        0.7587054886        0.6765909631      -40.8309332185
        0.7587054886        0.6913463047      -40.4964579437
        0.7587054886        0.7061016464      -40.3173020547
        0.7587054886        0.7208569881      -40.2526967364
        0.7587054886        0.7356123298      -40.2539444495
        0.7587054886        0.7503676715      -40.2789897232
        0.7587054886        0.7651230131      -40.3060526083
        0.7587054886        0.7798783548      -40.3441589936
        0.7587054886        0.7946336965      -40.4357307819
        0.7587054886        0.8093890382      -40.6465483419
        0.7587054886        0.8241443798      -41.0428040193
        0.7587054886        0.8388997215      -41.6612133648
        0.7587054886        0.8536550632      -42.4818400021
        0.7587054886        0.8684104049      -43.4120858449
        0.7587054886        0.8831657465      -44.2860431768
        0.7587054886        0.8979210882      -44.8798705961
        0.7587054886        0.9126764299      -44.9424727122
        0.7587054886        0.9274317716      -44.2392248764
        0.7587054886        0.9421871133      -42.6020709796
        0.7587054886        0.9569424549      -39.9732649020
        0.7587054886        0.9716977966      -36.4275852422
        0.7587054886        0.9864531383      -32.1633677876
        0.7587054886        1.0012084800      -27.4645913684
        0.7587054886        1.0159638216      -22.6474446748
        0.7587054886        1.0307191633      -18.0084984253
        0.7587054886        1.0454745050      -13.7868194556
        0.7587054886        1.0602298467      -10.1439630004
        0.7587054886        1.0749851883       -7.1595966610
        0.7587054886        1.0897405300       -4.8386745252
        0.7587054886        1.1044958717       -3.1267152299
        0.7587054886        1.1192512134       -1.9301418501
        0.7587054886        1.1340065551       -1.1380511139
        0.7587054886        1.1487618967       -0.6413274304
        0.7587054886        1.1635172384       -0.3458782968
        0.7587054886        1.1782725801       -0.1788452484
        0.7587054886        1.1930279218       -0.0888322532
        0.7587054886        1.2077832634       -0.0424501882
        0.7587054886        1.2225386051       -0.0195321924
        0.7587054886        1.2372939468       -0.0086517240
        0.7587054886        1.2520492885       -0.0036850480
        0.7587054886        1.2668046301       -0.0015066063
        0.7587054886        1.2815599718       -0.0005900778
        0.7587054886        1.2963153135       -0.0002210093
        0.7587054886        1.3110706552       -0.0000790616
        0.7587054886        1.3258259968       -0.0000269947
        0.7587054886        1.3405813385       -0.0000087987
        0.7587054886        1.3553366802       -0.0000027388
        0.7587054886        1.3700920219        0.0000000000
        0.7587054886        1.3848473636        0.0000000000
        0.7587054886        1.3996027052        0.0000000000
        0.7587054886        1.4143580469        0.0000000000
        0.7587054886        1.4291133886        0.0000000000
        0.7587054886        1.4438687303        0.0000000000
        0.7587054886        1.4586240719        0.0000000000
        0.7587054886        1.4733794136        0.0000000000
        0.7587054886        1.4881347553        0.0000000000
        0.7587054886        1.5028900970        0.0000000000
        0.7587054886        1.5176454386        0.0000000000
        0.7587054886        1.5324007803        0.0000000000
        0.7587054886        1.5471561220        0.0000000000

        0.7735719385        0.0863772960        0.0000000000
        0.7735719385        0.1011326377        0.0000000000
        0.7735719385        0.1158879794        0.0000000000
        0.7735719385        0.1306433210        0.0000000000
        0.7735719385        0.1453986627        0.0000000000
        0.7735719385        0.1601540044       -0.0000024009
        0.7735719385        0.1749093461       -0.0000077924
        0.7735719385        0.1896646877       -0.0000242400
        0.7735719385        0.2044200294       -0.0000721555
        0.7735719385        0.2191753711       -0.0002053217
        0.7735719385        0.2339307128       -0.0005582067
        0.7735719385        0.2486860544       -0.0014497655
        0.7735719385        0.2634413961       -0.0035979357
        0.7735719385        0.2781967378       -0.0085369583
        0.7735719385        0.2929520795       -0.0193811494
        0.7735719385        0.3077074212       -0.0421368768
        0.7735719385        0.3224627628       -0.0878073601
        0.7735719385        0.3372181045       -0.1755157122
        0.7735719385        0.3519734462       -0.3367099019
        0.7735719385        0.3667287879       -0.6201011087
        0.7735719385        0.3814841295       -1.0962366963
        0.7735719385        0.3962394712       -1.8595728555
        0.7735719385        0.4109948129       -3.0249551371
        0.7735719385        0.4257501546       -4.7153108796
        0.7735719385        0.4405054962       -7.0390512995
        0.7735719385        0.4552608379      -10.0595711228
        0.7735719385        0.4700161796      -13.7642834943
        0.7735719385        0.4847715213      -18.0441818784
        0.7735719385        0.4995268629      -22.6940012820
        0.7735719385        0.5142822046      -27.4367085882
        0.7735719385        0.5290375463      -31.9668747858
        0.7735719385        0.5437928880      -36.0004278459
        0.7735719385        0.5585482297      -39.3172122892
        0.7735719385        0.5733035713      -41.7875371432
        0.7735719385        0.5880589130      -43.3806821348
        0.7735719385        0.6028142547      -44.1580455468
        0.7735719385        0.6175695964      -44.2549486904
        0.7735719385        0.6323249380      -43.8546892177
        0.7735719385        0.6470802797      -43.1584015428
        0.7735719385        0.6618356214      -42.3551094581
        0.7735719385        0.6765909631      -41.5968950558
        0.7735719385        0.6913463047      -40.9832535017
        0.7735719385        0.7061016464      -40.5566054077
        0.7735719385        0.7208569881      -40.3086571433
        0.7735719385        0.7356123298      -40.1956195620
        0.7735719385        0.7503676715      -40.1591216098
        0.7735719385        0.7651230131      -40.1485187561
        0.7735719385        0.7798783548      -40.1392803684
        0.7735719385        0.7946336965      -40.1421527363
        0.7735719385        0.8093890382      -40.1998004599
        0.7735719385        0.8241443798      -40.3714679777
        0.7735719385        0.8388997215      -40.7101629418
        0.7735719385        0.8536550632      -41.2387523848
        0.7735719385        0.8684104049      -41.9304426785
        0.7735719385        0.8831657465      -42.6969836411
        0.7735719385        0.8979210882      -43.3869882583
        0.7735719385        0.9126764299      -43.7973746619
        0.7735719385        0.9274317716      -43.7005623295
        0.7735719385        0.9421871133      -42.8858432170
        0.7735719385        0.9569424549      -41.2060238052
        0.7735719385        0.9716977966      -38.6149484875
        0.7735719385        0.9864531383      -35.1829810907
        0.7735719385        1.0012084800      -31.0861082517
        0.7735719385        1.0159638216      -26.5745239137
        0.7735719385        1.0307191633      -21.9319229888
        0.7735719385        1.0454745050      -17.4354511938
        0.7735719385        1.0602298467      -13.3218705879
        0.7735719385        1.0749851883       -9.7625757776
        0.7735719385        1.0897405300       -6.8497846651
        0.7735719385        1.1044958717       -4.5961696258
        0.7735719385        1.1192512134       -2.9480185310
        0.7735719385        1.1340065551       -1.8081232830
        0.7735719385        1.1487618967       -1.0615696465
        0.7735719385        1.1635172384       -0.5975427360
        0.7735719385        1.1782725801       -0.3230246199
        0.7735719385        1.1930279218       -0.1679498501
        0.7735719385        1.2077832634       -0.0840515627
        0.7735719385        1.2225386051       -0.0404845960
        0.7735719385        1.2372939468       -0.0187492040
        0.7735719385        1.2520492885       -0.0083353284
        0.7735719385        1.2668046301       -0.0035506481
        0.7735719385        1.2815599718       -0.0014468200
        0.7735719385        1.2963153135       -0.0005632955
        0.7735719385        1.3110706552       -0.0002094308
        0.7735719385        1.3258259968       -0.0000743614
        0.7735719385        1.3405813385       -0.0000252316
        0.7735719385        1.3553366802       -0.0000081883
        0.7735719385        1.3700920219       -0.0000025443
        0.7735719385        1.3848473636        0.0000000000
        0.7735719385        1.3996027052        0.0000000000
        0.7735719385        1.4143580469        0.0000000000
        0.7735719385        1.4291133886        0.0000000000
        0.7735719385        1.4438687303        0.0000000000
        0.7735719385        1.4586240719        0.0000000000
        0.7735719385        1.4733794136        0.0000000000
        0.7735719385        1.4881347553        0.0000000000
        0.7735719385        1.5028900970        0.0000000000
        0.7735719385        1.5176454386        0.0000000000
        0.7735719385        1.5324007803        0.0000000000
        0.7735719385        1.5471561220        0.0000000000

        0.7884383884        0.0863772960        0.0000000000
        0.7884383884        0.1011326377        0.0000000000
        0.7884383884        0.1158879794        0.0000000000
        0.7884383884        0.1306433210        0.0000000000
        0.7884383884        0.1453986627        0.0000000000
        0.7884383884        0.1601540044        0.0000000000
        0.7884383884        0.1749093461       -0.0000024707
        0.7884383884        0.1896646877       -0.0000080254
        0.7884383884        0.2044200294       -0.0000249082
        0.7884383884        0.2191753711       -0.0000738324
        0.7884383884        0.2339307128       -0.0002090064
        0.7884383884        0.2486860544       -0.0005651902
        0.7884383884        0.2634413961       -0.0014608090
        0.7884383884        0.2781967378       -0.0036115487
        0.7884383884        0.2929520795       -0.0085484166
        0.7884383884        0.3077074212       -0.0193896355
        0.7884383884        0.3224627628       -0.0421798048
        0.7884383884        0.3372181045       -0.0880564577
        0.7884383884        0.3519734462       -0.1764742426
        0.7884383884        0.3667287879       -0.3395099819
        0.7884383884        0.3814841295       -0.6267688853
        0.7884383884        0.3962394712       -1.1095637852
        0.7884383884        0.4109948129       -1.8820223219
        0.7884383884        0.4257501546       -3.0561305353
        0.7884383884        0.4405054962       -4.7482573272
        0.7884383884        0.4552608379       -7.0570251235
        0.7884383884        0.4700161796      -10.0361690602
        0.7884383884        0.4847715213      -13.6696407939
        0.7884383884        0.4995268629      -17.8574059522
        0.7884383884        0.5142822046      -22.4178233439
        0.7884383884        0.5290375463      -27.1070829472
        0.7884383884        0.5437928880      -31.6507600409
        0.7884383884        0.5585482297      -35.7799072857
        0.7884383884        0.5733035713      -39.2649326054
        0.7884383884        0.5880589130      -41.9430844358
        0.7884383884        0.6028142547      -43.7373144492
        0.7884383884        0.6175695964      -44.6646385063
        0.7884383884        0.6323249380      -44.8318366315
        0.7884383884        0.6470802797      -44.4171225207
        0.7884383884        0.6618356214      -43.6390938325
        0.7884383884        0.6765909631      -42.7181321551
        0.7884383884        0.6913463047      -41.8387135460
        0.7884383884        0.7061016464      -41.1220403066
        0.7884383884        0.7208569881      -40.6160675016
        0.7884383884        0.7356123298      -40.3047945637
        0.7884383884        0.7503676715      -40.1324742410
        0.7884383884        0.7651230131      -40.0337680745
        0.7884383884        0.7798783548      -39.9598720823
        0.7884383884        0.7946336965      -39.8934568238
        0.7884383884        0.8093890382      -39.8502050702
        0.7884383884        0.8241443798      -39.8693096114
        0.7884383884        0.8388997215      -39.9976926894
        0.7884383884        0.8536550632      -40.2725149934
        0.7884383884        0.8684104049      -40.7047321438
        0.7884383884        0.8831657465      -41.2648741385
        0.7884383884        0.8979210882      -41.8724912081
        0.7884383884        0.9126764299      -42.3927581539
        0.7884383884        0.9274317716      -42.6452229192
        0.7884383884        0.9421871133      -42.4277013158
        0.7884383884        0.9569424549      -41.5524320390
        0.7884383884        0.9716977966      -39.8852274017
        0.7884383884        0.9864531383      -37.3761987592
        0.7884383884        1.0012084800      -34.0742871033
        0.7884383884        1.0159638216      -30.1241166304
        0.7884383884        1.0307191633      -25.7479258236
        0.7884383884        1.0454745050      -21.2160256481
        0.7884383884        1.0602298467      -16.8090096110
        0.7884383884        1.0749851883      -12.7767682084
        0.7884383884        1.0897405300       -9.3026642593
        0.7884383884        1.1044958717       -6.4823415522
        0.7884383884        1.1192512134       -4.3228900861
        0.7884383884        1.1340065551       -2.7608084110
        0.7884383884        1.1487618967       -1.6906703347
        0.7884383884        1.1635172384       -0.9942216752
        0.7884383884        1.1782725801       -0.5621832452
        0.7884383884        1.1930279218       -0.3058959899
        0.7884383884        1.2077832634       -0.1601609673
        0.7884383884        1.2225386051       -0.0806227221
        0.7884383884        1.2372939468       -0.0389621466
        0.7884383884        1.2520492885       -0.0180456546
        0.7884383884        1.2668046301       -0.0079977426
        0.7884383884        1.2815599718       -0.0033879801
        0.7884383884        1.2963153135       -0.0013711068
        0.7884383884        1.3110706552       -0.0005301544
        0.7884383884        1.3258259968       -0.0001959676
        0.7884383884        1.3405813385       -0.0000693145
        0.7884383884        1.3553366802       -0.0000234822
        0.7884383884        1.3700920219       -0.0000076265
        0.7884383884        1.3848473636       -0.0000023765
        0.7884383884        1.3996027052        0.0000000000
        0.7884383884        1.4143580469        0.0000000000
        0.7884383884        1.4291133886        0.0000000000
        0.7884383884        1.4438687303        0.0000000000
        0.7884383884        1.4586240719        0.0000000000
        0.7884383884        1.4733794136        0.0000000000
        0.7884383884        1.4881347553        0.0000000000
        0.7884383884        1.5028900970        0.0000000000
        0.7884383884        1.5176454386        0.0000000000
        0.7884383884        1.5324007803        0.0000000000
        0.7884383884        1.5471561220        0.0000000000

        0.8033048382        0.0863772960        0.0000000000
        0.8033048382        0.1011326377        0.0000000000
        0.8033048382        0.1158879794        0.0000000000
        0.8033048382        0.1306433210        0.0000000000
        0.8033048382        0.1453986627        0.0000000000
        0.8033048382        0.1601540044        0.0000000000
        0.8033048382        0.1749093461        0.0000000000
        0.8033048382        0.1896646877       -0.0000025384
        0.8033048382        0.2044200294       -0.0000082102
        0.8033048382        0.2191753711       -0.0000253435
        0.8033048382        0.2339307128       -0.0000747002
        0.8033048382        0.2486860544       -0.0002103720
        0.8033048382        0.2634413961       -0.0005665289
        0.8033048382        0.2781967378       -0.0014602826
        0.8033048382        0.2929520795       -0.0036062461
        0.8033048382        0.3077074212       -0.0085401713
        0.8033048382        0.3224627628       -0.0194077615
        0.8033048382        0.3372181045       -0.0423405228
        0.8033048382        0.3519734462       -0.0886789114
        0.8033048382        0.3667287879       -0.1782415099
        0.8033048382        0.3814841295       -0.3435707266
        0.8033048382        0.3962394712       -0.6345205996
        0.8033048382        0.4109948129       -1.1217300392
        0.8033048382        0.4257501546       -1.8967412182
        0.8033048382        0.4405054962       -3.0663357842
        0.8033048382        0.4552608379       -4.7396329922
        0.8033048382        0.4700161796       -7.0087106541
        0.8033048382        0.4847715213       -9.9262278670
        0.8033048382        0.4995268629      -13.4853904503
        0.8033048382        0.5142822046      -17.6074909226
        0.8033048382        0.5290375463      -22.1402040438
        0.8033048382        0.5437928880      -26.8670927619
        0.8033048382        0.5585482297      -31.5269140926
        0.8033048382        0.5733035713      -35.8408444023
        0.8033048382        0.5880589130      -39.5457726248
        0.8033048382        0.6028142547      -42.4308737946
        0.8033048382        0.6175695964      -44.3721979869
        0.8033048382        0.6323249380      -45.3571452822
        0.8033048382        0.6470802797      -45.4898444817
        0.8033048382        0.6618356214      -44.9716947425
        0.8033048382        0.6765909631      -44.0587429680
        0.8033048382        0.6913463047      -43.0065053444
        0.8033048382        0.7061016464      -42.0188647540
        0.8033048382        0.7208569881      -41.2170000575
        0.8033048382        0.7356123298      -40.6364041293
        0.8033048382        0.7503676715      -40.2485859084
        0.8033048382        0.7651230131      -39.9949936129
        0.8033048382        0.7798783548      -39.8185446068
        0.8033048382        0.7946336965      -39.6829999068
        0.8033048382        0.8093890382      -39.5782629168
        0.8033048382        0.8241443798      -39.5156404454
        0.8033048382        0.8388997215      -39.5187655486
        0.8033048382        0.8536550632      -39.6140327804
        0.8033048382        0.8684104049      -39.8214044737
        0.8033048382        0.8831657465      -40.1444670826
        0.8033048382        0.8979210882      -40.5588627841
        0.8033048382        0.9126764299      -41.0006820703
        0.8033048382        0.9274317716      -41.3594972008
        0.8033048382        0.9421871133      -41.4818056321
        0.8033048382        0.9569424549      -41.1880569988
        0.8033048382        0.9716977966      -40.3013358632
        0.8033048382        0.9864531383      -38.6814800415
        0.8033048382        1.0012084800      -36.2572127259
        0.8033048382        1.0159638216      -33.0498994837
        0.8033048382        1.0307191633      -29.1834751907
        0.8033048382        1.0454745050      -24.8755935602
        0.8033048382        1.0602298467      -20.4075488718
        0.8033048382        1.0749851883      -16.0768373648
        0.8033048382        1.0897405300      -12.1441565793
        0.8033048382        1.1044958717       -8.7908244764
        0.8033048382        1.1192512134       -6.0992301193
        0.8033048382        1.1340065551       -4.0594052976
        0.8033048382        1.1487618967       -2.5947332321
        0.8033048382        1.1635172384       -1.5945787202
        0.8033048382        1.1782725801       -0.9428013903
        0.8033048382        1.1930279218       -0.5363139154
        0.8033048382        1.2077832634       -0.2933094174
        0.8033048382        1.2225386051       -0.1540188901
        0.8033048382        1.2372939468       -0.0775323338
        0.8033048382        1.2520492885       -0.0373607931
        0.8033048382        1.2668046301       -0.0172151036
        0.8033048382        1.2815599718       -0.0075813197
        0.8033048382        1.2963153135       -0.0031912365
        0.8033048382        1.3110706552       -0.0012846932
        0.8033048382        1.3258259968       -0.0004950383
        0.8033048382        1.3405813385       -0.0001827666
        0.8033048382        1.3553366802       -0.0000647043
        0.8033048382        1.3700920219       -0.0000219793
        0.8033048382        1.3848473636       -0.0000071669
        0.8033048382        1.3996027052       -0.0000022436
        0.8033048382        1.4143580469        0.0000000000
        0.8033048382        1.4291133886        0.0000000000
        0.8033048382        1.4438687303        0.0000000000
        0.8033048382        1.4586240719        0.0000000000
        0.8033048382        1.4733794136        0.0000000000
        0.8033048382        1.4881347553        0.0000000000
        0.8033048382        1.5028900970        0.0000000000
        0.8033048382        1.5176454386        0.0000000000
        0.8033048382        1.5324007803        0.0000000000
        0.8033048382        1.5471561220        0.0000000000

        0.8181712881        0.0863772960        0.0000000000
        0.8181712881        0.1011326377        0.0000000000
        0.8181712881        0.1158879794        0.0000000000
        0.8181712881        0.1306433210        0.0000000000
        0.8181712881        0.1453986627        0.0000000000
        0.8181712881        0.1601540044        0.0000000000
        0.8181712881        0.1749093461        0.0000000000
        0.8181712881        0.1896646877        0.0000000000
        0.8181712881        0.2044200294       -0.0000025834
        0.8181712881        0.2191753711       -0.0000083028
        0.8181712881        0.2339307128       -0.0000254851
        0.8181712881        0.2486860544       -0.0000747764
        0.8181712881        0.2634413961       -0.0002099425
        0.8181712881        0.2781967378       -0.0005646142
        0.8181712881        0.2929520795       -0.0014559304
        0.8181712881        0.3077074212       -0.0036025255
        0.8181712881        0.3224627628       -0.0085577577
        0.8181712881        0.3372181045       -0.0195181001
        0.8181712881        0.3519734462       -0.0427261300
        0.8181712881        0.3667287879       -0.0897051867
        0.8181712881        0.3814841295       -0.1804632695
        0.8181712881        0.3962394712       -0.3475009387
        0.8181712881        0.4109948129       -0.6399199423
        0.8181712881        0.4257501546       -1.1262704417
        0.8181712881        0.4405054962       -1.8942987599
        0.8181712881        0.4552608379       -3.0458555554
        0.8181712881        0.4700161796       -4.6861174483
        0.8181712881        0.4847715213       -6.9077630653
        0.8181712881        0.4995268629       -9.7722216643
        0.8181712881        0.5142822046      -13.2909527957
        0.8181712881        0.5290375463      -17.4097746972
        0.8181712881        0.5437928880      -21.9990183380
        0.8181712881        0.5585482297      -26.8523794273
        0.8181712881        0.5733035713      -31.6977762834
        0.8181712881        0.5880589130      -36.2232673196
        0.8181712881        0.6028142547      -40.1186081445
        0.8181712881        0.6175695964      -43.1276512688
        0.8181712881        0.6323249380      -45.0999604931
        0.8181712881        0.6470802797      -46.0253790841
        0.8181712881        0.6618356214      -46.0369358058
        0.8181712881        0.6765909631      -45.3769501767
        0.8181712881        0.6913463047      -44.3353944876
        0.8181712881        0.7061016464      -43.1814719598
        0.8181712881        0.7208569881      -42.1120420016
        0.8181712881        0.7356123298      -41.2318921335
        0.8181712881        0.7503676715      -40.5656632526
        0.8181712881        0.7651230131      -40.0882091687
        0.8181712881        0.7798783548      -39.7561573210
        0.8181712881        0.7946336965      -39.5289045728
        0.8181712881        0.8093890382      -39.3767743248
        0.8181712881        0.8241443798      -39.2809919229
        0.8181712881        0.8388997215      -39.2315330120
        0.8181712881        0.8536550632      -39.2262045253
        0.8181712881        0.8684104049      -39.2706453933
        0.8181712881        0.8831657465      -39.3764340839
        0.8181712881        0.8979210882      -39.5540428513
        0.8181712881        0.9126764299      -39.7993277984
        0.8181712881        0.9274317716      -40.0761414016
        0.8181712881        0.9421871133      -40.3015415609
        0.8181712881        0.9569424549      -40.3413022422
        0.8181712881        0.9716977966      -40.0209260467
        0.8181712881        0.9864531383      -39.1526163084
        0.8181712881        1.0012084800      -37.5740167471
        0.8181712881        1.0159638216      -35.1908416506
        0.8181712881        1.0307191633      -32.0124998470
        0.8181712881        1.0454745050      -28.1683644517
        0.8181712881        1.0602298467      -23.8952063908
        0.8181712881        1.0749851883      -19.4951366861
        0.8181712881        1.0897405300      -15.2753176814
        0.8181712881        1.1044958717      -11.4890117909
        0.8181712881        1.1192512134       -8.2967288982
        0.8181712881        1.1340065551       -5.7566136248
        0.8181712881        1.1487618967       -3.8407141320
        0.8181712881        1.1635172384       -2.4653347594
        0.8181712881        1.1782725801       -1.5225054265
        0.8181712881        1.1930279218       -0.9040310230
        0.8181712881        1.2077832634       -0.5155140912
        0.8181712881        1.2225386051       -0.2819072155
        0.8181712881        1.2372939468       -0.1476329428
        0.8181712881        1.2520492885       -0.0739650488
        0.8181712881        1.2668046301       -0.0354337936
        0.8181712881        1.2815599718       -0.0162323003
        0.8181712881        1.2963153135       -0.0071144291
        0.8181712881        1.3110706552       -0.0029857147
        0.8181712881        1.3258259968       -0.0012008407
        0.8181712881        1.3405813385       -0.0004632181
        0.8181712881        1.3553366802       -0.0001714641
        0.8181712881        1.3700920219       -0.0000609206
        0.8181712881        1.3848473636       -0.0000207787
        0.8181712881        1.3996027052       -0.0000068039
        0.8181712881        1.4143580469       -0.0000021391
        0.8181712881        1.4291133886        0.0000000000
        0.8181712881        1.4438687303        0.0000000000
        0.8181712881        1.4586240719        0.0000000000
        0.8181712881        1.4733794136        0.0000000000
        0.8181712881        1.4881347553        0.0000000000
        0.8181712881        1.5028900970        0.0000000000
        0.8181712881        1.5176454386        0.0000000000
        0.8181712881        1.5324007803        0.0000000000
        0.8181712881        1.5471561220        0.0000000000

        0.8330377379        0.0863772960        0.0000000000
        0.8330377379        0.1011326377        0.0000000000
        0.8330377379        0.1158879794        0.0000000000
        0.8330377379        0.1306433210        0.0000000000
        0.8330377379        0.1453986627        0.0000000000
        0.8330377379        0.1601540044        0.0000000000
        0.8330377379        0.1749093461        0.0000000000
        0.8330377379        0.1896646877        0.0000000000
        0.8330377379        0.2044200294        0.0000000000
        0.8330377379        0.2191753711       -0.0000025954
        0.8330377379        0.2339307128       -0.0000083003
        0.8330377379        0.2486860544       -0.0000253909
        0.8330377379        0.2634413961       -0.0000743809
        0.8330377379        0.2781967378       -0.0002088908
        0.8330377379        0.2929520795       -0.0005629021
        0.8330377379        0.3077074212       -0.0014562897
        0.8330377379        0.3224627628       -0.0036176982
        0.8330377379        0.3372181045       -0.0086269374
        0.8330377379        0.3519734462       -0.0197337443
        0.8330377379        0.3667287879       -0.0432565948
        0.8330377379        0.3814841295       -0.0907612041
        0.8330377379        0.3962394712       -0.1821017265
        0.8330377379        0.4109948129       -0.3491274878
        0.8330377379        0.4257501546       -0.6394268952
        0.8330377379        0.4405054962       -1.1190157089
        0.8330377379        0.4552608379       -1.8725802133
        0.8330377379        0.4700161796       -2.9999349578
        0.8330377379        0.4847715213       -4.6077741905
        0.8330377379        0.4995268629       -6.7964339616
        0.8330377379        0.5142822046       -9.6420680718
        0.8330377379        0.5290375463      -13.1754303662
        0.8330377379        0.5437928880      -17.3596904760
        0.8330377379        0.5585482297      -22.0716879518
        0.8330377379        0.5733035713      -27.0933737185
        0.8330377379        0.5880589130      -32.1214122230
        0.8330377379        0.6028142547      -36.8008343049
        0.8330377379        0.6175695964      -40.7818326958
        0.8330377379        0.6323249380      -43.7885278964
        0.8330377379        0.6470802797      -45.6794141831
        0.8330377379        0.6618356214      -46.4773402648
        0.8330377379        0.6765909631      -46.3558201942
        0.8330377379        0.6913463047      -45.5855536909
        0.8330377379        0.7061016464      -44.4616864649
        0.8330377379        0.7208569881      -43.2390826860
        0.8330377379        0.7356123298      -42.0958765940
        0.8330377379        0.7503676715      -41.1295747348
        0.8330377379        0.7651230131      -40.3750644105
        0.8330377379        0.7798783548      -39.8282753934
        0.8330377379        0.7946336965      -39.4638979629
        0.8330377379        0.8093890382      -39.2446694785
        0.8330377379        0.8241443798      -39.1262538569
        0.8330377379        0.8388997215      -39.0626944174
        0.8330377379        0.8536550632      -39.0145983041
        0.8330377379        0.8684104049      -38.9587544088
        0.8330377379        0.8831657465      -38.8954140628
        0.8330377379        0.8979210882      -38.8483623838
        0.8330377379        0.9126764299      -38.8539073298
        0.8330377379        0.9274317716      -38.9387863758
        0.8330377379        0.9421871133      -39.0926917505
        0.8330377379        0.9569424549      -39.2454881144
        0.8330377379        0.9716977966      -39.2594162718
        0.8330377379        0.9864531383      -38.9425554491
        0.8330377379        1.0012084800      -38.0836537194
        0.8330377379        1.0159638216      -36.5019724847
        0.8330377379        1.0307191633      -34.0998135906
        0.8330377379        1.0454745050      -30.9013543772
        0.8330377379        1.0602298467      -27.0624252523
        0.8330377379        1.0749851883      -22.8443069919
        0.8330377379        1.0897405300      -18.5583743907
        0.8330377379        1.1044958717      -14.5004996444
        0.8330377379        1.1192512134      -10.8973768130
        0.8330377379        1.1340065551       -7.8795910917
        0.8330377379        1.1487618967       -5.4833519450
        0.8330377379        1.1635172384       -3.6720462010
        0.8330377379        1.1782725801       -2.3649694272
        0.8330377379        1.1930279218       -1.4632917506
        0.8330377379        1.2077832634       -0.8686501839
        0.8330377379        1.2225386051       -0.4940855454
        0.8330377379        1.2372939468       -0.2690104188
        0.8330377379        1.2520492885       -0.1401265971
        0.8330377379        1.2668046301       -0.0698328283
        0.8330377379        1.2815599718       -0.0333106476
        0.8330377379        1.2963153135       -0.0152197428
        0.8330377379        1.3110706552       -0.0066661677
        0.8330377379        1.3258259968       -0.0028007684
        0.8330377379        1.3405813385       -0.0011292571
        0.8330377379        1.3553366802       -0.0004370101
        0.8330377379        1.3700920219       -0.0001623195
        0.8330377379        1.3848473636       -0.0000578682
        0.8330377379        1.3996027052       -0.0000198046
        0.8330377379        1.4143580469       -0.0000065089
        0.8330377379        1.4291133886       -0.0000020546
        0.8330377379        1.4438687303        0.0000000000
        0.8330377379        1.4586240719        0.0000000000
        0.8330377379        1.4733794136        0.0000000000
        0.8330377379        1.4881347553        0.0000000000
        0.8330377379        1.5028900970        0.0000000000
        0.8330377379        1.5176454386        0.0000000000
        0.8330377379        1.5324007803        0.0000000000
        0.8330377379        1.5471561220        0.0000000000

        0.8479041878        0.0863772960        0.0000000000
        0.8479041878        0.1011326377        0.0000000000
        0.8479041878        0.1158879794        0.0000000000
        0.8479041878        0.1306433210        0.0000000000
        0.8479041878        0.1453986627        0.0000000000
        0.8479041878        0.1601540044        0.0000000000
        0.8479041878        0.1749093461        0.0000000000
        0.8479041878        0.1896646877        0.0000000000
        0.8479041878        0.2044200294        0.0000000000
        0.8479041878        0.2191753711        0.0000000000
        0.8479041878        0.2339307128       -0.0000025818
        0.8479041878        0.2486860544       -0.0000082413
        0.8479041878        0.2634413961       -0.0000252129
        0.8479041878        0.2781967378       -0.0000740066
        0.8479041878        0.2929520795       -0.0002085585
        0.8479041878        0.3077074212       -0.0005644132
        0.8479041878        0.3224627628       -0.0014664582
        0.8479041878        0.3372181045       -0.0036554211
        0.8479041878        0.3519734462       -0.0087326826
        0.8479041878        0.3667287879       -0.0199704528
        0.8479041878        0.3814841295       -0.0436697323
        0.8479041878        0.3962394712       -0.0912369446
        0.8479041878        0.4109948129       -0.1820499897
        0.8479041878        0.4257501546       -0.3469699187
        0.8479041878        0.4405054962       -0.6320402120
        0.8479041878        0.4552608379       -1.1015607837
        0.8479041878        0.4700161796       -1.8394014921
        0.8479041878        0.4847715213       -2.9471742565
        0.8479041878        0.4995268629       -4.5377347419
        0.8479041878        0.5142822046       -6.7225269061
        0.8479041878        0.5290375463       -9.5918190831
        0.8479041878        0.5437928880      -13.1884241035
        0.8479041878        0.5585482297      -17.4784501594
        0.8479041878        0.5733035713      -22.3266263442
        0.8479041878        0.5880589130      -27.4870694116
        0.8479041878        0.6028142547      -32.6201644013
        0.8479041878        0.6175695964      -37.3401104044
        0.8479041878        0.6323249380      -41.2860465003
        0.8479041878        0.6470802797      -44.1971892184
        0.8479041878        0.6618356214      -45.9664379627
        0.8479041878        0.6765909631      -46.6528133631
        0.8479041878        0.6913463047      -46.4495462832
        0.8479041878        0.7061016464      -45.6230901967
        0.8479041878        0.7208569881      -44.4482689428
        0.8479041878        0.7356123298      -43.1610758427
        0.8479041878        0.7503676715      -41.9371660666
        0.8479041878        0.7651230131      -40.8904444629
        0.8479041878        0.7798783548      -40.0803837326
        0.8479041878        0.7946336965      -39.5198591196
        0.8479041878        0.8093890382      -39.1820630898
        0.8479041878        0.8241443798      -39.0093223593
        0.8479041878        0.8388997215      -38.9263244582
        0.8479041878        0.8536550632      -38.8575142072
        0.8479041878        0.8684104049      -38.7459241237
        0.8479041878        0.8831657465      -38.5690668329
        0.8479041878        0.8979210882      -38.3463600547
        0.8479041878        0.9126764299      -38.1327656485
        0.8479041878        0.9274317716      -37.9966707329
        0.8479041878        0.9421871133      -37.9863835194
        0.8479041878        0.9569424549      -38.0957384106
        0.8479041878        0.9716977966      -38.2414098987
        0.8479041878        0.9864531383      -38.2616066371
        0.8479041878        1.0012084800      -37.9398164255
        0.8479041878        1.0159638216      -37.0504123780
        0.8479041878        1.0307191633      -35.4160277793
        0.8479041878        1.0454745050      -32.9606223768
        0.8479041878        1.0602298467      -29.7401153621
        0.8479041878        1.0749851883      -25.9378989139
        0.8479041878        1.0897405300      -21.8252893807
        0.8479041878        1.1044958717      -17.7011147330
        0.8479041878        1.1192512134      -13.8320499272
        0.8479041878        1.1340065551      -10.4119306592
        0.8479041878        1.1487618967       -7.5472194194
        0.8479041878        1.1635172384       -5.2644856541
        0.8479041878        1.1782725801       -3.5300402269
        0.8479041878        1.1930279218       -2.2724844868
        0.8479041878        1.2077832634       -1.4027149576
        0.8479041878        1.2225386051       -0.8293730284
        0.8479041878        1.2372939468       -0.4694596076
        0.8479041878        1.2520492885       -0.2543816784
        0.8479041878        1.2668046301       -0.1319989185
        0.8479041878        1.2815599718       -0.0656333964
        0.8479041878        1.2963153135       -0.0312930052
        0.8479041878        1.3110706552       -0.0143145246
        0.8479041878        1.3258259968       -0.0062841054
        0.8479041878        1.3405813385       -0.0026476782
        0.8479041878        1.3553366802       -0.0010705152
        0.8479041878        1.3700920219       -0.0004153228
        0.8479041878        1.3848473636       -0.0001546308
        0.8479041878        1.3996027052       -0.0000552706
        0.8479041878        1.4143580469       -0.0000189778
        0.8479041878        1.4291133886       -0.0000062618
        0.8479041878        1.4438687303       -0.0000019861
        0.8479041878        1.4586240719        0.0000000000
        0.8479041878        1.4733794136        0.0000000000
        0.8479041878        1.4881347553        0.0000000000
        0.8479041878        1.5028900970        0.0000000000
        0.8479041878        1.5176454386        0.0000000000
        0.8479041878        1.5324007803        0.0000000000
        0.8479041878        1.5471561220        0.0000000000

        0.8627706376        0.0863772960        0.0000000000
        0.8627706376        0.1011326377        0.0000000000
        0.8627706376        0.1158879794        0.0000000000
        0.8627706376        0.1306433210        0.0000000000
        0.8627706376        0.1453986627        0.0000000000
        0.8627706376        0.1601540044        0.0000000000
        0.8627706376        0.1749093461        0.0000000000
        0.8627706376        0.1896646877        0.0000000000
        0.8627706376        0.2044200294        0.0000000000
        0.8627706376        0.2191753711        0.0000000000
        0.8627706376        0.2339307128        0.0000000000
        0.8627706376        0.2486860544       -0.0000025579
        0.8627706376        0.2634413961       -0.0000081819
        0.8627706376        0.2781967378       -0.0000251240
        0.8627706376        0.2929520795       -0.0000740872
        0.8627706376        0.3077074212       -0.0002097704
        0.8627706376        0.3224627628       -0.0005699042
        0.8627706376        0.3372181045       -0.0014840792
        0.8627706376        0.3519734462       -0.0036997640
        0.8627706376        0.3667287879       -0.0088194839
        0.8627706376        0.3814841295       -0.0200849779
        0.8627706376        0.3962394712       -0.0436767136
        0.8627706376        0.4109948129       -0.0906963547
        0.8627706376        0.4257501546       -0.1799377439
        0.8627706376        0.4405054962       -0.3414048318
        0.8627706376        0.4552608379       -0.6202858015
        0.8627706376        0.4700161796       -1.0807258581
        0.8627706376        0.4847715213       -1.8082404081
        0.8627706376        0.4995268629       -2.9089947010
        0.8627706376        0.5142822046       -4.5035988155
        0.8627706376        0.5290375463       -6.7129446542
        0.8627706376        0.5437928880       -9.6346385495
        0.8627706376        0.5585482297      -13.3114309208
        0.8627706376        0.5733035713      -17.6976745686
        0.8627706376        0.5880589130      -22.6347496835
        0.8627706376        0.6028142547      -27.8485426000
        0.8627706376        0.6175695964      -32.9782743578
        0.8627706376        0.6323249380      -37.6355082922
        0.8627706376        0.6470802797      -41.4787634122
        0.8627706376        0.6618356214      -44.2801036545
        0.8627706376        0.6765909631      -45.9616997501
        0.8627706376        0.6913463047      -46.5929261096
        0.8627706376        0.7061016464      -46.3550477641
        0.8627706376        0.7208569881      -45.4913218830
        0.8627706376        0.7356123298      -44.2601256290
        0.8627706376        0.7503676715      -42.9001669238
        0.8627706376        0.7651230131      -41.6075972203
        0.8627706376        0.7798783548      -40.5211258192
        0.8627706376        0.7946336965      -39.7133580370
        0.8627706376        0.8093890382      -39.1900794439
        0.8627706376        0.8241443798      -38.8997801141
        0.8627706376        0.8388997215      -38.7530198115
        0.8627706376        0.8536550632      -38.6481034815
        0.8627706376        0.8684104049      -38.4981328372
        0.8627706376        0.8831657465      -38.2542647643
        0.8627706376        0.8979210882      -37.9195650475
        0.8627706376        0.9126764299      -37.5478603733
        0.8627706376        0.9274317716      -37.2247549856
        0.8627706376        0.9421871133      -37.0340510605
        0.8627706376        0.9569424549      -37.0192374791
        0.8627706376        0.9716977966      -37.1524796182
        0.8627706376        0.9864531383      -37.3214299613
        0.8627706376        1.0012084800      -37.3392774934
        0.8627706376        1.0159638216      -36.9780545740
        0.8627706376        1.0307191633      -36.0194808279
        0.8627706376        1.0454745050      -34.3111858506
        0.8627706376        1.0602298467      -31.8112422977
        0.8627706376        1.0749851883      -28.6050335233
        0.8627706376        1.0897405300      -24.8877868261
        0.8627706376        1.1044958717      -20.9198281290
        0.8627706376        1.1192512134      -16.9718105974
        0.8627706376        1.1340065551      -13.2780239392
        0.8627706376        1.1487618967      -10.0083230191
        0.8627706376        1.1635172384       -7.2594377691
        0.8627706376        1.1782725801       -5.0603535193
        0.8627706376        1.1930279218       -3.3855403220
        0.8627706376        1.2077832634       -2.1716138115
        0.8627706376        1.2225386051       -1.3346304011
        0.8627706376        1.2372939468       -0.7857518523
        0.8627706376        1.2520492885       -0.4432609668
        0.8627706376        1.2668046301       -0.2397182801
        0.8627706376        1.2815599718       -0.1243521478
        0.8627706376        1.2963153135       -0.0619013619
        0.8627706376        1.3110706552       -0.0295744277
        0.8627706376        1.3258259968       -0.0135601540
        0.8627706376        1.3405813385       -0.0059654802
        0.8627706376        1.3553366802       -0.0025175435
        0.8627706376        1.3700920219       -0.0010192401
        0.8627706376        1.3848473636       -0.0003960124
        0.8627706376        1.3996027052       -0.0001477596
        0.8627706376        1.4143580469       -0.0000529797
        0.8627706376        1.4291133886       -0.0000182575
        0.8627706376        1.4438687303       -0.0000060444
        0.8627706376        1.4586240719       -0.0000019191
        0.8627706376        1.4733794136        0.0000000000
        0.8627706376        1.4881347553        0.0000000000
        0.8627706376        1.5028900970        0.0000000000
        0.8627706376        1.5176454386        0.0000000000
        0.8627706376        1.5324007803        0.0000000000
        0.8627706376        1.5471561220        0.0000000000

        0.8776370875        0.0863772960        0.0000000000
        0.8776370875        0.1011326377        0.0000000000
        0.8776370875        0.1158879794        0.0000000000
        0.8776370875        0.1306433210        0.0000000000
        0.8776370875        0.1453986627        0.0000000000
        0.8776370875        0.1601540044        0.0000000000
        0.8776370875        0.1749093461        0.0000000000
        0.8776370875        0.1896646877        0.0000000000
        0.8776370875        0.2044200294        0.0000000000
        0.8776370875        0.2191753711        0.0000000000
        0.8776370875        0.2339307128        0.0000000000
        0.8776370875        0.2486860544        0.0000000000
        0.8776370875        0.2634413961       -0.0000025442
        0.8776370875        0.2781967378       -0.0000081780
        0.8776370875        0.2929520795       -0.0000252405
        0.8776370875        0.3077074212       -0.0000747533
        0.8776370875        0.3224627628       -0.0002122283
        0.8776370875        0.3372181045       -0.0005768584
        0.8776370875        0.3519734462       -0.0014993070
        0.8776370875        0.3667287879       -0.0037225752
        0.8776370875        0.3814841295       -0.0088243900
        0.8776370875        0.3962394712       -0.0199705838
        0.8776370875        0.4109948129       -0.0431678983
        0.8776370875        0.4257501546       -0.0892048738
        0.8776370875        0.4405054962       -0.1764446647
        0.8776370875        0.4552608379       -0.3345235052
        0.8776370875        0.4700161796       -0.6087536267
        0.8776370875        0.4847715213       -1.0645562131
        0.8776370875        0.4995268629       -1.7905143059
        0.8776370875        0.5142822046       -2.8977272404
        0.8776370875        0.5290375463       -4.5124378572
        0.8776370875        0.5437928880       -6.7591124023
        0.8776370875        0.5585482297       -9.7331423373
        0.8776370875        0.5733035713      -13.4664814088
        0.8776370875        0.5880589130      -17.8948743494
        0.8776370875        0.6028142547      -22.8392317348
        0.8776370875        0.6175695964      -28.0128057762
        0.8776370875        0.6323249380      -33.0584372182
        0.8776370875        0.6470802797      -37.6085199689
        0.8776370875        0.6618356214      -41.3504193635
        0.8776370875        0.6765909631      -44.0778963472
        0.8776370875        0.6913463047      -45.7160357641
        0.8776370875        0.7061016464      -46.3185618625
        0.8776370875        0.7208569881      -46.0450442414
        0.8776370875        0.7356123298      -45.1273278754
        0.8776370875        0.7503676715      -43.8313801011
        0.8776370875        0.7651230131      -42.4177234310
        0.8776370875        0.7798783548      -41.1040164997
        0.8776370875        0.7946336965      -40.0359121239
        0.8776370875        0.8093890382      -39.2730997788
        0.8776370875        0.8241443798      -38.7940770069
        0.8776370875        0.8388997215      -38.5173880632
        0.8776370875        0.8536550632      -38.3326959561
        0.8776370875        0.8684104049      -38.1341378098
        0.8776370875        0.8831657465      -37.8495051307
        0.8776370875        0.8979210882      -37.4595257981
        0.8776370875        0.9126764299      -37.0019750935
        0.8776370875        0.9274317716      -36.5577851175
        0.8776370875        0.9421871133      -36.2216991642
        0.8776370875        0.9569424549      -36.0658019692
        0.8776370875        0.9716977966      -36.1067233979
        0.8776370875        0.9864531383      -36.2854975915
        0.8776370875        1.0012084800      -36.4653792305
        0.8776370875        1.0159638216      -36.4497286918
        0.8776370875        1.0307191633      -36.0187834547
        0.8776370875        1.0454745050      -34.9788214636
        0.8776370875        1.0602298467      -33.2107801181
        0.8776370875        1.0749851883      -30.7024670038
        0.8776370875        1.0897405300      -27.5532256716
        0.8776370875        1.1044958717      -23.9509486614
        0.8776370875        1.1192512134      -20.1319786264
        0.8776370875        1.1340065551      -16.3383090366
        0.8776370875        1.1487618967      -12.7828096386
        0.8776370875        1.1635172384       -9.6265678186
        0.8776370875        1.1782725801       -6.9679123928
        0.8776370875        1.1930279218       -4.8415880771
        0.8776370875        1.2077832634       -3.2267746982
        0.8776370875        1.2225386051       -2.0620038133
        0.8776370875        1.2372939468       -1.2635053773
        0.8776370875        1.2520492885       -0.7426372618
        0.8776370875        1.2668046301       -0.4188549242
        0.8776370875        1.2815599718       -0.2267558025
        0.8776370875        1.2963153135       -0.1178350812
        0.8776370875        1.3110706552       -0.0587647450
        0.8776370875        1.3258259968       -0.0281145657
        0.8776370875        1.3405813385       -0.0129000334
        0.8776370875        1.3553366802       -0.0056764970
        0.8776370875        1.3700920219       -0.0023963309
        0.8776370875        1.3848473636       -0.0009711351
        0.8776370875        1.3996027052       -0.0003780965
        0.8776370875        1.4143580469       -0.0001414802
        0.8776370875        1.4291133886       -0.0000508589
        0.8776370875        1.4438687303       -0.0000175380
        0.8776370875        1.4586240719       -0.0000057855
        0.8776370875        1.4733794136       -0.0000018193
        0.8776370875        1.4881347553        0.0000000000
        0.8776370875        1.5028900970        0.0000000000
        0.8776370875        1.5176454386        0.0000000000
        0.8776370875        1.5324007803        0.0000000000
        0.8776370875        1.5471561220        0.0000000000

        0.8925035374        0.0863772960        0.0000000000
        0.8925035374        0.1011326377        0.0000000000
        0.8925035374        0.1158879794        0.0000000000
        0.8925035374        0.1306433210        0.0000000000
        0.8925035374        0.1453986627        0.0000000000
        0.8925035374        0.1601540044        0.0000000000
        0.8925035374        0.1749093461        0.0000000000
        0.8925035374        0.1896646877        0.0000000000
        0.8925035374        0.2044200294        0.0000000000
        0.8925035374        0.2191753711        0.0000000000
        0.8925035374        0.2339307128        0.0000000000
        0.8925035374        0.2486860544        0.0000000000
        0.8925035374        0.2634413961        0.0000000000
        0.8925035374        0.2781967378       -0.0000025529
        0.8925035374        0.2929520795       -0.0000082454
        0.8925035374        0.3077074212       -0.0000255276
        0.8925035374        0.3224627628       -0.0000756667
        0.8925035374        0.3372181045       -0.0002144628
        0.8925035374        0.3519734462       -0.0005806309
        0.8925035374        0.3667287879       -0.0015006611
        0.8925035374        0.3814841295       -0.0037020960
        0.8925035374        0.3962394712       -0.0087210292
        0.8925035374        0.4109948129       -0.0196341808
        0.8925035374        0.4257501546       -0.0422958828
        0.8925035374        0.4405054962       -0.0873000777
        0.8925035374        0.4552608379       -0.1728823931
        0.8925035374        0.4700161796       -0.3288633863
        0.8925035374        0.4847715213       -0.6014157934
        0.8925035374        0.4995268629       -1.0578203125
        0.8925035374        0.5142822046       -1.7894503487
        0.8925035374        0.5290375463       -2.9102286490
        0.8925035374        0.5437928880       -4.5473187844
        0.8925035374        0.5585482297       -6.8217127065
        0.8925035374        0.5733035713       -9.8193078842
        0.8925035374        0.5880589130      -13.5577035308
        0.8925035374        0.6028142547      -17.9584271622
        0.8925035374        0.6175695964      -22.8357526531
        0.8925035374        0.6323249380      -27.9096166169
        0.8925035374        0.6470802797      -32.8421718597
        0.8925035374        0.6618356214      -37.2891599785
        0.8925035374        0.6765909631      -40.9530953981
        0.8925035374        0.6913463047      -43.6268738944
        0.8925035374        0.7061016464      -45.2213493854
        0.8925035374        0.7208569881      -45.7745596836
        0.8925035374        0.7356123298      -45.4418200921
        0.8925035374        0.7503676715      -44.4666570151
        0.8925035374        0.7651230131      -43.1354416397
        0.8925035374        0.7798783548      -41.7239834357
        0.8925035374        0.7946336965      -40.4490456948
        0.8925035374        0.8093890382      -39.4376279582
        0.8925035374        0.8241443798      -38.7208180689
        0.8925035374        0.8388997215      -38.2503589285
        0.8925035374        0.8536550632      -37.9298134799
        0.8925035374        0.8684104049      -37.6507491541
        0.8925035374        0.8831657465      -37.3259886069
        0.8925035374        0.8979210882      -36.9136622466
        0.8925035374        0.9126764299      -36.4269046816
        0.8925035374        0.9274317716      -35.9264409521
        0.8925035374        0.9421871133      -35.4980524324
        0.8925035374        0.9569424549      -35.2218865159
        0.8925035374        0.9716977966      -35.1424662877
        0.8925035374        0.9864531383      -35.2463982419
        0.8925035374        1.0012084800      -35.4518702489
        0.8925035374        1.0159638216      -35.6126385440
        0.8925035374        1.0307191633      -35.5384274225
        0.8925035374        1.0454745050      -35.0304833301
        0.8925035374        1.0602298467      -33.9248436113
        0.8925035374        1.0749851883      -32.1306065399
        0.8925035374        1.0897405300      -29.6510686652
        0.8925035374        1.1044958717      -26.5826582803
        0.8925035374        1.1192512134      -23.0953345489
        0.8925035374        1.1340065551      -19.4028157877
        0.8925035374        1.1487618967      -15.7302160341
        0.8925035374        1.1635172384      -12.2836742062
        0.8925035374        1.1782725801       -9.2250688863
        0.8925035374        1.1930279218       -6.6552907828
        0.8925035374        1.2077832634       -4.6093562175
        0.8925035374        1.2225386051       -3.0640978548
        0.8925035374        1.2372939468       -1.9552357053
        0.8925035374        1.2520492885       -1.1978924695
        0.8925035374        1.2668046301       -0.7046975460
        0.8925035374        1.2815599718       -0.3980136398
        0.8925035374        1.2963153135       -0.2157465244
        0.8925035374        1.3110706552       -0.1121831914
        0.8925035374        1.3258259968       -0.0559334781
        0.8925035374        1.3405813385       -0.0267376301
        0.8925035374        1.3553366802       -0.0122576598
        0.8925035374        1.3700920219       -0.0053928145
        0.8925035374        1.3848473636       -0.0022787518
        0.8925035374        1.3996027052       -0.0009253009
        0.8925035374        1.4143580469       -0.0003609771
        0.8925035374        1.4291133886       -0.0001351127
        0.8925035374        1.4438687303       -0.0000483992
        0.8925035374        1.4586240719       -0.0000165329
        0.8925035374        1.4733794136       -0.0000053636
        0.8925035374        1.4881347553       -0.0000016449
        0.8925035374        1.5028900970        0.0000000000
        0.8925035374        1.5176454386        0.0000000000
        0.8925035374        1.5324007803        0.0000000000
        0.8925035374        1.5471561220        0.0000000000

        0.9073699872        0.0863772960        0.0000000000
        0.9073699872        0.1011326377        0.0000000000
        0.9073699872        0.1158879794        0.0000000000
        0.9073699872        0.1306433210        0.0000000000
        0.9073699872        0.1453986627        0.0000000000
        0.9073699872        0.1601540044        0.0000000000
        0.9073699872        0.1749093461        0.0000000000
        0.9073699872        0.1896646877        0.0000000000
        0.9073699872        0.2044200294        0.0000000000
        0.9073699872        0.2191753711        0.0000000000
        0.9073699872        0.2339307128        0.0000000000
        0.9073699872        0.2486860544        0.0000000000
        0.9073699872        0.2634413961        0.0000000000
        0.9073699872        0.2781967378        0.0000000000
        0.9073699872        0.2929520795       -0.0000025808
        0.9073699872        0.3077074212       -0.0000083454
        0.9073699872        0.3224627628       -0.0000258010
        0.9073699872        0.3372181045       -0.0000761856
        0.9073699872        0.3519734462       -0.0002147189
        0.9073699872        0.3667287879       -0.0005775238
        0.9073699872        0.3814841295       -0.0014829448
        0.9073699872        0.3962394712       -0.0036382065
        0.9073699872        0.4109948129       -0.0085380248
        0.9073699872        0.4257501546       -0.0191917965
        0.9073699872        0.4405054962       -0.0413756165
        0.9073699872        0.4552608379       -0.0856547548
        0.9073699872        0.4700161796       -0.1704136068
        0.9073699872        0.4847715213       -0.3259781965
        0.9073699872        0.4995268629       -0.5995107147
        0.9073699872        0.5142822046       -1.0596222719
        0.9073699872        0.5290375463       -1.7986747590
        0.9073699872        0.5437928880       -2.9299082115
        0.9073699872        0.5585482297       -4.5765289888
        0.9073699872        0.5733035713       -6.8514427645
        0.9073699872        0.5880589130       -9.8295547442
        0.9073699872        0.6028142547      -13.5184938447
        0.9073699872        0.6175695964      -17.8362515869
        0.9073699872        0.6323249380      -22.6037187329
        0.9073699872        0.6470802797      -27.5562850039
        0.9073699872        0.6618356214      -32.3734694309
        0.9073699872        0.6765909631      -36.7215343709
        0.9073699872        0.6913463047      -40.3022233154
        0.9073699872        0.7061016464      -42.9000372329
        0.9073699872        0.7208569881      -44.4194110262
        0.9073699872        0.7356123298      -44.9023313205
        0.9073699872        0.7503676715      -44.5188664641
        0.9073699872        0.7651230131      -43.5295845219
        0.9073699872        0.7798783548      -42.2283617890
        0.9073699872        0.7946336965      -40.8818309031
        0.9073699872        0.8093890382      -39.6828928936
        0.9073699872        0.8241443798      -38.7293600907
        0.9073699872        0.8388997215      -38.0287825378
        0.9073699872        0.8536550632      -37.5225551988
        0.9073699872        0.8684104049      -37.1195704287
        0.9073699872        0.8831657465      -36.7306476313
        0.9073699872        0.8979210882      -36.2966356431
        0.9073699872        0.9126764299      -35.8043480776
        0.9073699872        0.9274317716      -35.2868318195
        0.9073699872        0.9421871133      -34.8089103684
        0.9073699872        0.9569424549      -34.4436447884
        0.9073699872        0.9716977966      -34.2471661021
        0.9073699872        0.9864531383      -34.2375061042
        0.9073699872        1.0012084800      -34.3802882239
        0.9073699872        1.0159638216      -34.5833682420
        0.9073699872        1.0307191633      -34.7032867336
        0.9073699872        1.0454745050      -34.5654661308
        0.9073699872        1.0602298467      -33.9956839779
        0.9073699872        1.0749851883      -32.8549617771
        0.9073699872        1.0897405300      -31.0680886558
        0.9073699872        1.1044958717      -28.6391738471
        0.9073699872        1.1192512134      -25.6529265293
        0.9073699872        1.1340065551      -22.2635967280
        0.9073699872        1.1487618967      -18.6737164023
        0.9073699872        1.1635172384      -15.1046453917
        0.9073699872        1.1782725801      -11.7629506009
        0.9073699872        1.1930279218       -8.8098293921
        0.9073699872        1.2077832634       -6.3416870541
        0.9073699872        1.2225386051       -4.3866063618
        0.9073699872        1.2372939468       -2.9154694677
        0.9073699872        1.2520492885       -1.8616167510
        0.9073699872        1.2668046301       -1.1416535979
        0.9073699872        1.2815599718       -0.6720577476
        0.9073699872        1.2963153135       -0.3795134013
        0.9073699872        1.3110706552       -0.2054749519
        0.9073699872        1.3258259968       -0.1066356003
        0.9073699872        1.3405813385       -0.0530584622
        0.9073699872        1.3553366802       -0.0253279835
        0.9073699872        1.3700920219       -0.0116094418
        0.9073699872        1.3848473636       -0.0051128913
        0.9073699872        1.3996027052       -0.0021634289
        0.9073699872        1.4143580469       -0.0008785041
        0.9073699872        1.4291133886       -0.0003415361
        0.9073699872        1.4438687303       -0.0001266910
        0.9073699872        1.4586240719       -0.0000446594
        0.9073699872        1.4733794136       -0.0000148985
        0.9073699872        1.4881347553       -0.0000046846
        0.9073699872        1.5028900970       -0.0000013840
        0.9073699872        1.5176454386        0.0000000000
        0.9073699872        1.5324007803        0.0000000000
        0.9073699872        1.5471561220        0.0000000000

        0.9222364371        0.0863772960        0.0000000000
        0.9222364371        0.1011326377        0.0000000000
        0.9222364371        0.1158879794        0.0000000000
        0.9222364371        0.1306433210        0.0000000000
        0.9222364371        0.1453986627        0.0000000000
        0.9222364371        0.1601540044        0.0000000000
        0.9222364371        0.1749093461        0.0000000000
        0.9222364371        0.1896646877        0.0000000000
        0.9222364371        0.2044200294        0.0000000000
        0.9222364371        0.2191753711        0.0000000000
        0.9222364371        0.2339307128        0.0000000000
        0.9222364371        0.2486860544        0.0000000000
        0.9222364371        0.2634413961        0.0000000000
        0.9222364371        0.2781967378        0.0000000000
        0.9222364371        0.2929520795        0.0000000000
        0.9222364371        0.3077074212       -0.0000026088
        0.9222364371        0.3224627628       -0.0000084048
        0.9222364371        0.3372181045       -0.0000258387
        0.9222364371        0.3519734462       -0.0000757862
        0.9222364371        0.3667287879       -0.0002121570
        0.9222364371        0.3814841295       -0.0005673067
        0.9222364371        0.3962394712       -0.0014506523
        0.9222364371        0.4109948129       -0.0035519598
        0.9222364371        0.4257501546       -0.0083389772
        0.9222364371        0.4405054962       -0.0187934825
        0.9222364371        0.4552608379       -0.0406934649
        0.9222364371        0.4700161796       -0.0846950337
        0.9222364371        0.4847715213       -0.1694359631
        0.9222364371        0.4995268629       -0.3256792329
        0.9222364371        0.5142822046       -0.6010419931
        0.9222364371        0.5290375463       -1.0640963938
        0.9222364371        0.5437928880       -1.8057671915
        0.9222364371        0.5585482297       -2.9354373548
        0.9222364371        0.5733035713       -4.5695997493
        0.9222364371        0.5880589130       -6.8126191177
        0.9222364371        0.6028142547       -9.7318803266
        0.9222364371        0.6175695964      -13.3322395369
        0.9222364371        0.6323249380      -17.5360463708
        0.9222364371        0.6470802797      -22.1745675651
        0.9222364371        0.6618356214      -26.9949252010
        0.9222364371        0.6765909631      -31.6844178862
        0.9222364371        0.6913463047      -35.9112945118
        0.9222364371        0.7061016464      -39.3770140681
        0.9222364371        0.7208569881      -41.8699041911
        0.9222364371        0.7356123298      -43.3061330181
        0.9222364371        0.7503676715      -43.7444203547
        0.9222364371        0.7651230131      -43.3677665298
        0.9222364371        0.7798783548      -42.4366884515
        0.9222364371        0.7946336965      -41.2286931280
        0.9222364371        0.8093890382      -39.9825872482
        0.9222364371        0.8241443798      -38.8620263759
        0.9222364371        0.8388997215      -37.9436867265
        0.9222364371        0.8536550632      -37.2271219137
        0.9222364371        0.8684104049      -36.6591950857
        0.9222364371        0.8831657465      -36.1653045165
        0.9222364371        0.8979210882      -35.6798584597
        0.9222364371        0.9126764299      -35.1686883646
        0.9222364371        0.9274317716      -34.6378386501
        0.9222364371        0.9421871133      -34.1275874546
        0.9222364371        0.9569424549      -33.6958565262
        0.9222364371        0.9716977966      -33.3978742900
        0.9222364371        0.9864531383      -33.2676200213
        0.9222364371        1.0012084800      -33.3034721656
        0.9222364371        1.0159638216      -33.4590132205
        0.9222364371        1.0307191633      -33.6408073495
        0.9222364371        1.0454745050      -33.7156578271
        0.9222364371        1.0602298467      -33.5279950950
        0.9222364371        1.0749851883      -32.9244459151
        0.9222364371        1.0897405300      -31.7803049987
        0.9222364371        1.1044958717      -30.0231085311
        0.9222364371        1.1192512134      -27.6501043167
        0.9222364371        1.1340065551      -24.7366500477
        0.9222364371        1.1487618967      -21.4317206837
        0.9222364371        1.1635172384      -17.9377688806
        0.9222364371        1.1782725801      -14.4770512103
        0.9222364371        1.1930279218      -11.2529575003
        0.9222364371        1.2077832634       -8.4180635880
        0.9222364371        1.2225386051       -6.0578043632
        0.9222364371        1.2372939468       -4.1916744459
        0.9222364371        1.2520492885       -2.7872817381
        0.9222364371        1.2668046301       -1.7797888503
        0.9222364371        1.2815599718       -1.0904056974
        0.9222364371        1.2963153135       -0.6405155888
        0.9222364371        1.3110706552       -0.3606061745
        0.9222364371        1.3258259968       -0.1946050508
        0.9222364371        1.3405813385       -0.1007303204
        0.9222364371        1.3553366802       -0.0500537608
        0.9222364371        1.3700920219       -0.0238950697
        0.9222364371        1.3848473636       -0.0109603035
        0.9222364371        1.3996027052       -0.0048257874
        0.9222364371        1.4143580469       -0.0020351740
        0.9222364371        1.4291133886       -0.0008194239
        0.9222364371        1.4438687303       -0.0003137536
        0.9222364371        1.4586240719       -0.0001137789
        0.9222364371        1.4733794136       -0.0000389297
        0.9222364371        1.4881347553       -0.0000125257
        0.9222364371        1.5028900970       -0.0000037806
        0.9222364371        1.5176454386       -0.0000010677
        0.9222364371        1.5324007803        0.0000000000
        0.9222364371        1.5471561220        0.0000000000

        0.9371028869        0.0863772960        0.0000000000
        0.9371028869        0.1011326377        0.0000000000
        0.9371028869        0.1158879794        0.0000000000
        0.9371028869        0.1306433210        0.0000000000
        0.9371028869        0.1453986627        0.0000000000
        0.9371028869        0.1601540044        0.0000000000
        0.9371028869        0.1749093461        0.0000000000
        0.9371028869        0.1896646877        0.0000000000
        0.9371028869        0.2044200294        0.0000000000
        0.9371028869        0.2191753711        0.0000000000
        0.9371028869        0.2339307128        0.0000000000
        0.9371028869        0.2486860544        0.0000000000
        0.9371028869        0.2634413961        0.0000000000
        0.9371028869        0.2781967378        0.0000000000
        0.9371028869        0.2929520795        0.0000000000
        0.9371028869        0.3077074212        0.0000000000
        0.9371028869        0.3224627628       -0.0000026130
        0.9371028869        0.3372181045       -0.0000083617
        0.9371028869        0.3519734462       -0.0000255264
        0.9371028869        0.3667287879       -0.0000744108
        0.9371028869        0.3814841295       -0.0002073665
        0.9371028869        0.3962394712       -0.0005531907
        0.9371028869        0.4109948129       -0.0014145847
        0.9371028869        0.4257501546       -0.0034715065
        0.9371028869        0.4405054962       -0.0081832234
        0.9371028869        0.4552608379       -0.0185375270
        0.9371028869        0.4700161796       -0.0403560486
        0.9371028869        0.4847715213       -0.0843962904
        0.9371028869        0.4995268629       -0.1694290417
        0.9371028869        0.5142822046       -0.3262277552
        0.9371028869        0.5290375463       -0.6019216689
        0.9371028869        0.5437928880       -1.0634811525
        0.9371028869        0.5585482297       -1.7984476438
        0.9371028869        0.5733035713       -2.9107763171
        0.9371028869        0.5880589130       -4.5101883071
        0.9371028869        0.6028142547       -6.6948029085
        0.9371028869        0.6175695964       -9.5287073952
        0.9371028869        0.6323249380      -13.0179978912
        0.9371028869        0.6470802797      -17.0903241075
        0.9371028869        0.6618356214      -21.5839301491
        0.9371028869        0.6765909631      -26.2522101983
        0.9371028869        0.6913463047      -30.7879535417
        0.9371028869        0.7061016464      -34.8668441497
        0.9371028869        0.7208569881      -38.2029095593
        0.9371028869        0.7356123298      -40.6021570855
        0.9371028869        0.7503676715      -41.9983917051
        0.9371028869        0.7651230131      -42.4595821154
        0.9371028869        0.7798783548      -42.1630006797
        0.9371028869        0.7946336965      -41.3481503666
        0.9371028869        0.8093890382      -40.2628784072
        0.9371028869        0.8241443798      -39.1174986356
        0.9371028869        0.8388997215      -38.0560287330
        0.9371028869        0.8536550632      -37.1471185128
        0.9371028869        0.8684104049      -36.3928951495
        0.9371028869        0.8831657465      -35.7514694503
        0.9371028869        0.8979210882      -35.1664614174
        0.9371028869        0.9126764299      -34.5946404668
        0.9371028869        0.9274317716      -34.0229866102
        0.9371028869        0.9421871133      -33.4708275514
        0.9371028869        0.9569424549      -32.9793252203
        0.9371028869        0.9716977966      -32.5951318042
        0.9371028869        0.9864531383      -32.3547826173
        0.9371028869        1.0012084800      -32.2728028425
        0.9371028869        1.0159638216      -32.3334352417
        0.9371028869        1.0307191633      -32.4855863268
        0.9371028869        1.0454745050      -32.6419236777
        0.9371028869        1.0602298467      -32.6836600428
        0.9371028869        1.0749851883      -32.4717532594
        0.9371028869        1.0897405300      -31.8642373722
        0.9371028869        1.1044958717      -30.7388579490
        0.9371028869        1.1192512134      -29.0189197143
        0.9371028869        1.1340065551      -26.6971291683
        0.9371028869        1.1487618967      -23.8489165678
        0.9371028869        1.1635172384      -20.6271872692
        0.9371028869        1.1782725801      -17.2367000619
        0.9371028869        1.1930279218      -13.8953041864
        0.9371028869        1.2077832634      -10.7950512822
        0.9371028869        1.2225386051       -8.0749579149
        0.9371028869        1.2372939468       -5.8105129184
        0.9371028869        1.2520492885       -4.0178707532
        0.9371028869        1.2668046301       -2.6669450633
        0.9371028869        1.2815599718       -1.6977051096
        0.9371028869        1.2963153135       -1.0358523226
        0.9371028869        1.3110706552       -0.6057787164
        0.9371028869        1.3258259968       -0.3397379601
        0.9371028869        1.3405813385       -0.1828832334
        0.9371028869        1.3553366802       -0.0945728039
        0.9371028869        1.3700920219       -0.0469935965
        0.9371028869        1.3848473636       -0.0224216947
        0.9371028869        1.3996027052       -0.0102518219
        0.9371028869        1.4143580469       -0.0044781703
        0.9371028869        1.4291133886       -0.0018617282
        0.9371028869        1.4438687303       -0.0007336789
        0.9371028869        1.4586240719       -0.0002730451
        0.9371028869        1.4733794136       -0.0000956588
        0.9371028869        1.4881347553       -0.0000314707
        0.9371028869        1.5028900970       -0.0000097070
        0.9371028869        1.5176454386       -0.0000028035
        0.9371028869        1.5324007803        0.0000000000
        0.9371028869        1.5471561220        0.0000000000

        0.9519693368        0.0863772960        0.0000000000
        0.9519693368        0.1011326377        0.0000000000
        0.9519693368        0.1158879794        0.0000000000
        0.9519693368        0.1306433210        0.0000000000
        0.9519693368        0.1453986627        0.0000000000
        0.9519693368        0.1601540044        0.0000000000
        0.9519693368        0.1749093461        0.0000000000
        0.9519693368        0.1896646877        0.0000000000
        0.9519693368        0.2044200294        0.0000000000
        0.9519693368        0.2191753711        0.0000000000
        0.9519693368        0.2339307128        0.0000000000
        0.9519693368        0.2486860544        0.0000000000
        0.9519693368        0.2634413961        0.0000000000
        0.9519693368        0.2781967378        0.0000000000
        0.9519693368        0.2929520795        0.0000000000
        0.9519693368        0.3077074212        0.0000000000
        0.9519693368        0.3224627628        0.0000000000
        0.9519693368        0.3372181045       -0.0000025815
        0.9519693368        0.3519734462       -0.0000082062
        0.9519693368        0.3667287879       -0.0000249292
        0.9519693368        0.3814841295       -0.0000724712
        0.9519693368        0.3962394712       -0.0002018897
        0.9519693368        0.4109948129       -0.0005396153
        0.9519693368        0.4257501546       -0.0013850801
        0.9519693368        0.4405054962       -0.0034158988
        0.9519693368        0.4552608379       -0.0080946162
        0.9519693368        0.4700161796       -0.0184241268
        0.9519693368        0.4847715213       -0.0402505499
        0.9519693368        0.4995268629       -0.0843262903
        0.9519693368        0.5142822046       -0.1692619880
        0.9519693368        0.5290375463       -0.3252480240
        0.9519693368        0.5437928880       -0.5979878318
        0.9519693368        0.5585482297       -1.0517259777
        0.9519693368        0.5733035713       -1.7697603056
        0.9519693368        0.5880589130       -2.8506464973
        0.9519693368        0.6028142547       -4.3986303818
        0.9519693368        0.6175695964       -6.5077519062
        0.9519693368        0.6323249380       -9.2405466441
        0.9519693368        0.6470802797      -12.6042785069
        0.9519693368        0.6618356214      -16.5299259641
        0.9519693368        0.6765909631      -20.8609395541
        0.9519693368        0.6913463047      -25.3587361643
        0.9519693368        0.7061016464      -29.7287483301
        0.9519693368        0.7208569881      -33.6646646511
        0.9519693368        0.7356123298      -36.9013593992
        0.9519693368        0.7503676715      -39.2623352002
        0.9519693368        0.7651230131      -40.6881123331
        0.9519693368        0.7798783548      -41.2381267168
        0.9519693368        0.7946336965      -41.0674850635
        0.9519693368        0.8093890382      -40.3870968682
        0.9519693368        0.8241443798      -39.4184893672
        0.9519693368        0.8388997215      -38.3534758228
        0.9519693368        0.8536550632      -37.3262555764
        0.9519693368        0.8684104049      -36.4029500530
        0.9519693368        0.8831657465      -35.5901701791
        0.9519693368        0.8979210882      -34.8588347620
        0.9519693368        0.9126764299      -34.1736301755
        0.9519693368        0.9274317716      -33.5161890749
        0.9519693368        0.9421871133      -32.8939267197
        0.9519693368        0.9569424549      -32.3345405629
        0.9519693368        0.9716977966      -31.8729637835
        0.9519693368        0.9864531383      -31.5387725415
        0.9519693368        1.0012084800      -31.3481435645
        0.9519693368        1.0159638216      -31.2996173099
        0.9519693368        1.0307191633      -31.3708536433
        0.9519693368        1.0454745050      -31.5146901558
        0.9519693368        1.0602298467      -31.6551687131
        0.9519693368        1.0749851883      -31.6861365762
        0.9519693368        1.0897405300      -31.4761819994
        0.9519693368        1.1044958717      -30.8835790008
        0.9519693368        1.1192512134      -29.7822276619
        0.9519693368        1.1340065551      -28.0938126989
        0.9519693368        1.1487618967      -25.8153536752
        0.9519693368        1.1635172384      -23.0300038733
        0.9519693368        1.1782725801      -19.8949821204
        0.9519693368        1.1930279218      -16.6107238604
        0.9519693368        1.2077832634      -13.3829424468
        0.9519693368        1.2225386051      -10.3898051373
        0.9519693368        1.2372939468       -7.7611307509
        0.9519693368        1.2520492885       -5.5703326426
        0.9519693368        1.2668046301       -3.8364906801
        0.9519693368        1.2815599718       -2.5335143872
        0.9519693368        1.2963153135       -1.6037891258
        0.9519693368        1.3110706552       -0.9735918806
        0.9519693368        1.3258259968       -0.5672536403
        0.9519693368        1.3405813385       -0.3174938225
        0.9519693368        1.3553366802       -0.1707784632
        0.9519693368        1.3700920219       -0.0882345113
        0.9519693368        1.3848473636       -0.0437112056
        0.9519693368        1.3996027052       -0.0207034188
        0.9519693368        1.4143580469       -0.0093410471
        0.9519693368        1.4291133886       -0.0039989442
        0.9519693368        1.4438687303       -0.0016183721
        0.9519693368        1.4586240719       -0.0006172037
        0.9519693368        1.4733794136       -0.0002212929
        0.9519693368        1.4881347553       -0.0000744763
        0.9519693368        1.5028900970       -0.0000235109
        0.9519693368        1.5176454386       -0.0000069601
        0.9519693368        1.5324007803       -0.0000019331
        0.9519693368        1.5471561220        0.0000000000

        0.9668357867        0.0863772960        0.0000000000
        0.9668357867        0.1011326377        0.0000000000
        0.9668357867        0.1158879794        0.0000000000
        0.9668357867        0.1306433210        0.0000000000
        0.9668357867        0.1453986627        0.0000000000
        0.9668357867        0.1601540044        0.0000000000
        0.9668357867        0.1749093461        0.0000000000
        0.9668357867        0.1896646877        0.0000000000
        0.9668357867        0.2044200294        0.0000000000
        0.9668357867        0.2191753711        0.0000000000
        0.9668357867        0.2339307128        0.0000000000
        0.9668357867        0.2486860544        0.0000000000
        0.9668357867        0.2634413961        0.0000000000
        0.9668357867        0.2781967378        0.0000000000
        0.9668357867        0.2929520795        0.0000000000
        0.9668357867        0.3077074212        0.0000000000
        0.9668357867        0.3224627628        0.0000000000
        0.9668357867        0.3372181045        0.0000000000
        0.9668357867        0.3519734462       -0.0000025186
        0.9668357867        0.3667287879       -0.0000079820
        0.9668357867        0.3814841295       -0.0000242314
        0.9668357867        0.3962394712       -0.0000705557
        0.9668357867        0.4109948129       -0.0001972400
        0.9668357867        0.4257501546       -0.0005296839
        0.9668357867        0.4405054962       -0.0013665965
        0.9668357867        0.4552608379       -0.0033862372
        0.9668357867        0.4700161796       -0.0080528578
        0.9668357867        0.4847715213       -0.0183631830
        0.9668357867        0.4995268629       -0.0401140577
        0.9668357867        0.5142822046       -0.0838734347
        0.9668357867        0.5290375463       -0.1677487691
        0.9668357867        0.5437928880       -0.3208240210
        0.9668357867        0.5585482297       -0.5867674424
        0.9668357867        0.5733035713       -1.0266465540
        0.9668357867        0.5880589130       -1.7195377780
        0.9668357867        0.6028142547       -2.7592468599
        0.9668357867        0.6175695964       -4.2455630039
        0.9668357867        0.6323249380       -6.2691970891
        0.9668357867        0.6470802797       -8.8911187659
        0.9668357867        0.6618356214      -12.1193679948
        0.9668357867        0.6765909631      -15.8889655898
        0.9668357867        0.6913463047      -20.0520510387
        0.9668357867        0.7061016464      -24.3844722412
        0.9668357867        0.7208569881      -28.6111732508
        0.9668357867        0.7356123298      -32.4468307132
        0.9668357867        0.7503676715      -35.6426354045
        0.9668357867        0.7651230131      -38.0275040401
        0.9668357867        0.7798783548      -39.5335801467
        0.9668357867        0.7946336965      -40.2006408056
        0.9668357867        0.8093890382      -40.1595175226
        0.9668357867        0.8241443798      -39.5989795698
        0.9668357867        0.8388997215      -38.7236329169
        0.9668357867        0.8536550632      -37.7128905029
        0.9668357867        0.8684104049      -36.6921569619
        0.9668357867        0.8831657465      -35.7246491920
        0.9668357867        0.8979210882      -34.8246655039
        0.9668357867        0.9126764299      -33.9836692411
        0.9668357867        0.9274317716      -33.1952404158
        0.9668357867        0.9421871133      -32.4677319224
        0.9668357867        0.9569424549      -31.8224069989
        0.9668357867        0.9716977966      -31.2834135560
        0.9668357867        0.9864531383      -30.8685091047
        0.9668357867        1.0012084800      -30.5855569342
        0.9668357867        1.0159638216      -30.4337259541
        0.9668357867        1.0307191633      -30.4047206081
        0.9668357867        1.0454745050      -30.4798349342
        0.9668357867        1.0602298467      -30.6217868649
        0.9668357867        1.0749851883      -30.7641554253
        0.9668357867        1.0897405300      -30.8044915389
        0.9668357867        1.1044958717      -30.6083875267
        0.9668357867        1.1192512134      -30.0290708473
        0.9668357867        1.1340065551      -28.9400106822
        0.9668357867        1.1487618967      -27.2699428030
        0.9668357867        1.1635172384      -25.0264339195
        0.9668357867        1.1782725801      -22.2988208555
        0.9668357867        1.1930279218      -19.2410542482
        0.9668357867        1.2077832634      -16.0427782744
        0.9668357867        1.2225386051      -12.8984126557
        0.9668357867        1.2372939468       -9.9804888965
        0.9668357867        1.2520492885       -7.4197253945
        0.9668357867        1.2668046301       -5.2930991989
        0.9668357867        1.2815599718       -3.6213620401
        0.9668357867        1.2963153135       -2.3765063027
        0.9668357867        1.3110706552       -1.4969942537
        0.9668357867        1.3258259968       -0.9059458451
        0.9668357867        1.3405813385       -0.5270103518
        0.9668357867        1.3553366802       -0.2945957956
        0.9668357867        1.3700920219       -0.1580032719
        0.9668357867        1.3848473636       -0.0810911266
        0.9668357867        1.3996027052       -0.0396846016
        0.9668357867        1.4143580469       -0.0184477398
        0.9668357867        1.4291133886       -0.0081160091
        0.9668357867        1.4438687303       -0.0033687303
        0.9668357867        1.4586240719       -0.0013161202
        0.9668357867        1.4733794136       -0.0004832635
        0.9668357867        1.4881347553       -0.0001666642
        0.9668357867        1.5028900970       -0.0000539896
        0.9668357867        1.5176454386       -0.0000164377
        0.9668357867        1.5324007803       -0.0000047082
        0.9668357867        1.5471561220       -0.0000012712

        0.9817022365        0.0863772960        0.0000000000
        0.9817022365        0.1011326377        0.0000000000
        0.9817022365        0.1158879794        0.0000000000
        0.9817022365        0.1306433210        0.0000000000
        0.9817022365        0.1453986627        0.0000000000
        0.9817022365        0.1601540044        0.0000000000
        0.9817022365        0.1749093461        0.0000000000
        0.9817022365        0.1896646877        0.0000000000
        0.9817022365        0.2044200294        0.0000000000
        0.9817022365        0.2191753711        0.0000000000
        0.9817022365        0.2339307128        0.0000000000
        0.9817022365        0.2486860544        0.0000000000
        0.9817022365        0.2634413961        0.0000000000
        0.9817022365        0.2781967378        0.0000000000
        0.9817022365        0.2929520795        0.0000000000
        0.9817022365        0.3077074212        0.0000000000
        0.9817022365        0.3224627628        0.0000000000
        0.9817022365        0.3372181045        0.0000000000
        0.9817022365        0.3519734462        0.0000000000
        0.9817022365        0.3667287879       -0.0000024439
        0.9817022365        0.3814841295       -0.0000077556
        0.9817022365        0.3962394712       -0.0000236209
        0.9817022365        0.4109948129       -0.0000690896
        0.9817022365        0.4257501546       -0.0001941146
        0.9817022365        0.4405054962       -0.0005237385
        0.9817022365        0.4552608379       -0.0013561118
        0.9817022365        0.4700161796       -0.0033667749
        0.9817022365        0.4847715213       -0.0080065837
        0.9817022365        0.4995268629       -0.0182222940
        0.9817022365        0.5142822046       -0.0396623991
        0.9817022365        0.5290375463       -0.0825282450
        0.9817022365        0.5437928880       -0.1641537203
        0.9817022365        0.5585482297       -0.3122091350
        0.9817022365        0.5733035713       -0.5681069768
        0.9817022365        0.5880589130       -0.9897554585
        0.9817022365        0.6028142547       -1.6523343779
        0.9817022365        0.6175695964       -2.6454204176
        0.9817022365        0.6323249380       -4.0648373733
        0.9817022365        0.6470802797       -5.9983723861
        0.9817022365        0.6618356214       -8.5061620094
        0.9817022365        0.6765909631      -11.5988818593
        0.9817022365        0.6913463047      -15.2190910682
        0.9817022365        0.7061016464      -19.2320602983
        0.9817022365        0.7208569881      -23.4312313329
        0.9817022365        0.7356123298      -27.5600465030
        0.9817022365        0.7503676715      -31.3472955232
        0.9817022365        0.7651230131      -34.5490782693
        0.9817022365        0.7798783548      -36.9883566625
        0.9817022365        0.7946336965      -38.5831480011
        0.9817022365        0.8093890382      -39.3562252385
        0.9817022365        0.8241443798      -39.4226316468
        0.9817022365        0.8388997215      -38.9568694532
        0.9817022365        0.8536550632      -38.1487641295
        0.9817022365        0.8684104049      -37.1625944761
        0.9817022365        0.8831657465      -36.1136165379
        0.9817022365        0.8979210882      -35.0679105345
        0.9817022365        0.9126764299      -34.0596278542
        0.9817022365        0.9274317716      -33.1118805945
        0.9817022365        0.9421871133      -32.2488463088
        0.9817022365        0.9569424549      -31.4954145050
        0.9817022365        0.9716977966      -30.8698612644
        0.9817022365        0.9864531383      -30.3782719414
        0.9817022365        1.0012084800      -30.0158018402
        0.9817022365        1.0159638216      -29.7734366926
        0.9817022365        1.0307191633      -29.6445590627
        0.9817022365        1.0454745050      -29.6254379106
        0.9817022365        1.0602298467      -29.7068920563
        0.9817022365        1.0749851883      -29.8590680217
        0.9817022365        1.0897405300      -30.0159473527
        0.9817022365        1.1044958717      -30.0688555470
        0.9817022365        1.1192512134      -29.8763885664
        0.9817022365        1.1340065551      -29.2910921984
        0.9817022365        1.1487618967      -28.1943782144
        0.9817022365        1.1635172384      -26.5266233981
        0.9817022365        1.1782725801      -24.3025431319
        0.9817022365        1.1930279218      -21.6098289147
        0.9817022365        1.2077832634      -18.5951998912
        0.9817022365        1.2225386051      -15.4428684529
        0.9817022365        1.2372939468      -12.3482885783
        0.9817022365        1.2520492885       -9.4895615806
        0.9817022365        1.2668046301       -7.0013010654
        0.9817022365        1.2815599718       -4.9578955034
        0.9817022365        1.2963153135       -3.3713200295
        0.9817022365        1.3110706552       -2.2030896147
        0.9817022365        1.3258259968       -1.3843751675
        0.9817022365        1.3405813385       -0.8363678997
        0.9817022365        1.3553366802       -0.4851819785
        0.9817022365        1.3700920219       -0.2695914416
        0.9817022365        1.3848473636       -0.1430031653
        0.9817022365        1.3996027052       -0.0721431269
        0.9817022365        1.4143580469       -0.0344887985
        0.9817022365        1.4291133886       -0.0155756895
        0.9817022365        1.4438687303       -0.0066296263
        0.9817022365        1.4586240719       -0.0026556099
        0.9817022365        1.4733794136       -0.0010004651
        0.9817022365        1.4881347553       -0.0003545320
        0.9817022365        1.5028900970       -0.0001182604
        0.9817022365        1.5176454386       -0.0000371718
        0.9817022365        1.5324007803       -0.0000110220
        0.9817022365        1.5471561220       -0.0000030878

        0.9965686864        0.0863772960        0.0000000000
        0.9965686864        0.1011326377        0.0000000000
        0.9965686864        0.1158879794        0.0000000000
        0.9965686864        0.1306433210        0.0000000000
        0.9965686864        0.1453986627        0.0000000000
        0.9965686864        0.1601540044        0.0000000000
        0.9965686864        0.1749093461        0.0000000000
        0.9965686864        0.1896646877        0.0000000000
        0.9965686864        0.2044200294        0.0000000000
        0.9965686864        0.2191753711        0.0000000000
        0.9965686864        0.2339307128        0.0000000000
        0.9965686864        0.2486860544        0.0000000000
        0.9965686864        0.2634413961        0.0000000000
        0.9965686864        0.2781967378        0.0000000000
        0.9965686864        0.2929520795        0.0000000000
        0.9965686864        0.3077074212        0.0000000000
        0.9965686864        0.3224627628        0.0000000000
        0.9965686864        0.3372181045        0.0000000000
        0.9965686864        0.3519734462        0.0000000000
        0.9965686864        0.3667287879        0.0000000000
        0.9965686864        0.3814841295       -0.0000023772
        0.9965686864        0.3962394712       -0.0000075767
        0.9965686864        0.4109948129       -0.0000231884
        0.9965686864        0.4257501546       -0.0000681401
        0.9965686864        0.4405054962       -0.0001921438
        0.9965686864        0.4552608379       -0.0005194712
        0.9965686864        0.4700161796       -0.0013451917
        0.9965686864        0.4847715213       -0.0033334118
        0.9965686864        0.4995268629       -0.0078985514
        0.9965686864        0.5142822046       -0.0178876787
        0.9965686864        0.5290375463       -0.0387122669
        0.9965686864        0.5437928880       -0.0800787709
        0.9965686864        0.5585482297       -0.1584063058
        0.9965686864        0.5733035713       -0.2998582115
        0.9965686864        0.5880589130       -0.5436215491
        0.9965686864        0.6028142547       -0.9446461667
        0.9965686864        0.6175695964       -1.5745771608
        0.9965686864        0.6323249380       -2.5192650269
        0.9965686864        0.6470802797       -3.8712991814
        0.9965686864        0.6618356214       -5.7167625624
        0.9965686864        0.6765909631       -8.1169398469
        0.9965686864        0.6913463047      -11.0877582533
        0.9965686864        0.7061016464      -14.5816326840
        0.9965686864        0.7208569881      -18.4772790161
        0.9965686864        0.7356123298      -22.5823326015
        0.9965686864        0.7503676715      -26.6512328318
        0.9965686864        0.7651230131      -30.4173439172
        0.9965686864        0.7798783548      -33.6343732764
        0.9965686864        0.7946336965      -36.1184530127
        0.9965686864        0.8093890382      -37.7797772494
        0.9965686864        0.8241443798      -38.6333235785
        0.9965686864        0.8388997215      -38.7837627123
        0.9965686864        0.8536550632      -38.3894710885
        0.9965686864        0.8684104049      -37.6198838036
        0.9965686864        0.8831657465      -36.6229228914
        0.9965686864        0.8979210882      -35.5122845547
        0.9965686864        0.9126764299      -34.3722661136
        0.9965686864        0.9274317716      -33.2689523184
        0.9965686864        0.9421871133      -32.2566451651
        0.9965686864        0.9569424549      -31.3759254861
        0.9965686864        0.9716977966      -30.6479242737
        0.9965686864        0.9864531383      -30.0722489243
        0.9965686864        1.0012084800      -29.6326714165
        0.9965686864        1.0159638216      -29.3087790527
        0.9965686864        1.0307191633      -29.0875876912
        0.9965686864        1.0454745050      -28.9685240858
        0.9965686864        1.0602298467      -28.9577631247
        0.9965686864        1.0749851883      -29.0525082697
        0.9965686864        1.0897405300      -29.2211223655
        0.9965686864        1.1044958717      -29.3887892573
        0.9965686864        1.1192512134      -29.4376469548
        0.9965686864        1.1340065551      -29.2240731107
        0.9965686864        1.1487618967      -28.6073943371
        0.9965686864        1.1635172384      -27.4796499619
        0.9965686864        1.1782725801      -25.7881255678
        0.9965686864        1.1930279218      -23.5479710971
        0.9965686864        1.2077832634      -20.8453909420
        0.9965686864        1.2225386051      -17.8306260042
        0.9965686864        1.2372939468      -14.6982370237
        0.9965686864        1.2520492885      -11.6549680622
        0.9965686864        1.2668046301       -8.8823113101
        0.9965686864        1.2815599718       -6.5059734488
        0.9965686864        1.2963153135       -4.5825549582
        0.9965686864        1.3110706552       -3.1056453237
        0.9965686864        1.3258259968       -2.0250135698
        0.9965686864        1.3405813385       -1.2690191090
        0.9965686864        1.3553366802       -0.7626018671
        0.9965686864        1.3700920219       -0.4380606262
        0.9965686864        1.3848473636       -0.2396572410
        0.9965686864        1.3996027052       -0.1244244166
        0.9965686864        1.4143580469       -0.0611126870
        0.9965686864        1.4291133886       -0.0283301805
        0.9965686864        1.4438687303       -0.0123770573
        0.9965686864        1.4586240719       -0.0050928711
        0.9965686864        1.4733794136       -0.0019739518
        0.9965686864        1.4881347553       -0.0007211724
        0.9965686864        1.5028900970       -0.0002486111
        0.9965686864        1.5176454386       -0.0000809562
        0.9965686864        1.5324007803       -0.0000249208
        0.9965686864        1.5471561220       -0.0000072567

        1.0114351362        0.0863772960        0.0000000000
        1.0114351362        0.1011326377        0.0000000000
        1.0114351362        0.1158879794        0.0000000000
        1.0114351362        0.1306433210        0.0000000000
        1.0114351362        0.1453986627        0.0000000000
        1.0114351362        0.1601540044        0.0000000000
        1.0114351362        0.1749093461        0.0000000000
        1.0114351362        0.1896646877        0.0000000000
        1.0114351362        0.2044200294        0.0000000000
        1.0114351362        0.2191753711        0.0000000000
        1.0114351362        0.2339307128        0.0000000000
        1.0114351362        0.2486860544        0.0000000000
        1.0114351362        0.2634413961        0.0000000000
        1.0114351362        0.2781967378        0.0000000000
        1.0114351362        0.2929520795        0.0000000000
        1.0114351362        0.3077074212        0.0000000000
        1.0114351362        0.3224627628        0.0000000000
        1.0114351362        0.3372181045        0.0000000000
        1.0114351362        0.3519734462        0.0000000000
        1.0114351362        0.3667287879        0.0000000000
        1.0114351362        0.3814841295        0.0000000000
        1.0114351362        0.3962394712       -0.0000023280
        1.0114351362        0.4109948129       -0.0000074537
        1.0114351362        0.4257501546       -0.0000228957
        1.0114351362        0.4405054962       -0.0000674240
        1.0114351362        0.4552608379       -0.0001901628
        1.0114351362        0.4700161796       -0.0005131925
        1.0114351362        0.4847715213       -0.0013241457
        1.0114351362        0.4995268629       -0.0032648072
        1.0114351362        0.5142822046       -0.0076904758
        1.0114351362        0.5290375463       -0.0173092048
        1.0114351362        0.5437928880       -0.0372404081
        1.0114351362        0.5585482297       -0.0766389688
        1.0114351362        0.5733035713       -0.1509821487
        1.0114351362        0.5880589130       -0.2849720541
        1.0114351362        0.6028142547       -0.5157314149
        1.0114351362        0.6175695964       -0.8955653809
        1.0114351362        0.6323249380       -1.4931007783
        1.0114351362        0.6470802797       -2.3912690572
        1.0114351362        0.6618356214       -3.6806203639
        1.0114351362        0.6765909631       -5.4470847943
        1.0114351362        0.6913463047       -7.7546244383
        1.0114351362        0.7061016464      -10.6250603594
        1.0114351362        0.7208569881      -14.0192320596
        1.0114351362        0.7356123298      -17.8249192062
        1.0114351362        0.7503676715      -21.8570281392
        1.0114351362        0.7651230131      -25.8739236140
        1.0114351362        0.7798783548      -29.6101087253
        1.0114351362        0.7946336965      -32.8199166368
        1.0114351362        0.8093890382      -35.3210972905
        1.0114351362        0.8241443798      -37.0244724412
        1.0114351362        0.8388997215      -37.9394305330
        1.0114351362        0.8536550632      -38.1548154539
        1.0114351362        0.8684104049      -37.8056446820
        1.0114351362        0.8831657465      -37.0409501134
        1.0114351362        0.8979210882      -36.0035578598
        1.0114351362        0.9126764299      -34.8225722939
        1.0114351362        0.9274317716      -33.6115218968
        1.0114351362        0.9421871133      -32.4647524681
        1.0114351362        0.9569424549      -31.4503317913
        1.0114351362        0.9716977966      -30.6036688660
        1.0114351362        0.9864531383      -29.9275376736
        1.0114351362        1.0012084800      -29.4009558299
        1.0114351362        1.0159638216      -28.9944656733
        1.0114351362        1.0307191633      -28.6859102410
        1.0114351362        1.0454745050      -28.4700325936
        1.0114351362        1.0602298467      -28.3570487585
        1.0114351362        1.0749851883      -28.3594046366
        1.0114351362        1.0897405300      -28.4713701597
        1.0114351362        1.1044958717      -28.6505462648
        1.0114351362        1.1192512134      -28.8104811528
        1.0114351362        1.1340065551      -28.8283308358
        1.0114351362        1.1487618967      -28.5642441075
        1.0114351362        1.1635172384      -27.8854451783
        1.0114351362        1.1782725801      -26.6899100640
        1.0114351362        1.1930279218      -24.9281617011
        1.0114351362        1.2077832634      -22.6215060122
        1.0114351362        1.2225386051      -19.8707343270
        1.0114351362        1.2372939468      -16.8469707631
        1.0114351362        1.2520492885      -13.7615507585
        1.0114351362        1.2668046301      -10.8227198291
        1.0114351362        1.2815599718       -8.1951396219
        1.0114351362        1.2963153135       -5.9768052760
        1.0114351362        1.3110706552       -4.1981466890
        1.0114351362        1.3258259968       -2.8373786337
        1.0114351362        1.3405813385       -1.8414398819
        1.0114351362        1.3553366802       -1.1441034577
        1.0114351362        1.3700920219       -0.6780977726
        1.0114351362        1.3848473636       -0.3820195588
        1.0114351362        1.3996027052       -0.2039323913
        1.0114351362        1.4143580469       -0.1029100319
        1.0114351362        1.4291133886       -0.0490162317
        1.0114351362        1.4438687303       -0.0220212787
        1.0114351362        1.4586240719       -0.0093324314
        1.0114351362        1.4733794136       -0.0037330422
        1.0114351362        1.4881347553       -0.0014107218
        1.0114351362        1.5028900970       -0.0005041114
        1.0114351362        1.5176454386       -0.0001704437
        1.0114351362        1.5324007803       -0.0000545252
        1.0114351362        1.5471561220       -0.0000164951

        1.0263015861        0.0863772960        0.0000000000
        1.0263015861        0.1011326377        0.0000000000
        1.0263015861        0.1158879794        0.0000000000
        1.0263015861        0.1306433210        0.0000000000
        1.0263015861        0.1453986627        0.0000000000
        1.0263015861        0.1601540044        0.0000000000
        1.0263015861        0.1749093461        0.0000000000
        1.0263015861        0.1896646877        0.0000000000
        1.0263015861        0.2044200294        0.0000000000
        1.0263015861        0.2191753711        0.0000000000
        1.0263015861        0.2339307128        0.0000000000
        1.0263015861        0.2486860544        0.0000000000
        1.0263015861        0.2634413961        0.0000000000
        1.0263015861        0.2781967378        0.0000000000
        1.0263015861        0.2929520795        0.0000000000
        1.0263015861        0.3077074212        0.0000000000
        1.0263015861        0.3224627628        0.0000000000
        1.0263015861        0.3372181045        0.0000000000
        1.0263015861        0.3519734462        0.0000000000
        1.0263015861        0.3667287879        0.0000000000
        1.0263015861        0.3814841295        0.0000000000
        1.0263015861        0.3962394712        0.0000000000
        1.0263015861        0.4109948129       -0.0000022929
        1.0263015861        0.4257501546       -0.0000073576
        1.0263015861        0.4405054962       -0.0000226092
        1.0263015861        0.4552608379       -0.0000664666
        1.0263015861        0.4700161796       -0.0001867923
        1.0263015861        0.4847715213       -0.0005015434
        1.0263015861        0.4995268629       -0.0012862699
        1.0263015861        0.5142822046       -0.0031510595
        1.0263015861        0.5290375463       -0.0073763922
        1.0263015861        0.5437928880       -0.0165106191
        1.0263015861        0.5585482297       -0.0353633524
        1.0263015861        0.5733035713       -0.0725407016
        1.0263015861        0.5880589130       -0.1426293649
        1.0263015861        0.6028142547       -0.2690068519
        1.0263015861        0.6175695964       -0.4869987449
        1.0263015861        0.6323249380       -0.8467163121
        1.0263015861        0.6470802797       -1.4144499246
        1.0263015861        0.6618356214       -2.2711171906
        1.0263015861        0.6765909631       -3.5062009468
        1.0263015861        0.6913463047       -5.2061061188
        1.0263015861        0.7061016464       -7.4370646334
        1.0263015861        0.7208569881      -10.2245723063
        1.0263015861        0.7356123298      -13.5335318061
        1.0263015861        0.7503676715      -17.2551467077
        1.0263015861        0.7651230131      -21.2071084684
        1.0263015861        0.7798783548      -25.1514931905
        1.0263015861        0.7946336965      -28.8294726309
        1.0263015861        0.8093890382      -32.0048569387
        1.0263015861        0.8241443798      -34.5033448670
        1.0263015861        0.8388997215      -36.2351498503
        1.0263015861        0.8536550632      -37.1960896393
        1.0263015861        0.8684104049      -37.4519656067
        1.0263015861        0.8831657465      -37.1166046185
        1.0263015861        0.8979210882      -36.3320452244
        1.0263015861        0.9126764299      -35.2528970345
        1.0263015861        0.9274317716      -34.0320277105
        1.0263015861        0.9421871133      -32.8051055761
        1.0263015861        0.9569424549      -31.6755294538
        1.0263015861        0.9716977966      -30.7044617114
        1.0263015861        0.9864531383      -29.9102384531
        1.0263015861        1.0012084800      -29.2780459665
        1.0263015861        1.0159638216      -28.7768700942
        1.0263015861        1.0307191633      -28.3780823594
        1.0263015861        1.0454745050      -28.0691037228
        1.0263015861        1.0602298467      -27.8566435518
        1.0263015861        1.0749851883      -27.7575098724
        1.0263015861        1.0897405300      -27.7804106198
        1.0263015861        1.1044958717      -27.9068692626
        1.0263015861        1.1192512134      -28.0798707589
        1.0263015861        1.1340065551      -28.2042703639
        1.0263015861        1.1487618967      -28.1569978497
        1.0263015861        1.1635172384      -27.8028713598
        1.0263015861        1.1782725801      -27.0144373183
        1.0263015861        1.1930279218      -25.6967854541
        1.0263015861        1.2077832634      -23.8153282728
        1.0263015861        1.2225386051      -21.4172673989
        1.0263015861        1.2372939468      -18.6337979752
        1.0263015861        1.2520492885      -15.6564462421
        1.0263015861        1.2668046301      -12.6945044426
        1.0263015861        1.2815599718       -9.9310289803
        1.0263015861        1.2963153135       -7.4941713049
        1.0263015861        1.3110706552       -5.4501235961
        1.0263015861        1.3258259968       -3.8124557069
        1.0263015861        1.3405813385       -2.5577560670
        1.0263015861        1.3553366802       -1.6400145787
        1.0263015861        1.3700920219       -1.0014119985
        1.0263015861        1.3848473636       -0.5804550977
        1.0263015861        1.3996027052       -0.3185976029
        1.0263015861        1.4143580469       -0.1653244416
        1.0263015861        1.4291133886       -0.0810448541
        1.0263015861        1.4438687303       -0.0375315554
        1.0263015861        1.4586240719       -0.0164272357
        1.0263015861        1.4733794136       -0.0068006761
        1.0263015861        1.4881347553       -0.0026647722
        1.0263015861        1.5028900970       -0.0009886371
        1.0263015861        1.5176454386       -0.0003471928
        1.0263015861        1.5324007803       -0.0001152959
        1.0263015861        1.5471561220       -0.0000361459

        1.0411680359        0.0863772960        0.0000000000
        1.0411680359        0.1011326377        0.0000000000
        1.0411680359        0.1158879794        0.0000000000
        1.0411680359        0.1306433210        0.0000000000
        1.0411680359        0.1453986627        0.0000000000
        1.0411680359        0.1601540044        0.0000000000
        1.0411680359        0.1749093461        0.0000000000
        1.0411680359        0.1896646877        0.0000000000
        1.0411680359        0.2044200294        0.0000000000
        1.0411680359        0.2191753711        0.0000000000
        1.0411680359        0.2339307128        0.0000000000
        1.0411680359        0.2486860544        0.0000000000
        1.0411680359        0.2634413961        0.0000000000
        1.0411680359        0.2781967378        0.0000000000
        1.0411680359        0.2929520795        0.0000000000
        1.0411680359        0.3077074212        0.0000000000
        1.0411680359        0.3224627628        0.0000000000
        1.0411680359        0.3372181045        0.0000000000
        1.0411680359        0.3519734462        0.0000000000
        1.0411680359        0.3667287879        0.0000000000
        1.0411680359        0.3814841295        0.0000000000
        1.0411680359        0.3962394712        0.0000000000
        1.0411680359        0.4109948129        0.0000000000
        1.0411680359        0.4257501546       -0.0000022583
        1.0411680359        0.4405054962       -0.0000072369
        1.0411680359        0.4552608379       -0.0000221612
        1.0411680359        0.4700161796       -0.0000648195
        1.0411680359        0.4847715213       -0.0001810446
        1.0411680359        0.4995268629       -0.0004828825
        1.0411680359        0.5142822046       -0.0012303262
        1.0411680359        0.5290375463       -0.0029962710
        1.0411680359        0.5437928880       -0.0069800791
        1.0411680359        0.5585482297       -0.0155680526
        1.0411680359        0.5733035713       -0.0332721926
        1.0411680359        0.5880589130       -0.0681950578
        1.0411680359        0.6028142547       -0.1341384690
        1.0411680359        0.6175695964       -0.2533564476
        1.0411680359        0.6323249380       -0.4597085021
        1.0411680359        0.6470802797       -0.8015853147
        1.0411680359        0.6618356214       -1.3435041036
        1.0411680359        0.6765909631       -2.1648460209
        1.0411680359        0.6913463047       -3.3540663707
        1.0411680359        0.7061016464       -4.9971368723
        1.0411680359        0.7208569881       -7.1602297933
        1.0411680359        0.7356123298       -9.8687843820
        1.0411680359        0.7503676715      -13.0877091625
        1.0411680359        0.7651230131      -16.7094705850
        1.0411680359        0.7798783548      -20.5565705189
        1.0411680359        0.7946336965      -24.4012578115
        1.0411680359        0.8093890382      -27.9990079301
        1.0411680359        0.8241443798      -31.1264926539
        1.0411680359        0.8388997215      -33.6132171463
        1.0411680359        0.8536550632      -35.3599237085
        1.0411680359        0.8684104049      -36.3433350166
        1.0411680359        0.8831657465      -36.6110675836
        1.0411680359        0.8979210882      -36.2702939471
        1.0411680359        0.9126764299      -35.4711054795
        1.0411680359        0.9274317716      -34.3845022539
        1.0411680359        0.9421871133      -33.1770431811
        1.0411680359        0.9569424549      -31.9872387993
        1.0411680359        0.9716977966      -30.9096203677
        1.0411680359        0.9864531383      -29.9902349392
        1.0411680359        1.0012084800      -29.2337490821
        1.0411680359        1.0159638216      -28.6192254302
        1.0411680359        1.0307191633      -28.1194467572
        1.0411680359        1.0454745050      -27.7173357863
        1.0411680359        1.0602298467      -27.4133212573
        1.0411680359        1.0749851883      -27.2206140255
        1.0411680359        1.0897405300      -27.1508434082
        1.0411680359        1.1044958717      -27.1972838581
        1.0411680359        1.1192512134      -27.3233147140
        1.0411680359        1.1340065551      -27.4593627965
        1.0411680359        1.1487618967      -27.5065173175
        1.0411680359        1.1635172384      -27.3442811983
        1.0411680359        1.1782725801      -26.8436642998
        1.0411680359        1.1930279218      -25.8892419012
        1.0411680359        1.2077832634      -24.4093643468
        1.0411680359        1.2225386051      -22.4044266379
        1.0411680359        1.2372939468      -19.9580448770
        1.0411680359        1.2520492885      -17.2221506125
        1.0411680359        1.2668046301      -14.3812603346
        1.0411680359        1.2815599718      -11.6123968814
        1.0411680359        1.2963153135       -9.0567956482
        1.0411680359        1.3110706552       -6.8093689939
        1.0411680359        1.3258259968       -4.9212167315
        1.0411680359        1.3405813385       -3.4068166050
        1.0411680359        1.3553366802       -2.2508604089
        1.0411680359        1.3700920219       -1.4146017687
        1.0411680359        1.3848473636       -0.8434724552
        1.0411680359        1.3996027052       -0.4763202558
        1.0411680359        1.4143580469       -0.2545261198
        1.0411680359        1.4291133886       -0.1286766570
        1.0411680359        1.4438687303       -0.0615669617
        1.0411680359        1.4586240719       -0.0278943753
        1.0411680359        1.4733794136       -0.0119730859
        1.0411680359        1.4881347553       -0.0048690889
        1.0411680359        1.5028900970       -0.0018750250
        1.0411680359        1.5176454386       -0.0006828655
        1.0411680359        1.5324007803       -0.0002347307
        1.0411680359        1.5471561220       -0.0000759698

        1.0560344858        0.0863772960        0.0000000000
        1.0560344858        0.1011326377        0.0000000000
        1.0560344858        0.1158879794        0.0000000000
        1.0560344858        0.1306433210        0.0000000000
        1.0560344858        0.1453986627        0.0000000000
        1.0560344858        0.1601540044        0.0000000000
        1.0560344858        0.1749093461        0.0000000000
        1.0560344858        0.1896646877        0.0000000000
        1.0560344858        0.2044200294        0.0000000000
        1.0560344858        0.2191753711        0.0000000000
        1.0560344858        0.2339307128        0.0000000000
        1.0560344858        0.2486860544        0.0000000000
        1.0560344858        0.2634413961        0.0000000000
        1.0560344858        0.2781967378        0.0000000000
        1.0560344858        0.2929520795        0.0000000000
        1.0560344858        0.3077074212        0.0000000000
        1.0560344858        0.3224627628        0.0000000000
        1.0560344858        0.3372181045        0.0000000000
        1.0560344858        0.3519734462        0.0000000000
        1.0560344858        0.3667287879        0.0000000000
        1.0560344858        0.3814841295        0.0000000000
        1.0560344858        0.3962394712        0.0000000000
        1.0560344858        0.4109948129        0.0000000000
        1.0560344858        0.4257501546        0.0000000000
        1.0560344858        0.4405054962       -0.0000022100
        1.0560344858        0.4552608379       -0.0000070447
        1.0560344858        0.4700161796       -0.0000214355
        1.0560344858        0.4847715213       -0.0000622660
        1.0560344858        0.4995268629       -0.0001727231
        1.0560344858        0.5142822046       -0.0004578114
        1.0560344858        0.5290375463       -0.0011603811
        1.0560344858        0.5437928880       -0.0028149950
        1.0560344858        0.5585482297       -0.0065420628
        1.0560344858        0.5733035713       -0.0145776235
        1.0560344858        0.5880589130       -0.0311689318
        1.0560344858        0.6028142547       -0.0639863384
        1.0560344858        0.6175695964       -0.1261778178
        1.0560344858        0.6323249380       -0.2390812529
        1.0560344858        0.6470802797       -0.4353674752
        1.0560344858        0.6618356214       -0.7619948326
        1.0560344858        0.6765909631       -1.2818564951
        1.0560344858        0.6913463047       -2.0725387334
        1.0560344858        0.7061016464       -3.2204513732
        1.0560344858        0.7208569881       -4.8091057375
        1.0560344858        0.7356123298       -6.9018093048
        1.0560344858        0.7503676715       -9.5214503470
        1.0560344858        0.7651230131      -12.6325625077
        1.0560344858        0.7798783548      -16.1320081501
        1.0560344858        0.7946336965      -19.8530617998
        1.0560344858        0.8093890382      -23.5834980294
        1.0560344858        0.8241443798      -27.0935330768
        1.0560344858        0.8388997215      -30.1668811667
        1.0560344858        0.8536550632      -32.6288898997
        1.0560344858        0.8684104049      -34.3681498891
        1.0560344858        0.8831657465      -35.3495435799
        1.0560344858        0.8979210882      -35.6166494050
[truncated: 210,121 more chars]
