# Supplementary material for: How well do force fields capture the strength of salt bridges in proteins?
Source: PeerJ. 2018 Jun 11;6:e4967. doi: 10.7717/peerj.4967 (PMC6001725; doi:10.7717/peerj.4967)
Supplement: Data S1 — Raw data including input files for simulations (Gromacs and PLUMED) and output from PLUMED (bias and free energy surfaces). [file peerj-06-4967-s003.bz2 › raw_data/A03w/K12/HILLS]

     4.000      0.308082938      0.340547949      0.050000001      0.050000001      0.666666667   4.000 
     8.000      0.422727108      0.513279140      0.050000001      0.050000001      0.666666667   4.000 
    12.000      0.430577606      0.557945728      0.050000001      0.050000001      0.637598634   4.000 
    16.000      0.427174002      0.589880049      0.050000001      0.050000001      0.619694670   4.000 
    20.000      0.278867722      0.405994892      0.050000001      0.050000001      0.650806467   4.000 
    24.000      0.273622304      0.436989158      0.050000001      0.050000001      0.626342734   4.000 
    28.000      0.346124798      0.286970109      0.050000001      0.050000001      0.646852771   4.000 
    32.000      0.479555905      0.319990218      0.050000001      0.050000001      0.665558298   4.000 
    36.000      0.474615186      0.299726486      0.050000001      0.050000001      0.625291427   4.000 
    40.000      0.572317898      0.480484575      0.050000001      0.050000001      0.666022897   4.000 
    44.000      0.412663132      0.308262616      0.050000001      0.050000001      0.611396750   4.000 
    48.000      0.342945129      0.316385120      0.050000001      0.050000001      0.582283378   4.000 
    52.000      0.555632651      0.367480695      0.050000001      0.050000001      0.649766803   4.000 
    56.000      0.449256837      0.441785485      0.050000001      0.050000001      0.642876943   4.000 
    60.000      0.341014743      0.281937987      0.050000001      0.050000001      0.567110022   4.000 
    64.000      0.387010723      0.376669168      0.050000001      0.050000001      0.601168354   4.000 
    68.000      0.401106507      0.450309336      0.050000001      0.050000001      0.601425568   4.000 
    72.000      0.438377529      0.411536604      0.050000001      0.050000001      0.573489745   4.000 
    76.000      0.283218622      0.421171278      0.050000001      0.050000001      0.573038697   4.000 
    80.000      0.271699071      0.369180620      0.050000001      0.050000001      0.557198763   4.000 
    84.000      0.268493831      0.373485714      0.050000001      0.050000001      0.527754505   4.000 
    88.000      0.296654105      0.388317794      0.050000001      0.050000001      0.489326080   4.000 
    92.000      0.272497267      0.382983953      0.050000001      0.050000001      0.472790639   4.000 
    96.000      0.336091638      0.294479519      0.050000001      0.050000001      0.509370685   4.000 
   100.000      0.379276931      0.331802726      0.050000001      0.050000001      0.497728666   4.000 
   104.000      0.317798644      0.298241824      0.050000001      0.050000001      0.479010145   4.000 
   108.000      0.299342811      0.286286116      0.050000001      0.050000001      0.498198589   4.000 
   112.000      0.343226671      0.419486791      0.050000001      0.050000001      0.515831709   4.000 
   116.000      0.288292468      0.425561845      0.050000001      0.050000001      0.462874691   4.000 
   120.000      0.364713162      0.445737809      0.050000001      0.050000001      0.525391539   4.000 
   124.000      0.369084626      0.442232370      0.050000001      0.050000001      0.495805979   4.000 
   128.000      0.357800782      0.446604669      0.050000001      0.050000001      0.473768353   4.000 
   132.000      0.450094938      0.479711771      0.050000001      0.050000001      0.541059732   4.000 
   136.000      0.399472624      0.276680440      0.050000001      0.050000001      0.519335787   4.000 
   140.000      0.349895298      0.301916629      0.050000001      0.050000001      0.417278846   4.000 
   144.000      0.393841177      0.294179916      0.050000001      0.050000001      0.451711178   4.000 
   148.000      0.268920869      0.314382792      0.050000001      0.050000001      0.485168616   4.000 
   152.000      0.280908257      0.301339954      0.050000001      0.050000001      0.452095191   4.000 
   156.000      0.319526792      0.266276509      0.050000001      0.050000001      0.441208005   4.000 
   160.000      0.315224171      0.314649045      0.050000001      0.050000001      0.362244248   4.000 
   164.000      0.310942233      0.304315478      0.050000001      0.050000001      0.357349912   4.000 
   168.000      0.283135295      0.307585776      0.050000001      0.050000001      0.385792573   4.000 
   172.000      0.288880646      0.395911604      0.050000001      0.050000001      0.380012711   4.000 
   176.000      0.276872039      0.421319038      0.050000001      0.050000001      0.406701167   4.000 
   180.000      0.279006958      0.476536781      0.050000001      0.050000001      0.524583101   4.000 
   184.000      0.296877146      0.409191996      0.050000001      0.050000001      0.354935686   4.000 
   188.000      0.318724245      0.504016817      0.050000001      0.050000001      0.552068233   4.000 
   192.000      0.299315065      0.491842479      0.050000001      0.050000001      0.498509844   4.000 
   196.000      0.346581280      0.503014565      0.050000001      0.050000001      0.499224464   4.000 
   200.000      0.331632406      0.512048542      0.050000001      0.050000001      0.493477821   4.000 
   204.000      0.301859081      0.508733988      0.050000001      0.050000001      0.476601601   4.000 
   208.000      0.284880042      0.495069116      0.050000001      0.050000001      0.446219325   4.000 
   212.000      0.281139076      0.485267103      0.050000001      0.050000001      0.414606015   4.000 
   216.000      0.284105778      0.469568342      0.050000001      0.050000001      0.370456616   4.000 
   220.000      0.276025057      0.470749527      0.050000001      0.050000001      0.370163520   4.000 
   224.000      0.306400120      0.488077313      0.050000001      0.050000001      0.357968132   4.000 
   228.000      0.262145013      0.457846940      0.050000001      0.050000001      0.362914125   4.000 
   232.000      0.280904800      0.466460764      0.050000001      0.050000001      0.323414723   4.000 
   236.000      0.275175512      0.418024033      0.050000001      0.050000001      0.307914078   4.000 
   240.000      0.340960085      0.436726630      0.050000001      0.050000001      0.331107100   4.000 
   244.000      0.379408181      0.423781306      0.050000001      0.050000001      0.393453161   4.000 
   248.000      0.303368956      0.328166604      0.050000001      0.050000001      0.320103467   4.000 
   252.000      0.287058651      0.463016242      0.050000001      0.050000001      0.291233480   4.000 
   256.000      0.426804334      0.421124041      0.050000001      0.050000001      0.457698862   4.000 
   260.000      0.426738441      0.461157709      0.050000001      0.050000001      0.438789845   4.000 
   264.000      0.508663416      0.465386659      0.050000001      0.050000001      0.575851242   4.000 
   268.000      0.569286942      0.560172141      0.050000001      0.050000001      0.648556828   4.000 
   272.000      0.499312848      0.561624348      0.050000001      0.050000001      0.596389691   4.000 
   276.000      0.431423813      0.581745505      0.050000001      0.050000001      0.550250053   4.000 
   280.000      0.380368739      0.486539096      0.050000001      0.050000001      0.386993090   4.000 
   284.000      0.513271272      0.715622365      0.050000001      0.050000001      0.665476481   4.000 
   288.000      0.443459958      0.616141677      0.050000001      0.050000001      0.568006317   4.000 
   292.000      0.400410712      0.608516932      0.050000001      0.050000001      0.550215522   4.000 
   296.000      0.434050679      0.591129482      0.050000001      0.050000001      0.484122038   4.000 
   300.000      0.421382457      0.632612050      0.050000001      0.050000001      0.524110158   4.000 
   304.000      0.296576917      0.396014243      0.050000001      0.050000001      0.281919142   4.000 
   308.000      0.383044660      0.287359744      0.050000001      0.050000001      0.397353729   4.000 
   312.000      0.327876061      0.278294951      0.050000001      0.050000001      0.345327298   4.000 
   316.000      0.363220245      0.282689065      0.050000001      0.050000001      0.348119179   4.000 
   320.000      0.307052225      0.264979064      0.050000001      0.050000001      0.377161503   4.000 
   324.000      0.434605896      0.309135407      0.050000001      0.050000001      0.460598548   4.000 
   328.000      0.374482542      0.326490641      0.050000001      0.050000001      0.332492034   4.000 
   332.000      0.319974154      0.342125446      0.050000001      0.050000001      0.281726718   4.000 
   336.000      0.398152053      0.462720901      0.050000001      0.050000001      0.365879019   4.000 
   340.000      0.376424432      0.411424518      0.050000001      0.050000001      0.340103666   4.000 
   344.000      0.462704659      0.399747759      0.050000001      0.050000001      0.482166370   4.000 
   348.000      0.419652611      0.349507511      0.050000001      0.050000001      0.405415972   4.000 
   352.000      0.541714132      0.467477202      0.050000001      0.050000001      0.563471516   4.000 
   356.000      0.517593145      0.547625840      0.050000001      0.050000001      0.539360921   4.000 
   360.000      0.338251859      0.369615734      0.050000001      0.050000001      0.289172928   4.000 
   364.000      0.357897460      0.447802871      0.050000001      0.050000001      0.291990558   4.000 
   368.000      0.407132298      0.316469461      0.050000001      0.050000001      0.356078227   4.000 
   372.000      0.321717620      0.445768207      0.050000001      0.050000001      0.252952695   4.000 
   376.000      0.390938967      0.396624863      0.050000001      0.050000001      0.329818745   4.000 
   380.000      0.277325809      0.352536947      0.050000001      0.050000001      0.302094777   4.000 
   384.000      0.318734586      0.268866450      0.050000001      0.050000001      0.327577690   4.000 
   388.000      0.362286538      0.290025920      0.050000001      0.050000001      0.283055286   4.000 
   392.000      0.413455784      0.305319607      0.050000001      0.050000001      0.350873550   4.000 
   396.000      0.446315318      0.348098069      0.050000001      0.050000001      0.409925103   4.000 
   400.000      0.314814240      0.260339230      0.050000001      0.050000001      0.339909156   4.000 
   404.000      0.337257087      0.308828324      0.050000001      0.050000001      0.236402909   4.000 
   408.000      0.283124328      0.423893690      0.050000001      0.050000001      0.250432710   4.000 
   412.000      0.410945445      0.290975899      0.050000001      0.050000001      0.338316441   4.000 
   416.000      0.404609472      0.358935207      0.050000001      0.050000001      0.318159560   4.000 
   420.000      0.296448022      0.367377996      0.050000001      0.050000001      0.250113030   4.000 
   424.000      0.292211384      0.446542025      0.050000001      0.050000001      0.239477654   4.000 
   428.000      0.289127678      0.268380910      0.050000001      0.050000001      0.347028891   4.000 
   432.000      0.297400057      0.392577618      0.050000001      0.050000001      0.232108116   4.000 
   436.000      0.278963685      0.333630830      0.050000001      0.050000001      0.275621951   4.000 
   440.000      0.274110675      0.384393871      0.050000001      0.050000001      0.253289203   4.000 
   444.000      0.265029490      0.376685977      0.050000001      0.050000001      0.271215022   4.000 
   448.000      0.273949623      0.310051858      0.050000001      0.050000001      0.293111066   4.000 
   452.000      0.386489332      0.384577960      0.050000001      0.050000001      0.291609148   4.000 
   456.000      0.298010319      0.380861312      0.050000001      0.050000001      0.213660717   4.000 
   460.000      0.277642101      0.389213502      0.050000001      0.050000001      0.225588640   4.000 
   464.000      0.282226622      0.281656772      0.050000001      0.050000001      0.305582802   4.000 
   468.000      0.375093341      0.272657484      0.050000001      0.050000001      0.291209241   4.000 
   472.000      0.294236034      0.363428116      0.050000001      0.050000001      0.208973944   4.000 
   476.000      0.307022184      0.308211237      0.050000001      0.050000001      0.210051556   4.000 
   480.000      0.287273556      0.297616065      0.050000001      0.050000001      0.247260610   4.000 
   484.000      0.273025334      0.338563263      0.050000001      0.050000001      0.239625355   4.000 
   488.000      0.276001662      0.353423923      0.050000001      0.050000001      0.221211930   4.000 
   492.000      0.271627575      0.368342787      0.050000001      0.050000001      0.220397611   4.000 
   496.000      0.303699136      0.436563760      0.050000001      0.050000001      0.204362015   4.000 
   500.000      0.275905460      0.450311333      0.050000001      0.050000001      0.235567967   4.000 
   504.000      0.307373732      0.308675259      0.050000001      0.050000001      0.193012814   4.000 
   508.000      0.337671578      0.268129259      0.050000001      0.050000001      0.249606391   4.000 
   512.000      0.361364245      0.287771493      0.050000001      0.050000001      0.222317616   4.000 
   516.000      0.450862110      0.274376243      0.050000001      0.050000001      0.441882412   4.000 
   520.000      0.443778545      0.274444252      0.050000001      0.050000001      0.404651880   4.000 
   524.000      0.401999027      0.297133714      0.050000001      0.050000001      0.262403111   4.000 
   528.000      0.333904892      0.298700869      0.050000001      0.050000001      0.182327569   4.000 
   532.000      0.367704451      0.330774099      0.050000001      0.050000001      0.205993732   4.000 
   536.000      0.352702707      0.271773696      0.050000001      0.050000001      0.226360361   4.000 
   540.000      0.269983947      0.406271607      0.050000001      0.050000001      0.210960130   4.000 
   544.000      0.401359230      0.408065677      0.050000001      0.050000001      0.294727981   4.000 
   548.000      0.415735960      0.443646640      0.050000001      0.050000001      0.318737845   4.000 
   552.000      0.483721077      0.470454395      0.050000001      0.050000001      0.452690999   4.000 
   556.000      0.521535575      0.424671054      0.050000001      0.050000001      0.510859648   4.000 
   560.000      0.389873266      0.322055489      0.050000001      0.050000001      0.221730947   4.000 
   564.000      0.315020651      0.277871728      0.050000001      0.050000001      0.208371460   4.000 
   568.000      0.407955408      0.355630010      0.050000001      0.050000001      0.268060525   4.000 
   572.000      0.322164536      0.273747236      0.050000001      0.050000001      0.207668424   4.000 
   576.000      0.401202023      0.349564850      0.050000001      0.050000001      0.245288730   4.000 
   580.000      0.366326511      0.284006029      0.050000001      0.050000001      0.197689752   4.000 
   584.000      0.478308082      0.393701732      0.050000001      0.050000001      0.419994513   4.000 
   588.000      0.490552992      0.376647711      0.050000001      0.050000001      0.437040091   4.000 
   592.000      0.536111712      0.369822502      0.050000001      0.050000001      0.519759536   4.000 
   596.000      0.571123183      0.485945731      0.050000001      0.050000001      0.534109712   4.000 
   600.000      0.535728097      0.440468878      0.050000001      0.050000001      0.460143288   4.000 
   604.000      0.582476437      0.663976550      0.050000001      0.050000001      0.648658355   4.000 
   608.000      0.404331237      0.542871594      0.050000001      0.050000001      0.428779920   4.000 
   612.000      0.448373139      0.631546497      0.050000001      0.050000001      0.494922717   4.000 
   616.000      0.477129459      0.622105837      0.050000001      0.050000001      0.492049694   4.000 
   620.000      0.498429656      0.701740980      0.050000001      0.050000001      0.591188629   4.000 
   624.000      0.354092389      0.533440888      0.050000001      0.050000001      0.410936515   4.000 
   628.000      0.461825073      0.314672619      0.050000001      0.050000001      0.354378502   4.000 
   632.000      0.428340733      0.271269262      0.050000001      0.050000001      0.327970644   4.000 
   636.000      0.447836936      0.273725867      0.050000001      0.050000001      0.357903043   4.000 
   640.000      0.460700214      0.329677403      0.050000001      0.050000001      0.322483162   4.000 
   644.000      0.438023686      0.356143862      0.050000001      0.050000001      0.277826766   4.000 
   648.000      0.539402425      0.334324569      0.050000001      0.050000001      0.512753367   4.000 
   652.000      0.550309241      0.346925735      0.050000001      0.050000001      0.498532136   4.000 
   656.000      0.647946358      0.436431229      0.050000001      0.050000001      0.636499842   4.000 
   660.000      0.618663073      0.428902209      0.050000001      0.050000001      0.564539472   4.000 
   664.000      0.546148896      0.348636568      0.050000001      0.050000001      0.461224596   4.000 
   668.000      0.547578335      0.358314902      0.050000001      0.050000001      0.436294278   4.000 
   672.000      0.642333269      0.439519674      0.050000001      0.050000001      0.559930881   4.000 
   676.000      0.648248076      0.447780043      0.050000001      0.050000001      0.538359324   4.000 
   680.000      0.669050515      0.452459365      0.050000001      0.050000001      0.542304397   4.000 
   684.000      0.482874244      0.262098819      0.050000001      0.050000001      0.452676694   4.000 
   688.000      0.487240165      0.282799423      0.050000001      0.050000001      0.393026471   4.000 
   692.000      0.473518372      0.278077811      0.050000001      0.050000001      0.355324984   4.000 
   696.000      0.489026755      0.278283387      0.050000001      0.050000001      0.378371318   4.000 
   700.000      0.648205280      0.695379794      0.050000001      0.050000001      0.649933338   4.000 
   704.000      0.305840999      0.513299644      0.050000001      0.050000001      0.334790786   4.000 
   708.000      0.276901066      0.463322759      0.050000001      0.050000001      0.238203386   4.000 
   712.000      0.358049870      0.566874087      0.050000001      0.050000001      0.464123209   4.000 
   716.000      0.373201996      0.508359492      0.050000001      0.050000001      0.329638779   4.000 
   720.000      0.631202340      0.598697722      0.050000001      0.050000001      0.627443393   4.000 
   724.000      0.457194149      0.533709645      0.050000001      0.050000001      0.409236272   4.000 
   728.000      0.614943802      0.561754942      0.050000001      0.050000001      0.572926323   4.000 
   732.000      0.626776397      0.706376553      0.050000001      0.050000001      0.600735943   4.000 
   736.000      0.490392745      0.665522337      0.050000001      0.050000001      0.522920171   4.000 
   740.000      0.363953561      0.504547834      0.050000001      0.050000001      0.303473771   4.000 
   744.000      0.510723591      0.672537506      0.050000001      0.050000001      0.515108148   4.000 
   748.000      0.456238568      0.567191899      0.050000001      0.050000001      0.387064020   4.000 
   752.000      0.341747254      0.551923990      0.050000001      0.050000001      0.403914412   4.000 
   756.000      0.407148629      0.576569378      0.050000001      0.050000001      0.368063807   4.000 
   760.000      0.483237594      0.493688881      0.050000001      0.050000001      0.396224141   4.000 
   764.000      0.517113149      0.465250641      0.050000001      0.050000001      0.396432002   4.000 
   768.000      0.302616775      0.297148764      0.050000001      0.050000001      0.181295375   4.000 
   772.000      0.421334714      0.356394768      0.050000001      0.050000001      0.239185810   4.000 
   776.000      0.322778583      0.292865247      0.050000001      0.050000001      0.163971454   4.000 
   780.000      0.284142137      0.364352673      0.050000001      0.050000001      0.181508044   4.000 
   784.000      0.331386030      0.377063602      0.050000001      0.050000001      0.178610226   4.000 
   788.000      0.501228631      0.460750282      0.050000001      0.050000001      0.366171519   4.000 
   792.000      0.423234075      0.347520053      0.050000001      0.050000001      0.226677557   4.000 
   796.000      0.467097312      0.431361496      0.050000001      0.050000001      0.315227171   4.000 
   800.000      0.294041753      0.283098340      0.050000001      0.050000001      0.208898783   4.000 
   804.000      0.272987604      0.367349982      0.050000001      0.050000001      0.192635556   4.000 
   808.000      0.284549654      0.336309403      0.050000001      0.050000001      0.174625893   4.000 
   812.000      0.301632434      0.300847113      0.050000001      0.050000001      0.164152712   4.000 
   816.000      0.502183676      0.283070087      0.050000001      0.050000001      0.385377129   4.000 
   820.000      0.532391369      0.361978114      0.050000001      0.050000001      0.373602033   4.000 
   824.000      0.517527103      0.421869397      0.050000001      0.050000001      0.349126577   4.000 
   828.000      0.517777383      0.312440336      0.050000001      0.050000001      0.360226750   4.000 
   832.000      0.527439296      0.392604738      0.050000001      0.050000001      0.342579563   4.000 
   836.000      0.608167231      0.450205982      0.050000001      0.050000001      0.444883386   4.000 
   840.000      0.563771963      0.410162568      0.050000001      0.050000001      0.379359881   4.000 
   844.000      0.652929604      0.498573869      0.050000001      0.050000001      0.526211739   4.000 
   848.000      0.579780698      0.422271788      0.050000001      0.050000001      0.383935650   4.000 
   852.000      0.603584230      0.415760368      0.050000001      0.050000001      0.404546181   4.000 
   856.000      0.643665910      0.490732372      0.050000001      0.050000001      0.467900594   4.000 
   860.000      0.679087818      0.490674704      0.050000001      0.050000001      0.508905411   4.000 
   864.000      0.751191795      0.609174132      0.050000001      0.050000001      0.660947879   4.000 
   868.000      0.774200141      0.600632787      0.050000001      0.050000001      0.626500527   4.000 
   872.000      0.669958770      0.586270273      0.050000001      0.050000001      0.574435075   4.000 
   876.000      0.830512047      0.689158082      0.050000001      0.050000001      0.658540368   4.000 
   880.000      0.752761364      0.568652451      0.050000001      0.050000001      0.588327885   4.000 
   884.000      0.692960024      0.514887333      0.050000001      0.050000001      0.520049413   4.000 
   888.000      0.640559614      0.477783144      0.050000001      0.050000001      0.397544424   4.000 
   892.000      0.711242080      0.572316110      0.050000001      0.050000001      0.530120174   4.000 
   896.000      0.632771015      0.478525102      0.050000001      0.050000001      0.377178272   4.000 
   900.000      0.800311565      0.619208038      0.050000001      0.050000001      0.576696078   4.000 
   904.000      0.662120402      0.524677753      0.050000001      0.050000001      0.437617143   4.000 
   908.000      0.619208872      0.433390945      0.050000001      0.050000001      0.359551509   4.000 
   912.000      0.721903145      0.585347652      0.050000001      0.050000001      0.496930877   4.000 
   916.000      0.759847462      0.625124454      0.050000001      0.050000001      0.512511969   4.000 
   920.000      0.689816892      0.568920791      0.050000001      0.050000001      0.456270456   4.000 
   924.000      0.694668114      0.520916343      0.050000001      0.050000001      0.431446751   4.000 
   928.000      0.716858566      0.597828746      0.050000001      0.050000001      0.445805629   4.000 
   932.000      0.848084569      0.687697768      0.050000001      0.050000001      0.608931224   4.000 
   936.000      0.769429445      0.665644526      0.050000001      0.050000001      0.538516084   4.000 
   940.000      0.701692224      0.599329650      0.050000001      0.050000001      0.428709547   4.000 
   944.000      0.676081061      0.557535112      0.050000001      0.050000001      0.395191113   4.000 
   948.000      0.806159973      0.652867198      0.050000001      0.050000001      0.506780585   4.000 
   952.000      0.701035559      0.542900681      0.050000001      0.050000001      0.386883100   4.000 
   956.000      0.703112543      0.559802830      0.050000001      0.050000001      0.367760936   4.000 
   960.000      0.646904230      0.494180322      0.050000001      0.050000001      0.339872797   4.000 
   964.000      0.656056583      0.526139140      0.050000001      0.050000001      0.344010949   4.000 
   968.000      0.630664647      0.505434930      0.050000001      0.050000001      0.332659543   4.000 
   972.000      0.673394740      0.550949574      0.050000001      0.050000001      0.333831350   4.000 
   976.000      0.667487204      0.585832953      0.050000001      0.050000001      0.368636171   4.000 
   980.000      0.628478885      0.486772776      0.050000001      0.050000001      0.306327840   4.000 
   984.000      0.753858805      0.606644094      0.050000001      0.050000001      0.393984755   4.000 
   988.000      0.797437131      0.627732098      0.050000001      0.050000001      0.447653890   4.000 
   992.000      0.618183613      0.448970854      0.050000001      0.050000001      0.309191346   4.000 
   996.000      0.667187572      0.483084708      0.050000001      0.050000001      0.308312138   4.000 
  1000.000      0.666541219      0.468260825      0.050000001      0.050000001      0.310783943   4.000 
  1004.000      0.556455791      0.373315990      0.050000001      0.050000001      0.342805187   4.000 
  1008.000      0.531176746      0.425526559      0.050000001      0.050000001      0.301810821   4.000 
  1012.000      0.541766822      0.445020676      0.050000001      0.050000001      0.301923335   4.000 
  1016.000      0.623877227      0.507267177      0.050000001      0.050000001      0.296122611   4.000 
  1020.000      0.547153175      0.389769465      0.050000001      0.050000001      0.298686127   4.000 
  1024.000      0.635269940      0.496652126      0.050000001      0.050000001      0.269232651   4.000 
  1028.000      0.558080435      0.346619815      0.050000001      0.050000001      0.353800138   4.000 
  1032.000      0.542457640      0.426250398      0.050000001      0.050000001      0.276579877   4.000 
  1036.000      0.600563705      0.513646901      0.050000001      0.050000001      0.320574522   4.000 
  1040.000      0.676473677      0.505570114      0.050000001      0.050000001      0.280440549   4.000 
  1044.000      0.682899117      0.594594896      0.050000001      0.050000001      0.345123688   4.000 
  1048.000      0.737345874      0.630960286      0.050000001      0.050000001      0.390729864   4.000 
  1052.000      0.611945689      0.461236477      0.050000001      0.050000001      0.257834574   4.000 
  1056.000      0.692023695      0.535469711      0.050000001      0.050000001      0.284948766   4.000 
  1060.000      0.648488760      0.477894604      0.050000001      0.050000001      0.243540744   4.000 
  1064.000      0.724044204      0.591706395      0.050000001      0.050000001      0.315656722   4.000 
  1068.000      0.880455971      0.741440654      0.050000001      0.050000001      0.628915628   4.000 
  1072.000      0.905982971      0.760066807      0.050000001      0.050000001      0.620390574   4.000 
  1076.000      0.817588389      0.643906415      0.050000001      0.050000001      0.457068125   4.000 
  1080.000      0.765387177      0.591369212      0.050000001      0.050000001      0.353994608   4.000 
  1084.000      0.686009049      0.519962549      0.050000001      0.050000001      0.265321811   4.000 
  1088.000      0.705735862      0.529073179      0.050000001      0.050000001      0.287402193   4.000 
  1092.000      0.575087249      0.457323909      0.050000001      0.050000001      0.267812987   4.000 
  1096.000      0.505093157      0.334332436      0.050000001      0.050000001      0.284875254   4.000 
  1100.000      0.532421112      0.339159697      0.050000001      0.050000001      0.301558495   4.000 
  1104.000      0.536267519      0.342832685      0.050000001      0.050000001      0.292800069   4.000 
  1108.000      0.573446274      0.374590635      0.050000001      0.050000001      0.307776233   4.000 
  1112.000      0.586449981      0.420692950      0.050000001      0.050000001      0.266093850   4.000 
  1116.000      0.573953688      0.365214288      0.050000001      0.050000001      0.307873130   4.000 
  1120.000      0.521587193      0.339829862      0.050000001      0.050000001      0.263109167   4.000 
  1124.000      0.493143260      0.295426816      0.050000001      0.050000001      0.287681659   4.000 
  1128.000      0.550225973      0.332267255      0.050000001      0.050000001      0.299088995   4.000 
  1132.000      0.505425096      0.295643181      0.050000001      0.050000001      0.292640269   4.000 
  1136.000      0.510556042      0.307196707      0.050000001      0.050000001      0.269882639   4.000 
  1140.000      0.431904584      0.266761869      0.050000001      0.050000001      0.271909475   4.000 
  1144.000      0.465371192      0.266836584      0.050000001      0.050000001      0.292122523   4.000 
  1148.000      0.477997094      0.277941704      0.050000001      0.050000001      0.268638591   4.000 
  1152.000      0.475646228      0.263394028      0.050000001      0.050000001      0.297602812   4.000 
  1156.000      0.519749761      0.309780300      0.050000001      0.050000001      0.258810679   4.000 
  1160.000      0.487540483      0.277792901      0.050000001      0.050000001      0.261714101   4.000 
  1164.000      0.448503077      0.279872447      0.050000001      0.050000001      0.220865667   4.000 
  1168.000      0.504576802      0.286616176      0.050000001      0.050000001      0.258578420   4.000 
  1172.000      0.419934690      0.297567248      0.050000001      0.050000001      0.182795167   4.000 
  1176.000      0.417191744      0.267881989      0.050000001      0.050000001      0.227072895   4.000 
  1180.000      0.407308489      0.269699782      0.050000001      0.050000001      0.213996232   4.000 
  1184.000      0.455631167      0.265713215      0.050000001      0.050000001      0.237413387   4.000 
  1188.000      0.444241285      0.271673739      0.050000001      0.050000001      0.212164938   4.000 
  1192.000      0.453545034      0.269681633      0.050000001      0.050000001      0.216242492   4.000 
  1196.000      0.404960304      0.266226888      0.050000001      0.050000001      0.208204110   4.000 
  1200.000      0.476740748      0.266374558      0.050000001      0.050000001      0.237366815   4.000 
  1204.000      0.499408513      0.278797626      0.050000001      0.050000001      0.239695072   4.000 
  1208.000      0.635664463      0.429100662      0.050000001      0.050000001      0.283732235   4.000 
  1212.000      0.502259135      0.304242373      0.050000001      0.050000001      0.204958618   4.000 
  1216.000      0.539045811      0.328444719      0.050000001      0.050000001      0.240137359   4.000 
  1220.000      0.642740548      0.437355757      0.050000001      0.050000001      0.267500858   4.000 
  1224.000      0.782711267      0.562375546      0.050000001      0.050000001      0.424990853   4.000 
  1228.000      0.706731856      0.492480159      0.050000001      0.050000001      0.321549098   4.000 
  1232.000      0.831317425      0.632948399      0.050000001      0.050000001      0.456655741   4.000 
  1236.000      0.800511658      0.622020721      0.050000001      0.050000001      0.372312188   4.000 
  1240.000      0.795956790      0.640846610      0.050000001      0.050000001      0.363707860   4.000 
  1244.000      0.799156189      0.651336849      0.050000001      0.050000001      0.367305001   4.000 
  1248.000      0.860193133      0.749197364      0.050000001      0.050000001      0.560363094   4.000 
  1252.000      0.829342365      0.678363740      0.050000001      0.050000001      0.423702995   4.000 
  1256.000      0.905983269      0.752278984      0.050000001      0.050000001      0.553878148   4.000 
  1260.000      0.697498262      0.541768134      0.050000001      0.050000001      0.251182735   4.000 
  1264.000      0.671890259      0.548133492      0.050000001      0.050000001      0.240331809   4.000 
  1268.000      0.676567018      0.559565604      0.050000001      0.050000001      0.243532340   4.000 
  1272.000      0.669258773      0.568173289      0.050000001      0.050000001      0.253986537   4.000 
  1276.000      0.533388257      0.383811712      0.050000001      0.050000001      0.219064176   4.000 
  1280.000      0.578162789      0.497958630      0.050000001      0.050000001      0.290509264   4.000 
  1284.000      0.623111188      0.529137671      0.050000001      0.050000001      0.256510754   4.000 
  1288.000      0.470383853      0.416030765      0.050000001      0.050000001      0.258434117   4.000 
  1292.000      0.548940301      0.483762056      0.050000001      0.050000001      0.289139867   4.000 
  1296.000      0.557316363      0.403857619      0.050000001      0.050000001      0.223856648   4.000 
  1300.000      0.582965434      0.442345411      0.050000001      0.050000001      0.222127696   4.000 
  1304.000      0.640599787      0.547480404      0.050000001      0.050000001      0.247859279   4.000 
  1308.000      0.710993350      0.597848117      0.050000001      0.050000001      0.268618385   4.000 
  1312.000      0.956680477      0.840653956      0.050000001      0.050000001      0.652391593   4.000 
  1316.000      0.975947022      0.859996378      0.050000001      0.050000001      0.626017133   4.000 
  1320.000      1.000107765      0.864285409      0.050000001      0.050000001      0.604110956   4.000 
  1324.000      1.035148144      0.921077967      0.050000001      0.050000001      0.637240092   4.000 
  1328.000      1.061837554      0.923366964      0.050000001      0.050000001      0.616545280   4.000 
  1332.000      1.061424851      0.893036664      0.050000001      0.050000001      0.579584479   4.000 
  1336.000      1.113089800      0.930085301      0.050000001      0.050000001      0.613058011   4.000 
  1340.000      1.036456347      0.880257726      0.050000001      0.050000001      0.529008071   4.000 
  1344.000      1.050015569      0.891301811      0.050000001      0.050000001      0.501429955   4.000 
  1348.000      1.047218680      0.894652009      0.050000001      0.050000001      0.474859675   4.000 
  1352.000      1.037258506      0.859367371      0.050000001      0.050000001      0.483395179   4.000 
  1356.000      1.105398774      0.937690973      0.050000001      0.050000001      0.543384194   4.000 
  1360.000      0.911041796      0.751989186      0.050000001      0.050000001      0.522924741   4.000 
  1364.000      0.958321989      0.765771091      0.050000001      0.050000001      0.562834501   4.000 
  1368.000      1.135050058      0.980706930      0.050000001      0.050000001      0.608609080   4.000 
  1372.000      1.019565225      0.873312950      0.050000001      0.050000001      0.442143083   4.000 
  1376.000      0.985186815      0.818458557      0.050000001      0.050000001      0.509284894   4.000 
  1380.000      1.134521842      0.967092216      0.050000001      0.050000001      0.557404757   4.000 
  1384.000      0.970708072      0.813935995      0.050000001      0.050000001      0.490212679   4.000 
  1388.000      1.048060775      0.854337990      0.050000001      0.050000001      0.441478888   4.000 
  1392.000      0.926086366      0.774028957      0.050000001      0.050000001      0.476061980   4.000 
  1396.000      0.984952033      0.793928266      0.050000001      0.050000001      0.478739182   4.000 
  1400.000      1.001212835      0.797384381      0.050000001      0.050000001      0.467924277   4.000 
  1404.000      0.986396194      0.812733293      0.050000001      0.050000001      0.415840983   4.000 
  1408.000      0.990078211      0.819363058      0.050000001      0.050000001      0.393976967   4.000 
  1412.000      0.938294113      0.757542253      0.050000001      0.050000001      0.437185645   4.000 
  1416.000      0.946685493      0.771881223      0.050000001      0.050000001      0.405519128   4.000 
  1420.000      1.018968701      0.833153486      0.050000001      0.050000001      0.379921079   4.000 
  1424.000      1.021718740      0.807036042      0.050000001      0.050000001      0.407180707   4.000 
  1428.000      1.192626476      1.003684163      0.050000001      0.050000001      0.626579364   4.000 
  1432.000      1.051731825      0.835250080      0.050000001      0.050000001      0.408896724   4.000 
  1436.000      1.111064196      0.895652771      0.050000001      0.050000001      0.481242537   4.000 
  1440.000      1.108721495      0.898204625      0.050000001      0.050000001      0.451323986   4.000 
  1444.000      1.170396209      0.976005733      0.050000001      0.050000001      0.546703458   4.000 
  1448.000      1.241111875      1.074087024      0.050000001      0.050000001      0.653895577   4.000 
  1452.000      1.168197155      0.995528877      0.050000001      0.050000001      0.526156068   4.000 
  1456.000      1.268337369      1.115809202      0.050000001      0.050000001      0.639025489   4.000 
  1460.000      1.063086748      0.847870886      0.050000001      0.050000001      0.387432496   4.000 
  1464.000      0.954909027      0.747076690      0.050000001      0.050000001      0.425748905   4.000 
  1468.000      0.915727139      0.697730124      0.050000001      0.050000001      0.495348374   4.000 
  1472.000      0.984124959      0.769423246      0.050000001      0.050000001      0.388615211   4.000 
  1476.000      0.912928820      0.701924682      0.050000001      0.050000001      0.456549525   4.000 
  1480.000      0.912124574      0.695259750      0.050000001      0.050000001      0.449836254   4.000 
  1484.000      1.008729696      0.791362405      0.050000001      0.050000001      0.365489324   4.000 
  1488.000      0.809875488      0.592094779      0.050000001      0.050000001      0.382089774   4.000 
  1492.000      0.905711234      0.689521909      0.050000001      0.050000001      0.435462594   4.000 
  1496.000      0.760576010      0.564944863      0.050000001      0.050000001      0.311423898   4.000 
  1500.000      0.859132171      0.659865677      0.050000001      0.050000001      0.406858365   4.000 
  1504.000      0.763576210      0.553115606      0.050000001      0.050000001      0.332620859   4.000 
  1508.000      0.890193164      0.686999381      0.050000001      0.050000001      0.397709489   4.000 
  1512.000      0.900577068      0.724301577      0.050000001      0.050000001      0.352058570   4.000 
  1516.000      0.945320249      0.767805874      0.050000001      0.050000001      0.329268396   4.000 
  1520.000      0.997674763      0.791694999      0.050000001      0.050000001      0.330397169   4.000 
  1524.000      1.051699042      0.855602384      0.050000001      0.050000001      0.335440874   4.000 
  1528.000      0.909569561      0.701673448      0.050000001      0.050000001      0.360479871   4.000 
  1532.000      0.837179720      0.641847908      0.050000001      0.050000001      0.351746400   4.000 
  1536.000      0.998133719      0.785497248      0.050000001      0.050000001      0.325876832   4.000 
  1540.000      0.860651970      0.644928634      0.050000001      0.050000001      0.378376762   4.000 
  1544.000      0.937042832      0.729154408      0.050000001      0.050000001      0.329800129   4.000 
  1548.000      0.976950049      0.777756989      0.050000001      0.050000001      0.300283790   4.000 
  1552.000      0.997500479      0.845391929      0.050000001      0.050000001      0.294235528   4.000 
  1556.000      0.883231819      0.687693596      0.050000001      0.050000001      0.335942825   4.000 
  1560.000      0.831276715      0.628140450      0.050000001      0.050000001      0.326310734   4.000 
  1564.000      0.644024134      0.429652184      0.050000001      0.050000001      0.268309553   4.000 
  1568.000      0.618293524      0.413470030      0.050000001      0.050000001      0.262681901   4.000 
  1572.000      0.663101733      0.444329768      0.050000001      0.050000001      0.258840124   4.000 
  1576.000      0.639694393      0.469828397      0.050000001      0.050000001      0.191712598   4.000 
  1580.000      0.665201604      0.453195065      0.050000001      0.050000001      0.235739489   4.000 
  1584.000      0.665100694      0.459643841      0.050000001      0.050000001      0.219866633   4.000 
  1588.000      0.664293349      0.468129307      0.050000001      0.050000001      0.203337232   4.000 
  1592.000      0.694649994      0.482060909      0.050000001      0.050000001      0.250168006   4.000 
  1596.000      0.789020777      0.569706321      0.050000001      0.050000001      0.336633166   4.000 
  1600.000      0.826047361      0.607972324      0.050000001      0.050000001      0.328696807   4.000 
  1604.000      0.807681143      0.597471714      0.050000001      0.050000001      0.298961441   4.000 
  1608.000      0.875934720      0.662894249      0.050000001      0.050000001      0.338362694   4.000 
  1612.000      0.888751566      0.669479132      0.050000001      0.050000001      0.335533539   4.000 
  1616.000      0.905737758      0.694290459      0.050000001      0.050000001      0.310692489   4.000 
  1620.000      0.927041352      0.739515722      0.050000001      0.050000001      0.284060657   4.000 
  1624.000      0.876116097      0.659556389      0.050000001      0.050000001      0.312961300   4.000 
  1628.000      0.922098756      0.733988047      0.050000001      0.050000001      0.274026354   4.000 
  1632.000      1.012143850      0.799522281      0.050000001      0.050000001      0.299218476   4.000 
  1636.000      0.882748723      0.686161101      0.050000001      0.050000001      0.278288345   4.000 
  1640.000      0.801783383      0.618560910      0.050000001      0.050000001      0.256222308   4.000 
  1644.000      1.145106792      0.944001675      0.050000001      0.050000001      0.462893248   4.000 
  1648.000      1.021735907      0.862229526      0.050000001      0.050000001      0.288100104   4.000 
  1652.000      0.895747125      0.743741393      0.050000001      0.050000001      0.278857350   4.000 
  1656.000      1.087776542      0.874500930      0.050000001      0.050000001      0.369996905   4.000 
  1660.000      1.027978063      0.837283909      0.050000001      0.050000001      0.273269792   4.000 
  1664.000      1.111228943      0.901634336      0.050000001      0.050000001      0.392089089   4.000 
  1668.000      1.083684564      0.870456457      0.050000001      0.050000001      0.336333712   4.000 
  1672.000      1.136687279      0.945949495      0.050000001      0.050000001      0.415341298   4.000 
  1676.000      1.139177680      0.959350109      0.050000001      0.050000001      0.409136057   4.000 
  1680.000      1.075299144      0.866440952      0.050000001      0.050000001      0.308134635   4.000 
  1684.000      1.017974257      0.817722678      0.050000001      0.050000001      0.261651278   4.000 
  1688.000      0.990074396      0.844455719      0.050000001      0.050000001      0.262784322   4.000 
  1692.000      0.984158158      0.935870767      0.050000001      0.050000001      0.513982455   4.000 
  1696.000      0.985883474      0.803107679      0.050000001      0.050000001      0.244828780   4.000 
  1700.000      1.007398725      0.817183316      0.050000001      0.050000001      0.236433208   4.000 
  1704.000      0.824200153      0.627059519      0.050000001      0.050000001      0.264683763   4.000 
  1708.000      0.859405339      0.710619748      0.050000001      0.050000001      0.286210477   4.000 
  1712.000      0.786323905      0.580169022      0.050000001      0.050000001      0.274364690   4.000 
  1716.000      0.922988236      0.713850200      0.050000001      0.050000001      0.264538407   4.000 
  1720.000      0.959446788      0.750310600      0.050000001      0.050000001      0.267267168   4.000 
  1724.000      0.820141852      0.613695800      0.050000001      0.050000001      0.260530869   4.000 
  1728.000      0.892789543      0.692704320      0.050000001      0.050000001      0.250362972   4.000 
  1732.000      0.846358836      0.650372565      0.050000001      0.050000001      0.252275904   4.000 
  1736.000      0.997783065      0.782561660      0.050000001      0.050000001      0.258123716   4.000 
  1740.000      0.960865021      0.763342559      0.050000001      0.050000001      0.243128121   4.000 
  1744.000      1.072391868      0.859894097      0.050000001      0.050000001      0.289434969   4.000 
  1748.000      1.201742887      0.982207239      0.050000001      0.050000001      0.509323835   4.000 
  1752.000      1.062177062      0.851923287      0.050000001      0.050000001      0.267558952   4.000 
  1756.000      1.098018765      0.901961565      0.050000001      0.050000001      0.311194241   4.000 
  1760.000      1.123973966      0.922205389      0.050000001      0.050000001      0.345218778   4.000 
  1764.000      1.159154534      0.976527810      0.050000001      0.050000001      0.403879364   4.000 
  1768.000      0.979523480      0.777044058      0.050000001      0.050000001      0.235311588   4.000 
  1772.000      1.063626647      0.858689249      0.050000001      0.050000001      0.251437247   4.000 
  1776.000      0.945420384      0.740357220      0.050000001      0.050000001      0.240369678   4.000 
  1780.000      0.986341119      0.793115020      0.050000001      0.050000001      0.216388941   4.000 
  1784.000      1.222097754      1.060797691      0.050000001      0.050000001      0.569408178   4.000 
  1788.000      1.236113429      1.031523943      0.050000001      0.050000001      0.536685586   4.000 
  1792.000      1.111265182      0.919506490      0.050000001      0.050000001      0.308908125   4.000 
  1796.000      1.207733989      1.025458694      0.050000001      0.050000001      0.475556890   4.000 
  1800.000      1.072561026      0.884815872      0.050000001      0.050000001      0.247123381   4.000 
  1804.000      0.948537767      0.750746727      0.050000001      0.050000001      0.226228615   4.000 
  1808.000      0.788510680      0.577200770      0.050000001      0.050000001      0.270211041   4.000 
  1812.000      0.838283122      0.626777053      0.050000001      0.050000001      0.255043030   4.000 
  1816.000      0.887288034      0.675079048      0.050000001      0.050000001      0.250159005   4.000 
  1820.000      0.915266991      0.706761241      0.050000001      0.050000001      0.230466207   4.000 
  1824.000      0.926288426      0.723729432      0.050000001      0.050000001      0.219211141   4.000 
  1828.000      0.990226209      0.835729539      0.050000001      0.050000001      0.215485394   4.000 
  1832.000      1.163115501      0.956072569      0.050000001      0.050000001      0.368703008   4.000 
  1836.000      1.143735290      0.936537921      0.050000001      0.050000001      0.330458244   4.000 
  1840.000      1.145251870      0.961714506      0.050000001      0.050000001      0.327048878   4.000 
  1844.000      1.109371185      0.923798442      0.050000001      0.050000001      0.277625223   4.000 
  1848.000      1.179980874      1.030205488      0.050000001      0.050000001      0.442845066   4.000 
  1852.000      1.229516983      1.016906977      0.050000001      0.050000001      0.457906048   4.000 
  1856.000      1.162144303      0.961134374      0.050000001      0.050000001      0.320760429   4.000 
  1860.000      1.062760711      0.858017862      0.050000001      0.050000001      0.231680373   4.000 
  1864.000      0.984675229      0.773645997      0.050000001      0.050000001      0.220947663   4.000 
  1868.000      0.775957942      0.631864667      0.050000001      0.050000001      0.232906183   4.000 
  1872.000      0.841673374      0.683148265      0.050000001      0.050000001      0.242995779   4.000 
  1876.000      0.874498725      0.719962776      0.050000001      0.050000001      0.231916626   4.000 
  1880.000      0.834861517      0.654272258      0.050000001      0.050000001      0.220271885   4.000 
  1884.000      0.843117952      0.693085194      0.050000001      0.050000001      0.239481270   4.000 
  1888.000      0.841139555      0.648913682      0.050000001      0.050000001      0.214709858   4.000 
  1892.000      0.903323233      0.724843621      0.050000001      0.050000001      0.200365345   4.000 
  1896.000      0.898875177      0.732535779      0.050000001      0.050000001      0.202110211   4.000 
  1900.000      0.951308012      0.783230066      0.050000001      0.050000001      0.205203533   4.000 
  1904.000      0.921194673      0.707050264      0.050000001      0.050000001      0.209208568   4.000 
  1908.000      0.836230218      0.656272233      0.050000001      0.050000001      0.205539048   4.000 
  1912.000      1.194908023      0.981488883      0.050000001      0.050000001      0.364509662   4.000 
  1916.000      1.270240664      1.097300172      0.050000001      0.050000001      0.554959774   4.000 
  1920.000      1.036710262      0.818569720      0.050000001      0.050000001      0.228445609   4.000 
  1924.000      1.240640402      1.061904550      0.050000001      0.050000001      0.461771687   4.000 
  1928.000      1.064309716      0.898450911      0.050000001      0.050000001      0.232404888   4.000 
  1932.000      1.105501294      0.923385978      0.050000001      0.050000001      0.257124921   4.000 
  1936.000      1.178575516      0.978715181      0.050000001      0.050000001      0.320571979   4.000 
  1940.000      1.193864465      1.022362590      0.050000001      0.050000001      0.364031553   4.000 
  1944.000      1.140875340      1.032064080      0.050000001      0.050000001      0.432513555   4.000 
  1948.000      1.187449574      1.058603287      0.050000001      0.050000001      0.421474258   4.000 
  1952.000      1.087089300      0.957662582      0.050000001      0.050000001      0.317990283   4.000 
  1956.000      1.294975519      1.119090676      0.050000001      0.050000001      0.566186150   4.000 
  1960.000      1.313186407      1.180261731      0.050000001      0.050000001      0.628965100   4.000 
  1964.000      1.253077149      1.099143386      0.050000001      0.050000001      0.464182377   4.000 
  1968.000      1.095124602      1.004448414      0.050000001      0.050000001      0.431925615   4.000 
  1972.000      1.055040479      0.906610191      0.050000001      0.050000001      0.233650883   4.000 
  1976.000      1.195418000      1.054293156      0.050000001      0.050000001      0.378607551   4.000 
  1980.000      1.162211180      0.992926478      0.050000001      0.050000001      0.280103346   4.000 
  1984.000      1.296472788      1.138473749      0.050000001      0.050000001      0.524519046   4.000 
  1988.000      1.061288953      0.976273239      0.050000001      0.050000001      0.409208059   4.000 
  1992.000      1.065840840      1.007376313      0.050000001      0.050000001      0.480997841   4.000 
  1996.000      0.919782937      0.991910160      0.050000001      0.050000001      0.653560996   4.000 
  2000.000      1.035512328      1.118696213      0.050000001      0.050000001      0.661642392   4.000 
  2004.000      1.003843188      1.015527844      0.050000001      0.050000001      0.588811755   4.000 
  2008.000      1.051900029      1.042341352      0.050000001      0.050000001      0.545354605   4.000 
  2012.000      1.000192165      1.081848979      0.050000001      0.050000001      0.600354234   4.000 
  2016.000      0.982230484      1.095280766      0.050000001      0.050000001      0.589065075   4.000 
  2020.000      1.062437654      1.116076946      0.050000001      0.050000001      0.583705266   4.000 
  2024.000      0.944365561      0.983467877      0.050000001      0.050000001      0.576322476   4.000 
  2028.000      0.970078647      1.036761165      0.050000001      0.050000001      0.540512284   4.000 
  2032.000      1.046253681      1.065604210      0.050000001      0.050000001      0.497144580   4.000 
  2036.000      1.019598722      1.050762177      0.050000001      0.050000001      0.467638493   4.000 
  2040.000      1.052850723      1.067673564      0.050000001      0.050000001      0.460057735   4.000 
  2044.000      1.019847393      1.044503450      0.050000001      0.050000001      0.430369973   4.000 
  2048.000      1.042623520      1.051634431      0.050000001      0.050000001      0.409883658   4.000 
  2052.000      1.025157690      1.044237494      0.050000001      0.050000001      0.394151886   4.000 
  2056.000      0.924661219      0.942439973      0.050000001      0.050000001      0.559904059   4.000 
  2060.000      0.946091652      0.934244394      0.050000001      0.050000001      0.490257303   4.000 
  2064.000      0.926857114      0.922855675      0.050000001      0.050000001      0.500134031   4.000 
  2068.000      0.912842214      0.945195258      0.050000001      0.050000001      0.504407843   4.000 
  2072.000      1.000793815      0.959805310      0.050000001      0.050000001      0.396849036   4.000 
  2076.000      0.947308123      1.019164920      0.050000001      0.050000001      0.474449118   4.000 
  2080.000      0.943263471      0.998874187      0.050000001      0.050000001      0.443257610   4.000 
  2084.000      0.984525859      1.030879498      0.050000001      0.050000001      0.392907580   4.000 
  2088.000      0.875781536      0.912254333      0.050000001      0.050000001      0.565813661   4.000 
  2092.000      0.906723559      0.864541829      0.050000001      0.050000001      0.468429208   4.000 
  2096.000      0.972043812      0.954664648      0.050000001      0.050000001      0.379171173   4.000 
  2100.000      0.872274160      0.906444252      0.050000001      0.050000001      0.529580911   4.000 
  2104.000      0.949568689      0.920794487      0.050000001      0.050000001      0.367897391   4.000 
  2108.000      0.986236751      1.022948265      0.050000001      0.050000001      0.367957354   4.000 
  2112.000      1.092801332      1.120014429      0.050000001      0.050000001      0.544249018   4.000 
  2116.000      1.222256184      1.218164921      0.050000001      0.050000001      0.647905668   4.000 
  2120.000      1.211515665      1.144756198      0.050000001      0.050000001      0.545449177   4.000 
  2124.000      1.261009336      1.168575406      0.050000001      0.050000001      0.516319553   4.000 
  2128.000      1.025209069      0.986316621      0.050000001      0.050000001      0.345239480   4.000 
  2132.000      1.139985681      1.117968321      0.050000001      0.050000001      0.549104373   4.000 
  2136.000      1.169868231      1.110294104      0.050000001      0.050000001      0.487673203   4.000 
  2140.000      1.169856429      1.094775200      0.050000001      0.050000001      0.436201533   4.000 
  2144.000      1.064503789      1.053229213      0.050000001      0.050000001      0.367869775   4.000 
  2148.000      1.015176058      1.041611671      0.050000001      0.050000001      0.329323232   4.000 
  2152.000      1.103103161      1.072250843      0.050000001      0.050000001      0.409411629   4.000 
  2156.000      1.141322017      1.135326147      0.050000001      0.050000001      0.502965609   4.000 
  2160.000      1.223843575      1.224240184      0.050000001      0.050000001      0.583999674   4.000 
  2164.000      1.292154193      1.304782152      0.050000001      0.050000001      0.656286995   4.000 
  2168.000      1.168543816      1.209679961      0.050000001      0.050000001      0.581977129   4.000 
  2172.000      1.181200624      1.176792860      0.050000001      0.050000001      0.503365199   4.000 
  2176.000      1.107327819      1.148490310      0.050000001      0.050000001      0.496228854   4.000 
  2180.000      1.192064166      1.210000515      0.050000001      0.050000001      0.504922668   4.000 
  2184.000      1.353143334      1.333684802      0.050000001      0.050000001      0.648660382   4.000 
  2188.000      1.269942045      1.224056602      0.050000001      0.050000001      0.534893354   4.000 
  2192.000      1.299125552      1.237105250      0.050000001      0.050000001      0.553761601   4.000 
  2196.000      1.396753192      1.313926697      0.050000001      0.050000001      0.632819374   4.000 
  2200.000      1.347718835      1.235318303      0.050000001      0.050000001      0.584435264   4.000 
  2204.000      1.335888028      1.218123078      0.050000001      0.050000001      0.533632716   4.000 
  2208.000      1.297491193      1.192747235      0.050000001      0.050000001      0.459114830   4.000 
  2212.000      1.298314571      1.284758449      0.050000001      0.050000001      0.531322678   4.000 
  2216.000      1.254745603      1.244341612      0.050000001      0.050000001      0.468587478   4.000 
  2220.000      1.196912766      1.219028831      0.050000001      0.050000001      0.462723533   4.000 
  2224.000      1.170205712      1.227969885      0.050000001      0.050000001      0.491566817   4.000 
  2228.000      1.128198624      1.187054992      0.050000001      0.050000001      0.495538592   4.000 
  2232.000      1.301234722      1.261288881      0.050000001      0.050000001      0.460728168   4.000 
  2236.000      1.190394998      1.184610248      0.050000001      0.050000001      0.402679682   4.000 
  2240.000      1.226890445      1.226033330      0.050000001      0.050000001      0.398448944   4.000 
  2244.000      1.239628792      1.286705256      0.050000001      0.050000001      0.501424154   4.000 
  2248.000      1.186624885      1.286971450      0.050000001      0.050000001      0.540749987   4.000 
  2252.000      1.218978167      1.289199352      0.050000001      0.050000001      0.482795000   4.000 
  2256.000      1.231757879      1.279390693      0.050000001      0.050000001      0.429615180   4.000 
  2260.000      1.317226052      1.274686694      0.050000001      0.050000001      0.447039167   4.000 
  2264.000      1.317064285      1.268295288      0.050000001      0.050000001      0.421264927   4.000 
  2268.000      1.364077687      1.391812325      0.050000001      0.050000001      0.627692064   4.000 
  2272.000      1.203923225      1.245933414      0.050000001      0.050000001      0.375599941   4.000 
  2276.000      1.253630519      1.288348317      0.050000001      0.050000001      0.402715405   4.000 
  2280.000      1.219141245      1.206232190      0.050000001      0.050000001      0.337620695   4.000 
  2284.000      1.223038912      1.271718025      0.050000001      0.050000001      0.366098642   4.000 
  2288.000      1.303503394      1.336521268      0.050000001      0.050000001      0.501810193   4.000 
  2292.000      1.250983238      1.268378735      0.050000001      0.050000001      0.333839059   4.000 
  2296.000      1.258410931      1.299809575      0.050000001      0.050000001      0.379209359   4.000 
  2300.000      1.353607297      1.305892229      0.050000001      0.050000001      0.471188585   4.000 
  2304.000      1.259570956      1.316678524      0.050000001      0.050000001      0.405689915   4.000 
  2308.000      1.376663208      1.357559443      0.050000001      0.050000001      0.535929283   4.000 
  2312.000      1.170087695      1.189486861      0.050000001      0.050000001      0.371562998   4.000 
  2316.000      1.138866544      1.133206129      0.050000001      0.050000001      0.401396990   4.000 
  2320.000      1.041226149      1.036870480      0.050000001      0.050000001      0.314276576   4.000 
  2324.000      0.883320570      1.001366258      0.050000001      0.050000001      0.523362517   4.000 
  2328.000      0.890589118      1.023410439      0.050000001      0.050000001      0.511447946   4.000 
  2332.000      1.034371614      1.110101819      0.050000001      0.050000001      0.401700020   4.000 
  2336.000      0.829482913      0.915030777      0.050000001      0.050000001      0.584261656   4.000 
  2340.000      0.837121546      0.909201920      0.050000001      0.050000001      0.537856499   4.000 
  2344.000      0.955207407      1.042092085      0.050000001      0.050000001      0.384049575   4.000 
  2348.000      0.948839366      1.001074553      0.050000001      0.050000001      0.345005393   4.000 
  2352.000      1.030103683      1.038370371      0.050000001      0.050000001      0.292071601   4.000 
  2356.000      0.958463311      0.979427457      0.050000001      0.050000001      0.323129316   4.000 
  2360.000      0.983313859      0.974889278      0.050000001      0.050000001      0.307674964   4.000 
  2364.000      0.967741847      0.883410454      0.050000001      0.050000001      0.286057711   4.000 
  2368.000      0.993684828      0.993153214      0.050000001      0.050000001      0.289522290   4.000 
  2372.000      1.010478258      0.980115116      0.050000001      0.050000001      0.287251314   4.000 
  2376.000      0.837119043      0.843267143      0.050000001      0.050000001      0.565108220   4.000 
  2380.000      0.914483070      0.852950454      0.050000001      0.050000001      0.375065366   4.000 
  2384.000      0.803750277      0.801208198      0.050000001      0.050000001      0.583574533   4.000 
  2388.000      0.913985848      0.934351623      0.050000001      0.050000001      0.354773402   4.000 
  2392.000      0.717007279      0.823365450      0.050000001      0.050000001      0.654206316   4.000 
  2396.000      0.820253849      0.937583148      0.050000001      0.050000001      0.534714619   4.000 
  2400.000      0.890068710      1.007652044      0.050000001      0.050000001      0.429304878   4.000 
  2404.000      0.795995057      0.966336310      0.050000001      0.050000001      0.579123855   4.000 
  2408.000      0.832154810      1.037162304      0.050000001      0.050000001      0.584469477   4.000 
  2412.000      0.645816147      0.847337186      0.050000001      0.050000001      0.651298443   4.000 
  2416.000      0.684885800      0.874683678      0.050000001      0.050000001      0.616849542   4.000 
  2420.000      0.668247461      0.865232050      0.050000001      0.050000001      0.576927980   4.000 
  2424.000      0.654459417      0.864573538      0.050000001      0.050000001      0.551191449   4.000 
  2428.000      0.702021301      0.884281516      0.050000001      0.050000001      0.545342962   4.000 
  2432.000      0.704749346      0.853652477      0.050000001      0.050000001      0.508329789   4.000 
  2436.000      0.534560740      0.737454712      0.050000001      0.050000001      0.570658406   4.000 
  2440.000      0.575863421      0.775178492      0.050000001      0.050000001      0.604360819   4.000 
  2444.000      0.597377777      0.810828030      0.050000001      0.050000001      0.579678098   4.000 
  2448.000      0.549448371      0.742671132      0.050000001      0.050000001      0.522426168   4.000 
  2452.000      0.632149875      0.831534207      0.050000001      0.050000001      0.507508636   4.000 
  2456.000      0.732289851      0.929203153      0.050000001      0.050000001      0.575566371   4.000 
  2460.000      0.751867652      0.930291414      0.050000001      0.050000001      0.540680130   4.000 
  2464.000      0.692950964      0.913396001      0.050000001      0.050000001      0.501026313   4.000 
  2468.000      0.692509651      0.903457224      0.050000001      0.050000001      0.460725387   4.000 
  2472.000      0.832668364      1.029023886      0.050000001      0.050000001      0.537722429   4.000 
  2476.000      0.752123654      0.975744963      0.050000001      0.050000001      0.548192859   4.000 
  2480.000      0.683400750      0.853071928      0.050000001      0.050000001      0.424011429   4.000 
  2484.000      0.723398089      0.926304996      0.050000001      0.050000001      0.458563368   4.000 
  2488.000      0.656184018      0.858509779      0.050000001      0.050000001      0.414300640   4.000 
  2492.000      0.764542043      0.963362992      0.050000001      0.050000001      0.482242266   4.000 
  2496.000      0.702476799      0.916114092      0.050000001      0.050000001      0.412592053   4.000 
  2500.000      0.640503645      0.823558271      0.050000001      0.050000001      0.446594238   4.000 
  2504.000      0.642263174      0.752958775      0.050000001      0.050000001      0.537940741   4.000 
  2508.000      0.729965270      0.790590763      0.050000001      0.050000001      0.545172095   4.000 
  2512.000      0.681098044      0.762045920      0.050000001      0.050000001      0.523032347   4.000 
  2516.000      0.709440827      0.737484574      0.050000001      0.050000001      0.539746761   4.000 
  2520.000      0.649392545      0.694612861      0.050000001      0.050000001      0.500424902   4.000 
  2524.000      0.668106675      0.679204106      0.050000001      0.050000001      0.469560862   4.000 
  2528.000      0.609902442      0.668385208      0.050000001      0.050000001      0.478201151   4.000 
  2532.000      0.573600829      0.684810281      0.050000001      0.050000001      0.469940782   4.000 
  2536.000      0.602177858      0.653666139      0.050000001      0.050000001      0.449293971   4.000 
  2540.000      0.493120193      0.608856499      0.050000001      0.050000001      0.426727136   4.000 
  2544.000      0.482615858      0.696563601      0.050000001      0.050000001      0.476600925   4.000 
  2548.000      0.616512954      0.793106079      0.050000001      0.050000001      0.451572259   4.000 
  2552.000      0.465278119      0.637854695      0.050000001      0.050000001      0.397216121   4.000 
  2556.000      0.472334772      0.690310299      0.050000001      0.050000001      0.448366880   4.000 
  2560.000      0.430156291      0.639563024      0.050000001      0.050000001      0.395102223   4.000 
  2564.000      0.500996232      0.667604625      0.050000001      0.050000001      0.395295302   4.000 
  2568.000      0.501037061      0.712145388      0.050000001      0.050000001      0.418735623   4.000 
  2572.000      0.480956495      0.701245129      0.050000001      0.050000001      0.401712855   4.000 
  2576.000      0.499892026      0.699030519      0.050000001      0.050000001      0.371066928   4.000 
  2580.000      0.556397021      0.742529988      0.050000001      0.050000001      0.428724607   4.000 
  2584.000      0.533728540      0.702996671      0.050000001      0.050000001      0.363201976   4.000 
  2588.000      0.497405112      0.637545407      0.050000001      0.050000001      0.353367726   4.000 
  2592.000      0.615662754      0.572221398      0.050000001      0.050000001      0.328796506   4.000 
  2596.000      0.629218817      0.640200794      0.050000001      0.050000001      0.395974954   4.000 
  2600.000      0.631477177      0.701872706      0.050000001      0.050000001      0.403853138   4.000 
  2604.000      0.630484045      0.689041138      0.050000001      0.050000001      0.383346717   4.000 
  2608.000      0.570337296      0.702952743      0.050000001      0.050000001      0.360878865   4.000 
  2612.000      0.722417057      0.822300017      0.050000001      0.050000001      0.434700290   4.000 
  2616.000      0.509719193      0.641101062      0.050000001      0.050000001      0.347715020   4.000 
  2620.000      0.461616784      0.627710104      0.050000001      0.050000001      0.315483391   4.000 
  2624.000      0.496476769      0.643755198      0.050000001      0.050000001      0.314294000   4.000 
  2628.000      0.584462345      0.721178174      0.050000001      0.050000001      0.360468467   4.000 
  2632.000      0.646305501      0.762382329      0.050000001      0.050000001      0.405564348   4.000 
  2636.000      0.709185541      0.738547444      0.050000001      0.050000001      0.466908813   4.000 
  2640.000      0.688994467      0.738747895      0.050000001      0.050000001      0.417547584   4.000 
  2644.000      0.698061645      0.769832850      0.050000001      0.050000001      0.406129201   4.000 
  2648.000      0.728737831      0.840216279      0.050000001      0.050000001      0.399203459   4.000 
  2652.000      0.887486815      0.868743062      0.050000001      0.050000001      0.412355820   4.000 
  2656.000      0.828135490      0.894755960      0.050000001      0.050000001      0.442918460   4.000 
  2660.000      0.851464391      0.839557827      0.050000001      0.050000001      0.453417897   4.000 
  2664.000      0.817045748      0.910083830      0.050000001      0.050000001      0.415102720   4.000 
  2668.000      0.893745184      1.101193190      0.050000001      0.050000001      0.589880586   4.000 
  2672.000      0.877866030      1.079260588      0.050000001      0.050000001      0.528358380   4.000 
  2676.000      0.765272796      0.977497160      0.050000001      0.050000001      0.466743390   4.000 
  2680.000      0.773055613      0.968584836      0.050000001      0.050000001      0.427735925   4.000 
  2684.000      0.862159729      0.948613465      0.050000001      0.050000001      0.369902770   4.000 
  2688.000      0.796700358      0.902225792      0.050000001      0.050000001      0.396528602   4.000 
  2692.000      0.852863669      0.898048580      0.050000001      0.050000001      0.360062679   4.000 
  2696.000      0.835435748      0.870069325      0.050000001      0.050000001      0.388868809   4.000 
  2700.000      0.869429410      1.007599354      0.050000001      0.050000001      0.393999775   4.000 
  2704.000      0.812736452      0.972312391      0.050000001      0.050000001      0.384535472   4.000 
  2708.000      0.824989498      1.002369165      0.050000001      0.050000001      0.408699751   4.000 
  2712.000      0.807063758      0.966720045      0.050000001      0.050000001      0.354165554   4.000 
  2716.000      0.727060199      0.928780138      0.050000001      0.050000001      0.370794217   4.000 
  2720.000      0.799928725      0.871041775      0.050000001      0.050000001      0.391599417   4.000 
  2724.000      0.914308608      0.947871745      0.050000001      0.050000001      0.297857861   4.000 
  2728.000      0.895740628      0.862930179      0.050000001      0.050000001      0.342110833   4.000 
  2732.000      0.803802490      0.700577676      0.050000001      0.050000001      0.312161863   4.000 
  2736.000      0.852531254      0.891516984      0.050000001      0.050000001      0.317825158   4.000 
  2740.000      0.735980332      0.674323142      0.050000001      0.050000001      0.364587069   4.000 
  2744.000      0.835013151      0.819926798      0.050000001      0.050000001      0.417280753   4.000 
  2748.000      0.860506475      0.735554278      0.050000001      0.050000001      0.246508360   4.000 
  2752.000      0.952058315      0.791190863      0.050000001      0.050000001      0.191860517   4.000 
  2756.000      0.909026206      0.689384103      0.050000001      0.050000001      0.209627469   4.000 
  2760.000      0.839119971      0.625870824      0.050000001      0.050000001      0.221571803   4.000 
  2764.000      0.924993694      0.716967642      0.050000001      0.050000001      0.190160751   4.000 
  2768.000      0.868266225      0.683422863      0.050000001      0.050000001      0.184635560   4.000 
  2772.000      0.966350615      0.771866620      0.050000001      0.050000001      0.186095973   4.000 
  2776.000      0.802958667      0.586129487      0.050000001      0.050000001      0.245753348   4.000 
  2780.000      0.870424330      0.697175801      0.050000001      0.050000001      0.179520170   4.000 
  2784.000      0.841240883      0.656919301      0.050000001      0.050000001      0.184573690   4.000 
  2788.000      0.871969283      0.701719940      0.050000001      0.050000001      0.174666007   4.000 
  2792.000      0.857632101      0.674465358      0.050000001      0.050000001      0.175354640   4.000 
  2796.000      0.845021546      0.662077010      0.050000001      0.050000001      0.175428828   4.000 
  2800.000      0.837930202      0.838848770      0.050000001      0.050000001      0.373873552   4.000 
  2804.000      0.858328521      0.874688923      0.050000001      0.050000001      0.309008340   4.000 
  2808.000      0.817565799      0.784821689      0.050000001      0.050000001      0.416657170   4.000 
  2812.000      0.709251881      0.679256022      0.050000001      0.050000001      0.377574245   4.000 
  2816.000      0.847390056      0.685555637      0.050000001      0.050000001      0.175366064   4.000 
  2820.000      0.720972419      0.543502033      0.050000001      0.050000001      0.227685670   4.000 
  2824.000      0.716262460      0.533200085      0.050000001      0.050000001      0.226454914   4.000 
  2828.000      0.746479452      0.544769108      0.050000001      0.050000001      0.256349027   4.000 
  2832.000      0.707509995      0.488481432      0.050000001      0.050000001      0.262057265   4.000 
  2836.000      0.742099226      0.521737576      0.050000001      0.050000001      0.288710038   4.000 
  2840.000      0.785280168      0.565766692      0.050000001      0.050000001      0.255011141   4.000 
  2844.000      0.822008133      0.607530296      0.050000001      0.050000001      0.207679709   4.000 
  2848.000      0.814618111      0.598784924      0.050000001      0.050000001      0.210396826   4.000 
  2852.000      0.808347285      0.591638207      0.050000001      0.050000001      0.212355256   4.000 
  2856.000      0.697491050      0.631045818      0.050000001      0.050000001      0.285558800   4.000 
  2860.000      0.669259787      0.577134490      0.050000001      0.050000001      0.215704719   4.000 
  2864.000      0.750877976      0.690187573      0.050000001      0.050000001      0.346755624   4.000 
  2868.000      0.737794518      0.649235368      0.050000001      0.050000001      0.259036044   4.000 
  2872.000      0.734395385      0.614312708      0.050000001      0.050000001      0.200293322   4.000 
  2876.000      0.768252373      0.661429644      0.050000001      0.050000001      0.228842179   4.000 
  2880.000      0.752214551      0.641863763      0.050000001      0.050000001      0.210176309   4.000 
  2884.000      0.659990191      0.604535401      0.050000001      0.050000001      0.263515353   4.000 
  2888.000      0.737668276      0.675723910      0.050000001      0.050000001      0.296641966   4.000 
  2892.000      0.748404920      0.666305363      0.050000001      0.050000001      0.252180119   4.000 
  2896.000      0.710604727      0.585784614      0.050000001      0.050000001      0.179874579   4.000 
  2900.000      0.761346400      0.676455140      0.050000001      0.050000001      0.251443585   4.000 
  2904.000      0.501545966      0.624834001      0.050000001      0.050000001      0.323941946   4.000 
  2908.000      0.638445795      0.609558761      0.050000001      0.050000001      0.297577600   4.000 
  2912.000      0.720452309      0.630479515      0.050000001      0.050000001      0.211140593   4.000 
  2916.000      0.712122023      0.620478272      0.050000001      0.050000001      0.201948007   4.000 
  2920.000      0.684689581      0.505354643      0.050000001      0.050000001      0.180263897   4.000 
  2924.000      0.627398431      0.459573299      0.050000001      0.050000001      0.176180879   4.000 
  2928.000      0.633974373      0.465264529      0.050000001      0.050000001      0.168894649   4.000 
  2932.000      0.636212051      0.465170234      0.050000001      0.050000001      0.166011194   4.000 
  2936.000      0.646787643      0.492934287      0.050000001      0.050000001      0.156689843   4.000 
  2940.000      0.712374628      0.532112777      0.050000001      0.050000001      0.186845223   4.000 
  2944.000      0.667410851      0.506891072      0.050000001      0.050000001      0.155399988   4.000 
  2948.000      0.610735178      0.424411476      0.050000001      0.050000001      0.206403693   4.000 
  2952.000      0.598845422      0.438674569      0.050000001      0.050000001      0.186172585   4.000 
  2956.000      0.598260939      0.478712499      0.050000001      0.050000001      0.184217513   4.000 
  2960.000      0.698023140      0.515585899      0.050000001      0.050000001      0.175866663   4.000 
  2964.000      0.699848711      0.507521272      0.050000001      0.050000001      0.183111489   4.000 
  2968.000      0.746432424      0.569870889      0.050000001      0.050000001      0.174577097   4.000 
  2972.000      0.668962836      0.549637794      0.050000001      0.050000001      0.159551342   4.000 
  2976.000      0.635744214      0.510243356      0.050000001      0.050000001      0.157486180   4.000 
  2980.000      0.774374664      0.654724360      0.050000001      0.050000001      0.181050062   4.000 
  2984.000      0.741951883      0.649672151      0.050000001      0.050000001      0.203563571   4.000 
  2988.000      0.650407135      0.579878211      0.050000001      0.050000001      0.211951057   4.000 
  2992.000      0.701113462      0.509066641      0.050000001      0.050000001      0.175608794   4.000 
  2996.000      0.621589720      0.452055395      0.050000001      0.050000001      0.160038382   4.000 
  3000.000      0.659030616      0.470087141      0.050000001      0.050000001      0.151871522   4.000 
  3004.000      0.645654023      0.485823989      0.050000001      0.050000001      0.136568745   4.000 
  3008.000      0.702034473      0.514784694      0.050000001      0.050000001      0.165664822   4.000 
  3012.000      0.730750382      0.541878760      0.050000001      0.050000001      0.180328468   4.000 
  3016.000      0.606432319      0.431124806      0.050000001      0.050000001      0.180105686   4.000 
  3020.000      0.741787195      0.545109153      0.050000001      0.050000001      0.189981560   4.000 
  3024.000      0.621900141      0.424318999      0.050000001      0.050000001      0.191290796   4.000 
  3028.000      0.604360461      0.428550601      0.050000001      0.050000001      0.177144130   4.000 
  3032.000      0.585055709      0.437533528      0.050000001      0.050000001      0.173789779   4.000 
  3036.000      0.634744167      0.511652410      0.050000001      0.050000001      0.146377295   4.000 
  3040.000      0.609295368      0.428169876      0.050000001      0.050000001      0.171224793   4.000 
  3044.000      0.650416732      0.462879896      0.050000001      0.050000001      0.139190525   4.000 
  3048.000      0.651905477      0.471516311      0.050000001      0.050000001      0.131520897   4.000 
  3052.000      0.650257587      0.475153327      0.050000001      0.050000001      0.127099693   4.000 
  3056.000      0.688589096      0.509451032      0.050000001      0.050000001      0.140578508   4.000 
  3060.000      0.704829514      0.513690591      0.050000001      0.050000001      0.158285161   4.000 
  3064.000      0.750902295      0.565842450      0.050000001      0.050000001      0.167430679   4.000 
  3068.000      0.669843853      0.481071323      0.050000001      0.050000001      0.133178641   4.000 
  3072.000      0.768865824      0.564729571      0.050000001      0.050000001      0.187378506   4.000 
  3076.000      0.599234700      0.401075602      0.050000001      0.050000001      0.209577580   4.000 
  3080.000      0.595385611      0.387327790      0.050000001      0.050000001      0.230579873   4.000 
  3084.000      0.573198974      0.373926789      0.050000001      0.050000001      0.219562590   4.000 
  3088.000      0.548795104      0.398041844      0.050000001      0.050000001      0.185412029   4.000 
  3092.000      0.472975314      0.414414853      0.050000001      0.050000001      0.243848463   4.000 
  3096.000      0.514930010      0.418977380      0.050000001      0.050000001      0.207489769   4.000 
  3100.000      0.529742956      0.417581081      0.050000001      0.050000001      0.189937830   4.000 
  3104.000      0.508422375      0.447661608      0.050000001      0.050000001      0.230029762   4.000 
  3108.000      0.549293518      0.448660463      0.050000001      0.050000001      0.185985406   4.000 
  3112.000      0.677409410      0.511178851      0.050000001      0.050000001      0.124528458   4.000 
  3116.000      0.617226422      0.466490775      0.050000001      0.050000001      0.127039731   4.000 
  3120.000      0.725981832      0.621653378      0.050000001      0.050000001      0.170808196   4.000 
  3124.000      0.828175247      0.701038480      0.050000001      0.050000001      0.203469555   4.000 
  3128.000      0.812537670      0.725644827      0.050000001      0.050000001      0.289630115   4.000 
  3132.000      0.584336877      0.776639640      0.050000001      0.050000001      0.409105698   4.000 
  3136.000      0.683539689      0.845285833      0.050000001      0.050000001      0.324291190   4.000 
  3140.000      0.610027909      0.789563954      0.050000001      0.050000001      0.379575769   4.000 
  3144.000      0.756396830      0.930452645      0.050000001      0.050000001      0.335228284   4.000 
  3148.000      0.789240479      0.944176853      0.050000001      0.050000001      0.311758935   4.000 
  3152.000      0.643593132      0.807702363      0.050000001      0.050000001      0.339844426   4.000 
  3156.000      0.646563470      0.858746231      0.050000001      0.050000001      0.341642102   4.000 
  3160.000      0.632827699      0.799247742      0.050000001      0.050000001      0.331487358   4.000 
  3164.000      0.740114033      0.829293907      0.050000001      0.050000001      0.370776415   4.000 
  3168.000      0.684476316      0.896558642      0.050000001      0.050000001      0.325319072   4.000 
  3172.000      0.569930971      0.766565442      0.050000001      0.050000001      0.370777210   4.000 
  3176.000      0.515771687      0.718228579      0.050000001      0.050000001      0.323024909   4.000 
  3180.000      0.570254624      0.733578503      0.050000001      0.050000001      0.317165295   4.000 
  3184.000      0.504103720      0.691134632      0.050000001      0.050000001      0.287166218   4.000 
  3188.000      0.438247442      0.630205929      0.050000001      0.050000001      0.311711232   4.000 
  3192.000      0.443076938      0.635172367      0.050000001      0.050000001      0.298780163   4.000 
  3196.000      0.448764116      0.625477731      0.050000001      0.050000001      0.278807461   4.000 
  3200.000      0.519418240      0.653714418      0.050000001      0.050000001      0.288159251   4.000 
  3204.000      0.513294280      0.651503026      0.050000001      0.050000001      0.275018831   4.000 
  3208.000      0.393883437      0.574849188      0.050000001      0.050000001      0.340049704   4.000 
  3212.000      0.465978444      0.659558058      0.050000001      0.050000001      0.264893373   4.000 
  3216.000      0.554418445      0.736957729      0.050000001      0.050000001      0.306296130   4.000 
  3220.000      0.621280491      0.784819126      0.050000001      0.050000001      0.315294464   4.000 
  3224.000      0.568326473      0.714094222      0.050000001      0.050000001      0.280428807   4.000 
  3228.000      0.441921413      0.625352263      0.050000001      0.050000001      0.264560342   4.000 
  3232.000      0.411958426      0.590003133      0.050000001      0.050000001      0.295722067   4.000 
  3236.000      0.399915934      0.578509748      0.050000001      0.050000001      0.306377451   4.000 
  3240.000      0.405272275      0.588949025      0.050000001      0.050000001      0.289547722   4.000 
  3244.000      0.470813096      0.642065525      0.050000001      0.050000001      0.235889892   4.000 
  3248.000      0.437083364      0.593559384      0.050000001      0.050000001      0.244677703   4.000 
  3252.000      0.424705416      0.619616926      0.050000001      0.050000001      0.254172166   4.000 
  3256.000      0.521775424      0.730170012      0.050000001      0.050000001      0.292813520   4.000 
  3260.000      0.554474652      0.742863536      0.050000001      0.050000001      0.288429141   4.000 
  3264.000      0.419510603      0.587616622      0.050000001      0.050000001      0.248573124   4.000 
  3268.000      0.447240025      0.639333904      0.050000001      0.050000001      0.231667479   4.000 
  3272.000      0.586544156      0.756983221      0.050000001      0.050000001      0.289903422   4.000 
  3276.000      0.594296038      0.790207267      0.050000001      0.050000001      0.316780110   4.000 
  3280.000      0.696447492      0.864434242      0.050000001      0.050000001      0.283942242   4.000 
  3284.000      0.581767023      0.747577667      0.050000001      0.050000001      0.267814279   4.000 
  3288.000      0.628605545      0.774943471      0.050000001      0.050000001      0.279390077   4.000 
  3292.000      0.597347021      0.788838446      0.050000001      0.050000001      0.289774537   4.000 
  3296.000      0.624040246      0.822494149      0.050000001      0.050000001      0.292965035   4.000 
  3300.000      0.638145149      0.771329224      0.050000001      0.050000001      0.265402754   4.000 
  3304.000      0.576305151      0.722572684      0.050000001      0.050000001      0.243234018   4.000 
  3308.000      0.709688902      0.913358986      0.050000001      0.050000001      0.314627806   4.000 
  3312.000      0.770831823      0.957080781      0.050000001      0.050000001      0.319270353   4.000 
  3316.000      0.814265430      0.960027218      0.050000001      0.050000001      0.300295552   4.000 
  3320.000      0.741603911      0.911957085      0.050000001      0.050000001      0.292869568   4.000 
  3324.000      0.858457327      0.997617781      0.050000001      0.050000001      0.338150899   4.000 
  3328.000      0.853106022      0.886808932      0.050000001      0.050000001      0.281543593   4.000 
  3332.000      0.899247169      1.068759799      0.050000001      0.050000001      0.441765110   4.000 
  3336.000      0.768131733      0.925446570      0.050000001      0.050000001      0.277752856   4.000 
  3340.000      0.722781420      0.911234498      0.050000001      0.050000001      0.280660450   4.000 
  3344.000      0.685693383      0.871238589      0.050000001      0.050000001      0.259557525   4.000 
  3348.000      0.677467644      0.832304299      0.050000001      0.050000001      0.253809949   4.000 
  3352.000      0.925113082      0.775589287      0.050000001      0.050000001      0.189347565   4.000 
  3356.000      0.793371141      0.780510008      0.050000001      0.050000001      0.411449671   4.000 
  3360.000      0.807460070      0.748593032      0.050000001      0.050000001      0.338965615   4.000 
  3364.000      0.707291603      0.796672404      0.050000001      0.050000001      0.308482409   4.000 
  3368.000      0.830614090      0.789227188      0.050000001      0.050000001      0.343776226   4.000 
  3372.000      0.714083612      0.723254859      0.050000001      0.050000001      0.337259849   4.000 
  3376.000      0.758646071      0.837306559      0.050000001      0.050000001      0.333095014   4.000 
  3380.000      0.861839473      0.842628360      0.050000001      0.050000001      0.305708885   4.000 
  3384.000      0.798477709      0.914618790      0.050000001      0.050000001      0.258468290   4.000 
  3388.000      0.685090780      0.856808662      0.050000001      0.050000001      0.237273415   4.000 
  3392.000      0.734256566      0.924877763      0.050000001      0.050000001      0.267013748   4.000 
  3396.000      0.702007174      0.919071078      0.050000001      0.050000001      0.279404978   4.000 
  3400.000      0.671200037      0.872742653      0.050000001      0.050000001      0.244145910   4.000 
  3404.000      0.659289837      0.860571623      0.050000001      0.050000001      0.242691954   4.000 
  3408.000      0.618779898      0.805030465      0.050000001      0.050000001      0.254704078   4.000 
  3412.000      0.623649180      0.817001760      0.050000001      0.050000001      0.251162807   4.000 
  3416.000      0.660843492      0.860924602      0.050000001      0.050000001      0.229798396   4.000 
  3420.000      0.592438340      0.774257958      0.050000001      0.050000001      0.244812906   4.000 
  3424.000      0.554193139      0.731074452      0.050000001      0.050000001      0.236005584   4.000 
  3428.000      0.583663940      0.765968978      0.050000001      0.050000001      0.236210008   4.000 
  3432.000      0.727881908      0.940560818      0.050000001      0.050000001      0.277055045   4.000 
  3436.000      0.692434251      0.878398180      0.050000001      0.050000001      0.215151628   4.000 
  3440.000      0.685787141      0.897011817      0.050000001      0.050000001      0.233317216   4.000 
  3444.000      0.711508274      0.917947531      0.050000001      0.050000001      0.238904218   4.000 
  3448.000      0.817609727      0.988653541      0.050000001      0.050000001      0.315535665   4.000 
  3452.000      0.781249106      0.999744773      0.050000001      0.050000001      0.354932626   4.000 
  3456.000      0.802427769      1.009793758      0.050000001      0.050000001      0.353347381   4.000 
  3460.000      0.864790738      1.085025907      0.050000001      0.050000001      0.485456824   4.000 
  3464.000      0.805071890      0.992788672      0.050000001      0.050000001      0.297067165   4.000 
  3468.000      0.688322127      0.862876713      0.050000001      0.050000001      0.199025114   4.000 
  3472.000      0.829041719      1.030133963      0.050000001      0.050000001      0.360685428   4.000 
  3476.000      0.788323164      0.987072825      0.050000001      0.050000001      0.279477775   4.000 
  3480.000      0.867464364      1.065274119      0.050000001      0.050000001      0.402589480   4.000 
  3484.000      0.838714600      1.038676023      0.050000001      0.050000001      0.346669555   4.000 
  3488.000      0.810430288      1.018800616      0.050000001      0.050000001      0.314812342   4.000 
  3492.000      1.024783969      1.153990388      0.050000001      0.050000001      0.513562997   4.000 
  3496.000      0.975354016      1.160608292      0.050000001      0.050000001      0.566541751   4.000 
  3500.000      0.870603263      1.075478911      0.050000001      0.050000001      0.396405816   4.000 
  3504.000      0.851974905      1.017754674      0.050000001      0.050000001      0.282540600   4.000 
  3508.000      0.840416431      1.059736729      0.050000001      0.050000001      0.356449445   4.000 
  3512.000      0.873879135      1.088972688      0.050000001      0.050000001      0.400868297   4.000 
  3516.000      0.910631478      1.123818636      0.050000001      0.050000001      0.490427256   4.000 
  3520.000      0.710283220      0.916208923      0.050000001      0.050000001      0.226654152   4.000 
  3524.000      0.735444069      0.944754839      0.050000001      0.050000001      0.243204653   4.000 
  3528.000      0.758274496      0.972673476      0.050000001      0.050000001      0.259711484   4.000 
  3532.000      0.756645441      0.955081761      0.050000001      0.050000001      0.227670709   4.000 
  3536.000      0.856664181      1.050867319      0.050000001      0.050000001      0.301643829   4.000 
  3540.000      0.846982360      1.052760005      0.050000001      0.050000001      0.301460663   4.000 
  3544.000      0.900811374      1.116010189      0.050000001      0.050000001      0.437027613   4.000 
  3548.000      0.843827367      1.054593801      0.050000001      0.050000001      0.295168698   4.000 
  3552.000      0.706991613      0.923225522      0.050000001      0.050000001      0.225505769   4.000 
  3556.000      0.676275074      0.889828146      0.050000001      0.050000001      0.211512824   4.000 
  3560.000      0.695880651      0.899630189      0.050000001      0.050000001      0.197683255   4.000 
  3564.000      0.787810385      0.995097518      0.050000001      0.050000001      0.251841664   4.000 
  3568.000      0.795479357      1.011717081      0.050000001      0.050000001      0.267364999   4.000 
  3572.000      0.656522989      0.877021611      0.050000001      0.050000001      0.221843024   4.000 
  3576.000      0.794811428      0.992406785      0.050000001      0.050000001      0.229395012   4.000 
  3580.000      0.732354879      0.939586103      0.050000001      0.050000001      0.211111148   4.000 
  3584.000      0.708364606      0.923734128      0.050000001      0.050000001      0.206219117   4.000 
  3588.000      0.836858571      1.014552593      0.050000001      0.050000001      0.231416225   4.000 
  3592.000      0.790959597      1.010861754      0.050000001      0.050000001      0.253950238   4.000 
  3596.000      0.785065830      1.000909567      0.050000001      0.050000001      0.236330529   4.000 
  3600.000      0.782771885      0.993489444      0.050000001      0.050000001      0.220977763   4.000 
  3604.000      0.671004713      0.867522478      0.050000001      0.050000001      0.186083595   4.000 
  3608.000      0.715719521      0.918165565      0.050000001      0.050000001      0.187784890   4.000 
  3612.000      0.718082547      0.904007137      0.050000001      0.050000001      0.176129202   4.000 
  3616.000      0.806998551      1.020545721      0.050000001      0.050000001      0.236391226   4.000 
  3620.000      0.717383444      0.917264521      0.050000001      0.050000001      0.179661254   4.000 
  3624.000      0.752701759      0.890168130      0.050000001      0.050000001      0.201964796   4.000 
  3628.000      0.613662243      0.766109169      0.050000001      0.050000001      0.220504522   4.000 
  3632.000      0.599998832      0.724104524      0.050000001      0.050000001      0.226774514   4.000 
  3636.000      0.649259925      0.801141560      0.050000001      0.050000001      0.209092061   4.000 
  3640.000      0.762303412      0.841969967      0.050000001      0.050000001      0.284260054   4.000 
  3644.000      0.737085223      0.827769160      0.050000001      0.050000001      0.257762253   4.000 
  3648.000      0.656172097      0.832360566      0.050000001      0.050000001      0.187868059   4.000 
  3652.000      0.640115142      0.846002281      0.050000001      0.050000001      0.206154565   4.000 
  3656.000      0.646038055      0.849193454      0.050000001      0.050000001      0.193673591   4.000 
  3660.000      0.858624101      1.054559469      0.050000001      0.050000001      0.261096517   4.000 
  3664.000      0.759828448      0.959631324      0.050000001      0.050000001      0.188138664   4.000 
  3668.000      0.645228148      0.760186613      0.050000001      0.050000001      0.223974804   4.000 
  3672.000      0.643132865      0.809489191      0.050000001      0.050000001      0.189242959   4.000 
  3676.000      0.748170674      0.953782856      0.050000001      0.050000001      0.187084337   4.000 
  3680.000      0.759377539      0.967953384      0.050000001      0.050000001      0.190921545   4.000 
  3684.000      0.792476118      0.981982827      0.050000001      0.050000001      0.182190776   4.000 
  3688.000      0.748273551      0.927165926      0.050000001      0.050000001      0.164251496   4.000 
  3692.000      0.612320721      0.766328275      0.050000001      0.050000001      0.200572252   4.000 
  3696.000      0.684828460      0.875513256      0.050000001      0.050000001      0.155952772   4.000 
  3700.000      0.547119379      0.721721828      0.050000001      0.050000001      0.219731053   4.000 
  3704.000      0.723928571      0.911237001      0.050000001      0.050000001      0.157041540   4.000 
  3708.000      0.639775157      0.824251711      0.050000001      0.050000001      0.183391889   4.000 
  3712.000      0.763175488      0.801855326      0.050000001      0.050000001      0.326171001   4.000 
  3716.000      0.733322024      0.808850884      0.050000001      0.050000001      0.260722935   4.000 
  3720.000      0.732529700      0.842935145      0.050000001      0.050000001      0.202649752   4.000 
  3724.000      0.719815314      0.833379984      0.050000001      0.050000001      0.191852589   4.000 
  3728.000      0.709567547      0.770185769      0.050000001      0.050000001      0.272469938   4.000 
  3732.000      0.657881618      0.779428542      0.050000001      0.050000001      0.197079718   4.000 
  3736.000      0.789474547      0.869228303      0.050000001      0.050000001      0.241493464   4.000 
  3740.000      0.883039594      0.990306497      0.050000001      0.050000001      0.236205399   4.000 
  3744.000      0.852426052      1.063073874      0.050000001      0.050000001      0.268326879   4.000 
  3748.000      0.771755874      0.984147012      0.050000001      0.050000001      0.191100995   4.000 
  3752.000      0.830722630      1.034722924      0.050000001      0.050000001      0.220230202   4.000 
  3756.000      0.827005386      1.004122496      0.050000001      0.050000001      0.185108960   4.000 
  3760.000      0.935156584      1.146489024      0.050000001      0.050000001      0.502003670   4.000 
  3764.000      0.950048268      1.167138457      0.050000001      0.050000001      0.523164550   4.000 
  3768.000      0.755255938      0.901350975      0.050000001      0.050000001      0.164956957   4.000 
  3772.000      0.790488422      0.958135366      0.050000001      0.050000001      0.158166776   4.000 
  3776.000      1.031868696      1.200697899      0.050000001      0.050000001      0.570825696   4.000 
  3780.000      1.031229496      1.178817391      0.050000001      0.050000001      0.492681384   4.000 
  3784.000      1.030648828      1.231807828      0.050000001      0.050000001      0.579666098   4.000 
  3788.000      1.096728802      1.254200935      0.050000001      0.050000001      0.572162429   4.000 
  3792.000      1.001314402      1.202044725      0.050000001      0.050000001      0.501073321   4.000 
  3796.000      0.991299510      1.158018827      0.050000001      0.050000001      0.421746413   4.000 
  3800.000      0.951630771      1.155983448      0.050000001      0.050000001      0.436172843   4.000 
  3804.000      0.927594662      1.140266657      0.050000001      0.050000001      0.412439823   4.000 
  3808.000      0.903651953      1.119750857      0.050000001      0.050000001      0.368950526   4.000 
  3812.000      0.983453393      1.198338985      0.050000001      0.050000001      0.452942133   4.000 
  3816.000      1.108337998      1.283431768      0.050000001      0.050000001      0.572076201   4.000 
  3820.000      1.033124447      1.228938818      0.050000001      0.050000001      0.486156503   4.000 
  3824.000      1.054353952      1.215734959      0.050000001      0.050000001      0.450273037   4.000 
  3828.000      1.115618229      1.298450351      0.050000001      0.050000001      0.550984899   4.000 
  3832.000      1.074429512      1.276092887      0.050000001      0.050000001      0.514148553   4.000 
  3836.000      1.089422584      1.284543991      0.050000001      0.050000001      0.493082007   4.000 
  3840.000      0.983450532      1.207189560      0.050000001      0.050000001      0.429776788   4.000 
  3844.000      0.925384879      1.114387512      0.050000001      0.050000001      0.342980385   4.000 
  3848.000      0.842920244      1.035101414      0.050000001      0.050000001      0.206880569   4.000 
  3852.000      0.894155383      1.088702083      0.050000001      0.050000001      0.288189133   4.000 
  3856.000      0.783464491      0.998991907      0.050000001      0.050000001      0.190500518   4.000 
  3860.000      0.945900798      1.155730963      0.050000001      0.050000001      0.368623416   4.000 
  3864.000      0.875367224      1.083698392      0.050000001      0.050000001      0.267908335   4.000 
  3868.000      0.908327758      1.102218866      0.050000001      0.050000001      0.293443878   4.000 
  3872.000      0.928231657      1.138047934      0.050000001      0.050000001      0.333247304   4.000 
  3876.000      0.789443910      1.000361681      0.050000001      0.050000001      0.182558397   4.000 
  3880.000      0.865069091      1.069293499      0.050000001      0.050000001      0.232224743   4.000 
  3884.000      0.855518341      1.041737318      0.050000001      0.050000001      0.195859472   4.000 
  3888.000      0.658051074      0.852113068      0.050000001      0.050000001      0.160010686   4.000 
  3892.000      0.942530215      1.028833628      0.050000001      0.050000001      0.255965074   4.000 
  3896.000      0.842003584      0.938067675      0.050000001      0.050000001      0.199243724   4.000 
  3900.000      0.843025446      0.999839365      0.050000001      0.050000001      0.171235740   4.000 
  3904.000      0.897170484      1.013478518      0.050000001      0.050000001      0.212801635   4.000 
  3908.000      0.792411923      0.942709684      0.050000001      0.050000001      0.151874383   4.000 
  3912.000      0.786946237      0.894798100      0.050000001      0.050000001      0.190654894   4.000 
  3916.000      0.729290187      0.836676002      0.050000001      0.050000001      0.189548055   4.000 
  3920.000      0.727680802      0.872888446      0.050000001      0.050000001      0.150062283   4.000 
  3924.000      0.660917521      0.818856776      0.050000001      0.050000001      0.158933342   4.000 
  3928.000      0.781314135      0.935041249      0.050000001      0.050000001      0.146314134   4.000 
  3932.000      0.852899790      1.005416155      0.050000001      0.050000001      0.170810839   4.000 
  3936.000      0.711911976      0.900595605      0.050000001      0.050000001      0.138173878   4.000 
  3940.000      0.771834433      0.985398829      0.050000001      0.050000001      0.168391844   4.000 
  3944.000      0.720013976      0.931336761      0.050000001      0.050000001      0.155519625   4.000 
  3948.000      0.719175279      0.875224173      0.050000001      0.050000001      0.136264275   4.000 
  3952.000      0.734866440      0.908117354      0.050000001      0.050000001      0.134106735   4.000 
  3956.000      0.864648461      1.021100402      0.050000001      0.050000001      0.175746898   4.000 
  3960.000      0.886828244      1.062852025      0.050000001      0.050000001      0.210433702   4.000 
  3964.000      0.974857628      1.144457102      0.050000001      0.050000001      0.321632167   4.000 
  3968.000      0.904263079      1.107007027      0.050000001      0.050000001      0.268514315   4.000 
  3972.000      0.921859980      1.126136303      0.050000001      0.050000001      0.288799286   4.000 
  3976.000      0.922168493      1.135706425      0.050000001      0.050000001      0.295191288   4.000 
  3980.000      0.977890491      1.183704138      0.050000001      0.050000001      0.345847646   4.000 
  3984.000      1.000155926      1.210570216      0.050000001      0.050000001      0.376599431   4.000 
  3988.000      0.907129288      1.124171495      0.050000001      0.050000001      0.272130410   4.000 
  3992.000      0.840364516      1.052036285      0.050000001      0.050000001      0.193213463   4.000 
  3996.000      0.911172509      1.126627207      0.050000001      0.050000001      0.265856008   4.000 
  4000.000      1.048436761      1.257198334      0.050000001      0.050000001      0.443497698   4.000 
  4004.000      1.000383496      1.195873737      0.050000001      0.050000001      0.331680159   4.000 
  4008.000      0.835102201      1.022338510      0.050000001      0.050000001      0.159815609   4.000 
  4012.000      0.714759588      0.845504999      0.050000001      0.050000001      0.150562813   4.000 
  4016.000      0.809976161      0.881424189      0.050000001      0.050000001      0.213808239   4.000 
  4020.000      0.781475902      0.807831824      0.050000001      0.050000001      0.295117001   4.000 
  4024.000      0.937010109      0.978647530      0.050000001      0.050000001      0.240446548   4.000 
  4028.000      0.943414867      0.999685764      0.050000001      0.050000001      0.231184224   4.000 
  4032.000      0.993200004      0.997934878      0.050000001      0.050000001      0.250208000   4.000 
  4036.000      0.874666274      0.849474669      0.050000001      0.050000001      0.280279358   4.000 
  4040.000      0.917449474      0.809256852      0.050000001      0.050000001      0.232264082   4.000 
  4044.000      0.771697879      0.825727582      0.050000001      0.050000001      0.249621431   4.000 
  4048.000      0.708536208      0.904660285      0.050000001      0.050000001      0.132430027   4.000 
  4052.000      0.644368470      0.703368485      0.050000001      0.050000001      0.259927789   4.000 
  4056.000      0.634612262      0.619383872      0.050000001      0.050000001      0.283492108   4.000 
  4060.000      0.742159188      0.799523711      0.050000001      0.050000001      0.244164467   4.000 
  4064.000      0.892105222      0.911258459      0.050000001      0.050000001      0.246148388   4.000 
  4068.000      0.774015903      0.777144194      0.050000001      0.050000001      0.306905409   4.000 
  4072.000      0.753313422      0.768362045      0.050000001      0.050000001      0.293048183   4.000 
  4076.000      0.825762033      0.780922234      0.050000001      0.050000001      0.289417684   4.000 
  4080.000      0.907750249      0.867694974      0.050000001      0.050000001      0.267577072   4.000 
  4084.000      0.818174779      0.852568269      0.050000001      0.050000001      0.235188087   4.000 
  4088.000      0.744271874      0.736830831      0.050000001      0.050000001      0.301228225   4.000 
  4092.000      0.740630865      0.755518556      0.050000001      0.050000001      0.278768261   4.000 
  4096.000      0.865635991      0.870127797      0.050000001      0.050000001      0.235146185   4.000 
  4100.000      0.863688767      0.939735174      0.050000001      0.050000001      0.195676704   4.000 
  4104.000      0.881380081      0.974654555      0.050000001      0.050000001      0.190212468   4.000 
  4108.000      0.882696450      0.936632514      0.050000001      0.050000001      0.207762122   4.000 
  4112.000      0.931417108      0.951312304      0.050000001      0.050000001      0.230199893   4.000 
  4116.000      1.000031829      1.059726357      0.050000001      0.050000001      0.254290760   4.000 
  4120.000      0.791146398      0.864405870      0.050000001      0.050000001      0.199021141   4.000 
  4124.000      0.784421682      0.832552314      0.050000001      0.050000001      0.223290920   4.000 
  4128.000      0.738610804      0.740365207      0.050000001      0.050000001      0.280203144   4.000 
  4132.000      0.693363905      0.737089694      0.050000001      0.050000001      0.249997556   4.000 
  4136.000      0.765947938      0.780313015      0.050000001      0.050000001      0.253327906   4.000 
  4140.000      0.684950590      0.846150219      0.050000001      0.050000001      0.128090511   4.000 
  4144.000      0.736680150      0.822234869      0.050000001      0.050000001      0.173272212   4.000 
  4148.000      0.661637843      0.744363129      0.050000001      0.050000001      0.213661154   4.000 
  4152.000      0.631466091      0.669108510      0.050000001      0.050000001      0.273307820   4.000 
  4156.000      0.736283302      0.791061580      0.050000001      0.050000001      0.204745471   4.000 
  4160.000      0.674092650      0.733986378      0.050000001      0.050000001      0.225048820   4.000 
  4164.000      0.766490042      0.798929095      0.050000001      0.050000001      0.220784366   4.000 
  4168.000      0.930239081      0.847833395      0.050000001      0.050000001      0.240837018   4.000 
  4172.000      0.875324607      0.768782437      0.050000001      0.050000001      0.212400436   4.000 
  4176.000      0.896897256      0.823071897      0.050000001      0.050000001      0.242514014   4.000 
  4180.000      0.908470690      0.933837831      0.050000001      0.050000001      0.218871156   4.000 
  4184.000      0.864385784      0.846743941      0.050000001      0.050000001      0.231877029   4.000 
  4188.000      0.865587413      0.833420455      0.050000001      0.050000001      0.235549708   4.000 
  4192.000      0.763181269      0.721992493      0.050000001      0.050000001      0.260026395   4.000 
  4196.000      0.920334876      0.800853550      0.050000001      0.050000001      0.193494598   4.000 
  4200.000      0.919650614      0.835090041      0.050000001      0.050000001      0.218855699   4.000 
  4204.000      0.984877169      0.775234461      0.050000001      0.050000001      0.186791639   4.000 
  4208.000      1.004201174      0.801633954      0.050000001      0.050000001      0.180069764   4.000 
  4212.000      1.060803533      0.843201220      0.050000001      0.050000001      0.221262912   4.000 
  4216.000      1.021232128      0.811838269      0.050000001      0.050000001      0.188098709   4.000 
  4220.000      0.882979333      0.669647515      0.050000001      0.050000001      0.174027145   4.000 
  4224.000      0.964851618      0.760253310      0.050000001      0.050000001      0.172532439   4.000 
  4228.000      0.891253054      0.709862292      0.050000001      0.050000001      0.146228850   4.000 
  4232.000      0.921142161      0.711293876      0.050000001      0.050000001      0.164471875   4.000 
  4236.000      0.775652468      0.559242189      0.050000001      0.050000001      0.204197546   4.000 
  4240.000      0.849510252      0.630084574      0.050000001      0.050000001      0.183160881   4.000 
  4244.000      0.780541301      0.571439505      0.050000001      0.050000001      0.181390305   4.000 
  4248.000      0.820707142      0.603066742      0.050000001      0.050000001      0.177877545   4.000 
  4252.000      0.811676502      0.616776943      0.050000001      0.050000001      0.146170557   4.000 
  4256.000      0.859990656      0.642732203      0.050000001      0.050000001      0.172051231   4.000 
  4260.000      0.793682098      0.579178214      0.050000001      0.050000001      0.176595191   4.000 
  4264.000      0.738846958      0.522668958      0.050000001      0.050000001      0.202999612   4.000 
  4268.000      0.729269803      0.524331450      0.050000001      0.050000001      0.175642133   4.000 
  4272.000      0.593465149      0.592397273      0.050000001      0.050000001      0.336516539   4.000 
  4276.000      0.560416639      0.602352738      0.050000001      0.050000001      0.362279336   4.000 
  4280.000      0.561407804      0.759311080      0.050000001      0.050000001      0.224798938   4.000 
  4284.000      0.430307657      0.605168402      0.050000001      0.050000001      0.225005746   4.000 
  4288.000      0.463057876      0.624843836      0.050000001      0.050000001      0.208934247   4.000 
  4292.000      0.461466163      0.603872299      0.050000001      0.050000001      0.212893963   4.000 
  4296.000      0.463188469      0.632234991      0.050000001      0.050000001      0.201355636   4.000 
  4300.000      0.429509759      0.634168267      0.050000001      0.050000001      0.228742878   4.000 
  4304.000      0.419645518      0.604845226      0.050000001      0.050000001      0.219221155   4.000 
  4308.000      0.390287191      0.532880604      0.050000001      0.050000001      0.283894777   4.000 
  4312.000      0.379183292      0.530871451      0.050000001      0.050000001      0.281344195   4.000 
  4316.000      0.417914450      0.606909990      0.050000001      0.050000001      0.214415550   4.000 
  4320.000      0.417965204      0.579545677      0.050000001      0.050000001      0.215284685   4.000 
  4324.000      0.444729090      0.620794654      0.050000001      0.050000001      0.185202579   4.000 
  4328.000      0.421091706      0.570139050      0.050000001      0.050000001      0.214203119   4.000 
  4332.000      0.362580955      0.568905532      0.050000001      0.050000001      0.312626958   4.000 
  4336.000      0.403055459      0.567698836      0.050000001      0.050000001      0.223085503   4.000 
  4340.000      0.511013329      0.687583208      0.050000001      0.050000001      0.213033358   4.000 
  4344.000      0.458329469      0.642065763      0.050000001      0.050000001      0.186288516   4.000 
  4348.000      0.360809565      0.538172185      0.050000001      0.050000001      0.274906218   4.000 
  4352.000      0.492894948      0.694138646      0.050000001      0.050000001      0.221424301   4.000 
  4356.000      0.515325487      0.695520163      0.050000001      0.050000001      0.205054621   4.000 
  4360.000      0.539265394      0.682413459      0.050000001      0.050000001      0.208834350   4.000 
  4364.000      0.570071757      0.701497853      0.050000001      0.050000001      0.202169498   4.000 
  4368.000      0.554055512      0.676417768      0.050000001      0.050000001      0.216979265   4.000 
  4372.000      0.433027506      0.582475007      0.050000001      0.050000001      0.184860170   4.000 
  4376.000      0.501663089      0.659751296      0.050000001      0.050000001      0.187889357   4.000 
  4380.000      0.550053537      0.699379206      0.050000001      0.050000001      0.188892921   4.000 
  4384.000      0.523775756      0.624421477      0.050000001      0.050000001      0.247828364   4.000 
  4388.000      0.465156734      0.635238171      0.050000001      0.050000001      0.167619665   4.000 
  4392.000      0.570014656      0.721391559      0.050000001      0.050000001      0.180753330   4.000 
  4396.000      0.602724612      0.703805447      0.050000001      0.050000001      0.199029108   4.000 
  4400.000      0.778398395      0.871789813      0.050000001      0.050000001      0.168055356   4.000 
  4404.000      0.863808334      0.805010319      0.050000001      0.050000001      0.230705599   4.000 
  4408.000      0.770540178      0.801202178      0.050000001      0.050000001      0.211927235   4.000 
  4412.000      0.774235606      0.877286553      0.050000001      0.050000001      0.156482995   4.000 
  4416.000      0.753794730      0.892639697      0.050000001      0.050000001      0.130367021   4.000 
  4420.000      0.832877934      0.925086796      0.050000001      0.050000001      0.159232348   4.000 
  4424.000      0.867017090      0.748691082      0.050000001      0.050000001      0.177643776   4.000 
  4428.000      0.812615395      0.738141835      0.050000001      0.050000001      0.230440040   4.000 
  4432.000      0.892935872      0.700106323      0.050000001      0.050000001      0.141585122   4.000 
  4436.000      0.935483694      0.725101709      0.050000001      0.050000001      0.163242926   4.000 
  4440.000      0.859306395      0.650028348      0.050000001      0.050000001      0.155785749   4.000 
  4444.000      0.986373067      0.776725531      0.050000001      0.050000001      0.173263093   4.000 
  4448.000      0.977270603      0.803779662      0.050000001      0.050000001      0.150421709   4.000 
  4452.000      1.017622113      0.796935201      0.050000001      0.050000001      0.191235284   4.000 
  4456.000      1.119432330      0.914469481      0.050000001      0.050000001      0.240663946   4.000 
  4460.000      1.039027452      0.821637034      0.050000001      0.050000001      0.195783138   4.000 
  4464.000      0.935860097      0.729750395      0.050000001      0.050000001      0.154636403   4.000 
  4468.000      0.971587658      0.763479412      0.050000001      0.050000001      0.161156942   4.000 
  4472.000      1.008983254      0.803343654      0.050000001      0.050000001      0.162458787   4.000 
  4476.000      1.088699222      0.874382794      0.050000001      0.050000001      0.222026944   4.000 
  4480.000      1.054656863      0.843945086      0.050000001      0.050000001      0.190175096   4.000 
  4484.000      1.164160967      0.953221202      0.050000001      0.050000001      0.265891294   4.000 
  4488.000      1.147328258      0.932593226      0.050000001      0.050000001      0.252494911   4.000 
  4492.000      1.150562406      0.942487180      0.050000001      0.050000001      0.241017441   4.000 
  4496.000      1.233423829      1.042620897      0.050000001      0.050000001      0.350353241   4.000 
  4500.000      1.202950954      1.015419602      0.050000001      0.050000001      0.290106952   4.000 
  4504.000      1.180552602      0.966920853      0.050000001      0.050000001      0.261176964   4.000 
  4508.000      0.966395259      0.772767007      0.050000001      0.050000001      0.144853155   4.000 
  4512.000      0.992107391      0.790557146      0.050000001      0.050000001      0.149131775   4.000 
  4516.000      0.948499680      0.738424122      0.050000001      0.050000001      0.154664079   4.000 
  4520.000      0.978786945      0.773387909      0.050000001      0.050000001      0.148161391   4.000 
  4524.000      0.925306439      0.720295370      0.050000001      0.050000001      0.143008182   4.000 
  4528.000      0.883224785      0.712131858      0.050000001      0.050000001      0.128962427   4.000 
  4532.000      0.891372502      0.695803583      0.050000001      0.050000001      0.132890900   4.000 
  4536.000      0.842489839      0.651243210      0.050000001      0.050000001      0.136283825   4.000 
  4540.000      1.009993911      0.793129265      0.050000001      0.050000001      0.163410147   4.000 
  4544.000      0.949584067      0.766318321      0.050000001      0.050000001      0.130856047   4.000 
  4548.000      0.869172037      0.739495695      0.050000001      0.050000001      0.150054028   4.000 
  4552.000      0.859407365      0.822017610      0.050000001      0.050000001      0.217228532   4.000 
  4556.000      0.985832989      0.902586520      0.050000001      0.050000001      0.232089261   4.000 
  4560.000      0.854958475      0.801500201      0.050000001      0.050000001      0.214391410   4.000 
  4564.000      0.840638757      0.794790208      0.050000001      0.050000001      0.216073652   4.000 
  4568.000      0.695339978      0.809602439      0.050000001      0.050000001      0.146890024   4.000 
  4572.000      0.813696861      1.027734995      0.050000001      0.050000001      0.174109081   4.000 
  4576.000      0.731920719      0.943119466      0.050000001      0.050000001      0.145828853   4.000 
  4580.000      0.674356997      0.885123551      0.050000001      0.050000001      0.141093949   4.000 
  4584.000      0.722820342      0.938059211      0.050000001      0.050000001      0.145959844   4.000 
  4588.000      0.856414676      0.959439278      0.050000001      0.050000001      0.162102630   4.000 
  4592.000      0.776164889      0.982634246      0.050000001      0.050000001      0.146579544   4.000 
  4596.000      0.726419032      0.930395424      0.050000001      0.050000001      0.130518158   4.000 
  4600.000      0.842087507      1.045880675      0.050000001      0.050000001      0.170336366   4.000 
  4604.000      0.753299952      0.926681817      0.050000001      0.050000001      0.117834181   4.000 
  4608.000      0.779331088      0.987794340      0.050000001      0.050000001      0.145846625   4.000 
  4612.000      0.891234636      1.083845973      0.050000001      0.050000001      0.203909159   4.000 
  4616.000      0.795345783      1.004609346      0.050000001      0.050000001      0.150047729   4.000 
  4620.000      0.852687895      0.953882635      0.050000001      0.050000001      0.155574540   4.000 
  4624.000      0.902766526      1.069063425      0.050000001      0.050000001      0.193682949   4.000 
  4628.000      0.899770796      0.984416842      0.050000001      0.050000001      0.180087845   4.000 
  4632.000      0.929876626      1.041432619      0.050000001      0.050000001      0.205180645   4.000 
  4636.000      0.956025958      1.033759832      0.050000001      0.050000001      0.217249215   4.000 
  4640.000      1.141565800      1.239938974      0.050000001      0.050000001      0.391295910   4.000 
  4644.000      1.049312472      1.122127533      0.050000001      0.050000001      0.324930668   4.000 
  4648.000      1.208885431      1.093697548      0.050000001      0.050000001      0.344066103   4.000 
  4652.000      1.284134388      1.201183558      0.050000001      0.050000001      0.352046808   4.000 
  4656.000      1.130959034      1.072980642      0.050000001      0.050000001      0.355509639   4.000 
  4660.000      1.113731265      1.028621435      0.050000001      0.050000001      0.304118832   4.000 
  4664.000      1.167171121      1.154568195      0.050000001      0.050000001      0.348716974   4.000 
  4668.000      1.231194854      1.216045499      0.050000001      0.050000001      0.288447976   4.000 
  4672.000      1.170715928      1.181398630      0.050000001      0.050000001      0.321147343   4.000 
  4676.000      1.049975514      1.028291225      0.050000001      0.050000001      0.262944301   4.000 
  4680.000      1.096709371      1.047356606      0.050000001      0.050000001      0.305019041   4.000 
  4684.000      1.164716601      1.115407705      0.050000001      0.050000001      0.333788077   4.000 
  4688.000      1.194201231      1.150402546      0.050000001      0.050000001      0.315418939   4.000 
  4692.000      1.282961965      1.251759052      0.050000001      0.050000001      0.300580800   4.000 
  4696.000      1.148872137      1.227037430      0.050000001      0.050000001      0.342203458   4.000 
  4700.000      1.187930703      1.199546933      0.050000001      0.050000001      0.276752889   4.000 
  4704.000      1.141146541      1.171730399      0.050000001      0.050000001      0.319586734   4.000 
  4708.000      1.161919117      1.229783297      0.050000001      0.050000001      0.303259532   4.000 
  4712.000      1.182079554      1.287671328      0.050000001      0.050000001      0.379270514   4.000 
  4716.000      1.216785073      1.336683989      0.050000001      0.050000001      0.478868445   4.000 
  4720.000      1.069360256      1.207516670      0.050000001      0.050000001      0.363932490   4.000 
  4724.000      1.099318862      1.225314021      0.050000001      0.050000001      0.356883486   4.000 
  4728.000      1.107781768      1.203156829      0.050000001      0.050000001      0.332865496   4.000 
  4732.000      1.071732640      1.198686361      0.050000001      0.050000001      0.331016839   4.000 
  4736.000      1.217601299      1.338943839      0.050000001      0.050000001      0.462765296   4.000 
  4740.000      1.261879086      1.323514700      0.050000001      0.050000001      0.372748415   4.000 
  4744.000      1.258841991      1.359777808      0.050000001      0.050000001      0.473612666   4.000 
  4748.000      1.354227185      1.368023276      0.050000001      0.050000001      0.498995582   4.000 
  4752.000      1.260136127      1.356233239      0.050000001      0.050000001      0.436354081   4.000 
  4756.000      1.335796356      1.407317758      0.050000001      0.050000001      0.548425357   4.000 
  4760.000      1.268465042      1.366629362      0.050000001      0.050000001      0.440321326   4.000 
  4764.000      1.294002891      1.358985066      0.050000001      0.050000001      0.401124040   4.000 
  4768.000      1.337870121      1.361297846      0.050000001      0.050000001      0.414391239   4.000 
  4772.000      1.356614828      1.364056468      0.050000001      0.050000001      0.421436032   4.000 
  4776.000      1.020572901      0.983095884      0.050000001      0.050000001      0.251420359   4.000 
  4780.000      1.041511416      1.082720280      0.050000001      0.050000001      0.263200561   4.000 
  4784.000      1.278431058      1.268207312      0.050000001      0.050000001      0.269695640   4.000 
  4788.000      1.328259468      1.360650301      0.050000001      0.050000001      0.374225815   4.000 
  4792.000      1.094233632      1.113783717      0.050000001      0.050000001      0.314854225   4.000 
  4796.000      1.066635609      1.177073002      0.050000001      0.050000001      0.312292437   4.000 
  4800.000      1.006496072      1.125534177      0.050000001      0.050000001      0.267667433   4.000 
  4804.000      0.914406002      1.126015782      0.050000001      0.050000001      0.244693120   4.000 
  4808.000      0.871368110      1.073410273      0.050000001      0.050000001      0.180112541   4.000 
  4812.000      0.805126190      0.963217914      0.050000001      0.050000001      0.120411913   4.000 
  4816.000      0.934458196      1.121695995      0.050000001      0.050000001      0.231218199   4.000 
  4820.000      0.903805017      0.978327990      0.050000001      0.050000001      0.177946846   4.000 
  4824.000      0.843908966      0.925832450      0.050000001      0.050000001      0.153918972   4.000 
  4828.000      0.953652620      1.026739597      0.050000001      0.050000001      0.201722264   4.000 
  4832.000      0.868694723      0.991400123      0.050000001      0.050000001      0.143635621   4.000 
  4836.000      0.899750829      0.924533963      0.050000001      0.050000001      0.193939070   4.000 
  4840.000      0.870545864      0.900515676      0.050000001      0.050000001      0.176745196   4.000 
  4844.000      0.842621744      0.877457380      0.050000001      0.050000001      0.170636574   4.000 
  4848.000      0.898186028      0.945570111      0.050000001      0.050000001      0.177109957   4.000 
  4852.000      1.021791577      0.949889362      0.050000001      0.050000001      0.245583872   4.000 
  4856.000      0.990281224      0.906120598      0.050000001      0.050000001      0.220540027   4.000 
  4860.000      1.061428308      0.996393323      0.050000001      0.050000001      0.252021670   4.000 
  4864.000      0.989301980      0.926897407      0.050000001      0.050000001      0.228072127   4.000 
  4868.000      1.094243288      1.108580112      0.050000001      0.050000001      0.298120479   4.000 
  4872.000      1.012450814      0.977430105      0.050000001      0.050000001      0.227428834   4.000 
  4876.000      0.992010534      0.864418447      0.050000001      0.050000001      0.166045467   4.000 
  4880.000      0.898573577      0.794812143      0.050000001      0.050000001      0.169389764   4.000 
  4884.000      0.969474792      0.851975799      0.050000001      0.050000001      0.165745864   4.000 
  4888.000      0.906484604      0.890216410      0.050000001      0.050000001      0.196747164   4.000 
  4892.000      0.945696294      0.867137969      0.050000001      0.050000001      0.193503420   4.000 
  4896.000      0.907661676      0.833098710      0.050000001      0.050000001      0.185131470   4.000 
  4900.000      0.983716071      0.854989231      0.050000001      0.050000001      0.152352979   4.000 
  4904.000      0.997557282      0.843396127      0.050000001      0.050000001      0.136049867   4.000 
  4908.000      0.903181851      0.807340026      0.050000001      0.050000001      0.167918205   4.000 
  4912.000      0.974298596      0.806616783      0.050000001      0.050000001      0.121710122   4.000 
  4916.000      0.974441409      0.764608204      0.050000001      0.050000001      0.140223831   4.000 
  4920.000      0.979015350      0.815922737      0.050000001      0.050000001      0.120887826   4.000 
  4924.000      1.061904788      0.860235333      0.050000001      0.050000001      0.174132288   4.000 
  4928.000      1.076066136      0.862368882      0.050000001      0.050000001      0.192364176   4.000 
  4932.000      1.004578590      0.815645099      0.050000001      0.050000001      0.125991692   4.000 
  4936.000      0.953318834      0.745562136      0.050000001      0.050000001      0.136135161   4.000 
  4940.000      0.880533218      0.719482899      0.050000001      0.050000001      0.121905933   4.000 
  4944.000      0.953899443      0.766295850      0.050000001      0.050000001      0.118862361   4.000 
  4948.000      0.840345979      0.658389986      0.050000001      0.050000001      0.129516323   4.000 
  4952.000      0.944910467      0.752299368      0.050000001      0.050000001      0.120403349   4.000 
  4956.000      0.844878197      0.649180710      0.050000001      0.050000001      0.134398480   4.000 
  4960.000      0.868343890      0.681552887      0.050000001      0.050000001      0.123851140   4.000 
  4964.000      0.835138619      0.624865890      0.050000001      0.050000001      0.147304902   4.000 
  4968.000      0.756711125      0.552766323      0.050000001      0.050000001      0.170438707   4.000 
  4972.000      0.765650630      0.580898225      0.050000001      0.050000001      0.139155567   4.000 
  4976.000      0.731252670      0.545544147      0.050000001      0.050000001      0.144918372   4.000 
  4980.000      0.808751643      0.631991208      0.050000001      0.050000001      0.122311761   4.000 
  4984.000      0.756175220      0.594907165      0.050000001      0.050000001      0.125518421   4.000 
  4988.000      0.812033594      0.633121490      0.050000001      0.050000001      0.120615234   4.000 
  4992.000      0.725380242      0.511426866      0.050000001      0.050000001      0.180924575   4.000 
  4996.000      0.717527986      0.617802441      0.050000001      0.050000001      0.155914118   4.000 
  5000.000      0.795884132      0.581954718      0.050000001      0.050000001      0.156905681   4.000 
  5004.000      0.902965784      0.695923388      0.050000001      0.050000001      0.129448235   4.000 
  5008.000      0.951199830      0.743396282      0.050000001      0.050000001      0.129955322   4.000 
  5012.000      0.878962457      0.671795428      0.050000001      0.050000001      0.131865273   4.000 
  5016.000      0.807535946      0.623207569      0.050000001      0.050000001      0.119078070   4.000 
  5020.000      1.017124176      0.816465080      0.050000001      0.050000001      0.134159942   4.000 
  5024.000      0.883653283      0.695482850      0.050000001      0.050000001      0.115244100   4.000 
  5028.000      0.902482152      0.710239470      0.050000001      0.050000001      0.113725473   4.000 
  5032.000      0.923979819      0.737757087      0.050000001      0.050000001      0.111194720   4.000 
  5036.000      0.914300084      0.710883081      0.050000001      0.050000001      0.118309319   4.000 
  5040.000      0.929169834      0.881397426      0.050000001      0.050000001      0.192061325   4.000 
  5044.000      0.997234404      0.791146517      0.050000001      0.050000001      0.126788825   4.000 
  5048.000      0.935343266      0.934385419      0.050000001      0.050000001      0.192241430   4.000 
  5052.000      1.010372519      0.879236519      0.050000001      0.050000001      0.152579109   4.000 
  5056.000      0.921092570      1.004304528      0.050000001      0.050000001      0.169279218   4.000 
  5060.000      0.875041127      0.979901969      0.050000001      0.050000001      0.142375847   4.000 
  5064.000      0.711264729      0.689436495      0.050000001      0.050000001      0.245293240   4.000 
  5068.000      0.852105081      0.817554653      0.050000001      0.050000001      0.192747931   4.000 
  5072.000      0.911205590      0.943479538      0.050000001      0.050000001      0.169873913   4.000 
  5076.000      0.945356190      1.066791773      0.050000001      0.050000001      0.204508642   4.000 
  5080.000      0.860379040      0.857957542      0.050000001      0.050000001      0.171503186   4.000 
  5084.000      0.814496756      0.726358294      0.050000001      0.050000001      0.191632311   4.000 
  5088.000      0.707061052      0.704973817      0.050000001      0.050000001      0.241869291   4.000 
  5092.000      0.681677639      0.809843183      0.050000001      0.050000001      0.140950044   4.000 
  5096.000      0.676427245      0.693611503      0.050000001      0.050000001      0.237134596   4.000 
  5100.000      0.658872545      0.695965290      0.050000001      0.050000001      0.225543221   4.000 
  5104.000      0.710183978      0.750689745      0.050000001      0.050000001      0.205801010   4.000 
  5108.000      0.681936443      0.688887954      0.050000001      0.050000001      0.227324148   4.000 
  5112.000      0.753072381      0.827763796      0.050000001      0.050000001      0.159755429   4.000 
  5116.000      0.874907136      0.882686615      0.050000001      0.050000001      0.162783811   4.000 
  5120.000      0.924631774      0.826781452      0.050000001      0.050000001      0.150431196   4.000 
  5124.000      0.808628321      0.909566939      0.050000001      0.050000001      0.132602423   4.000 
  5128.000      1.012161374      0.917763233      0.050000001      0.050000001      0.193226715   4.000 
  5132.000      0.959205329      0.874004543      0.050000001      0.050000001      0.167049706   4.000 
  5136.000      0.752207339      0.904058814      0.050000001      0.050000001      0.113840063   4.000 
  5140.000      0.681600928      0.759431064      0.050000001      0.050000001      0.178497136   4.000 
  5144.000      0.770913780      0.887789726      0.050000001      0.050000001      0.129059255   4.000 
  5148.000      0.766002536      0.877417743      0.050000001      0.050000001      0.131137530   4.000 
  5152.000      0.776408195      0.799648345      0.050000001      0.050000001      0.193199774   4.000 
  5156.000      0.759158313      0.818224907      0.050000001      0.050000001      0.163295170   4.000 
  5160.000      0.765120566      0.827310860      0.050000001      0.050000001      0.158515503   4.000 
  5164.000      0.740107596      0.871402562      0.050000001      0.050000001      0.113337596   4.000 
  5168.000      0.765058517      0.827529371      0.050000001      0.050000001      0.154738784   4.000 
  5172.000      0.819118202      0.829811692      0.050000001      0.050000001      0.175309698   4.000 
  5176.000      0.762681842      0.780269563      0.050000001      0.050000001      0.190725168   4.000 
  5180.000      0.687316179      0.699746728      0.050000001      0.050000001      0.216222167   4.000 
  5184.000      0.767140985      0.746595263      0.050000001      0.050000001      0.216935674   4.000 
  5188.000      0.446222425      0.484980047      0.050000001      0.050000001      0.280427754   4.000 
  5192.000      0.475612789      0.582453787      0.050000001      0.050000001      0.214489818   4.000 
  5196.000      0.422009319      0.577610433      0.050000001      0.050000001      0.183516065   4.000 
  5200.000      0.500102937      0.617652714      0.050000001      0.050000001      0.202277124   4.000 
  5204.000      0.423678488      0.526347995      0.050000001      0.050000001      0.240262131   4.000 
  5208.000      0.423156857      0.447472274      0.050000001      0.050000001      0.244673312   4.000 
  5212.000      0.463185042      0.563434243      0.050000001      0.050000001      0.214722276   4.000 
  5216.000      0.530518055      0.567188025      0.050000001      0.050000001      0.329425693   4.000 
  5220.000      0.491683900      0.507563889      0.050000001      0.050000001      0.292534947   4.000 
  5224.000      0.467699140      0.449789196      0.050000001      0.050000001      0.238591492   4.000 
  5228.000      0.456903249      0.444940001      0.050000001      0.050000001      0.232871811   4.000 
  5232.000      0.568801761      0.694174588      0.050000001      0.050000001      0.185343822   4.000 
  5236.000      0.515136838      0.431757361      0.050000001      0.050000001      0.191058536   4.000 
  5240.000      0.534882545      0.637309015      0.050000001      0.050000001      0.225293616   4.000 
  5244.000      0.526091576      0.630929708      0.050000001      0.050000001      0.215393881   4.000 
  5248.000      0.452845395      0.577894390      0.050000001      0.050000001      0.172498167   4.000 
  5252.000      0.499237478      0.645390451      0.050000001      0.050000001      0.165019979   4.000 
  5256.000      0.545728505      0.617087662      0.050000001      0.050000001      0.261163612   4.000 
  5260.000      0.476403475      0.482195854      0.050000001      0.050000001      0.249467313   4.000 
  5264.000      0.531875670      0.504024923      0.050000001      0.050000001      0.267899672   4.000 
  5268.000      0.433826298      0.387168020      0.050000001      0.050000001      0.215240995   4.000 
  5272.000      0.533457279      0.508084238      0.050000001      0.050000001      0.266768873   4.000 
  5276.000      0.445830166      0.462210149      0.050000001      0.050000001      0.226555030   4.000 
  5280.000      0.485784233      0.496701300      0.050000001      0.050000001      0.245716373   4.000 
  5284.000      0.511649489      0.473990500      0.050000001      0.050000001      0.212296526   4.000 
  5288.000      0.581249237      0.623520911      0.050000001      0.050000001      0.277133723   4.000 
  5292.000      0.379594237      0.503883302      0.050000001      0.050000001      0.230900407   4.000 
  5296.000      0.454628646      0.475748807      0.050000001      0.050000001      0.219899336   4.000 
  5300.000      0.495771110      0.482537776      0.050000001      0.050000001      0.217641195   4.000 
  5304.000      0.403117418      0.540855706      0.050000001      0.050000001      0.204338551   4.000 
  5308.000      0.379094750      0.479747981      0.050000001      0.050000001      0.216064731   4.000 
  5312.000      0.367851496      0.557806075      0.050000001      0.050000001      0.248605291   4.000 
  5316.000      0.417280078      0.597977102      0.050000001      0.050000001      0.164341350   4.000 
  5320.000      0.502235472      0.687763989      0.050000001      0.050000001      0.171681305   4.000 
  5324.000      0.422017574      0.593804479      0.050000001      0.050000001      0.155390382   4.000 
  5328.000      0.442360133      0.631823063      0.050000001      0.050000001      0.154259016   4.000 
  5332.000      0.546920538      0.732143939      0.050000001      0.050000001      0.180916190   4.000 
  5336.000      0.635125935      0.834834933      0.050000001      0.050000001      0.164808144   4.000 
  5340.000      0.557474136      0.724631548      0.050000001      0.050000001      0.166453739   4.000 
  5344.000      0.491479486      0.691858053      0.050000001      0.050000001      0.179157078   4.000 
  5348.000      0.546084940      0.750633299      0.050000001      0.050000001      0.200383643   4.000 
  5352.000      0.287649214      0.477034062      0.050000001      0.050000001      0.227718413   4.000 
  5356.000      0.423546165      0.616225600      0.050000001      0.050000001      0.158754627   4.000 
  5360.000      0.395917803      0.498437077      0.050000001      0.050000001      0.209414939   4.000 
  5364.000      0.330751985      0.411476254      0.050000001      0.050000001      0.176440179   4.000 
  5368.000      0.539308608      0.450153470      0.050000001      0.050000001      0.168396413   4.000 
  5372.000      0.383764386      0.278360218      0.050000001      0.050000001      0.171541492   4.000 
  5376.000      0.358703226      0.273567945      0.050000001      0.050000001      0.171619276   4.000 
  5380.000      0.291606277      0.299212515      0.050000001      0.050000001      0.175801098   4.000 
  5384.000      0.319731265      0.276656568      0.050000001      0.050000001      0.169498742   4.000 
  5388.000      0.278547823      0.283463657      0.050000001      0.050000001      0.226577361   4.000 
  5392.000      0.339823246      0.277455896      0.050000001      0.050000001      0.155117750   4.000 
  5396.000      0.375506371      0.272301257      0.050000001      0.050000001      0.170203030   4.000 
  5400.000      0.262014210      0.304739296      0.050000001      0.050000001      0.240305324   4.000 
  5404.000      0.291391551      0.283443213      0.050000001      0.050000001      0.183563888   4.000 
  5408.000      0.347562164      0.265180558      0.050000001      0.050000001      0.174333791   4.000 
  5412.000      0.272891849      0.426471055      0.050000001      0.050000001      0.191649576   4.000 
  5416.000      0.287568122      0.446905136      0.050000001      0.050000001      0.182334681   4.000 
  5420.000      0.531232059      0.567482471      0.050000001      0.050000001      0.284072280   4.000 
  5424.000      0.502413630      0.597145259      0.050000001      0.050000001      0.193160216   4.000 
  5428.000      0.429786742      0.570397317      0.050000001      0.050000001      0.152817359   4.000 
  5432.000      0.638824105      0.674318850      0.050000001      0.050000001      0.219204386   4.000 
  5436.000      0.532495916      0.552125037      0.050000001      0.050000001      0.278359731   4.000 
  5440.000      0.290263057      0.358022064      0.050000001      0.050000001      0.150959641   4.000 
  5444.000      0.283182979      0.438104391      0.050000001      0.050000001      0.176295916   4.000 
  5448.000      0.272753716      0.448278010      0.050000001      0.050000001      0.197604140   4.000 
  5452.000      0.276813656      0.455715567      0.050000001      0.050000001      0.194458048   4.000 
  5456.000      0.295077264      0.436644197      0.050000001      0.050000001      0.157486041   4.000 
  5460.000      0.272890061      0.449900538      0.050000001      0.050000001      0.188693583   4.000 
  5464.000      0.279761255      0.327324539      0.050000001      0.050000001      0.162256231   4.000 
  5468.000      0.486250311      0.496733367      0.050000001      0.050000001      0.217367212   4.000 
  5472.000      0.518850803      0.563839078      0.050000001      0.050000001      0.248616437   4.000 
  5476.000      0.481146306      0.504545271      0.050000001      0.050000001      0.213880678   4.000 
  5480.000      0.479689419      0.514588475      0.050000001      0.050000001      0.211778184   4.000 
  5484.000      0.454480469      0.397066534      0.050000001      0.050000001      0.201925457   4.000 
  5488.000      0.401930690      0.402083993      0.050000001      0.050000001      0.202690125   4.000 
  5492.000      0.367538452      0.292722523      0.050000001      0.050000001      0.133879562   4.000 
  5496.000      0.493807793      0.527949512      0.050000001      0.050000001      0.218087514   4.000 
  5500.000      0.592627287      0.539471745      0.050000001      0.050000001      0.225568990   4.000 
  5504.000      0.431300461      0.405491531      0.050000001      0.050000001      0.197998524   4.000 
  5508.000      0.443668216      0.415604591      0.050000001      0.050000001      0.190899909   4.000 
  5512.000      0.464639008      0.456214666      0.050000001      0.050000001      0.181101878   4.000 
  5516.000      0.491003752      0.498116732      0.050000001      0.050000001      0.196300725   4.000 
  5520.000      0.511887968      0.514238536      0.050000001      0.050000001      0.212395151   4.000 
  5524.000      0.443066925      0.585216582      0.050000001      0.050000001      0.134176224   4.000 
  5528.000      0.465478897      0.528341413      0.050000001      0.050000001      0.184446355   4.000 
  5532.000      0.428646952      0.464201450      0.050000001      0.050000001      0.183703403   4.000 
  5536.000      0.329019219      0.420022488      0.050000001      0.050000001      0.157598486   4.000 
  5540.000      0.425081104      0.508597612      0.050000001      0.050000001      0.181327025   4.000 
  5544.000      0.478705019      0.468194693      0.050000001      0.050000001      0.168949306   4.000 
  5548.000      0.507383049      0.494890153      0.050000001      0.050000001      0.183647255   4.000 
  5552.000      0.491916865      0.496793807      0.050000001      0.050000001      0.177158316   4.000 
  5556.000      0.510443926      0.595247090      0.050000001      0.050000001      0.188053826   4.000 
  5560.000      0.520250320      0.478129387      0.050000001      0.050000001      0.166798611   4.000 
  5564.000      0.563174367      0.484289765      0.050000001      0.050000001      0.165826758   4.000 
  5568.000      0.493689179      0.485375226      0.050000001      0.050000001      0.164100548   4.000 
  5572.000      0.489430189      0.480516940      0.050000001      0.050000001      0.159051975   4.000 
  5576.000      0.283188641      0.301111877      0.050000001      0.050000001      0.167541802   4.000 
  5580.000      0.289058834      0.356604189      0.050000001      0.050000001      0.142363628   4.000 
  5584.000      0.391071290      0.362203598      0.050000001      0.050000001      0.173329373   4.000 
  5588.000      0.293626308      0.307124615      0.050000001      0.050000001      0.139962037   4.000 
  5592.000      0.382697970      0.368515730      0.050000001      0.050000001      0.172266503   4.000 
  5596.000      0.307346880      0.303248942      0.050000001      0.050000001      0.124897321   4.000 
  5600.000      0.475592643      0.372805446      0.050000001      0.050000001      0.178935111   4.000 
  5604.000      0.328632951      0.291257262      0.050000001      0.050000001      0.121703734   4.000 
  5608.000      0.416695923      0.403876841      0.050000001      0.050000001      0.180480361   4.000 
  5612.000      0.279691696      0.332932889      0.050000001      0.050000001      0.149131685   4.000 
  5616.000      0.267117858      0.296227485      0.050000001      0.050000001      0.205594182   4.000 
  5620.000      0.283508837      0.316677660      0.050000001      0.050000001      0.141821732   4.000 
  5624.000      0.271696270      0.276845485      0.050000001      0.050000001      0.222597400   4.000 
  5628.000      0.288888663      0.288284540      0.050000001      0.050000001      0.152644386   4.000 
  5632.000      0.362800717      0.264230400      0.050000001      0.050000001      0.167618930   4.000 
  5636.000      0.452522755      0.277655751      0.050000001      0.050000001      0.176351607   4.000 
  5640.000      0.587661266      0.380983680      0.050000001      0.050000001      0.210042357   4.000 
  5644.000      0.458511651      0.271413565      0.050000001      0.050000001      0.187868516   4.000 
  5648.000      0.449864656      0.272655159      0.050000001      0.050000001      0.177360336   4.000 
  5652.000      0.454909950      0.263813436      0.050000001      0.050000001      0.195967257   4.000 
  5656.000      0.507157981      0.299232095      0.050000001      0.050000001      0.194710294   4.000 
  5660.000      0.531341255      0.342132449      0.050000001      0.050000001      0.183259865   4.000 
  5664.000      0.436302155      0.290034145      0.050000001      0.050000001      0.143570582   4.000 
  5668.000      0.416020632      0.274889499      0.050000001      0.050000001      0.155690918   4.000 
  5672.000      0.439067423      0.284720093      0.050000001      0.050000001      0.144770930   4.000 
  5676.000      0.403348774      0.268912137      0.050000001      0.050000001      0.160378148   4.000 
  5680.000      0.415693939      0.285346478      0.050000001      0.050000001      0.135718097   4.000 
  5684.000      0.290941596      0.339115411      0.050000001      0.050000001      0.124658257   4.000 
  5688.000      0.266975582      0.301204532      0.050000001      0.050000001      0.184074799   4.000 
  5692.000      0.273162901      0.343052298      0.050000001      0.050000001      0.147774667   4.000 
  5696.000      0.285730541      0.317729473      0.050000001      0.050000001      0.126059830   4.000 
  5700.000      0.271349162      0.357405603      0.050000001      0.050000001      0.149139851   4.000 
  5704.000      0.286143601      0.364144862      0.050000001      0.050000001      0.128021161   4.000 
  5708.000      0.270350873      0.293249279      0.050000001      0.050000001      0.175647318   4.000 
  5712.000      0.289133608      0.407237202      0.050000001      0.050000001      0.136007994   4.000 
  5716.000      0.290522516      0.303652018      0.050000001      0.050000001      0.120338718   4.000 
  5720.000      0.288941145      0.364711136      0.050000001      0.050000001      0.121678948   4.000 
  5724.000      0.288221955      0.391283125      0.050000001      0.050000001      0.128515393   4.000 
  5728.000      0.267128915      0.337748080      0.050000001      0.050000001      0.147254050   4.000 
  5732.000      0.280234694      0.320921510      0.050000001      0.050000001      0.122781823   4.000 
  5736.000      0.258358866      0.387917340      0.050000001      0.050000001      0.170844356   4.000 
  5740.000      0.342036039      0.307195365      0.050000001      0.050000001      0.099194745   4.000 
  5744.000      0.366335899      0.397060156      0.050000001      0.050000001      0.167056958   4.000 
  5748.000      0.278284252      0.320241362      0.050000001      0.050000001      0.123251110   4.000 
  5752.000      0.471337199      0.482364088      0.050000001      0.050000001      0.157833169   4.000 
  5756.000      0.461173713      0.456546932      0.050000001      0.050000001      0.154222916   4.000 
  5760.000      0.530277014      0.533865869      0.050000001      0.050000001      0.215092500   4.000 
  5764.000      0.510474682      0.426773757      0.050000001      0.050000001      0.145551612   4.000 
  5768.000      0.437437564      0.418359190      0.050000001      0.050000001      0.165537278   4.000 
  5772.000      0.442449093      0.392764986      0.050000001      0.050000001      0.168267667   4.000 
  5776.000      0.389815748      0.384812146      0.050000001      0.050000001      0.165016403   4.000 
  5780.000      0.363406718      0.397275418      0.050000001      0.050000001      0.158352544   4.000 
  5784.000      0.427093595      0.294365525      0.050000001      0.050000001      0.128385395   4.000 
  5788.000      0.465091169      0.279471815      0.050000001      0.050000001      0.155861080   4.000 
  5792.000      0.397251397      0.296553254      0.050000001      0.050000001      0.118352920   4.000 
  5796.000      0.432664037      0.418732822      0.050000001      0.050000001      0.158871194   4.000 
  5800.000      0.510999262      0.486993879      0.050000001      0.050000001      0.154855271   4.000 
  5804.000      0.476177990      0.508458495      0.050000001      0.050000001      0.158794413   4.000 
  5808.000      0.628426850      0.540663064      0.050000001      0.050000001      0.160822372   4.000 
  5812.000      0.550266623      0.500173092      0.050000001      0.050000001      0.174366872   4.000 
  5816.000      0.545056760      0.493831128      0.050000001      0.050000001      0.163478444   4.000 
  5820.000      0.519595265      0.550170481      0.050000001      0.050000001      0.203110198   4.000 
  5824.000      0.547221541      0.470069945      0.050000001      0.050000001      0.140506456   4.000 
  5828.000      0.499694347      0.597950578      0.050000001      0.050000001      0.160308560   4.000 
  5832.000      0.432537705      0.581434548      0.050000001      0.050000001      0.129670888   4.000 
  5836.000      0.571511209      0.569768846      0.050000001      0.050000001      0.250803868   4.000 
  5840.000      0.537392139      0.544792712      0.050000001      0.050000001      0.206900358   4.000 
  5844.000      0.548643172      0.543981910      0.050000001      0.050000001      0.209765752   4.000 
  5848.000      0.535301805      0.576643646      0.050000001      0.050000001      0.209777176   4.000 
  5852.000      0.523833096      0.508771598      0.050000001      0.050000001      0.158159912   4.000 
  5856.000      0.568648040      0.567313790      0.050000001      0.050000001      0.229353209   4.000 
  5860.000      0.466964602      0.401535660      0.050000001      0.050000001      0.155748695   4.000 
  5864.000      0.376133084      0.290056735      0.050000001      0.050000001      0.114468783   4.000 
  5868.000      0.443501592      0.306697041      0.050000001      0.050000001      0.125104040   4.000 
  5872.000      0.419029474      0.283192933      0.050000001      0.050000001      0.128338973   4.000 
  5876.000      0.469119698      0.384758860      0.050000001      0.050000001      0.156780481   4.000 
  5880.000      0.372633755      0.354757577      0.050000001      0.050000001      0.132622530   4.000 
  5884.000      0.475687504      0.531777322      0.050000001      0.050000001      0.150649488   4.000 
  5888.000      0.274002165      0.348382890      0.050000001      0.050000001      0.125671307   4.000 
  5892.000      0.342999071      0.282789201      0.050000001      0.050000001      0.109151185   4.000 
  5896.000      0.293494463      0.421096385      0.050000001      0.050000001      0.129750768   4.000 
  5900.000      0.273406774      0.397585243      0.050000001      0.050000001      0.135712802   4.000 
  5904.000      0.313382983      0.376035392      0.050000001      0.050000001      0.110008379   4.000 
  5908.000      0.270051062      0.369026542      0.050000001      0.050000001      0.130739808   4.000 
  5912.000      0.435458779      0.470346391      0.050000001      0.050000001      0.150864164   4.000 
  5916.000      0.445937991      0.439751625      0.050000001      0.050000001      0.142518053   4.000 
  5920.000      0.356404424      0.447943777      0.050000001      0.050000001      0.161762426   4.000 
  5924.000      0.469631135      0.486268044      0.050000001      0.050000001      0.136151175   4.000 
  5928.000      0.506536245      0.539515316      0.050000001      0.050000001      0.161692897   4.000 
  5932.000      0.521051466      0.511943161      0.050000001      0.050000001      0.150492360   4.000 
  5936.000      0.375168353      0.425864905      0.050000001      0.050000001      0.156861524   4.000 
  5940.000      0.436662018      0.385967344      0.050000001      0.050000001      0.150994351   4.000 
  5944.000      0.501153290      0.484239161      0.050000001      0.050000001      0.128280779   4.000 
  5948.000      0.284637749      0.282323182      0.050000001      0.050000001      0.146454891   4.000 
  5952.000      0.490855783      0.425113678      0.050000001      0.050000001      0.131880800   4.000 
  5956.000      0.437390864      0.413341224      0.050000001      0.050000001      0.142602205   4.000 
  5960.000      0.350908071      0.403781950      0.050000001      0.050000001      0.139579872   4.000 
  5964.000      0.464278013      0.472983599      0.050000001      0.050000001      0.127678563   4.000 
  5968.000      0.440824777      0.535713851      0.050000001      0.050000001      0.140989959   4.000 
  5972.000      0.281723142      0.401777923      0.050000001      0.050000001      0.121680220   4.000 
  5976.000      0.271080077      0.471451670      0.050000001      0.050000001      0.206534366   4.000 
  5980.000      0.278697491      0.484847605      0.050000001      0.050000001      0.215647618   4.000 
  5984.000      0.296051592      0.503280699      0.050000001      0.050000001      0.230213523   4.000 
  5988.000      0.293602616      0.506836176      0.050000001      0.050000001      0.237847785   4.000 
  5992.000      0.264053345      0.465474188      0.050000001      0.050000001      0.198035558   4.000 
  5996.000      0.278647333      0.473296821      0.050000001      0.050000001      0.177038272   4.000 
  6000.000      0.292947739      0.514196634      0.050000001      0.050000001      0.248692016   4.000 
  6004.000      0.300426900      0.507983088      0.050000001      0.050000001      0.215768715   4.000 
  6008.000      0.280438244      0.473519564      0.050000001      0.050000001      0.165942341   4.000 
  6012.000      0.278452277      0.482715756      0.050000001      0.050000001      0.181497753   4.000 
  6016.000      0.361061245      0.580294192      0.050000001      0.050000001      0.265661120   4.000 
  6020.000      0.269437134      0.484225154      0.050000001      0.050000001      0.198781629   4.000 
  6024.000      0.397458375      0.607039392      0.050000001      0.050000001      0.185392857   4.000 
  6028.000      0.461657494      0.670446038      0.050000001      0.050000001      0.174809694   4.000 
  6032.000      0.603941560      0.782050967      0.050000001      0.050000001      0.171100477   4.000 
  6036.000      0.535583377      0.745310843      0.050000001      0.050000001      0.199847897   4.000 
  6040.000      0.510347962      0.716976821      0.050000001      0.050000001      0.181929489   4.000 
  6044.000      0.414692074      0.628678262      0.050000001      0.050000001      0.173179587   4.000 
  6048.000      0.406444877      0.607500494      0.050000001      0.050000001      0.158308685   4.000 
  6052.000      0.462983340      0.664714456      0.050000001      0.050000001      0.156572441   4.000 
  6056.000      0.532796144      0.750225723      0.050000001      0.050000001      0.207373202   4.000 
  6060.000      0.586534202      0.796440780      0.050000001      0.050000001      0.206336737   4.000 
  6064.000      0.596101642      0.794734836      0.050000001      0.050000001      0.183789094   4.000 
  6068.000      0.395891875      0.588458061      0.050000001      0.050000001      0.162664314   4.000 
  6072.000      0.427143872      0.627787650      0.050000001      0.050000001      0.141061227   4.000 
  6076.000      0.298170567      0.451002657      0.050000001      0.050000001      0.122265647   4.000 
  6080.000      0.291463017      0.484846115      0.050000001      0.050000001      0.160570840   4.000 
  6084.000      0.285589069      0.431268513      0.050000001      0.050000001      0.115914007   4.000 
  6088.000      0.312836349      0.497690141      0.050000001      0.050000001      0.168464522   4.000 
  6092.000      0.267809242      0.380508602      0.050000001      0.050000001      0.128079464   4.000 
  6096.000      0.270848900      0.323693633      0.050000001      0.050000001      0.126566698   4.000 
  6100.000      0.339903235      0.276677638      0.050000001      0.050000001      0.114530921   4.000 
  6104.000      0.388347328      0.498771101      0.050000001      0.050000001      0.165238132   4.000 
  6108.000      0.501674831      0.544202030      0.050000001      0.050000001      0.151602437   4.000 
  6112.000      0.415390849      0.553053260      0.050000001      0.050000001      0.134904106   4.000 
  6116.000      0.517439306      0.580986619      0.050000001      0.050000001      0.168323636   4.000 
  6120.000      0.604486465      0.625433981      0.050000001      0.050000001      0.243835747   4.000 
  6124.000      0.569267452      0.655184507      0.050000001      0.050000001      0.194278797   4.000 
  6128.000      0.591400027      0.571142614      0.050000001      0.050000001      0.218327026   4.000 
  6132.000      0.616758049      0.609423518      0.050000001      0.050000001      0.227033595   4.000 
  6136.000      0.672038198      0.642303228      0.050000001      0.050000001      0.207333167   4.000 
  6140.000      0.528913021      0.536716223      0.050000001      0.050000001      0.162032972   4.000 
  6144.000      0.551636338      0.492733181      0.050000001      0.050000001      0.138366789   4.000 
  6148.000      0.678557932      0.607973218      0.050000001      0.050000001      0.165590296   4.000 
  6152.000      0.550897896      0.612158537      0.050000001      0.050000001      0.197457254   4.000 
  6156.000      0.494268030      0.484646857      0.050000001      0.050000001      0.119814873   4.000 
  6160.000      0.593876660      0.559314311      0.050000001      0.050000001      0.194291671   4.000 
  6164.000      0.675290346      0.636138916      0.050000001      0.050000001      0.193571170   4.000 
  6168.000      0.601954579      0.578575909      0.050000001      0.050000001      0.201831718   4.000 
  6172.000      0.643259764      0.620708883      0.050000001      0.050000001      0.198268016   4.000 
  6176.000      0.599554241      0.638657629      0.050000001      0.050000001      0.208774348   4.000 
  6180.000      0.602077067      0.588238657      0.050000001      0.050000001      0.199537834   4.000 
  6184.000      0.686814368      0.641597569      0.050000001      0.050000001      0.182785312   4.000 
  6188.000      0.608888745      0.556657970      0.050000001      0.050000001      0.168807248   4.000 
  6192.000      0.755941212      0.642656386      0.050000001      0.050000001      0.134756873   4.000 
  6196.000      0.666304350      0.620807171      0.050000001      0.050000001      0.172102054   4.000 
  6200.000      0.620857120      0.606774211      0.050000001      0.050000001      0.189380109   4.000 
  6204.000      0.720302463      0.763392508      0.050000001      0.050000001      0.178373913   4.000 
  6208.000      0.735763192      0.723332882      0.050000001      0.050000001      0.207024952   4.000 
  6212.000      0.664696395      0.690759957      0.050000001      0.050000001      0.189426680   4.000 
  6216.000      0.719736576      0.680991709      0.050000001      0.050000001      0.188510040   4.000 
  6220.000      0.720053256      0.720868587      0.050000001      0.050000001      0.193499525   4.000 
  6224.000      0.623002529      0.682510495      0.050000001      0.050000001      0.176986535   4.000 
  6228.000      0.692596197      0.765375793      0.050000001      0.050000001      0.157805145   4.000 
  6232.000      0.723848164      0.719118476      0.050000001      0.050000001      0.189429839   4.000 
  6236.000      0.728454828      0.720684767      0.050000001      0.050000001      0.187482874   4.000 
  6240.000      0.721905768      0.741612911      0.050000001      0.050000001      0.174725374   4.000 
  6244.000      0.696938694      0.626461625      0.050000001      0.050000001      0.149440706   4.000 
  6248.000      0.672648966      0.587605834      0.050000001      0.050000001      0.131156882   4.000 
  6252.000      0.665577173      0.688540697      0.050000001      0.050000001      0.175102313   4.000 
  6256.000      0.657929003      0.598237097      0.050000001      0.050000001      0.147226810   4.000 
  6260.000      0.665131569      0.612746358      0.050000001      0.050000001      0.150952707   4.000 
  6264.000      0.658118963      0.651044965      0.050000001      0.050000001      0.172479033   4.000 
  6268.000      0.642221928      0.617820501      0.050000001      0.050000001      0.164935420   4.000 
  6272.000      0.669466972      0.642363429      0.050000001      0.050000001      0.160787880   4.000 
  6276.000      0.716813982      0.624425054      0.050000001      0.050000001      0.127659758   4.000 
  6280.000      0.668341994      0.665562570      0.050000001      0.050000001      0.164906303   4.000 
  6284.000      0.687469244      0.689860404      0.050000001      0.050000001      0.164875478   4.000 
  6288.000      0.616328835      0.832877874      0.050000001      0.050000001      0.191745698   4.000 
  6292.000      0.548619390      0.741378248      0.050000001      0.050000001      0.163186520   4.000 
  6296.000      0.493838251      0.707791269      0.050000001      0.050000001      0.179570059   4.000 
  6300.000      0.615410447      0.825307488      0.050000001      0.050000001      0.179849962   4.000 
  6304.000      0.605268836      0.786618829      0.050000001      0.050000001      0.154687057   4.000 
  6308.000      0.655359030      0.762081921      0.050000001      0.050000001      0.140748789   4.000 
  6312.000      0.558030248      0.489944696      0.050000001      0.050000001      0.132582486   4.000 
  6316.000      0.333520979      0.442874670      0.050000001      0.050000001      0.124880304   4.000 
  6320.000      0.388619810      0.368187487      0.050000001      0.050000001      0.137008568   4.000 
  6324.000      0.527788341      0.571522176      0.050000001      0.050000001      0.163021008   4.000 
  6328.000      0.472107619      0.453118801      0.050000001      0.050000001      0.119459579   4.000 
  6332.000      0.525194108      0.469075978      0.050000001      0.050000001      0.116927683   4.000 
  6336.000      0.327844381      0.422956258      0.050000001      0.050000001      0.114950846   4.000 
  6340.000      0.327251345      0.455188930      0.050000001      0.050000001      0.122647196   4.000 
  6344.000      0.411915243      0.485276431      0.050000001      0.050000001      0.146710793   4.000 
  6348.000      0.442937315      0.424683839      0.050000001      0.050000001      0.130758613   4.000 
  6352.000      0.353415191      0.402867049      0.050000001      0.050000001      0.128241281   4.000 
  6356.000      0.325566202      0.447385520      0.050000001      0.050000001      0.115618328   4.000 
  6360.000      0.448500425      0.526643038      0.050000001      0.050000001      0.128536542   4.000 
  6364.000      0.288079470      0.460068524      0.050000001      0.050000001      0.122593731   4.000 
  6368.000      0.282801986      0.486687213      0.050000001      0.050000001      0.161350757   4.000 
  6372.000      0.282003641      0.487942547      0.050000001      0.050000001      0.162201703   4.000 
  6376.000      0.327918768      0.533373296      0.050000001      0.050000001      0.222553571   4.000 
  6380.000      0.278878182      0.476369917      0.050000001      0.050000001      0.144271255   4.000 
  6384.000      0.292095780      0.509049952      0.050000001      0.050000001      0.188604395   4.000 
  6388.000      0.290549219      0.463332474      0.050000001      0.050000001      0.114838858   4.000 
  6392.000      0.274707109      0.470886886      0.050000001      0.050000001      0.138341546   4.000 
  6396.000      0.296527892      0.483018249      0.050000001      0.050000001      0.128517876   4.000 
  6400.000      0.321850806      0.464569002      0.050000001      0.050000001      0.111285438   4.000 
  6404.000      0.275046706      0.484583795      0.050000001      0.050000001      0.152173569   4.000 
  6408.000      0.292443991      0.502242029      0.050000001      0.050000001      0.159843504   4.000 
  6412.000      0.285391897      0.491924256      0.050000001      0.050000001      0.144816250   4.000 
  6416.000      0.290028960      0.491491497      0.050000001      0.050000001      0.137077967   4.000 
  6420.000      0.528965294      0.578672111      0.050000001      0.050000001      0.161326498   4.000 
  6424.000      0.425729811      0.546796978      0.050000001      0.050000001      0.125656188   4.000 
  6428.000      0.546966434      0.597029567      0.050000001      0.050000001      0.174526433   4.000 
  6432.000      0.318073720      0.446960181      0.050000001      0.050000001      0.098247012   4.000 
  6436.000      0.271006852      0.450926930      0.050000001      0.050000001      0.118274560   4.000 
  6440.000      0.411555231      0.510888398      0.050000001      0.050000001      0.141158322   4.000 
  6444.000      0.381402463      0.536735952      0.050000001      0.050000001      0.158696443   4.000 
  6448.000      0.407692105      0.485555172      0.050000001      0.050000001      0.138141056   4.000 
  6452.000      0.410826594      0.543183327      0.050000001      0.050000001      0.129705300   4.000 
  6456.000      0.539821565      0.601748168      0.050000001      0.050000001      0.165011297   4.000 
  6460.000      0.424923718      0.451357275      0.050000001      0.050000001      0.126714120   4.000 
  6464.000      0.412922770      0.455665559      0.050000001      0.050000001      0.128970951   4.000 
  6468.000      0.448195189      0.429040670      0.050000001      0.050000001      0.122225831   4.000 
  6472.000      0.380580157      0.406705678      0.050000001      0.050000001      0.132003397   4.000 
  6476.000      0.347875506      0.445232332      0.050000001      0.050000001      0.113475591   4.000 
  6480.000      0.382839143      0.441648126      0.050000001      0.050000001      0.127003908   4.000 
  6484.000      0.490660757      0.562543094      0.050000001      0.050000001      0.125447522   4.000 
  6488.000      0.428219855      0.476516396      0.050000001      0.050000001      0.121155977   4.000 
  6492.000      0.393065929      0.553428531      0.050000001      0.050000001      0.141391943   4.000 
  6496.000      0.523637772      0.626190007      0.050000001      0.050000001      0.140569886   4.000 
  6500.000      0.530148268      0.568667293      0.050000001      0.050000001      0.151180695   4.000 
  6504.000      0.441931635      0.524049580      0.050000001      0.050000001      0.117728293   4.000 
  6508.000      0.372300357      0.527273893      0.050000001      0.050000001      0.152302752   4.000 
  6512.000      0.464566231      0.455981553      0.050000001      0.050000001      0.108956416   4.000 
  6516.000      0.298325568      0.361198843      0.050000001      0.050000001      0.091518333   4.000 
  6520.000      0.352781028      0.408279181      0.050000001      0.050000001      0.115484744   4.000 
  6524.000      0.361009121      0.453400195      0.050000001      0.050000001      0.117253910   4.000 
  6528.000      0.445726275      0.505739629      0.050000001      0.050000001      0.114531229   4.000 
  6532.000      0.519957781      0.510768354      0.050000001      0.050000001      0.122789900   4.000 
  6536.000      0.498808831      0.496496022      0.050000001      0.050000001      0.109272927   4.000 
  6540.000      0.375759184      0.581582725      0.050000001      0.050000001      0.185035984   4.000 
  6544.000      0.445607483      0.652256131      0.050000001      0.050000001      0.146974703   4.000 
  6548.000      0.513642848      0.522622585      0.050000001      0.050000001      0.122479737   4.000 
  6552.000      0.421162218      0.404730082      0.050000001      0.050000001      0.127076179   4.000 
  6556.000      0.532864332      0.537924290      0.050000001      0.050000001      0.137875418   4.000 
  6560.000      0.539789736      0.511451244      0.050000001      0.050000001      0.126722525   4.000 
  6564.000      0.447994024      0.427105188      0.050000001      0.050000001      0.115184267   4.000 
  6568.000      0.444940954      0.487374663      0.050000001      0.050000001      0.108315994   4.000 
  6572.000      0.351879030      0.414610863      0.050000001      0.050000001      0.110966722   4.000 
  6576.000      0.284360021      0.417037815      0.050000001      0.050000001      0.094326288   4.000 
  6580.000      0.268319577      0.462970853      0.050000001      0.050000001      0.126581669   4.000 
  6584.000      0.339292109      0.399711370      0.050000001      0.050000001      0.103337506   4.000 
  6588.000      0.360328048      0.401877254      0.050000001      0.050000001      0.114443421   4.000 
  6592.000      0.394411683      0.490814984      0.050000001      0.050000001      0.124741465   4.000 
  6596.000      0.418457717      0.479193121      0.050000001      0.050000001      0.113707821   4.000 
  6600.000      0.388461292      0.433457375      0.050000001      0.050000001      0.115251780   4.000 
  6604.000      0.288888872      0.407692820      0.050000001      0.050000001      0.089512606   4.000 
  6608.000      0.391760767      0.536742985      0.050000001      0.050000001      0.130748997   4.000 
  6612.000      0.309000582      0.474924564      0.050000001      0.050000001      0.099234452   4.000 
  6616.000      0.256360024      0.378336877      0.050000001      0.050000001      0.141696741   4.000 
  6620.000      0.287077069      0.455394536      0.050000001      0.050000001      0.093563040   4.000 
  6624.000      0.306266218      0.506312072      0.050000001      0.050000001      0.140876462   4.000 
  6628.000      0.304075927      0.485509753      0.050000001      0.050000001      0.107244949   4.000 
  6632.000      0.459483385      0.283333778      0.050000001      0.050000001      0.139304707   4.000 
  6636.000      0.693979263      0.478594899      0.050000001      0.050000001      0.161995063   4.000 
  6640.000      0.545827448      0.341936737      0.050000001      0.050000001      0.191995382   4.000 
  6644.000      0.474037796      0.390738666      0.050000001      0.050000001      0.133042375   4.000 
  6648.000      0.498238951      0.535538435      0.050000001      0.050000001      0.115678807   4.000 
  6652.000      0.627472341      0.456230968      0.050000001      0.050000001      0.113615036   4.000 
  6656.000      0.352812260      0.303531647      0.050000001      0.050000001      0.091383745   4.000 
  6660.000      0.451197177      0.267630219      0.050000001      0.050000001      0.156561623   4.000 
  6664.000      0.466764987      0.287042379      0.050000001      0.050000001      0.136178503   4.000 
  6668.000      0.454091609      0.282555908      0.050000001      0.050000001      0.130604794   4.000 
  6672.000      0.602521420      0.505198061      0.050000001      0.050000001      0.122064292   4.000 
  6676.000      0.591859818      0.619087696      0.050000001      0.050000001      0.180214961   4.000 
  6680.000      0.614785612      0.633505523      0.050000001      0.050000001      0.171231012   4.000 
  6684.000      0.416917861      0.432668447      0.050000001      0.050000001      0.110745500   4.000 
  6688.000      0.587768853      0.548240960      0.050000001      0.050000001      0.154168318   4.000 
  6692.000      0.452604502      0.415185392      0.050000001      0.050000001      0.114675740   4.000 
  6696.000      0.489206105      0.520563424      0.050000001      0.050000001      0.107113630   4.000 
  6700.000      0.493384302      0.588772357      0.050000001      0.050000001      0.112501870   4.000 
  6704.000      0.491727471      0.527967334      0.050000001      0.050000001      0.107940386   4.000 
  6708.000      0.477062464      0.427060962      0.050000001      0.050000001      0.108538975   4.000 
  6712.000      0.503342092      0.613429606      0.050000001      0.050000001      0.116444498   4.000 
  6716.000      0.485578477      0.547024131      0.050000001      0.050000001      0.107476801   4.000 
  6720.000      0.482401609      0.580785334      0.050000001      0.050000001      0.102959653   4.000 
  6724.000      0.539483488      0.575656414      0.050000001      0.050000001      0.143003742   4.000 
  6728.000      0.474478036      0.515445471      0.050000001      0.050000001      0.099674145   4.000 
  6732.000      0.385990351      0.552740633      0.050000001      0.050000001      0.136672229   4.000 
  6736.000      0.543506324      0.442517996      0.050000001      0.050000001      0.112463733   4.000 
  6740.000      0.575526953      0.491218746      0.050000001      0.050000001      0.118231287   4.000 
  6744.000      0.518978775      0.470568061      0.050000001      0.050000001      0.099320481   4.000 
  6748.000      0.484167069      0.591582596      0.050000001      0.050000001      0.100426137   4.000 
  6752.000      0.421660781      0.513494015      0.050000001      0.050000001      0.108221273   4.000 
  6756.000      0.541532218      0.454730362      0.050000001      0.050000001      0.106219610   4.000 
  6760.000      0.540044069      0.524423957      0.050000001      0.050000001      0.120432655   4.000 
  6764.000      0.449017882      0.435306817      0.050000001      0.050000001      0.101741036   4.000 
  6768.000      0.570585191      0.458053112      0.050000001      0.050000001      0.109063645   4.000 
  6772.000      0.427582830      0.427468121      0.050000001      0.050000001      0.105866651   4.000 
  6776.000      0.638917506      0.626024365      0.050000001      0.050000001      0.155800641   4.000 
  6780.000      0.579552770      0.566645086      0.050000001      0.050000001      0.155233840   4.000 
  6784.000      0.628720284      0.470094055      0.050000001      0.050000001      0.101892283   4.000 
  6788.000      0.569731951      0.437152237      0.050000001      0.050000001      0.113587360   4.000 
  6792.000      0.626394212      0.423167735      0.050000001      0.050000001      0.152120471   4.000 
  6796.000      0.461911112      0.423587650      0.050000001      0.050000001      0.104596317   4.000 
  6800.000      0.428503036      0.520734727      0.050000001      0.050000001      0.103488525   4.000 
  6804.000      0.588363826      0.496515244      0.050000001      0.050000001      0.112225215   4.000 
  6808.000      0.561782181      0.482248694      0.050000001      0.050000001      0.106040627   4.000 
  6812.000      0.498597860      0.483405024      0.050000001      0.050000001      0.089851956   4.000 
  6816.000      0.584241092      0.622683287      0.050000001      0.050000001      0.167626500   4.000 
  6820.000      0.667869031      0.649436235      0.050000001      0.050000001      0.151080738   4.000 
  6824.000      0.565844417      0.592828155      0.050000001      0.050000001      0.155204723   4.000 
  6828.000      0.587138236      0.604763389      0.050000001      0.050000001      0.160217017   4.000 
  6832.000      0.503206968      0.562954903      0.050000001      0.050000001      0.107703815   4.000 
  6836.000      0.520610392      0.584688902      0.050000001      0.050000001      0.119357586   4.000 
  6840.000      0.548330128      0.590843141      0.050000001      0.050000001      0.138584991   4.000 
  6844.000      0.427418053      0.562450707      0.050000001      0.050000001      0.096030911   4.000 
  6848.000      0.439166516      0.605077267      0.050000001      0.050000001      0.094691455   4.000 
  6852.000      0.383333325      0.498475820      0.050000001      0.050000001      0.118256629   4.000 
  6856.000      0.478121847      0.493496180      0.050000001      0.050000001      0.088529587   4.000 
  6860.000      0.540823221      0.485108763      0.050000001      0.050000001      0.098862559   4.000 
  6864.000      0.401047111      0.479323715      0.050000001      0.050000001      0.107431024   4.000 
  6868.000      0.472545058      0.512391210      0.050000001      0.050000001      0.090304067   4.000 
  6872.000      0.485245436      0.525795043      0.050000001      0.050000001      0.092192054   4.000 
  6876.000      0.564207673      0.566846550      0.050000001      0.050000001      0.138014088   4.000 
  6880.000      0.444555789      0.568710625      0.050000001      0.050000001      0.087528487   4.000 
  6884.000      0.497051716      0.556047559      0.050000001      0.050000001      0.097703864   4.000 
  6888.000      0.544412374      0.482517332      0.050000001      0.050000001      0.097381244   4.000 
  6892.000      0.552169204      0.568730712      0.050000001      0.050000001      0.129538765   4.000 
  6896.000      0.550556183      0.598299503      0.050000001      0.050000001      0.135258665   4.000 
  6900.000      0.571039140      0.637960792      0.050000001      0.050000001      0.150540282   4.000 
  6904.000      0.492919177      0.538083732      0.050000001      0.050000001      0.092064768   4.000 
  6908.000      0.480134070      0.570819438      0.050000001      0.050000001      0.089157353   4.000 
  6912.000      0.350022048      0.399612814      0.050000001      0.050000001      0.103564630   4.000 
  6916.000      0.474453509      0.445020109      0.050000001      0.050000001      0.090825568   4.000 
  6920.000      0.401904941      0.561093569      0.050000001      0.050000001      0.110907614   4.000 
  6924.000      0.435771614      0.475795746      0.050000001      0.050000001      0.091831734   4.000 
  6928.000      0.440314263      0.500492692      0.050000001      0.050000001      0.090741783   4.000 
  6932.000      0.507973135      0.484531730      0.050000001      0.050000001      0.084303101   4.000 
  6936.000      0.447757334      0.462465048      0.050000001      0.050000001      0.087116847   4.000 
  6940.000      0.467163146      0.488496363      0.050000001      0.050000001      0.081785937   4.000 
  6944.000      0.519434750      0.541621923      0.050000001      0.050000001      0.098684371   4.000 
  6948.000      0.477726489      0.531534672      0.050000001      0.050000001      0.084932685   4.000 
  6952.000      0.449317068      0.541177034      0.050000001      0.050000001      0.085117857   4.000 
  6956.000      0.405014366      0.503452182      0.050000001      0.050000001      0.102834503   4.000 
  6960.000      0.439658701      0.519448638      0.050000001      0.050000001      0.087092708   4.000 
  6964.000      0.508371949      0.609644413      0.050000001      0.050000001      0.102762123   4.000 
  6968.000      0.484418333      0.577513397      0.050000001      0.050000001      0.086360296   4.000 
  6972.000      0.492487043      0.470474184      0.050000001      0.050000001      0.079884107   4.000 
  6976.000      0.271502614      0.383698732      0.050000001      0.050000001      0.106504828   4.000 
  6980.000      0.291470945      0.428285986      0.050000001      0.050000001      0.082517823   4.000 
  6984.000      0.285961717      0.412020624      0.050000001      0.050000001      0.085806211   4.000 
  6988.000      0.270518392      0.339816034      0.050000001      0.050000001      0.114065578   4.000 
  6992.000      0.357210428      0.413061351      0.050000001      0.050000001      0.101880332   4.000 
  6996.000      0.426336378      0.541225493      0.050000001      0.050000001      0.088852376   4.000 
  7000.000      0.404983193      0.538493931      0.050000001      0.050000001      0.101061563   4.000 
  7004.000      0.473758370      0.512530506      0.050000001      0.050000001      0.079017768   4.000 
  7008.000      0.478179216      0.525447249      0.050000001      0.050000001      0.079918901   4.000 
  7012.000      0.432349414      0.529043078      0.050000001      0.050000001      0.085258375   4.000 
  7016.000      0.565940857      0.560466707      0.050000001      0.050000001      0.127106984   4.000 
  7020.000      0.608365178      0.639231563      0.050000001      0.050000001      0.153711607   4.000 
  7024.000      0.648318887      0.501341343      0.050000001      0.050000001      0.095705738   4.000 
  7028.000      0.601257622      0.412515461      0.050000001      0.050000001      0.146007339   4.000 
  7032.000      0.635922015      0.465797812      0.050000001      0.050000001      0.099475970   4.000 
  7036.000      0.601479352      0.405435115      0.050000001      0.050000001      0.156470090   4.000 
  7040.000      0.606439471      0.433975786      0.050000001      0.050000001      0.114115785   4.000 
  7044.000      0.559708476      0.368516684      0.050000001      0.050000001      0.166079472   4.000 
  7048.000      0.484723121      0.286293358      0.050000001      0.050000001      0.151350001   4.000 
  7052.000      0.446547300      0.320592433      0.050000001      0.050000001      0.114062339   4.000 
  7056.000      0.551463306      0.386850446      0.050000001      0.050000001      0.135547280   4.000 
  7060.000      0.665180683      0.462337911      0.050000001      0.050000001      0.124344359   4.000 
  7064.000      0.621048927      0.410203367      0.050000001      0.050000001      0.161895831   4.000 
  7068.000      0.563971937      0.363166541      0.050000001      0.050000001      0.173392832   4.000 
  7072.000      0.651341498      0.472594678      0.050000001      0.050000001      0.099092195   4.000 
  7076.000      0.674596071      0.516265035      0.050000001      0.050000001      0.098656873   4.000 
  7080.000      0.650663257      0.441662490      0.050000001      0.050000001      0.130576432   4.000 
  7084.000      0.673101842      0.462287247      0.050000001      0.050000001      0.131272435   4.000 
  7088.000      0.717996776      0.511958182      0.050000001      0.050000001      0.150446296   4.000 
  7092.000      0.724451423      0.525323510      0.050000001      0.050000001      0.141634216   4.000 
  7096.000      0.745088458      0.554038942      0.050000001      0.050000001      0.132328560   4.000 
  7100.000      0.678096950      0.467412978      0.050000001      0.050000001      0.129493664   4.000 
  7104.000      0.754049480      0.573958755      0.050000001      0.050000001      0.118538966   4.000 
  7108.000      0.616698563      0.572496533      0.050000001      0.050000001      0.130979508   4.000 
  7112.000      0.608681619      0.517695487      0.050000001      0.050000001      0.104978472   4.000 
  7116.000      0.492122412      0.405678153      0.050000001      0.050000001      0.110037208   4.000 
  7120.000      0.579427898      0.445768297      0.050000001      0.050000001      0.095978638   4.000 
  7124.000      0.545231760      0.389687598      0.050000001      0.050000001      0.124394327   4.000 
  7128.000      0.359226316      0.277409971      0.050000001      0.050000001      0.113129665   4.000 
  7132.000      0.552421927      0.442862421      0.050000001      0.050000001      0.093539913   4.000 
  7136.000      0.470844120      0.376108468      0.050000001      0.050000001      0.124352018   4.000 
  7140.000      0.437627822      0.349585295      0.050000001      0.050000001      0.119213412   4.000 
  7144.000      0.522252440      0.507022381      0.050000001      0.050000001      0.084840685   4.000 
  7148.000      0.422362089      0.416659683      0.050000001      0.050000001      0.101288756   4.000 
  7152.000      0.470742285      0.369778395      0.050000001      0.050000001      0.123103619   4.000 
  7156.000      0.422722667      0.390473872      0.050000001      0.050000001      0.111111919   4.000 
  7160.000      0.416973889      0.374226034      0.050000001      0.050000001      0.114309092   4.000 
  7164.000      0.442559659      0.444828779      0.050000001      0.050000001      0.084984879   4.000 
  7168.000      0.402888358      0.421532482      0.050000001      0.050000001      0.099356999   4.000 
  7172.000      0.431875795      0.469893336      0.050000001      0.050000001      0.083532234   4.000 
  7176.000      0.378272355      0.371654809      0.050000001      0.050000001      0.109563718   4.000 
  7180.000      0.297996342      0.342417806      0.050000001      0.050000001      0.083024626   4.000 
  7184.000      0.392027020      0.395222783      0.050000001      0.050000001      0.106151422   4.000 
  7188.000      0.458247423      0.494475096      0.050000001      0.050000001      0.075813005   4.000 
  7192.000      0.378703952      0.540214300      0.050000001      0.050000001      0.124809990   4.000 
  7196.000      0.398797691      0.332229823      0.050000001      0.050000001      0.101841400   4.000 
  7200.000      0.494152606      0.466416121      0.050000001      0.050000001      0.075209424   4.000 
  7204.000      0.445749611      0.449963957      0.050000001      0.050000001      0.080022375   4.000 
  7208.000      0.394626379      0.372763097      0.050000001      0.050000001      0.108040680   4.000 
  7212.000      0.428986967      0.365272164      0.050000001      0.050000001      0.110174984   4.000 
  7216.000      0.579226673      0.442784756      0.050000001      0.050000001      0.094365805   4.000 
  7220.000      0.371017158      0.494433254      0.050000001      0.050000001      0.107996762   4.000 
  7224.000      0.423976243      0.475905836      0.050000001      0.050000001      0.083328029   4.000 
  7228.000      0.421929032      0.341318905      0.050000001      0.050000001      0.105001400   4.000 
  7232.000      0.403508335      0.385862768      0.050000001      0.050000001      0.103234808   4.000 
  7236.000      0.650255382      0.652077794      0.050000001      0.050000001      0.148077985   4.000 
  7240.000      0.666710436      0.550030053      0.050000001      0.050000001      0.096658210   4.000 
  7244.000      0.592751980      0.559899569      0.050000001      0.050000001      0.127544602   4.000 
  7248.000      0.622025013      0.724233091      0.050000001      0.050000001      0.140108804   4.000 
  7252.000      0.591829419      0.589649022      0.050000001      0.050000001      0.136297196   4.000 
  7256.000      0.514164329      0.647056997      0.050000001      0.050000001      0.111579458   4.000 
  7260.000      0.733725846      0.733839393      0.050000001      0.050000001      0.175279915   4.000 
  7264.000      0.643202484      0.448845863      0.050000001      0.050000001      0.106041302   4.000 
  7268.000      0.715532362      0.510082424      0.050000001      0.050000001      0.140163551   4.000 
  7272.000      0.647424400      0.433851600      0.050000001      0.050000001      0.132518917   4.000 
  7276.000      0.572484136      0.614389956      0.050000001      0.050000001      0.137695938   4.000 
  7280.000      0.475192606      0.657733858      0.050000001      0.050000001      0.116916279   4.000 
  7284.000      0.482989192      0.663016677      0.050000001      0.050000001      0.117288669   4.000 
  7288.000      0.542041481      0.701085269      0.050000001      0.050000001      0.128266374   4.000 
  7292.000      0.468187898      0.660098493      0.050000001      0.050000001      0.121592859   4.000 
  7296.000      0.425276577      0.607755899      0.050000001      0.050000001      0.098464519   4.000 
  7300.000      0.460132390      0.549683988      0.050000001      0.050000001      0.076362724   4.000 
  7304.000      0.465906799      0.565855026      0.050000001      0.050000001      0.076038187   4.000 
  7308.000      0.452038437      0.529923737      0.050000001      0.050000001      0.075818121   4.000 
  7312.000      0.282565683      0.446386278      0.050000001      0.050000001      0.088677218   4.000 
  7316.000      0.582814157      0.669520080      0.050000001      0.050000001      0.139137298   4.000 
  7320.000      0.278162539      0.409553409      0.050000001      0.050000001      0.089981765   4.000 
  7324.000      0.414192706      0.272031248      0.050000001      0.050000001      0.128097236   4.000 
  7328.000      0.298124790      0.378781796      0.050000001      0.050000001      0.080707510   4.000 
  7332.000      0.378410846      0.269948155      0.050000001      0.050000001      0.126312365   4.000 
  7336.000      0.481446028      0.441091448      0.050000001      0.050000001      0.079723850   4.000 
  7340.000      0.434450895      0.450653762      0.050000001      0.050000001      0.079408333   4.000 
  7344.000      0.445097715      0.296959311      0.050000001      0.050000001      0.105728497   4.000 
  7348.000      0.444864959      0.291108787      0.050000001      0.050000001      0.107866357   4.000 
  7352.000      0.432976007      0.275261909      0.050000001      0.050000001      0.120260527   4.000 
  7356.000      0.448654026      0.295976251      0.050000001      0.050000001      0.104172011   4.000 
  7360.000      0.401340783      0.275149494      0.050000001      0.050000001      0.115265648   4.000 
  7364.000      0.398690671      0.278080791      0.050000001      0.050000001      0.109533062   4.000 
  7368.000      0.431371152      0.317117125      0.050000001      0.050000001      0.094146560   4.000 
  7372.000      0.419377178      0.272240222      0.050000001      0.050000001      0.117612382   4.000 
  7376.000      0.394980758      0.267068058      0.050000001      0.050000001      0.125063280   4.000 
  7380.000      0.466370702      0.281605005      0.050000001      0.050000001      0.122113297   4.000 
  7384.000      0.426424384      0.305842817      0.050000001      0.050000001      0.089753161   4.000 
  7388.000      0.445774913      0.278461009      0.050000001      0.050000001      0.110395332   4.000 
  7392.000      0.455483764      0.272784173      0.050000001      0.050000001      0.122459799   4.000 
  7396.000      0.546762764      0.374276400      0.050000001      0.050000001      0.133226732   4.000 
  7400.000      0.421776980      0.266150057      0.050000001      0.050000001      0.122151643   4.000 
  7404.000      0.550332010      0.687839270      0.050000001      0.050000001      0.123749614   4.000 
  7408.000      0.633143783      0.517930210      0.050000001      0.050000001      0.091124664   4.000 
  7412.000      0.593914270      0.481729716      0.050000001      0.050000001      0.088162482   4.000 
  7416.000      0.677491009      0.464517087      0.050000001      0.050000001      0.125836392   4.000 
  7420.000      0.589115500      0.395684928      0.050000001      0.050000001      0.141698996   4.000 
  7424.000      0.528236568      0.322254241      0.050000001      0.050000001      0.165313999   4.000 
  7428.000      0.422546238      0.295155764      0.050000001      0.050000001      0.088348428   4.000 
  7432.000      0.390769571      0.298643053      0.050000001      0.050000001      0.085222145   4.000 
  7436.000      0.544918835      0.455084741      0.050000001      0.050000001      0.084528834   4.000 
  7440.000      0.484358490      0.455684513      0.050000001      0.050000001      0.073266099   4.000 
  7444.000      0.551628411      0.482320249      0.050000001      0.050000001      0.085476696   4.000 
  7448.000      0.609827936      0.598467767      0.050000001      0.050000001      0.132706483   4.000 
  7452.000      0.463023007      0.452566415      0.050000001      0.050000001      0.073362211   4.000 
  7456.000      0.426228046      0.436318904      0.050000001      0.050000001      0.082265506   4.000 
  7460.000      0.521777332      0.374884069      0.050000001      0.050000001      0.117551585   4.000 
  7464.000      0.518850267      0.468764961      0.050000001      0.050000001      0.074896509   4.000 
  7468.000      0.294471532      0.474846393      0.050000001      0.050000001      0.094862024   4.000 
  7472.000      0.359381229      0.476112217      0.050000001      0.050000001      0.098457376   4.000 
  7476.000      0.508823097      0.593254983      0.050000001      0.050000001      0.092295349   4.000 
  7480.000      0.617302001      0.632673919      0.050000001      0.050000001      0.139307509   4.000 
  7484.000      0.462531269      0.398323148      0.050000001      0.050000001      0.096304586   4.000 
  7488.000      0.432182223      0.394249588      0.050000001      0.050000001      0.094572643   4.000 
  7492.000      0.632751703      0.506514132      0.050000001      0.050000001      0.084325363   4.000 
  7496.000      0.596160293      0.427062482      0.050000001      0.050000001      0.101025631   4.000 
  7500.000      0.584583342      0.371698260      0.050000001      0.050000001      0.175463438   4.000 
  7504.000      0.461177170      0.278773129      0.050000001      0.050000001      0.113520751   4.000 
  7508.000      0.460283488      0.263257056      0.050000001      0.050000001      0.138600618   4.000 
  7512.000      0.404217094      0.278496504      0.050000001      0.050000001      0.097932070   4.000 
  7516.000      0.502010703      0.296654880      0.050000001      0.050000001      0.142048885   4.000 
  7520.000      0.599963367      0.387674779      0.050000001      0.050000001      0.163901180   4.000 
  7524.000      0.684520245      0.480684310      0.050000001      0.050000001      0.115127156   4.000 
  7528.000      0.666568935      0.446002454      0.050000001      0.050000001      0.132049094   4.000 
  7532.000      0.633911431      0.428594321      0.050000001      0.050000001      0.117087533   4.000 
  7536.000      0.745335042      0.536523283      0.050000001      0.050000001      0.151446114   4.000 
  7540.000      0.658048034      0.440075070      0.050000001      0.050000001      0.125567536   4.000 
  7544.000      0.723403871      0.513153374      0.050000001      0.050000001      0.143943767   4.000 
  7548.000      0.724015474      0.538066864      0.050000001      0.050000001      0.114907255   4.000 
  7552.000      0.799354613      0.697607338      0.050000001      0.050000001      0.156661640   4.000 
  7556.000      0.752329111      0.717203796      0.050000001      0.050000001      0.180444419   4.000 
  7560.000      0.683482707      0.596045732      0.050000001      0.050000001      0.106401126   4.000 
  7564.000      0.847656429      0.623965919      0.050000001      0.050000001      0.153010190   4.000 
  7568.000      0.929366410      0.718495131      0.050000001      0.050000001      0.123763780   4.000 
  7572.000      0.890782654      0.676905453      0.050000001      0.050000001      0.128215333   4.000 
  7576.000      0.896167755      0.689414084      0.050000001      0.050000001      0.117522528   4.000 
  7580.000      0.813503325      0.644599259      0.050000001      0.050000001      0.107185662   4.000 
  7584.000      0.771456778      0.633970261      0.050000001      0.050000001      0.107509931   4.000 
  7588.000      0.825350821      0.778538406      0.050000001      0.050000001      0.189055562   4.000 
  7592.000      0.829366565      0.782366633      0.050000001      0.050000001      0.184059799   4.000 
  7596.000      0.799490392      0.765976012      0.050000001      0.050000001      0.187389851   4.000 
  7600.000      0.835988045      0.862913668      0.050000001      0.050000001      0.152098358   4.000 
  7604.000      0.790356874      0.757320225      0.050000001      0.050000001      0.184533298   4.000 
  7608.000      0.946245015      0.836520970      0.050000001      0.050000001      0.137702117   4.000 
  7612.000      0.882478595      0.751152515      0.050000001      0.050000001      0.117850403   4.000 
  7616.000      0.866343796      0.778788269      0.050000001      0.050000001      0.151262452   4.000 
  7620.000      0.781348109      0.773670793      0.050000001      0.050000001      0.172215104   4.000 
  7624.000      0.799078166      0.775665283      0.050000001      0.050000001      0.173270106   4.000 
  7628.000      0.902619779      0.777718067      0.050000001      0.050000001      0.120423883   4.000 
  7632.000      0.869109035      0.717322230      0.050000001      0.050000001      0.104351372   4.000 
  7636.000      0.926734686      0.710762322      0.050000001      0.050000001      0.122682979   4.000 
  7640.000      0.919482768      0.719183326      0.050000001      0.050000001      0.106025328   4.000 
  7644.000      0.917516947      0.761052251      0.050000001      0.050000001      0.100747476   4.000 
  7648.000      1.024001002      0.865752935      0.050000001      0.050000001      0.133847793   4.000 
  7652.000      0.736818254      0.639543653      0.050000001      0.050000001      0.120310237   4.000 
  7656.000      0.839869380      0.659840941      0.050000001      0.050000001      0.106080125   4.000 
  7660.000      0.835651696      0.701595247      0.050000001      0.050000001      0.116330793   4.000 
  7664.000      0.865579784      0.705200136      0.050000001      0.050000001      0.098749171   4.000 
  7668.000      0.963538468      0.778280079      0.050000001      0.050000001      0.104046593   4.000 
  7672.000      0.919910014      0.725321054      0.050000001      0.050000001      0.099642664   4.000 
  7676.000      0.907502651      0.742336571      0.050000001      0.050000001      0.093563775   4.000 
  7680.000      0.949750245      0.745898843      0.050000001      0.050000001      0.109475265   4.000 
  7684.000      0.969713926      0.758997381      0.050000001      0.050000001      0.117923031   4.000 
  7688.000      0.958321631      0.756755531      0.050000001      0.050000001      0.106998722   4.000 
  7692.000      0.926126361      0.725814939      0.050000001      0.050000001      0.099637498   4.000 
  7696.000      0.940789580      0.733785987      0.050000001      0.050000001      0.105805407   4.000 
  7700.000      0.859384656      0.678659141      0.050000001      0.050000001      0.099400957   4.000 
  7704.000      0.783524215      0.588469028      0.050000001      0.050000001      0.119326810   4.000 
  7708.000      0.881288469      0.682160676      0.050000001      0.050000001      0.102229575   4.000 
  7712.000      0.814194202      0.626747966      0.050000001      0.050000001      0.106306175   4.000 
  7716.000      0.832186639      0.656711638      0.050000001      0.050000001      0.100195974   4.000 
  7720.000      0.819567800      0.728849351      0.050000001      0.050000001      0.146830142   4.000 
  7724.000      1.029509902      0.888383329      0.050000001      0.050000001      0.149267713   4.000 
  7728.000      0.902704358      0.819396853      0.050000001      0.050000001      0.144707272   4.000 
  7732.000      0.949228287      0.802433729      0.050000001      0.050000001      0.102190226   4.000 
  7736.000      0.889438033      0.740343869      0.050000001      0.050000001      0.092151970   4.000 
  7740.000      0.707179308      0.697362185      0.050000001      0.050000001      0.154530078   4.000 
  7744.000      0.669162571      0.658922851      0.050000001      0.050000001      0.139909238   4.000 
  7748.000      0.682126224      0.652788758      0.050000001      0.050000001      0.135384043   4.000 
  7752.000      0.834244967      0.644134283      0.050000001      0.050000001      0.103731950   4.000 
  7756.000      0.984841406      0.779604733      0.050000001      0.050000001      0.111037165   4.000 
  7760.000      0.956378818      0.735775054      0.050000001      0.050000001      0.119738221   4.000 
  7764.000      0.927195251      0.722858071      0.050000001      0.050000001      0.097113659   4.000 
  7768.000      0.884599507      0.696068883      0.050000001      0.050000001      0.090497325   4.000 
  7772.000      0.819511414      0.683507204      0.050000001      0.050000001      0.107561111   4.000 
  7776.000      0.857863545      0.647368729      0.050000001      0.050000001      0.115422050   4.000 
  7780.000      0.844608665      0.645055652      0.050000001      0.050000001      0.105569065   4.000 
  7784.000      0.874052584      0.676926434      0.050000001      0.050000001      0.095909556   4.000 
  7788.000      0.712373734      0.536301553      0.050000001      0.050000001      0.101993561   4.000 
  7792.000      0.800525010      0.607944965      0.050000001      0.050000001      0.107291629   4.000 
  7796.000      0.786834061      0.573541403      0.050000001      0.050000001      0.138854484   4.000 
  7800.000      0.686975300      0.637325943      0.050000001      0.050000001      0.124747972   4.000 
  7804.000      0.717186809      0.532160997      0.050000001      0.050000001      0.107671887   4.000 
  7808.000      0.753138959      0.542794764      0.050000001      0.050000001      0.142185092   4.000 
  7812.000      0.828719914      0.632497072      0.050000001      0.050000001      0.102441321   4.000 
  7816.000      0.745362818      0.533123672      0.050000001      0.050000001      0.143525263   4.000 
  7820.000      0.849043846      0.641784072      0.050000001      0.050000001      0.108427485   4.000 
  7824.000      0.747810364      0.539113045      0.050000001      0.050000001      0.135692487   4.000 
  7828.000      0.850846171      0.648408175      0.050000001      0.050000001      0.102264742   4.000 
  7832.000      0.874642074      0.667030334      0.050000001      0.050000001      0.101637622   4.000 
  7836.000      0.756118536      0.556939781      0.050000001      0.050000001      0.119873752   4.000 
  7840.000      0.825313330      0.644455552      0.050000001      0.050000001      0.091260900   4.000 
  7844.000      0.814697981      0.595836043      0.050000001      0.050000001      0.128753006   4.000 
  7848.000      0.914327681      0.700511456      0.050000001      0.050000001      0.101322075   4.000 
  7852.000      0.764580607      0.718948245      0.050000001      0.050000001      0.163496931   4.000 
  7856.000      0.806266546      0.650633633      0.050000001      0.050000001      0.089799444   4.000 
  7860.000      0.632097900      0.542454958      0.050000001      0.050000001      0.097119113   4.000 
  7864.000      0.851705611      0.691102028      0.050000001      0.050000001      0.086453309   4.000 
  7868.000      0.788424492      0.684417546      0.050000001      0.050000001      0.121045570   4.000 
  7872.000      0.891483366      0.730674922      0.050000001      0.050000001      0.082516034   4.000 
  7876.000      0.954413354      0.868552387      0.050000001      0.050000001      0.154830714   4.000 
  7880.000      0.776093423      0.757967889      0.050000001      0.050000001      0.163293203   4.000 
  7884.000      0.843767583      0.741478205      0.050000001      0.050000001      0.121510277   4.000 
  7888.000      0.943895102      0.897237778      0.050000001      0.050000001      0.175854921   4.000 
  7892.000      0.827583849      0.771417797      0.050000001      0.050000001      0.153019160   4.000 
  7896.000      0.800016880      0.747768104      0.050000001      0.050000001      0.155501544   4.000 
  7900.000      0.889565945      0.844135463      0.050000001      0.050000001      0.153216988   4.000 
  7904.000      0.788583875      0.748937726      0.050000001      0.050000001      0.156449457   4.000 
  7908.000      0.776413143      0.723259926      0.050000001      0.050000001      0.151298771   4.000 
  7912.000      0.790115774      0.704089642      0.050000001      0.050000001      0.130393465   4.000 
  7916.000      0.899761260      0.828353167      0.050000001      0.050000001      0.142936756   4.000 
  7920.000      0.795760989      0.742758334      0.050000001      0.050000001      0.147407164   4.000 
  7924.000      0.788256228      0.802653730      0.050000001      0.050000001      0.146530579   4.000 
  7928.000      0.622779965      0.523734152      0.050000001      0.050000001      0.091191997   4.000 
  7932.000      0.729853272      0.657317042      0.050000001      0.050000001      0.123247524   4.000 
  7936.000      0.748339295      0.600097716      0.050000001      0.050000001      0.089734584   4.000 
  7940.000      0.756300807      0.623951077      0.050000001      0.050000001      0.091556142   4.000 
  7944.000      0.713981628      0.581090271      0.050000001      0.050000001      0.086929142   4.000 
  7948.000      0.706419051      0.578236222      0.050000001      0.050000001      0.085935007   4.000 
  7952.000      0.790257692      0.606660724      0.050000001      0.050000001      0.092253367   4.000 
  7956.000      0.742787898      0.566016555      0.050000001      0.050000001      0.095332195   4.000 
  7960.000      0.848744333      0.640228808      0.050000001      0.050000001      0.101264040   4.000 
  7964.000      0.788336873      0.609521925      0.050000001      0.050000001      0.088438431   4.000 
  7968.000      1.019429088      0.806951642      0.050000001      0.050000001      0.131377896   4.000 
  7972.000      1.005289793      0.815918088      0.050000001      0.050000001      0.108159731   4.000 
  7976.000      1.015974760      0.797897935      0.050000001      0.050000001      0.131533752   4.000 
  7980.000      0.942721248      0.784467459      0.050000001      0.050000001      0.089360257   4.000 
  7984.000      0.972640753      0.766983449      0.050000001      0.050000001      0.101853559   4.000 
  7988.000      0.813510358      0.607488513      0.050000001      0.050000001      0.103480240   4.000 
  7992.000      0.873224199      0.660896957      0.050000001      0.050000001      0.100292355   4.000 
  7996.000      1.058982968      0.864181995      0.050000001      0.050000001      0.150846034   4.000 
  8000.000      0.981886506      0.808567643      0.050000001      0.050000001      0.093054245   4.000 
  8004.000      0.941569746      0.737208009      0.050000001      0.050000001      0.093521158   4.000 
  8008.000      0.886436701      0.687142670      0.050000001      0.050000001      0.085561444   4.000 
  8012.000      0.932239652      0.750441372      0.050000001      0.050000001      0.082023750   4.000 
  8016.000      0.952969968      0.742361128      0.050000001      0.050000001      0.098988563   4.000 
  8020.000      0.933607936      0.762884319      0.050000001      0.050000001      0.080997854   4.000 
  8024.000      0.918852687      0.701550484      0.050000001      0.050000001      0.098434091   4.000 
  8028.000      1.073169470      0.871237278      0.050000001      0.050000001      0.165420105   4.000 
  8032.000      1.192387700      0.978041768      0.050000001      0.050000001      0.264767309   4.000 
  8036.000      1.048739195      0.847243905      0.050000001      0.050000001      0.139375230   4.000 
  8040.000      0.986548662      0.774918020      0.050000001      0.050000001      0.105498890   4.000 
  8044.000      0.948983312      0.766731501      0.050000001      0.050000001      0.082138772   4.000 
  8048.000      1.003998041      0.792608976      0.050000001      0.050000001      0.110454877   4.000 
  8052.000      1.115756512      0.897028029      0.050000001      0.050000001      0.217095474   4.000 
  8056.000      1.051984429      0.833510697      0.050000001      0.050000001      0.151917805   4.000 
  8060.000      1.020934224      0.826937795      0.050000001      0.050000001      0.109442711   4.000 
  8064.000      1.073511720      0.883329570      0.050000001      0.050000001      0.153748572   4.000 
  8068.000      1.097398639      0.892614424      0.050000001      0.050000001      0.180479328   4.000 
  8072.000      1.186261296      1.087042212      0.050000001      0.050000001      0.297059119   4.000 
  8076.000      1.123560667      1.028418779      0.050000001      0.050000001      0.265841424   4.000 
  8080.000      1.107686162      1.036030531      0.050000001      0.050000001      0.266674896   4.000 
  8084.000      1.137224555      1.010847688      0.050000001      0.050000001      0.228896856   4.000 
  8088.000      1.164995313      1.052535534      0.050000001      0.050000001      0.260007739   4.000 
  8092.000      1.270962954      1.160284162      0.050000001      0.050000001      0.348660787   4.000 
  8096.000      1.185078859      1.107248783      0.050000001      0.050000001      0.285245995   4.000 
  8100.000      1.161700726      1.132252812      0.050000001      0.050000001      0.274071197   4.000 
  8104.000      1.064024448      1.029431462      0.050000001      0.050000001      0.231906255   4.000 
  8108.000      1.222847104      1.163813472      0.050000001      0.050000001      0.278992613   4.000 
  8112.000      1.159077883      1.217770100      0.050000001      0.050000001      0.262839754   4.000 
  8116.000      1.257562637      1.230487347      0.050000001      0.050000001      0.250934223   4.000 
  8120.000      1.224490404      1.171877384      0.050000001      0.050000001      0.261803289   4.000 
  8124.000      1.155544043      1.121474981      0.050000001      0.050000001      0.264074922   4.000 
  8128.000      1.215250373      1.206727386      0.050000001      0.050000001      0.226599336   4.000 
  8132.000      1.130023003      1.123556018      0.050000001      0.050000001      0.266275982   4.000 
  8136.000      1.123700380      1.110810757      0.050000001      0.050000001      0.262203137   4.000 
  8140.000      1.178506136      1.157844305      0.050000001      0.050000001      0.233825684   4.000 
  8144.000      1.145387530      1.060465574      0.050000001      0.050000001      0.247099896   4.000 
  8148.000      1.176440358      1.108917236      0.050000001      0.050000001      0.242395222   4.000 
  8152.000      1.207113624      1.082020283      0.050000001      0.050000001      0.254401823   4.000 
  8156.000      1.137504220      1.064776778      0.050000001      0.050000001      0.239113708   4.000 
  8160.000      1.166359782      1.104584575      0.050000001      0.050000001      0.228367945   4.000 
  8164.000      1.199087143      1.109241962      0.050000001      0.050000001      0.236523867   4.000 
  8168.000      1.194880843      1.130851746      0.050000001      0.050000001      0.226294776   4.000 
  8172.000      1.348726869      1.308573842      0.050000001      0.050000001      0.364753405   4.000 
  8176.000      1.312717795      1.275298834      0.050000001      0.050000001      0.294144829   4.000 
  8180.000      1.362759948      1.324223995      0.050000001      0.050000001      0.371020714   4.000 
  8184.000      1.381250858      1.351593018      0.050000001      0.050000001      0.406247973   4.000 
  8188.000      1.266627312      1.269258261      0.050000001      0.050000001      0.237636685   4.000 
  8192.000      1.392936707      1.375522256      0.050000001      0.050000001      0.446810961   4.000 
  8196.000      1.382958412      1.306283712      0.050000001      0.050000001      0.400402188   4.000 
  8200.000      1.369752407      1.276704669      0.050000001      0.050000001      0.391615311   4.000 
  8204.000      1.217033505      1.137669563      0.050000001      0.050000001      0.240178565   4.000 
  8208.000      1.206656814      1.106859207      0.050000001      0.050000001      0.228358805   4.000 
  8212.000      1.201703310      1.113384366      0.050000001      0.050000001      0.218379835   4.000 
  8216.000      1.156586289      1.075215340      0.050000001      0.050000001      0.213922381   4.000 
  8220.000      1.331588030      1.213316917      0.050000001      0.050000001      0.372113148   4.000 
  8224.000      1.390489221      1.277204275      0.050000001      0.050000001      0.430977186   4.000 
  8228.000      1.416954994      1.306273818      0.050000001      0.050000001      0.461357395   4.000 
  8232.000      1.329170227      1.216084123      0.050000001      0.050000001      0.344110012   4.000 
  8236.000      1.378463864      1.245144367      0.050000001      0.050000001      0.416617155   4.000 
  8240.000      1.390906334      1.250321269      0.050000001      0.050000001      0.425778508   4.000 
  8244.000      1.407712698      1.361880541      0.050000001      0.050000001      0.424125989   4.000 
  8248.000      1.365678072      1.320063233      0.050000001      0.050000001      0.290867507   4.000 
  8252.000      1.395016670      1.331578851      0.050000001      0.050000001      0.338291049   4.000 
  8256.000      1.336651325      1.317466855      0.050000001      0.050000001      0.256161630   4.000 
  8260.000      1.245764732      1.206830621      0.050000001      0.050000001      0.225098709   4.000 
  8264.000      1.289417148      1.234216213      0.050000001      0.050000001      0.238392333   4.000 
  8268.000      1.332551479      1.322840095      0.050000001      0.050000001      0.250382145   4.000 
  8272.000      1.310107827      1.272931218      0.050000001      0.050000001      0.229685724   4.000 
  8276.000      1.377412796      1.319041014      0.050000001      0.050000001      0.278407693   4.000 
  8280.000      1.339434624      1.272421002      0.050000001      0.050000001      0.247804701   4.000 
  8284.000      1.412725091      1.316528440      0.050000001      0.050000001      0.361402472   4.000 
  8288.000      1.341435313      1.312653661      0.050000001      0.050000001      0.227420032   4.000 
  8292.000      1.248411655      1.228882670      0.050000001      0.050000001      0.207144558   4.000 
  8296.000      1.252057433      1.200891256      0.050000001      0.050000001      0.220235984   4.000 
  8300.000      1.101257324      1.074414849      0.050000001      0.050000001      0.234822174   4.000 
  8304.000      1.110597134      1.024938226      0.050000001      0.050000001      0.221128921   4.000 
  8308.000      1.195281506      1.084531188      0.050000001      0.050000001      0.208062470   4.000 
  8312.000      1.213420510      1.070687056      0.050000001      0.050000001      0.223770181   4.000 
  8316.000      1.273963213      1.179986358      0.050000001      0.050000001      0.261829615   4.000 
  8320.000      1.272933841      1.160193443      0.050000001      0.050000001      0.277280450   4.000 
  8324.000      1.205426216      1.157919884      0.050000001      0.050000001      0.198390186   4.000 
  8328.000      1.200648308      1.046587467      0.050000001      0.050000001      0.211516817   4.000 
  8332.000      1.383285046      1.279915094      0.050000001      0.050000001      0.297009806   4.000 
  8336.000      1.332792997      1.268520117      0.050000001      0.050000001      0.226118644   4.000 
  8340.000      1.263039231      1.235252976      0.050000001      0.050000001      0.195113341   4.000 
  8344.000      1.298850536      1.245389223      0.050000001      0.050000001      0.206282814   4.000 
  8348.000      1.285341740      1.236347795      0.050000001      0.050000001      0.197807570   4.000 
  8352.000      1.135353804      1.086974740      0.050000001      0.050000001      0.207622488   4.000 
  8356.000      1.057373881      0.985530674      0.050000001      0.050000001      0.219625433   4.000 
  8360.000      1.047052503      0.968221486      0.050000001      0.050000001      0.211220443   4.000 
  8364.000      1.044617653      0.953234255      0.050000001      0.050000001      0.198407630   4.000 
  8368.000      1.122019529      1.036180973      0.050000001      0.050000001      0.207501272   4.000 
  8372.000      1.081691027      0.961085796      0.050000001      0.050000001      0.189386825   4.000 
  8376.000      0.994428158      0.898042798      0.050000001      0.050000001      0.155465484   4.000 
  8380.000      0.992959976      0.909489512      0.050000001      0.050000001      0.165936152   4.000 
  8384.000      1.037119150      0.941374123      0.050000001      0.050000001      0.180897435   4.000 
  8388.000      1.076100588      1.064894557      0.050000001      0.050000001      0.214555840   4.000 
  8392.000      1.046498895      0.934065819      0.050000001      0.050000001      0.168142815   4.000 
  8396.000      0.959255815      0.895500064      0.050000001      0.050000001      0.161172330   4.000 
  8400.000      1.031497121      0.924331546      0.050000001      0.050000001      0.158935845   4.000 
  8404.000      1.165130854      1.082759619      0.050000001      0.050000001      0.186065972   4.000 
  8408.000      1.128409386      1.023566008      0.050000001      0.050000001      0.192681233   4.000 
  8412.000      1.086273313      1.014736772      0.050000001      0.050000001      0.198268692   4.000 
  8416.000      1.123897433      1.011963248      0.050000001      0.050000001      0.184403499   4.000 
  8420.000      1.015060425      0.974863887      0.050000001      0.050000001      0.188819528   4.000 
  8424.000      1.088426709      0.946420193      0.050000001      0.050000001      0.164424747   4.000 
  8428.000      0.943508089      0.980376542      0.050000001      0.050000001      0.167931557   4.000 
  8432.000      1.020247936      0.914464772      0.050000001      0.050000001      0.147304843   4.000 
  8436.000      1.008889914      0.919856548      0.050000001      0.050000001      0.154458443   4.000 
  8440.000      1.031887412      0.961078823      0.050000001      0.050000001      0.176039457   4.000 
  8444.000      0.951561928      0.879580617      0.050000001      0.050000001      0.146401485   4.000 
  8448.000      1.060422063      0.971845090      0.050000001      0.050000001      0.176380257   4.000 
  8452.000      0.895880044      0.837012172      0.050000001      0.050000001      0.141370138   4.000 
  8456.000      0.949149966      0.882362664      0.050000001      0.050000001      0.146357814   4.000 
  8460.000      0.933285594      0.894257426      0.050000001      0.050000001      0.153692673   4.000 
  8464.000      0.872666359      0.827027917      0.050000001      0.050000001      0.142405113   4.000 
  8468.000      0.862060428      0.781707883      0.050000001      0.050000001      0.126227419   4.000 
  8472.000      0.979256392      0.926045537      0.050000001      0.050000001      0.159579535   4.000 
  8476.000      1.018827081      1.002490163      0.050000001      0.050000001      0.177457035   4.000 
  8480.000      1.122904658      1.023812294      0.050000001      0.050000001      0.182311336   4.000 
  8484.000      1.173371077      1.122144580      0.050000001      0.050000001      0.182343145   4.000 
  8488.000      1.197409153      1.094248176      0.050000001      0.050000001      0.184999665   4.000 
  8492.000      1.220426440      1.111998320      0.050000001      0.050000001      0.204357326   4.000 
  8496.000      1.282368660      1.159133196      0.050000001      0.050000001      0.278231919   4.000 
  8500.000      1.304554820      1.166202784      0.050000001      0.050000001      0.308086991   4.000 
  8504.000      1.346469641      1.223789454      0.050000001      0.050000001      0.294248561   4.000 
  8508.000      1.365167141      1.198803782      0.050000001      0.050000001      0.395616015   4.000 
  8512.000      1.325538039      1.234656811      0.050000001      0.050000001      0.223547041   4.000 
  8516.000      1.237105012      1.090603352      0.050000001      0.050000001      0.229882379   4.000 
  8520.000      1.215560079      1.101143122      0.050000001      0.050000001      0.189331671   4.000 
  8524.000      1.227535963      1.122025490      0.050000001      0.050000001      0.197623948   4.000 
  8528.000      1.285850763      1.153234363      0.050000001      0.050000001      0.267598788   4.000 
  8532.000      1.247248054      1.158400774      0.050000001      0.050000001      0.202249169   4.000 
  8536.000      1.074636817      1.150556684      0.050000001      0.050000001      0.268257578   4.000 
  8540.000      1.132161736      1.156296015      0.050000001      0.050000001      0.215219180   4.000 
  8544.000      1.110457897      1.079212189      0.050000001      0.050000001      0.194976429   4.000 
  8548.000      1.125637174      1.177658200      0.050000001      0.050000001      0.234023968   4.000 
  8552.000      0.974507093      0.954130113      0.050000001      0.050000001      0.164347380   4.000 
  8556.000      1.070293069      1.080659866      0.050000001      0.050000001      0.203548888   4.000 
  8560.000      1.122194648      1.075710893      0.050000001      0.050000001      0.181727946   4.000 
  8564.000      1.096997380      1.023548126      0.050000001      0.050000001      0.177796006   4.000 
  8568.000      1.142119646      1.139235735      0.050000001      0.050000001      0.182832857   4.000 
  8572.000      1.208335519      1.253525972      0.050000001      0.050000001      0.214709759   4.000 
  8576.000      1.301702499      1.206850529      0.050000001      0.050000001      0.213840167   4.000 
  8580.000      1.331692219      1.160474181      0.050000001      0.050000001      0.355608503   4.000 
  8584.000      1.098248124      0.912584305      0.050000001      0.050000001      0.155045817   4.000 
  8588.000      1.269601345      1.058590412      0.050000001      0.050000001      0.340241194   4.000 
  8592.000      1.344836950      1.130231977      0.050000001      0.050000001      0.455307007   4.000 
  8596.000      1.276980996      1.079243898      0.050000001      0.050000001      0.317727824   4.000 
  8600.000      1.301189184      1.093967319      0.050000001      0.050000001      0.361106873   4.000 
  8604.000      1.309269786      1.107390523      0.050000001      0.050000001      0.349889517   4.000 
  8608.000      1.246119618      1.057707071      0.050000001      0.050000001      0.243328492   4.000 
  8612.000      1.323231578      1.115954876      0.050000001      0.050000001      0.364813050   4.000 
  8616.000      1.293904901      1.079409122      0.050000001      0.050000001      0.328567187   4.000 
  8620.000      1.354906440      1.140843749      0.050000001      0.050000001      0.414621552   4.000 
  8624.000      1.274439096      1.069649100      0.050000001      0.050000001      0.279656490   4.000 
  8628.000      1.346946716      1.135733724      0.050000001      0.050000001      0.376519521   4.000 
  8632.000      1.365811944      1.160495162      0.050000001      0.050000001      0.393981099   4.000 
  8636.000      1.261037230      1.045223117      0.050000001      0.050000001      0.282330831   4.000 
  8640.000      1.365506291      1.213440657      0.050000001      0.050000001      0.310286899   4.000 
  8644.000      1.317490101      1.171132803      0.050000001      0.050000001      0.236989419   4.000 
  8648.000      1.335853100      1.225226521      0.050000001      0.050000001      0.218250056   4.000 
  8652.000      1.325181723      1.186848640      0.050000001      0.050000001      0.226965566   4.000 
  8656.000      1.257934093      1.070394993      0.050000001      0.050000001      0.225711286   4.000 
  8660.000      1.258505702      1.091359019      0.050000001      0.050000001      0.202339749   4.000 
  8664.000      1.221985459      1.025305867      0.050000001      0.050000001      0.216808716   4.000 
  8668.000      1.279631257      1.094347000      0.050000001      0.050000001      0.230032563   4.000 
  8672.000      1.126390815      0.954193354      0.050000001      0.050000001      0.163060884   4.000 
  8676.000      1.043932557      0.926833808      0.050000001      0.050000001      0.139152855   4.000 
  8680.000      1.044948816      0.989912093      0.050000001      0.050000001      0.169769903   4.000 
  8684.000      1.088159442      1.070947409      0.050000001      0.050000001      0.185196797   4.000 
  8688.000      1.148059011      1.145231843      0.050000001      0.050000001      0.176151256   4.000 
  8692.000      1.093614101      1.092615604      0.050000001      0.050000001      0.189530035   4.000 
  8696.000      1.133547068      1.203328252      0.050000001      0.050000001      0.236195107   4.000 
  8700.000      1.022475958      1.003627419      0.050000001      0.050000001      0.166891813   4.000 
  8704.000      0.794941545      0.776809633      0.050000001      0.050000001      0.145919025   4.000 
  8708.000      1.153921485      0.956194997      0.050000001      0.050000001      0.182574630   4.000 
  8712.000      0.918274820      0.788050830      0.050000001      0.050000001      0.091685752   4.000 
  8716.000      0.822677970      0.729831159      0.050000001      0.050000001      0.117895285   4.000 
  8720.000      0.875997603      0.663702905      0.050000001      0.050000001      0.096752524   4.000 
  8724.000      0.888171554      0.692625821      0.050000001      0.050000001      0.079595531   4.000 
  8728.000      0.838382959      0.638314962      0.050000001      0.050000001      0.090299845   4.000 
  8732.000      0.793230832      0.583072305      0.050000001      0.050000001      0.114365041   4.000 
  8736.000      0.824213564      0.639965236      0.050000001      0.050000001      0.081634641   4.000 
  8740.000      0.859218240      0.670410156      0.050000001      0.050000001      0.079001809   4.000 
  8744.000      1.068442583      0.918924510      0.050000001      0.050000001      0.131546309   4.000 
  8748.000      0.826903045      0.760287762      0.050000001      0.050000001      0.130783339   4.000 
  8752.000      0.783204198      0.850375593      0.050000001      0.050000001      0.135159264   4.000 
  8756.000      0.818835139      0.872695684      0.050000001      0.050000001      0.135573437   4.000 
  8760.000      0.851676106      0.797922134      0.050000001      0.050000001      0.134382049   4.000 
  8764.000      0.960776448      0.788728833      0.050000001      0.050000001      0.080148622   4.000 
  8768.000      0.919183373      0.821134150      0.050000001      0.050000001      0.112332771   4.000 
  8772.000      0.876748919      0.818547606      0.050000001      0.050000001      0.130279124   4.000 
  8776.000      0.925899506      0.844107211      0.050000001      0.050000001      0.122308751   4.000 
  8780.000      1.160155654      0.992694497      0.050000001      0.050000001      0.164669514   4.000 
  8784.000      0.960410416      0.879323006      0.050000001      0.050000001      0.130194306   4.000 
  8788.000      0.851600528      0.881495655      0.050000001      0.050000001      0.132536262   4.000 
  8792.000      0.858008921      0.919010639      0.050000001      0.050000001      0.132092257   4.000 
  8796.000      0.879887640      0.813118577      0.050000001      0.050000001      0.123417278   4.000 
  8800.000      0.823568404      0.776090503      0.050000001      0.050000001      0.133000493   4.000 
  8804.000      0.785769403      0.746640623      0.050000001      0.050000001      0.139105509   4.000 
  8808.000      0.833658755      0.798178554      0.050000001      0.050000001      0.131914546   4.000 
  8812.000      0.874997437      0.767792523      0.050000001      0.050000001      0.096385469   4.000 
  8816.000      0.889415026      0.864768684      0.050000001      0.050000001      0.131653319   4.000 
  8820.000      0.855607927      0.721952677      0.050000001      0.050000001      0.081531266   4.000 
  8824.000      0.790695190      0.741164625      0.050000001      0.050000001      0.133606424   4.000 
  8828.000      0.748137474      0.669187725      0.050000001      0.050000001      0.117899388   4.000 
  8832.000      1.047395110      0.831871748      0.050000001      0.050000001      0.133716087   4.000 
  8836.000      1.102167964      0.901011229      0.050000001      0.050000001      0.157111943   4.000 
  8840.000      0.951097965      0.778178513      0.050000001      0.050000001      0.075977355   4.000 
  8844.000      0.812418282      0.715493739      0.050000001      0.050000001      0.107133706   4.000 
  8848.000      0.889623165      0.762162387      0.050000001      0.050000001      0.082452729   4.000 
  8852.000      0.720761240      0.630637765      0.050000001      0.050000001      0.102057576   4.000 
  8856.000      0.859096706      0.846487463      0.050000001      0.050000001      0.127472997   4.000 
  8860.000      0.933787167      0.813953519      0.050000001      0.050000001      0.091926227   4.000 
  8864.000      0.857065320      0.799075603      0.050000001      0.050000001      0.118993809   4.000 
  8868.000      0.759661019      0.665808201      0.050000001      0.050000001      0.106893390   4.000 
  8872.000      0.657765448      0.634712279      0.050000001      0.050000001      0.123441249   4.000 
  8876.000      0.797142565      0.754109919      0.050000001      0.050000001      0.128738075   4.000 
  8880.000      0.709424853      0.716747105      0.050000001      0.050000001      0.140152206   4.000 
  8884.000      0.727731645      0.651591778      0.050000001      0.050000001      0.109971891   4.000 
  8888.000      0.865148127      0.791691780      0.050000001      0.050000001      0.110540430   4.000 
  8892.000      0.921929181      0.939942300      0.050000001      0.050000001      0.148753305   4.000 
  8896.000      1.132805109      0.991676927      0.050000001      0.050000001      0.153514246   4.000 
  8900.000      1.110709071      0.929506004      0.050000001      0.050000001      0.148575515   4.000 
  8904.000      0.926476538      0.862166524      0.050000001      0.050000001      0.124488791   4.000 
  8908.000      0.909357488      0.846311450      0.050000001      0.050000001      0.118289918   4.000 
  8912.000      0.974787533      0.857065201      0.050000001      0.050000001      0.101280431   4.000 
  8916.000      0.906737447      0.845741987      0.050000001      0.050000001      0.116677115   4.000 
  8920.000      0.903876901      0.785202026      0.050000001      0.050000001      0.084910472   4.000 
  8924.000      0.935579062      0.800509810      0.050000001      0.050000001      0.079586312   4.000 
  8928.000      0.956848979      0.845842123      0.050000001      0.050000001      0.097622544   4.000 
  8932.000      1.016077638      0.876059830      0.050000001      0.050000001      0.102593025   4.000 
  8936.000      1.086728334      0.950407505      0.050000001      0.050000001      0.140803387   4.000 
  8940.000      1.042293668      0.975556970      0.050000001      0.050000001      0.156459073   4.000 
  8944.000      1.026460171      0.937605023      0.050000001      0.050000001      0.138892402   4.000 
  8948.000      1.033457160      0.848412633      0.050000001      0.050000001      0.101497024   4.000 
  8952.000      1.027825832      0.936421096      0.050000001      0.050000001      0.135556728   4.000 
  8956.000      1.035813451      0.973946869      0.050000001      0.050000001      0.150972893   4.000 
  8960.000      1.065450907      0.954466283      0.050000001      0.050000001      0.136707346   4.000 
  8964.000      1.042337894      1.014866233      0.050000001      0.050000001      0.157295436   4.000 
  8968.000      1.057515740      1.031024933      0.050000001      0.050000001      0.159534156   4.000 
  8972.000      0.967050612      0.837071359      0.050000001      0.050000001      0.086630176   4.000 
  8976.000      1.059648752      0.905723572      0.050000001      0.050000001      0.112130105   4.000 
  8980.000      0.962137043      0.953283250      0.050000001      0.050000001      0.149557362   4.000 
  8984.000      1.063254356      0.855856717      0.050000001      0.050000001      0.127445350   4.000 
  8988.000      1.112272978      0.908236086      0.050000001      0.050000001      0.154604961   4.000 
  8992.000      1.084999204      0.928050160      0.050000001      0.050000001      0.122123748   4.000 
  8996.000      1.106710672      0.907043874      0.050000001      0.050000001      0.143591513   4.000 
  9000.000      1.203015566      1.010604143      0.050000001      0.050000001      0.194826901   4.000 
  9004.000      1.222678900      1.059061766      0.050000001      0.050000001      0.170025170   4.000 
  9008.000      1.169760942      1.027658463      0.050000001      0.050000001      0.152980397   4.000 
  9012.000      1.225109339      1.046211123      0.050000001      0.050000001      0.179627915   4.000 
  9016.000      1.148841023      0.961356401      0.050000001      0.050000001      0.154682696   4.000 
  9020.000      1.058002114      0.870859623      0.050000001      0.050000001      0.107989520   4.000 
  9024.000      1.160046458      0.945592523      0.050000001      0.050000001      0.183910807   4.000 
  9028.000      1.162394762      0.962048948      0.050000001      0.050000001      0.165606807   4.000 
  9032.000      1.219267011      1.012718201      0.050000001      0.050000001      0.207787971   4.000 
  9036.000      1.192585945      1.059230566      0.050000001      0.050000001      0.143432796   4.000 
  9040.000      1.150446534      0.949644566      0.050000001      0.050000001      0.156907052   4.000 
  9044.000      1.051795840      0.907559395      0.050000001      0.050000001      0.104892552   4.000 
  9048.000      1.072664738      0.865802526      0.050000001      0.050000001      0.125303537   4.000 
  9052.000      1.022624493      0.872047186      0.050000001      0.050000001      0.091924727   4.000 
  9056.000      1.073233962      0.871009171      0.050000001      0.050000001      0.119214644   4.000 
  9060.000      1.017091274      0.814113736      0.050000001      0.050000001      0.096743544   4.000 
  9064.000      0.994713724      0.782614112      0.050000001      0.050000001      0.096199681   4.000 
  9068.000      0.950518847      0.790112853      0.050000001      0.050000001      0.071245467   4.000 
  9072.000      0.930948257      0.809102058      0.050000001      0.050000001      0.082541818   4.000 
  9076.000      0.964421093      0.797681272      0.050000001      0.050000001      0.071167981   4.000 
  9080.000      0.930378556      0.761822283      0.050000001      0.050000001      0.068048204   4.000 
  9084.000      0.831215918      0.709103346      0.050000001      0.050000001      0.086686035   4.000 
  9088.000      0.906923771      0.823762357      0.050000001      0.050000001      0.100479066   4.000 
  9092.000      0.847819746      0.745721638      0.050000001      0.050000001      0.093035380   4.000 
  9096.000      0.701633632      0.742890060      0.050000001      0.050000001      0.137086471   4.000 
  9100.000      0.690416157      0.670162797      0.050000001      0.050000001      0.127964864   4.000 
  9104.000      0.724976540      0.727936029      0.050000001      0.050000001      0.135194759   4.000 
  9108.000      0.835833192      0.793460071      0.050000001      0.050000001      0.118202627   4.000 
  9112.000      0.827616334      0.680766225      0.050000001      0.050000001      0.076176782   4.000 
  9116.000      0.896907330      0.790117085      0.050000001      0.050000001      0.085982382   4.000 
  9120.000      0.899858654      0.781093597      0.050000001      0.050000001      0.079140097   4.000 
  9124.000      0.922434807      0.856804192      0.050000001      0.050000001      0.111101558   4.000 
  9128.000      0.925991714      0.761708260      0.050000001      0.050000001      0.065816626   4.000 
  9132.000      0.925476551      0.795917571      0.050000001      0.050000001      0.074136883   4.000 
  9136.000      1.065460324      0.938546956      0.050000001      0.050000001      0.115852704   4.000 
  9140.000      0.936639369      0.891491771      0.050000001      0.050000001      0.127278050   4.000 
  9144.000      1.002453089      0.892807186      0.050000001      0.050000001      0.104088515   4.000 
  9148.000      1.045738459      0.973791718      0.050000001      0.050000001      0.136811813   4.000 
  9152.000      0.993799865      0.845729470      0.050000001      0.050000001      0.079850823   4.000 
  9156.000      0.931402445      0.918683708      0.050000001      0.050000001      0.136093944   4.000 
  9160.000      0.904379189      0.966733456      0.050000001      0.050000001      0.139812231   4.000 
  9164.000      0.951444626      1.026522517      0.050000001      0.050000001      0.169845939   4.000 
  9168.000      0.986856163      0.972774088      0.050000001      0.050000001      0.143854092   4.000 
  9172.000      0.978514194      0.935843349      0.050000001      0.050000001      0.133519530   4.000 
  9176.000      0.862605512      0.791821361      0.050000001      0.050000001      0.102465491   4.000 
  9180.000      0.976275444      0.879160404      0.050000001      0.050000001      0.101971974   4.000 
  9184.000      0.977329791      0.930260837      0.050000001      0.050000001      0.129303028   4.000 
  9188.000      0.944187880      0.861504376      0.050000001      0.050000001      0.101145824   4.000 
  9192.000      0.914304137      0.834665537      0.050000001      0.050000001      0.096155485   4.000 
  9196.000      0.999536276      0.803461969      0.050000001      0.050000001      0.081398611   4.000 
  9200.000      1.095695496      0.926823914      0.050000001      0.050000001      0.115251333   4.000 
  9204.000      1.054892182      0.856258392      0.050000001      0.050000001      0.104135185   4.000 
  9208.000      1.113571882      0.905152619      0.050000001      0.050000001      0.142085850   4.000 
  9212.000      0.942609072      0.788364828      0.050000001      0.050000001      0.065716287   4.000 
  9216.000      0.893680632      0.768343866      0.050000001      0.050000001      0.073083684   4.000 
  9220.000      0.914461613      0.858764231      0.050000001      0.050000001      0.106272350   4.000 
  9224.000      0.905855000      0.832818687      0.050000001      0.050000001      0.095919718   4.000 
  9228.000      0.938063979      0.812972307      0.050000001      0.050000001      0.072639520   4.000 
  9232.000      0.980738938      0.821533680      0.050000001      0.050000001      0.069011653   4.000 
  9236.000      1.162240028      0.952980816      0.050000001      0.050000001      0.165974478   4.000 
  9240.000      1.071354270      0.894490182      0.050000001      0.050000001      0.099906216   4.000 
  9244.000      1.032004118      0.835778475      0.050000001      0.050000001      0.091601054   4.000 
  9248.000      0.954888225      0.976648152      0.050000001      0.050000001      0.140998046   4.000 
  9252.000      0.958626211      0.822171748      0.050000001      0.050000001      0.069737256   4.000 
  9256.000      1.060475588      0.863213301      0.050000001      0.050000001      0.101895620   4.000 
  9260.000      1.074046254      0.861643016      0.050000001      0.050000001      0.119599670   4.000 
  9264.000      1.080309749      0.872901022      0.050000001      0.050000001      0.116203308   4.000 
  9268.000      1.151984692      0.936525106      0.050000001      0.050000001      0.164740513   4.000 
  9272.000      1.085780859      0.898250997      0.050000001      0.050000001      0.105222027   4.000 
  9276.000      1.038380623      0.875189960      0.050000001      0.050000001      0.082442110   4.000 
  9280.000      1.122325182      0.908138871      0.050000001      0.050000001      0.144080728   4.000 
  9284.000      1.065467000      0.864577532      0.050000001      0.050000001      0.100784312   4.000 
  9288.000      1.093621731      0.912918746      0.050000001      0.050000001      0.104442666   4.000 
  9292.000      1.171841025      1.006966710      0.050000001      0.050000001      0.143232207   4.000 
  9296.000      1.154808998      0.965919018      0.050000001      0.050000001      0.137700160   4.000 
  9300.000      1.054461002      0.866675019      0.050000001      0.050000001      0.088526299   4.000 
  9304.000      1.039283395      0.875082672      0.050000001      0.050000001      0.079956293   4.000 
  9308.000      1.030650139      0.826993227      0.050000001      0.050000001      0.090700209   4.000 
  9312.000      0.976005912      0.832927287      0.050000001      0.050000001      0.069190264   4.000 
  9316.000      1.065587640      0.861679912      0.050000001      0.050000001      0.099327574   4.000 
  9320.000      1.100560546      0.885431170      0.050000001      0.050000001      0.125535667   4.000 
  9324.000      1.033375382      0.927966297      0.050000001      0.050000001      0.101476808   4.000 
  9328.000      1.124496937      1.015118361      0.050000001      0.050000001      0.138106336   4.000 
  9332.000      1.103263617      1.060653925      0.050000001      0.050000001      0.160741309   4.000 
  9336.000      1.045801640      1.043564439      0.050000001      0.050000001      0.157050769   4.000 
  9340.000      1.065005064      1.007261157      0.050000001      0.050000001      0.138845146   4.000 
  9344.000      0.952255189      0.835647464      0.050000001      0.050000001      0.075917294   4.000 
  9348.000      0.944275439      0.870217919      0.050000001      0.050000001      0.099343717   4.000 
  9352.000      1.016068101      0.953532159      0.050000001      0.050000001      0.121017088   4.000 
  9356.000      0.949042737      0.851995707      0.050000001      0.050000001      0.085050017   4.000 
  9360.000      1.067070961      0.994968951      0.050000001      0.050000001      0.131292115   4.000 
  9364.000      1.133169770      0.976439655      0.050000001      0.050000001      0.118944983   4.000 
  9368.000      1.169109344      0.960443974      0.050000001      0.050000001      0.155857901   4.000 
  9372.000      0.976226389      0.859110773      0.050000001      0.050000001      0.078655884   4.000 
  9376.000      1.092830420      0.870636225      0.050000001      0.050000001      0.127203236   4.000 
  9380.000      1.233540058      1.015276194      0.050000001      0.050000001      0.225047886   4.000 
  9384.000      1.136228204      0.928434491      0.050000001      0.050000001      0.133925507   4.000 
  9388.000      1.164454460      0.982521594      0.050000001      0.050000001      0.131673694   4.000 
  9392.000      1.170088530      0.978267014      0.050000001      0.050000001      0.137542486   4.000 
  9396.000      1.206246376      1.015360475      0.050000001      0.050000001      0.162377040   4.000 
  9400.000      1.096662879      0.897849262      0.050000001      0.050000001      0.104348024   4.000 
  9404.000      1.242147684      1.023466706      0.050000001      0.050000001      0.223423858   4.000 
  9408.000      1.135129690      0.931436062      0.050000001      0.050000001      0.125192791   4.000 
  9412.000      1.154906750      0.995899022      0.050000001      0.050000001      0.119190445   4.000 
  9416.000      1.178479552      0.970592022      0.050000001      0.050000001      0.148712715   4.000 
  9420.000      1.088279009      0.982675135      0.050000001      0.050000001      0.116610557   4.000 
  9424.000      1.030946136      0.897579968      0.050000001      0.050000001      0.080883011   4.000 
  9428.000      1.322721243      1.161277175      0.050000001      0.050000001      0.239114722   4.000 
  9432.000      1.231598258      1.061564684      0.050000001      0.050000001      0.157536397   4.000 
  9436.000      1.170624495      1.047690749      0.050000001      0.050000001      0.128157874   4.000 
  9440.000      1.061157703      0.920742869      0.050000001      0.050000001      0.086052616   4.000 
  9444.000      1.127252102      1.069184422      0.050000001      0.050000001      0.146999260   4.000 
  9448.000      1.015466571      0.963316858      0.050000001      0.050000001      0.121443967   4.000 
  9452.000      0.979629755      1.043136835      0.050000001      0.050000001      0.173426211   4.000 
  9456.000      0.989869654      0.993467391      0.050000001      0.050000001      0.135860085   4.000 
  9460.000      1.086673379      1.042900443      0.050000001      0.050000001      0.143531283   4.000 
  9464.000      0.947721839      0.979491472      0.050000001      0.050000001      0.135243942   4.000 
  9468.000      0.948181629      0.999515772      0.050000001      0.050000001      0.140815457   4.000 
  9472.000      1.087870836      1.029454470      0.050000001      0.050000001      0.134833902   4.000 
  9476.000      1.080426812      1.045114517      0.050000001      0.050000001      0.141412566   4.000 
  9480.000      1.006532431      0.956767976      0.050000001      0.050000001      0.116592646   4.000 
  9484.000      1.132448316      0.953818440      0.050000001      0.050000001      0.106109252   4.000 
  9488.000      0.919011712      0.787013471      0.050000001      0.050000001      0.067273031   4.000 
  9492.000      1.111357093      0.896897018      0.050000001      0.050000001      0.120434115   4.000 
  9496.000      0.989741206      0.881857455      0.050000001      0.050000001      0.084860166   4.000 
  9500.000      0.973000407      0.845916510      0.050000001      0.050000001      0.071191907   4.000 
  9504.000      0.914306879      0.844488025      0.050000001      0.050000001      0.092540135   4.000 
  9508.000      0.936068356      0.848711312      0.050000001      0.050000001      0.085100353   4.000 
  9512.000      1.018836141      0.969634295      0.050000001      0.050000001      0.116381437   4.000 
  9516.000      0.922863543      0.867170453      0.050000001      0.050000001      0.099047989   4.000 
  9520.000      0.780644119      0.742749870      0.050000001      0.050000001      0.126695474   4.000 
  9524.000      0.654885590      0.670339704      0.050000001      0.050000001      0.130473375   4.000 
  9528.000      0.702970803      0.718448758      0.050000001      0.050000001      0.132164915   4.000 
  9532.000      0.670735419      0.626957893      0.050000001      0.050000001      0.111350129   4.000 
  9536.000      0.735121429      0.687313735      0.050000001      0.050000001      0.121874223   4.000 
  9540.000      0.759757459      0.700149119      0.050000001      0.050000001      0.119694511   4.000 
  9544.000      0.771307290      0.746441722      0.050000001      0.050000001      0.125335614   4.000 
  9548.000      0.774813771      0.601981819      0.050000001      0.050000001      0.082644199   4.000 
  9552.000      0.857446611      0.719735146      0.050000001      0.050000001      0.071971372   4.000 
  9556.000      0.705268919      0.766060591      0.050000001      0.050000001      0.126647810   4.000 
  9560.000      0.797315121      0.924098134      0.050000001      0.050000001      0.110525916   4.000 
  9564.000      0.770519972      0.711191654      0.050000001      0.050000001      0.117372145   4.000 
  9568.000      0.811341286      0.744385242      0.050000001      0.050000001      0.108472357   4.000 
  9572.000      0.767842412      0.691069961      0.050000001      0.050000001      0.107604394   4.000 
  9576.000      0.947796285      0.740789294      0.050000001      0.050000001      0.078808705   4.000 
  9580.000      1.112324476      0.901313007      0.050000001      0.050000001      0.115618060   4.000 
  9584.000      1.131311774      0.939238667      0.050000001      0.050000001      0.108072807   4.000 
  9588.000      0.988693953      0.784665585      0.050000001      0.050000001      0.077186465   4.000 
  9592.000      1.036940694      0.818982601      0.050000001      0.050000001      0.101266245   4.000 
  9596.000      0.949573696      0.740460753      0.050000001      0.050000001      0.079791099   4.000 
  9600.000      1.026613355      0.819426477      0.050000001      0.050000001      0.086420178   4.000 
  9604.000      0.678727448      0.531749189      0.050000001      0.050000001      0.079360704   4.000 
  9608.000      0.804723263      0.664804399      0.050000001      0.050000001      0.076234351   4.000 
  9612.000      0.892055511      0.730384707      0.050000001      0.050000001      0.062135657   4.000 
  9616.000      0.700481594      0.731171131      0.050000001      0.050000001      0.126253039   4.000 
  9620.000      0.698494315      0.658819079      0.050000001      0.050000001      0.113684744   4.000 
  9624.000      0.780426025      0.778166533      0.050000001      0.050000001      0.119558265   4.000 
  9628.000      0.690462232      0.767645419      0.050000001      0.050000001      0.123778621   4.000 
  9632.000      0.788311005      0.860606194      0.050000001      0.050000001      0.124036849   4.000 
  9636.000      0.698491454      0.795923650      0.050000001      0.050000001      0.115636428   4.000 
  9640.000      0.796292961      0.881156981      0.050000001      0.050000001      0.119533390   4.000 
  9644.000      0.662905514      0.705449343      0.050000001      0.050000001      0.126396537   4.000 
  9648.000      0.565822899      0.718993127      0.050000001      0.050000001      0.126612465   4.000 
  9652.000      0.612427771      0.741409600      0.050000001      0.050000001      0.127003620   4.000 
  9656.000      0.626662552      0.781826437      0.050000001      0.050000001      0.128938854   4.000 
  9660.000      0.707391381      0.914221704      0.050000001      0.050000001      0.120078802   4.000 
  9664.000      0.505077541      0.712229609      0.050000001      0.050000001      0.154787034   4.000 
  9668.000      0.578957081      0.784891963      0.050000001      0.050000001      0.175014953   4.000 
  9672.000      0.775057375      0.944044292      0.050000001      0.050000001      0.105241477   4.000 
  9676.000      0.594097793      0.805948138      0.050000001      0.050000001      0.180095216   4.000 
  9680.000      0.616655648      0.819068909      0.050000001      0.050000001      0.155654808   4.000 
  9684.000      0.620103180      0.834660649      0.050000001      0.050000001      0.166490624   4.000 
  9688.000      0.646924257      0.846181571      0.050000001      0.050000001      0.131015847   4.000 
  9692.000      0.638741434      0.799688637      0.050000001      0.050000001      0.118413975   4.000 
  9696.000      0.565347314      0.748978972      0.050000001      0.050000001      0.137867391   4.000 
  9700.000      0.682220757      0.900218844      0.050000001      0.050000001      0.132187039   4.000 
  9704.000      0.624140024      0.831072688      0.050000001      0.050000001      0.148063093   4.000 
  9708.000      0.657982349      0.854962766      0.050000001      0.050000001      0.118401309   4.000 
  9712.000      0.610944331      0.773716092      0.050000001      0.050000001      0.122155627   4.000 
  9716.000      0.778346121      0.700687289      0.050000001      0.050000001      0.104638368   4.000 
  9720.000      0.830515265      0.655742586      0.050000001      0.050000001      0.071573257   4.000 
  9724.000      0.640944660      0.599485517      0.050000001      0.050000001      0.110668421   4.000 
  9728.000      0.753394186      0.704252839      0.050000001      0.050000001      0.112957537   4.000 
  9732.000      0.837211728      0.733675957      0.050000001      0.050000001      0.085380544   4.000 
  9736.000      0.953839719      0.745233595      0.050000001      0.050000001      0.078354090   4.000 
  9740.000      1.103720307      0.933065176      0.050000001      0.050000001      0.091607143   4.000 
  9744.000      0.999127150      1.015278101      0.050000001      0.050000001      0.136486034   4.000 
  9748.000      1.119952917      0.968183398      0.050000001      0.050000001      0.098457456   4.000 
  9752.000      0.941750824      1.022303820      0.050000001      0.050000001      0.149765313   4.000 
  9756.000      1.010742307      1.023933530      0.050000001      0.050000001      0.135638684   4.000 
  9760.000      1.081109881      1.056082487      0.050000001      0.050000001      0.143899709   4.000 
  9764.000      1.134149671      1.123877287      0.050000001      0.050000001      0.163284212   4.000 
  9768.000      1.020891547      1.064036846      0.050000001      0.050000001      0.164224118   4.000 
  9772.000      1.081109047      1.103962183      0.050000001      0.050000001      0.181555331   4.000 
  9776.000      1.166791439      1.051376462      0.050000001      0.050000001      0.123161813   4.000 
  9780.000      1.242494464      1.042049885      0.050000001      0.050000001      0.186125875   4.000 
  9784.000      1.190590858      1.032124996      0.050000001      0.050000001      0.124991387   4.000 
  9788.000      1.199967623      1.034820676      0.050000001      0.050000001      0.128849785   4.000 
  9792.000      1.240520358      1.067747593      0.050000001      0.050000001      0.156847815   4.000 
  9796.000      1.254492164      1.049021959      0.050000001      0.050000001      0.195315659   4.000 
  9800.000      1.191002011      0.977906346      0.050000001      0.050000001      0.153085142   4.000 
  9804.000      1.048398018      0.983866453      0.050000001      0.050000001      0.111593207   4.000 
  9808.000      1.129052877      1.022551060      0.050000001      0.050000001      0.114045898   4.000 
  9812.000      1.012833834      0.920238435      0.050000001      0.050000001      0.092877716   4.000 
  9816.000      0.938088000      0.836808562      0.050000001      0.050000001      0.075805753   4.000 
  9820.000      0.975742877      0.894722104      0.050000001      0.050000001      0.094449580   4.000 
  9824.000      1.107382298      0.929639518      0.050000001      0.050000001      0.091010362   4.000 
  9828.000      0.846312225      0.826012254      0.050000001      0.050000001      0.110261351   4.000 
  9832.000      0.818003774      0.800086379      0.050000001      0.050000001      0.113662551   4.000 
  9836.000      0.671680987      0.671184540      0.050000001      0.050000001      0.118514657   4.000 
  9840.000      0.682993412      0.701627135      0.050000001      0.050000001      0.118375093   4.000 
  9844.000      0.743427336      0.750974178      0.050000001      0.050000001      0.115728597   4.000 
  9848.000      0.709767580      0.694918036      0.050000001      0.050000001      0.113534560   4.000 
  9852.000      0.677602112      0.619202852      0.050000001      0.050000001      0.100059072   4.000 
  9856.000      0.706360161      0.657618344      0.050000001      0.050000001      0.104377588   4.000 
  9860.000      0.697169423      0.657322586      0.050000001      0.050000001      0.105282336   4.000 
  9864.000      0.624743342      0.596429348      0.050000001      0.050000001      0.114578038   4.000 
  9868.000      0.738968194      0.724572182      0.050000001      0.050000001      0.112460931   4.000 
  9872.000      0.749980390      0.697312713      0.050000001      0.050000001      0.105527222   4.000 
  9876.000      0.961615682      0.809572697      0.050000001      0.050000001      0.059196944   4.000 
  9880.000      0.909567952      0.726464987      0.050000001      0.050000001      0.062840750   4.000 
  9884.000      1.207042336      0.991457105      0.050000001      0.050000001      0.165781875   4.000 
  9888.000      1.052114129      0.873276830      0.050000001      0.050000001      0.074106067   4.000 
  9892.000      1.040436983      0.835794747      0.050000001      0.050000001      0.085421860   4.000 
  9896.000      1.215841055      1.017599344      0.050000001      0.050000001      0.149312774   4.000 
  9900.000      1.108412266      0.894861579      0.050000001      0.050000001      0.111025393   4.000 
  9904.000      1.101351261      0.885827124      0.050000001      0.050000001      0.109145731   4.000 
  9908.000      1.102039933      0.890886486      0.050000001      0.050000001      0.103674094   4.000 
  9912.000      1.092755795      0.873726845      0.050000001      0.050000001      0.108024289   4.000 
  9916.000      0.971620202      0.900338769      0.050000001      0.050000001      0.097860138   4.000 
  9920.000      1.056622863      0.951989174      0.050000001      0.050000001      0.092203200   4.000 
  9924.000      1.095721483      1.074236393      0.050000001      0.050000001      0.145294299   4.000 
  9928.000      1.120830894      1.171834469      0.050000001      0.050000001      0.211021245   4.000 
  9932.000      1.083799124      1.194772243      0.050000001      0.050000001      0.264986356   4.000 
  9936.000      0.951910853      1.005029917      0.050000001      0.050000001      0.134909987   4.000 
  9940.000      1.001575828      1.126276374      0.050000001      0.050000001      0.233406365   4.000 
  9944.000      0.952633679      1.141193867      0.050000001      0.050000001      0.237415433   4.000 
  9948.000      0.824811757      0.963110268      0.050000001      0.050000001      0.110884239   4.000 
  9952.000      0.874401152      0.968216956      0.050000001      0.050000001      0.124383171   4.000 
  9956.000      0.932862163      0.979782879      0.050000001      0.050000001      0.125768900   4.000 
  9960.000      0.677153647      0.837951303      0.050000001      0.050000001      0.098937988   4.000 
  9964.000      0.731974304      0.877558053      0.050000001      0.050000001      0.096019973   4.000 
  9968.000      0.730956435      0.891003191      0.050000001      0.050000001      0.094785621   4.000 
  9972.000      0.758306265      0.890068948      0.050000001      0.050000001      0.101166030   4.000 
  9976.000      0.731123686      0.679319322      0.050000001      0.050000001      0.102334519   4.000 
  9980.000      0.475282252      0.683515668      0.050000001      0.050000001      0.145288696   4.000 
  9984.000      0.589765847      0.783682346      0.050000001      0.050000001      0.143428266   4.000 
  9988.000      0.758310080      0.706928194      0.050000001      0.050000001      0.104947130   4.000 
  9992.000      0.754933000      0.676004589      0.050000001      0.050000001      0.093617588   4.000 
  9996.000      0.819473743      0.808486879      0.050000001      0.050000001      0.112647275   4.000 
 10000.000      0.778788447      0.789171994      0.050000001      0.050000001      0.111890574   4.000 
 10004.000      0.680471778      0.622308969      0.050000001      0.050000001      0.096481899   4.000 
 10008.000      0.661334395      0.658167005      0.050000001      0.050000001      0.110665222   4.000 
 10012.000      0.720428526      0.691143751      0.050000001      0.050000001      0.103252321   4.000 
 10016.000      0.456039995      0.508196354      0.050000001      0.050000001      0.071855818   4.000 
 10020.000      0.485810786      0.703291833      0.050000001      0.050000001      0.162696997   4.000 
 10024.000      0.322337180      0.520574093      0.050000001      0.050000001      0.149882376   4.000 
 10028.000      0.455815643      0.629622579      0.050000001      0.050000001      0.091139098   4.000 
 10032.000      0.563456297      0.688171744      0.050000001      0.050000001      0.117370258   4.000 
 10036.000      0.495195031      0.670567632      0.050000001      0.050000001      0.108510921   4.000 
 10040.000      0.545973241      0.760464072      0.050000001      0.050000001      0.170783003   4.000 
 10044.000      0.503159940      0.712794304      0.050000001      0.050000001      0.147216817   4.000 
 10048.000      0.480858386      0.653175890      0.050000001      0.050000001      0.098102073   4.000 
 10052.000      0.488202065      0.607108653      0.050000001      0.050000001      0.080869168   4.000 
 10056.000      0.561637104      0.697442830      0.050000001      0.050000001      0.112283031   4.000 
 10060.000      0.618250608      0.797459543      0.050000001      0.050000001      0.122111628   4.000 
 10064.000      0.595690191      0.754873157      0.050000001      0.050000001      0.115687331   4.000 
 10068.000      0.678862453      0.797181785      0.050000001      0.050000001      0.104134172   4.000 
 10072.000      0.643365860      0.713540316      0.050000001      0.050000001      0.114470442   4.000 
 10076.000      0.616933465      0.729283869      0.050000001      0.050000001      0.111234417   4.000 
 10080.000      0.685093045      0.839911282      0.050000001      0.050000001      0.093481123   4.000 
 10084.000      0.883427739      1.072390199      0.050000001      0.050000001      0.161863556   4.000 
 10088.000      1.050949335      1.157543659      0.050000001      0.050000001      0.239816944   4.000 
 10092.000      1.066461921      1.234054089      0.050000001      0.050000001      0.311298271   4.000 
 10096.000      0.894106925      1.100605845      0.050000001      0.050000001      0.191520929   4.000 
 10100.000      0.965069830      1.182764769      0.050000001      0.050000001      0.288545211   4.000 
 10104.000      0.759517968      0.970676720      0.050000001      0.050000001      0.130566329   4.000 
 10108.000      0.893090308      1.100019336      0.050000001      0.050000001      0.187046369   4.000 
 10112.000      0.742797017      0.962095022      0.050000001      0.050000001      0.136714548   4.000 
 10116.000      0.872106075      1.079809666      0.050000001      0.050000001      0.168139338   4.000 
 10120.000      0.712304115      0.900190949      0.050000001      0.050000001      0.097260555   4.000 
 10124.000      0.747144938      0.879427314      0.050000001      0.050000001      0.096077760   4.000 
 10128.000      0.692266464      0.864190459      0.050000001      0.050000001      0.090749482   4.000 
 10132.000      0.836706698      0.961063147      0.050000001      0.050000001      0.110880882   4.000 
 10136.000      0.924460530      1.112795711      0.050000001      0.050000001      0.191611965   4.000 
 10140.000      0.962500393      1.136903048      0.050000001      0.050000001      0.216318130   4.000 
 10144.000      0.948056638      1.164157629      0.050000001      0.050000001      0.250387808   4.000 
 10148.000      1.087767005      1.235715747      0.050000001      0.050000001      0.293996731   4.000 
 10152.000      1.011923552      1.217039227      0.050000001      0.050000001      0.298766514   4.000 
 10156.000      1.024862647      1.215406179      0.050000001      0.050000001      0.277353068   4.000 
 10160.000      0.958244562      1.164058208      0.050000001      0.050000001      0.233787060   4.000 
 10164.000      0.981024027      1.197642088      0.050000001      0.050000001      0.269389292   4.000 
 10168.000      1.014144421      1.228373289      0.050000001      0.050000001      0.298026780   4.000 
 10172.000      1.067895293      1.192623019      0.050000001      0.050000001      0.233525415   4.000 
 10176.000      1.087327123      1.283640265      0.050000001      0.050000001      0.383245826   4.000 
 10180.000      1.036358714      1.104982615      0.050000001      0.050000001      0.186415275   4.000 
 10184.000      1.027096391      1.189390302      0.050000001      0.050000001      0.221728683   4.000 
 10188.000      1.041367412      1.244023085      0.050000001      0.050000001      0.292937736   4.000 
 10192.000      0.958609760      1.171534896      0.050000001      0.050000001      0.229549706   4.000 
 10196.000      0.947006345      1.157176137      0.050000001      0.050000001      0.213389774   4.000 
 10200.000      1.102378607      1.309385657      0.050000001      0.050000001      0.439043721   4.000 
 10204.000      1.044777036      1.218017817      0.050000001      0.050000001      0.234551271   4.000 
 10208.000      0.900941253      1.051999569      0.050000001      0.050000001      0.138775448   4.000 
 10212.000      0.930132747      1.116607189      0.050000001      0.050000001      0.176751951   4.000 
 10216.000      0.949145734      1.170314670      0.050000001      0.050000001      0.224543631   4.000 
 10220.000      0.943018675      1.163736463      0.050000001      0.050000001      0.214605888   4.000 
 10224.000      0.959916711      1.172603607      0.050000001      0.050000001      0.208623310   4.000 
 10228.000      1.180940151      1.342032433      0.050000001      0.050000001      0.460494598   4.000 
 10232.000      1.017488003      1.224134445      0.050000001      0.050000001      0.248029808   4.000 
 10236.000      1.190353274      1.404683352      0.050000001      0.050000001      0.588521322   4.000 
 10240.000      1.097903252      1.285144448      0.050000001      0.050000001      0.344920834   4.000 
 10244.000      1.125182629      1.322048187      0.050000001      0.050000001      0.431706826   4.000 
 10248.000      1.127235651      1.345007420      0.050000001      0.050000001      0.479130626   4.000 
 10252.000      1.108197808      1.312208414      0.050000001      0.050000001      0.377194961   4.000 
 10256.000      1.128575802      1.329473019      0.050000001      0.050000001      0.400337577   4.000 
 10260.000      1.031050801      1.215604305      0.050000001      0.050000001      0.219280104   4.000 
 10264.000      1.059665680      1.212777972      0.050000001      0.050000001      0.211686393   4.000 
 10268.000      1.064148307      1.242369056      0.050000001      0.050000001      0.238569558   4.000 
 10272.000      0.976707041      1.138732791      0.050000001      0.050000001      0.177500844   4.000 
 10276.000      1.083555818      1.249650478      0.050000001      0.050000001      0.240333835   4.000 
 10280.000      1.124079466      1.242452860      0.050000001      0.050000001      0.232048074   4.000 
 10284.001      1.143477678      1.198258400      0.050000001      0.050000001      0.186821143   4.000 
 10288.001      1.077092648      1.241459608      0.050000001      0.050000001      0.220393022   4.000 
 10292.001      1.060310841      1.266762018      0.050000001      0.050000001      0.267294923   4.000 
 10296.001      1.063893795      1.245156527      0.050000001      0.050000001      0.218159914   4.000 
 10300.001      1.081028104      1.290941119      0.050000001      0.050000001      0.293711146   4.000 
 10304.001      1.063387275      1.281047702      0.050000001      0.050000001      0.279403349   4.000 
 10308.001      1.059917569      1.221537948      0.050000001      0.050000001      0.186759134   4.000 
 10312.001      1.162776709      1.323820710      0.050000001      0.050000001      0.354397933   4.000 
 10316.001      1.099281430      1.266385913      0.050000001      0.050000001      0.223202447   4.000 
 10320.001      1.108965635      1.186068892      0.050000001      0.050000001      0.183507959   4.000 
 10324.001      1.168351889      1.285287499      0.050000001      0.050000001      0.264470557   4.000 
 10328.001      1.021744013      1.161473274      0.050000001      0.050000001      0.179703732   4.000 
 10332.001      1.041418552      1.130182028      0.050000001      0.050000001      0.183068077   4.000 
 10336.001      1.082024455      1.145427823      0.050000001      0.050000001      0.179008742   4.000 
 10340.001      0.982488453      1.141340733      0.050000001      0.050000001      0.170795977   4.000 
 10344.001      1.004268885      1.177675962      0.050000001      0.050000001      0.171864887   4.000 
 10348.001      0.917648256      1.098396778      0.050000001      0.050000001      0.156725168   4.000 
 10352.001      0.920279145      1.054766655      0.050000001      0.050000001      0.142479787   4.000 
 10356.001      0.770292401      0.901893735      0.050000001      0.050000001      0.098456005   4.000 
 10360.001      0.761261940      0.761729121      0.050000001      0.050000001      0.108306517   4.000 
 10364.001      0.618787050      0.584940135      0.050000001      0.050000001      0.112123519   4.000 
 10368.001      0.562997580      0.523689091      0.050000001      0.050000001      0.098791132   4.000 
 10372.001      0.495838255      0.649127185      0.050000001      0.050000001      0.092515667   4.000 
 10376.001      0.527856529      0.676945865      0.050000001      0.050000001      0.103665878   4.000 
 10380.001      0.515022337      0.672561884      0.050000001      0.050000001      0.100426128   4.000 
 10384.001      0.579148412      0.751937747      0.050000001      0.050000001      0.117872506   4.000 
 10388.001      0.517982364      0.685548306      0.050000001      0.050000001      0.103930900   4.000 
 10392.001      0.483145088      0.689695716      0.050000001      0.050000001      0.130188594   4.000 
 10396.001      0.485553414      0.678125739      0.050000001      0.050000001      0.111368159   4.000 
 10400.001      0.387703866      0.544481754      0.050000001      0.050000001      0.109963705   4.000 
 10404.001      0.429758996      0.564385414      0.050000001      0.050000001      0.076909974   4.000 
 10408.001      0.563307166      0.735459268      0.050000001      0.050000001      0.113660405   4.000 
 10412.001      0.734721005      0.794092357      0.050000001      0.050000001      0.105561932   4.000 
 10416.001      0.471295625      0.629782856      0.050000001      0.050000001      0.080823754   4.000 
 10420.001      0.540307164      0.680238485      0.050000001      0.050000001      0.100912382   4.000 
 10424.001      0.564532876      0.738783300      0.050000001      0.050000001      0.113297403   4.000 
 10428.001      0.588368833      0.745946288      0.050000001      0.050000001      0.107580880   4.000 
 10432.001      0.637874305      0.808982670      0.050000001      0.050000001      0.107759883   4.000 
 10436.001      0.551058650      0.736177444      0.050000001      0.050000001      0.116350830   4.000 
 10440.001      0.454492629      0.633526862      0.050000001      0.050000001      0.088474492   4.000 
 10444.001      0.478266001      0.650999367      0.050000001      0.050000001      0.089214037   4.000 
 10448.001      0.463555396      0.620753527      0.050000001      0.050000001      0.076174905   4.000 
 10452.001      0.507938683      0.617747366      0.050000001      0.050000001      0.084731579   4.000 
 10456.001      0.443562627      0.508930385      0.050000001      0.050000001      0.073163917   4.000 
 10460.001      0.406768948      0.598670423      0.050000001      0.050000001      0.108236005   4.000 
 10464.001      0.464634687      0.660967827      0.050000001      0.050000001      0.105283310   4.000 
 10468.001      0.476065934      0.635105669      0.050000001      0.050000001      0.078227033   4.000 
 10472.001      0.503274143      0.690902710      0.050000001      0.050000001      0.104589015   4.000 
 10476.001      0.585974336      0.771080017      0.050000001      0.050000001      0.120274107   4.000 
 10480.001      0.485375434      0.639466226      0.050000001      0.050000001      0.078433245   4.000 
 10484.001      0.480244696      0.676791608      0.050000001      0.050000001      0.105941842   4.000 
 10488.001      0.411900878      0.604678571      0.050000001      0.050000001      0.103249639   4.000 
 10492.001      0.416197091      0.613827407      0.050000001      0.050000001      0.104396413   4.000 
 10496.001      0.491431326      0.540843904      0.050000001      0.050000001      0.074344605   4.000 
 10500.001      0.516186416      0.603318334      0.050000001      0.050000001      0.086575538   4.000 
 10504.001      0.501474738      0.612634778      0.050000001      0.050000001      0.077361176   4.000 
 10508.001      0.420437723      0.577120841      0.050000001      0.050000001      0.078645994   4.000 
 10512.001      0.541810334      0.622284174      0.050000001      0.050000001      0.101641317   4.000 
 10516.001      0.527122855      0.725438476      0.050000001      0.050000001      0.119884968   4.000 
 10520.001      0.489504308      0.581146479      0.050000001      0.050000001      0.072262680   4.000 
 10524.001      0.493089229      0.685868680      0.050000001      0.050000001      0.102160007   4.000 
 10528.001      0.542831302      0.741014302      0.050000001      0.050000001      0.122898002   4.000 
 10532.001      0.267555296      0.480914801      0.050000001      0.050000001      0.135204146   4.000 
 10536.001      0.262759298      0.458596885      0.050000001      0.050000001      0.120780180   4.000 
 10540.001      0.358148426      0.470688730      0.050000001      0.050000001      0.093569746   4.000 
 10544.001      0.281869143      0.446189553      0.050000001      0.050000001      0.084309141   4.000 
 10548.001      0.317758292      0.412742078      0.050000001      0.050000001      0.075720698   4.000 
 10552.001      0.283082038      0.362428278      0.050000001      0.050000001      0.088430613   4.000 
 10556.001      0.368235737      0.432351440      0.050000001      0.050000001      0.089593987   4.000 
 10560.001      0.353204340      0.362771302      0.050000001      0.050000001      0.090649754   4.000 
 10564.001      0.394640535      0.521020293      0.050000001      0.050000001      0.094287544   4.000 
 10568.001      0.354206890      0.436660945      0.050000001      0.050000001      0.085293770   4.000 
 10572.001      0.281568885      0.363808602      0.050000001      0.050000001      0.088429471   4.000 
 10576.001      0.278041035      0.276665777      0.050000001      0.050000001      0.162550489   4.000 
 10580.001      0.360196263      0.376976192      0.050000001      0.050000001      0.092923284   4.000 
 10584.001      0.272095889      0.411042422      0.050000001      0.050000001      0.091332903   4.000 
 10588.001      0.362677664      0.524595857      0.050000001      0.050000001      0.119573881   4.000 
 10592.001      0.316854596      0.529098511      0.050000001      0.050000001      0.166920384   4.000 
 10596.001      0.299161792      0.489422321      0.050000001      0.050000001      0.100043823   4.000 
 10600.001      0.287231594      0.468581975      0.050000001      0.050000001      0.086660306   4.000 
 10604.001      0.274421513      0.416195661      0.050000001      0.050000001      0.086247196   4.000 
 10608.001      0.296617955      0.492633998      0.050000001      0.050000001      0.103906333   4.000 
 10612.001      0.296949029      0.480058789      0.050000001      0.050000001      0.087874810   4.000 
 10616.001      0.379767478      0.591691613      0.050000001      0.050000001      0.152831435   4.000 
 10620.001      0.271265537      0.472543240      0.050000001      0.050000001      0.107010911   4.000 
 10624.001      0.285044461      0.506105423      0.050000001      0.050000001      0.137822221   4.000 
 10628.001      0.277041256      0.474611968      0.050000001      0.050000001      0.097816924   4.000 
 10632.001      0.310534924      0.527211547      0.050000001      0.050000001      0.158477515   4.000 
 10636.001      0.361162454      0.505987406      0.050000001      0.050000001      0.101241221   4.000 
 10640.001      0.293482721      0.394734383      0.050000001      0.050000001      0.073315109   4.000 
 10644.001      0.268265218      0.266795844      0.050000001      0.050000001      0.215944926   4.000 
 10648.001      0.266259730      0.420183420      0.050000001      0.050000001      0.094597995   4.000 
 10652.001      0.318149507      0.450108379      0.050000001      0.050000001      0.067931960   4.000 
 10656.001      0.288837492      0.416909873      0.050000001      0.050000001      0.070105096   4.000 
 10660.001      0.280163437      0.444035828      0.050000001      0.050000001      0.075613151   4.000 
 10664.001      0.411966711      0.602227986      0.050000001      0.050000001      0.095738153   4.000 
 10668.001      0.407274157      0.581130385      0.050000001      0.050000001      0.088387360   4.000 
 10672.001      0.341321588      0.523981571      0.050000001      0.050000001      0.124203811   4.000 
 10676.001      0.439533740      0.625434637      0.050000001      0.050000001      0.082907716   4.000 
 10680.001      0.409508258      0.411799610      0.050000001      0.050000001      0.086940626   4.000 
 10684.001      0.370655388      0.426332921      0.050000001      0.050000001      0.084720214   4.000 
 10688.001      0.380778342      0.500577927      0.050000001      0.050000001      0.090738436   4.000 
 10692.001      0.290448487      0.416828573      0.050000001      0.050000001      0.068151668   4.000 
 10696.001      0.302022040      0.430459946      0.050000001      0.050000001      0.063500052   4.000 
 10700.001      0.395742536      0.592685699      0.050000001      0.050000001      0.111282955   4.000 
 10704.001      0.379081249      0.575854838      0.050000001      0.050000001      0.127231618   4.000 
 10708.001      0.429231912      0.591870546      0.050000001      0.050000001      0.070278361   4.000 
 10712.001      0.282602251      0.428307563      0.050000001      0.050000001      0.070893377   4.000 
 10716.001      0.269663870      0.385733724      0.050000001      0.050000001      0.092209727   4.000 
 10720.001      0.314842045      0.443177968      0.050000001      0.050000001      0.063356092   4.000 
 10724.001      0.302385151      0.292729348      0.050000001      0.050000001      0.093007942   4.000 
 10728.001      0.349101543      0.287835091      0.050000001      0.050000001      0.085496962   4.000 
 10732.001      0.304574698      0.288815469      0.050000001      0.050000001      0.094357987   4.000 
 10736.001      0.343984216      0.281589389      0.050000001      0.050000001      0.090509593   4.000 
 10740.001      0.439101070      0.378865004      0.050000001      0.050000001      0.096511831   4.000 
 10744.001      0.304244876      0.460023969      0.050000001      0.050000001      0.065702056   4.000 
 10748.001      0.283897638      0.364710450      0.050000001      0.050000001      0.079387928   4.000 
 10752.001      0.347070515      0.322865188      0.050000001      0.050000001      0.073403150   4.000 
 10756.001      0.341755152      0.296633631      0.050000001      0.050000001      0.076220229   4.000 
 10760.001      0.368240744      0.416448325      0.050000001      0.050000001      0.083557447   4.000 
 10764.001      0.349064291      0.485512465      0.050000001      0.050000001      0.084605714   4.000 
 10768.001      0.292808980      0.462939948      0.050000001      0.050000001      0.069127137   4.000 
 10772.001      0.294446588      0.462935060      0.050000001      0.050000001      0.067905381   4.000 
 10776.001      0.405324936      0.465989619      0.050000001      0.050000001      0.077825035   4.000 
 10780.001      0.299867034      0.415468574      0.050000001      0.050000001      0.062062278   4.000 
 10784.001      0.407911271      0.384132385      0.050000001      0.050000001      0.091179689   4.000 
 10788.001      0.349409699      0.279165179      0.050000001      0.050000001      0.091543814   4.000 
 10792.001      0.339547008      0.267554045      0.050000001      0.050000001      0.110733608   4.000 
 10796.001      0.377986223      0.289568394      0.050000001      0.050000001      0.082188537   4.000 
 10800.001      0.529344976      0.554063141      0.050000001      0.050000001      0.089007835   4.000 
 10804.001      0.318835467      0.408898056      0.050000001      0.050000001      0.064659486   4.000 
 10808.001      0.518743515      0.535499632      0.050000001      0.050000001      0.080123514   4.000 
 10812.001      0.359469861      0.537219048      0.050000001      0.050000001      0.119382977   4.000 
 10816.001      0.577118337      0.627362669      0.050000001      0.050000001      0.117731770   4.000 
 10820.001      0.547892392      0.518936217      0.050000001      0.050000001      0.088552902   4.000 
 10824.001      0.423352033      0.506332159      0.050000001      0.050000001      0.073003540   4.000 
 10828.001      0.434105933      0.559564412      0.050000001      0.050000001      0.065575023   4.000 
 10832.001      0.340856880      0.527880430      0.050000001      0.050000001      0.122668803   4.000 
 10836.001      0.420720100      0.529579937      0.050000001      0.050000001      0.071738005   4.000 
 10840.001      0.385048032      0.459149271      0.050000001      0.050000001      0.078750595   4.000 
 10844.001      0.472476214      0.554611444      0.050000001      0.050000001      0.065509836   4.000 
 10848.001      0.407648772      0.502107024      0.050000001      0.050000001      0.076014325   4.000 
 10852.001      0.276836395      0.427111655      0.050000001      0.050000001      0.072272102   4.000 
 10856.001      0.290305048      0.272652864      0.050000001      0.050000001      0.134929965   4.000 
 10860.001      0.293617904      0.381874055      0.050000001      0.050000001      0.068492497   4.000 
 10864.001      0.273333311      0.322894484      0.050000001      0.050000001      0.100779474   4.000 
 10868.001      0.282222837      0.365549445      0.050000001      0.050000001      0.077185318   4.000 
 10872.001      0.318538785      0.416207254      0.050000001      0.050000001      0.061696857   4.000 
 10876.001      0.363985568      0.531190217      0.050000001      0.050000001      0.105486065   4.000 
 10880.001      0.380434245      0.426447660      0.050000001      0.050000001      0.079345271   4.000 
 10884.001      0.308393836      0.291925609      0.050000001      0.050000001      0.082292428   4.000 
 10888.001      0.352494627      0.264553785      0.050000001      0.050000001      0.113001068   4.000 
 10892.001      0.279242843      0.293182284      0.050000001      0.050000001      0.113205075   4.000 
 10896.001      0.291336596      0.399291575      0.050000001      0.050000001      0.064259375   4.000 
 10900.001      0.271257252      0.423958123      0.050000001      0.050000001      0.076906741   4.000 
 10904.001      0.480713636      0.623972058      0.050000001      0.050000001      0.067714522   4.000 
 10908.001      0.343114793      0.550212324      0.050000001      0.050000001      0.154593259   4.000 
 10912.001      0.450227708      0.614901304      0.050000001      0.050000001      0.067017227   4.000 
 10916.001      0.634363770      0.709591746      0.050000001      0.050000001      0.108925591   4.000 
 10920.001      0.618691087      0.743913293      0.050000001      0.050000001      0.101440559   4.000 
 10924.001      0.652867675      0.652243793      0.050000001      0.050000001      0.107281009   4.000 
 10928.001      0.551730216      0.591996670      0.050000001      0.050000001      0.102768948   4.000 
 10932.001      0.506990731      0.670124173      0.050000001      0.050000001      0.083773772   4.000 
 10936.001      0.621532738      0.694507062      0.050000001      0.050000001      0.108009328   4.000 
 10940.001      0.437786043      0.540176928      0.050000001      0.050000001      0.064578369   4.000 
 10944.001      0.365104288      0.501905978      0.050000001      0.050000001      0.085737238   4.000 
 10948.001      0.400755435      0.594228506      0.050000001      0.050000001      0.097003698   4.000 
 10952.001      0.443879157      0.555490077      0.050000001      0.050000001      0.061475252   4.000 
 10956.001      0.472530901      0.573568225      0.050000001      0.050000001      0.062049607   4.000 
 10960.001      0.440804750      0.646973968      0.050000001      0.050000001      0.101976881   4.000 
 10964.001      0.501473904      0.661527336      0.050000001      0.050000001      0.079125221   4.000 
 10968.001      0.352821887      0.492847830      0.050000001      0.050000001      0.081529990   4.000 
 10972.001      0.508624792      0.624210060      0.050000001      0.050000001      0.074264829   4.000 
 10976.001      0.486268431      0.615785837      0.050000001      0.050000001      0.064435060   4.000 
 10980.001      0.442198962      0.625665545      0.050000001      0.050000001      0.074631135   4.000 
 10984.001      0.481014937      0.686937451      0.050000001      0.050000001      0.109023641   4.000 
 10988.001      0.479009986      0.692510486      0.050000001      0.050000001      0.118992517   4.000 
 10992.001      0.369955540      0.571068525      0.050000001      0.050000001      0.129449546   4.000 
 10996.001      0.452848703      0.658051312      0.050000001      0.050000001      0.098680149   4.000 
 11000.001      0.522109747      0.703014195      0.050000001      0.050000001      0.094535043   4.000 
 11004.001      0.442585826      0.652854502      0.050000001      0.050000001      0.103339454   4.000 
 11008.001      0.499676377      0.673444450      0.050000001      0.050000001      0.080482041   4.000 
 11012.001      0.442362368      0.618973970      0.050000001      0.050000001      0.067384223   4.000 
 11016.001      0.418356806      0.610782027      0.050000001      0.050000001      0.081975018   4.000 
 11020.001      0.433380812      0.623996139      0.050000001      0.050000001      0.076681743   4.000 
 11024.001      0.451137215      0.646200240      0.050000001      0.050000001      0.081790750   4.000 
 11028.001      0.479177982      0.666958928      0.050000001      0.050000001      0.081618806   4.000 
 11032.001      0.435499221      0.630214393      0.050000001      0.050000001      0.078896915   4.000 
 11036.001      0.532176852      0.674212396      0.050000001      0.050000001      0.082819680   4.000 
 11040.001      0.504602849      0.711285591      0.050000001      0.050000001      0.111352563   4.000 
 11044.001      0.568191528      0.774638414      0.050000001      0.050000001      0.137953520   4.000 
 11048.001      0.505967259      0.700599849      0.050000001      0.050000001      0.095628768   4.000 
 11052.001      0.480059683      0.688564003      0.050000001      0.050000001      0.102595588   4.000 
 11056.001      0.543260813      0.754366040      0.050000001      0.050000001      0.134337018   4.000 
 11060.001      0.476251334      0.685480654      0.050000001      0.050000001      0.101336340   4.000 
 11064.001      0.579254925      0.783285558      0.050000001      0.050000001      0.133195798   4.000 
 11068.001      0.382007688      0.575924993      0.050000001      0.050000001      0.107636869   4.000 
 11072.001      0.350449055      0.470006883      0.050000001      0.050000001      0.072123468   4.000 
 11076.001      0.543255687      0.720220029      0.050000001      0.050000001      0.092864345   4.000 
 11080.001      0.444626272      0.523158789      0.050000001      0.050000001      0.062901199   4.000 
 11084.001      0.510872185      0.535885036      0.050000001      0.050000001      0.073106676   4.000 
 11088.001      0.377738595      0.444716901      0.050000001      0.050000001      0.075113088   4.000 
 11092.001      0.291133374      0.385752618      0.050000001      0.050000001      0.065913603   4.000 
 11096.001      0.273405045      0.399893671      0.050000001      0.050000001      0.076258649   4.000 
 11100.001      0.363892883      0.467649430      0.050000001      0.050000001      0.073466629   4.000 
 11104.001      0.271142304      0.400939941      0.050000001      0.050000001      0.078248878   4.000 
 11108.001      0.262084097      0.359202355      0.050000001      0.050000001      0.103974819   4.000 
 11112.001      0.293570697      0.364775270      0.050000001      0.050000001      0.066461613   4.000 
 11116.001      0.340418547      0.409586400      0.050000001      0.050000001      0.068022470   4.000 
 11120.001      0.351146758      0.413822919      0.050000001      0.050000001      0.071254740   4.000 
 11124.001      0.442490488      0.460515141      0.050000001      0.050000001      0.065878908   4.000 
 11128.001      0.374849319      0.406101584      0.050000001      0.050000001      0.079463507   4.000 
 11132.001      0.408156812      0.461000443      0.050000001      0.050000001      0.070285360   4.000 
 11136.001      0.361051410      0.396210968      0.050000001      0.050000001      0.077600708   4.000 
 11140.001      0.434730023      0.497426540      0.050000001      0.050000001      0.064254264   4.000 
 11144.001      0.494222313      0.448538393      0.050000001      0.050000001      0.070441102   4.000 
 11148.001      0.464320213      0.515919149      0.050000001      0.050000001      0.061140488   4.000 
 11152.001      0.550417662      0.504896700      0.050000001      0.050000001      0.083444128   4.000 
 11156.001      0.616282701      0.530423939      0.050000001      0.050000001      0.092116962   4.000 
 11160.001      0.444427669      0.434364140      0.050000001      0.050000001      0.070115690   4.000 
 11164.001      0.370916188      0.431669563      0.050000001      0.050000001      0.071767131   4.000 
 11168.001      0.407062203      0.454357237      0.050000001      0.050000001      0.068943034   4.000 
 11172.001      0.396971911      0.514533758      0.050000001      0.050000001      0.073010057   4.000 
 11176.001      0.482685089      0.555420697      0.050000001      0.050000001      0.062417274   4.000 
 11180.001      0.417323172      0.379153758      0.050000001      0.050000001      0.087735395   4.000 
 11184.001      0.272007257      0.420590997      0.050000001      0.050000001      0.072575316   4.000 
 11188.001      0.271460116      0.373264104      0.050000001      0.050000001      0.081493661   4.000 
 11192.001      0.367285848      0.303960174      0.050000001      0.050000001      0.071932986   4.000 
 11196.001      0.426196843      0.461915195      0.050000001      0.050000001      0.064635118   4.000 
 11200.001      0.362134010      0.483369172      0.050000001      0.050000001      0.073202337   4.000 
 11204.001      0.270235747      0.367369443      0.050000001      0.050000001      0.084005515   4.000 
 11208.001      0.324261189      0.291534185      0.050000001      0.050000001      0.073777487   4.000 
 11212.001      0.428042144      0.277981728      0.050000001      0.050000001      0.094323754   4.000 
 11216.001      0.306092441      0.319102317      0.050000001      0.050000001      0.064970225   4.000 
 11220.001      0.327475816      0.269153804      0.050000001      0.050000001      0.102228413   4.000 
 11224.001      0.390377164      0.271654278      0.050000001      0.050000001      0.098471800   4.000 
 11228.001      0.380022287      0.287248254      0.050000001      0.050000001      0.078847493   4.000 
 11232.001      0.290377885      0.317659974      0.050000001      0.050000001      0.073650151   4.000 
 11236.001      0.380696148      0.418225348      0.050000001      0.050000001      0.073454117   4.000 
 11240.001      0.318040729      0.418621153      0.050000001      0.050000001      0.055143331   4.000 
 11244.001      0.371666610      0.422197461      0.050000001      0.050000001      0.070778196   4.000 
 11248.001      0.340559065      0.409109622      0.050000001      0.050000001      0.063540945   4.000 
 11252.001      0.309500754      0.386676222      0.050000001      0.050000001      0.057855835   4.000 
 11256.001      0.295580238      0.441537142      0.050000001      0.050000001      0.054531450   4.000 
 11260.001      0.372439295      0.419988483      0.050000001      0.050000001      0.070227941   4.000 
 11264.001      0.342590302      0.445978522      0.050000001      0.050000001      0.059792096   4.000 
 11268.001      0.286491036      0.305577666      0.050000001      0.050000001      0.083607535   4.000 
 11272.001      0.451830029      0.353438824      0.050000001      0.050000001      0.095469991   4.000 
 11276.001      0.436064988      0.318658113      0.050000001      0.050000001      0.080152859   4.000 
 11280.001      0.296663374      0.281367451      0.050000001      0.050000001      0.098313520   4.000 
 11284.001      0.324790359      0.315026671      0.050000001      0.050000001      0.060217982   4.000 
 11288.001      0.289591998      0.317561418      0.050000001      0.050000001      0.072014749   4.000 
 11292.001      0.278140426      0.322661489      0.050000001      0.050000001      0.082262312   4.000 
 11296.001      0.270887822      0.315339446      0.050000001      0.050000001      0.097581973   4.000 
 11300.001      0.274980575      0.311889112      0.050000001      0.050000001      0.091656893   4.000 
 11304.001      0.285618991      0.306683809      0.050000001      0.050000001      0.079400018   4.000 
 11308.001      0.307958394      0.279697210      0.050000001      0.050000001      0.086889287   4.000 
 11312.001      0.291991234      0.286456376      0.050000001      0.050000001      0.090825687   4.000 
 11316.001      0.281107068      0.328802377      0.050000001      0.050000001      0.072901105   4.000 
 11320.001      0.339292020      0.540733099      0.050000001      0.050000001      0.132617732   4.000 
 11324.001      0.353281170      0.542176604      0.050000001      0.050000001      0.115300268   4.000 
 11328.001      0.359797418      0.545183837      0.050000001      0.050000001      0.109336366   4.000 
 11332.001      0.305736423      0.468649179      0.050000001      0.050000001      0.059346527   4.000 
 11336.001      0.411869526      0.603634834      0.050000001      0.050000001      0.079959884   4.000 
 11340.001      0.392149091      0.550858140      0.050000001      0.050000001      0.077010140   4.000 
 11344.001      0.358724594      0.535598695      0.050000001      0.050000001      0.099110613   4.000 
 11348.001      0.406915694      0.613287151      0.050000001      0.050000001      0.095360776   4.000 
 11352.001      0.553607345      0.532041550      0.050000001      0.050000001      0.090521842   4.000 
 11356.001      0.571175694      0.556788206      0.050000001      0.050000001      0.102268736   4.000 
 11360.001      0.398386657      0.499852061      0.050000001      0.050000001      0.067715441   4.000 
 11364.001      0.303655475      0.294207036      0.050000001      0.050000001      0.071149463   4.000 
 11368.001      0.296633422      0.271407634      0.050000001      0.050000001      0.109724879   4.000 
 11372.001      0.287389636      0.460283637      0.050000001      0.050000001      0.062496061   4.000 
 11376.001      0.282777756      0.477200210      0.050000001      0.050000001      0.077423672   4.000 
 11380.001      0.349233776      0.515048146      0.050000001      0.050000001      0.085950842   4.000 
 11384.001      0.269562006      0.381077915      0.050000001      0.050000001      0.076443478   4.000 
 11388.001      0.258909881      0.416137427      0.050000001      0.050000001      0.089518706   4.000 
 11392.001      0.287005275      0.399531633      0.050000001      0.050000001      0.056883797   4.000 
 11396.001      0.287716180      0.372049123      0.050000001      0.050000001      0.059917544   4.000 
 11400.001      0.297319919      0.391770542      0.050000001      0.050000001      0.053861926   4.000 
 11404.001      0.294256568      0.435203910      0.050000001      0.050000001      0.051324437   4.000 
 11408.001      0.345107764      0.513203919      0.050000001      0.050000001      0.085001349   4.000 
 11412.001      0.332954764      0.510325909      0.050000001      0.050000001      0.085450162   4.000 
 11416.001      0.362502068      0.562302291      0.050000001      0.050000001      0.118664791   4.000 
 11420.001      0.346403509      0.555085063      0.050000001      0.050000001      0.135260602   4.000 
 11424.001      0.359804988      0.571821988      0.050000001      0.050000001      0.134621193   4.000 
 11428.001      0.390762061      0.553071856      0.050000001      0.050000001      0.073774308   4.000 
 11432.001      0.448328972      0.633411944      0.050000001      0.050000001      0.067841445   4.000 
 11436.001      0.383723319      0.558803082      0.050000001      0.050000001      0.081677939   4.000 
 11440.001      0.478208393      0.526425481      0.050000001      0.050000001      0.060269396   4.000 
 11444.001      0.384932190      0.443077832      0.050000001      0.050000001      0.065781881   4.000 
 11448.001      0.416744381      0.462425053      0.050000001      0.050000001      0.062489231   4.000 
 11452.001      0.285959661      0.385941088      0.050000001      0.050000001      0.058124289   4.000 
 11456.001      0.305207133      0.376838833      0.050000001      0.050000001      0.054253772   4.000 
 11460.001      0.362609982      0.479604810      0.050000001      0.050000001      0.064713875   4.000 
 11464.001      0.290253878      0.392004609      0.050000001      0.050000001      0.054631998   4.000 
 11468.001      0.272948384      0.364484727      0.050000001      0.050000001      0.071621264   4.000 
 11472.001      0.321960241      0.475234628      0.050000001      0.050000001      0.057724868   4.000 
 11476.001      0.396234095      0.488856912      0.050000001      0.050000001      0.063849817   4.000 
 11480.001      0.477085084      0.667894959      0.050000001      0.050000001      0.078569725   4.000 
 11484.001      0.515077651      0.704866290      0.050000001      0.050000001      0.090291649   4.000 
 11488.001      0.505619645      0.679307342      0.050000001      0.050000001      0.075182006   4.000 
 11492.001      0.487897992      0.667408347      0.050000001      0.050000001      0.071837917   4.000 
 11496.001      0.464029551      0.605880916      0.050000001      0.050000001      0.052845235   4.000 
 11500.001      0.473737955      0.621359944      0.050000001      0.050000001      0.055161009   4.000 
 11504.001      0.487317771      0.533874393      0.050000001      0.050000001      0.061711823   4.000 
 11508.001      0.452195853      0.524356604      0.050000001      0.050000001      0.056614682   4.000 
 11512.001      0.458440185      0.556777239      0.050000001      0.050000001      0.053926234   4.000 
 11516.001      0.512492299      0.622930050      0.050000001      0.050000001      0.068143169   4.000 
 11520.001      0.500170708      0.665621817      0.050000001      0.050000001      0.067878033   4.000 
 11524.001      0.557232916      0.665960193      0.050000001      0.050000001      0.090694686   4.000 
 11528.001      0.558395684      0.745841980      0.050000001      0.050000001      0.103986780   4.000 
 11532.001      0.378213674      0.539115250      0.050000001      0.050000001      0.076423471   4.000 
 11536.001      0.453000635      0.653939664      0.050000001      0.050000001      0.080263754   4.000 
 11540.001      0.606720984      0.658826649      0.050000001      0.050000001      0.110504200   4.000 
 11544.001      0.500536203      0.618505180      0.050000001      0.050000001      0.060817545   4.000 
 11548.001      0.452304244      0.649145246      0.050000001      0.050000001      0.074887499   4.000 
 11552.001      0.465673774      0.549871504      0.050000001      0.050000001      0.055062850   4.000 
 11556.001      0.545422792      0.632470787      0.050000001      0.050000001      0.087662568   4.000 
 11560.001      0.449197024      0.638020813      0.050000001      0.050000001      0.066610217   4.000 
 11564.001      0.435208172      0.601704538      0.050000001      0.050000001      0.054646298   4.000 
 11568.001      0.422204584      0.601434529      0.050000001      0.050000001      0.061831733   4.000 
 11572.001      0.725137591      0.795660198      0.050000001      0.050000001      0.102946560   4.000 
 11576.001      0.547949076      0.689792454      0.050000001      0.050000001      0.080184559   4.000 
 11580.001      0.636764169      0.733050108      0.050000001      0.050000001      0.100511303   4.000 
 11584.001      0.658145666      0.775048375      0.050000001      0.050000001      0.099475155   4.000 
 11588.001      0.520895600      0.721812785      0.050000001      0.050000001      0.099829028   4.000 
 11592.001      0.394497246      0.611502111      0.050000001      0.050000001      0.109139274   4.000 
 11596.001      0.438030064      0.653187811      0.050000001      0.050000001      0.094450136   4.000 
 11600.001      0.534432173      0.735576630      0.050000001      0.050000001      0.105784833   4.000 
 11604.001      0.517331660      0.727462351      0.050000001      0.050000001      0.108730127   4.000 
 11608.001      0.466407955      0.680561125      0.050000001      0.050000001      0.095893919   4.000 
 11612.001      0.581427276      0.793796241      0.050000001      0.050000001      0.141467681   4.000 
 11616.001      0.578357756      0.790355444      0.050000001      0.050000001      0.138085196   4.000 
 11620.001      0.567500710      0.781766951      0.050000001      0.050000001      0.137021502   4.000 
 11624.001      0.368530065      0.562501907      0.050000001      0.050000001      0.100098004   4.000 
 11628.001      0.331062853      0.525157154      0.050000001      0.050000001      0.099170695   4.000 
 11632.001      0.524866998      0.636370420      0.050000001      0.050000001      0.070535809   4.000 
 11636.001      0.527923405      0.696298063      0.050000001      0.050000001      0.074183087   4.000 
 11640.001      0.622501969      0.687839448      0.050000001      0.050000001      0.102613072   4.000 
 11644.001      0.711020470      0.721040905      0.050000001      0.050000001      0.102615029   4.000 
 11648.001      0.696495414      0.789597392      0.050000001      0.050000001      0.099024882   4.000 
 11652.001      0.664040864      0.830113411      0.050000001      0.050000001      0.093796561   4.000 
 11656.001      0.587623656      0.737609982      0.050000001      0.050000001      0.086311241   4.000 
 11660.001      0.531347394      0.688391447      0.050000001      0.050000001      0.071433008   4.000 
 11664.001      0.475345761      0.610192657      0.050000001      0.050000001      0.050289114   4.000 
 11668.001      0.483014196      0.654022932      0.050000001      0.050000001      0.059223672   4.000 
 11672.001      0.378200531      0.517815650      0.050000001      0.050000001      0.068381707   4.000 
 11676.001      0.454768717      0.565771997      0.050000001      0.050000001      0.050033733   4.000 
 11680.001      0.430314362      0.616763532      0.050000001      0.050000001      0.061803689   4.000 
 11684.001      0.422670454      0.623028934      0.050000001      0.050000001      0.073740125   4.000 
 11688.001      0.385950804      0.533080101      0.050000001      0.050000001      0.067142069   4.000 
 11692.001      0.504554629      0.685723901      0.050000001      0.050000001      0.070319489   4.000 
 11696.001      0.481567889      0.688574970      0.050000001      0.050000001      0.086045206   4.000 
 11700.001      0.537321508      0.739127457      0.050000001      0.050000001      0.101263682   4.000 
 11704.001      0.514874876      0.692227244      0.050000001      0.050000001      0.070360209   4.000 
 11708.001      0.543118119      0.746967793      0.050000001      0.050000001      0.105265508   4.000 
 11712.001      0.500475585      0.683967113      0.050000001      0.050000001      0.068359251   4.000 
 11716.001      0.532440603      0.737801671      0.050000001      0.050000001      0.100850731   4.000 
 11720.001      0.494251311      0.692013085      0.050000001      0.050000001      0.076705202   4.000 
 11724.001      0.472158462      0.691348433      0.050000001      0.050000001      0.098081678   4.000 
 11728.001      0.524924338      0.695661247      0.050000001      0.050000001      0.068292628   4.000 
 11732.001      0.521037102      0.730443358      0.050000001      0.050000001      0.098516226   4.000 
 11736.001      0.553900599      0.648335993      0.050000001      0.050000001      0.084064295   4.000 
 11740.001      0.663272917      0.820246041      0.050000001      0.050000001      0.092264086   4.000 
 11744.001      0.489103049      0.630577385      0.050000001      0.050000001      0.051461374   4.000 
 11748.001      0.559280276      0.673491001      0.050000001      0.050000001      0.078928664   4.000 
 11752.001      0.671570897      0.786650062      0.050000001      0.050000001      0.094679842   4.000 
 11756.001      0.493761688      0.688766897      0.050000001      0.050000001      0.071404641   4.000 
 11760.001      0.340346247      0.545312047      0.050000001      0.050000001      0.117802242   4.000 
 11764.001      0.515188217      0.711703360      0.050000001      0.050000001      0.078802610   4.000 
 11768.001      0.520855367      0.599271357      0.050000001      0.050000001      0.069548259   4.000 
 11772.001      0.296419173      0.423504800      0.050000001      0.050000001      0.048934887   4.000 
 11776.001      0.380559653      0.397871673      0.050000001      0.050000001      0.073667203   4.000 
 11780.001      0.461782813      0.585016966      0.050000001      0.050000001      0.047354798   4.000 
 11784.001      0.275003880      0.359210819      0.050000001      0.050000001      0.069461614   4.000 
 11788.001      0.279127598      0.375698984      0.050000001      0.050000001      0.062269926   4.000 
 11792.001      0.277934939      0.489692092      0.050000001      0.050000001      0.093572537   4.000 
 11796.001      0.266698658      0.431871504      0.050000001      0.050000001      0.071686869   4.000 
 11800.001      0.261857450      0.417911083      0.050000001      0.050000001      0.078287298   4.000 
 11804.001      0.286359549      0.297524959      0.050000001      0.050000001      0.080715661   4.000 
 11808.001      0.322230875      0.294611454      0.050000001      0.050000001      0.062390953   4.000 
 11812.001      0.381742477      0.278345644      0.050000001      0.050000001      0.084145765   4.000 
 11816.001      0.353439659      0.348915875      0.050000001      0.050000001      0.066536387   4.000 
 11820.001      0.428424954      0.331982613      0.050000001      0.050000001      0.080208595   4.000 
 11824.001      0.460585892      0.304803073      0.050000001      0.050000001      0.088216881   4.000 
 11828.001      0.366399556      0.277782470      0.050000001      0.050000001      0.080835352   4.000 
 11832.001      0.439553827      0.299489617      0.050000001      0.050000001      0.078444848   4.000 
 11836.001      0.286770016      0.280123770      0.050000001      0.050000001      0.101958841   4.000 
 11840.001      0.412323117      0.334984541      0.050000001      0.050000001      0.076030284   4.000 
 11844.001      0.332084060      0.300572246      0.050000001      0.050000001      0.057444975   4.000 
 11848.001      0.363283008      0.304383457      0.050000001      0.050000001      0.061938475   4.000 
 11852.001      0.379506320      0.304322571      0.050000001      0.050000001      0.065030038   4.000 
 11856.001      0.332762271      0.293109834      0.050000001      0.050000001      0.060375333   4.000 
 11860.001      0.335405082      0.296658516      0.050000001      0.050000001      0.058196982   4.000 
 11864.001      0.332903087      0.282441586      0.050000001      0.050000001      0.068431978   4.000 
 11868.001      0.378762662      0.296619385      0.050000001      0.050000001      0.065643614   4.000 
 11872.001      0.283175737      0.343779564      0.050000001      0.050000001      0.061387186   4.000 
 11876.001      0.319294840      0.431843191      0.050000001      0.050000001      0.047474563   4.000 
 11880.001      0.281727314      0.386521578      0.050000001      0.050000001      0.056689039   4.000 
 11884.001      0.309084088      0.335162938      0.050000001      0.050000001      0.050862918   4.000 
 11888.001      0.375806421      0.389920533      0.050000001      0.050000001      0.072227716   4.000 
 11892.001      0.360495120      0.433495671      0.050000001      0.050000001      0.059393783   4.000 
 11896.001      0.295601755      0.416005969      0.050000001      0.050000001      0.047133654   4.000 
 11900.001      0.266461194      0.370419055      0.050000001      0.050000001      0.074764654   4.000 
 11904.001      0.380436927      0.423329264      0.050000001      0.050000001      0.064578404   4.000 
 11908.001      0.401690185      0.464478552      0.050000001      0.050000001      0.060632149   4.000 
 11912.001      0.358074188      0.390877575      0.050000001      0.050000001      0.065281789   4.000 
 11916.001      0.398941308      0.482749462      0.050000001      0.050000001      0.060143337   4.000 
 11920.001      0.286609083      0.410261005      0.050000001      0.050000001      0.050050144   4.000 
 11924.001      0.263833493      0.365445733      0.050000001      0.050000001      0.079168196   4.000 
 11928.001      0.283342898      0.363750577      0.050000001      0.050000001      0.056532691   4.000 
 11932.001      0.277574956      0.427023947      0.050000001      0.050000001      0.055397396   4.000 
 11936.001      0.292301327      0.398024976      0.050000001      0.050000001      0.047970618   4.000 
 11940.001      0.408875138      0.492274493      0.050000001      0.050000001      0.058637549   4.000 
 11944.001      0.449751079      0.476844996      0.050000001      0.050000001      0.056299547   4.000 
 11948.001      0.365026802      0.461860806      0.050000001      0.050000001      0.057931895   4.000 
 11952.001      0.378534377      0.410659105      0.050000001      0.050000001      0.065367833   4.000 
 11956.001      0.449702829      0.451857060      0.050000001      0.050000001      0.059600865   4.000 
 11960.001      0.443293720      0.436201751      0.050000001      0.050000001      0.062928369   4.000 
 11964.001      0.285626888      0.379657507      0.050000001      0.050000001      0.052447140   4.000 
 11968.001      0.275402576      0.441491395      0.050000001      0.050000001      0.058885644   4.000 
 11972.001      0.358646095      0.520182073      0.050000001      0.050000001      0.073658923   4.000 
 11976.001      0.391291082      0.536917269      0.050000001      0.050000001      0.062610572   4.000 
 11980.001      0.337614477      0.456915557      0.050000001      0.050000001      0.050479213   4.000 
 11984.001      0.341107845      0.417210221      0.050000001      0.050000001      0.052038555   4.000 
 11988.001      0.354082495      0.425236166      0.050000001      0.050000001      0.055061072   4.000 
 11992.001      0.317846686      0.401678950      0.050000001      0.050000001      0.046309307   4.000 
 11996.001      0.356791824      0.328494310      0.050000001      0.050000001      0.058144321   4.000 
 12000.001      0.290567994      0.317151994      0.050000001      0.050000001      0.058995157   4.000 
 12004.001      0.275703579      0.412014276      0.050000001      0.050000001      0.055155913   4.000 
 12008.001      0.368503034      0.473387063      0.050000001      0.050000001      0.057531064   4.000 
 12012.001      0.428312093      0.401057392      0.050000001      0.050000001      0.073408554   4.000 
 12016.001      0.498292804      0.557058215      0.050000001      0.050000001      0.061586991   4.000 
 12020.001      0.474293381      0.569484413      0.050000001      0.050000001      0.051365147   4.000 
 12024.001      0.533825994      0.518405497      0.050000001      0.050000001      0.074942668   4.000 
 12028.001      0.307091624      0.302989483      0.050000001      0.050000001      0.055825805   4.000 
 12032.001      0.330599993      0.322848648      0.050000001      0.050000001      0.049723849   4.000 
 12036.001      0.354777962      0.276508003      0.050000001      0.050000001      0.074945842   4.000 
 12040.001      0.414513320      0.284634233      0.050000001      0.050000001      0.077020988   4.000 
 12044.001      0.410127640      0.315398872      0.050000001      0.050000001      0.067219297   4.000 
 12048.001      0.403741747      0.346156657      0.050000001      0.050000001      0.072976982   4.000 
 12052.001      0.399570435      0.392545074      0.050000001      0.050000001      0.070627088   4.000 
 12056.001      0.270376921      0.405544221      0.050000001      0.050000001      0.060608163   4.000 
 12060.001      0.410556555      0.394553900      0.050000001      0.050000001      0.071124092   4.000 
 12064.001      0.361141175      0.409476608      0.050000001      0.050000001      0.058248495   4.000 
 12068.001      0.299970388      0.502104461      0.050000001      0.050000001      0.082439000   4.000 
 12072.001      0.273139507      0.490377784      0.050000001      0.050000001      0.097847700   4.000 
 12076.001      0.290678531      0.498274416      0.050000001      0.050000001      0.084136595   4.000 
 12080.001      0.277576923      0.467175692      0.050000001      0.050000001      0.065242201   4.000 
 12084.001      0.299032122      0.514777720      0.050000001      0.050000001      0.102202892   4.000 
 12088.001      0.287535131      0.502113163      0.050000001      0.050000001      0.091757258   4.000 
 12092.001      0.268884063      0.486583322      0.050000001      0.050000001      0.096445849   4.000 
 12096.001      0.333368033      0.548478603      0.050000001      0.050000001      0.127309412   4.000 
 12100.001      0.342383951      0.553645134      0.050000001      0.050000001      0.121019542   4.000 
 12104.001      0.283511013      0.487861902      0.050000001      0.050000001      0.074549233   4.000 
 12108.001      0.301600486      0.495880693      0.050000001      0.050000001      0.067992647   4.000 
 12112.001      0.523563802      0.645553112      0.050000001      0.050000001      0.062474882   4.000 
 12116.001      0.433577299      0.558806539      0.050000001      0.050000001      0.048541566   4.000 
 12120.001      0.411911219      0.586517811      0.050000001      0.050000001      0.058491538   4.000 
 12124.001      0.429193676      0.629704297      0.050000001      0.050000001      0.069987168   4.000 
 12128.001      0.466245234      0.623084426      0.050000001      0.050000001      0.047308837   4.000 
 12132.001      0.290513247      0.475503415      0.050000001      0.050000001      0.056716611   4.000 
 12136.001      0.314066440      0.525272310      0.050000001      0.050000001      0.101001134   4.000 
 12140.001      0.279388458      0.392181456      0.050000001      0.050000001      0.052310452   4.000 
 12144.001      0.294258654      0.290886819      0.050000001      0.050000001      0.072113067   4.000 
 12148.001      0.321751326      0.525680423      0.050000001      0.050000001      0.093779047   4.000 
 12152.001      0.391501993      0.584277749      0.050000001      0.050000001      0.076894487   4.000 
 12156.001      0.527889371      0.670186043      0.050000001      0.050000001      0.061825320   4.000 
 12160.001      0.504614890      0.712390959      0.050000001      0.050000001      0.085710406   4.000 
 12164.001      0.526921749      0.746745110      0.050000001      0.050000001      0.115620603   4.000 
 12168.001      0.529894233      0.728057802      0.050000001      0.050000001      0.084245672   4.000 
 12172.001      0.489014298      0.684487820      0.050000001      0.050000001      0.067719733   4.000 
 12176.001      0.414007068      0.602584422      0.050000001      0.050000001      0.063055187   4.000 
 12180.001      0.517102122      0.695870757      0.050000001      0.050000001      0.063856602   4.000 
 12184.001      0.575421929      0.654345930      0.050000001      0.050000001      0.092154890   4.000 
 12188.001      0.515740931      0.667075574      0.050000001      0.050000001      0.056017583   4.000 
 12192.001      0.553703189      0.703359187      0.050000001      0.050000001      0.068100765   4.000 
 12196.001      0.412410736      0.541499317      0.050000001      0.050000001      0.052432110   4.000 
 12200.001      0.608929396      0.695517600      0.050000001      0.050000001      0.092082570   4.000 
 12204.001      0.657986879      0.714534879      0.050000001      0.050000001      0.098837723   4.000 
 12208.001      0.578585684      0.623614192      0.050000001      0.050000001      0.100306948   4.000 
 12212.001      0.500830293      0.637051284      0.050000001      0.050000001      0.050993835   4.000 
 12216.001      0.596784413      0.667248309      0.050000001      0.050000001      0.094716996   4.000 
 12220.001      0.531597555      0.638387740      0.050000001      0.050000001      0.064894949   4.000 
 12224.001      0.469011396      0.656668663      0.050000001      0.050000001      0.057960148   4.000 
 12228.001      0.644458890      0.744188070      0.050000001      0.050000001      0.093009790   4.000 
 12232.001      0.575300395      0.791728795      0.050000001      0.050000001      0.134738425   4.000 
 12236.001      0.604910135      0.803316832      0.050000001      0.050000001      0.114430855   4.000 
 12240.001      0.649803102      0.851948202      0.050000001      0.050000001      0.112027119   4.000 
 12244.001      0.646166980      0.852414250      0.050000001      0.050000001      0.115866055   4.000 
 12248.001      0.761997759      0.849666417      0.050000001      0.050000001      0.104622265   4.000 
 12252.001      0.858825445      0.943796098      0.050000001      0.050000001      0.116979092   4.000 
 12256.001      0.832584441      0.897812843      0.050000001      0.050000001      0.110638360   4.000 
 12260.001      0.805380344      0.871049225      0.050000001      0.050000001      0.111476094   4.000 
 12264.001      0.675934970      0.828051984      0.050000001      0.050000001      0.085632672   4.000 
 12268.001      0.727133512      0.772703588      0.050000001      0.050000001      0.100017230   4.000 
 12272.001      0.664364517      0.785013318      0.050000001      0.050000001      0.089663923   4.000 
 12276.001      0.671568513      0.854821026      0.050000001      0.050000001      0.090428631   4.000 
 12280.001      0.643078566      0.792437732      0.050000001      0.050000001      0.087403496   4.000 
 12284.001      0.791401088      0.920095682      0.050000001      0.050000001      0.097456714   4.000 
 12288.001      0.759240389      0.841809094      0.050000001      0.050000001      0.101199567   4.000 
 12292.001      0.681745708      0.828637064      0.050000001      0.050000001      0.082162768   4.000 
 12296.001      0.649683654      0.855272055      0.050000001      0.050000001      0.109356244   4.000 
 12300.001      0.648168445      0.862323225      0.050000001      0.050000001      0.118142764   4.000 
 12304.001      0.603095829      0.765859783      0.050000001      0.050000001      0.084682584   4.000 
 12308.001      0.529251814      0.706655622      0.050000001      0.050000001      0.064892918   4.000 
 12312.001      0.561445236      0.751873553      0.050000001      0.050000001      0.087440689   4.000 
 12316.001      0.667504072      0.814129651      0.050000001      0.050000001      0.082336033   4.000 
 12320.001      0.609237015      0.746383846      0.050000001      0.050000001      0.080083003   4.000 
 12324.001      0.518486977      0.683411956      0.050000001      0.050000001      0.056625272   4.000 
 12328.001      0.504141688      0.708749950      0.050000001      0.050000001      0.076103439   4.000 
 12332.001      0.510835230      0.616157174      0.050000001      0.050000001      0.056423460   4.000 
 12336.001      0.465392619      0.650905907      0.050000001      0.050000001      0.055442984   4.000 
 12340.001      0.537916839      0.740856647      0.050000001      0.050000001      0.087926477   4.000 
 12344.001      0.480126768      0.686329663      0.050000001      0.050000001      0.072254394   4.000 
 12348.001      0.545041978      0.683064163      0.050000001      0.050000001      0.061336597   4.000 
 12352.001      0.399234921      0.590541303      0.050000001      0.050000001      0.070185785   4.000 
 12356.001      0.428275019      0.622616231      0.050000001      0.050000001      0.061790461   4.000 
 12360.001      0.627812088      0.833070219      0.050000001      0.050000001      0.112046540   4.000 
 12364.001      0.654441893      0.579131126      0.050000001      0.050000001      0.089143564   4.000 
 12368.001      0.598179758      0.751761317      0.050000001      0.050000001      0.078048189   4.000 
 12372.001      0.584220529      0.656147361      0.050000001      0.050000001      0.090113034   4.000 
 12376.001      0.577548921      0.611707747      0.050000001      0.050000001      0.097930789   4.000 
 12380.001      0.499613672      0.695610046      0.050000001      0.050000001      0.064933891   4.000 
 12384.001      0.459113479      0.617517412      0.050000001      0.050000001      0.044402719   4.000 
 12388.001      0.629188716      0.674525142      0.050000001      0.050000001      0.096146166   4.000 
 12392.001      0.583780825      0.573393822      0.050000001      0.050000001      0.100876977   4.000 
 12396.001      0.401520908      0.592604876      0.050000001      0.050000001      0.067937712   4.000 
 12400.001      0.547768354      0.679405153      0.050000001      0.050000001      0.061388761   4.000 
 12404.001      0.594854653      0.681461215      0.050000001      0.050000001      0.083504836   4.000 
 12408.001      0.654688954      0.655397892      0.050000001      0.050000001      0.097039421   4.000 
 12412.001      0.517899692      0.626742601      0.050000001      0.050000001      0.056120267   4.000 
 12416.001      0.675225139      0.748668194      0.050000001      0.050000001      0.092551192   4.000 
 12420.001      0.619974732      0.739904046      0.050000001      0.050000001      0.079664985   4.000 
 12424.001      0.613719523      0.784215808      0.050000001      0.050000001      0.085180879   4.000 
 12428.001      0.691228688      0.743440926      0.050000001      0.050000001      0.093926330   4.000 
 12432.001      0.598066092      0.663124681      0.050000001      0.050000001      0.089205454   4.000 
 12436.001      0.600157857      0.668709755      0.050000001      0.050000001      0.087321341   4.000 
 12440.001      0.567499399      0.548652887      0.050000001      0.050000001      0.092936913   4.000 
 12444.001      0.547719419      0.602290213      0.050000001      0.050000001      0.079288771   4.000 
 12448.001      0.538494527      0.487525493      0.050000001      0.050000001      0.072271526   4.000 
 12452.001      0.536651671      0.542917609      0.050000001      0.050000001      0.076168632   4.000 
 12456.001      0.556600869      0.581172824      0.050000001      0.050000001      0.085999678   4.000 
 12460.001      0.664047897      0.708874345      0.050000001      0.050000001      0.091718276   4.000 
 12464.001      0.600835502      0.674929380      0.050000001      0.050000001      0.084288885   4.000 
 12468.001      0.627904892      0.630515277      0.050000001      0.050000001      0.096424788   4.000 
 12472.001      0.635040343      0.619466662      0.050000001      0.050000001      0.095156501   4.000 
 12476.001      0.618153334      0.593811035      0.050000001      0.050000001      0.096761912   4.000 
 12480.001      0.568240762      0.574364543      0.050000001      0.050000001      0.090227813   4.000 
 12484.001      0.370998949      0.424338430      0.050000001      0.050000001      0.056968927   4.000 
 12488.001      0.421150208      0.430164069      0.050000001      0.050000001      0.060413008   4.000 
 12492.001      0.309396505      0.288838148      0.050000001      0.050000001      0.063526665   4.000 
 12496.001      0.302658796      0.279640317      0.050000001      0.050000001      0.078126575   4.000 
 12500.001      0.291245252      0.277719408      0.050000001      0.050000001      0.092158357   4.000 
 12504.001      0.356816947      0.276823491      0.050000001      0.050000001      0.072499916   4.000 
 12508.001      0.378561795      0.271311462      0.050000001      0.050000001      0.084001313   4.000 
 12512.001      0.326660126      0.266643703      0.050000001      0.050000001      0.086704433   4.000 
 12516.001      0.432165116      0.268693984      0.050000001      0.050000001      0.098386695   4.000 
 12520.001      0.534533978      0.347676694      0.050000001      0.050000001      0.136165679   4.000 
 12524.001      0.477008611      0.267184168      0.050000001      0.050000001      0.136860341   4.000 
 12528.001      0.454004139      0.283297867      0.050000001      0.050000001      0.088658283   4.000 
 12532.001      0.525924265      0.335101128      0.050000001      0.050000001      0.135611763   4.000 
 12536.001      0.358754098      0.275741696      0.050000001      0.050000001      0.072202722   4.000 
 12540.001      0.480198234      0.318050712      0.050000001      0.050000001      0.095092913   4.000 
 12544.001      0.451082230      0.346361130      0.050000001      0.050000001      0.084008197   4.000 
 12548.001      0.428716213      0.272715718      0.050000001      0.050000001      0.087767879   4.000 
 12552.001      0.466308445      0.332729071      0.050000001      0.050000001      0.086407930   4.000 
 12556.001      0.290782183      0.303517789      0.050000001      0.050000001      0.061907123   4.000 
 12560.001      0.313899189      0.278974324      0.050000001      0.050000001      0.069260960   4.000 
 12564.001      0.319995433      0.311484247      0.050000001      0.050000001      0.046647320   4.000 
 12568.001      0.460277528      0.365760922      0.050000001      0.050000001      0.088591764   4.000 
 12572.001      0.409795582      0.397403121      0.050000001      0.050000001      0.067741459   4.000 
 12576.001      0.452396750      0.365619630      0.050000001      0.050000001      0.084480564   4.000 
 12580.001      0.468872339      0.414348692      0.050000001      0.050000001      0.073667919   4.000 
 12584.001      0.409498900      0.416308135      0.050000001      0.050000001      0.061419373   4.000 
 12588.001      0.433959544      0.364858449      0.050000001      0.050000001      0.076945608   4.000 
 12592.001      0.455575466      0.408633918      0.050000001      0.050000001      0.071309174   4.000 
 12596.001      0.434136927      0.432868063      0.050000001      0.050000001      0.058411792   4.000 
 12600.001      0.390669286      0.271047562      0.050000001      0.050000001      0.082503354   4.000 
 12604.001      0.466515929      0.340918988      0.050000001      0.050000001      0.085175226   4.000 
 12608.001      0.487997711      0.305073410      0.050000001      0.050000001      0.100790302   4.000 
 12612.001      0.415307134      0.278245866      0.050000001      0.050000001      0.075798243   4.000 
 12616.001      0.661282182      0.467288196      0.050000001      0.050000001      0.090123018   4.000 
 12620.001      0.577144027      0.439116180      0.050000001      0.050000001      0.083286708   4.000 
 12624.001      0.484996974      0.273063511      0.050000001      0.050000001      0.129340172   4.000 
 12628.001      0.444360286      0.264030129      0.050000001      0.050000001      0.103758425   4.000 
 12632.001      0.612455606      0.453969955      0.050000001      0.050000001      0.077733417   4.000 
 12636.001      0.498025209      0.279282391      0.050000001      0.050000001      0.139458080   4.000 
 12640.001      0.503650367      0.295248449      0.050000001      0.050000001      0.126137694   4.000 
 12644.001      0.516538084      0.302869976      0.050000001      0.050000001      0.140452782   4.000 
 12648.001      0.497723222      0.295268506      0.050000001      0.050000001      0.113213271   4.000 
 12652.001      0.441486329      0.272120506      0.050000001      0.050000001      0.085961888   4.000 
 12656.001      0.521591365      0.330725491      0.050000001      0.050000001      0.121743103   4.000 
 12660.001      0.520077884      0.311373830      0.050000001      0.050000001      0.132946014   4.000 
 12664.001      0.527508259      0.314668924      0.050000001      0.050000001      0.141286731   4.000 
 12668.001      0.503330946      0.337555259      0.050000001      0.050000001      0.098305275   4.000 
 12672.001      0.435632974      0.315261751      0.050000001      0.050000001      0.062687218   4.000 
 12676.001      0.378227264      0.267205954      0.050000001      0.050000001      0.084255765   4.000 
 12680.001      0.360166103      0.271546990      0.050000001      0.050000001      0.074426889   4.000 
 12684.001      0.366922766      0.285383582      0.050000001      0.050000001      0.060236807   4.000 
 12688.001      0.318349093      0.265383750      0.050000001      0.050000001      0.087812275   4.000 
 12692.001      0.429173768      0.321461260      0.050000001      0.050000001      0.061733787   4.000 
 12696.001      0.365640640      0.270375788      0.050000001      0.050000001      0.075315138   4.000 
 12700.001      0.494612396      0.328723520      0.050000001      0.050000001      0.090908080   4.000 
 12704.001      0.496703744      0.377766281      0.050000001      0.050000001      0.090673278   4.000 
 12708.001      0.478575408      0.360910088      0.050000001      0.050000001      0.085122923   4.000 
 12712.001      0.556160688      0.493813753      0.050000001      0.050000001      0.076470668   4.000 
 12716.001      0.443401307      0.349205196      0.050000001      0.050000001      0.071306099   4.000 
 12720.001      0.460369945      0.382392853      0.050000001      0.050000001      0.077241684   4.000 
 12724.001      0.530325651      0.369874686      0.050000001      0.050000001      0.102572908   4.000 
 12728.001      0.520888507      0.337152928      0.050000001      0.050000001      0.108308345   4.000 
 12732.001      0.586335897      0.384248078      0.050000001      0.050000001      0.139733652   4.000 
 12736.001      0.545540631      0.397016436      0.050000001      0.050000001      0.093898932   4.000 
 12740.001      0.544028401      0.367204309      0.050000001      0.050000001      0.109269937   4.000 
 12744.001      0.538392365      0.370121032      0.050000001      0.050000001      0.102400035   4.000 
 12748.001      0.600452542      0.434633374      0.050000001      0.050000001      0.085307906   4.000 
 12752.001      0.655443907      0.457478583      0.050000001      0.050000001      0.091762334   4.000 
 12756.001      0.478819847      0.380826890      0.050000001      0.050000001      0.080430234   4.000 
 12760.001      0.581572175      0.589000344      0.050000001      0.050000001      0.093097836   4.000 
 12764.001      0.529627442      0.510275662      0.050000001      0.050000001      0.067958618   4.000 
 12768.001      0.596629500      0.422096044      0.050000001      0.050000001      0.093416095   4.000 
 12772.001      0.607379317      0.486561000      0.050000001      0.050000001      0.072771455   4.000 
 12776.001      0.663765430      0.505243361      0.050000001      0.050000001      0.073205928   4.000 
 12780.001      0.620908320      0.501358032      0.050000001      0.050000001      0.072822769   4.000 
 12784.001      0.556333303      0.390525490      0.050000001      0.050000001      0.098546932   4.000 
 12788.001      0.537200391      0.375914305      0.050000001      0.050000001      0.096009622   4.000 
 12792.001      0.519773245      0.357382208      0.050000001      0.050000001      0.094163974   4.000 
 12796.001      0.524027050      0.321675867      0.050000001      0.050000001      0.116349270   4.000 
 12800.001      0.578412652      0.388621330      0.050000001      0.050000001      0.114797592   4.000 
 12804.001      0.461763680      0.331105173      0.050000001      0.050000001      0.068753173   4.000 
 12808.001      0.448489577      0.280531734      0.050000001      0.050000001      0.074185823   4.000 
 12812.001      0.523938835      0.316918552      0.050000001      0.050000001      0.118500302   4.000 
 12816.001      0.541350782      0.386187285      0.050000001      0.050000001      0.089646727   4.000 
 12820.001      0.495395154      0.380273193      0.050000001      0.050000001      0.080190072   4.000 
 12824.001      0.409792900      0.388459682      0.050000001      0.050000001      0.064937557   4.000 
 12828.001      0.379141599      0.320248365      0.050000001      0.050000001      0.053799823   4.000 
 12832.001      0.367260367      0.266108274      0.050000001      0.050000001      0.081282521   4.000 
 12836.001      0.282346487      0.379599303      0.050000001      0.050000001      0.051156258   4.000 
 12840.001      0.401598275      0.310834378      0.050000001      0.050000001      0.054539720   4.000 
 12844.001      0.275632262      0.387230903      0.050000001      0.050000001      0.055031409   4.000 
 12848.001      0.283065826      0.336833149      0.050000001      0.050000001      0.055375223   4.000 
 12852.001      0.267530620      0.328658342      0.050000001      0.050000001      0.076845154   4.000 
 12856.001      0.282424271      0.297808647      0.050000001      0.050000001      0.072336425   4.000 
 12860.001      0.463869423      0.378351033      0.050000001      0.050000001      0.073578258   4.000 
 12864.001      0.483405918      0.394344240      0.050000001      0.050000001      0.074254235   4.000 
 12868.001      0.482310444      0.407018185      0.050000001      0.050000001      0.070147614   4.000 
 12872.001      0.440461159      0.338827908      0.050000001      0.050000001      0.063231359   4.000 
 12876.001      0.445734739      0.318369955      0.050000001      0.050000001      0.059500396   4.000 
 12880.001      0.273274839      0.328439415      0.050000001      0.050000001      0.066957305   4.000 
 12884.001      0.287575901      0.321879953      0.050000001      0.050000001      0.053409626   4.000 
 12888.001      0.413040519      0.271895945      0.050000001      0.050000001      0.075132633   4.000 
 12892.001      0.487720877      0.323219061      0.050000001      0.050000001      0.075914601   4.000 
 12896.001      0.360627741      0.291918427      0.050000001      0.050000001      0.052351554   4.000 
 12900.001      0.427597523      0.316809595      0.050000001      0.050000001      0.055459435   4.000 
 12904.001      0.399530679      0.271928698      0.050000001      0.050000001      0.073053459   4.000 
 12908.001      0.464849144      0.285085052      0.050000001      0.050000001      0.074819600   4.000 
 12912.001      0.350060076      0.266571283      0.050000001      0.050000001      0.076388632   4.000 
 12916.001      0.342118859      0.270836234      0.050000001      0.050000001      0.068998997   4.000 
 12920.001      0.349869281      0.282488137      0.050000001      0.050000001      0.055745199   4.000 
 12924.001      0.347559631      0.361181408      0.050000001      0.050000001      0.053567092   4.000 
 12928.001      0.305341899      0.316941798      0.050000001      0.050000001      0.044495568   4.000 
 12932.001      0.438592106      0.339213997      0.050000001      0.050000001      0.060954357   4.000 
 12936.001      0.577692986      0.390959203      0.050000001      0.050000001      0.108409623   4.000 
 12940.001      0.526948214      0.319637895      0.050000001      0.050000001      0.115713278   4.000 
 12944.001      0.424273342      0.302934259      0.050000001      0.050000001      0.053626120   4.000 
 12948.001      0.419824481      0.343969762      0.050000001      0.050000001      0.059554820   4.000 
 12952.001      0.385907501      0.374077320      0.050000001      0.050000001      0.062265724   4.000 
 12956.001      0.412857503      0.359684467      0.050000001      0.050000001      0.062031011   4.000 
 12960.001      0.490336657      0.310848117      0.050000001      0.050000001      0.077570687   4.000 
 12964.001      0.438444436      0.269933879      0.050000001      0.050000001      0.078231494   4.000 
 12968.001      0.435929149      0.315577179      0.050000001      0.050000001      0.053595995   4.000 
 12972.001      0.460981548      0.321038753      0.050000001      0.050000001      0.059837818   4.000 
 12976.001      0.495109677      0.427846879      0.050000001      0.050000001      0.065296014   4.000 
 12980.001      0.573671401      0.392806053      0.050000001      0.050000001      0.101348311   4.000 
 12984.001      0.428136617      0.294791043      0.050000001      0.050000001      0.054269895   4.000 
 12988.001      0.382793248      0.269940674      0.050000001      0.050000001      0.071272438   4.000 
 12992.001      0.499594897      0.327938050      0.050000001      0.050000001      0.078744476   4.000 
 12996.001      0.407022536      0.285754323      0.050000001      0.050000001      0.056397493   4.000 
 13000.001      0.398933113      0.290442765      0.050000001      0.050000001      0.053097233   4.000 
 13004.001      0.447012991      0.320261091      0.050000001      0.050000001      0.054607650   4.000 
 13008.001      0.427371293      0.263528496      0.050000001      0.050000001      0.083430340   4.000 
 13012.001      0.423470676      0.283683062      0.050000001      0.050000001      0.057741712   4.000 
 13016.001      0.404695779      0.274501413      0.050000001      0.050000001      0.064476257   4.000 
 13020.001      0.390564293      0.356104016      0.050000001      0.050000001      0.058662966   4.000 
 13024.001      0.376495272      0.346210897      0.050000001      0.050000001      0.054666633   4.000 
 13028.001      0.438755721      0.300610036      0.050000001      0.050000001      0.051861728   4.000 
 13032.001      0.374374032      0.343791753      0.050000001      0.050000001      0.053323423   4.000 
 13036.001      0.277558297      0.381960988      0.050000001      0.050000001      0.052536021   4.000 
 13040.001      0.300992727      0.320557654      0.050000001      0.050000001      0.044631625   4.000 
 13044.001      0.366384119      0.271358937      0.050000001      0.050000001      0.065549756   4.000 
 13048.001      0.300878018      0.323748380      0.050000001      0.050000001      0.043988461   4.000 
 13052.001      0.321309835      0.280486465      0.050000001      0.050000001      0.057178174   4.000 
 13056.001      0.436288804      0.321927041      0.050000001      0.050000001      0.051303109   4.000 
 13060.001      0.397865117      0.303397804      0.050000001      0.050000001      0.047045191   4.000 
 13064.001      0.487483531      0.339840949      0.050000001      0.050000001      0.070014074   4.000 
 13068.001      0.392955422      0.261700809      0.050000001      0.050000001      0.081185530   4.000 
 13072.001      0.425719291      0.277033240      0.050000001      0.050000001      0.061273783   4.000 
 13076.001      0.443929702      0.284790307      0.050000001      0.050000001      0.058374484   4.000 
 13080.001      0.388557732      0.287499577      0.050000001      0.050000001      0.050568645   4.000 
 13084.001      0.393196255      0.272379875      0.050000001      0.050000001      0.063249484   4.000 
 13088.001      0.386232048      0.268069893      0.050000001      0.050000001      0.068317443   4.000 
 13092.001      0.358550161      0.271146089      0.050000001      0.050000001      0.062803835   4.000 
 13096.001      0.294330657      0.264978886      0.050000001      0.050000001      0.102507015   4.000 
 13100.001      0.385315984      0.438017756      0.050000001      0.050000001      0.053834776   4.000 
 13104.001      0.427232355      0.380629480      0.050000001      0.050000001      0.060987229   4.000 
 13108.001      0.515205979      0.491342634      0.050000001      0.050000001      0.060667649   4.000 
 13112.001      0.365960211      0.351548404      0.050000001      0.050000001      0.052533731   4.000 
 13116.001      0.466685742      0.305301309      0.050000001      0.050000001      0.058220332   4.000 
 13120.001      0.581161201      0.393156976      0.050000001      0.050000001      0.106419464   4.000 
 13124.001      0.477418989      0.302596331      0.050000001      0.050000001      0.065013985   4.000 
 13128.001      0.506904602      0.334705412      0.050000001      0.050000001      0.079359074   4.000 
 13132.001      0.354746222      0.286088943      0.050000001      0.050000001      0.048067674   4.000 
 13136.001      0.283934563      0.272552192      0.050000001      0.050000001      0.100783239   4.000 
 13140.001      0.488251477      0.339135408      0.050000001      0.050000001      0.068044032   4.000 
 13144.001      0.461135149      0.270971805      0.050000001      0.050000001      0.079160596   4.000 
 13148.001      0.449883848      0.274481028      0.050000001      0.050000001      0.067596227   4.000 
 13152.001      0.441430479      0.265879303      0.050000001      0.050000001      0.075767477   4.000 
 13156.001      0.397054106      0.270151228      0.050000001      0.050000001      0.063509663   4.000 
 13160.001      0.404522657      0.282836586      0.050000001      0.050000001      0.051229397   4.000 
 13164.001      0.371539205      0.273740083      0.050000001      0.050000001      0.057961916   4.000 
 13168.001      0.442561984      0.334898382      0.050000001      0.050000001      0.052038983   4.000 
 13172.001      0.313665271      0.310153306      0.050000001      0.050000001      0.040788338   4.000 
 13176.001      0.336304367      0.272117704      0.050000001      0.050000001      0.060240487   4.000 
 13180.001      0.351619989      0.280515909      0.050000001      0.050000001      0.050297206   4.000 
 13184.001      0.509188890      0.301155090      0.050000001      0.050000001      0.097394307   4.000 
 13188.001      0.575149298      0.364655644      0.050000001      0.050000001      0.133436759   4.000 
 13192.001      0.513537765      0.302717179      0.050000001      0.050000001      0.101438850   4.000 
 13196.001      0.711714506      0.526201665      0.050000001      0.050000001      0.094734877   4.000 
 13200.001      0.613142133      0.397154272      0.050000001      0.050000001      0.137432516   4.000 
 13204.001      0.643612981      0.474468201      0.050000001      0.050000001      0.070691799   4.000 
 13208.001      0.587673247      0.414621770      0.050000001      0.050000001      0.087281446   4.000 
 13212.001      0.539404690      0.349971741      0.050000001      0.050000001      0.096690824   4.000 
 13216.001      0.560858548      0.391139746      0.050000001      0.050000001      0.087497453   4.000 
 13220.001      0.581856012      0.383556992      0.050000001      0.050000001      0.111928682   4.000 
 13224.001      0.560904622      0.370386928      0.050000001      0.050000001      0.100512395   4.000 
 13228.001      0.671645164      0.496455848      0.050000001      0.050000001      0.076721186   4.000 
 13232.001      0.620450318      0.436773360      0.050000001      0.050000001      0.081589237   4.000 
 13236.001      0.608444333      0.456670672      0.050000001      0.050000001      0.068132609   4.000 
 13240.001      0.658300877      0.475339413      0.050000001      0.050000001      0.075574045   4.000 
 13244.001      0.668876052      0.463857472      0.050000001      0.050000001      0.093907962   4.000 
 13248.001      0.780039132      0.566044688      0.050000001      0.050000001      0.121347010   4.000 
 13252.001      0.668102801      0.458752751      0.050000001      0.050000001      0.097796420   4.000 
 13256.001      0.754214823      0.538668275      0.050000001      0.050000001      0.132263452   4.000 
 13260.001      0.726247728      0.555692673      0.050000001      0.050000001      0.083399028   4.000 
 13264.001      0.744807303      0.538065195      0.050000001      0.050000001      0.116458664   4.000 
 13268.001      0.609619141      0.469229162      0.050000001      0.050000001      0.065385699   4.000 
 13272.001      0.606721759      0.479196250      0.050000001      0.050000001      0.066126347   4.000 
 13276.001      0.604831934      0.482771397      0.050000001      0.050000001      0.066662063   4.000 
 13280.001      0.587927103      0.399455756      0.050000001      0.050000001      0.096296986   4.000 
 13284.001      0.696342051      0.501005352      0.050000001      0.050000001      0.092695485   4.000 
 13288.001      0.620735526      0.422843307      0.050000001      0.050000001      0.092716823   4.000 
 13292.001      0.638241112      0.432949752      0.050000001      0.050000001      0.093335013   4.000 
 13296.001      0.567081153      0.376101106      0.050000001      0.050000001      0.098887314   4.000 
 13300.001      0.545670927      0.375978351      0.050000001      0.050000001      0.082278406   4.000 
 13304.001      0.521937668      0.347141922      0.050000001      0.050000001      0.080140879   4.000 
 13308.001      0.600553513      0.490044743      0.050000001      0.050000001      0.068116809   4.000 
 13312.001      0.598849475      0.403112501      0.050000001      0.050000001      0.097806295   4.000 
 13316.001      0.634950042      0.455755919      0.050000001      0.050000001      0.068343148   4.000 
 13320.001      0.661821067      0.464353651      0.050000001      0.050000001      0.080164090   4.000 
 13324.001      0.647929013      0.462357998      0.050000001      0.050000001      0.070121522   4.000 
 13328.001      0.593732059      0.466814011      0.050000001      0.050000001      0.063122486   4.000 
 13332.001      0.574599743      0.375862837      0.050000001      0.050000001      0.104022374   4.000 
 13336.001      0.649305165      0.439873606      0.050000001      0.050000001      0.091468791   4.000 
 13340.001      0.573975921      0.437857717      0.050000001      0.050000001      0.065205718   4.000 
 13344.001      0.593470156      0.461549610      0.050000001      0.050000001      0.061779112   4.000 
 13348.001      0.487239659      0.312458456      0.050000001      0.050000001      0.064403221   4.000 
 13352.001      0.537831187      0.399538159      0.050000001      0.050000001      0.069890082   4.000 
 13356.001      0.516483903      0.462344944      0.050000001      0.050000001      0.059348494   4.000 
 13360.001      0.557497501      0.465439171      0.050000001      0.050000001      0.063720023   4.000 
 13364.001      0.642050922      0.527380228      0.050000001      0.050000001      0.070020417   4.000 
 13368.001      0.578833222      0.428766102      0.050000001      0.050000001      0.066294660   4.000 
 13372.001      0.591357589      0.551796377      0.050000001      0.050000001      0.089509040   4.000 
 13376.001      0.681272268      0.587526500      0.050000001      0.050000001      0.077144966   4.000 
 13380.001      0.587971151      0.486697078      0.050000001      0.050000001      0.065550158   4.000 
 13384.001      0.559550285      0.370237380      0.050000001      0.050000001      0.091409485   4.000 
 13388.001      0.589884222      0.421526879      0.050000001      0.050000001      0.070796013   4.000 
 13392.001      0.574319065      0.435452461      0.050000001      0.050000001      0.062787096   4.000 
 13396.001      0.517250121      0.394227356      0.050000001      0.050000001      0.067369610   4.000 
 13400.001      0.516681910      0.356353015      0.050000001      0.050000001      0.072304880   4.000 
 13404.001      0.619037688      0.464234173      0.050000001      0.050000001      0.058194265   4.000 
 13408.001      0.673160672      0.495430738      0.050000001      0.050000001      0.070375919   4.000 
 13412.001      0.765233159      0.599121630      0.050000001      0.050000001      0.076021522   4.000 
 13416.001      0.676020980      0.534476757      0.050000001      0.050000001      0.067736159   4.000 
 13420.001      0.591580868      0.424195677      0.050000001      0.050000001      0.068314567   4.000 
 13424.001      0.676463604      0.598331094      0.050000001      0.050000001      0.079763482   4.000 
 13428.001      0.642479062      0.514301777      0.050000001      0.050000001      0.063306789   4.000 
 13432.001      0.621450484      0.474072695      0.050000001      0.050000001      0.056674927   4.000 
 13436.001      0.596378684      0.504614234      0.050000001      0.050000001      0.068826834   4.000 
 13440.001      0.620363057      0.453235716      0.050000001      0.050000001      0.059376597   4.000 
 13444.001      0.564856231      0.407157958      0.050000001      0.050000001      0.068814258   4.000 
 13448.001      0.562373698      0.396999329      0.050000001      0.050000001      0.072241599   4.000 
 13452.001      0.302349329      0.306000829      0.050000001      0.050000001      0.045153921   4.000 
 13456.001      0.383204520      0.322180033      0.050000001      0.050000001      0.044166893   4.000 
 13460.001      0.284227669      0.278495044      0.050000001      0.050000001      0.086818069   4.000 
 13464.001      0.411270678      0.261394411      0.050000001      0.050000001      0.075512131   4.000 
 13468.001      0.438053489      0.298768401      0.050000001      0.050000001      0.046080545   4.000 
 13472.001      0.397846907      0.388250232      0.050000001      0.050000001      0.058034798   4.000 
 13476.001      0.417583257      0.297370374      0.050000001      0.050000001      0.043861826   4.000 
 13480.001      0.461999506      0.401160687      0.050000001      0.050000001      0.061125383   4.000 
 13484.001      0.535668910      0.404108167      0.050000001      0.050000001      0.064551284   4.000 
 13488.001      0.552889049      0.548306346      0.050000001      0.050000001      0.077806016   4.000 
 13492.001      0.645674109      0.589561760      0.050000001      0.050000001      0.084533085   4.000 
 13496.001      0.612224102      0.614590764      0.050000001      0.050000001      0.092213293   4.000 
 13500.001      0.577121735      0.598870277      0.050000001      0.050000001      0.087370783   4.000 
 13504.001      0.572174013      0.507671058      0.050000001      0.050000001      0.070879663   4.000 
 13508.001      0.582720578      0.505972326      0.050000001      0.050000001      0.069537729   4.000 
 13512.001      0.645939827      0.624894083      0.050000001      0.050000001      0.088305801   4.000 
 13516.001      0.649875700      0.636387289      0.050000001      0.050000001      0.088322510   4.000 
 13520.001      0.629586637      0.568498075      0.050000001      0.050000001      0.081983507   4.000 
 13524.001      0.589609742      0.532372296      0.050000001      0.050000001      0.078432158   4.000 
 13528.001      0.603376269      0.561510086      0.050000001      0.050000001      0.084690015   4.000 
 13532.001      0.489836097      0.461868286      0.050000001      0.050000001      0.053694005   4.000 
 13536.001      0.605920017      0.514359117      0.050000001      0.050000001      0.067686727   4.000 
 13540.001      0.573297083      0.555581570      0.050000001      0.050000001      0.081096326   4.000 
 13544.001      0.669297218      0.474396318      0.050000001      0.050000001      0.074397445   4.000 
 13548.001      0.747599065      0.555801153      0.050000001      0.050000001      0.094339708   4.000 
 13552.001      0.711561918      0.527342498      0.050000001      0.050000001      0.083975236   4.000 
 13556.001      0.735337436      0.548880935      0.050000001      0.050000001      0.088367363   4.000 
 13560.001      0.629359007      0.508377075      0.050000001      0.050000001      0.059418797   4.000 
 13564.001      0.500967026      0.471134394      0.050000001      0.050000001      0.053938354   4.000 
 13568.001      0.617661953      0.608581126      0.050000001      0.050000001      0.087285976   4.000 
 13572.001      0.493067414      0.450855225      0.050000001      0.050000001      0.054668133   4.000 
 13576.001      0.487258613      0.432294726      0.050000001      0.050000001      0.056949357   4.000 
 13580.001      0.412468642      0.476820678      0.050000001      0.050000001      0.052685762   4.000 
 13584.001      0.536056638      0.534267187      0.050000001      0.050000001      0.066477204   4.000 
 13588.001      0.494079560      0.407548398      0.050000001      0.050000001      0.061812917   4.000 
 13592.001      0.474301100      0.465371072      0.050000001      0.050000001      0.050712675   4.000 
 13596.001      0.416868269      0.428688437      0.050000001      0.050000001      0.052682261   4.000 
 13600.001      0.562334955      0.446537316      0.050000001      0.050000001      0.057512288   4.000 
 13604.001      0.578761876      0.601144969      0.050000001      0.050000001      0.083862772   4.000 
 13608.001      0.612685859      0.555562258      0.050000001      0.050000001      0.078871593   4.000 
 13612.001      0.688544691      0.600587726      0.050000001      0.050000001      0.074113483   4.000 
 13616.001      0.551057577      0.618237972      0.050000001      0.050000001      0.071220756   4.000 
 13620.001      0.593079388      0.569797277      0.050000001      0.050000001      0.082201764   4.000 
 13624.001      0.700738430      0.617973864      0.050000001      0.050000001      0.077199936   4.000 
 13628.001      0.541976631      0.543937087      0.050000001      0.050000001      0.068179727   4.000 
 13632.001      0.647890985      0.652624249      0.050000001      0.050000001      0.086764882   4.000 
 13636.001      0.614559054      0.631220341      0.050000001      0.050000001      0.085286339   4.000 
 13640.001      0.587596655      0.614813983      0.050000001      0.050000001      0.082485636   4.000 
 13644.001      0.597401798      0.577973247      0.050000001      0.050000001      0.081188242   4.000 
 13648.001      0.530274093      0.518571317      0.050000001      0.050000001      0.060985193   4.000 
 13652.001      0.520081520      0.455393076      0.050000001      0.050000001      0.055240571   4.000 
 13656.001      0.688466847      0.587949455      0.050000001      0.050000001      0.069337850   4.000 
 13660.001      0.611043632      0.555607796      0.050000001      0.050000001      0.076123556   4.000 
 13664.001      0.679178178      0.560512006      0.050000001      0.050000001      0.064651753   4.000 
 13668.001      0.578659177      0.534649789      0.050000001      0.050000001      0.072654004   4.000 
 13672.001      0.447310477      0.446721405      0.050000001      0.050000001      0.050557291   4.000 
 13676.001      0.504703283      0.460911065      0.050000001      0.050000001      0.052759876   4.000 
 13680.001      0.499502659      0.553504050      0.050000001      0.050000001      0.054519529   4.000 
 13684.001      0.523593068      0.516588867      0.050000001      0.050000001      0.057845637   4.000 
 13688.001      0.510430038      0.521505833      0.050000001      0.050000001      0.055145482   4.000 
 13692.001      0.553133309      0.601274967      0.050000001      0.050000001      0.070929299   4.000 
 13696.001      0.743836164      0.743963599      0.050000001      0.050000001      0.099414607   4.000 
 13700.001      0.583236217      0.580132484      0.050000001      0.050000001      0.077862278   4.000 
 13704.001      0.675828457      0.593071580      0.050000001      0.050000001      0.070706656   4.000 
 13708.001      0.560826719      0.450388491      0.050000001      0.050000001      0.056096221   4.000 
 13712.001      0.692948937      0.581267357      0.050000001      0.050000001      0.066290528   4.000 
 13716.001      0.528380990      0.387994379      0.050000001      0.050000001      0.065154304   4.000 
 13720.001      0.370230317      0.306015790      0.050000001      0.050000001      0.040872710   4.000 
 13724.001      0.684517980      0.504671454      0.050000001      0.050000001      0.070105672   4.000 
 13728.001      0.638632417      0.463528931      0.050000001      0.050000001      0.057653278   4.000 
 13732.001      0.488157690      0.457166314      0.050000001      0.050000001      0.050729632   4.000 
 13736.001      0.506488204      0.386136115      0.050000001      0.050000001      0.063579534   4.000 
 13740.001      0.462064177      0.406080455      0.050000001      0.050000001      0.057403892   4.000 
 13744.001      0.555580735      0.456257820      0.050000001      0.050000001      0.055262769   4.000 
 13748.001      0.544033527      0.522169113      0.050000001      0.050000001      0.062280903   4.000 
 13752.001      0.471252531      0.334889591      0.050000001      0.050000001      0.055205966   4.000 
 13756.001      0.435161263      0.308756411      0.050000001      0.050000001      0.043807884   4.000 
 13760.001      0.478697568      0.390215665      0.050000001      0.050000001      0.060739130   4.000 
 13764.001      0.409683138      0.302320391      0.050000001      0.050000001      0.042073836   4.000 
 13768.001      0.567297697      0.447522163      0.050000001      0.050000001      0.054946125   4.000 
 13772.001      0.572673857      0.523280084      0.050000001      0.050000001      0.067085048   4.000 
 13776.001      0.561726451      0.438346654      0.050000001      0.050000001      0.055456017   4.000 
 13780.001      0.544910431      0.506251156      0.050000001      0.050000001      0.058798224   4.000 
 13784.001      0.555395484      0.435253918      0.050000001      0.050000001      0.055303117   4.000 
 13788.001      0.551439047      0.411605299      0.050000001      0.050000001      0.059593538   4.000 
 13792.001      0.583323956      0.418041676      0.050000001      0.050000001      0.063464458   4.000 
 13796.001      0.495818675      0.399194658      0.050000001      0.050000001      0.059593096   4.000 
 13800.001      0.680611014      0.609877288      0.050000001      0.050000001      0.073577091   4.000 
 13804.001      0.636752129      0.592584610      0.050000001      0.050000001      0.075255483   4.000 
 13808.001      0.559046328      0.464028776      0.050000001      0.050000001      0.053383440   4.000 
 13812.001      0.568954766      0.428097963      0.050000001      0.050000001      0.056106672   4.000 
 13816.001      0.590448320      0.398002207      0.050000001      0.050000001      0.082661455   4.000 
 13820.001      0.678850174      0.488637060      0.050000001      0.050000001      0.072025652   4.000 
 13824.001      0.623770714      0.415572256      0.050000001      0.050000001      0.090010931   4.000 
 13828.001      0.599940181      0.391879112      0.050000001      0.050000001      0.099507481   4.000 
 13832.001      0.472428679      0.295057237      0.050000001      0.050000001      0.058630913   4.000 
 13836.001      0.482275069      0.273704141      0.050000001      0.050000001      0.088595361   4.000 
 13840.001      0.475818872      0.279091358      0.050000001      0.050000001      0.073552191   4.000 
 13844.001      0.493065149      0.281509727      0.050000001      0.050000001      0.089281648   4.000 
 13848.001      0.610983908      0.437932223      0.050000001      0.050000001      0.058230460   4.000 
 13852.001      0.531699717      0.416232258      0.050000001      0.050000001      0.055604354   4.000 
 13856.001      0.540172160      0.449830294      0.050000001      0.050000001      0.051674465   4.000 
 13860.001      0.607957304      0.437703311      0.050000001      0.050000001      0.056942006   4.000 
 13864.001      0.586440921      0.499293357      0.050000001      0.050000001      0.057932312   4.000 
 13868.001      0.502431154      0.364060819      0.050000001      0.050000001      0.062244604   4.000 
 13872.001      0.573995054      0.447307557      0.050000001      0.050000001      0.050878977   4.000 
 13876.001      0.572131991      0.376311213      0.050000001      0.050000001      0.086437265   4.000 
 13880.001      0.617369473      0.438040495      0.050000001      0.050000001      0.059027717   4.000 
 13884.001      0.536933243      0.403930545      0.050000001      0.050000001      0.056700821   4.000 
 13888.001      0.471495122      0.361952364      0.050000001      0.050000001      0.057721401   4.000 
 13892.001      0.414141119      0.276564658      0.050000001      0.050000001      0.053140730   4.000 
 13896.001      0.318094105      0.272568107      0.050000001      0.050000001      0.063074301   4.000 
 13900.001      0.444171727      0.341194749      0.050000001      0.050000001      0.049387649   4.000 
 13904.001      0.461555123      0.301691920      0.050000001      0.050000001      0.048805624   4.000 
 13908.001      0.440993875      0.284179926      0.050000001      0.050000001      0.049839656   4.000 
 13912.001      0.575176537      0.396006852      0.050000001      0.050000001      0.069418460   4.000 
 13916.001      0.652430236      0.496064872      0.050000001      0.050000001      0.053818092   4.000 
 13920.001      0.591899753      0.417658150      0.050000001      0.050000001      0.061576595   4.000 
 13924.001      0.529146850      0.401757240      0.050000001      0.050000001      0.056083555   4.000 
 13928.001      0.414582521      0.384616405      0.050000001      0.050000001      0.055483803   4.000 
 13932.001      0.475157529      0.393511444      0.050000001      0.050000001      0.057118595   4.000 
 13936.001      0.412215978      0.290253311      0.050000001      0.050000001      0.043594544   4.000 
 13940.001      0.743477404      0.615483820      0.050000001      0.050000001      0.070357680   4.000 
 13944.001      0.794946253      0.608936131      0.050000001      0.050000001      0.078269814   4.000 
 13948.001      0.706504524      0.496112168      0.050000001      0.050000001      0.101516893   4.000 
 13952.001      0.458744287      0.281467825      0.050000001      0.050000001      0.057344208   4.000 
 13956.001      0.442666739      0.274756700      0.050000001      0.050000001      0.057354584   4.000 
 13960.001      0.416491419      0.297513425      0.050000001      0.050000001      0.041000033   4.000 
 13964.001      0.361088812      0.265988111      0.050000001      0.050000001      0.064264968   4.000 
 13968.001      0.524820745      0.492997408      0.050000001      0.050000001      0.051586921   4.000 
 13972.001      0.362164080      0.276862442      0.050000001      0.050000001      0.050885543   4.000 
 13976.001      0.332597494      0.293497205      0.050000001      0.050000001      0.040985589   4.000 
 13980.001      0.417066783      0.280223697      0.050000001      0.050000001      0.048219800   4.000 
 13984.001      0.436521649      0.271782637      0.050000001      0.050000001      0.058110078   4.000 
 13988.001      0.302376181      0.302962095      0.050000001      0.050000001      0.044855262   4.000 
 13992.001      0.415190220      0.269359559      0.050000001      0.050000001      0.058081468   4.000 
 13996.001      0.294743776      0.331954867      0.050000001      0.050000001      0.043141926   4.000 
 14000.001      0.339621574      0.285619080      0.050000001      0.050000001      0.043930829   4.000 
 14004.001      0.410760999      0.285674751      0.050000001      0.050000001      0.043837120   4.000 
 14008.001      0.415087014      0.272310853      0.050000001      0.050000001      0.054044242   4.000 
 14012.001      0.370306998      0.291438490      0.050000001      0.050000001      0.040799382   4.000 
 14016.001      0.414967358      0.313054830      0.050000001      0.050000001      0.038983079   4.000 
 14020.001      0.407673568      0.276613146      0.050000001      0.050000001      0.049162035   4.000 
 14024.001      0.494668692      0.308147699      0.050000001      0.050000001      0.064468995   4.000 
 14028.001      0.667449594      0.458851099      0.050000001      0.050000001      0.079976261   4.000 
 14032.001      0.695824444      0.482965499      0.050000001      0.050000001      0.096934229   4.000 
 14036.001      0.721944153      0.516119778      0.050000001      0.050000001      0.100538631   4.000 
 14040.001      0.735085130      0.556227088      0.050000001      0.050000001      0.078087990   4.000 
 14044.001      0.729576468      0.514506698      0.050000001      0.050000001      0.113918563   4.000 
 14048.001      0.794053018      0.583213270      0.050000001      0.050000001      0.102213273   4.000 
 14052.001      0.672910154      0.464864999      0.050000001      0.050000001      0.079145834   4.000 
 14056.001      0.653000534      0.462890893      0.050000001      0.050000001      0.060515642   4.000 
 14060.001      0.775877535      0.557815433      0.050000001      0.050000001      0.117388467   4.000 
 14064.001      0.761996150      0.550428450      0.050000001      0.050000001      0.108028720   4.000 
 14068.001      0.480395049      0.291369349      0.050000001      0.050000001      0.061340595   4.000 
 14072.001      0.621048510      0.421668112      0.050000001      0.050000001      0.073493123   4.000 
 14076.001      0.486029655      0.298232853      0.050000001      0.050000001      0.061287055   4.000 
 14080.001      0.456279367      0.286760002      0.050000001      0.050000001      0.049441998   4.000 
 14084.001      0.458448976      0.277170867      0.050000001      0.050000001      0.057683468   4.000 
 14088.001      0.460319489      0.277007282      0.050000001      0.050000001      0.058487833   4.000 
 14092.001      0.380843461      0.268627584      0.050000001      0.050000001      0.057130352   4.000 
 14096.001      0.410286665      0.264305592      0.050000001      0.050000001      0.061972370   4.000 
 14100.001      0.467992812      0.407362998      0.050000001      0.050000001      0.054261376   4.000 
 14104.001      0.458305836      0.338521093      0.050000001      0.050000001      0.047430972   4.000 
 14108.001      0.356645763      0.277175665      0.050000001      0.050000001      0.048260003   4.000 
 14112.001      0.394388556      0.288439125      0.050000001      0.050000001      0.040534653   4.000 
 14116.001      0.436526030      0.359479278      0.050000001      0.050000001      0.050785586   4.000 
 14120.001      0.436593175      0.274677038      0.050000001      0.050000001      0.051286757   4.000 
 14124.001      0.401426136      0.285687745      0.050000001      0.050000001      0.041273932   4.000 
 14128.001      0.433549762      0.282602936      0.050000001      0.050000001      0.044196332   4.000 
 14132.001      0.429727942      0.271308273      0.050000001      0.050000001      0.052868724   4.000 
 14136.001      0.467214495      0.326274514      0.050000001      0.050000001      0.045921346   4.000 
 14140.001      0.501315296      0.340514988      0.050000001      0.050000001      0.059260080   4.000 
 14144.001      0.411990166      0.259360731      0.050000001      0.050000001      0.068015819   4.000 
 14148.001      0.297766328      0.279943109      0.050000001      0.050000001      0.064677005   4.000 
 14152.001      0.267228305      0.304638714      0.050000001      0.050000001      0.083472570   4.000 
 14156.001      0.282115668      0.306920856      0.050000001      0.050000001      0.057632352   4.000 
 14160.001      0.348199487      0.292384773      0.050000001      0.050000001      0.038449215   4.000 
 14164.001      0.276333898      0.350108981      0.050000001      0.050000001      0.054053257   4.000 
 14168.001      0.322375715      0.271350563      0.050000001      0.050000001      0.058833266   4.000 
 14172.001      0.285974979      0.302871913      0.050000001      0.050000001      0.054760471   4.000 
 14176.001      0.296331167      0.311529040      0.050000001      0.050000001      0.043045213   4.000 
 14180.001      0.277330101      0.306845456      0.050000001      0.050000001      0.062289615   4.000 
 14184.001      0.379295319      0.266408145      0.050000001      0.050000001      0.057280794   4.000 
 14188.001      0.267354518      0.314529151      0.050000001      0.050000001      0.073643312   4.000 
 14192.001      0.475731194      0.407308102      0.050000001      0.050000001      0.053917920   4.000 
 14196.001      0.608531237      0.428073198      0.050000001      0.050000001      0.059683417   4.000 
 14200.001      0.419843912      0.392406195      0.050000001      0.050000001      0.053171406   4.000 
 14204.001      0.473545492      0.463156849      0.050000001      0.050000001      0.046850542   4.000 
 14208.001      0.407048106      0.440601349      0.050000001      0.050000001      0.050349578   4.000 
 14212.001      0.377614915      0.449599862      0.050000001      0.050000001      0.051094169   4.000 
 14216.001      0.327454776      0.407024920      0.050000001      0.050000001      0.042520732   4.000 
 14220.001      0.345021367      0.344922066      0.050000001      0.050000001      0.041726326   4.000 
 14224.001      0.442646712      0.367663413      0.050000001      0.050000001      0.051460634   4.000 
 14228.001      0.445514858      0.336241782      0.050000001      0.050000001      0.043142955   4.000 
 14232.001      0.392289877      0.347122520      0.050000001      0.050000001      0.046055213   4.000 
 14236.001      0.262911707      0.326510340      0.050000001      0.050000001      0.076205288   4.000 
 14240.001      0.271210194      0.325611293      0.050000001      0.050000001      0.061766873   4.000 
 14244.001      0.284679741      0.341144025      0.050000001      0.050000001      0.045509875   4.000 
 14248.001      0.275826603      0.376389354      0.050000001      0.050000001      0.051278313   4.000 
 14252.001      0.298166364      0.348332733      0.050000001      0.050000001      0.039185847   4.000 
 14256.001      0.327536017      0.276428699      0.050000001      0.050000001      0.049525102   4.000 
 14260.001      0.391271144      0.286626011      0.050000001      0.050000001      0.039333249   4.000 
 14264.001      0.354279131      0.305596381      0.050000001      0.050000001      0.034637953   4.000 
 14268.001      0.370377332      0.310046792      0.050000001      0.050000001      0.035302637   4.000 
 14272.001      0.359584302      0.288110435      0.050000001      0.050000001      0.038353704   4.000 
 14276.001      0.444932014      0.286061674      0.050000001      0.050000001      0.042984719   4.000 
 14280.001      0.298889458      0.319355667      0.050000001      0.050000001      0.038414493   4.000 
 14284.001      0.417244345      0.272693694      0.050000001      0.050000001      0.048397680   4.000 
 14288.001      0.428760320      0.260259330      0.050000001      0.050000001      0.065758844   4.000 
 14292.001      0.371421129      0.332997382      0.050000001      0.050000001      0.039887709   4.000 
 14296.001      0.331426471      0.323849589      0.050000001      0.050000001      0.033884908   4.000 
 14300.001      0.280432671      0.320614576      0.050000001      0.050000001      0.050389752   4.000 
 14304.001      0.354268938      0.314681500      0.050000001      0.050000001      0.034145926   4.000 
 14308.001      0.375958413      0.334422529      0.050000001      0.050000001      0.040169840   4.000 
 14312.001      0.464762896      0.410753608      0.050000001      0.050000001      0.051756610   4.000 
 14316.001      0.361110419      0.424615204      0.050000001      0.050000001      0.048854729   4.000 
 14320.001      0.375908613      0.435476959      0.050000001      0.050000001      0.049999361   4.000 
 14324.001      0.440435439      0.356786728      0.050000001      0.050000001      0.047681694   4.000 
 14328.001      0.281220078      0.384548247      0.050000001      0.050000001      0.046102261   4.000 
 14332.001      0.353108704      0.378514379      0.050000001      0.050000001      0.048392927   4.000 
 14336.001      0.264180303      0.306239784      0.050000001      0.050000001      0.082019225   4.000 
 14340.001      0.284566909      0.312856793      0.050000001      0.050000001      0.047842329   4.000 
 14344.001      0.313448995      0.366649240      0.050000001      0.050000001      0.038200187   4.000 
 14348.001      0.392983526      0.432729959      0.050000001      0.050000001      0.049788500   4.000 
 14352.001      0.314134479      0.289787233      0.050000001      0.050000001      0.040995024   4.000 
 14356.001      0.400577992      0.437655121      0.050000001      0.050000001      0.049184163   4.000 
 14360.001      0.300242186      0.306320190      0.050000001      0.050000001      0.039039098   4.000 
 14364.001      0.324199826      0.294591188      0.050000001      0.050000001      0.035991291   4.000 
 14368.001      0.378498644      0.402332515      0.050000001      0.050000001      0.051024099   4.000 
 14372.001      0.385432333      0.386284828      0.050000001      0.050000001      0.051419611   4.000 
 14376.001      0.274518758      0.322753817      0.050000001      0.050000001      0.054755623   4.000 
 14380.001      0.327305734      0.355418056      0.050000001      0.050000001      0.037874758   4.000 
 14384.001      0.384373844      0.276608884      0.050000001      0.050000001      0.043854425   4.000 
 14388.001      0.403653949      0.336655438      0.050000001      0.050000001      0.039973448   4.000 
 14392.001      0.416965276      0.333201855      0.050000001      0.050000001      0.038740126   4.000 
 14396.001      0.332442582      0.266328871      0.050000001      0.050000001      0.058436140   4.000 
 14400.001      0.374306202      0.369319767      0.050000001      0.050000001      0.048774223   4.000 
 14404.001      0.427206069      0.302786529      0.050000001      0.050000001      0.034472480   4.000 
 14408.001      0.465943158      0.481317818      0.050000001      0.050000001      0.046341116   4.000 
 14412.001      0.476534337      0.604098380      0.050000001      0.050000001      0.042574500   4.000 
 14416.001      0.519843817      0.619467258      0.050000001      0.050000001      0.053279216   4.000 
 14420.001      0.508761585      0.392367214      0.050000001      0.050000001      0.055190186   4.000 
 14424.001      0.452512711      0.324763745      0.050000001      0.050000001      0.039690882   4.000 
 14428.001      0.616797507      0.437690526      0.050000001      0.050000001      0.056209778   4.000 
 14432.001      0.556883931      0.385371774      0.050000001      0.050000001      0.064690287   4.000 
 14436.001      0.535791457      0.328828782      0.050000001      0.050000001      0.091295461   4.000 
 14440.001      0.538519621      0.333551705      0.050000001      0.050000001      0.089176486   4.000 
 14444.001      0.465379477      0.331516027      0.050000001      0.050000001      0.043572356   4.000 
 14448.001      0.375360370      0.274857849      0.050000001      0.050000001      0.044723968   4.000 
 14452.001      0.402938843      0.368136853      0.050000001      0.050000001      0.048135251   4.000 
 14456.001      0.459227204      0.344012439      0.050000001      0.050000001      0.044850339   4.000 
 14460.001      0.357195646      0.349866986      0.050000001      0.050000001      0.041360242   4.000 
 14464.001      0.419279069      0.360997826      0.050000001      0.050000001      0.045887351   4.000 
 14468.001      0.501190543      0.556305707      0.050000001      0.050000001      0.052706410   4.000 
 14472.001      0.465799004      0.481128216      0.050000001      0.050000001      0.045973256   4.000 
 14476.001      0.499735832      0.513513803      0.050000001      0.050000001      0.049627557   4.000 
 14480.001      0.552369297      0.495581895      0.050000001      0.050000001      0.054484412   4.000 
 14484.001      0.617775738      0.401271880      0.050000001      0.050000001      0.098823597   4.000 
 14488.001      0.513306797      0.311708003      0.050000001      0.050000001      0.075574880   4.000 
 14492.001      0.475432426      0.305814296      0.050000001      0.050000001      0.046080818   4.000 
 14496.001      0.522367775      0.377661884      0.050000001      0.050000001      0.056541204   4.000 
 14500.001      0.436230242      0.267413527      0.050000001      0.050000001      0.054727390   4.000 
 14504.001      0.455612987      0.279231101      0.050000001      0.050000001      0.048766077   4.000 
 14508.001      0.558264017      0.374373764      0.050000001      0.050000001      0.070523684   4.000 
 14512.001      0.568473816      0.462243885      0.050000001      0.050000001      0.048255642   4.000 
 14516.001      0.477007657      0.449744612      0.050000001      0.050000001      0.045940652   4.000 
 14520.001      0.471139550      0.372807503      0.050000001      0.050000001      0.051053435   4.000 
 14524.001      0.641200483      0.434542537      0.050000001      0.050000001      0.073447799   4.000 
 14528.001      0.648476362      0.453280777      0.050000001      0.050000001      0.061562439   4.000 
 14532.001      0.641036093      0.448936462      0.050000001      0.050000001      0.059048424   4.000 
 14536.001      0.580201030      0.419368386      0.050000001      0.050000001      0.053198347   4.000 
 14540.001      0.632907271      0.461018831      0.050000001      0.050000001      0.049145763   4.000 
 14544.001      0.589017510      0.459723085      0.050000001      0.050000001      0.045990899   4.000 
 14548.001      0.641982079      0.451896191      0.050000001      0.050000001      0.056806316   4.000 
 14552.001      0.610257566      0.472332001      0.050000001      0.050000001      0.045232778   4.000 
 14556.001      0.608959556      0.432073683      0.050000001      0.050000001      0.053574075   4.000 
 14560.001      0.762532353      0.585492074      0.050000001      0.050000001      0.074099854   4.000 
 14564.001      0.709822297      0.504645407      0.050000001      0.050000001      0.090402355   4.000 
 14568.001      0.782086730      0.564149678      0.050000001      0.050000001      0.112228294   4.000 
 14572.001      0.602836013      0.433640838      0.050000001      0.050000001      0.050747558   4.000 
 14576.001      0.695034027      0.480330706      0.050000001      0.050000001      0.092081567   4.000 
 14580.001      0.497294396      0.282644391      0.050000001      0.050000001      0.081531569   4.000 
 14584.001      0.479828596      0.282283604      0.050000001      0.050000001      0.061057866   4.000 
 14588.001      0.500518799      0.288061529      0.050000001      0.050000001      0.078168203   4.000 
 14592.001      0.432584196      0.281243354      0.050000001      0.050000001      0.040289919   4.000 
 14596.001      0.495141596      0.285914838      0.050000001      0.050000001      0.072701742   4.000 
 14600.001      0.474304557      0.275079906      0.050000001      0.050000001      0.062760289   4.000 
 14604.001      0.408980101      0.290200680      0.050000001      0.050000001      0.034552619   4.000 
 14608.001      0.470808387      0.268935442      0.050000001      0.050000001      0.067602177   4.000 
 14612.001      0.445359200      0.267264217      0.050000001      0.050000001      0.055108900   4.000 
 14616.001      0.501035571      0.306674153      0.050000001      0.050000001      0.061410422   4.000 
 14620.001      0.502886534      0.293510348      0.050000001      0.050000001      0.072815721   4.000 
 14624.001      0.451807708      0.279871404      0.050000001      0.050000001      0.044120486   4.000 
 14628.001      0.482499957      0.301243752      0.050000001      0.050000001      0.047980919   4.000 
 14632.001      0.502658606      0.437300384      0.050000001      0.050000001      0.047484751   4.000 
 14636.001      0.430206299      0.387326270      0.050000001      0.050000001      0.048409765   4.000 
 14640.001      0.407286972      0.362160295      0.050000001      0.050000001      0.045239940   4.000 
 14644.001      0.435592443      0.401712596      0.050000001      0.050000001      0.047904253   4.000 
 14648.001      0.478367776      0.462643653      0.050000001      0.050000001      0.044687693   4.000 
 14652.001      0.515616298      0.428667665      0.050000001      0.050000001      0.047917545   4.000 
 14656.001      0.430206597      0.345290601      0.050000001      0.050000001      0.039752240   4.000 
 14660.001      0.438060343      0.401439041      0.050000001      0.050000001      0.047531709   4.000 
 14664.001      0.388274729      0.340492010      0.050000001      0.050000001      0.039012951   4.000 
 14668.001      0.474782318      0.468185782      0.050000001      0.050000001      0.044212078   4.000 
 14672.001      0.353587389      0.294245303      0.050000001      0.050000001      0.033430502   4.000 
 14676.001      0.290514410      0.342212141      0.050000001      0.050000001      0.039138235   4.000 
 14680.001      0.293809503      0.497381806      0.050000001      0.050000001      0.072590922   4.000 
 14684.001      0.268282413      0.478668302      0.050000001      0.050000001      0.082861334   4.000 
 14688.001      0.305703580      0.521094382      0.050000001      0.050000001      0.097811788   4.000 
 14692.001      0.358176291      0.567978621      0.050000001      0.050000001      0.109660705   4.000 
 14696.001      0.275676280      0.427577198      0.050000001      0.050000001      0.049419458   4.000 
 14700.001      0.278397113      0.376906127      0.050000001      0.050000001      0.046631103   4.000 
 14704.001      0.291701674      0.390725166      0.050000001      0.050000001      0.039465020   4.000 
 14708.001      0.285444081      0.402581185      0.050000001      0.050000001      0.041595243   4.000 
 14712.001      0.432794750      0.408331096      0.050000001      0.050000001      0.046636105   4.000 
 14716.001      0.355862588      0.396917522      0.050000001      0.050000001      0.046314011   4.000 
 14720.001      0.443096280      0.503257334      0.050000001      0.050000001      0.047110826   4.000 
 14724.001      0.426471651      0.413293660      0.050000001      0.050000001      0.046031252   4.000 
 14728.001      0.365306079      0.445087940      0.050000001      0.050000001      0.046638176   4.000 
 14732.001      0.438864857      0.481188387      0.050000001      0.050000001      0.045788904   4.000 
 14736.001      0.399908662      0.464728236      0.050000001      0.050000001      0.048144971   4.000 
 14740.001      0.372166127      0.433509976      0.050000001      0.050000001      0.046479364   4.000 
 14744.001      0.320161521      0.404627204      0.050000001      0.050000001      0.037654604   4.000 
 14748.001      0.285762846      0.407456368      0.050000001      0.050000001      0.040949114   4.000 
 14752.001      0.272618413      0.370805115      0.050000001      0.050000001      0.050921515   4.000 
 14756.001      0.413086414      0.387365520      0.050000001      0.050000001      0.046612859   4.000 
 14760.001      0.365423977      0.426560879      0.050000001      0.050000001      0.045434395   4.000 
 14764.001      0.344846845      0.393893063      0.050000001      0.050000001      0.042906995   4.000 
 14768.001      0.349075496      0.389462739      0.050000001      0.050000001      0.043723116   4.000 
 14772.001      0.473939925      0.473250806      0.050000001      0.050000001      0.043532535   4.000 
 14776.001      0.297421455      0.436691344      0.050000001      0.050000001      0.037679916   4.000 
 14780.001      0.412437201      0.534136295      0.050000001      0.050000001      0.049539894   4.000 
 14784.001      0.432841420      0.433412999      0.050000001      0.050000001      0.043841879   4.000 
 14788.001      0.413853377      0.430518419      0.050000001      0.050000001      0.044435268   4.000 
 14792.001      0.425620049      0.482113272      0.050000001      0.050000001      0.046082730   4.000 
 14796.001      0.483867258      0.547937512      0.050000001      0.050000001      0.048204482   4.000 
 14800.001      0.349607468      0.426675528      0.050000001      0.050000001      0.042111312   4.000 
 14804.001      0.272743702      0.377105296      0.050000001      0.050000001      0.050041348   4.000 
 14808.001      0.391563952      0.394917816      0.050000001      0.050000001      0.046463733   4.000 
 14812.001      0.315122247      0.356544584      0.050000001      0.050000001      0.034492522   4.000 
 14816.001      0.279390514      0.404470384      0.050000001      0.050000001      0.043645456   4.000 
 14820.001      0.285149544      0.433997631      0.050000001      0.050000001      0.041454146   4.000 
 14824.001      0.267306209      0.443249345      0.050000001      0.050000001      0.059576278   4.000 
 14828.001      0.300280899      0.415389180      0.050000001      0.050000001      0.035305145   4.000 
 14832.001      0.355567276      0.327801198      0.050000001      0.050000001      0.033306144   4.000 
 14836.001      0.381845951      0.283177704      0.050000001      0.050000001      0.037157242   4.000 
 14840.001      0.406448543      0.405812770      0.050000001      0.050000001      0.045123483   4.000 
 14844.001      0.421579421      0.452280223      0.050000001      0.050000001      0.043758909   4.000 
 14848.001      0.400761366      0.556075692      0.050000001      0.050000001      0.053964520   4.000 
 14852.001      0.387088954      0.450903952      0.050000001      0.050000001      0.045582990   4.000 
 14856.001      0.395142257      0.496462941      0.050000001      0.050000001      0.050067022   4.000 
 14860.001      0.394376248      0.548965812      0.050000001      0.050000001      0.055662851   4.000 
 14864.001      0.378904581      0.467041373      0.050000001      0.050000001      0.046924050   4.000 
 14868.001      0.408441186      0.495423913      0.050000001      0.050000001      0.047764574   4.000 
 14872.001      0.421084166      0.537643313      0.050000001      0.050000001      0.046361441   4.000 
 14876.001      0.357266217      0.549378932      0.050000001      0.050000001      0.085160385   4.000 
 14880.001      0.271216542      0.398907155      0.050000001      0.050000001      0.049911146   4.000 
 14884.001      0.395394474      0.467522115      0.050000001      0.050000001      0.045841252   4.000 
 14888.001      0.364437282      0.456766665      0.050000001      0.050000001      0.044312477   4.000 
 14892.001      0.394094706      0.442236304      0.050000001      0.050000001      0.043749998   4.000 
 14896.001      0.427909970      0.454493999      0.050000001      0.050000001      0.042223950   4.000 
 14900.001      0.289597452      0.383920968      0.050000001      0.050000001      0.037910024   4.000 
 14904.001      0.452233493      0.648736358      0.050000001      0.050000001      0.059967796   4.000 
 14908.001      0.362385392      0.574913085      0.050000001      0.050000001      0.107804686   4.000 
 14912.001      0.370691270      0.579506278      0.050000001      0.050000001      0.097264985   4.000 
 14916.001      0.366733134      0.545114994      0.050000001      0.050000001      0.070328911   4.000 
 14920.001      0.392341644      0.597225666      0.050000001      0.050000001      0.079383751   4.000 
 14924.001      0.397899866      0.594484329      0.050000001      0.050000001      0.068726063   4.000 
 14928.001      0.330901653      0.526556730      0.050000001      0.050000001      0.080192347   4.000 
 14932.001      0.336327821      0.547920287      0.050000001      0.050000001      0.105301748   4.000 
 14936.001      0.300592154      0.516733587      0.050000001      0.050000001      0.089917968   4.000 
 14940.001      0.299017370      0.503662705      0.050000001      0.050000001      0.070833956   4.000 
 14944.001      0.291291595      0.510404170      0.050000001      0.050000001      0.088232249   4.000 
 14948.001      0.343880832      0.508277416      0.050000001      0.050000001      0.056499292   4.000 
 14952.001      0.282046825      0.454841793      0.050000001      0.050000001      0.046380515   4.000 
 14956.001      0.275622666      0.451680988      0.050000001      0.050000001      0.050626407   4.000 
 14960.001      0.291288614      0.418245643      0.050000001      0.050000001      0.036298191   4.000 
 14964.001      0.284336060      0.333775252      0.050000001      0.050000001      0.041267579   4.000 
 14968.001      0.494367152      0.557311714      0.050000001      0.050000001      0.049416910   4.000 
 14972.001      0.312765419      0.491144389      0.050000001      0.050000001      0.050597524   4.000 
 14976.001      0.375449806      0.531691909      0.050000001      0.050000001      0.056439072   4.000 
 14980.001      0.358094633      0.538377106      0.050000001      0.050000001      0.068856085   4.000 
 14984.001      0.323316485      0.493828088      0.050000001      0.050000001      0.049799964   4.000 
 14988.001      0.352567226      0.536933541      0.050000001      0.050000001      0.070999732   4.000 
 14992.001      0.351446837      0.461634219      0.050000001      0.050000001      0.041349396   4.000 
 14996.001      0.523314893      0.529703557      0.050000001      0.050000001      0.053954884   4.000 
 15000.001      0.386457682      0.431588799      0.050000001      0.050000001      0.042908842   4.000 
 15004.001      0.375136971      0.401088834      0.050000001      0.050000001      0.044327845   4.000 
 15008.001      0.371363252      0.431384355      0.050000001      0.050000001      0.042061617   4.000 
 15012.001      0.386819333      0.439147532      0.050000001      0.050000001      0.042352428   4.000 
 15016.001      0.342112035      0.407453507      0.050000001      0.050000001      0.038667835   4.000 
 15020.001      0.320985496      0.435067356      0.050000001      0.050000001      0.033910784   4.000 
 15024.001      0.277072817      0.341996133      0.050000001      0.050000001      0.046131119   4.000 
 15028.001      0.395082176      0.479187310      0.050000001      0.050000001      0.044495761   4.000 
 15032.001      0.401363432      0.500573933      0.050000001      0.050000001      0.045658390   4.000 
 15036.001      0.324328452      0.433817327      0.050000001      0.050000001      0.034090002   4.000 
 15040.001      0.306482166      0.496401966      0.050000001      0.050000001      0.055300320   4.000 
 15044.001      0.382529497      0.543483198      0.050000001      0.050000001      0.055008198   4.000 
 15048.001      0.369065970      0.548326373      0.050000001      0.050000001      0.065278977   4.000 
 15052.001      0.511444926      0.716896057      0.050000001      0.050000001      0.075320184   4.000 
 15056.001      0.412375957      0.605901957      0.050000001      0.050000001      0.059951673   4.000 
 15060.001      0.406694800      0.617998421      0.050000001      0.050000001      0.078065212   4.000 
 15064.001      0.356679082      0.546166301      0.050000001      0.050000001      0.073396971   4.000 
 15068.001      0.329477906      0.540037572      0.050000001      0.050000001      0.093083630   4.000 
 15072.001      0.289915949      0.500221252      0.050000001      0.050000001      0.070316007   4.000 
 15076.001      0.265079737      0.425527453      0.050000001      0.050000001      0.056154420   4.000 
 15080.001      0.303404570      0.477085292      0.050000001      0.050000001      0.042650769   4.000 
 15084.001      0.282823712      0.466273576      0.050000001      0.050000001      0.047955801   4.000 
 15088.001      0.283273757      0.484158903      0.050000001      0.050000001      0.058952391   4.000 
 15092.001      0.324333459      0.472930312      0.050000001      0.050000001      0.038333217   4.000 
 15096.001      0.361552805      0.563379526      0.050000001      0.050000001      0.083577087   4.000 
 15100.001      0.280720472      0.479353935      0.050000001      0.050000001      0.057084883   4.000 
 15104.001      0.278608739      0.467574865      0.050000001      0.050000001      0.051350519   4.000 
 15108.001      0.291409522      0.266365200      0.050000001      0.050000001      0.086188197   4.000 
 15112.001      0.332167506      0.346292734      0.050000001      0.050000001      0.033515441   4.000 
 15116.001      0.442973465      0.478036791      0.050000001      0.050000001      0.041544606   4.000 
 15120.001      0.524886310      0.500365078      0.050000001      0.050000001      0.049132034   4.000 
 15124.001      0.478677809      0.479113847      0.050000001      0.050000001      0.041953395   4.000 
 15128.001      0.352807492      0.448138654      0.050000001      0.050000001      0.038344502   4.000 
 15132.001      0.459898919      0.525940001      0.050000001      0.050000001      0.043572903   4.000 
 15136.001      0.450354785      0.468885034      0.050000001      0.050000001      0.040614041   4.000 
 15140.001      0.258830190      0.407826066      0.050000001      0.050000001      0.064027896   4.000 
 15144.001      0.322470278      0.512143672      0.050000001      0.050000001      0.059933568   4.000 
 15148.001      0.357220024      0.561016321      0.050000001      0.050000001      0.085514555   4.000 
 15152.001      0.269683629      0.432068139      0.050000001      0.050000001      0.049451883   4.000 
 15156.001      0.256424069      0.344570667      0.050000001      0.050000001      0.075438693   4.000 
 15160.001      0.569424808      0.533050537      0.050000001      0.050000001      0.064415817   4.000 
 15164.001      0.609614551      0.533181012      0.050000001      0.050000001      0.063307499   4.000 
 15168.001      0.779063106      0.646788478      0.050000001      0.050000001      0.069928631   4.000 
 15172.001      0.729713321      0.529542148      0.050000001      0.050000001      0.089554797   4.000 
 15176.001      0.594592929      0.529011548      0.050000001      0.050000001      0.063256090   4.000 
 15180.001      0.622534037      0.610377252      0.050000001      0.050000001      0.078280086   4.000 
 15184.001      0.515442491      0.499243468      0.050000001      0.050000001      0.046666717   4.000 
 15188.001      0.554241002      0.502877593      0.050000001      0.050000001      0.053140198   4.000 
 15192.001      0.512997568      0.551264763      0.050000001      0.050000001      0.052446668   4.000 
 15196.001      0.507760286      0.575765610      0.050000001      0.050000001      0.051019569   4.000 
 15200.001      0.525164604      0.579565048      0.050000001      0.050000001      0.056585908   4.000 
 15204.001      0.587738693      0.708101332      0.050000001      0.050000001      0.068486909   4.000 
 15208.001      0.586124063      0.665329218      0.050000001      0.050000001      0.074022447   4.000 
 15212.001      0.609952927      0.654467702      0.050000001      0.050000001      0.080172340   4.000 
 15216.001      0.605075002      0.697708309      0.050000001      0.050000001      0.074238648   4.000 
 15220.001      0.565913141      0.699774683      0.050000001      0.050000001      0.060592085   4.000 
 15224.001      0.534167290      0.703766763      0.050000001      0.050000001      0.056348051   4.000 
 15228.001      0.455518574      0.645602942      0.050000001      0.050000001      0.053687279   4.000 
 15232.001      0.446448833      0.514526963      0.050000001      0.050000001      0.042310293   4.000 
 15236.001      0.596661329      0.546245575      0.050000001      0.050000001      0.067400893   4.000
[truncated: 2,225,056 more chars]
