# Supplementary material for: How well do force fields capture the strength of salt bridges in proteins?
Source: PeerJ. 2018 Jun 11;6:e4967. doi: 10.7717/peerj.4967 (PMC6001725; doi:10.7717/peerj.4967)
Supplement: Data S1 — Raw data including input files for simulations (Gromacs and PLUMED) and output from PLUMED (bias and free energy surfaces). [file peerj-06-4967-s003.bz2 › raw_data/A03w/K12/fes.dat]

        0.0994355260        0.0993220840       -0.0000429404
        0.0994355260        0.1143442766       -0.0001178280
        0.0994355260        0.1293664692       -0.0002975771
        0.0994355260        0.1443886617       -0.0006923148
        0.0994355260        0.1594108543       -0.0014853497
        0.0994355260        0.1744330469       -0.0029427277
        0.0994355260        0.1894552395       -0.0053923826
        0.0994355260        0.2044774320       -0.0091582407
        0.0994355260        0.2194996246       -0.0144532839
        0.0994355260        0.2345218172       -0.0212648104
        0.0994355260        0.2495440098       -0.0292873671
        0.0994355260        0.2645662023       -0.0379521759
        0.0994355260        0.2795883949       -0.0465592384
        0.0994355260        0.2946105875       -0.0544608142
        0.0994355260        0.3096327801       -0.0612122902
        0.0994355260        0.3246549726       -0.0666260252
        0.0994355260        0.3396771652       -0.0707240657
        0.0994355260        0.3546993578       -0.0736415019
        0.0994355260        0.3697215504       -0.0755418724
        0.0994355260        0.3847437429       -0.0765680445
        0.0994355260        0.3997659355       -0.0768071341
        0.0994355260        0.4147881281       -0.0762417126
        0.0994355260        0.4298103207       -0.0746985952
        0.0994355260        0.4448325132       -0.0718503023
        0.0994355260        0.4598547058       -0.0673209140
        0.0994355260        0.4748768984       -0.0608844316
        0.0994355260        0.4898990910       -0.0526640457
        0.0994355260        0.5049212835       -0.0432124020
        0.0994355260        0.5199434761       -0.0334081651
        0.0994355260        0.5349656687       -0.0242087078
        0.0994355260        0.5499878613       -0.0163788120
        0.0994355260        0.5650100538       -0.0103179003
        0.0994355260        0.5800322464       -0.0060408020
        0.0994355260        0.5950544390       -0.0032832075
        0.0994355260        0.6100766316       -0.0016556232
        0.0994355260        0.6250988242       -0.0007745689
        0.0994355260        0.6401210167       -0.0003363322
        0.0994355260        0.6551432093       -0.0001356609
        0.0994355260        0.6701654019       -0.0000508962
        0.0994355260        0.6851875945       -0.0000177924
        0.0994355260        0.7002097870       -0.0000058089
        0.0994355260        0.7152319796       -0.0000017760
        0.0994355260        0.7302541722        0.0000000000
        0.0994355260        0.7452763648        0.0000000000
        0.0994355260        0.7602985573        0.0000000000
        0.0994355260        0.7753207499        0.0000000000
        0.0994355260        0.7903429425        0.0000000000
        0.0994355260        0.8053651351        0.0000000000
        0.0994355260        0.8203873276        0.0000000000
        0.0994355260        0.8354095202        0.0000000000
        0.0994355260        0.8504317128        0.0000000000
        0.0994355260        0.8654539054        0.0000000000
        0.0994355260        0.8804760979        0.0000000000
        0.0994355260        0.8954982905        0.0000000000
        0.0994355260        0.9105204831        0.0000000000
        0.0994355260        0.9255426757        0.0000000000
        0.0994355260        0.9405648682        0.0000000000
        0.0994355260        0.9555870608        0.0000000000
        0.0994355260        0.9706092534        0.0000000000
        0.0994355260        0.9856314460        0.0000000000
        0.0994355260        1.0006536385        0.0000000000
        0.0994355260        1.0156758311        0.0000000000
        0.0994355260        1.0306980237        0.0000000000
        0.0994355260        1.0457202163        0.0000000000
        0.0994355260        1.0607424088        0.0000000000
        0.0994355260        1.0757646014        0.0000000000
        0.0994355260        1.0907867940        0.0000000000
        0.0994355260        1.1058089866        0.0000000000
        0.0994355260        1.1208311792        0.0000000000
        0.0994355260        1.1358533717        0.0000000000
        0.0994355260        1.1508755643        0.0000000000
        0.0994355260        1.1658977569        0.0000000000
        0.0994355260        1.1809199495        0.0000000000
        0.0994355260        1.1959421420        0.0000000000
        0.0994355260        1.2109643346        0.0000000000
        0.0994355260        1.2259865272        0.0000000000
        0.0994355260        1.2410087198        0.0000000000
        0.0994355260        1.2560309123        0.0000000000
        0.0994355260        1.2710531049        0.0000000000
        0.0994355260        1.2860752975        0.0000000000
        0.0994355260        1.3010974901        0.0000000000
        0.0994355260        1.3161196826        0.0000000000
        0.0994355260        1.3311418752        0.0000000000
        0.0994355260        1.3461640678        0.0000000000
        0.0994355260        1.3611862604        0.0000000000
        0.0994355260        1.3762084529        0.0000000000
        0.0994355260        1.3912306455        0.0000000000
        0.0994355260        1.4062528381        0.0000000000
        0.0994355260        1.4212750307        0.0000000000
        0.0994355260        1.4362972232        0.0000000000
        0.0994355260        1.4513194158        0.0000000000
        0.0994355260        1.4663416084        0.0000000000
        0.0994355260        1.4813638010        0.0000000000
        0.0994355260        1.4963859935        0.0000000000
        0.0994355260        1.5114081861        0.0000000000
        0.0994355260        1.5264303787        0.0000000000
        0.0994355260        1.5414525713        0.0000000000
        0.0994355260        1.5564747638        0.0000000000
        0.0994355260        1.5714969564        0.0000000000
        0.0994355260        1.5865191490        0.0000000000

        0.1144103376        0.0993220840       -0.0001190884
        0.1144103376        0.1143442766       -0.0003267576
        0.1144103376        0.1293664692       -0.0008250851
        0.1144103376        0.1443886617       -0.0019189563
        0.1144103376        0.1594108543       -0.0041151289
        0.1144103376        0.1744330469       -0.0081473788
        0.1144103376        0.1894552395       -0.0149165494
        0.1144103376        0.2044774320       -0.0253052866
        0.1144103376        0.2194996246       -0.0398797384
        0.1144103376        0.2345218172       -0.0585722251
        0.1144103376        0.2495440098       -0.0805003679
        0.1144103376        0.2645662023       -0.1040582327
        0.1144103376        0.2795883949       -0.1272944695
        0.1144103376        0.2946105875       -0.1484310025
        0.1144103376        0.3096327801       -0.1662849354
        0.1144103376        0.3246549726       -0.1804123667
        0.1144103376        0.3396771652       -0.1909632247
        0.1144103376        0.3546993578       -0.1983946041
        0.1144103376        0.3697215504       -0.2032193824
        0.1144103376        0.3847437429       -0.2058618931
        0.1144103376        0.3997659355       -0.2065647072
        0.1144103376        0.4147881281       -0.2052663538
        0.1144103376        0.4298103207       -0.2014716330
        0.1144103376        0.4448325132       -0.1942570499
        0.1144103376        0.4598547058       -0.1825523775
        0.1144103376        0.4748768984       -0.1656746341
        0.1144103376        0.4898990910       -0.1438756668
        0.1144103376        0.5049212835       -0.1185800802
        0.1144103376        0.5199434761       -0.0921290873
        0.1144103376        0.5349656687       -0.0671242986
        0.1144103376        0.5499878613       -0.0456877947
        0.1144103376        0.5650100538       -0.0289733117
        0.1144103376        0.5800322464       -0.0170890011
        0.1144103376        0.5950544390       -0.0093653568
        0.1144103376        0.6100766316       -0.0047671726
        0.1144103376        0.6250988242       -0.0022542636
        0.1144103376        0.6401210167       -0.0009909631
        0.1144103376        0.6551432093       -0.0004054540
        0.1144103376        0.6701654019       -0.0001546695
        0.1144103376        0.6851875945       -0.0000551347
        0.1144103376        0.7002097870       -0.0000184166
        0.1144103376        0.7152319796       -0.0000057831
        0.1144103376        0.7302541722       -0.0000017133
        0.1144103376        0.7452763648        0.0000000000
        0.1144103376        0.7602985573        0.0000000000
        0.1144103376        0.7753207499        0.0000000000
        0.1144103376        0.7903429425        0.0000000000
        0.1144103376        0.8053651351        0.0000000000
        0.1144103376        0.8203873276        0.0000000000
        0.1144103376        0.8354095202        0.0000000000
        0.1144103376        0.8504317128        0.0000000000
        0.1144103376        0.8654539054        0.0000000000
        0.1144103376        0.8804760979        0.0000000000
        0.1144103376        0.8954982905        0.0000000000
        0.1144103376        0.9105204831        0.0000000000
        0.1144103376        0.9255426757        0.0000000000
        0.1144103376        0.9405648682        0.0000000000
        0.1144103376        0.9555870608        0.0000000000
        0.1144103376        0.9706092534        0.0000000000
        0.1144103376        0.9856314460        0.0000000000
        0.1144103376        1.0006536385        0.0000000000
        0.1144103376        1.0156758311        0.0000000000
        0.1144103376        1.0306980237        0.0000000000
        0.1144103376        1.0457202163        0.0000000000
        0.1144103376        1.0607424088        0.0000000000
        0.1144103376        1.0757646014        0.0000000000
        0.1144103376        1.0907867940        0.0000000000
        0.1144103376        1.1058089866        0.0000000000
        0.1144103376        1.1208311792        0.0000000000
        0.1144103376        1.1358533717        0.0000000000
        0.1144103376        1.1508755643        0.0000000000
        0.1144103376        1.1658977569        0.0000000000
        0.1144103376        1.1809199495        0.0000000000
        0.1144103376        1.1959421420        0.0000000000
        0.1144103376        1.2109643346        0.0000000000
        0.1144103376        1.2259865272        0.0000000000
        0.1144103376        1.2410087198        0.0000000000
        0.1144103376        1.2560309123        0.0000000000
        0.1144103376        1.2710531049        0.0000000000
        0.1144103376        1.2860752975        0.0000000000
        0.1144103376        1.3010974901        0.0000000000
        0.1144103376        1.3161196826        0.0000000000
        0.1144103376        1.3311418752        0.0000000000
        0.1144103376        1.3461640678        0.0000000000
        0.1144103376        1.3611862604        0.0000000000
        0.1144103376        1.3762084529        0.0000000000
        0.1144103376        1.3912306455        0.0000000000
        0.1144103376        1.4062528381        0.0000000000
        0.1144103376        1.4212750307        0.0000000000
        0.1144103376        1.4362972232        0.0000000000
        0.1144103376        1.4513194158        0.0000000000
        0.1144103376        1.4663416084        0.0000000000
        0.1144103376        1.4813638010        0.0000000000
        0.1144103376        1.4963859935        0.0000000000
        0.1144103376        1.5114081861        0.0000000000
        0.1144103376        1.5264303787        0.0000000000
        0.1144103376        1.5414525713        0.0000000000
        0.1144103376        1.5564747638        0.0000000000
        0.1144103376        1.5714969564        0.0000000000
        0.1144103376        1.5865191490        0.0000000000

        0.1293851491        0.0993220840       -0.0003037720
        0.1293851491        0.1143442766       -0.0008334048
        0.1293851491        0.1293664692       -0.0021039074
        0.1293851491        0.1443886617       -0.0048913416
        0.1293851491        0.1594108543       -0.0104835729
        0.1293851491        0.1744330469       -0.0207406911
        0.1293851491        0.1894552395       -0.0379364030
        0.1293851491        0.2044774320       -0.0642789825
        0.1293851491        0.2194996246       -0.1011463475
        0.1293851491        0.2345218172       -0.1482798577
        0.1293851491        0.2495440098       -0.2033374785
        0.1293851491        0.2645662023       -0.2621519690
        0.1293851491        0.2795883949       -0.3197259650
        0.1293851491        0.2946105875       -0.3715792540
        0.1293851491        0.3096327801       -0.4148315986
        0.1293851491        0.3246549726       -0.4485526438
        0.1293851491        0.3396771652       -0.4733535604
        0.1293851491        0.3546993578       -0.4906075934
        0.1293851491        0.3697215504       -0.5017673358
        0.1293851491        0.3847437429       -0.5079788620
        0.1293851491        0.3997659355       -0.5098580223
        0.1293851491        0.4147881281       -0.5072149908
        0.1293851491        0.4298103207       -0.4987563026
        0.1293851491        0.4448325132       -0.4821007046
        0.1293851491        0.4598547058       -0.4544621454
        0.1293851491        0.4748768984       -0.4139642952
        0.1293851491        0.4898990910       -0.3610190126
        0.1293851491        0.5049212835       -0.2989708302
        0.1293851491        0.5199434761       -0.2335256935
        0.1293851491        0.5349656687       -0.1711603824
        0.1293851491        0.5499878613       -0.1172747161
        0.1293851491        0.5650100538       -0.0749242776
        0.1293851491        0.5800322464       -0.0445616886
        0.1293851491        0.5950544390       -0.0246530151
        0.1293851491        0.6100766316       -0.0126849744
        0.1293851491        0.6250988242       -0.0060733134
        0.1293851491        0.6401210167       -0.0027085308
        0.1293851491        0.6551432093       -0.0011269797
        0.1293851491        0.6701654019       -0.0004384511
        0.1293851491        0.6851875945       -0.0001599325
        0.1293851491        0.7002097870       -0.0000548740
        0.1293851491        0.7152319796       -0.0000177735
        0.1293851491        0.7302541722       -0.0000054549
        0.1293851491        0.7452763648       -0.0000015922
        0.1293851491        0.7602985573        0.0000000000
        0.1293851491        0.7753207499        0.0000000000
        0.1293851491        0.7903429425        0.0000000000
        0.1293851491        0.8053651351        0.0000000000
        0.1293851491        0.8203873276        0.0000000000
        0.1293851491        0.8354095202        0.0000000000
        0.1293851491        0.8504317128        0.0000000000
        0.1293851491        0.8654539054        0.0000000000
        0.1293851491        0.8804760979        0.0000000000
        0.1293851491        0.8954982905        0.0000000000
        0.1293851491        0.9105204831        0.0000000000
        0.1293851491        0.9255426757        0.0000000000
        0.1293851491        0.9405648682        0.0000000000
        0.1293851491        0.9555870608        0.0000000000
        0.1293851491        0.9706092534        0.0000000000
        0.1293851491        0.9856314460        0.0000000000
        0.1293851491        1.0006536385        0.0000000000
        0.1293851491        1.0156758311        0.0000000000
        0.1293851491        1.0306980237        0.0000000000
        0.1293851491        1.0457202163        0.0000000000
        0.1293851491        1.0607424088        0.0000000000
        0.1293851491        1.0757646014        0.0000000000
        0.1293851491        1.0907867940        0.0000000000
        0.1293851491        1.1058089866        0.0000000000
        0.1293851491        1.1208311792        0.0000000000
        0.1293851491        1.1358533717        0.0000000000
        0.1293851491        1.1508755643        0.0000000000
        0.1293851491        1.1658977569        0.0000000000
        0.1293851491        1.1809199495        0.0000000000
        0.1293851491        1.1959421420        0.0000000000
        0.1293851491        1.2109643346        0.0000000000
        0.1293851491        1.2259865272        0.0000000000
        0.1293851491        1.2410087198        0.0000000000
        0.1293851491        1.2560309123        0.0000000000
        0.1293851491        1.2710531049        0.0000000000
        0.1293851491        1.2860752975        0.0000000000
        0.1293851491        1.3010974901        0.0000000000
        0.1293851491        1.3161196826        0.0000000000
        0.1293851491        1.3311418752        0.0000000000
        0.1293851491        1.3461640678        0.0000000000
        0.1293851491        1.3611862604        0.0000000000
        0.1293851491        1.3762084529        0.0000000000
        0.1293851491        1.3912306455        0.0000000000
        0.1293851491        1.4062528381        0.0000000000
        0.1293851491        1.4212750307        0.0000000000
        0.1293851491        1.4362972232        0.0000000000
        0.1293851491        1.4513194158        0.0000000000
        0.1293851491        1.4663416084        0.0000000000
        0.1293851491        1.4813638010        0.0000000000
        0.1293851491        1.4963859935        0.0000000000
        0.1293851491        1.5114081861        0.0000000000
        0.1293851491        1.5264303787        0.0000000000
        0.1293851491        1.5414525713        0.0000000000
        0.1293851491        1.5564747638        0.0000000000
        0.1293851491        1.5714969564        0.0000000000
        0.1293851491        1.5865191490        0.0000000000

        0.1443599607        0.0993220840       -0.0007132640
        0.1443599607        0.1143442766       -0.0019565132
        0.1443599607        0.1293664692       -0.0049376488
        0.1443599607        0.1443886617       -0.0114742098
        0.1443599607        0.1594108543       -0.0245770586
        0.1443599607        0.1744330469       -0.0485827853
        0.1443599607        0.1894552395       -0.0887672619
        0.1443599607        0.2044774320       -0.1502055201
        0.1443599607        0.2194996246       -0.2359674036
        0.1443599607        0.2345218172       -0.3452349541
        0.1443599607        0.2495440098       -0.4722912336
        0.1443599607        0.2645662023       -0.6071904008
        0.1443599607        0.2795883949       -0.7381669914
        0.1443599607        0.2946105875       -0.8548535746
        0.1443599607        0.3096327801       -0.9508328272
        0.1443599607        0.3246549726       -1.0244121534
        0.1443599607        0.3396771652       -1.0775699990
        0.1443599607        0.3546993578       -1.1140109868
        0.1443599607        0.3697215504       -1.1374687079
        0.1443599607        0.3847437429       -1.1507651636
        0.1443599607        0.3997659355       -1.1553273918
        0.1443599607        0.4147881281       -1.1506341851
        0.1443599607        0.4298103207       -1.1335973710
        0.1443599607        0.4448325132       -1.0986004864
        0.1443599607        0.4598547058       -1.0390084565
        0.1443599607        0.4748768984       -0.9501258107
        0.1443599607        0.4898990910       -0.8323752258
        0.1443599607        0.5049212835       -0.6928937202
        0.1443599607        0.5199434761       -0.5443932214
        0.1443599607        0.5349656687       -0.4016417673
        0.1443599607        0.5499878613       -0.2772398181
        0.1443599607        0.5650100538       -0.1786098492
        0.1443599607        0.5800322464       -0.1072433195
        0.1443599607        0.5950544390       -0.0599790540
        0.1443599607        0.6100766316       -0.0312508520
        0.1443599607        0.6250988242       -0.0151815390
        0.1443599607        0.6401210167       -0.0068864574
        0.1443599607        0.6551432093       -0.0029228254
        0.1443599607        0.6701654019       -0.0011638315
        0.1443599607        0.6851875945       -0.0004361483
        0.1443599607        0.7002097870       -0.0001543761
        0.1443599607        0.7152319796       -0.0000518024
        0.1443599607        0.7302541722       -0.0000165396
        0.1443599607        0.7452763648       -0.0000050412
        0.1443599607        0.7602985573       -0.0000014699
        0.1443599607        0.7753207499        0.0000000000
        0.1443599607        0.7903429425        0.0000000000
        0.1443599607        0.8053651351        0.0000000000
        0.1443599607        0.8203873276        0.0000000000
        0.1443599607        0.8354095202        0.0000000000
        0.1443599607        0.8504317128        0.0000000000
        0.1443599607        0.8654539054        0.0000000000
        0.1443599607        0.8804760979        0.0000000000
        0.1443599607        0.8954982905        0.0000000000
        0.1443599607        0.9105204831        0.0000000000
        0.1443599607        0.9255426757        0.0000000000
        0.1443599607        0.9405648682        0.0000000000
        0.1443599607        0.9555870608        0.0000000000
        0.1443599607        0.9706092534        0.0000000000
        0.1443599607        0.9856314460        0.0000000000
        0.1443599607        1.0006536385        0.0000000000
        0.1443599607        1.0156758311        0.0000000000
        0.1443599607        1.0306980237        0.0000000000
        0.1443599607        1.0457202163        0.0000000000
        0.1443599607        1.0607424088        0.0000000000
        0.1443599607        1.0757646014        0.0000000000
        0.1443599607        1.0907867940        0.0000000000
        0.1443599607        1.1058089866        0.0000000000
        0.1443599607        1.1208311792        0.0000000000
        0.1443599607        1.1358533717        0.0000000000
        0.1443599607        1.1508755643        0.0000000000
        0.1443599607        1.1658977569        0.0000000000
        0.1443599607        1.1809199495        0.0000000000
        0.1443599607        1.1959421420        0.0000000000
        0.1443599607        1.2109643346        0.0000000000
        0.1443599607        1.2259865272        0.0000000000
        0.1443599607        1.2410087198        0.0000000000
        0.1443599607        1.2560309123        0.0000000000
        0.1443599607        1.2710531049        0.0000000000
        0.1443599607        1.2860752975        0.0000000000
        0.1443599607        1.3010974901        0.0000000000
        0.1443599607        1.3161196826        0.0000000000
        0.1443599607        1.3311418752        0.0000000000
        0.1443599607        1.3461640678        0.0000000000
        0.1443599607        1.3611862604        0.0000000000
        0.1443599607        1.3762084529        0.0000000000
        0.1443599607        1.3912306455        0.0000000000
        0.1443599607        1.4062528381        0.0000000000
        0.1443599607        1.4212750307        0.0000000000
        0.1443599607        1.4362972232        0.0000000000
        0.1443599607        1.4513194158        0.0000000000
        0.1443599607        1.4663416084        0.0000000000
        0.1443599607        1.4813638010        0.0000000000
        0.1443599607        1.4963859935        0.0000000000
        0.1443599607        1.5114081861        0.0000000000
        0.1443599607        1.5264303787        0.0000000000
        0.1443599607        1.5414525713        0.0000000000
        0.1443599607        1.5564747638        0.0000000000
        0.1443599607        1.5714969564        0.0000000000
        0.1443599607        1.5865191490        0.0000000000

        0.1593347722        0.0993220840       -0.0015431249
        0.1593347722        0.1143442766       -0.0042317796
        0.1593347722        0.1293664692       -0.0106755277
        0.1593347722        0.1443886617       -0.0247943017
        0.1593347722        0.1594108543       -0.0530688720
        0.1593347722        0.1744330469       -0.1048049860
        0.1593347722        0.1894552395       -0.1912652922
        0.1593347722        0.2044774320       -0.3231694935
        0.1593347722        0.2194996246       -0.5067757918
        0.1593347722        0.2345218172       -0.7398373045
        0.1593347722        0.2495440098       -1.0095061758
        0.1593347722        0.2645662023       -1.2939296962
        0.1593347722        0.2795883949       -1.5676224372
        0.1593347722        0.2946105875       -1.8085380587
        0.1593347722        0.3096327801       -2.0035968346
        0.1593347722        0.3246549726       -2.1502431180
        0.1593347722        0.3396771652       -2.2539483728
        0.1593347722        0.3546993578       -2.3237527394
        0.1593347722        0.3697215504       -2.3683972584
        0.1593347722        0.3847437429       -2.3942300985
        0.1593347722        0.3997659355       -2.4042710482
        0.1593347722        0.4147881281       -2.3972348672
        0.1593347722        0.4298103207       -2.3663776032
        0.1593347722        0.4448325132       -2.2995777286
        0.1593347722        0.4598547058       -2.1823735835
        0.1593347722        0.4748768984       -2.0040455757
        0.1593347722        0.4898990910       -1.7643280076
        0.1593347722        0.5049212835       -1.4770250830
        0.1593347722        0.5199434761       -1.1680016809
        0.1593347722        0.5349656687       -0.8680872103
        0.1593347722        0.5499878613       -0.6042433272
        0.1593347722        0.5650100538       -0.3930125711
        0.1593347722        0.5800322464       -0.2385767083
        0.1593347722        0.5950544390       -0.1351298921
        0.1593347722        0.6100766316       -0.0714492372
        0.1593347722        0.6250988242       -0.0353104685
        0.1593347722        0.6401210167       -0.0163418198
        0.1593347722        0.6551432093       -0.0071005291
        0.1593347722        0.6701654019       -0.0029054306
        0.1593347722        0.6851875945       -0.0011234889
        0.1593347722        0.7002097870       -0.0004120568
        0.1593347722        0.7152319796       -0.0001438571
        0.1593347722        0.7302541722       -0.0000479609
        0.1593347722        0.7452763648       -0.0000153097
        0.1593347722        0.7602985573       -0.0000046864
        0.1593347722        0.7753207499       -0.0000013760
        0.1593347722        0.7903429425        0.0000000000
        0.1593347722        0.8053651351        0.0000000000
        0.1593347722        0.8203873276        0.0000000000
        0.1593347722        0.8354095202        0.0000000000
        0.1593347722        0.8504317128        0.0000000000
        0.1593347722        0.8654539054        0.0000000000
        0.1593347722        0.8804760979        0.0000000000
        0.1593347722        0.8954982905        0.0000000000
        0.1593347722        0.9105204831        0.0000000000
        0.1593347722        0.9255426757        0.0000000000
        0.1593347722        0.9405648682        0.0000000000
        0.1593347722        0.9555870608        0.0000000000
        0.1593347722        0.9706092534        0.0000000000
        0.1593347722        0.9856314460        0.0000000000
        0.1593347722        1.0006536385        0.0000000000
        0.1593347722        1.0156758311        0.0000000000
        0.1593347722        1.0306980237        0.0000000000
        0.1593347722        1.0457202163        0.0000000000
        0.1593347722        1.0607424088        0.0000000000
        0.1593347722        1.0757646014        0.0000000000
        0.1593347722        1.0907867940        0.0000000000
        0.1593347722        1.1058089866        0.0000000000
        0.1593347722        1.1208311792        0.0000000000
        0.1593347722        1.1358533717        0.0000000000
        0.1593347722        1.1508755643        0.0000000000
        0.1593347722        1.1658977569        0.0000000000
        0.1593347722        1.1809199495        0.0000000000
        0.1593347722        1.1959421420        0.0000000000
        0.1593347722        1.2109643346        0.0000000000
        0.1593347722        1.2259865272        0.0000000000
        0.1593347722        1.2410087198        0.0000000000
        0.1593347722        1.2560309123        0.0000000000
        0.1593347722        1.2710531049        0.0000000000
        0.1593347722        1.2860752975        0.0000000000
        0.1593347722        1.3010974901        0.0000000000
        0.1593347722        1.3161196826        0.0000000000
        0.1593347722        1.3311418752        0.0000000000
        0.1593347722        1.3461640678        0.0000000000
        0.1593347722        1.3611862604        0.0000000000
        0.1593347722        1.3762084529        0.0000000000
        0.1593347722        1.3912306455        0.0000000000
        0.1593347722        1.4062528381        0.0000000000
        0.1593347722        1.4212750307        0.0000000000
        0.1593347722        1.4362972232        0.0000000000
        0.1593347722        1.4513194158        0.0000000000
        0.1593347722        1.4663416084        0.0000000000
        0.1593347722        1.4813638010        0.0000000000
        0.1593347722        1.4963859935        0.0000000000
        0.1593347722        1.5114081861        0.0000000000
        0.1593347722        1.5264303787        0.0000000000
        0.1593347722        1.5414525713        0.0000000000
        0.1593347722        1.5564747638        0.0000000000
        0.1593347722        1.5714969564        0.0000000000
        0.1593347722        1.5865191490        0.0000000000

        0.1743095838        0.0993220840       -0.0030797808
        0.1743095838        0.1143442766       -0.0084428454
        0.1743095838        0.1293664692       -0.0212881627
        0.1743095838        0.1443886617       -0.0494095717
        0.1743095838        0.1594108543       -0.1056638124
        0.1743095838        0.1744330469       -0.2084489425
        0.1743095838        0.1894552395       -0.3799042529
        0.1743095838        0.2044774320       -0.6408547562
        0.1743095838        0.2194996246       -1.0029681161
        0.1743095838        0.2345218172       -1.4607593262
        0.1743095838        0.2495440098       -1.9876125193
        0.1743095838        0.2645662023       -2.5392768702
        0.1743095838        0.2795883949       -3.0649109098
        0.1743095838        0.2946105875       -3.5214005029
        0.1743095838        0.3096327801       -3.8843701420
        0.1743095838        0.3246549726       -4.1510185714
        0.1743095838        0.3396771652       -4.3346765686
        0.1743095838        0.3546993578       -4.4554041863
        0.1743095838        0.3697215504       -4.5318977571
        0.1743095838        0.3847437429       -4.5772265469
        0.1743095838        0.3997659355       -4.5972263140
        0.1743095838        0.4147881281       -4.5890288149
        0.1743095838        0.4298103207       -4.5391524504
        0.1743095838        0.4448325132       -4.4236515786
        0.1743095838        0.4598547058       -4.2136704055
        0.1743095838        0.4748768984       -3.8868579603
        0.1743095838        0.4898990910       -3.4403410036
        0.1743095838        0.5049212835       -2.8982179589
        0.1743095838        0.5199434761       -2.3084930034
        0.1743095838        0.5349656687       -1.7300544027
        0.1743095838        0.5499878613       -1.2157915916
        0.1743095838        0.5650100538       -0.7995384988
        0.1743095838        0.5800322464       -0.4915911683
        0.1743095838        0.5950544390       -0.2826042445
        0.1743095838        0.6100766316       -0.1520409607
        0.1743095838        0.6250988242       -0.0766798756
        0.1743095838        0.6401210167       -0.0363387711
        0.1743095838        0.6551432093       -0.0162295463
        0.1743095838        0.6701654019       -0.0068540895
        0.1743095838        0.6851875945       -0.0027469132
        0.1743095838        0.7002097870       -0.0010483429
        0.1743095838        0.7152319796       -0.0003821907
        0.1743095838        0.7302541722       -0.0001334361
        0.1743095838        0.7452763648       -0.0000446972
        0.1743095838        0.7602985573       -0.0000143782
        0.1743095838        0.7753207499       -0.0000044418
        0.1743095838        0.7903429425       -0.0000013145
        0.1743095838        0.8053651351        0.0000000000
        0.1743095838        0.8203873276        0.0000000000
        0.1743095838        0.8354095202        0.0000000000
        0.1743095838        0.8504317128        0.0000000000
        0.1743095838        0.8654539054        0.0000000000
        0.1743095838        0.8804760979        0.0000000000
        0.1743095838        0.8954982905        0.0000000000
        0.1743095838        0.9105204831        0.0000000000
        0.1743095838        0.9255426757        0.0000000000
        0.1743095838        0.9405648682        0.0000000000
        0.1743095838        0.9555870608        0.0000000000
        0.1743095838        0.9706092534        0.0000000000
        0.1743095838        0.9856314460        0.0000000000
        0.1743095838        1.0006536385        0.0000000000
        0.1743095838        1.0156758311        0.0000000000
        0.1743095838        1.0306980237        0.0000000000
        0.1743095838        1.0457202163        0.0000000000
        0.1743095838        1.0607424088        0.0000000000
        0.1743095838        1.0757646014        0.0000000000
        0.1743095838        1.0907867940        0.0000000000
        0.1743095838        1.1058089866        0.0000000000
        0.1743095838        1.1208311792        0.0000000000
        0.1743095838        1.1358533717        0.0000000000
        0.1743095838        1.1508755643        0.0000000000
        0.1743095838        1.1658977569        0.0000000000
        0.1743095838        1.1809199495        0.0000000000
        0.1743095838        1.1959421420        0.0000000000
        0.1743095838        1.2109643346        0.0000000000
        0.1743095838        1.2259865272        0.0000000000
        0.1743095838        1.2410087198        0.0000000000
        0.1743095838        1.2560309123        0.0000000000
        0.1743095838        1.2710531049        0.0000000000
        0.1743095838        1.2860752975        0.0000000000
        0.1743095838        1.3010974901        0.0000000000
        0.1743095838        1.3161196826        0.0000000000
        0.1743095838        1.3311418752        0.0000000000
        0.1743095838        1.3461640678        0.0000000000
        0.1743095838        1.3611862604        0.0000000000
        0.1743095838        1.3762084529        0.0000000000
        0.1743095838        1.3912306455        0.0000000000
        0.1743095838        1.4062528381        0.0000000000
        0.1743095838        1.4212750307        0.0000000000
        0.1743095838        1.4362972232        0.0000000000
        0.1743095838        1.4513194158        0.0000000000
        0.1743095838        1.4663416084        0.0000000000
        0.1743095838        1.4813638010        0.0000000000
        0.1743095838        1.4963859935        0.0000000000
        0.1743095838        1.5114081861        0.0000000000
        0.1743095838        1.5264303787        0.0000000000
        0.1743095838        1.5414525713        0.0000000000
        0.1743095838        1.5564747638        0.0000000000
        0.1743095838        1.5714969564        0.0000000000
        0.1743095838        1.5865191490        0.0000000000

        0.1892843953        0.0993220840       -0.0056787176
        0.1892843953        0.1143442766       -0.0155602176
        0.1892843953        0.1293664692       -0.0392097021
        0.1892843953        0.1443886617       -0.0909323020
        0.1892843953        0.1594108543       -0.1942662347
        0.1892843953        0.1744330469       -0.3827661585
        0.1892843953        0.1894552395       -0.6965519666
        0.1892843953        0.2044774320       -1.1728654657
        0.1892843953        0.2194996246       -1.8315838240
        0.1892843953        0.2345218172       -2.6606501337
        0.1892843953        0.2495440098       -3.6091610797
        0.1892843953        0.2645662023       -4.5944216555
        0.1892843953        0.2795883949       -5.5229094710
        0.1892843953        0.2946105875       -6.3170142546
        0.1892843953        0.3096327801       -6.9352337187
        0.1892843953        0.3246549726       -7.3768251332
        0.1892843953        0.3396771652       -7.6708768946
        0.1892843953        0.3546993578       -7.8580359017
        0.1892843953        0.3697215504       -7.9749324775
        0.1892843953        0.3847437429       -8.0462277885
        0.1892843953        0.3997659355       -8.0822109186
        0.1892843953        0.4147881281       -8.0770485794
        0.1892843953        0.4298103207       -8.0060447451
        0.1892843953        0.4448325132       -7.8258887919
        0.1892843953        0.4598547058       -7.4838629719
        0.1892843953        0.4748768984       -6.9373712176
        0.1892843953        0.4898990910       -6.1768730446
        0.1892843953        0.5049212835       -5.2400894330
        0.1892843953        0.5199434761       -4.2081389316
        0.1892843953        0.5349656687       -3.1838512206
        0.1892843953        0.5499878613       -2.2623035493
        0.1892843953        0.5650100538       -1.5070061788
        0.1892843953        0.5800322464       -0.9405800563
        0.1892843953        0.5950544390       -0.5502900831
        0.1892843953        0.6100766316       -0.3021977857
        0.1892843953        0.6250988242       -0.1561058769
        0.1892843953        0.6401210167       -0.0760632939
        0.1892843953        0.6551432093       -0.0350713926
        0.1892843953        0.6701654019       -0.0153545650
        0.1892843953        0.6851875945       -0.0064044504
        0.1892843953        0.7002097870       -0.0025526188
        0.1892843953        0.7152319796       -0.0009745388
        0.1892843953        0.7302541722       -0.0003570024
        0.1892843953        0.7452763648       -0.0001256222
        0.1892843953        0.7602985573       -0.0000424776
        0.1892843953        0.7753207499       -0.0000138003
        0.1892843953        0.7903429425       -0.0000043016
        0.1892843953        0.8053651351       -0.0000012878
        0.1892843953        0.8203873276        0.0000000000
        0.1892843953        0.8354095202        0.0000000000
        0.1892843953        0.8504317128        0.0000000000
        0.1892843953        0.8654539054        0.0000000000
        0.1892843953        0.8804760979        0.0000000000
        0.1892843953        0.8954982905        0.0000000000
        0.1892843953        0.9105204831        0.0000000000
        0.1892843953        0.9255426757        0.0000000000
        0.1892843953        0.9405648682        0.0000000000
        0.1892843953        0.9555870608        0.0000000000
        0.1892843953        0.9706092534        0.0000000000
        0.1892843953        0.9856314460        0.0000000000
        0.1892843953        1.0006536385        0.0000000000
        0.1892843953        1.0156758311        0.0000000000
        0.1892843953        1.0306980237        0.0000000000
        0.1892843953        1.0457202163        0.0000000000
        0.1892843953        1.0607424088        0.0000000000
        0.1892843953        1.0757646014        0.0000000000
        0.1892843953        1.0907867940        0.0000000000
        0.1892843953        1.1058089866        0.0000000000
        0.1892843953        1.1208311792        0.0000000000
        0.1892843953        1.1358533717        0.0000000000
        0.1892843953        1.1508755643        0.0000000000
        0.1892843953        1.1658977569        0.0000000000
        0.1892843953        1.1809199495        0.0000000000
        0.1892843953        1.1959421420        0.0000000000
        0.1892843953        1.2109643346        0.0000000000
        0.1892843953        1.2259865272        0.0000000000
        0.1892843953        1.2410087198        0.0000000000
        0.1892843953        1.2560309123        0.0000000000
        0.1892843953        1.2710531049        0.0000000000
        0.1892843953        1.2860752975        0.0000000000
        0.1892843953        1.3010974901        0.0000000000
        0.1892843953        1.3161196826        0.0000000000
        0.1892843953        1.3311418752        0.0000000000
        0.1892843953        1.3461640678        0.0000000000
        0.1892843953        1.3611862604        0.0000000000
        0.1892843953        1.3762084529        0.0000000000
        0.1892843953        1.3912306455        0.0000000000
        0.1892843953        1.4062528381        0.0000000000
        0.1892843953        1.4212750307        0.0000000000
        0.1892843953        1.4362972232        0.0000000000
        0.1892843953        1.4513194158        0.0000000000
        0.1892843953        1.4663416084        0.0000000000
        0.1892843953        1.4813638010        0.0000000000
        0.1892843953        1.4963859935        0.0000000000
        0.1892843953        1.5114081861        0.0000000000
        0.1892843953        1.5264303787        0.0000000000
        0.1892843953        1.5414525713        0.0000000000
        0.1892843953        1.5564747638        0.0000000000
        0.1892843953        1.5714969564        0.0000000000
        0.1892843953        1.5865191490        0.0000000000

        0.2042592069        0.0993220840       -0.0096916647
        0.2042592069        0.1143442766       -0.0265399843
        0.2042592069        0.1293664692       -0.0668256774
        0.2042592069        0.1443886617       -0.1548286642
        0.2042592069        0.1594108543       -0.3303853448
        0.2042592069        0.1744330469       -0.6500398444
        0.2042592069        0.1894552395       -1.1809145808
        0.2042592069        0.2044774320       -1.9843885382
        0.2042592069        0.2194996246       -3.0913642667
        0.2042592069        0.2345218172       -4.4777665174
        0.2042592069        0.2495440098       -6.0535544703
        0.2042592069        0.2645662023       -7.6758683672
        0.2042592069        0.2795883949       -9.1858375335
        0.2042592069        0.2946105875      -10.4547169605
        0.2042592069        0.3096327801      -11.4180342892
        0.2042592069        0.3246549726      -12.0824034920
        0.2042592069        0.3396771652      -12.5052630922
        0.2042592069        0.3546993578      -12.7620926242
        0.2042592069        0.3697215504      -12.9187890399
        0.2042592069        0.3847437429      -13.0180565787
        0.2042592069        0.3997659355      -13.0764024581
        0.2042592069        0.4147881281      -13.0829381913
        0.2042592069        0.4298103207      -12.9961518801
        0.2042592069        0.4448325132      -12.7443022338
        0.2042592069        0.4598547058      -12.2392096710
        0.2042592069        0.4748768984      -11.4066456120
        0.2042592069        0.4898990910      -10.2233660637
        0.2042592069        0.5049212835       -8.7417309745
        0.2042592069        0.5199434761       -7.0862027755
        0.2042592069        0.5349656687       -5.4206985139
        0.2042592069        0.5499878613       -3.9017329298
        0.2042592069        0.5650100538       -2.6387100592
        0.2042592069        0.5800322464       -1.6763920807
        0.2042592069        0.5950544390       -1.0013670867
        0.2042592069        0.6100766316       -0.5634039766
        0.2042592069        0.6250988242       -0.2993244869
        0.2042592069        0.6401210167       -0.1506137029
        0.2042592069        0.6551432093       -0.0720101499
        0.2042592069        0.6701654019       -0.0328179644
        0.2042592069        0.6851875945       -0.0142971926
        0.2042592069        0.7002097870       -0.0059676003
        0.2042592069        0.7152319796       -0.0023903298
        0.2042592069        0.7302541722       -0.0009196977
        0.2042592069        0.7452763648       -0.0003400637
        0.2042592069        0.7602985573       -0.0001208439
        0.2042592069        0.7753207499       -0.0000412616
        0.2042592069        0.7903429425       -0.0000135267
        0.2042592069        0.8053651351       -0.0000042599
        0.2042592069        0.8203873276       -0.0000012892
        0.2042592069        0.8354095202        0.0000000000
        0.2042592069        0.8504317128        0.0000000000
        0.2042592069        0.8654539054        0.0000000000
        0.2042592069        0.8804760979        0.0000000000
        0.2042592069        0.8954982905        0.0000000000
        0.2042592069        0.9105204831        0.0000000000
        0.2042592069        0.9255426757        0.0000000000
        0.2042592069        0.9405648682        0.0000000000
        0.2042592069        0.9555870608        0.0000000000
        0.2042592069        0.9706092534        0.0000000000
        0.2042592069        0.9856314460        0.0000000000
        0.2042592069        1.0006536385        0.0000000000
        0.2042592069        1.0156758311        0.0000000000
        0.2042592069        1.0306980237        0.0000000000
        0.2042592069        1.0457202163        0.0000000000
        0.2042592069        1.0607424088        0.0000000000
        0.2042592069        1.0757646014        0.0000000000
        0.2042592069        1.0907867940        0.0000000000
        0.2042592069        1.1058089866        0.0000000000
        0.2042592069        1.1208311792        0.0000000000
        0.2042592069        1.1358533717        0.0000000000
        0.2042592069        1.1508755643        0.0000000000
        0.2042592069        1.1658977569        0.0000000000
        0.2042592069        1.1809199495        0.0000000000
        0.2042592069        1.1959421420        0.0000000000
        0.2042592069        1.2109643346        0.0000000000
        0.2042592069        1.2259865272        0.0000000000
        0.2042592069        1.2410087198        0.0000000000
        0.2042592069        1.2560309123        0.0000000000
        0.2042592069        1.2710531049        0.0000000000
        0.2042592069        1.2860752975        0.0000000000
        0.2042592069        1.3010974901        0.0000000000
        0.2042592069        1.3161196826        0.0000000000
        0.2042592069        1.3311418752        0.0000000000
        0.2042592069        1.3461640678        0.0000000000
        0.2042592069        1.3611862604        0.0000000000
        0.2042592069        1.3762084529        0.0000000000
        0.2042592069        1.3912306455        0.0000000000
        0.2042592069        1.4062528381        0.0000000000
        0.2042592069        1.4212750307        0.0000000000
        0.2042592069        1.4362972232        0.0000000000
        0.2042592069        1.4513194158        0.0000000000
        0.2042592069        1.4663416084        0.0000000000
        0.2042592069        1.4813638010        0.0000000000
        0.2042592069        1.4963859935        0.0000000000
        0.2042592069        1.5114081861        0.0000000000
        0.2042592069        1.5264303787        0.0000000000
        0.2042592069        1.5414525713        0.0000000000
        0.2042592069        1.5564747638        0.0000000000
        0.2042592069        1.5714969564        0.0000000000
        0.2042592069        1.5865191490        0.0000000000

        0.2192340184        0.0993220840       -0.0153455525
        0.2192340184        0.1143442766       -0.0419907112
        0.2192340184        0.1293664692       -0.1056300725
        0.2192340184        0.1443886617       -0.2444558345
        0.2192340184        0.1594108543       -0.5209253029
        0.2192340184        0.1744330469       -1.0232597225
        0.2192340184        0.1894552395       -1.8553363776
        0.2192340184        0.2044774320       -3.1105268800
        0.2192340184        0.2194996246       -4.8325830453
        0.2192340184        0.2345218172       -6.9775428824
        0.2192340184        0.2495440098       -9.3977697255
        0.2192340184        0.2645662023      -11.8646360265
        0.2192340184        0.2795883949      -14.1284323621
        0.2192340184        0.2946105875      -15.9920630337
        0.2192340184        0.3096327801      -17.3643539566
        0.2192340184        0.3246549726      -18.2688110420
        0.2192340184        0.3396771652      -18.8088459390
        0.2192340184        0.3546993578      -19.1133454770
        0.2192340184        0.3697215504      -19.2914171973
        0.2192340184        0.3847437429      -19.4109856731
        0.2192340184        0.3997659355      -19.4960144968
        0.2192340184        0.4147881281      -19.5277015401
        0.2192340184        0.4298103207      -19.4418932638
        0.2192340184        0.4448325132      -19.1297378179
        0.2192340184        0.4598547058      -18.4562425790
        0.2192340184        0.4748768984      -17.3031372556
        0.2192340184        0.4898990910      -15.6233812471
        0.2192340184        0.5049212835      -13.4801275534
        0.2192340184        0.5199434761      -11.0460299963
        0.2192340184        0.5349656687       -8.5590952851
        0.2192340184        0.5499878613       -6.2549737720
        0.2192340184        0.5650100538       -4.3065410008
        0.2192340184        0.5800322464       -2.7940317586
        0.2192340184        0.5950544390       -1.7103882538
        0.2192340184        0.6100766316       -0.9900225053
        0.2192340184        0.6250988242       -0.5433273338
        0.2192340184        0.6401210167       -0.2835620050
        0.2192340184        0.6551432093       -0.1411549817
        0.2192340184        0.6701654019       -0.0671982118
        0.2192340184        0.6851875945       -0.0306584077
        0.2192340184        0.7002097870       -0.0134249099
        0.2192340184        0.7152319796       -0.0056469898
        0.2192340184        0.7302541722       -0.0022825922
        0.2192340184        0.7452763648       -0.0008866884
        0.2192340184        0.7602985573       -0.0003309721
        0.2192340184        0.7753207499       -0.0001186902
        0.2192340184        0.7903429425       -0.0000408792
        0.2192340184        0.8053651351       -0.0000135277
        0.2192340184        0.8203873276       -0.0000043030
        0.2192340184        0.8354095202       -0.0000013153
        0.2192340184        0.8504317128        0.0000000000
        0.2192340184        0.8654539054        0.0000000000
        0.2192340184        0.8804760979        0.0000000000
        0.2192340184        0.8954982905        0.0000000000
        0.2192340184        0.9105204831        0.0000000000
        0.2192340184        0.9255426757        0.0000000000
        0.2192340184        0.9405648682        0.0000000000
        0.2192340184        0.9555870608        0.0000000000
        0.2192340184        0.9706092534        0.0000000000
        0.2192340184        0.9856314460        0.0000000000
        0.2192340184        1.0006536385        0.0000000000
        0.2192340184        1.0156758311        0.0000000000
        0.2192340184        1.0306980237        0.0000000000
        0.2192340184        1.0457202163        0.0000000000
        0.2192340184        1.0607424088        0.0000000000
        0.2192340184        1.0757646014        0.0000000000
        0.2192340184        1.0907867940        0.0000000000
        0.2192340184        1.1058089866        0.0000000000
        0.2192340184        1.1208311792        0.0000000000
        0.2192340184        1.1358533717        0.0000000000
        0.2192340184        1.1508755643        0.0000000000
        0.2192340184        1.1658977569        0.0000000000
        0.2192340184        1.1809199495        0.0000000000
        0.2192340184        1.1959421420        0.0000000000
        0.2192340184        1.2109643346        0.0000000000
        0.2192340184        1.2259865272        0.0000000000
        0.2192340184        1.2410087198        0.0000000000
        0.2192340184        1.2560309123        0.0000000000
        0.2192340184        1.2710531049        0.0000000000
        0.2192340184        1.2860752975        0.0000000000
        0.2192340184        1.3010974901        0.0000000000
        0.2192340184        1.3161196826        0.0000000000
        0.2192340184        1.3311418752        0.0000000000
        0.2192340184        1.3461640678        0.0000000000
        0.2192340184        1.3611862604        0.0000000000
        0.2192340184        1.3762084529        0.0000000000
        0.2192340184        1.3912306455        0.0000000000
        0.2192340184        1.4062528381        0.0000000000
        0.2192340184        1.4212750307        0.0000000000
        0.2192340184        1.4362972232        0.0000000000
        0.2192340184        1.4513194158        0.0000000000
        0.2192340184        1.4663416084        0.0000000000
        0.2192340184        1.4813638010        0.0000000000
        0.2192340184        1.4963859935        0.0000000000
        0.2192340184        1.5114081861        0.0000000000
        0.2192340184        1.5264303787        0.0000000000
        0.2192340184        1.5414525713        0.0000000000
        0.2192340184        1.5564747638        0.0000000000
        0.2192340184        1.5714969564        0.0000000000
        0.2192340184        1.5865191490        0.0000000000

        0.2342088300        0.0993220840       -0.0226099202
        0.2342088300        0.1143442766       -0.0618102994
        0.2342088300        0.1293664692       -0.1553117359
        0.2342088300        0.1443886617       -0.3589494897
        0.2342088300        0.1594108543       -0.7636922881
        0.2342088300        0.1744330469       -1.4973252770
        0.2342088300        0.1894552395       -2.7089276915
        0.2342088300        0.2044774320       -4.5298727966
        0.2342088300        0.2194996246       -7.0163754783
        0.2342088300        0.2345218172      -10.0946070513
        0.2342088300        0.2495440098      -13.5395503964
        0.2342088300        0.2645662023      -17.0113536309
        0.2342088300        0.2795883949      -20.1459761406
        0.2342088300        0.2946105875      -22.6644491293
        0.2342088300        0.3096327801      -24.4498661922
        0.2342088300        0.3246549726      -25.5568840558
        0.2342088300        0.3396771652      -26.1563021608
        0.2342088300        0.3546993578      -26.4511902281
        0.2342088300        0.3697215504      -26.6082182066
        0.2342088300        0.3847437429      -26.7266769136
        0.2342088300        0.3997659355      -26.8376876959
        0.2342088300        0.4147881281      -26.9109474524
        0.2342088300        0.4298103207      -26.8550503261
        0.2342088300        0.4448325132      -26.5186946981
        0.2342088300        0.4598547058      -25.7129027002
        0.2342088300        0.4748768984      -24.2654948104
        0.2342088300        0.4898990910      -22.0939515068
        0.2342088300        0.5049212835      -19.2616186497
        0.2342088300        0.5199434761      -15.9835319348
        0.2342088300        0.5349656687      -12.5733657638
        0.2342088300        0.5499878613       -9.3549453700
        0.2342088300        0.5650100538       -6.5786033739
        0.2342088300        0.5800322464       -4.3750754358
        0.2342088300        0.5950544390       -2.7560922864
        0.2342088300        0.6100766316       -1.6483938233
        0.2342088300        0.6250988242       -0.9385341912
        0.2342088300        0.6401210167       -0.5100766516
        0.2342088300        0.6551432093       -0.2652580722
        0.2342088300        0.6701654019       -0.1322457308
        0.2342088300        0.6851875945       -0.0632913785
        0.2342088300        0.7002097870       -0.0290989648
        0.2342088300        0.7152319796       -0.0128559345
        0.2342088300        0.7302541722       -0.0054578205
        0.2342088300        0.7452763648       -0.0022262087
        0.2342088300        0.7602985573       -0.0008723327
        0.2342088300        0.7753207499       -0.0003283585
        0.2342088300        0.7903429425       -0.0001187333
        0.2342088300        0.8053651351       -0.0000412610
        0.2342088300        0.8203873276       -0.0000137865
        0.2342088300        0.8354095202       -0.0000044285
        0.2342088300        0.8504317128       -0.0000013669
        0.2342088300        0.8654539054        0.0000000000
        0.2342088300        0.8804760979        0.0000000000
        0.2342088300        0.8954982905        0.0000000000
        0.2342088300        0.9105204831        0.0000000000
        0.2342088300        0.9255426757        0.0000000000
        0.2342088300        0.9405648682        0.0000000000
        0.2342088300        0.9555870608        0.0000000000
        0.2342088300        0.9706092534        0.0000000000
        0.2342088300        0.9856314460        0.0000000000
        0.2342088300        1.0006536385        0.0000000000
        0.2342088300        1.0156758311        0.0000000000
        0.2342088300        1.0306980237        0.0000000000
        0.2342088300        1.0457202163        0.0000000000
        0.2342088300        1.0607424088        0.0000000000
        0.2342088300        1.0757646014        0.0000000000
        0.2342088300        1.0907867940        0.0000000000
        0.2342088300        1.1058089866        0.0000000000
        0.2342088300        1.1208311792        0.0000000000
        0.2342088300        1.1358533717        0.0000000000
        0.2342088300        1.1508755643        0.0000000000
        0.2342088300        1.1658977569        0.0000000000
        0.2342088300        1.1809199495        0.0000000000
        0.2342088300        1.1959421420        0.0000000000
        0.2342088300        1.2109643346        0.0000000000
        0.2342088300        1.2259865272        0.0000000000
        0.2342088300        1.2410087198        0.0000000000
        0.2342088300        1.2560309123        0.0000000000
        0.2342088300        1.2710531049        0.0000000000
        0.2342088300        1.2860752975        0.0000000000
        0.2342088300        1.3010974901        0.0000000000
        0.2342088300        1.3161196826        0.0000000000
        0.2342088300        1.3311418752        0.0000000000
        0.2342088300        1.3461640678        0.0000000000
        0.2342088300        1.3611862604        0.0000000000
        0.2342088300        1.3762084529        0.0000000000
        0.2342088300        1.3912306455        0.0000000000
        0.2342088300        1.4062528381        0.0000000000
        0.2342088300        1.4212750307        0.0000000000
        0.2342088300        1.4362972232        0.0000000000
        0.2342088300        1.4513194158        0.0000000000
        0.2342088300        1.4663416084        0.0000000000
        0.2342088300        1.4813638010        0.0000000000
        0.2342088300        1.4963859935        0.0000000000
        0.2342088300        1.5114081861        0.0000000000
        0.2342088300        1.5264303787        0.0000000000
        0.2342088300        1.5414525713        0.0000000000
        0.2342088300        1.5564747638        0.0000000000
        0.2342088300        1.5714969564        0.0000000000
        0.2342088300        1.5865191490        0.0000000000

        0.2491836416        0.0993220840       -0.0311174048
        0.2491836416        0.1143442766       -0.0849710378
        0.2491836416        0.1293664692       -0.2132221549
        0.2491836416        0.1443886617       -0.4920166819
        0.2491836416        0.1594108543       -1.0448866918
        0.2491836416        0.1744330469       -2.0442742081
        0.2491836416        0.1894552395       -3.6892531877
        0.2491836416        0.2044774320       -6.1512621125
        0.2491836416        0.2194996246       -9.4954515826
        0.2491836416        0.2345218172      -13.6071800222
        0.2491836416        0.2495440098      -18.1665579087
        0.2491836416        0.2645662023      -22.7027659723
        0.2491836416        0.2795883949      -26.7220071541
        0.2491836416        0.2946105875      -29.8583537198
        0.2491836416        0.3096327801      -31.9768744021
        0.2491836416        0.3246549726      -33.1813909083
        0.2491836416        0.3396771652      -33.7321441001
        0.2491836416        0.3546993578      -33.9254211006
        0.2491836416        0.3697215504      -33.9967212346
        0.2491836416        0.3847437429      -34.0794245344
        0.2491836416        0.3997659355      -34.2088241208
        0.2491836416        0.4147881281      -34.3389004614
        0.2491836416        0.4298103207      -34.3491071769
        0.2491836416        0.4448325132      -34.0467880957
        0.2491836416        0.4598547058      -33.1904289092
        0.2491836416        0.4748768984      -31.5513817205
        0.2491836416        0.4898990910      -29.0017801899
        0.2491836416        0.5049212835      -25.5881883629
        0.2491836416        0.5199434761      -21.5481704791
        0.2491836416        0.5349656687      -17.2547548192
        0.2491836416        0.5499878613      -13.1126558479
        0.2491836416        0.5650100538       -9.4534237868
        0.2491836416        0.5800322464       -6.4710499432
        0.2491836416        0.5950544390       -4.2130711336
        0.2491836416        0.6100766316       -2.6147316223
        0.2491836416        0.6250988242       -1.5505150183
        0.2491836416        0.6401210167       -0.8803758704
        0.2491836416        0.6551432093       -0.4794365537
        0.2491836416        0.6701654019       -0.2506987946
        0.2491836416        0.6851875945       -0.1259472988
        0.2491836416        0.7002097870       -0.0608020585
        0.2491836416        0.7152319796       -0.0282035992
        0.2491836416        0.7302541722       -0.0125679572
        0.2491836416        0.7452763648       -0.0053793171
        0.2491836416        0.7602985573       -0.0022114262
        0.2491836416        0.7753207499       -0.0008732937
        0.2491836416        0.7903429425       -0.0003313687
        0.2491836416        0.8053651351       -0.0001208730
        0.2491836416        0.8203873276       -0.0000424009
        0.2491836416        0.8354095202       -0.0000143000
        0.2491836416        0.8504317128       -0.0000046331
        0.2491836416        0.8654539054       -0.0000014400
        0.2491836416        0.8804760979        0.0000000000
        0.2491836416        0.8954982905        0.0000000000
        0.2491836416        0.9105204831        0.0000000000
        0.2491836416        0.9255426757        0.0000000000
        0.2491836416        0.9405648682        0.0000000000
        0.2491836416        0.9555870608        0.0000000000
        0.2491836416        0.9706092534        0.0000000000
        0.2491836416        0.9856314460        0.0000000000
        0.2491836416        1.0006536385        0.0000000000
        0.2491836416        1.0156758311        0.0000000000
        0.2491836416        1.0306980237        0.0000000000
        0.2491836416        1.0457202163        0.0000000000
        0.2491836416        1.0607424088        0.0000000000
        0.2491836416        1.0757646014        0.0000000000
        0.2491836416        1.0907867940        0.0000000000
        0.2491836416        1.1058089866        0.0000000000
        0.2491836416        1.1208311792        0.0000000000
        0.2491836416        1.1358533717        0.0000000000
        0.2491836416        1.1508755643        0.0000000000
        0.2491836416        1.1658977569        0.0000000000
        0.2491836416        1.1809199495        0.0000000000
        0.2491836416        1.1959421420        0.0000000000
        0.2491836416        1.2109643346        0.0000000000
        0.2491836416        1.2259865272        0.0000000000
        0.2491836416        1.2410087198        0.0000000000
        0.2491836416        1.2560309123        0.0000000000
        0.2491836416        1.2710531049        0.0000000000
        0.2491836416        1.2860752975        0.0000000000
        0.2491836416        1.3010974901        0.0000000000
        0.2491836416        1.3161196826        0.0000000000
        0.2491836416        1.3311418752        0.0000000000
        0.2491836416        1.3461640678        0.0000000000
        0.2491836416        1.3611862604        0.0000000000
        0.2491836416        1.3762084529        0.0000000000
        0.2491836416        1.3912306455        0.0000000000
        0.2491836416        1.4062528381        0.0000000000
        0.2491836416        1.4212750307        0.0000000000
        0.2491836416        1.4362972232        0.0000000000
        0.2491836416        1.4513194158        0.0000000000
        0.2491836416        1.4663416084        0.0000000000
        0.2491836416        1.4813638010        0.0000000000
        0.2491836416        1.4963859935        0.0000000000
        0.2491836416        1.5114081861        0.0000000000
        0.2491836416        1.5264303787        0.0000000000
        0.2491836416        1.5414525713        0.0000000000
        0.2491836416        1.5564747638        0.0000000000
        0.2491836416        1.5714969564        0.0000000000
        0.2491836416        1.5865191490        0.0000000000

        0.2641584531        0.0993220840       -0.0401978761
        0.2641584531        0.1143442766       -0.1096187043
        0.2641584531        0.1293664692       -0.2746416377
        0.2641584531        0.1443886617       -0.6325975879
        0.2641584531        0.1594108543       -1.3406268392
        0.2641584531        0.1744330469       -2.6165350202
        0.2641584531        0.1894552395       -4.7087768576
        0.2641584531        0.2044774320       -7.8256487689
        0.2641584531        0.2194996246      -12.0344829474
        0.2641584531        0.2345218172      -17.1697782440
        0.2641584531        0.2495440098      -22.8055424418
        0.2641584531        0.2645662023      -28.3312999579
        0.2641584531        0.2795883949      -33.1213320174
        0.2641584531        0.2946105875      -36.7294231522
        0.2641584531        0.3096327801      -39.0173806088
        0.2641584531        0.3246549726      -40.1572858375
        0.2641584531        0.3396771652      -40.5169490016
        0.2641584531        0.3546993578      -40.4983059693
        0.2641584531        0.3697215504      -40.4100220767
        0.2641584531        0.3847437429      -40.4165949807
        0.2641584531        0.3997659355      -40.5509586704
        0.2641584531        0.4147881281      -40.7466537596
        0.2641584531        0.4298103207      -40.8557031583
        0.2641584531        0.4448325132      -40.6534355860
        0.2641584531        0.4598547058      -39.8589421375
        0.2641584531        0.4748768984      -38.1961525020
        0.2641584531        0.4898990910      -35.4885346799
        0.2641584531        0.5049212835      -31.7462536516
        0.2641584531        0.5199434761      -27.1967488417
        0.2641584531        0.5349656687      -22.2362028370
        0.2641584531        0.5499878613      -17.3218205226
        0.2641584531        0.5650100538      -12.8537981525
        0.2641584531        0.5800322464       -9.0942742781
        0.2641584531        0.5950544390       -6.1445425082
        0.2641584531        0.6100766316       -3.9718498591
        0.2641584531        0.6250988242       -2.4605268231
        0.2641584531        0.6401210167       -1.4628119560
        0.2641584531        0.6551432093       -0.8353313175
        0.2641584531        0.6701654019       -0.4583744448
        0.2641584531        0.6851875945       -0.2417107577
        0.2641584531        0.7002097870       -0.1224645571
        0.2641584531        0.7152319796       -0.0596008481
        0.2641584531        0.7302541722       -0.0278566239
        0.2641584531        0.7452763648       -0.0125027780
        0.2641584531        0.7602985573       -0.0053894209
        0.2641584531        0.7753207499       -0.0022319264
        0.2641584531        0.7903429425       -0.0008883998
        0.2641584531        0.8053651351       -0.0003400184
        0.2641584531        0.8203873276       -0.0001251409
        0.2641584531        0.8354095202       -0.0000442610
        0.2641584531        0.8504317128       -0.0000150246
        0.2641584531        0.8654539054       -0.0000048855
        0.2641584531        0.8804760979       -0.0000015174
        0.2641584531        0.8954982905        0.0000000000
        0.2641584531        0.9105204831        0.0000000000
        0.2641584531        0.9255426757        0.0000000000
        0.2641584531        0.9405648682        0.0000000000
        0.2641584531        0.9555870608        0.0000000000
        0.2641584531        0.9706092534        0.0000000000
        0.2641584531        0.9856314460        0.0000000000
        0.2641584531        1.0006536385        0.0000000000
        0.2641584531        1.0156758311        0.0000000000
        0.2641584531        1.0306980237        0.0000000000
        0.2641584531        1.0457202163        0.0000000000
        0.2641584531        1.0607424088        0.0000000000
        0.2641584531        1.0757646014        0.0000000000
        0.2641584531        1.0907867940        0.0000000000
        0.2641584531        1.1058089866        0.0000000000
        0.2641584531        1.1208311792        0.0000000000
        0.2641584531        1.1358533717        0.0000000000
        0.2641584531        1.1508755643        0.0000000000
        0.2641584531        1.1658977569        0.0000000000
        0.2641584531        1.1809199495        0.0000000000
        0.2641584531        1.1959421420        0.0000000000
        0.2641584531        1.2109643346        0.0000000000
        0.2641584531        1.2259865272        0.0000000000
        0.2641584531        1.2410087198        0.0000000000
        0.2641584531        1.2560309123        0.0000000000
        0.2641584531        1.2710531049        0.0000000000
        0.2641584531        1.2860752975        0.0000000000
        0.2641584531        1.3010974901        0.0000000000
        0.2641584531        1.3161196826        0.0000000000
        0.2641584531        1.3311418752        0.0000000000
        0.2641584531        1.3461640678        0.0000000000
        0.2641584531        1.3611862604        0.0000000000
        0.2641584531        1.3762084529        0.0000000000
        0.2641584531        1.3912306455        0.0000000000
        0.2641584531        1.4062528381        0.0000000000
        0.2641584531        1.4212750307        0.0000000000
        0.2641584531        1.4362972232        0.0000000000
        0.2641584531        1.4513194158        0.0000000000
        0.2641584531        1.4663416084        0.0000000000
        0.2641584531        1.4813638010        0.0000000000
        0.2641584531        1.4963859935        0.0000000000
        0.2641584531        1.5114081861        0.0000000000
        0.2641584531        1.5264303787        0.0000000000
        0.2641584531        1.5414525713        0.0000000000
        0.2641584531        1.5564747638        0.0000000000
        0.2641584531        1.5714969564        0.0000000000
        0.2641584531        1.5865191490        0.0000000000

        0.2791332647        0.0993220840       -0.0490396308
        0.2791332647        0.1143442766       -0.1335205138
        0.2791332647        0.1293664692       -0.3339255555
        0.2791332647        0.1443886617       -0.7675685909
        0.2791332647        0.1594108543       -1.6228295932
        0.2791332647        0.1744330469       -3.1587440752
        0.2791332647        0.1894552395       -5.6668302052
        0.2791332647        0.2044774320       -9.3839590444
        0.2791332647        0.2194996246      -14.3707091196
        0.2791332647        0.2345218172      -20.4036460201
        0.2791332647        0.2495440098      -26.9485788010
        0.2791332647        0.2645662023      -33.2606956752
        0.2791332647        0.2795883949      -38.5954649624
        0.2791332647        0.2946105875      -42.4449714925
        0.2791332647        0.3096327801      -44.6875282318
        0.2791332647        0.3246549726      -45.5798050728
        0.2791332647        0.3396771652      -45.6067882863
        0.2791332647        0.3546993578      -45.2777791345
        0.2791332647        0.3697215504      -44.9692881407
        0.2791332647        0.3847437429      -44.8671357148
        0.2791332647        0.3997659355      -44.9917891181
        0.2791332647        0.4147881281      -45.2513002480
        0.2791332647        0.4298103207      -45.4752800071
        0.2791332647        0.4448325132      -45.4239128044
        0.2791332647        0.4598547058      -44.8015150065
        0.2791332647        0.4748768984      -43.3068616543
        0.2791332647        0.4898990910      -40.7222882811
        0.2791332647        0.5049212835      -37.0058811188
        0.2791332647        0.5199434761      -32.3365821681
        0.2791332647        0.5349656687      -27.0828275580
        0.2791332647        0.5499878613      -21.7062590373
        0.2791332647        0.5650100538      -16.6441890954
        0.2791332647        0.5800322464      -12.2184334511
        0.2791332647        0.5950544390       -8.5966481353
        0.2791332647        0.6100766316       -5.8038184085
        0.2791332647        0.6250988242       -3.7634064226
        0.2791332647        0.6401210167       -2.3452098701
        0.2791332647        0.6551432093       -1.4047543853
        0.2791332647        0.6701654019       -0.8087066847
        0.2791332647        0.6851875945       -0.4473315904
        0.2791332647        0.7002097870       -0.2376670335
        0.2791332647        0.7152319796       -0.1212519282
        0.2791332647        0.7302541722       -0.0593931213
        0.2791332647        0.7452763648       -0.0279354243
        0.2791332647        0.7602985573       -0.0126208695
        0.2791332647        0.7753207499       -0.0054795696
        0.2791332647        0.7903429425       -0.0022872720
        0.2791332647        0.8053651351       -0.0009180646
        0.2791332647        0.8203873276       -0.0003542004
        0.2791332647        0.8354095202       -0.0001312027
        0.2791332647        0.8504317128       -0.0000465772
        0.2791332647        0.8654539054       -0.0000158113
        0.2791332647        0.8804760979       -0.0000051190
        0.2791332647        0.8954982905       -0.0000015773
        0.2791332647        0.9105204831        0.0000000000
        0.2791332647        0.9255426757        0.0000000000
        0.2791332647        0.9405648682        0.0000000000
        0.2791332647        0.9555870608        0.0000000000
        0.2791332647        0.9706092534        0.0000000000
        0.2791332647        0.9856314460        0.0000000000
        0.2791332647        1.0006536385        0.0000000000
        0.2791332647        1.0156758311        0.0000000000
        0.2791332647        1.0306980237        0.0000000000
        0.2791332647        1.0457202163        0.0000000000
        0.2791332647        1.0607424088        0.0000000000
        0.2791332647        1.0757646014        0.0000000000
        0.2791332647        1.0907867940        0.0000000000
        0.2791332647        1.1058089866        0.0000000000
        0.2791332647        1.1208311792        0.0000000000
        0.2791332647        1.1358533717        0.0000000000
        0.2791332647        1.1508755643        0.0000000000
        0.2791332647        1.1658977569        0.0000000000
        0.2791332647        1.1809199495        0.0000000000
        0.2791332647        1.1959421420        0.0000000000
        0.2791332647        1.2109643346        0.0000000000
        0.2791332647        1.2259865272        0.0000000000
        0.2791332647        1.2410087198        0.0000000000
        0.2791332647        1.2560309123        0.0000000000
        0.2791332647        1.2710531049        0.0000000000
        0.2791332647        1.2860752975        0.0000000000
        0.2791332647        1.3010974901        0.0000000000
        0.2791332647        1.3161196826        0.0000000000
        0.2791332647        1.3311418752        0.0000000000
        0.2791332647        1.3461640678        0.0000000000
        0.2791332647        1.3611862604        0.0000000000
        0.2791332647        1.3762084529        0.0000000000
        0.2791332647        1.3912306455        0.0000000000
        0.2791332647        1.4062528381        0.0000000000
        0.2791332647        1.4212750307        0.0000000000
        0.2791332647        1.4362972232        0.0000000000
        0.2791332647        1.4513194158        0.0000000000
        0.2791332647        1.4663416084        0.0000000000
        0.2791332647        1.4813638010        0.0000000000
        0.2791332647        1.4963859935        0.0000000000
        0.2791332647        1.5114081861        0.0000000000
        0.2791332647        1.5264303787        0.0000000000
        0.2791332647        1.5414525713        0.0000000000
        0.2791332647        1.5564747638        0.0000000000
        0.2791332647        1.5714969564        0.0000000000
        0.2791332647        1.5865191490        0.0000000000

        0.2941080762        0.0993220840       -0.0569217173
        0.2941080762        0.1143442766       -0.1547056578
        0.2941080762        0.1293664692       -0.3861282992
        0.2941080762        0.1443886617       -0.8855310940
        0.2941080762        0.1594108543       -1.8673520977
        0.2941080762        0.1744330469       -3.6238774598
        0.2941080762        0.1894552395       -6.4791228833
        0.2941080762        0.2044774320      -10.6870160255
        0.2941080762        0.2194996246      -16.2922067894
        0.2941080762        0.2345218172      -23.0107707747
        0.2941080762        0.2495440098      -30.2079180930
        0.2941080762        0.2645662023      -37.0229622065
        0.2941080762        0.2795883949      -42.6185561021
        0.2941080762        0.2946105875      -46.4520383080
        0.2941080762        0.3096327801      -48.4389558668
        0.2941080762        0.3246549726      -48.9303535024
        0.2941080762        0.3396771652      -48.5265925103
        0.2941080762        0.3546993578      -47.8337249741
        0.2941080762        0.3697215504      -47.2808754189
        0.2941080762        0.3847437429      -47.0594038810
        0.2941080762        0.3997659355      -47.1648069458
        0.2941080762        0.4147881281      -47.4746714496
        0.2941080762        0.4298103207      -47.8030884161
        0.2941080762        0.4448325132      -47.9160175277
        0.2941080762        0.4598547058      -47.5347829972
        0.2941080762        0.4748768984      -46.3658223139
        0.2941080762        0.4898990910      -44.1703102979
        0.2941080762        0.5049212835      -40.8495532488
        0.2941080762        0.5199434761      -36.5011596519
        0.2941080762        0.5349656687      -31.4123111084
        0.2941080762        0.5499878613      -25.9903356282
        0.2941080762        0.5650100538      -20.6623037258
        0.2941080762        0.5800322464      -15.7848946421
        0.2941080762        0.5950544390      -11.5922435801
        0.2941080762        0.6100766316       -8.1867367773
        0.2941080762        0.6250988242       -5.5607820373
        0.2941080762        0.6401210167       -3.6324140373
        0.2941080762        0.6551432093       -2.2811323025
        0.2941080762        0.6701654019       -1.3766119203
        0.2941080762        0.6851875945       -0.7979643531
        0.2941080762        0.7002097870       -0.4441295411
        0.2941080762        0.7152319796       -0.2373067917
        0.2941080762        0.7302541722       -0.1217334552
        0.2941080762        0.7452763648       -0.0599714579
        0.2941080762        0.7602985573       -0.0283876185
        0.2941080762        0.7753207499       -0.0129175653
        0.2941080762        0.7903429425       -0.0056520608
        0.2941080762        0.8053651351       -0.0023773371
        0.2941080762        0.8203873276       -0.0009603266
        0.2941080762        0.8354095202       -0.0003719315
        0.2941080762        0.8504317128       -0.0001378136
        0.2941080762        0.8654539054       -0.0000487427
        0.2941080762        0.8804760979       -0.0000164185
        0.2941080762        0.8954982905       -0.0000052586
        0.2941080762        0.9105204831       -0.0000015987
        0.2941080762        0.9255426757        0.0000000000
        0.2941080762        0.9405648682        0.0000000000
        0.2941080762        0.9555870608        0.0000000000
        0.2941080762        0.9706092534        0.0000000000
        0.2941080762        0.9856314460        0.0000000000
        0.2941080762        1.0006536385        0.0000000000
        0.2941080762        1.0156758311        0.0000000000
        0.2941080762        1.0306980237        0.0000000000
        0.2941080762        1.0457202163        0.0000000000
        0.2941080762        1.0607424088        0.0000000000
        0.2941080762        1.0757646014        0.0000000000
        0.2941080762        1.0907867940        0.0000000000
        0.2941080762        1.1058089866        0.0000000000
        0.2941080762        1.1208311792        0.0000000000
        0.2941080762        1.1358533717        0.0000000000
        0.2941080762        1.1508755643        0.0000000000
        0.2941080762        1.1658977569        0.0000000000
        0.2941080762        1.1809199495        0.0000000000
        0.2941080762        1.1959421420        0.0000000000
        0.2941080762        1.2109643346        0.0000000000
        0.2941080762        1.2259865272        0.0000000000
        0.2941080762        1.2410087198        0.0000000000
        0.2941080762        1.2560309123        0.0000000000
        0.2941080762        1.2710531049        0.0000000000
        0.2941080762        1.2860752975        0.0000000000
        0.2941080762        1.3010974901        0.0000000000
        0.2941080762        1.3161196826        0.0000000000
        0.2941080762        1.3311418752        0.0000000000
        0.2941080762        1.3461640678        0.0000000000
        0.2941080762        1.3611862604        0.0000000000
        0.2941080762        1.3762084529        0.0000000000
        0.2941080762        1.3912306455        0.0000000000
        0.2941080762        1.4062528381        0.0000000000
        0.2941080762        1.4212750307        0.0000000000
        0.2941080762        1.4362972232        0.0000000000
        0.2941080762        1.4513194158        0.0000000000
        0.2941080762        1.4663416084        0.0000000000
        0.2941080762        1.4813638010        0.0000000000
        0.2941080762        1.4963859935        0.0000000000
        0.2941080762        1.5114081861        0.0000000000
        0.2941080762        1.5264303787        0.0000000000
        0.2941080762        1.5414525713        0.0000000000
        0.2941080762        1.5564747638        0.0000000000
        0.2941080762        1.5714969564        0.0000000000
        0.2941080762        1.5865191490        0.0000000000

        0.3090828878        0.0993220840       -0.0634146680
        0.3090828878        0.1143442766       -0.1720149640
        0.3090828878        0.1293664692       -0.4283853607
        0.3090828878        0.1443886617       -0.9800044193
        0.3090828878        0.1594108543       -2.0607733926
        0.3090828878        0.1744330469       -3.9865037500
        0.3090828878        0.1894552395       -7.1015928896
        0.3090828878        0.2044774320      -11.6651082710
        0.3090828878        0.2194996246      -17.6984865272
        0.3090828878        0.2345218172      -24.8596843499
        0.3090828878        0.2495440098      -32.4285521338
        0.3090828878        0.2645662023      -39.4555895270
        0.3090828878        0.2795883949      -45.0433962874
        0.3090828878        0.2946105875      -48.6437206710
        0.3090828878        0.3096327801      -50.2263645456
        0.3090828878        0.3246549726      -50.2376971142
        0.3090828878        0.3396771652      -49.3803185559
        0.3090828878        0.3546993578      -48.3358902959
        0.3090828878        0.3697215504      -47.5637397445
        0.3090828878        0.3847437429      -47.2419220265
        0.3090828878        0.3997659355      -47.3284130414
        0.3090828878        0.4147881281      -47.6661790713
        0.3090828878        0.4298103207      -48.0605863701
        0.3090828878        0.4448325132      -48.3031536119
        0.3090828878        0.4598547058      -48.1637596508
        0.3090828878        0.4748768984      -47.3930192886
        0.3090828878        0.4898990910      -45.7606834555
        0.3090828878        0.5049212835      -43.1217604872
        0.3090828878        0.5199434761      -39.4763900390
        0.3090828878        0.5349656687      -34.9895340660
        0.3090828878        0.5499878613      -29.9590825256
        0.3090828878        0.5650100538      -24.7477236754
        0.3090828878        0.5800322464      -19.7074441873
        0.3090828878        0.5950544390      -15.1213892230
        0.3090828878        0.6100766316      -11.1740109896
        0.3090828878        0.6250988242       -7.9476902707
        0.3090828878        0.6401210167       -5.4376655287
        0.3090828878        0.6551432093       -3.5763326789
        0.3090828878        0.6701654019       -2.2597075191
        0.3090828878        0.6851875945       -1.3710276342
        0.3090828878        0.7002097870       -0.7985464041
        0.3090828878        0.7152319796       -0.4464887648
        0.3090828878        0.7302541722       -0.2397159550
        0.3090828878        0.7452763648       -0.1236442551
        0.3090828878        0.7602985573       -0.0613024106
        0.3090828878        0.7753207499       -0.0292249315
        0.3090828878        0.7903429425       -0.0133948061
        0.3090828878        0.8053651351       -0.0058974843
        0.3090828878        0.8203873276       -0.0024904837
        0.3090828878        0.8354095202       -0.0010066796
        0.3090828878        0.8504317128       -0.0003886069
        0.3090828878        0.8654539054       -0.0001429648
        0.3090828878        0.8804760979       -0.0000500369
        0.3090828878        0.8954982905       -0.0000166434
        0.3090828878        0.9105204831       -0.0000052570
        0.3090828878        0.9255426757       -0.0000015779
        0.3090828878        0.9405648682        0.0000000000
        0.3090828878        0.9555870608        0.0000000000
        0.3090828878        0.9706092534        0.0000000000
        0.3090828878        0.9856314460        0.0000000000
        0.3090828878        1.0006536385        0.0000000000
        0.3090828878        1.0156758311        0.0000000000
        0.3090828878        1.0306980237        0.0000000000
        0.3090828878        1.0457202163        0.0000000000
        0.3090828878        1.0607424088        0.0000000000
        0.3090828878        1.0757646014        0.0000000000
        0.3090828878        1.0907867940        0.0000000000
        0.3090828878        1.1058089866        0.0000000000
        0.3090828878        1.1208311792        0.0000000000
        0.3090828878        1.1358533717        0.0000000000
        0.3090828878        1.1508755643        0.0000000000
        0.3090828878        1.1658977569        0.0000000000
        0.3090828878        1.1809199495        0.0000000000
        0.3090828878        1.1959421420        0.0000000000
        0.3090828878        1.2109643346        0.0000000000
        0.3090828878        1.2259865272        0.0000000000
        0.3090828878        1.2410087198        0.0000000000
        0.3090828878        1.2560309123        0.0000000000
        0.3090828878        1.2710531049        0.0000000000
        0.3090828878        1.2860752975        0.0000000000
        0.3090828878        1.3010974901        0.0000000000
        0.3090828878        1.3161196826        0.0000000000
        0.3090828878        1.3311418752        0.0000000000
        0.3090828878        1.3461640678        0.0000000000
        0.3090828878        1.3611862604        0.0000000000
        0.3090828878        1.3762084529        0.0000000000
        0.3090828878        1.3912306455        0.0000000000
        0.3090828878        1.4062528381        0.0000000000
        0.3090828878        1.4212750307        0.0000000000
        0.3090828878        1.4362972232        0.0000000000
        0.3090828878        1.4513194158        0.0000000000
        0.3090828878        1.4663416084        0.0000000000
        0.3090828878        1.4813638010        0.0000000000
        0.3090828878        1.4963859935        0.0000000000
        0.3090828878        1.5114081861        0.0000000000
        0.3090828878        1.5264303787        0.0000000000
        0.3090828878        1.5414525713        0.0000000000
        0.3090828878        1.5564747638        0.0000000000
        0.3090828878        1.5714969564        0.0000000000
        0.3090828878        1.5865191490        0.0000000000

        0.3240576993        0.0993220840       -0.0684583144
        0.3240576993        0.1143442766       -0.1853101857
        0.3240576993        0.1293664692       -0.4604275088
        0.3240576993        0.1443886617       -1.0505790628
        0.3240576993        0.1594108543       -2.2027536494
        0.3240576993        0.1744330469       -4.2471786837
        0.3240576993        0.1894552395       -7.5378393208
        0.3240576993        0.2044774320      -12.3293472363
        0.3240576993        0.2194996246      -18.6160305331
        0.3240576993        0.2345218172      -26.0041595454
        0.3240576993        0.2495440098      -33.7072265075
        0.3240576993        0.2645662023      -40.7160777668
        0.3240576993        0.2795883949      -46.1051953223
        0.3240576993        0.2946105875      -49.3455746699
        0.3240576993        0.3096327801      -50.4709919637
        0.3240576993        0.3246549726      -50.0153238269
        0.3240576993        0.3396771652      -48.7620858336
        0.3240576993        0.3546993578      -47.4416933644
        0.3240576993        0.3697215504      -46.5191121354
        0.3240576993        0.3847437429      -46.1414416846
        0.3240576993        0.3997659355      -46.2194501886
        0.3240576993        0.4147881281      -46.5591447538
        0.3240576993        0.4298103207      -46.9621767137
        0.3240576993        0.4448325132      -47.2592871732
        0.3240576993        0.4598547058      -47.2922970631
        0.3240576993        0.4748768984      -46.8872959257
        0.3240576993        0.4898990910      -45.8554884888
        0.3240576993        0.5049212835      -44.0302385998
        0.3240576993        0.5199434761      -41.3210195328
        0.3240576993        0.5349656687      -37.7544819733
        0.3240576993        0.5499878613      -33.4823297737
        0.3240576993        0.5650100538      -28.7544909391
        0.3240576993        0.5800322464      -23.8707163804
        0.3240576993        0.5950544390      -19.1278820133
        0.3240576993        0.6100766316      -14.7762900081
        0.3240576993        0.6250988242      -10.9918570585
        0.3240576993        0.6401210167       -7.8658345255
        0.3240576993        0.6551432093       -5.4101628417
        0.3240576993        0.6701654019       -3.5741718407
        0.3240576993        0.6851875945       -2.2670323667
        0.3240576993        0.7002097870       -1.3804085235
        0.3240576993        0.7152319796       -0.8070772443
        0.3240576993        0.7302541722       -0.4532976696
        0.3240576993        0.7452763648       -0.2447140148
        0.3240576993        0.7602985573       -0.1270336696
        0.3240576993        0.7753207499       -0.0634086312
        0.3240576993        0.7903429425       -0.0304120594
        0.3240576993        0.8053651351       -0.0139959376
        0.3240576993        0.8203873276       -0.0061683227
        0.3240576993        0.8354095202       -0.0025976347
        0.3240576993        0.8504317128       -0.0010430872
        0.3240576993        0.8654539054       -0.0003987117
        0.3240576993        0.8804760979       -0.0001449098
        0.3240576993        0.8954982905       -0.0000500546
        0.3240576993        0.9105204831       -0.0000164315
        0.3240576993        0.9255426757       -0.0000051307
        0.3240576993        0.9405648682       -0.0000015229
        0.3240576993        0.9555870608        0.0000000000
        0.3240576993        0.9706092534        0.0000000000
        0.3240576993        0.9856314460        0.0000000000
        0.3240576993        1.0006536385        0.0000000000
        0.3240576993        1.0156758311        0.0000000000
        0.3240576993        1.0306980237        0.0000000000
        0.3240576993        1.0457202163        0.0000000000
        0.3240576993        1.0607424088        0.0000000000
        0.3240576993        1.0757646014        0.0000000000
        0.3240576993        1.0907867940        0.0000000000
        0.3240576993        1.1058089866        0.0000000000
        0.3240576993        1.1208311792        0.0000000000
        0.3240576993        1.1358533717        0.0000000000
        0.3240576993        1.1508755643        0.0000000000
        0.3240576993        1.1658977569        0.0000000000
        0.3240576993        1.1809199495        0.0000000000
        0.3240576993        1.1959421420        0.0000000000
        0.3240576993        1.2109643346        0.0000000000
        0.3240576993        1.2259865272        0.0000000000
        0.3240576993        1.2410087198        0.0000000000
        0.3240576993        1.2560309123        0.0000000000
        0.3240576993        1.2710531049        0.0000000000
        0.3240576993        1.2860752975        0.0000000000
        0.3240576993        1.3010974901        0.0000000000
        0.3240576993        1.3161196826        0.0000000000
        0.3240576993        1.3311418752        0.0000000000
        0.3240576993        1.3461640678        0.0000000000
        0.3240576993        1.3611862604        0.0000000000
        0.3240576993        1.3762084529        0.0000000000
        0.3240576993        1.3912306455        0.0000000000
        0.3240576993        1.4062528381        0.0000000000
        0.3240576993        1.4212750307        0.0000000000
        0.3240576993        1.4362972232        0.0000000000
        0.3240576993        1.4513194158        0.0000000000
        0.3240576993        1.4663416084        0.0000000000
        0.3240576993        1.4813638010        0.0000000000
        0.3240576993        1.4963859935        0.0000000000
        0.3240576993        1.5114081861        0.0000000000
        0.3240576993        1.5264303787        0.0000000000
        0.3240576993        1.5414525713        0.0000000000
        0.3240576993        1.5564747638        0.0000000000
        0.3240576993        1.5714969564        0.0000000000
        0.3240576993        1.5865191490        0.0000000000

        0.3390325109        0.0993220840       -0.0722906269
        0.3390325109        0.1143442766       -0.1952746680
        0.3390325109        0.1293664692       -0.4840643578
        0.3390325109        0.1443886617       -1.1016779878
        0.3390325109        0.1594108543       -2.3032800612
        0.3390325109        0.1744330469       -4.4267606271
        0.3390325109        0.1894552395       -7.8282108159
        0.3390325109        0.2044774320      -12.7521465236
        0.3390325109        0.2194996246      -19.1656600320
        0.3390325109        0.2345218172      -26.6320783956
        0.3390325109        0.2495440098      -34.3170752400
        0.3390325109        0.2645662023      -41.1770160666
        0.3390325109        0.2795883949      -46.2830031518
        0.3390325109        0.2946105875      -49.1411575360
        0.3390325109        0.3096327801      -49.8503075207
        0.3390325109        0.3246549726      -49.0176139457
        0.3390325109        0.3396771652      -47.4831512974
        0.3390325109        0.3546993578      -45.9997759105
        0.3390325109        0.3697215504      -45.0170883896
        0.3390325109        0.3847437429      -44.6389755022
        0.3390325109        0.3997659355      -44.7246307020
        0.3390325109        0.4147881281      -45.0433986094
        0.3390325109        0.4298103207      -45.3955401675
        0.3390325109        0.4448325132      -45.6555149963
        0.3390325109        0.4598547058      -45.7467295425
        0.3390325109        0.4748768984      -45.5890693660
        0.3390325109        0.4898990910      -45.0628971961
        0.3390325109        0.5049212835      -44.0125358852
        0.3390325109        0.5199434761      -42.2850534793
        0.3390325109        0.5349656687      -39.7821446833
        0.3390325109        0.5499878613      -36.5006889193
        0.3390325109        0.5650100538      -32.5472181082
        0.3390325109        0.5800322464      -28.1241907227
        0.3390325109        0.5950544390      -23.4950583818
        0.3390325109        0.6100766316      -18.9390912504
        0.3390325109        0.6250988242      -14.7072206000
        0.3390325109        0.6401210167      -10.9881784242
        0.3390325109        0.6551432093       -7.8906336645
        0.3390325109        0.6701654019       -5.4425375864
        0.3390325109        0.6851875945       -3.6046785764
        0.3390325109        0.7002097870       -2.2926763724
        0.3390325109        0.7152319796       -1.4008870272
        0.3390325109        0.7302541722       -0.8227904630
        0.3390325109        0.7452763648       -0.4647300035
        0.3390325109        0.7602985573       -0.2524448609
        0.3390325109        0.7753207499       -0.1318079981
        0.3390325109        0.7903429425       -0.0660651264
        0.3390325109        0.8053651351       -0.0317283724
        0.3390325109        0.8203873276       -0.0145689276
        0.3390325109        0.8354095202       -0.0063825234
        0.3390325109        0.8504317128       -0.0026630876
        0.3390325109        0.8654539054       -0.0010570617
        0.3390325109        0.8804760979       -0.0003989357
        0.3390325109        0.8954982905       -0.0001431630
        0.3390325109        0.9105204831       -0.0000488758
        0.3390325109        0.9255426757       -0.0000158903
        0.3390325109        0.9405648682       -0.0000049210
        0.3390325109        0.9555870608       -0.0000014551
        0.3390325109        0.9706092534        0.0000000000
        0.3390325109        0.9856314460        0.0000000000
        0.3390325109        1.0006536385        0.0000000000
        0.3390325109        1.0156758311        0.0000000000
        0.3390325109        1.0306980237        0.0000000000
        0.3390325109        1.0457202163        0.0000000000
        0.3390325109        1.0607424088        0.0000000000
        0.3390325109        1.0757646014        0.0000000000
        0.3390325109        1.0907867940        0.0000000000
        0.3390325109        1.1058089866        0.0000000000
        0.3390325109        1.1208311792        0.0000000000
        0.3390325109        1.1358533717        0.0000000000
        0.3390325109        1.1508755643        0.0000000000
        0.3390325109        1.1658977569        0.0000000000
        0.3390325109        1.1809199495        0.0000000000
        0.3390325109        1.1959421420        0.0000000000
        0.3390325109        1.2109643346        0.0000000000
        0.3390325109        1.2259865272        0.0000000000
        0.3390325109        1.2410087198        0.0000000000
        0.3390325109        1.2560309123        0.0000000000
        0.3390325109        1.2710531049        0.0000000000
        0.3390325109        1.2860752975        0.0000000000
        0.3390325109        1.3010974901        0.0000000000
        0.3390325109        1.3161196826        0.0000000000
        0.3390325109        1.3311418752        0.0000000000
        0.3390325109        1.3461640678        0.0000000000
        0.3390325109        1.3611862604        0.0000000000
        0.3390325109        1.3762084529        0.0000000000
        0.3390325109        1.3912306455        0.0000000000
        0.3390325109        1.4062528381        0.0000000000
        0.3390325109        1.4212750307        0.0000000000
        0.3390325109        1.4362972232        0.0000000000
        0.3390325109        1.4513194158        0.0000000000
        0.3390325109        1.4663416084        0.0000000000
        0.3390325109        1.4813638010        0.0000000000
        0.3390325109        1.4963859935        0.0000000000
        0.3390325109        1.5114081861        0.0000000000
        0.3390325109        1.5264303787        0.0000000000
        0.3390325109        1.5414525713        0.0000000000
        0.3390325109        1.5564747638        0.0000000000
        0.3390325109        1.5714969564        0.0000000000
        0.3390325109        1.5865191490        0.0000000000

        0.3540073224        0.0993220840       -0.0752771411
        0.3540073224        0.1143442766       -0.2029442573
        0.3540073224        0.1293664692       -0.5019962622
        0.3540073224        0.1443886617       -1.1397824812
        0.3540073224        0.1594108543       -2.3766884526
        0.3540073224        0.1744330469       -4.5545027786
        0.3540073224        0.1894552395       -8.0278465858
        0.3540073224        0.2044774320      -13.0296527110
        0.3540073224        0.2194996246      -19.5027488493
        0.3540073224        0.2345218172      -26.9766563943
        0.3540073224        0.2495440098      -34.5841431222
        0.3540073224        0.2645662023      -41.2644517402
        0.3540073224        0.2795883949      -46.0994843000
        0.3540073224        0.2946105875      -48.6357974319
        0.3540073224        0.3096327801      -49.0307321387
        0.3540073224        0.3246549726      -47.9477845111
        0.3540073224        0.3396771652      -46.2616274627
        0.3540073224        0.3546993578      -44.7275006567
        0.3540073224        0.3697215504      -43.7668081454
        0.3540073224        0.3847437429      -43.4361368318
        0.3540073224        0.3997659355      -43.5451407873
        0.3540073224        0.4147881281      -43.8295628026
        0.3540073224        0.4298103207      -44.0877877572
        0.3540073224        0.4448325132      -44.2329541135
        0.3540073224        0.4598547058      -44.2644580184
        0.3540073224        0.4748768984      -44.1974346547
        0.3540073224        0.4898990910      -43.9970234582
        0.3540073224        0.5049212835      -43.5500686592
        0.3540073224        0.5199434761      -42.6824849057
        0.3540073224        0.5349656687      -41.2091352141
        0.3540073224        0.5499878613      -38.9929611094
        0.3540073224        0.5650100538      -35.9917338369
        0.3540073224        0.5800322464      -32.2792362726
        0.3540073224        0.5950544390      -28.0374443344
        0.3540073224        0.6100766316      -23.5242679525
        0.3540073224        0.6250988242      -19.0267090291
        0.3540073224        0.6401210167      -14.8116427286
        0.3540073224        0.6551432093      -11.0856962024
        0.3540073224        0.6701654019       -7.9721910407
        0.3540073224        0.6851875945       -5.5078715642
        0.3540073224        0.7002097870       -3.6567053664
        0.3540073224        0.7152319796       -2.3340372248
        0.3540073224        0.7302541722       -1.4329809662
        0.3540073224        0.7452763648       -0.8463493014
        0.3540073224        0.7602985573       -0.4806640709
        0.3540073224        0.7753207499       -0.2621904021
        0.3540073224        0.7903429425       -0.1371220168
        0.3540073224        0.8053651351       -0.0686107286
        0.3540073224        0.8203873276       -0.0327755507
        0.3540073224        0.8354095202       -0.0149210678
        0.3540073224        0.8504317128       -0.0064654586
        0.3540073224        0.8654539054       -0.0026649173
        0.3540073224        0.8804760979       -0.0010448405
        0.3540073224        0.8954982905       -0.0003898678
        0.3540073224        0.9105204831       -0.0001385618
        0.3540073224        0.9255426757       -0.0000469583
        0.3540073224        0.9405648682       -0.0000151858
        0.3540073224        0.9555870608       -0.0000046946
        0.3540073224        0.9706092534       -0.0000013875
        0.3540073224        0.9856314460        0.0000000000
        0.3540073224        1.0006536385        0.0000000000
        0.3540073224        1.0156758311        0.0000000000
        0.3540073224        1.0306980237        0.0000000000
        0.3540073224        1.0457202163        0.0000000000
        0.3540073224        1.0607424088        0.0000000000
        0.3540073224        1.0757646014        0.0000000000
        0.3540073224        1.0907867940        0.0000000000
        0.3540073224        1.1058089866        0.0000000000
        0.3540073224        1.1208311792        0.0000000000
        0.3540073224        1.1358533717        0.0000000000
        0.3540073224        1.1508755643        0.0000000000
        0.3540073224        1.1658977569        0.0000000000
        0.3540073224        1.1809199495        0.0000000000
        0.3540073224        1.1959421420        0.0000000000
        0.3540073224        1.2109643346        0.0000000000
        0.3540073224        1.2259865272        0.0000000000
        0.3540073224        1.2410087198        0.0000000000
        0.3540073224        1.2560309123        0.0000000000
        0.3540073224        1.2710531049        0.0000000000
        0.3540073224        1.2860752975        0.0000000000
        0.3540073224        1.3010974901        0.0000000000
        0.3540073224        1.3161196826        0.0000000000
        0.3540073224        1.3311418752        0.0000000000
        0.3540073224        1.3461640678        0.0000000000
        0.3540073224        1.3611862604        0.0000000000
        0.3540073224        1.3762084529        0.0000000000
        0.3540073224        1.3912306455        0.0000000000
        0.3540073224        1.4062528381        0.0000000000
        0.3540073224        1.4212750307        0.0000000000
        0.3540073224        1.4362972232        0.0000000000
        0.3540073224        1.4513194158        0.0000000000
        0.3540073224        1.4663416084        0.0000000000
        0.3540073224        1.4813638010        0.0000000000
        0.3540073224        1.4963859935        0.0000000000
        0.3540073224        1.5114081861        0.0000000000
        0.3540073224        1.5264303787        0.0000000000
        0.3540073224        1.5414525713        0.0000000000
        0.3540073224        1.5564747638        0.0000000000
        0.3540073224        1.5714969564        0.0000000000
        0.3540073224        1.5865191490        0.0000000000

        0.3689821340        0.0993220840       -0.0777277590
        0.3689821340        0.1143442766       -0.2092067321
        0.3689821340        0.1293664692       -0.5165568350
        0.3689821340        0.1443886617       -1.1705255152
        0.3689821340        0.1594108543       -2.4354752557
        0.3689821340        0.1744330469       -4.6559058101
        0.3689821340        0.1894552395       -8.1846585793
        0.3689821340        0.2044774320      -13.2448350935
        0.3689821340        0.2194996246      -19.7598811174
        0.3689821340        0.2345218172      -27.2336782538
        0.3689821340        0.2495440098      -34.7760564051
        0.3689821340        0.2645662023      -41.3177722852
        0.3689821340        0.2795883949      -45.9550853002
        0.3689821340        0.2946105875      -48.2708736630
        0.3689821340        0.3096327801      -48.4693107265
        0.3689821340        0.3246549726      -47.2541128714
        0.3689821340        0.3396771652      -45.5189875872
        0.3689821340        0.3546993578      -44.0113073955
        0.3689821340        0.3697215504      -43.1219014188
        0.3689821340        0.3847437429      -42.8647949353
        0.3689821340        0.3997659355      -43.0079703371
        0.3689821340        0.4147881281      -43.2586861556
        0.3689821340        0.4298103207      -43.4105272675
        0.3689821340        0.4448325132      -43.4026553960
        0.3689821340        0.4598547058      -43.2921388944
        0.3689821340        0.4748768984      -43.1748168786
        0.3689821340        0.4898990910      -43.1009300882
        0.3689821340        0.5049212835      -43.0220847080
        0.3689821340        0.5199434761      -42.7854798515
        0.3689821340        0.5349656687      -42.1705537177
        0.3689821340        0.5499878613      -40.9500230849
        0.3689821340        0.5650100538      -38.9537808383
        0.3689821340        0.5800322464      -36.1176843907
        0.3689821340        0.5950544390      -32.5060362470
        0.3689821340        0.6100766316      -28.3039925278
        0.3689821340        0.6250988242      -23.7832428707
        0.3689821340        0.6401210167      -19.2504028642
        0.3689821340        0.6551432093      -14.9915147703
        0.3689821340        0.6701654019      -11.2265207835
        0.3689821340        0.6851875945       -8.0839296084
        0.3689821340        0.7002097870       -5.5990425739
        0.3689821340        0.7152319796       -3.7315825452
        0.3689821340        0.7302541722       -2.3934984054
        0.3689821340        0.7452763648       -1.4769957329
        0.3689821340        0.7602985573       -0.8759538313
        0.3689821340        0.7753207499       -0.4984404900
        0.3689821340        0.7903429425       -0.2715665455
        0.3689821340        0.8053651351       -0.1413659837
        0.3689821340        0.8203873276       -0.0701799561
        0.3689821340        0.8354095202       -0.0331816113
        0.3689821340        0.8504317128       -0.0149309157
        0.3689821340        0.8654539054       -0.0063934470
        0.3689821340        0.8804760979       -0.0026062779
        0.3689821340        0.8954982905       -0.0010122446
        0.3689821340        0.9105204831       -0.0003749427
        0.3689821340        0.9255426757       -0.0001326030
        0.3689821340        0.9405648682       -0.0000448172
        0.3689821340        0.9555870608       -0.0000144962
        0.3689821340        0.9706092534       -0.0000044889
        0.3689821340        0.9856314460       -0.0000013313
        0.3689821340        1.0006536385        0.0000000000
        0.3689821340        1.0156758311        0.0000000000
        0.3689821340        1.0306980237        0.0000000000
        0.3689821340        1.0457202163        0.0000000000
        0.3689821340        1.0607424088        0.0000000000
        0.3689821340        1.0757646014        0.0000000000
        0.3689821340        1.0907867940        0.0000000000
        0.3689821340        1.1058089866        0.0000000000
        0.3689821340        1.1208311792        0.0000000000
        0.3689821340        1.1358533717        0.0000000000
        0.3689821340        1.1508755643        0.0000000000
        0.3689821340        1.1658977569        0.0000000000
        0.3689821340        1.1809199495        0.0000000000
        0.3689821340        1.1959421420        0.0000000000
        0.3689821340        1.2109643346        0.0000000000
        0.3689821340        1.2259865272        0.0000000000
        0.3689821340        1.2410087198        0.0000000000
        0.3689821340        1.2560309123        0.0000000000
        0.3689821340        1.2710531049        0.0000000000
        0.3689821340        1.2860752975        0.0000000000
        0.3689821340        1.3010974901        0.0000000000
        0.3689821340        1.3161196826        0.0000000000
        0.3689821340        1.3311418752        0.0000000000
        0.3689821340        1.3461640678        0.0000000000
        0.3689821340        1.3611862604        0.0000000000
        0.3689821340        1.3762084529        0.0000000000
        0.3689821340        1.3912306455        0.0000000000
        0.3689821340        1.4062528381        0.0000000000
        0.3689821340        1.4212750307        0.0000000000
        0.3689821340        1.4362972232        0.0000000000
        0.3689821340        1.4513194158        0.0000000000
        0.3689821340        1.4663416084        0.0000000000
        0.3689821340        1.4813638010        0.0000000000
        0.3689821340        1.4963859935        0.0000000000
        0.3689821340        1.5114081861        0.0000000000
        0.3689821340        1.5264303787        0.0000000000
        0.3689821340        1.5414525713        0.0000000000
        0.3689821340        1.5564747638        0.0000000000
        0.3689821340        1.5714969564        0.0000000000
        0.3689821340        1.5865191490        0.0000000000

        0.3839569456        0.0993220840       -0.0797701323
        0.3839569456        0.1143442766       -0.2144568801
        0.3839569456        0.1293664692       -0.5288512545
        0.3839569456        0.1443886617       -1.1967166502
        0.3839569456        0.1594108543       -2.4861417965
        0.3839569456        0.1744330469       -4.7446873003
        0.3839569456        0.1894552395       -8.3250719314
        0.3839569456        0.2044774320      -13.4442092440
        0.3839569456        0.2194996246      -20.0119116738
        0.3839569456        0.2345218172      -27.5132640688
        0.3839569456        0.2495440098      -35.0408036300
        0.3839569456        0.2645662023      -41.5183382759
        0.3839569456        0.2795883949      -46.0517835940
        0.3839569456        0.2946105875      -48.2494657282
        0.3839569456        0.3096327801      -48.3480869783
        0.3839569456        0.3246549726      -47.0783484320
        0.3839569456        0.3396771652      -45.3452012839
        0.3839569456        0.3546993578      -43.8882723096
        0.3839569456        0.3697215504      -43.0755313231
        0.3839569456        0.3847437429      -42.8907789987
        0.3839569456        0.3997659355      -43.0724006862
        0.3839569456        0.4147881281      -43.3053071399
        0.3839569456        0.4298103207      -43.3736694914
        0.3839569456        0.4448325132      -43.2256038472
        0.3839569456        0.4598547058      -42.9497969685
        0.3839569456        0.4748768984      -42.6967629062
        0.3839569456        0.4898990910      -42.5878524637
        0.3839569456        0.5049212835      -42.6474959680
        0.3839569456        0.5199434761      -42.7771492655
        0.3839569456        0.5349656687      -42.7719694140
        0.3839569456        0.5499878613      -42.3692984382
        0.3839569456        0.5650100538      -41.3129258200
        0.3839569456        0.5800322464      -39.4167538993
        0.3839569456        0.5950544390      -36.6133701881
        0.3839569456        0.6100766316      -32.9763240247
        0.3839569456        0.6250988242      -28.7102997090
        0.3839569456        0.6401210167      -24.1111876183
        0.3839569456        0.6551432093      -19.5067241725
        0.3839569456        0.6701654019      -15.1945482479
        0.3839569456        0.6851875945      -11.3948944953
        0.3839569456        0.7002097870       -8.2288470632
        0.3839569456        0.7152319796       -5.7229213590
        0.3839569456        0.7302541722       -3.8318298958
        0.3839569456        0.7452763648       -2.4676921339
        0.3839569456        0.7602985573       -1.5261013957
        0.3839569456        0.7753207499       -0.9044912898
        0.3839569456        0.7903429425       -0.5126536969
        0.3839569456        0.8053651351       -0.2773369287
        0.3839569456        0.8203873276       -0.1429969638
        0.3839569456        0.8354095202       -0.0702127443
        0.3839569456        0.8504317128       -0.0328228202
        0.3839569456        0.8654539054       -0.0146129153
        0.3839569456        0.8804760979       -0.0062001183
        0.3839569456        0.8954982905       -0.0025094404
        0.3839569456        0.9105204831       -0.0009699135
        0.3839569456        0.9255426757       -0.0003583863
        0.3839569456        0.9405648682       -0.0001267210
        0.3839569456        0.9555870608       -0.0000429262
        0.3839569456        0.9706092534       -0.0000139376
        0.3839569456        0.9856314460       -0.0000043395
        0.3839569456        1.0006536385       -0.0000012941
        0.3839569456        1.0156758311        0.0000000000
        0.3839569456        1.0306980237        0.0000000000
        0.3839569456        1.0457202163        0.0000000000
        0.3839569456        1.0607424088        0.0000000000
        0.3839569456        1.0757646014        0.0000000000
        0.3839569456        1.0907867940        0.0000000000
        0.3839569456        1.1058089866        0.0000000000
        0.3839569456        1.1208311792        0.0000000000
        0.3839569456        1.1358533717        0.0000000000
        0.3839569456        1.1508755643        0.0000000000
        0.3839569456        1.1658977569        0.0000000000
        0.3839569456        1.1809199495        0.0000000000
        0.3839569456        1.1959421420        0.0000000000
        0.3839569456        1.2109643346        0.0000000000
        0.3839569456        1.2259865272        0.0000000000
        0.3839569456        1.2410087198        0.0000000000
        0.3839569456        1.2560309123        0.0000000000
        0.3839569456        1.2710531049        0.0000000000
        0.3839569456        1.2860752975        0.0000000000
        0.3839569456        1.3010974901        0.0000000000
        0.3839569456        1.3161196826        0.0000000000
        0.3839569456        1.3311418752        0.0000000000
        0.3839569456        1.3461640678        0.0000000000
        0.3839569456        1.3611862604        0.0000000000
        0.3839569456        1.3762084529        0.0000000000
        0.3839569456        1.3912306455        0.0000000000
        0.3839569456        1.4062528381        0.0000000000
        0.3839569456        1.4212750307        0.0000000000
        0.3839569456        1.4362972232        0.0000000000
        0.3839569456        1.4513194158        0.0000000000
        0.3839569456        1.4663416084        0.0000000000
        0.3839569456        1.4813638010        0.0000000000
        0.3839569456        1.4963859935        0.0000000000
        0.3839569456        1.5114081861        0.0000000000
        0.3839569456        1.5264303787        0.0000000000
        0.3839569456        1.5414525713        0.0000000000
        0.3839569456        1.5564747638        0.0000000000
        0.3839569456        1.5714969564        0.0000000000
        0.3839569456        1.5865191490        0.0000000000

        0.3989317571        0.0993220840       -0.0813013271
        0.3989317571        0.1143442766       -0.2184630081
        0.3989317571        0.1293664692       -0.5384209564
        0.3989317571        0.1443886617       -1.2175765058
        0.3989317571        0.1594108543       -2.5276079944
        0.3989317571        0.1744330469       -4.8198060967
        0.3989317571        0.1894552395       -8.4489954775
        0.3989317571        0.2044774320      -13.6302419628
        0.3989317571        0.2194996246      -20.2658867976
        0.3989317571        0.2345218172      -27.8285348245
        0.3989317571        0.2495440098      -35.3969892223
        0.3989317571        0.2645662023      -41.8858893827
        0.3989317571        0.2795883949      -46.4014665385
        0.3989317571        0.2946105875      -48.5627362438
        0.3989317571        0.3096327801      -48.6233566358
        0.3989317571        0.3246549726      -47.3302731918
        0.3989317571        0.3396771652      -45.5978991571
        0.3989317571        0.3546993578      -44.1661277945
        0.3989317571        0.3697215504      -43.3953084135
        0.3989317571        0.3847437429      -43.2567207530
        0.3989317571        0.3997659355      -43.4738728416
        0.3989317571        0.4147881281      -43.7160469249
        0.3989317571        0.4298103207      -43.7530144011
        0.3989317571        0.4448325132      -43.5239105449
        0.3989317571        0.4598547058      -43.1207548544
        0.3989317571        0.4748768984      -42.7172199424
        0.3989317571        0.4898990910      -42.4814662379
        0.3989317571        0.5049212835      -42.5041100040
        0.3989317571        0.5199434761      -42.7580709613
        0.3989317571        0.5349656687      -43.0940567967
        0.3989317571        0.5499878613      -43.2674909811
        0.3989317571        0.5650100538      -42.9890311929
        0.3989317571        0.5800322464      -41.9885057335
        0.3989317571        0.5950544390      -40.0792189852
        0.3989317571        0.6100766316      -37.2071557178
        0.3989317571        0.6250988242      -33.4706957046
        0.3989317571        0.6401210167      -29.1033246724
        0.3989317571        0.6551432093      -24.4234977181
        0.3989317571        0.6701654019      -19.7674957839
        0.3989317571        0.6851875945      -15.4267043298
        0.3989317571        0.7002097870      -11.6068925730
        0.3989317571        0.7152319796       -8.4160249485
        0.3989317571        0.7302541722       -5.8754634271
        0.3989317571        0.7452763648       -3.9432608120
        0.3989317571        0.7602985573       -2.5391090650
        0.3989317571        0.7753207499       -1.5652385434
        0.3989317571        0.7903429425       -0.9219014408
        0.3989317571        0.8053651351       -0.5179792693
        0.3989317571        0.8203873276       -0.2773553541
        0.3989317571        0.8354095202       -0.1414796105
        0.3989317571        0.8504317128       -0.0687630742
        0.3989317571        0.8654539054       -0.0318619265
        0.3989317571        0.8804760979       -0.0140868946
        0.3989317571        0.8954982905       -0.0059487082
        0.3989317571        0.9105204831       -0.0024019001
        0.3989317571        0.9255426757       -0.0009282484
        0.3989317571        0.9405648682       -0.0003436735
        0.3989317571        0.9555870608       -0.0001220105
        0.3989317571        0.9706092534       -0.0000415553
        0.3989317571        0.9856314460       -0.0000135827
        0.3989317571        1.0006536385       -0.0000042579
        0.3989317571        1.0156758311       -0.0000012806
        0.3989317571        1.0306980237        0.0000000000
        0.3989317571        1.0457202163        0.0000000000
        0.3989317571        1.0607424088        0.0000000000
        0.3989317571        1.0757646014        0.0000000000
        0.3989317571        1.0907867940        0.0000000000
        0.3989317571        1.1058089866        0.0000000000
        0.3989317571        1.1208311792        0.0000000000
        0.3989317571        1.1358533717        0.0000000000
        0.3989317571        1.1508755643        0.0000000000
        0.3989317571        1.1658977569        0.0000000000
        0.3989317571        1.1809199495        0.0000000000
        0.3989317571        1.1959421420        0.0000000000
        0.3989317571        1.2109643346        0.0000000000
        0.3989317571        1.2259865272        0.0000000000
        0.3989317571        1.2410087198        0.0000000000
        0.3989317571        1.2560309123        0.0000000000
        0.3989317571        1.2710531049        0.0000000000
        0.3989317571        1.2860752975        0.0000000000
        0.3989317571        1.3010974901        0.0000000000
        0.3989317571        1.3161196826        0.0000000000
        0.3989317571        1.3311418752        0.0000000000
        0.3989317571        1.3461640678        0.0000000000
        0.3989317571        1.3611862604        0.0000000000
        0.3989317571        1.3762084529        0.0000000000
        0.3989317571        1.3912306455        0.0000000000
        0.3989317571        1.4062528381        0.0000000000
        0.3989317571        1.4212750307        0.0000000000
        0.3989317571        1.4362972232        0.0000000000
        0.3989317571        1.4513194158        0.0000000000
        0.3989317571        1.4663416084        0.0000000000
        0.3989317571        1.4813638010        0.0000000000
        0.3989317571        1.4963859935        0.0000000000
        0.3989317571        1.5114081861        0.0000000000
        0.3989317571        1.5264303787        0.0000000000
        0.3989317571        1.5414525713        0.0000000000
        0.3989317571        1.5564747638        0.0000000000
        0.3989317571        1.5714969564        0.0000000000
        0.3989317571        1.5865191490        0.0000000000

        0.4139065687        0.0993220840       -0.0820031902
        0.4139065687        0.1143442766       -0.2204023833
        0.4139065687        0.1293664692       -0.5433197426
        0.4139065687        0.1443886617       -1.2288924054
        0.4139065687        0.1594108543       -2.5515248180
        0.4139065687        0.1744330469       -4.8660956130
        0.4139065687        0.1894552395       -8.5311300495
        0.4139065687        0.2044774320      -13.7640643666
        0.4139065687        0.2194996246      -20.4665364576
        0.4139065687        0.2345218172      -28.1061962662
        0.4139065687        0.2495440098      -35.7529425571
        0.4139065687        0.2645662023      -42.3106276366
        0.4139065687        0.2795883949      -46.8759257495
        0.4139065687        0.2946105875      -49.0623270986
        0.4139065687        0.3096327801      -49.1233845490
        0.4139065687        0.3246549726      -47.8111351985
        0.4139065687        0.3396771652      -46.0489901963
        0.4139065687        0.3546993578      -44.5879588836
        0.4139065687        0.3697215504      -43.7994299434
        0.4139065687        0.3847437429      -43.6628192304
        0.4139065687        0.3997659355      -43.9034833590
        0.4139065687        0.4147881281      -44.1832383317
        0.4139065687        0.4298103207      -44.2542240701
        0.4139065687        0.4448325132      -44.0311855328
        0.4139065687        0.4598547058      -43.5836477047
        0.4139065687        0.4748768984      -43.0770249327
        0.4139065687        0.4898990910      -42.6969561619
        0.4139065687        0.5049212835      -42.5819752923
        0.4139065687        0.5199434761      -42.7768760786
        0.4139065687        0.5349656687      -43.2104303717
        0.4139065687        0.5499878613      -43.6981568031
        0.4139065687        0.5650100538      -43.9704304216
        0.4139065687        0.5800322464      -43.7239392758
        0.4139065687        0.5950544390      -42.6884270147
        0.4139065687        0.6100766316      -40.6930464384
        0.4139065687        0.6250988242      -37.7125225268
        0.4139065687        0.6401210167      -33.8771143977
        0.4139065687        0.6551432093      -29.4424415038
        0.4139065687        0.6701654019      -24.7304810615
        0.4139065687        0.6851875945      -20.0632977056
        0.4139065687        0.7002097870      -15.7105647922
        0.4139065687        0.7152319796      -11.8618208951
        0.4139065687        0.7302541722       -8.6219600086
        0.4139065687        0.7452763648       -6.0212267521
        0.4139065687        0.7602985573       -4.0311411373
        0.4139065687        0.7753207499       -2.5817985417
        0.4139065687        0.7903429425       -1.5791504378
        0.4139065687        0.8053651351       -0.9213596187
        0.4139065687        0.8203873276       -0.5125066722
        0.4139065687        0.8354095202       -0.2717900652
        0.4139065687        0.8504317128       -0.1374737413
        0.4139065687        0.8654539054       -0.0663709351
        0.4139065687        0.8804760979       -0.0306129973
        0.4139065687        0.8954982905       -0.0135031652
        0.4139065687        0.9105204831       -0.0057016377
        0.4139065687        0.9255426757       -0.0023067627
        0.4139065687        0.9405648682       -0.0008949325
        0.4139065687        0.9555870608       -0.0003331656
        0.4139065687        0.9706092534       -0.0001190607
        0.4139065687        0.9856314460       -0.0000408502
        0.4139065687        1.0006536385       -0.0000134506
        0.4139065687        1.0156758311       -0.0000042502
        0.4139065687        1.0306980237       -0.0000012883
        0.4139065687        1.0457202163        0.0000000000
        0.4139065687        1.0607424088        0.0000000000
        0.4139065687        1.0757646014        0.0000000000
        0.4139065687        1.0907867940        0.0000000000
        0.4139065687        1.1058089866        0.0000000000
        0.4139065687        1.1208311792        0.0000000000
        0.4139065687        1.1358533717        0.0000000000
        0.4139065687        1.1508755643        0.0000000000
        0.4139065687        1.1658977569        0.0000000000
        0.4139065687        1.1809199495        0.0000000000
        0.4139065687        1.1959421420        0.0000000000
        0.4139065687        1.2109643346        0.0000000000
        0.4139065687        1.2259865272        0.0000000000
        0.4139065687        1.2410087198        0.0000000000
        0.4139065687        1.2560309123        0.0000000000
        0.4139065687        1.2710531049        0.0000000000
        0.4139065687        1.2860752975        0.0000000000
        0.4139065687        1.3010974901        0.0000000000
        0.4139065687        1.3161196826        0.0000000000
        0.4139065687        1.3311418752        0.0000000000
        0.4139065687        1.3461640678        0.0000000000
        0.4139065687        1.3611862604        0.0000000000
        0.4139065687        1.3762084529        0.0000000000
        0.4139065687        1.3912306455        0.0000000000
        0.4139065687        1.4062528381        0.0000000000
        0.4139065687        1.4212750307        0.0000000000
        0.4139065687        1.4362972232        0.0000000000
        0.4139065687        1.4513194158        0.0000000000
        0.4139065687        1.4663416084        0.0000000000
        0.4139065687        1.4813638010        0.0000000000
        0.4139065687        1.4963859935        0.0000000000
        0.4139065687        1.5114081861        0.0000000000
        0.4139065687        1.5264303787        0.0000000000
        0.4139065687        1.5414525713        0.0000000000
        0.4139065687        1.5564747638        0.0000000000
        0.4139065687        1.5714969564        0.0000000000
        0.4139065687        1.5865191490        0.0000000000

        0.4288813802        0.0993220840       -0.0814037196
        0.4288813802        0.1143442766       -0.2190169518
        0.4288813802        0.1293664692       -0.5404763897
        0.4288813802        0.1443886617       -1.2237952005
        0.4288813802        0.1594108543       -2.5438110229
        0.4288813802        0.1744330469       -4.8570858754
        0.4288813802        0.1894552395       -8.5258140036
        0.4288813802        0.2044774320      -13.7733220324
        0.4288813802        0.2194996246      -20.5083981170
        0.4288813802        0.2345218172      -28.2045651846
        0.4288813802        0.2495440098      -35.9327084077
        0.4288813802        0.2645662023      -42.5896578494
        0.4288813802        0.2795883949      -47.2564535824
        0.4288813802        0.2946105875      -49.5255736885
        0.4288813802        0.3096327801      -49.6307934766
        0.4288813802        0.3246549726      -48.3132233313
        0.4288813802        0.3396771652      -46.4995552949
        0.4288813802        0.3546993578      -44.9588555589
        0.4288813802        0.3697215504      -44.0905463559
        0.4288813802        0.3847437429      -43.9033726852
        0.4288813802        0.3997659355      -44.1434610650
        0.4288813802        0.4147881281      -44.4767323454
        0.4288813802        0.4298103207      -44.6390024250
        0.4288813802        0.4448325132      -44.5108431942
        0.4288813802        0.4598547058      -44.1194555755
        0.4288813802        0.4748768984      -43.5950512837
        0.4288813802        0.4898990910      -43.1115968333
        0.4288813802        0.5049212835      -42.8307689249
        0.4288813802        0.5199434761      -42.8560409332
        0.4288813802        0.5349656687      -43.1986476804
        0.4288813802        0.5499878613      -43.7588458500
        0.4288813802        0.5650100538      -44.3291245906
        0.4288813802        0.5800322464      -44.6250643839
        0.4288813802        0.5950544390      -44.3422415753
        0.4288813802        0.6100766316      -43.2266573811
        0.4288813802        0.6250988242      -41.1376842852
        0.4288813802        0.6401210167      -38.0824147935
        0.4288813802        0.6551432093      -34.2104986414
        0.4288813802        0.6701654019      -29.7745756202
        0.4288813802        0.6851875945      -25.0742479621
        0.4288813802        0.7002097870      -20.4038021782
        0.4288813802        0.7152319796      -16.0157273772
        0.4288813802        0.7302541722      -12.1009353113
        0.4288813802        0.7452763648       -8.7805145182
        0.4288813802        0.7602985573       -6.1048076509
        0.4288813802        0.7753207499       -4.0592652828
        0.4288813802        0.7903429425       -2.5778057136
        0.4288813802        0.8053651351       -1.5622296794
        0.4288813802        0.8203873276       -0.9033186437
        0.4288813802        0.8354095202       -0.4984802289
        0.4288813802        0.8504317128       -0.2626756423
        0.4288813802        0.8654539054       -0.1322823648
        0.4288813802        0.8804760979       -0.0637216102
        0.4288813802        0.8954982905       -0.0293885524
        0.4288813802        0.9105204831       -0.0129886148
        0.4288813802        0.9255426757       -0.0055053283
        0.4288813802        0.9405648682       -0.0022392978
        0.4288813802        0.9555870608       -0.0008744749
        0.4288813802        0.9706092534       -0.0003279198
        0.4288813802        0.9856314460       -0.0001180773
        0.4288813802        1.0006536385       -0.0000408095
        0.4288813802        1.0156758311       -0.0000135347
        0.4288813802        1.0306980237       -0.0000043053
        0.4288813802        1.0457202163       -0.0000013115
        0.4288813802        1.0607424088        0.0000000000
        0.4288813802        1.0757646014        0.0000000000
        0.4288813802        1.0907867940        0.0000000000
        0.4288813802        1.1058089866        0.0000000000
        0.4288813802        1.1208311792        0.0000000000
        0.4288813802        1.1358533717        0.0000000000
        0.4288813802        1.1508755643        0.0000000000
        0.4288813802        1.1658977569        0.0000000000
        0.4288813802        1.1809199495        0.0000000000
        0.4288813802        1.1959421420        0.0000000000
        0.4288813802        1.2109643346        0.0000000000
        0.4288813802        1.2259865272        0.0000000000
        0.4288813802        1.2410087198        0.0000000000
        0.4288813802        1.2560309123        0.0000000000
        0.4288813802        1.2710531049        0.0000000000
        0.4288813802        1.2860752975        0.0000000000
        0.4288813802        1.3010974901        0.0000000000
        0.4288813802        1.3161196826        0.0000000000
        0.4288813802        1.3311418752        0.0000000000
        0.4288813802        1.3461640678        0.0000000000
        0.4288813802        1.3611862604        0.0000000000
        0.4288813802        1.3762084529        0.0000000000
        0.4288813802        1.3912306455        0.0000000000
        0.4288813802        1.4062528381        0.0000000000
        0.4288813802        1.4212750307        0.0000000000
        0.4288813802        1.4362972232        0.0000000000
        0.4288813802        1.4513194158        0.0000000000
        0.4288813802        1.4663416084        0.0000000000
        0.4288813802        1.4813638010        0.0000000000
        0.4288813802        1.4963859935        0.0000000000
        0.4288813802        1.5114081861        0.0000000000
        0.4288813802        1.5264303787        0.0000000000
        0.4288813802        1.5414525713        0.0000000000
        0.4288813802        1.5564747638        0.0000000000
        0.4288813802        1.5714969564        0.0000000000
        0.4288813802        1.5865191490        0.0000000000

        0.4438561918        0.0993220840       -0.0789833997
        0.4438561918        0.1143442766       -0.2128891937
        0.4438561918        0.1293664692       -0.5263485686
        0.4438561918        0.1443886617       -1.1941759318
        0.4438561918        0.1594108543       -2.4874588300
        0.4438561918        0.1744330469       -4.7600862235
        0.4438561918        0.1894552395       -8.3754543921
        0.4438561918        0.2044774320      -13.5650039920
        0.4438561918        0.2194996246      -20.2537767930
        0.4438561918        0.2345218172      -27.9368165770
        0.4438561918        0.2495440098      -35.7040880789
        0.4438561918        0.2645662023      -42.4588877294
        0.4438561918        0.2795883949      -47.2686494672
        0.4438561918        0.2946105875      -49.6926805676
        0.4438561918        0.3096327801      -49.9221972747
        0.4438561918        0.3246549726      -48.6625457685
        0.4438561918        0.3396771652      -46.8262806968
        0.4438561918        0.3546993578      -45.1965197083
        0.4438561918        0.3697215504      -44.2104314084
        0.4438561918        0.3847437429      -43.9248953664
        0.4438561918        0.3997659355      -44.1278123799
        0.4438561918        0.4147881281      -44.5060468053
        0.4438561918        0.4298103207      -44.7876022313
        0.4438561918        0.4448325132      -44.8174083319
        0.4438561918        0.4598547058      -44.5692030292
        0.4438561918        0.4748768984      -44.1188310198
        0.4438561918        0.4898990910      -43.6041552972
        0.4438561918        0.5049212835      -43.1843580817
        0.4438561918        0.5199434761      -43.0002371508
        0.4438561918        0.5349656687      -43.1347828862
        0.4438561918        0.5499878613      -43.5786156891
        0.4438561918        0.5650100538      -44.2110233887
        0.4438561918        0.5800322464      -44.8079243080
        0.4438561918        0.5950544390      -45.0809605967
        0.4438561918        0.6100766316      -44.7399020207
        0.4438561918        0.6250988242      -43.5596847094
        0.4438561918        0.6401210167      -41.4301250821
        0.4438561918        0.6551432093      -38.3736320265
        0.4438561918        0.6701654019      -34.5306123714
        0.4438561918        0.6851875945      -30.1249419140
        0.4438561918        0.7002097870      -25.4250460988
        0.4438561918        0.7152319796      -20.7096517058
        0.4438561918        0.7302541722      -16.2386668592
        0.4438561918        0.7452763648      -12.2267538501
        0.4438561918        0.7602985573       -8.8208418997
        0.4438561918        0.7753207499       -6.0873110739
        0.4438561918        0.7903429425       -4.0141875928
        0.4438561918        0.8053651351       -2.5282508274
        0.4438561918        0.8203873276       -1.5208995903
        0.4438561918        0.8354095202       -0.8741926366
        0.4438561918        0.8504317128       -0.4804145718
        0.4438561918        0.8654539054       -0.2526191597
        0.4438561918        0.8804760979       -0.1272101069
        0.4438561918        0.8954982905       -0.0613960774
        0.4438561918        0.9105204831       -0.0284215825
        0.4438561918        0.9255426757       -0.0126272918
        0.4438561918        0.9405648682       -0.0053865559
        0.4438561918        0.9555870608       -0.0022067173
        0.4438561918        0.9706092534       -0.0008681700
        0.4438561918        0.9856314460       -0.0003279383
        0.4438561918        1.0006536385       -0.0001188792
        0.4438561918        1.0156758311       -0.0000413406
        0.4438561918        1.0306980237       -0.0000137843
        0.4438561918        1.0457202163       -0.0000044026
        0.4438561918        1.0607424088       -0.0000013473
        0.4438561918        1.0757646014        0.0000000000
        0.4438561918        1.0907867940        0.0000000000
        0.4438561918        1.1058089866        0.0000000000
        0.4438561918        1.1208311792        0.0000000000
        0.4438561918        1.1358533717        0.0000000000
        0.4438561918        1.1508755643        0.0000000000
        0.4438561918        1.1658977569        0.0000000000
        0.4438561918        1.1809199495        0.0000000000
        0.4438561918        1.1959421420        0.0000000000
        0.4438561918        1.2109643346        0.0000000000
        0.4438561918        1.2259865272        0.0000000000
        0.4438561918        1.2410087198        0.0000000000
        0.4438561918        1.2560309123        0.0000000000
        0.4438561918        1.2710531049        0.0000000000
        0.4438561918        1.2860752975        0.0000000000
        0.4438561918        1.3010974901        0.0000000000
        0.4438561918        1.3161196826        0.0000000000
        0.4438561918        1.3311418752        0.0000000000
        0.4438561918        1.3461640678        0.0000000000
        0.4438561918        1.3611862604        0.0000000000
        0.4438561918        1.3762084529        0.0000000000
        0.4438561918        1.3912306455        0.0000000000
        0.4438561918        1.4062528381        0.0000000000
        0.4438561918        1.4212750307        0.0000000000
        0.4438561918        1.4362972232        0.0000000000
        0.4438561918        1.4513194158        0.0000000000
        0.4438561918        1.4663416084        0.0000000000
        0.4438561918        1.4813638010        0.0000000000
        0.4438561918        1.4963859935        0.0000000000
        0.4438561918        1.5114081861        0.0000000000
        0.4438561918        1.5264303787        0.0000000000
        0.4438561918        1.5414525713        0.0000000000
        0.4438561918        1.5564747638        0.0000000000
        0.4438561918        1.5714969564        0.0000000000
        0.4438561918        1.5865191490        0.0000000000

        0.4588310033        0.0993220840       -0.0743291585
        0.4588310033        0.1143442766       -0.2008510540
        0.4588310033        0.1293664692       -0.4979147763
        0.4588310033        0.1443886617       -1.1328823266
        0.4588310033        0.1594108543       -2.3669716481
        0.4588310033        0.1744330469       -4.5443591059
        0.4588310033        0.1894552395       -8.0242358678
        0.4588310033        0.2044774320      -13.0463405911
        0.4588310033        0.2194996246      -19.5616162290
        0.4588310033        0.2345218172      -27.1069609977
        0.4588310033        0.2495440098      -34.8187481742
        0.4588310033        0.2645662023      -41.6324276453
        0.4588310033        0.2795883949      -46.6154589627
        0.4588310033        0.2946105875      -49.2885151494
        0.4588310033        0.3096327801      -49.7761330230
        0.4588310033        0.3246549726      -48.7133592608
        0.4588310033        0.3396771652      -46.9659121133
        0.4588310033        0.3546993578      -45.3107486389
        0.4588310033        0.3697215504      -44.2198748738
        0.4588310033        0.3847437429      -43.8107432672
        0.4588310033        0.3997659355      -43.9342112077
        0.4588310033        0.4147881281      -44.3202227019
        0.4588310033        0.4298103207      -44.7059651985
        0.4588310033        0.4448325132      -44.9093922183
        0.4588310033        0.4598547058      -44.8504057089
        0.4588310033        0.4748768984      -44.5416946453
        0.4588310033        0.4898990910      -44.0689740152
        0.4588310033        0.5049212835      -43.5674417065
        0.4588310033        0.5199434761      -43.1914935888
        0.4588310033        0.5349656687      -43.0750470563
        0.4588310033        0.5499878613      -43.2876856797
        0.4588310033        0.5650100538      -43.7996130159
        0.4588310033        0.5800322464      -44.4697877984
        0.4588310033        0.5950544390      -45.0651002953
        0.4588310033        0.6100766316      -45.3069724531
        0.4588310033        0.6250988242      -44.9307958743
        0.4588310033        0.6401210167      -43.7389743776
        0.4588310033        0.6551432093      -41.6331327110
        0.4588310033        0.6701654019      -38.6225472130
        0.4588310033        0.6851875945      -34.8160626897
        0.4588310033        0.7002097870      -30.4065294537
        0.4588310033        0.7152319796      -25.6506091571
        0.4588310033        0.7302541722      -20.8405877791
        0.4588310033        0.7452763648      -16.2659757197
        0.4588310033        0.7602985573      -12.1704960974
        0.4588310033        0.7753207499       -8.7169242695
        0.4588310033        0.7903429425       -5.9714829951
        0.4588310033        0.8053651351       -3.9114341895
        0.4588310033        0.8203873276       -2.4500694668
        0.4588310033        0.8354095202       -1.4682242153
        0.4588310033        0.8504317128       -0.8422545342
        0.4588310033        0.8654539054       -0.4628494248
        0.4588310033        0.8804760979       -0.2438369416
        0.4588310033        0.8954982905       -0.1232310303
        0.4588310033        0.9105204831       -0.0597792581
        0.4588310033        0.9255426757       -0.0278462969
        0.4588310033        0.9405648682       -0.0124582746
        0.4588310033        0.9555870608       -0.0053532126
        0.4588310033        0.9706092534       -0.0022086949
        0.4588310033        0.9856314460       -0.0008746900
        0.4588310033        1.0006536385       -0.0003323124
        0.4588310033        1.0156758311       -0.0001210657
        0.4588310033        1.0306980237       -0.0000422759
        0.4588310033        1.0457202163       -0.0000141417
        0.4588310033        1.0607424088       -0.0000045319
        0.4588310033        1.0757646014       -0.0000013897
        0.4588310033        1.0907867940        0.0000000000
        0.4588310033        1.1058089866        0.0000000000
        0.4588310033        1.1208311792        0.0000000000
        0.4588310033        1.1358533717        0.0000000000
        0.4588310033        1.1508755643        0.0000000000
        0.4588310033        1.1658977569        0.0000000000
        0.4588310033        1.1809199495        0.0000000000
        0.4588310033        1.1959421420        0.0000000000
        0.4588310033        1.2109643346        0.0000000000
        0.4588310033        1.2259865272        0.0000000000
        0.4588310033        1.2410087198        0.0000000000
        0.4588310033        1.2560309123        0.0000000000
        0.4588310033        1.2710531049        0.0000000000
        0.4588310033        1.2860752975        0.0000000000
        0.4588310033        1.3010974901        0.0000000000
        0.4588310033        1.3161196826        0.0000000000
        0.4588310033        1.3311418752        0.0000000000
        0.4588310033        1.3461640678        0.0000000000
        0.4588310033        1.3611862604        0.0000000000
        0.4588310033        1.3762084529        0.0000000000
        0.4588310033        1.3912306455        0.0000000000
        0.4588310033        1.4062528381        0.0000000000
        0.4588310033        1.4212750307        0.0000000000
        0.4588310033        1.4362972232        0.0000000000
        0.4588310033        1.4513194158        0.0000000000
        0.4588310033        1.4663416084        0.0000000000
        0.4588310033        1.4813638010        0.0000000000
        0.4588310033        1.4963859935        0.0000000000
        0.4588310033        1.5114081861        0.0000000000
        0.4588310033        1.5264303787        0.0000000000
        0.4588310033        1.5414525713        0.0000000000
        0.4588310033        1.5564747638        0.0000000000
        0.4588310033        1.5714969564        0.0000000000
        0.4588310033        1.5865191490        0.0000000000

        0.4738058149        0.0993220840       -0.0673111331
        0.4738058149        0.1143442766       -0.1824654188
        0.4738058149        0.1293664692       -0.4538726863
        0.4738058149        0.1443886617       -1.0364433599
        0.4738058149        0.1594108543       -2.1740198874
        0.4738058149        0.1744330469       -4.1918310560
        0.4738058149        0.1894552395       -7.4366023955
        0.4738058149        0.2044774320      -12.1537998820
        0.4738058149        0.2194996246      -18.3287257286
        0.4738058149        0.2345218172      -25.5626637880
        0.4738058149        0.2495440098      -33.0725871522
        0.4738058149        0.2645662023      -39.8629405377
        0.4738058149        0.2795883949      -45.0276729800
        0.4738058149        0.2946105875      -48.0535867685
        0.4738058149        0.3096327801      -48.9778198960
        0.4738058149        0.3246549726      -48.3250418271
        0.4738058149        0.3396771652      -46.8680844869
        0.4738058149        0.3546993578      -45.3403023727
        0.4738058149        0.3697215504      -44.2294740006
        0.4738058149        0.3847437429      -43.7149404463
        0.4738058149        0.3997659355      -43.7273909244
        0.4738058149        0.4147881281      -44.0641535877
        0.4738058149        0.4298103207      -44.4956834847
        0.4738058149        0.4448325132      -44.8318487908
        0.4738058149        0.4598547058      -44.9501927033
        0.4738058149        0.4748768984      -44.8036059334
        0.4738058149        0.4898990910      -44.4205428934
        0.4738058149        0.5049212835      -43.8985248019
        0.4738058149        0.5199434761      -43.3843173216
        0.4738058149        0.5349656687      -43.0373194001
        0.4738058149        0.5499878613      -42.9823395249
        0.4738058149        0.5650100538      -43.2659534048
        0.4738058149        0.5800322464      -43.8315750946
        0.4738058149        0.5950544390      -44.5220363927
        0.4738058149        0.6100766316      -45.1082934255
        0.4738058149        0.6250988242      -45.3335846430
        0.4738058149        0.6401210167      -44.9584537333
        0.4738058149        0.6551432093      -43.7958012313
        0.4738058149        0.6701654019      -41.7338866658
        0.4738058149        0.6851875945      -38.7518434315
        0.4738058149        0.7002097870      -34.9309083885
        0.4738058149        0.7152319796      -30.4569647837
        0.4738058149        0.7302541722      -25.6048228266
        0.4738058149        0.7452763648      -20.6990370857
        0.4738058149        0.7602985573      -16.0580682173
        0.4738058149        0.7753207499      -11.9389705726
        0.4738058149        0.7903429425       -8.5006281144
        0.4738058149        0.8053651351       -5.7948236938
        0.4738058149        0.8203873276       -3.7825830749
        0.4738058149        0.8354095202       -2.3651510655
        0.4738058149        0.8504317128       -1.4173626701
        0.4738058149        0.8654539054       -0.8145430595
        0.4738058149        0.8804760979       -0.4491733417
        0.4738058149        0.8954982905       -0.2377950010
        0.4738058149        0.9105204831       -0.1209041254
        0.4738058149        0.9255426757       -0.0590483515
        0.4738058149        0.9405648682       -0.0277005253
        0.4738058149        0.9555870608       -0.0124789154
        0.4738058149        0.9706092534       -0.0053962878
        0.4738058149        0.9856314460       -0.0022388518
        0.4738058149        1.0006536385       -0.0008907227
        0.4738058149        1.0156758311       -0.0003396808
        0.4738058149        1.0306980237       -0.0001241294
        0.4738058149        1.0457202163       -0.0000434511
        0.4738058149        1.0607424088       -0.0000145692
        0.4738058149        1.0757646014       -0.0000046754
        0.4738058149        1.0907867940       -0.0000014359
        0.4738058149        1.1058089866        0.0000000000
        0.4738058149        1.1208311792        0.0000000000
        0.4738058149        1.1358533717        0.0000000000
        0.4738058149        1.1508755643        0.0000000000
        0.4738058149        1.1658977569        0.0000000000
        0.4738058149        1.1809199495        0.0000000000
        0.4738058149        1.1959421420        0.0000000000
        0.4738058149        1.2109643346        0.0000000000
        0.4738058149        1.2259865272        0.0000000000
        0.4738058149        1.2410087198        0.0000000000
        0.4738058149        1.2560309123        0.0000000000
        0.4738058149        1.2710531049        0.0000000000
        0.4738058149        1.2860752975        0.0000000000
        0.4738058149        1.3010974901        0.0000000000
        0.4738058149        1.3161196826        0.0000000000
        0.4738058149        1.3311418752        0.0000000000
        0.4738058149        1.3461640678        0.0000000000
        0.4738058149        1.3611862604        0.0000000000
        0.4738058149        1.3762084529        0.0000000000
        0.4738058149        1.3912306455        0.0000000000
        0.4738058149        1.4062528381        0.0000000000
        0.4738058149        1.4212750307        0.0000000000
        0.4738058149        1.4362972232        0.0000000000
        0.4738058149        1.4513194158        0.0000000000
        0.4738058149        1.4663416084        0.0000000000
        0.4738058149        1.4813638010        0.0000000000
        0.4738058149        1.4963859935        0.0000000000
        0.4738058149        1.5114081861        0.0000000000
        0.4738058149        1.5264303787        0.0000000000
        0.4738058149        1.5414525713        0.0000000000
        0.4738058149        1.5564747638        0.0000000000
        0.4738058149        1.5714969564        0.0000000000
        0.4738058149        1.5865191490        0.0000000000

        0.4887806264        0.0993220840       -0.0582167820
        0.4887806264        0.1143442766       -0.1584064261
        0.4887806264        0.1293664692       -0.3956243388
        0.4887806264        0.1443886617       -0.9074005868
        0.4887806264        0.1594108543       -1.9124794489
        0.4887806264        0.1744330469       -3.7070329729
        0.4887806264        0.1894552395       -6.6151432246
        0.4887806264        0.2044774320      -10.8823953836
        0.4887806264        0.2194996246      -16.5334022001
        0.4887806264        0.2345218172      -23.2539697430
        0.4887806264        0.2495440098      -30.3767051787
        0.4887806264        0.2645662023      -37.0175725540
        0.4887806264        0.2795883949      -42.3337998203
        0.4887806264        0.2946105875      -45.7954393528
        0.4887806264        0.3096327801      -47.3415877100
        0.4887806264        0.3246549726      -47.3501028549
        0.4887806264        0.3396771652      -46.4500860768
        0.4887806264        0.3546993578      -45.2817061670
        0.4887806264        0.3697215504      -44.3135708382
        0.4887806264        0.3847437429      -43.7731151149
        0.4887806264        0.3997659355      -43.6771054136
        0.4887806264        0.4147881281      -43.9103534793
        0.4887806264        0.4298103207      -44.3029820194
        0.4887806264        0.4448325132      -44.6832693984
        0.4887806264        0.4598547058      -44.9088871606
        0.4887806264        0.4748768984      -44.8886957962
        0.4887806264        0.4898990910      -44.6007207693
        0.4887806264        0.5049212835      -44.1008790020
        0.4887806264        0.5199434761      -43.5130155416
        0.4887806264        0.5349656687      -42.9971098794
        0.4887806264        0.5499878613      -42.7034275783
        0.4887806264        0.5650100538      -42.7275883540
        0.4887806264        0.5800322464      -43.0808285642
        0.4887806264        0.5950544390      -43.6827609131
        0.4887806264        0.6100766316      -44.3750523971
        0.4887806264        0.6250988242      -44.9477851209
        0.4887806264        0.6401210167      -45.1687255326
        0.4887806264        0.6551432093      -44.8100723423
        0.4887806264        0.6701654019      -43.6743124292
        0.4887806264        0.6851875945      -41.6241192857
        0.4887806264        0.7002097870      -38.6162696134
        0.4887806264        0.7152319796      -34.7294209620
        0.4887806264        0.7302541722      -30.1696834819
        0.4887806264        0.7452763648      -25.2434019818
        0.4887806264        0.7602985573      -20.3011651283
        0.4887806264        0.7753207499      -15.6708832191
        0.4887806264        0.7903429425      -11.6019463538
        0.4887806264        0.8053651351       -8.2357250315
        0.4887806264        0.8203873276       -5.6056062917
        0.4887806264        0.8354095202       -3.6593861059
        0.4887806264        0.8504317128       -2.2920878000
        0.4887806264        0.8654539054       -1.3781115609
        0.4887806264        0.8804760979       -0.7956945723
        0.4887806264        0.8954982905       -0.4413174151
        0.4887806264        0.9105204831       -0.2351589207
        0.4887806264        0.9255426757       -0.1203797619
        0.4887806264        0.9405648682       -0.0591852216
        0.4887806264        0.9555870608       -0.0279352097
        0.4887806264        0.9706092534       -0.0126513321
        0.4887806264        0.9856314460       -0.0054945490
        0.4887806264        1.0006536385       -0.0022873882
        0.4887806264        1.0156758311       -0.0009124845
        0.4887806264        1.0306980237       -0.0003487389
        0.4887806264        1.0457202163       -0.0001276623
        0.4887806264        1.0607424088       -0.0000447546
        0.4887806264        1.0757646014       -0.0000150143
        0.4887806264        1.0907867940       -0.0000048179
        0.4887806264        1.1058089866       -0.0000014767
        0.4887806264        1.1208311792        0.0000000000
        0.4887806264        1.1358533717        0.0000000000
        0.4887806264        1.1508755643        0.0000000000
        0.4887806264        1.1658977569        0.0000000000
        0.4887806264        1.1809199495        0.0000000000
        0.4887806264        1.1959421420        0.0000000000
        0.4887806264        1.2109643346        0.0000000000
        0.4887806264        1.2259865272        0.0000000000
        0.4887806264        1.2410087198        0.0000000000
        0.4887806264        1.2560309123        0.0000000000
        0.4887806264        1.2710531049        0.0000000000
        0.4887806264        1.2860752975        0.0000000000
        0.4887806264        1.3010974901        0.0000000000
        0.4887806264        1.3161196826        0.0000000000
        0.4887806264        1.3311418752        0.0000000000
        0.4887806264        1.3461640678        0.0000000000
        0.4887806264        1.3611862604        0.0000000000
        0.4887806264        1.3762084529        0.0000000000
        0.4887806264        1.3912306455        0.0000000000
        0.4887806264        1.4062528381        0.0000000000
        0.4887806264        1.4212750307        0.0000000000
        0.4887806264        1.4362972232        0.0000000000
        0.4887806264        1.4513194158        0.0000000000
        0.4887806264        1.4663416084        0.0000000000
        0.4887806264        1.4813638010        0.0000000000
        0.4887806264        1.4963859935        0.0000000000
        0.4887806264        1.5114081861        0.0000000000
        0.4887806264        1.5264303787        0.0000000000
        0.4887806264        1.5414525713        0.0000000000
        0.4887806264        1.5564747638        0.0000000000
        0.4887806264        1.5714969564        0.0000000000
        0.4887806264        1.5865191490        0.0000000000

        0.5037554380        0.0993220840       -0.0477645652
        0.5037554380        0.1143442766       -0.1305245329
        0.5037554380        0.1293664692       -0.3275097800
        0.5037554380        0.1443886617       -0.7550096825
        0.5037554380        0.1594108543       -1.6002609002
        0.5037554380        0.1744330469       -3.1213163902
        0.5037554380        0.1894552395       -5.6092670693
        0.5037554380        0.2044774320       -9.3016973941
        0.5037554380        0.2194996246      -14.2620111015
        0.5037554380        0.2345218172      -20.2729914424
        0.5037554380        0.2495440098      -26.8105533382
        0.5037554380        0.2645662023      -33.1413412230
        0.5037554380        0.2795883949      -38.5263755173
        0.5037554380        0.2946105875      -42.4474233160
        0.5037554380        0.3096327801      -44.7509151494
        0.5037554380        0.3246549726      -45.6466606887
        0.5037554380        0.3396771652      -45.5779145445
        0.5037554380        0.3546993578      -45.0410626143
        0.5037554380        0.3697215504      -44.4402566159
        0.5037554380        0.3847437429      -44.0212298486
        0.5037554380        0.3997659355      -43.8766090281
        0.5037554380        0.4147881281      -43.9865459193
        0.5037554380        0.4298103207      -44.2618970034
        0.5037554380        0.4448325132      -44.5776758884
        0.5037554380        0.4598547058      -44.8015116907
        0.5037554380        0.4748768984      -44.8243646553
        0.5037554380        0.4898990910      -44.5917166517
        0.5037554380        0.5049212835      -44.1240340758
        0.5037554380        0.5199434761      -43.5149529322
        0.5037554380        0.5349656687      -42.9050678776
        0.5037554380        0.5499878613      -42.4410279062
        0.5037554380        0.5650100538      -42.2354266102
        0.5037554380        0.5800322464      -42.3399599385
        0.5037554380        0.5950544390      -42.7360561114
        0.5037554380        0.6100766316      -43.3392320798
        0.5037554380        0.6250988242      -44.0096039335
        0.5037554380        0.6401210167      -44.5625847424
        0.5037554380        0.6551432093      -44.7798530082
        0.5037554380        0.6701654019      -44.4271985181
        0.5037554380        0.6851875945      -43.2868910532
        0.5037554380        0.7002097870      -41.2044588439
        0.5037554380        0.7152319796      -38.1371822249
        0.5037554380        0.7302541722      -34.1837873589
        0.5037554380        0.7452763648      -29.5789972140
        0.5037554380        0.7602985573      -24.6510840139
        0.5037554380        0.7753207499      -19.7562937378
        0.5037554380        0.7903429425      -15.2120201402
        0.5037554380        0.8053651351      -11.2480878091
        0.5037554380        0.8203873276       -7.9859257670
        0.5037554380        0.8354095202       -5.4446217194
        0.5037554380        0.8504317128       -3.5653387610
        0.5037554380        0.8654539054       -2.2430235242
        0.5037554380        0.8804760979       -1.3559841907
        0.5037554380        0.8954982905       -0.7877677737
        0.5037554380        0.9105204831       -0.4397681445
        0.5037554380        0.9255426757       -0.2358333944
        0.5037554380        0.9405648682       -0.1214341627
        0.5037554380        0.9555870608       -0.0600041586
        0.5037554380        0.9706092534       -0.0284362599
        0.5037554380        0.9856314460       -0.0129180906
        0.5037554380        1.0006536385       -0.0056234958
        0.5037554380        1.0156758311       -0.0023453502
        0.5037554380        1.0306980237       -0.0009369930
        0.5037554380        1.0457202163       -0.0003584954
        0.5037554380        1.0607424088       -0.0001313077
        0.5037554380        1.0757646014       -0.0000460055
        0.5037554380        1.0907867940       -0.0000154069
        0.5037554380        1.1058089866       -0.0000049260
        0.5037554380        1.1208311792       -0.0000015015
        0.5037554380        1.1358533717        0.0000000000
        0.5037554380        1.1508755643        0.0000000000
        0.5037554380        1.1658977569        0.0000000000
        0.5037554380        1.1809199495        0.0000000000
        0.5037554380        1.1959421420        0.0000000000
        0.5037554380        1.2109643346        0.0000000000
        0.5037554380        1.2259865272        0.0000000000
        0.5037554380        1.2410087198        0.0000000000
        0.5037554380        1.2560309123        0.0000000000
        0.5037554380        1.2710531049        0.0000000000
        0.5037554380        1.2860752975        0.0000000000
        0.5037554380        1.3010974901        0.0000000000
        0.5037554380        1.3161196826        0.0000000000
        0.5037554380        1.3311418752        0.0000000000
        0.5037554380        1.3461640678        0.0000000000
        0.5037554380        1.3611862604        0.0000000000
        0.5037554380        1.3762084529        0.0000000000
        0.5037554380        1.3912306455        0.0000000000
        0.5037554380        1.4062528381        0.0000000000
        0.5037554380        1.4212750307        0.0000000000
        0.5037554380        1.4362972232        0.0000000000
        0.5037554380        1.4513194158        0.0000000000
        0.5037554380        1.4663416084        0.0000000000
        0.5037554380        1.4813638010        0.0000000000
        0.5037554380        1.4963859935        0.0000000000
        0.5037554380        1.5114081861        0.0000000000
        0.5037554380        1.5264303787        0.0000000000
        0.5037554380        1.5414525713        0.0000000000
        0.5037554380        1.5564747638        0.0000000000
        0.5037554380        1.5714969564        0.0000000000
        0.5037554380        1.5865191490        0.0000000000

        0.5187302496        0.0993220840       -0.0369617366
        0.5187302496        0.1143442766       -0.1014895520
        0.5187302496        0.1293664692       -0.2559966085
        0.5187302496        0.1443886617       -0.5935826066
        0.5187302496        0.1594108543       -1.2662723314
        0.5187302496        0.1744330469       -2.4879186130
        0.5187302496        0.1894552395       -4.5082124820
        0.5187302496        0.2044774320       -7.5475025124
        0.5187302496        0.2194996246      -11.7013642320
        0.5187302496        0.2345218172      -16.8504360132
        0.5187302496        0.2495440098      -22.6267482845
        0.5187302496        0.2645662023      -28.4735930384
        0.5187302496        0.2795883949      -33.7908221146
        0.5187302496        0.2946105875      -38.1068184059
        0.5187302496        0.3096327801      -41.1988173924
        0.5187302496        0.3246549726      -43.1118541263
        0.5187302496        0.3396771652      -44.0839365510
        0.5187302496        0.3546993578      -44.4303812963
        0.5187302496        0.3697215504      -44.4456811074
        0.5187302496        0.3847437429      -44.3521423265
        0.5187302496        0.3997659355      -44.2892854248
        0.5187302496        0.4147881281      -44.3214835225
        0.5187302496        0.4298103207      -44.4475066142
        0.5187302496        0.4448325132      -44.6110755596
        0.5187302496        0.4598547058      -44.7203378701
        0.5187302496        0.4748768984      -44.6801288849
        0.5187302496        0.4898990910      -44.4294248951
        0.5187302496        0.5049212835      -43.9683789391
        0.5187302496        0.5199434761      -43.3620846767
        0.5187302496        0.5349656687      -42.7200994984
        0.5187302496        0.5499878613      -42.1630105419
        0.5187302496        0.5650100538      -41.7915501855
        0.5187302496        0.5800322464      -41.6684091854
        0.5187302496        0.5950544390      -41.8131867894
        0.5187302496        0.6100766316      -42.2035859032
        0.5187302496        0.6250988242      -42.7746728608
        0.5187302496        0.6401210167      -43.4127060538
        0.5187302496        0.6551432093      -43.9480505391
        0.5187302496        0.6701654019      -44.1583434005
        0.5187302496        0.6851875945      -43.7929876836
        0.5187302496        0.7002097870      -42.6209772588
        0.5187302496        0.7152319796      -40.4902506987
        0.5187302496        0.7302541722      -37.3771421867
        0.5187302496        0.7452763648      -33.4058448806
        0.5187302496        0.7602985573      -28.8294830453
        0.5187302496        0.7753207499      -23.9793938628
        0.5187302496        0.7903429425      -19.1998156695
        0.5187302496        0.8053651351      -14.7875895411
        0.5187302496        0.8203873276      -10.9515801017
        0.5187302496        0.8354095202       -7.7978512522
        0.5187302496        0.8504317128       -5.3381120027
        0.5187302496        0.8654539054       -3.5133744874
        0.5187302496        0.8804760979       -2.2231547031
        0.5187302496        0.8954982905       -1.3522326734
        0.5187302496        0.9105204831       -0.7903565924
        0.5187302496        0.9255426757       -0.4436750146
        0.5187302496        0.9405648682       -0.2390607023
        0.5187302496        0.9555870608       -0.1235593881
        0.5187302496        0.9706092534       -0.0612248457
        0.5187302496        0.9856314460       -0.0290731733
        0.5187302496        1.0006536385       -0.0132271972
        0.5187302496        1.0156758311       -0.0057648761
        0.5187302496        1.0306980237       -0.0024064405
        0.5187302496        1.0457202163       -0.0009617432
        0.5187302496        1.0607424088       -0.0003677797
        0.5187302496        1.0757646014       -0.0001344549
        0.5187302496        1.0907867940       -0.0000469521
        0.5187302496        1.1058089866       -0.0000156466
        0.5187302496        1.1208311792       -0.0000049714
        0.5187302496        1.1358533717       -0.0000015052
        0.5187302496        1.1508755643        0.0000000000
        0.5187302496        1.1658977569        0.0000000000
        0.5187302496        1.1809199495        0.0000000000
        0.5187302496        1.1959421420        0.0000000000
        0.5187302496        1.2109643346        0.0000000000
        0.5187302496        1.2259865272        0.0000000000
        0.5187302496        1.2410087198        0.0000000000
        0.5187302496        1.2560309123        0.0000000000
        0.5187302496        1.2710531049        0.0000000000
        0.5187302496        1.2860752975        0.0000000000
        0.5187302496        1.3010974901        0.0000000000
        0.5187302496        1.3161196826        0.0000000000
        0.5187302496        1.3311418752        0.0000000000
        0.5187302496        1.3461640678        0.0000000000
        0.5187302496        1.3611862604        0.0000000000
        0.5187302496        1.3762084529        0.0000000000
        0.5187302496        1.3912306455        0.0000000000
        0.5187302496        1.4062528381        0.0000000000
        0.5187302496        1.4212750307        0.0000000000
        0.5187302496        1.4362972232        0.0000000000
        0.5187302496        1.4513194158        0.0000000000
        0.5187302496        1.4663416084        0.0000000000
        0.5187302496        1.4813638010        0.0000000000
        0.5187302496        1.4963859935        0.0000000000
        0.5187302496        1.5114081861        0.0000000000
        0.5187302496        1.5264303787        0.0000000000
        0.5187302496        1.5414525713        0.0000000000
        0.5187302496        1.5564747638        0.0000000000
        0.5187302496        1.5714969564        0.0000000000
        0.5187302496        1.5865191490        0.0000000000

        0.5337050611        0.0993220840       -0.0268493984
        0.5337050611        0.1143442766       -0.0741156752
        0.5337050611        0.1293664692       -0.1880489014
        0.5337050611        0.1443886617       -0.4388930748
        0.5337050611        0.1594108543       -0.9432036081
        0.5337050611        0.1744330469       -1.8687910048
        0.5337050611        0.1894552395       -3.4192404221
        0.5337050611        0.2044774320       -5.7892171220
        0.5337050611        0.2194996246       -9.0949319462
        0.5337050611        0.2345218172      -13.3034160981
        0.5337050611        0.2495440098      -18.1969743942
        0.5337050611        0.2645662023      -23.4013668082
        0.5337050611        0.2795883949      -28.4760826635
        0.5337050611        0.2946105875      -33.0296634880
        0.5337050611        0.3096327801      -36.8080632212
        0.5337050611        0.3246549726      -39.7219284787
        0.5337050611        0.3396771652      -41.8161071816
        0.5337050611        0.3546993578      -43.2134117954
        0.5337050611        0.3697215504      -44.0661439560
        0.5337050611        0.3847437429      -44.5286423088
        0.5337050611        0.3997659355      -44.7431808850
        0.5337050611        0.4147881281      -44.8261584298
        0.5337050611        0.4298103207      -44.8511976414
        0.5337050611        0.4448325132      -44.8379103832
        0.5337050611        0.4598547058      -44.7578272274
        0.5337050611        0.4748768984      -44.5601393975
        0.5337050611        0.4898990910      -44.2067946239
        0.5337050611        0.5049212835      -43.6994332933
        0.5337050611        0.5199434761      -43.0851992673
        0.5337050611        0.5349656687      -42.4414038526
        0.5337050611        0.5499878613      -41.8509469769
        0.5337050611        0.5650100538      -41.3831386876
        0.5337050611        0.5800322464      -41.0873983242
        0.5337050611        0.5950544390      -40.9965737575
        0.5337050611        0.6100766316      -41.1298695048
        0.5337050611        0.6250988242      -41.4861708717
        0.5337050611        0.6401210167      -42.0257095660
        0.5337050611        0.6551432093      -42.6475199143
        0.5337050611        0.6701654019      -43.1768497001
        0.5337050611        0.6851875945      -43.3760995745
        0.5337050611        0.7002097870      -42.9838471646
        0.5337050611        0.7152319796      -41.7732586512
        0.5337050611        0.7302541722      -39.6111346594
        0.5337050611        0.7452763648      -36.4974828746
        0.5337050611        0.7602985573      -32.5728480769
        0.5337050611        0.7753207499      -28.0921728823
        0.5337050611        0.7903429425      -23.3744187459
        0.5337050611        0.8053651351      -18.7431553824
        0.5337050611        0.8203873276      -14.4737963526
        0.5337050611        0.8354095202      -10.7589159595
        0.5337050611        0.8504317128       -7.6961900264
        0.5337050611        0.8654539054       -5.2966055530
        0.5337050611        0.8804760979       -3.5059310590
        0.5337050611        0.8954982905       -2.2310439054
        0.5337050611        0.9105204831       -1.3641537209
        0.5337050611        0.9255426757       -0.8008896256
        0.5337050611        0.9405648682       -0.4511592953
        0.5337050611        0.9555870608       -0.2437052519
        0.5337050611        0.9706092534       -0.1261765719
        0.5337050611        0.9856314460       -0.0625965700
        0.5337050611        1.0006536385       -0.0297514691
        0.5337050611        1.0156758311       -0.0135448537
        0.5337050611        1.0306980237       -0.0059047846
        0.5337050611        1.0457202163       -0.0024634864
        0.5337050611        1.0607424088       -0.0009828296
        0.5337050611        1.0757646014       -0.0003746218
        0.5337050611        1.0907867940       -0.0001363182
        0.5337050611        1.1058089866       -0.0000473250
        0.5337050611        1.1208311792       -0.0000156681
        0.5337050611        1.1358533717       -0.0000049460
        0.5337050611        1.1508755643       -0.0000014886
        0.5337050611        1.1658977569        0.0000000000
        0.5337050611        1.1809199495        0.0000000000
        0.5337050611        1.1959421420        0.0000000000
        0.5337050611        1.2109643346        0.0000000000
        0.5337050611        1.2259865272        0.0000000000
        0.5337050611        1.2410087198        0.0000000000
        0.5337050611        1.2560309123        0.0000000000
        0.5337050611        1.2710531049        0.0000000000
        0.5337050611        1.2860752975        0.0000000000
        0.5337050611        1.3010974901        0.0000000000
        0.5337050611        1.3161196826        0.0000000000
        0.5337050611        1.3311418752        0.0000000000
        0.5337050611        1.3461640678        0.0000000000
        0.5337050611        1.3611862604        0.0000000000
        0.5337050611        1.3762084529        0.0000000000
        0.5337050611        1.3912306455        0.0000000000
        0.5337050611        1.4062528381        0.0000000000
        0.5337050611        1.4212750307        0.0000000000
        0.5337050611        1.4362972232        0.0000000000
        0.5337050611        1.4513194158        0.0000000000
        0.5337050611        1.4663416084        0.0000000000
        0.5337050611        1.4813638010        0.0000000000
        0.5337050611        1.4963859935        0.0000000000
        0.5337050611        1.5114081861        0.0000000000
        0.5337050611        1.5264303787        0.0000000000
        0.5337050611        1.5414525713        0.0000000000
        0.5337050611        1.5564747638        0.0000000000
        0.5337050611        1.5714969564        0.0000000000
        0.5337050611        1.5865191490        0.0000000000

        0.5486798727        0.0993220840       -0.0182401799
        0.5486798727        0.1143442766       -0.0506467172
        0.5486798727        0.1293664692       -0.1293454071
        0.5486798727        0.1443886617       -0.3041141941
        0.5486798727        0.1594108543       -0.6590608337
        0.5486798727        0.1744330469       -1.3184892665
        0.5486798727        0.1894552395       -2.4396792977
        0.5486798727        0.2044774320       -4.1857211013
        0.5486798727        0.2194996246       -6.6796676741
        0.5486798727        0.2345218172       -9.9539491288
        0.5486798727        0.2495440098      -13.9181840039
        0.5486798727        0.2645662023      -18.3649173579
        0.5486798727        0.2795883949      -23.0147387094
        0.5486798727        0.2946105875      -27.5803801717
        0.5486798727        0.3096327801      -31.8201119470
        0.5486798727        0.3246549726      -35.5616556184
        0.5486798727        0.3396771652      -38.6997054328
        0.5486798727        0.3546993578      -41.1847158170
        0.5486798727        0.3697215504      -43.0174066250
        0.5486798727        0.3847437429      -44.2486932930
        0.5486798727        0.3997659355      -44.9739178807
        0.5486798727        0.4147881281      -45.3129149248
        0.5486798727        0.4298103207      -45.3798114475
        0.5486798727        0.4448325132      -45.2568414595
        0.5486798727        0.4598547058      -44.9860946564
        0.5486798727        0.4748768984      -44.5824177393
        0.5486798727        0.4898990910      -44.0575922409
        0.5486798727        0.5049212835      -43.4396666390
        0.5486798727        0.5199434761      -42.7761401743
        0.5486798727        0.5349656687      -42.1218876234
        0.5486798727        0.5499878613      -41.5232420787
        0.5486798727        0.5650100538      -41.0109515443
        0.5486798727        0.5800322464      -40.6065212192
        0.5486798727        0.5950544390      -40.3354480427
        0.5486798727        0.6100766316      -40.2348849889
        0.5486798727        0.6250988242      -40.3457437345
        0.5486798727        0.6401210167      -40.6881026225
        0.5486798727        0.6551432093      -41.2289813131
        0.5486798727        0.6701654019      -41.8577759473
        0.5486798727        0.6851875945      -42.3835085846
        0.5486798727        0.7002097870      -42.5597835775
        0.5486798727        0.7152319796      -42.1321735834
        0.5486798727        0.7302541722      -40.8943091250
        0.5486798727        0.7452763648      -38.7365471290
        0.5486798727        0.7602985573      -35.6742829865
        0.5486798727        0.7753207499      -31.8492345099
        0.5486798727        0.7903429425      -27.5041449565
        0.5486798727        0.8053651351      -22.9379437505
        0.5486798727        0.8203873276      -18.4531108773
        0.5486798727        0.8354095202      -14.3083151456
        0.5486798727        0.8504317128      -10.6866510113
        0.5486798727        0.8654539054       -7.6840172430
        0.5486798727        0.8804760979       -5.3158229574
        0.5486798727        0.8954982905       -3.5357973600
        0.5486798727        0.9105204831       -2.2594304917
        0.5486798727        0.9255426757       -1.3859804651
        0.5486798727        0.9405648682       -0.8155490882
        0.5486798727        0.9555870608       -0.4600883451
        0.5486798727        0.9706092534       -0.2487598107
        0.5486798727        0.9856314460       -0.1288779199
        0.5486798727        1.0006536385       -0.0639668155
        0.5486798727        1.0156758311       -0.0304069405
        0.5486798727        1.0306980237       -0.0138356775
        0.5486798727        1.0457202163       -0.0060215798
        0.5486798727        1.0607424088       -0.0025045510
        0.5486798727        1.0757646014       -0.0009947246
        0.5486798727        1.0907867940       -0.0003770329
        0.5486798727        1.1058089866       -0.0001363431
        0.5486798727        1.1208311792       -0.0000470372
        0.5486798727        1.1358533717       -0.0000154826
        0.5486798727        1.1508755643       -0.0000048629
        0.5486798727        1.1658977569       -0.0000014555
        0.5486798727        1.1809199495        0.0000000000
        0.5486798727        1.1959421420        0.0000000000
        0.5486798727        1.2109643346        0.0000000000
        0.5486798727        1.2259865272        0.0000000000
        0.5486798727        1.2410087198        0.0000000000
        0.5486798727        1.2560309123        0.0000000000
        0.5486798727        1.2710531049        0.0000000000
        0.5486798727        1.2860752975        0.0000000000
        0.5486798727        1.3010974901        0.0000000000
        0.5486798727        1.3161196826        0.0000000000
        0.5486798727        1.3311418752        0.0000000000
        0.5486798727        1.3461640678        0.0000000000
        0.5486798727        1.3611862604        0.0000000000
        0.5486798727        1.3762084529        0.0000000000
        0.5486798727        1.3912306455        0.0000000000
        0.5486798727        1.4062528381        0.0000000000
        0.5486798727        1.4212750307        0.0000000000
        0.5486798727        1.4362972232        0.0000000000
        0.5486798727        1.4513194158        0.0000000000
        0.5486798727        1.4663416084        0.0000000000
        0.5486798727        1.4813638010        0.0000000000
        0.5486798727        1.4963859935        0.0000000000
        0.5486798727        1.5114081861        0.0000000000
        0.5486798727        1.5264303787        0.0000000000
        0.5486798727        1.5414525713        0.0000000000
        0.5486798727        1.5564747638        0.0000000000
        0.5486798727        1.5714969564        0.0000000000
        0.5486798727        1.5865191490        0.0000000000

        0.5636546842        0.0993220840       -0.0115556642
        0.5636546842        0.1143442766       -0.0322949019
        0.5636546842        0.1293664692       -0.0830815694
        0.5636546842        0.1443886617       -0.1969699097
        0.5636546842        0.1594108543       -0.4309677100
        0.5636546842        0.1744330469       -0.8718360954
        0.5636546842        0.1894552395       -1.6344865105
        0.5636546842        0.2044774320       -2.8481332905
        0.5636546842        0.2194996246       -4.6297738059
        0.5636546842        0.2345218172       -7.0519779638
        0.5636546842        0.2495440098      -10.1177463623
        0.5636546842        0.2645662023      -13.7538286290
        0.5636546842        0.2795883949      -17.8243458061
        0.5636546842        0.2946105875      -22.1551225818
        0.5636546842        0.3096327801      -26.5551857694
        0.5636546842        0.3246549726      -30.8290435831
        0.5636546842        0.3396771652      -34.7849385963
        0.5636546842        0.3546993578      -38.2490151565
        0.5636546842        0.3697215504      -41.0885108150
        0.5636546842        0.3847437429      -43.2352914821
        0.5636546842        0.3997659355      -44.6957201426
        0.5636546842        0.4147881281      -45.5392126850
        0.5636546842        0.4298103207      -45.8706581233
        0.5636546842        0.4448325132      -45.8010257708
        0.5636546842        0.4598547058      -45.4296283623
        0.5636546842        0.4748768984      -44.8421729141
        0.5636546842        0.4898990910      -44.1179487423
        0.5636546842        0.5049212835      -43.3346243263
        0.5636546842        0.5199434761      -42.5632139493
        0.5636546842        0.5349656687      -41.8555937557
        0.5636546842        0.5499878613      -41.2349062430
        0.5636546842        0.5650100538      -40.6988792604
        0.5636546842        0.5800322464      -40.2374553359
        0.5636546842        0.5950544390      -39.8555654604
        0.5636546842        0.6100766316      -39.5869358923
        0.5636546842        0.6250988242      -39.4886127547
        0.5636546842        0.6401210167      -39.6157794874
        0.5636546842        0.6551432093      -39.9866417926
        0.5636546842        0.6701654019      -40.5523196907
        0.5636546842        0.6851875945      -41.1845498015
        0.5636546842        0.7002097870      -41.6864084958
        0.5636546842        0.7152319796      -41.8228929054
        0.5636546842        0.7302541722      -41.3631306269
        0.5636546842        0.7452763648      -40.1249032574
        0.5636546842        0.7602985573      -38.0128783789
        0.5636546842        0.7753207499      -35.0426560482
        0.5636546842        0.7903429425      -31.3441273217
        0.5636546842        0.8053651351      -27.1415509418
        0.5636546842        0.8203873276      -22.7142531701
        0.5636546842        0.8354095202      -18.3482250797
        0.5636546842        0.8504317128      -14.2915490749
        0.5636546842        0.8654539054      -10.7240095106
        0.5636546842        0.8804760979       -7.7451302543
        0.5636546842        0.8954982905       -5.3787046723
        0.5636546842        0.9105204831       -3.5883036016
        0.5636546842        0.9255426757       -2.2976808309
        0.5636546842        0.9405648682       -1.4111943911
        0.5636546842        0.9555870608       -0.8309698052
        0.5636546842        0.9706092534       -0.4689926246
        0.5636546842        0.9856314460       -0.2536492672
        0.5636546842        1.0006536385       -0.1314168729
        0.5636546842        1.0156758311       -0.0651918731
        0.5636546842        1.0306980237       -0.0309415197
        0.5636546842        1.0457202163       -0.0140385922
        0.5636546842        1.0607424088       -0.0060839698
        0.5636546842        1.0757646014       -0.0025169130
        0.5636546842        1.0907867940       -0.0009936743
        0.5636546842        1.1058089866       -0.0003743899
        0.5636546842        1.1208311792       -0.0001346475
        0.5636546842        1.1358533717       -0.0000462344
        0.5636546842        1.1508755643       -0.0000151599
        0.5636546842        1.1658977569       -0.0000047430
        0.5636546842        1.1809199495       -0.0000014181
        0.5636546842        1.1959421420        0.0000000000
        0.5636546842        1.2109643346        0.0000000000
        0.5636546842        1.2259865272        0.0000000000
        0.5636546842        1.2410087198        0.0000000000
        0.5636546842        1.2560309123        0.0000000000
        0.5636546842        1.2710531049        0.0000000000
        0.5636546842        1.2860752975        0.0000000000
        0.5636546842        1.3010974901        0.0000000000
        0.5636546842        1.3161196826        0.0000000000
        0.5636546842        1.3311418752        0.0000000000
        0.5636546842        1.3461640678        0.0000000000
        0.5636546842        1.3611862604        0.0000000000
        0.5636546842        1.3762084529        0.0000000000
        0.5636546842        1.3912306455        0.0000000000
        0.5636546842        1.4062528381        0.0000000000
        0.5636546842        1.4212750307        0.0000000000
        0.5636546842        1.4362972232        0.0000000000
        0.5636546842        1.4513194158        0.0000000000
        0.5636546842        1.4663416084        0.0000000000
        0.5636546842        1.4813638010        0.0000000000
        0.5636546842        1.4963859935        0.0000000000
        0.5636546842        1.5114081861        0.0000000000
        0.5636546842        1.5264303787        0.0000000000
        0.5636546842        1.5414525713        0.0000000000
        0.5636546842        1.5564747638        0.0000000000
        0.5636546842        1.5714969564        0.0000000000
        0.5636546842        1.5865191490        0.0000000000

        0.5786294958        0.0993220840       -0.0068127148
        0.5786294958        0.1143442766       -0.0191774762
        0.5786294958        0.1293664692       -0.0497421668
        0.5786294958        0.1443886617       -0.1190470657
        0.5786294958        0.1594108543       -0.2633495833
        0.5786294958        0.1744330469       -0.5396697945
        0.5786294958        0.1894552395       -1.0273411366
        0.5786294958        0.2044774320       -1.8230255004
        0.5786294958        0.2194996246       -3.0281790358
        0.5786294958        0.2345218172       -4.7316624074
        0.5786294958        0.2495440098       -6.9931836719
        0.5786294958        0.2645662023       -9.8327087173
        0.5786294958        0.2795883949      -13.2265520403
        0.5786294958        0.2946105875      -17.1061847829
        0.5786294958        0.3096327801      -21.3557299655
        0.5786294958        0.3246549726      -25.8096237311
        0.5786294958        0.3396771652      -30.2579375532
        0.5786294958        0.3546993578      -34.4665460859
        0.5786294958        0.3697215504      -38.2111658244
        0.5786294958        0.3847437429      -41.3143867863
        0.5786294958        0.3997659355      -43.6714786810
        0.5786294958        0.4147881281      -45.2567489710
        0.5786294958        0.4298103207      -46.1126323549
        0.5786294958        0.4448325132      -46.3308224524
        0.5786294958        0.4598547058      -46.0346107521
        0.5786294958        0.4748768984      -45.3659130540
        0.5786294958        0.4898990910      -44.4742199055
        0.5786294958        0.5049212835      -43.5024825189
        0.5786294958        0.5199434761      -42.5683795497
        0.5786294958        0.5349656687      -41.7461060188
        0.5786294958        0.5499878613      -41.0583772115
        0.5786294958        0.5650100538      -40.4860643725
        0.5786294958        0.5800322464      -39.9940047380
        0.5786294958        0.5950544390      -39.5617101524
        0.5786294958        0.6100766316      -39.2037645275
        0.5786294958        0.6250988242      -38.9694447250
        0.5786294958        0.6401210167      -38.9215644446
        0.5786294958        0.6551432093      -39.1044538023
        0.5786294958        0.6701654019      -39.5148778297
        0.5786294958        0.6851875945      -40.0861734004
        0.5786294958        0.7002097870      -40.6883824052
        0.5786294958        0.7152319796      -41.1413408976
        0.5786294958        0.7302541722      -41.2367996098
        0.5786294958        0.7452763648      -40.7678377939
        0.5786294958        0.7602985573      -39.5643190294
        0.5786294958        0.7753207499      -37.5295039777
        0.5786294958        0.7903429425      -34.6679470270
        0.5786294958        0.8053651351      -31.0938302604
        0.5786294958        0.8203873276      -27.0145396951
        0.5786294958        0.8354095202      -22.6937361774
        0.5786294958        0.8504317128      -18.4055410520
        0.5786294958        0.8654539054      -14.3927330266
        0.5786294958        0.8804760979      -10.8376580880
        0.5786294958        0.8954982905       -7.8486819680
        0.5786294958        0.9105204831       -5.4607807714
        0.5786294958        0.9255426757       -3.6469573351
        0.5786294958        0.9405648682       -2.3364598365
        0.5786294958        0.9555870608       -1.4353809176
        0.5786294958        0.9706092534       -0.8453384587
        0.5786294958        0.9856314460       -0.4770879350
        0.5786294958        1.0006536385       -0.2578951518
        0.5786294958        1.0156758311       -0.1334279527
        0.5786294958        1.0306980237       -0.0660138931
        0.5786294958        1.0457202163       -0.0312066815
        0.5786294958        1.0607424088       -0.0140867267
        0.5786294958        1.0757646014       -0.0060699383
        0.5786294958        1.0907867940       -0.0024967482
        0.5786294958        1.1058089866       -0.0009805862
        0.5786294958        1.1208311792       -0.0003678324
        0.5786294958        1.1358533717       -0.0001318128
        0.5786294958        1.1508755643       -0.0000451273
        0.5786294958        1.1658977569       -0.0000147531
        0.5786294958        1.1809199495       -0.0000046094
        0.5786294958        1.1959421420       -0.0000013756
        0.5786294958        1.2109643346        0.0000000000
        0.5786294958        1.2259865272        0.0000000000
        0.5786294958        1.2410087198        0.0000000000
        0.5786294958        1.2560309123        0.0000000000
        0.5786294958        1.2710531049        0.0000000000
        0.5786294958        1.2860752975        0.0000000000
        0.5786294958        1.3010974901        0.0000000000
        0.5786294958        1.3161196826        0.0000000000
        0.5786294958        1.3311418752        0.0000000000
        0.5786294958        1.3461640678        0.0000000000
        0.5786294958        1.3611862604        0.0000000000
        0.5786294958        1.3762084529        0.0000000000
        0.5786294958        1.3912306455        0.0000000000
        0.5786294958        1.4062528381        0.0000000000
        0.5786294958        1.4212750307        0.0000000000
        0.5786294958        1.4362972232        0.0000000000
        0.5786294958        1.4513194158        0.0000000000
        0.5786294958        1.4663416084        0.0000000000
        0.5786294958        1.4813638010        0.0000000000
        0.5786294958        1.4963859935        0.0000000000
        0.5786294958        1.5114081861        0.0000000000
        0.5786294958        1.5264303787        0.0000000000
        0.5786294958        1.5414525713        0.0000000000
        0.5786294958        1.5564747638        0.0000000000
        0.5786294958        1.5714969564        0.0000000000
        0.5786294958        1.5865191490        0.0000000000

        0.5936043073        0.0993220840       -0.0037322954
        0.5936043073        0.1143442766       -0.0105914873
        0.5936043073        0.1293664692       -0.0277283931
        0.5936043073        0.1443886617       -0.0670825029
        0.5936043073        0.1594108543       -0.1502908953
        0.5936043073        0.1744330469       -0.3126455350
        0.5936043073        0.1894552395       -0.6058999737
        0.5936043073        0.2044774320       -1.0982827657
        0.5936043073        0.2194996246       -1.8707913631
        0.5936043073        0.2345218172       -3.0103020204
        0.5936043073        0.2495440098       -4.6011205723
        0.5936043073        0.2645662023       -6.7161006784
        0.5936043073        0.2795883949       -9.4065578795
        0.5936043073        0.2946105875      -12.6890468126
        0.5936043073        0.3096327801      -16.5289978615
        0.5936043073        0.3246549726      -20.8259134775
        0.5936043073        0.3396771652      -25.4085096368
        0.5936043073        0.3546993578      -30.0466455465
        0.5936043073        0.3697215504      -34.4798916005
        0.5936043073        0.3847437429      -38.4548434771
        0.5936043073        0.3997659355      -41.7603399921
        0.5936043073        0.4147881281      -44.2528999184
        0.5936043073        0.4298103207      -45.8703139535
        0.5936043073        0.4448325132      -46.6348380843
        0.5936043073        0.4598547058      -46.6474272311
        0.5936043073        0.4748768984      -46.0728812210
        0.5936043073        0.4898990910      -45.1153021638
        0.5936043073        0.5049212835      -43.9851831178
        0.5936043073        0.5199434761      -42.8634085714
        0.5936043073        0.5349656687      -41.8715549640
        0.5936043073        0.5499878613      -41.0589939800
        0.5936043073        0.5650100538      -40.4128118779
        0.5936043073        0.5800322464      -39.8871997701
        0.5936043073        0.5950544390      -39.4396120186
        0.5936043073        0.6100766316      -39.0576097065
        0.5936043073        0.6250988242      -38.7654571939
        0.5936043073        0.6401210167      -38.6102682408
        0.5936043073        0.6551432093      -38.6372440081
        0.5936043073        0.6701654019      -38.8664955416
        0.5936043073        0.6851875945      -39.2790643193
        0.5936043073        0.7002097870      -39.8117548336
        0.5936043073        0.7152319796      -40.3562291037
        0.5936043073        0.7302541722      -40.7607043720
        0.5936043073        0.7452763648      -40.8388006320
        0.5936043073        0.7602985573      -40.3921605857
        0.5936043073        0.7753207499      -39.2475348132
        0.5936043073        0.7903429425      -37.2989149138
        0.5936043073        0.8053651351      -34.5392487076
        0.5936043073        0.8203873276      -31.0693969951
        0.5936043073        0.8354095202      -27.0819277825
        0.5936043073        0.8504317128      -22.8269444611
        0.5936043073        0.8654539054      -18.5710079115
        0.5936043073        0.8804760979      -14.5584981770
        0.5936043073        0.8954982905      -10.9812896539
        0.5936043073        0.9105204831       -7.9602557411
        0.5936043073        0.9255426757       -5.5406016382
        0.5936043073        0.9405648682       -3.7007185576
        0.5936043073        0.9555870608       -2.3709893829
        0.5936043073        0.9706092534       -1.4564769122
        0.5936043073        0.9856314460       -0.8573608949
        0.5936043073        1.0006536385       -0.4832613319
        0.5936043073        1.0156758311       -0.2605999825
        0.5936043073        1.0306980237       -0.1343274521
        0.5936043073        1.0457202163       -0.0661394468
        0.5936043073        1.0607424088       -0.0310960668
        0.5936043073        1.0757646014       -0.0139601030
        0.5936043073        1.0907867940       -0.0059856292
        0.5936043073        1.1058089866       -0.0024519500
        0.5936043073        1.1208311792       -0.0009598652
        0.5936043073        1.1358533717       -0.0003591307
        0.5936043073        1.1508755643       -0.0001284207
        0.5936043073        1.1658977569       -0.0000438783
        0.5936043073        1.1809199495       -0.0000143336
        0.5936043073        1.1959421420       -0.0000044771
        0.5936043073        1.2109643346       -0.0000013372
        0.5936043073        1.2259865272        0.0000000000
        0.5936043073        1.2410087198        0.0000000000
        0.5936043073        1.2560309123        0.0000000000
        0.5936043073        1.2710531049        0.0000000000
        0.5936043073        1.2860752975        0.0000000000
        0.5936043073        1.3010974901        0.0000000000
        0.5936043073        1.3161196826        0.0000000000
        0.5936043073        1.3311418752        0.0000000000
        0.5936043073        1.3461640678        0.0000000000
        0.5936043073        1.3611862604        0.0000000000
        0.5936043073        1.3762084529        0.0000000000
        0.5936043073        1.3912306455        0.0000000000
        0.5936043073        1.4062528381        0.0000000000
        0.5936043073        1.4212750307        0.0000000000
        0.5936043073        1.4362972232        0.0000000000
        0.5936043073        1.4513194158        0.0000000000
        0.5936043073        1.4663416084        0.0000000000
        0.5936043073        1.4813638010        0.0000000000
        0.5936043073        1.4963859935        0.0000000000
        0.5936043073        1.5114081861        0.0000000000
        0.5936043073        1.5264303787        0.0000000000
        0.5936043073        1.5414525713        0.0000000000
        0.5936043073        1.5564747638        0.0000000000
        0.5936043073        1.5714969564        0.0000000000
        0.5936043073        1.5865191490        0.0000000000

        0.6085791189        0.0993220840       -0.0018983693
        0.6085791189        0.1143442766       -0.0054366446
        0.6085791189        0.1293664692       -0.0143849882
        0.6085791189        0.1443886617       -0.0352375848
        0.6085791189        0.1594108543       -0.0801189810
        0.6085791189        0.1744330469       -0.1696196281
        0.6085791189        0.1894552395       -0.3356583901
        0.6085791189        0.2044774320       -0.6236732857
        0.6085791189        0.2194996246       -1.0935790000
        0.6085791189        0.2345218172       -1.8192622203
        0.6085791189        0.2495440098       -2.8864224453
        0.6085791189        0.2645662023       -4.3879016171
        0.6085791189        0.2795883949       -6.4146828559
        0.6085791189        0.2946105875       -9.0408107204
        0.6085791189        0.3096327801      -12.3027550366
        0.6085791189        0.3246549726      -16.1776129453
        0.6085791189        0.3396771652      -20.5674364495
        0.6085791189        0.3546993578      -25.2963331773
        0.6085791189        0.3697215504      -30.1228701273
        0.6085791189        0.3847437429      -34.7655990155
        0.6085791189        0.3997659355      -38.9371336566
        0.6085791189        0.4147881281      -42.3822036598
        0.6085791189        0.4298103207      -44.9151013234
        0.6085791189        0.4448325132      -46.4503875697
        0.6085791189        0.4598547058      -47.0190689074
        0.6085791189        0.4748768984      -46.7635402382
        0.6085791189        0.4898990910      -45.9094548627
        0.6085791189        0.5049212835      -44.7195991611
        0.6085791189        0.5199434761      -43.4410108513
        0.6085791189        0.5349656687      -42.2597681131
        0.6085791189        0.5499878613      -41.2765890027
        0.6085791189        0.5650100538      -40.5099393936
        0.6085791189        0.5800322464      -39.9231799400
        0.6085791189        0.5950544390      -39.4626897637
        0.6085791189        0.6100766316      -39.0901955359
        0.6085791189        0.6250988242      -38.7972937992
        0.6085791189        0.6401210167      -38.6007923572
        0.6085791189        0.6551432093      -38.5273738361
        0.6085791189        0.6701654019      -38.5988329580
        0.6085791189        0.6851875945      -38.8234777978
        0.6085791189        0.7002097870      -39.1905978018
        0.6085791189        0.7152319796      -39.6613398046
        0.6085791189        0.7302541722      -40.1546640015
        0.6085791189        0.7452763648      -40.5365950681
        0.6085791189        0.7602985573      -40.6253358464
        0.6085791189        0.7753207499      -40.2186361756
        0.6085791189        0.7903429425      -39.1371589718
        0.6085791189        0.8053651351      -37.2682505467
        0.6085791189        0.8203873276      -34.5950026617
        0.6085791189        0.8354095202      -31.2037104434
        0.6085791189        0.8504317128      -27.2713675615
        0.6085791189        0.8654539054      -23.0385715140
        0.6085791189        0.8804760979      -18.7731458571
        0.6085791189        0.8954982905      -14.7299481417
        0.6085791189        0.9105204831      -11.1142185677
        0.6085791189        0.9255426757       -8.0569002561
        0.6085791189        0.9405648682       -5.6076398890
        0.6085791189        0.9555870608       -3.7451034435
        0.6085791189        0.9706092534       -2.3984630153
        0.6085791189        0.9856314460       -1.4717439279
        0.6085791189        1.0006536385       -0.8644764049
        0.6085791189        1.0156758311       -0.4856169159
        0.6085791189        1.0306980237       -0.2606952236
        0.6085791189        1.0457202163       -0.1336862455
        0.6085791189        1.0607424088       -0.0654820333
        0.6085791189        1.0757646014       -0.0306425930
        0.6085791189        1.0907867940       -0.0137036765
        0.6085791189        1.1058089866       -0.0058584239
        0.6085791189        1.1208311792       -0.0023945274
        0.6085791189        1.1358533717       -0.0009357421
        0.6085791189        1.1508755643       -0.0003496107
        0.6085791189        1.1658977569       -0.0001248847
        0.6085791189        1.1809199495       -0.0000426782
        0.6085791189        1.1959421420       -0.0000139611
        0.6085791189        1.2109643346       -0.0000043742
        0.6085791189        1.2259865272       -0.0000013121
        0.6085791189        1.2410087198        0.0000000000
        0.6085791189        1.2560309123        0.0000000000
        0.6085791189        1.2710531049        0.0000000000
        0.6085791189        1.2860752975        0.0000000000
        0.6085791189        1.3010974901        0.0000000000
        0.6085791189        1.3161196826        0.0000000000
        0.6085791189        1.3311418752        0.0000000000
        0.6085791189        1.3461640678        0.0000000000
        0.6085791189        1.3611862604        0.0000000000
        0.6085791189        1.3762084529        0.0000000000
        0.6085791189        1.3912306455        0.0000000000
        0.6085791189        1.4062528381        0.0000000000
        0.6085791189        1.4212750307        0.0000000000
        0.6085791189        1.4362972232        0.0000000000
        0.6085791189        1.4513194158        0.0000000000
        0.6085791189        1.4663416084        0.0000000000
        0.6085791189        1.4813638010        0.0000000000
        0.6085791189        1.4963859935        0.0000000000
        0.6085791189        1.5114081861        0.0000000000
        0.6085791189        1.5264303787        0.0000000000
        0.6085791189        1.5414525713        0.0000000000
        0.6085791189        1.5564747638        0.0000000000
        0.6085791189        1.5714969564        0.0000000000
        0.6085791189        1.5865191490        0.0000000000

        0.6235539304        0.0993220840       -0.0008961432
        0.6235539304        0.1143442766       -0.0025933548
        0.6235539304        0.1293664692       -0.0069463834
        0.6235539304        0.1443886617       -0.0172642299
        0.6235539304        0.1594108543       -0.0399356882
        0.6235539304        0.1744330469       -0.0863010192
        0.6235539304        0.1894552395       -0.1749880360
        0.6235539304        0.2044774320       -0.3345582378
        0.6235539304        0.2194996246       -0.6062752588
        0.6235539304        0.2345218172       -1.0467208660
        0.6235539304        0.2495440098       -1.7296141098
        0.6235539304        0.2645662023       -2.7454402431
        0.6235539304        0.2795883949       -4.1967468878
        0.6235539304        0.2946105875       -6.1870587588
        0.6235539304        0.3096327801       -8.8029519173
        0.6235539304        0.3246549726      -12.0915368386
        0.6235539304        0.3396771652      -16.0379866542
        0.6235539304        0.3546993578      -20.5484875448
        0.6235539304        0.3697215504      -25.4431729646
        0.6235539304        0.3847437429      -30.4625079027
        0.6235539304        0.3997659355      -35.2898194648
        0.6235539304        0.4147881281      -39.5908888669
        0.6235539304        0.4298103207      -43.0668631189
        0.6235539304        0.4448325132      -45.5098385434
        0.6235539304        0.4598547058      -46.8453516001
        0.6235539304        0.4748768984      -47.1471268601
        0.6235539304        0.4898990910      -46.6175349713
        0.6235539304        0.5049212835      -45.5385897944
        0.6235539304        0.5199434761      -44.2078242062
        0.6235539304        0.5349656687      -42.8777002580
        0.6235539304        0.5499878613      -41.7154189662
        0.6235539304        0.5650100538      -40.7926794868
        0.6235539304        0.5800322464      -40.1040848853
        0.6235539304        0.5950544390      -39.6024457079
        0.6235539304        0.6100766316      -39.2341665155
        0.6235539304        0.6250988242      -38.9612272600
        0.6235539304        0.6401210167      -38.7662001020
        0.6235539304        0.6551432093      -38.6468671078
        0.6235539304        0.6701654019      -38.6103531816
        0.6235539304        0.6851875945      -38.6712216244
        0.6235539304        0.7002097870      -38.8489913776
        0.6235539304        0.7152319796      -39.1568383696
        0.6235539304        0.7302541722      -39.5793084877
        0.6235539304        0.7452763648      -40.0480169140
        0.6235539304        0.7602985573      -40.4304225163
        0.6235539304        0.7753207499      -40.5417733522
        0.6235539304        0.7903429425      -40.1780483644
        0.6235539304        0.8053651351      -39.1579972770
        0.6235539304        0.8203873276      -37.3614363634
        0.6235539304        0.8354095202      -34.7563029682
        0.6235539304        0.8504317128      -31.4116263144
        0.6235539304        0.8654539054      -27.4942238338
        0.6235539304        0.8804760979      -23.2467680090
        0.6235539304        0.8954982905      -18.9485448241
        0.6235539304        0.9105204831      -14.8674466601
        0.6235539304        0.9255426757      -11.2169933744
        0.6235539304        0.9405648682       -8.1305467651
        0.6235539304        0.9555870608       -5.6571300099
        0.6235539304        0.9706092534       -3.7747756978
        0.6235539304        0.9856314460       -2.4129514889
        0.6235539304        1.0006536385       -1.4761197094
        0.6235539304        1.0156758311       -0.8634644435
        0.6235539304        1.0306980237       -0.4827158103
        0.6235539304        1.0457202163       -0.2578671790
        0.6235539304        1.0607424088       -0.1316502639
        0.6235539304        1.0757646014       -0.0642536970
        0.6235539304        1.0907867940       -0.0299880950
        0.6235539304        1.1058089866       -0.0133857381
        0.6235539304        1.1208311792       -0.0057146167
        0.6235539304        1.1358533717       -0.0023333104
        0.6235539304        1.1508755643       -0.0009112554
        0.6235539304        1.1658977569       -0.0003405013
        0.6235539304        1.1809199495       -0.0001218272
        0.6235539304        1.1959421420       -0.0000417708
        0.6235539304        1.2109643346       -0.0000137348
        0.6235539304        1.2259865272       -0.0000043307
        0.6235539304        1.2410087198       -0.0000013103
        0.6235539304        1.2560309123        0.0000000000
        0.6235539304        1.2710531049        0.0000000000
        0.6235539304        1.2860752975        0.0000000000
        0.6235539304        1.3010974901        0.0000000000
        0.6235539304        1.3161196826        0.0000000000
        0.6235539304        1.3311418752        0.0000000000
        0.6235539304        1.3461640678        0.0000000000
        0.6235539304        1.3611862604        0.0000000000
        0.6235539304        1.3762084529        0.0000000000
        0.6235539304        1.3912306455        0.0000000000
        0.6235539304        1.4062528381        0.0000000000
        0.6235539304        1.4212750307        0.0000000000
        0.6235539304        1.4362972232        0.0000000000
        0.6235539304        1.4513194158        0.0000000000
        0.6235539304        1.4663416084        0.0000000000
        0.6235539304        1.4813638010        0.0000000000
        0.6235539304        1.4963859935        0.0000000000
        0.6235539304        1.5114081861        0.0000000000
        0.6235539304        1.5264303787        0.0000000000
        0.6235539304        1.5414525713        0.0000000000
        0.6235539304        1.5564747638        0.0000000000
        0.6235539304        1.5714969564        0.0000000000
        0.6235539304        1.5865191490        0.0000000000

        0.6385287420        0.0993220840       -0.0003926666
        0.6385287420        0.1143442766       -0.0011501112
        0.6385287420        0.1293664692       -0.0031247989
        0.6385287420        0.1443886617       -0.0078989151
        0.6385287420        0.1594108543       -0.0186443117
        0.6385287420        0.1744330469       -0.0412672683
        0.6385287420        0.1894552395       -0.0860655397
        0.6385287420        0.2044774320       -0.1699963021
        0.6385287420        0.2194996246       -0.3196241678
        0.6385287420        0.2345218172       -0.5746733405
        0.6385287420        0.2495440098       -0.9917158299
        0.6385287420        0.2645662023       -1.6468574264
        0.6385287420        0.2795883949       -2.6355730176
        0.6385287420        0.2946105875       -4.0675789408
        0.6385287420        0.3096327801       -6.0552125393
        0.6385287420        0.3246549726       -8.6951414249
        0.6385287420        0.3396771652      -12.0448400680
        0.6385287420        0.3546993578      -16.0968153463
        0.6385287420        0.3697215504      -20.7553213034
        0.6385287420        0.3847437429      -25.8225760505
        0.6385287420        0.3997659355      -31.0032244434
        0.6385287420        0.4147881281      -35.9342625690
        0.6385287420        0.4298103207      -40.2406425224
        0.6385287420        0.4448325132      -43.6057863989
        0.6385287420        0.4598547058      -45.8369819841
        0.6385287420        0.4748768984      -46.9043185372
        0.6385287420        0.4898990910      -46.9401301649
        0.6385287420        0.5049212835      -46.1996593843
        0.6385287420        0.5199434761      -44.9962382397
        0.6385287420        0.5349656687      -43.6310949140
        0.6385287420        0.5499878613      -42.3376938123
        0.6385287420        0.5650100538      -41.2541661473
        0.6385287420        0.5800322464      -40.4268585736
        0.6385287420        0.5950544390      -39.8367861837
        0.6385287420        0.6100766316      -39.4336425592
        0.6385287420        0.6250988242      -39.1628029190
        0.6385287420        0.6401210167      -38.9789716642
        0.6385287420        0.6551432093      -38.8501162476
        0.6385287420        0.6701654019      -38.7597671975
        0.6385287420        0.6851875945      -38.7115668643
        0.6385287420        0.7002097870      -38.7315287860
        0.6385287420        0.7152319796      -38.8594422391
        0.6385287420        0.7302541722      -39.1261468233
        0.6385287420        0.7452763648      -39.5240750389
        0.6385287420        0.7602985573      -39.9850788610
        0.6385287420        0.7753207499      -40.3763619799
        0.6385287420        0.7903429425      -40.5157920062
        0.6385287420        0.8053651351      -40.2005250002
        0.6385287420        0.8203873276      -39.2422028613
        0.6385287420        0.8354095202      -37.5044281600
        0.6385287420        0.8504317128      -34.9376508043
        0.6385287420        0.8654539054      -31.6023862307
        0.6385287420        0.8804760979      -27.6697955358
        0.6385287420        0.8954982905      -23.3945685121
        0.6385287420        0.9105204831      -19.0667864331
        0.6385287420        0.9255426757      -14.9587972533
        0.6385287420        0.9405648682      -11.2835599592
        0.6385287420        0.9555870608       -8.1733078840
        0.6385287420        0.9706092534       -5.6781401031
        0.6385287420        0.9856314460       -3.7787295088
        0.6385287420        1.0006536385       -2.4064653934
        0.6385287420        1.0156758311       -1.4656076776
        0.6385287420        1.0306980237       -0.8533767361
        0.6385287420        1.0457202163       -0.4750888226
        0.6385287420        1.0607424088       -0.2529460306
        0.6385287420        1.0757646014       -0.1288294568
        0.6385287420        1.0907867940       -0.0627775656
        0.6385287420        1.1058089866       -0.0292687567
        0.6385287420        1.1208311792       -0.0130556714
        0.6385287420        1.1358533717       -0.0055720259
        0.6385287420        1.1508755643       -0.0022759984
        0.6385287420        1.1658977569       -0.0008902611
        0.6385287420        1.1809199495       -0.0003337515
        0.6385287420        1.1959421420       -0.0001200177
        0.6385287420        1.2109643346       -0.0000414211
        0.6385287420        1.2259865272       -0.0000137173
        0.6385287420        1.2410087198       -0.0000043583
        0.6385287420        1.2560309123       -0.0000013272
        0.6385287420        1.2710531049        0.0000000000
        0.6385287420        1.2860752975        0.0000000000
        0.6385287420        1.3010974901        0.0000000000
        0.6385287420        1.3161196826        0.0000000000
        0.6385287420        1.3311418752        0.0000000000
        0.6385287420        1.3461640678        0.0000000000
        0.6385287420        1.3611862604        0.0000000000
        0.6385287420        1.3762084529        0.0000000000
        0.6385287420        1.3912306455        0.0000000000
        0.6385287420        1.4062528381        0.0000000000
        0.6385287420        1.4212750307        0.0000000000
        0.6385287420        1.4362972232        0.0000000000
        0.6385287420        1.4513194158        0.0000000000
        0.6385287420        1.4663416084        0.0000000000
        0.6385287420        1.4813638010        0.0000000000
        0.6385287420        1.4963859935        0.0000000000
        0.6385287420        1.5114081861        0.0000000000
        0.6385287420        1.5264303787        0.0000000000
        0.6385287420        1.5414525713        0.0000000000
        0.6385287420        1.5564747638        0.0000000000
        0.6385287420        1.5714969564        0.0000000000
        0.6385287420        1.5865191490        0.0000000000

        0.6535035536        0.0993220840       -0.0001598061
        0.6535035536        0.1143442766       -0.0004746777
        0.6535035536        0.1293664692       -0.0013113588
        0.6535035536        0.1443886617       -0.0033813868
        0.6535035536        0.1594108543       -0.0081719299
        0.6535035536        0.1744330469       -0.0185974656
        0.6535035536        0.1894552395       -0.0400564408
        0.6535035536        0.2044774320       -0.0820667906
        0.6535035536        0.2194996246       -0.1606702736
        0.6535035536        0.2345218172       -0.3017208643
        0.6535035536        0.2495440098       -0.5449173159
        0.6535035536        0.2645662023       -0.9479618848
        0.6535035536        0.2795883949       -1.5896121426
        0.6535035536        0.2946105875       -2.5698531098
        0.6535035536        0.3096327801       -4.0051629790
        0.6535035536        0.3246549726       -6.0169718390
        0.6535035536        0.3396771652       -8.7120137034
        0.6535035536        0.3546993578      -12.1547452787
        0.6535035536        0.3697215504      -16.3350072428
        0.6535035536        0.3847437429      -21.1386619148
        0.6535035536        0.3997659355      -26.3332026300
        0.6535035536        0.4147881281      -31.5806129793
        0.6535035536        0.4298103207      -36.4830421088
        0.6535035536        0.4448325132      -40.6542685823
        0.6535035536        0.4598547058      -43.7975260150
        0.6535035536        0.4748768984      -45.7653891283
        0.6535035536        0.4898990910      -46.5831592579
        0.6535035536        0.5049212835      -46.4302399704
        0.6535035536        0.5199434761      -45.5877112418
        0.6535035536        0.5349656687      -44.3694733649
        0.6535035536        0.5499878613      -43.0571113901
        0.6535035536        0.5650100538      -41.8553237923
        0.6535035536        0.5800322464      -40.8764449975
        0.6535035536        0.5950544390      -40.1516630246
        0.6535035536        0.6100766316      -39.6574081597
        0.6535035536        0.6250988242      -39.3427862665
        0.6535035536        0.6401210167      -39.1491592230
        0.6535035536        0.6551432093      -39.0218543466
        0.6535035536        0.6701654019      -38.9194208727
        0.6535035536        0.6851875945      -38.8237381514
        0.6535035536        0.7002097870      -38.7474650289
        0.6535035536        0.7152319796      -38.7312569424
        0.6535035536        0.7302541722      -38.8267500438
        0.6535035536        0.7452763648      -39.0698060506
        0.6535035536        0.7602985573      -39.4543277513
        0.6535035536        0.7753207499      -39.9155676667
        0.6535035536        0.7903429425      -40.3262812131
        0.6535035536        0.8053651351      -40.5057310286
        0.6535035536        0.8203873276      -40.2423243931
        0.6535035536        0.8354095202      -39.3308382593
        0.6535035536        0.8504317128      -37.6198079736
        0.6535035536        0.8654539054      -35.0558081062
        0.6535035536        0.8804760979      -31.7072645122
        0.6535035536        0.8954982905      -27.7569117833
        0.6535035536        0.9105204831      -23.4657444856
        0.6535035536        0.9255426757      -19.1226686611
        0.6535035536        0.9405648682      -14.9961669631
        0.6535035536        0.9555870608      -11.2985327106
        0.6535035536        0.9706092534       -8.1660621772
        0.6535035536        0.9856314460       -5.6545236309
        0.6535035536        1.0006536385       -3.7478279962
        0.6535035536        1.0156758311       -2.3766246680
        0.6535035536        1.0306980237       -1.4417935000
        0.6535035536        1.0457202163       -0.8369036816
        0.6535035536        1.0607424088       -0.4649136758
        0.6535035536        1.0757646014       -0.2472023615
        0.6535035536        1.0907867940       -0.1258114407
        0.6535035536        1.1058089866       -0.0612845016
        0.6535035536        1.1208311792       -0.0285726555
        0.6535035536        1.1358533717       -0.0127530984
        0.6535035536        1.1508755643       -0.0054520540
        0.6535035536        1.1658977569       -0.0022340254
        0.6535035536        1.1809199495       -0.0008780922
        0.6535035536        1.1959421420       -0.0003312539
        0.6535035536        1.2109643346       -0.0001199520
        0.6535035536        1.2259865272       -0.0000416718
        0.6535035536        1.2410087198       -0.0000138781
        0.6535035536        1.2560309123       -0.0000044250
        0.6535035536        1.2710531049       -0.0000013490
        0.6535035536        1.2860752975        0.0000000000
        0.6535035536        1.3010974901        0.0000000000
        0.6535035536        1.3161196826        0.0000000000
        0.6535035536        1.3311418752        0.0000000000
        0.6535035536        1.3461640678        0.0000000000
        0.6535035536        1.3611862604        0.0000000000
        0.6535035536        1.3762084529        0.0000000000
        0.6535035536        1.3912306455        0.0000000000
        0.6535035536        1.4062528381        0.0000000000
        0.6535035536        1.4212750307        0.0000000000
        0.6535035536        1.4362972232        0.0000000000
        0.6535035536        1.4513194158        0.0000000000
        0.6535035536        1.4663416084        0.0000000000
        0.6535035536        1.4813638010        0.0000000000
        0.6535035536        1.4963859935        0.0000000000
        0.6535035536        1.5114081861        0.0000000000
        0.6535035536        1.5264303787        0.0000000000
        0.6535035536        1.5414525713        0.0000000000
        0.6535035536        1.5564747638        0.0000000000
        0.6535035536        1.5714969564        0.0000000000
        0.6535035536        1.5865191490        0.0000000000

        0.6684783651        0.0993220840       -0.0000604760
        0.6684783651        0.1143442766       -0.0001826109
        0.6684783651        0.1293664692       -0.0005144644
        0.6684783651        0.1443886617       -0.0013578139
        0.6684783651        0.1594108543       -0.0033728135
        0.6684783651        0.1744330469       -0.0079245625
        0.6684783651        0.1894552395       -0.0176996943
        0.6684783651        0.2044774320       -0.0377545608
        0.6684783651        0.2194996246       -0.0772047462
        0.6684783651        0.2345218172       -0.1517694075
        0.6684783651        0.2495440098       -0.2872829056
        0.6684783651        0.2645662023       -0.5240252275
        0.6684783651        0.2795883949       -0.9212834799
        0.6684783651        0.2946105875       -1.5609624977
        0.6684783651        0.3096327801       -2.5483572109
        0.6684783651        0.3246549726       -4.0074881002
        0.6684783651        0.3396771652       -6.0680357992
        0.6684783651        0.3546993578       -8.8416939670
        0.6684783651        0.3697215504      -12.3887122484
        0.6684783651        0.3847437429      -16.6807531808
        0.6684783651        0.3997659355      -21.5721003692
        0.6684783651        0.4147881281      -26.7938035186
        0.6684783651        0.4298103207      -31.9808601976
        0.6684783651        0.4448325132      -36.7311013452
        0.6684783651        0.4598547058      -40.6812272185
        0.6684783651        0.4748768984      -43.5776574405
        0.6684783651        0.4898990910      -45.3215699647
        0.6684783651        0.5049212835      -45.9769493434
        0.6684783651        0.5199434761      -45.7423299338
        0.6684783651        0.5349656687      -44.8966596867
        0.6684783651        0.5499878613      -43.7354555607
        0.6684783651        0.5650100538      -42.5146345533
        0.6684783651        0.5800322464      -41.4155024317
        0.6684783651        0.5950544390      -40.5357906442
        0.6684783651        0.6100766316      -39.9016258539
        0.6684783651        0.6250988242      -39.4891871195
        0.6684783651        0.6401210167      -39.2459086167
        0.6684783651        0.6551432093      -39.1074929901
        0.6684783651        0.6701654019      -39.0127035749
        0.6684783651        0.6851875945      -38.9181162111
        0.6684783651        0.7002097870      -38.8106045452
        0.6684783651        0.7152319796      -38.7117740617
        0.6684783651        0.7302541722      -38.6701568860
        0.6684783651        0.7452763648      -38.7424375817
        0.6684783651        0.7602985573      -38.9692197566
        0.6684783651        0.7753207499      -39.3510213441
        0.6684783651        0.7903429425      -39.8287047804
        0.6684783651        0.8053651351      -40.2732508114
        0.6684783651        0.8203873276      -40.4920495531
        0.6684783651        0.8354095202      -40.2574509732
        0.6684783651        0.8504317128      -39.3548536466
        0.6684783651        0.8654539054      -37.6363031719
        0.6684783651        0.8804760979      -35.0603998754
        0.6684783651        0.8954982905      -31.7051920058
        0.6684783651        0.9105204831      -27.7532468799
        0.6684783651        0.9255426757      -23.4579004666
        0.6684783651        0.9405648682      -19.1016076207
        0.6684783651        0.9555870608      -14.9541360738
        0.6684783651        0.9706092534      -11.2358902118
        0.6684783651        0.9856314460       -8.0918378529
        0.6684783651        1.0006536385       -5.5813706619
        0.6684783651        1.0156758311       -3.6859551087
        0.6684783651        1.0306980237       -2.3306293103
        0.6684783651        1.0457202163       -1.4111161889
        0.6684783651        1.0607424088       -0.8181921639
        0.6684783651        1.0757646014       -0.4542986152
        0.6684783651        1.0907867940       -0.2415368838
        0.6684783651        1.1058089866       -0.1229609191
        0.6684783651        1.1208311792       -0.0599456007
        0.6684783651        1.1358533717       -0.0279980161
        0.6684783651        1.1508755643       -0.0125354757
        0.6684783651        1.1658977569       -0.0053837421
        0.6684783651        1.1809199495       -0.0022191173
        0.6684783651        1.1959421420       -0.0008779847
        0.6684783651        1.2109643346       -0.0003333097
        0.6684783651        1.2259865272       -0.0001213032
        0.6684783651        1.2410087198       -0.0000422749
        0.6684783651        1.2560309123       -0.0000140903
        0.6684783651        1.2710531049       -0.0000044860
        0.6684783651        1.2860752975       -0.0000013617
        0.6684783651        1.3010974901        0.0000000000
        0.6684783651        1.3161196826        0.0000000000
        0.6684783651        1.3311418752        0.0000000000
        0.6684783651        1.3461640678        0.0000000000
        0.6684783651        1.3611862604        0.0000000000
        0.6684783651        1.3762084529        0.0000000000
        0.6684783651        1.3912306455        0.0000000000
        0.6684783651        1.4062528381        0.0000000000
        0.6684783651        1.4212750307        0.0000000000
        0.6684783651        1.4362972232        0.0000000000
        0.6684783651        1.4513194158        0.0000000000
        0.6684783651        1.4663416084        0.0000000000
        0.6684783651        1.4813638010        0.0000000000
        0.6684783651        1.4963859935        0.0000000000
        0.6684783651        1.5114081861        0.0000000000
        0.6684783651        1.5264303787        0.0000000000
        0.6684783651        1.5414525713        0.0000000000
        0.6684783651        1.5564747638        0.0000000000
        0.6684783651        1.5714969564        0.0000000000
        0.6684783651        1.5865191490        0.0000000000

        0.6834531767        0.0993220840       -0.0000213171
        0.6834531767        0.1143442766       -0.0000656256
        0.6834531767        0.1293664692       -0.0001891878
        0.6834531767        0.1443886617       -0.0005130608
        0.6834531767        0.1594108543       -0.0013153675
        0.6834531767        0.1744330469       -0.0032040287
        0.6834531767        0.1894552395       -0.0074496401
        0.6834531767        0.2044774320       -0.0165978279
        0.6834531767        0.2194996246       -0.0355370416
        0.6834531767        0.2345218172       -0.0732467803
        0.6834531767        0.2495440098       -0.1454581343
        0.6834531767        0.2645662023       -0.2783732850
        0.6834531767        0.2795883949       -0.5133498121
        0.6834531767        0.2946105875       -0.9119800623
        0.6834531767        0.3096327801       -1.5602063079
        0.6834531767        0.3246549726       -2.5690331588
        0.6834531767        0.3396771652       -4.0683821130
        0.6834531767        0.3546993578       -6.1905639932
        0.6834531767        0.3697215504       -9.0419225429
        0.6834531767        0.3847437429      -12.6660000190
        0.6834531767        0.3997659355      -17.0077892637
        0.6834531767        0.4147881281      -21.8928320901
        0.6834531767        0.4298103207      -27.0333713392
        0.6834531767        0.4448325132      -32.0655491845
        0.6834531767        0.4598547058      -36.6102626868
        0.6834531767        0.4748768984      -40.3416047466
        0.6834531767        0.4898990910      -43.0447907330
        0.6834531767        0.5049212835      -44.6496692855
        0.6834531767        0.5199434761      -45.2331261455
        0.6834531767        0.5349656687      -44.9913054588
        0.6834531767        0.5499878613      -44.1897489826
        0.6834531767        0.5650100538      -43.1053772107
        0.6834531767        0.5800322464      -41.9762691902
        0.6834531767        0.5950544390      -40.9711891556
        0.6834531767        0.6100766316      -40.1819130339
        0.6834531767        0.6250988242      -39.6326489678
        0.6834531767        0.6401210167      -39.2973839211
        0.6834531767        0.6551432093      -39.1186580521
        0.6834531767        0.6701654019      -39.0260427410
        0.6834531767        0.6851875945      -38.9546515662
        0.6834531767        0.7002097870      -38.8622452632
        0.6834531767        0.7152319796      -38.7409236013
        0.6834531767        0.7302541722      -38.6193425062
        0.6834531767        0.7452763648      -38.5539136369
        0.6834531767        0.7602985573      -38.6100861350
        0.6834531767        0.7753207499      -38.8363249686
        0.6834531767        0.7903429425      -39.2352690587
        0.6834531767        0.8053651351      -39.7400487774
        0.6834531767        0.8203873276      -40.2064625273
        0.6834531767        0.8354095202      -40.4289959792
        0.6834531767        0.8504317128      -40.1793032351
        0.6834531767        0.8654539054      -39.2551792463
        0.6834531767        0.8804760979      -37.5240892620
        0.6834531767        0.8954982905      -34.9504461761
        0.6834531767        0.9105204831      -31.6044771657
        0.6834531767        0.9255426757      -27.6551271456
        0.6834531767        0.9405648682      -23.3484734738
        0.6834531767        0.9555870608      -18.9718997965
        0.6834531767        0.9706092534      -14.8078325809
        0.6834531767        0.9856314460      -11.0875107303
        0.6834531767        1.0006536385       -7.9584207431
        0.6834531767        1.0156758311       -5.4745225998
        0.6834531767        1.0306980237       -3.6088215142
        0.6834531767        1.0457202163       -2.2796776997
        0.6834531767        1.0607424088       -1.3798504192
        0.6834531767        1.0757646014       -0.8001665922
        0.6834531767        1.0907867940       -0.4445062817
        0.6834531767        1.1058089866       -0.2365672546
        0.6834531767        1.1208311792       -0.1206536920
        0.6834531767        1.1358533717       -0.0589999318
        0.6834531767        1.1508755643       -0.0276776885
        0.6834531767        1.1658977569       -0.0124611332
        0.6834531767        1.1809199495       -0.0053848906
        0.6834531767        1.1959421420       -0.0022327390
        0.6834531767        1.2109643346       -0.0008875728
        0.6834531767        1.2259865272       -0.0003379037
        0.6834531767        1.2410087198       -0.0001230560
        0.6834531767        1.2560309123       -0.0000428215
        0.6834531767        1.2710531049       -0.0000142263
        0.6834531767        1.2860752975       -0.0000045080
        0.6834531767        1.3010974901       -0.0000013619
        0.6834531767        1.3161196826        0.0000000000
        0.6834531767        1.3311418752        0.0000000000
        0.6834531767        1.3461640678        0.0000000000
        0.6834531767        1.3611862604        0.0000000000
        0.6834531767        1.3762084529        0.0000000000
        0.6834531767        1.3912306455        0.0000000000
        0.6834531767        1.4062528381        0.0000000000
        0.6834531767        1.4212750307        0.0000000000
        0.6834531767        1.4362972232        0.0000000000
        0.6834531767        1.4513194158        0.0000000000
        0.6834531767        1.4663416084        0.0000000000
        0.6834531767        1.4813638010        0.0000000000
        0.6834531767        1.4963859935        0.0000000000
        0.6834531767        1.5114081861        0.0000000000
        0.6834531767        1.5264303787        0.0000000000
        0.6834531767        1.5414525713        0.0000000000
        0.6834531767        1.5564747638        0.0000000000
        0.6834531767        1.5714969564        0.0000000000
        0.6834531767        1.5865191490        0.0000000000

        0.6984279882        0.0993220840       -0.0000070147
        0.6984279882        0.1143442766       -0.0000220927
        0.6984279882        0.1293664692       -0.0000654262
        0.6984279882        0.1443886617       -0.0001830810
        0.6984279882        0.1594108543       -0.0004865132
        0.6984279882        0.1744330469       -0.0012334880
        0.6984279882        0.1894552395       -0.0029956111
        0.6984279882        0.2044774320       -0.0069891478
        0.6984279882        0.2194996246       -0.0156949043
        0.6984279882        0.2345218172       -0.0339539633
        0.6984279882        0.2495440098       -0.0707848052
        0.6984279882        0.2645662023       -0.1421903937
        0.6984279882        0.2795883949       -0.2751458561
        0.6984279882        0.2946105875       -0.5126679622
        0.6984279882        0.3096327801       -0.9192258502
        0.6984279882        0.3246549726       -1.5846911662
        0.6984279882        0.3396771652       -2.6237701692
        0.6984279882        0.3546993578       -4.1671462318
        0.6984279882        0.3697215504       -6.3415189520
        0.6984279882        0.3847437429       -9.2391526658
        0.6984279882        0.3997659355      -12.8828215964
        0.6984279882        0.4147881281      -17.1966938800
        0.6984279882        0.4298103207      -21.9946087829
        0.6984279882        0.4448325132      -26.9929618028
        0.6984279882        0.4598547058      -31.8477981480
        0.6984279882        0.4748768984      -36.2084887108
        0.6984279882        0.4898990910      -39.7762862890
        0.6984279882        0.5049212835      -42.3552109603
        0.6984279882        0.5199434761      -43.8838657455
        0.6984279882        0.5349656687      -44.4398574310
        0.6984279882        0.5499878613      -44.2146315020
        0.6984279882        0.5650100538      -43.4653901314
        0.6984279882        0.5800322464      -42.4586777566
        0.6984279882        0.5950544390      -41.4222679069
        0.6984279882        0.6100766316      -40.5164766199
        0.6984279882        0.6250988242      -39.8265756260
        0.6984279882        0.6401210167      -39.3706652570
        0.6984279882        0.6551432093      -39.1156991771
        0.6984279882        0.6701654019      -38.9969296620
        0.6984279882        0.6851875945      -38.9388278704
        0.6984279882        0.7002097870      -38.8759400530
        0.6984279882        0.7152319796      -38.7707707385
        0.6984279882        0.7302541722      -38.6247322779
        0.6984279882        0.7452763648      -38.4785804045
        0.6984279882        0.7602985573      -38.4003574900
        0.6984279882        0.7753207499      -38.4615523857
        0.6984279882        0.7903429425      -38.7062351369
        0.6984279882        0.8053651351      -39.1223722685
        0.6984279882        0.8203873276      -39.6262131541
        0.6984279882        0.8354095202      -40.0666370526
        0.6984279882        0.8504317128      -40.2479407959
        0.6984279882        0.8654539054      -39.9625643237
        0.6984279882        0.8804760979      -39.0248960644
        0.6984279882        0.8954982905      -37.3023767486
        0.6984279882        0.9105204831      -34.7437373914
        0.6984279882        0.9255426757      -31.4013420758
        0.6984279882        0.9405648682      -27.4384136039
        0.6984279882        0.9555870608      -23.1110051813
        0.6984279882        0.9706092534      -18.7235065844
        0.6984279882        0.9856314460      -14.5700314083
        0.6984279882        1.0006536385      -10.8818368002
        0.6984279882        1.0156758311       -7.7972431504
        0.6984279882        1.0306980237       -5.3588745714
        0.6984279882        1.0457202163       -3.5318513171
        0.6984279882        1.0607424088       -2.2316421283
        0.6984279882        1.0757646014       -1.3516379581
        0.6984279882        1.0907867940       -0.7846880950
        0.6984279882        1.1058089866       -0.4367323872
        0.6984279882        1.1208311792       -0.2331194597
        0.6984279882        1.1358533717       -0.1193929833
        0.6984279882        1.1508755643       -0.0586893006
        0.6984279882        1.1658977569       -0.0276907640
        0.6984279882        1.1809199495       -0.0125358093
        0.6984279882        1.1959421420       -0.0054411172
        0.6984279882        1.2109643346       -0.0022620376
        0.6984279882        1.2259865272       -0.0008997008
        0.6984279882        1.2410087198       -0.0003420154
        0.6984279882        1.2560309123       -0.0001241669
        0.6984279882        1.2710531049       -0.0000430298
        0.6984279882        1.2860752975       -0.0000142300
        0.6984279882        1.3010974901       -0.0000044905
        0.6984279882        1.3161196826       -0.0000013531
        0.6984279882        1.3311418752        0.0000000000
        0.6984279882        1.3461640678        0.0000000000
        0.6984279882        1.3611862604        0.0000000000
        0.6984279882        1.3762084529        0.0000000000
        0.6984279882        1.3912306455        0.0000000000
        0.6984279882        1.4062528381        0.0000000000
        0.6984279882        1.4212750307        0.0000000000
        0.6984279882        1.4362972232        0.0000000000
        0.6984279882        1.4513194158        0.0000000000
        0.6984279882        1.4663416084        0.0000000000
        0.6984279882        1.4813638010        0.0000000000
        0.6984279882        1.4963859935        0.0000000000
        0.6984279882        1.5114081861        0.0000000000
        0.6984279882        1.5264303787        0.0000000000
        0.6984279882        1.5414525713        0.0000000000
        0.6984279882        1.5564747638        0.0000000000
        0.6984279882        1.5714969564        0.0000000000
        0.6984279882        1.5865191490        0.0000000000

        0.7134027998        0.0993220840       -0.0000021610
        0.7134027998        0.1143442766       -0.0000069903
        0.7134027998        0.1293664692       -0.0000213569
        0.7134027998        0.1443886617       -0.0000619341
        0.7134027998        0.1594108543       -0.0001712880
        0.7134027998        0.1744330469       -0.0004536029
        0.7134027998        0.1894552395       -0.0011537327
        0.7134027998        0.2044774320       -0.0028240001
        0.7134027998        0.2194996246       -0.0066587710
        0.7134027998        0.2345218172       -0.0151300495
        0.7134027998        0.2495440098       -0.0331268083
        0.7134027998        0.2645662023       -0.0698706482
        0.7134027998        0.2795883949       -0.1419038438
        0.7134027998        0.2946105875       -0.2773253863
        0.7134027998        0.3096327801       -0.5210398348
        0.7134027998        0.3246549726       -0.9399620795
        0.7134027998        0.3396771652       -1.6259690017
        0.7134027998        0.3546993578       -2.6933919473
        0.7134027998        0.3697215504       -4.2678780743
        0.7134027998        0.3847437429       -6.4653146674
        0.7134027998        0.3997659355       -9.3631327703
        0.7134027998        0.4147881281      -12.9702830912
        0.7134027998        0.4298103207      -17.2044098023
        0.7134027998        0.4448325132      -21.8839541346
        0.7134027998        0.4598547058      -26.7396446715
        0.7134027998        0.4748768984      -31.4457340462
        0.7134027998        0.4898990910      -35.6674092378
        0.7134027998        0.5049212835      -39.1167060456
        0.7134027998        0.5199434761      -41.6049319661
        0.7134027998        0.5349656687      -43.0771103794
        0.7134027998        0.5499878613      -43.6166906820
        0.7134027998        0.5650100538      -43.4178900655
        0.7134027998        0.5800322464      -42.7349076512
        0.7134027998        0.5950544390      -41.8252439912
        0.7134027998        0.6100766316      -40.9039339293
        0.7134027998        0.6250988242      -40.1178391510
        0.7134027998        0.6401210167      -39.5398729918
        0.7134027998        0.6551432093      -39.1774885257
        0.7134027998        0.6701654019      -38.9893060767
        0.7134027998        0.6851875945      -38.9059411200
        0.7134027998        0.7002097870      -38.8526981234
        0.7134027998        0.7152319796      -38.7714785108
        0.7134027998        0.7302541722      -38.6378624246
        0.7134027998        0.7452763648      -38.4685830743
        0.7134027998        0.7602985573      -38.3158669843
        0.7134027998        0.7753207499      -38.2487600024
        0.7134027998        0.7903429425      -38.3265813575
        0.7134027998        0.8053651351      -38.5734137163
        0.7134027998        0.8203873276      -38.9620497406
        0.7134027998        0.8354095202      -39.4105409790
        0.7134027998        0.8504317128      -39.7881468792
        0.7134027998        0.8654539054      -39.9256783481
        0.7134027998        0.8804760979      -39.6298563320
        0.7134027998        0.8954982905      -38.7072324973
        0.7134027998        0.9105204831      -37.0022695193
        0.7134027998        0.9255426757      -34.4438397646
        0.7134027998        0.9405648682      -31.0822215199
        0.7134027998        0.9555870608      -27.0963212836
        0.7134027998        0.9706092534      -22.7628188248
        0.7134027998        0.9856314460      -18.3975544842
        0.7134027998        1.0006536385      -14.2916989326
        0.7134027998        1.0156758311      -10.6640119591
        0.7134027998        1.0306980237       -7.6393889860
        0.7134027998        1.0457202163       -5.2518838510
        0.7134027998        1.0607424088       -3.4637488027
        0.7134027998        1.0757646014       -2.1911858145
        0.7134027998        1.0907867940       -1.3296359463
        0.7134027998        1.1058089866       -0.7741198872
        0.7134027998        1.1208311792       -0.4325543876
        0.7134027998        1.1358533717       -0.2320205519
        0.7134027998        1.1508755643       -0.1194680104
        0.7134027998        1.1658977569       -0.0590268155
        0.7134027998        1.1809199495       -0.0279641439
        0.7134027998        1.1959421420       -0.0126906170
        0.7134027998        1.2109643346       -0.0055110103
        0.7134027998        1.2259865272       -0.0022878181
        0.7134027998        1.2410087198       -0.0009072607
        0.7134027998        1.2560309123       -0.0003435366
        0.7134027998        1.2710531049       -0.0001241891
        0.7134027998        1.2860752975       -0.0000428649
        0.7134027998        1.3010974901       -0.0000141291
        0.7134027998        1.3161196826       -0.0000044502
        0.7134027998        1.3311418752       -0.0000013393
        0.7134027998        1.3461640678        0.0000000000
        0.7134027998        1.3611862604        0.0000000000
        0.7134027998        1.3762084529        0.0000000000
        0.7134027998        1.3912306455        0.0000000000
        0.7134027998        1.4062528381        0.0000000000
        0.7134027998        1.4212750307        0.0000000000
        0.7134027998        1.4362972232        0.0000000000
        0.7134027998        1.4513194158        0.0000000000
        0.7134027998        1.4663416084        0.0000000000
        0.7134027998        1.4813638010        0.0000000000
        0.7134027998        1.4963859935        0.0000000000
        0.7134027998        1.5114081861        0.0000000000
        0.7134027998        1.5264303787        0.0000000000
        0.7134027998        1.5414525713        0.0000000000
        0.7134027998        1.5564747638        0.0000000000
        0.7134027998        1.5714969564        0.0000000000
        0.7134027998        1.5865191490        0.0000000000

        0.7283776113        0.0993220840        0.0000000000
        0.7283776113        0.1143442766       -0.0000020865
        0.7283776113        0.1293664692       -0.0000066061
        0.7283776113        0.1443886617       -0.0000199373
        0.7283776113        0.1594108543       -0.0000575956
        0.7283776113        0.1744330469       -0.0001597604
        0.7283776113        0.1894552395       -0.0004264055
        0.7283776113        0.2044774320       -0.0010962922
        0.7283776113        0.2194996246       -0.0027161645
        0.7283776113        0.2345218172       -0.0064849499
        0.7283776113        0.2495440098       -0.0149165675
        0.7283776113        0.2645662023       -0.0330407586
        0.7283776113        0.2795883949       -0.0704288846
        0.7283776113        0.2946105875       -0.1443240137
        0.7283776113        0.3096327801       -0.2839544954
        0.7283776113        0.3246549726       -0.5355905039
        0.7283776113        0.3396771652       -0.9670428720
        0.7283776113        0.3546993578       -1.6693477482
        0.7283776113        0.3697215504       -2.7528837587
        0.7283776113        0.3847437429       -4.3357566911
        0.7283776113        0.3997659355       -6.5241692155
        0.7283776113        0.4147881281       -9.3871244378
        0.7283776113        0.4298103207      -12.9301634384
        0.7283776113        0.4448325132      -17.0741719534
        0.7283776113        0.4598547058      -21.6456066604
        0.7283776113        0.4748768984      -26.3839452283
        0.7283776113        0.4898990910      -30.9701024969
        0.7283776113        0.5049212835      -35.0747205298
        0.7283776113        0.5199434761      -38.4176779451
        0.7283776113        0.5349656687      -40.8229353686
        0.7283776113        0.5499878613      -42.2509352801
        0.7283776113        0.5650100538      -42.7972394336
        0.7283776113        0.5800322464      -42.6586846939
        0.7283776113        0.5950544390      -42.0803789263
        0.7283776113        0.6100766316      -41.3018673897
        0.7283776113        0.6250988242      -40.5170757231
        0.7283776113        0.6401210167      -39.8539187447
        0.7283776113        0.6551432093      -39.3715636667
        0.7283776113        0.6701654019      -39.0698782873
        0.7283776113        0.6851875945      -38.9062102625
        0.7283776113        0.7002097870      -38.8164067498
        0.7283776113        0.7152319796      -38.7373252044
        0.7283776113        0.7302541722      -38.6267461675
        0.7283776113        0.7452763648      -38.4754531325
        0.7283776113        0.7602985573      -38.3075095220
        0.7283776113        0.7753207499      -38.1689538244
        0.7283776113        0.7903429425      -38.1101490986
        0.7283776113        0.8053651351      -38.1692367116
        0.7283776113        0.8203873276      -38.3612744892
        0.7283776113        0.8354095202      -38.6714634209
        0.7283776113        0.8504317128      -39.0469400315
        0.7283776113        0.8654539054      -39.3848903650
        0.7283776113        0.8804760979      -39.5240719368
        0.7283776113        0.8954982905      -39.2539765563
        0.7283776113        0.9105204831      -38.3518843452
        0.7283776113        0.9255426757      -36.6423879212
        0.7283776113        0.9405648682      -34.0570706106
        0.7283776113        0.9555870608      -30.6673496842
        0.7283776113        0.9706092534      -26.6755286545
        0.7283776113        0.9856314460      -22.3693007076
        0.7283776113        1.0006536385      -18.0596005169
        0.7283776113        1.0156758311      -14.0234727949
        0.7283776113        1.0306980237      -10.4655699225
        0.7283776113        1.0457202163       -7.5019409775
        0.7283776113        1.0607424088       -5.1632085199
        0.7283776113        1.0757646014       -3.4114063036
        0.7283776113        1.0907867940       -2.1638930883
        0.7283776113        1.1058089866       -1.3179244327
        0.7283776113        1.1208311792       -0.7707908594
        0.7283776113        1.1358533717       -0.4328335855
        0.7283776113        1.1508755643       -0.2332690720
        0.7283776113        1.1658977569       -0.1205657537
        0.7283776113        1.1809199495       -0.0597041453
        0.7283776113        1.1959421420       -0.0282976427
        0.7283776113        1.2109643346       -0.0128247882
        0.7283776113        1.2259865272       -0.0055537368
        0.7283776113        1.2410087198       -0.0022970149
        0.7283776113        1.2560309123       -0.0009072446
        0.7283776113        1.2710531049       -0.0003422267
        0.7283776113        1.2860752975       -0.0001233269
        0.7283776113        1.3010974901       -0.0000424709
        0.7283776113        1.3161196826       -0.0000139837
        0.7283776113        1.3311418752       -0.0000044021
        0.7283776113        1.3461640678       -0.0000013249
        0.7283776113        1.3611862604        0.0000000000
        0.7283776113        1.3762084529        0.0000000000
        0.7283776113        1.3912306455        0.0000000000
        0.7283776113        1.4062528381        0.0000000000
        0.7283776113        1.4212750307        0.0000000000
        0.7283776113        1.4362972232        0.0000000000
        0.7283776113        1.4513194158        0.0000000000
        0.7283776113        1.4663416084        0.0000000000
        0.7283776113        1.4813638010        0.0000000000
        0.7283776113        1.4963859935        0.0000000000
        0.7283776113        1.5114081861        0.0000000000
        0.7283776113        1.5264303787        0.0000000000
        0.7283776113        1.5414525713        0.0000000000
        0.7283776113        1.5564747638        0.0000000000
        0.7283776113        1.5714969564        0.0000000000
        0.7283776113        1.5865191490        0.0000000000

        0.7433524229        0.0993220840        0.0000000000
        0.7433524229        0.1143442766        0.0000000000
        0.7433524229        0.1293664692       -0.0000019437
        0.7433524229        0.1443886617       -0.0000061283
        0.7433524229        0.1594108543       -0.0000185472
        0.7433524229        0.1744330469       -0.0000539986
        0.7433524229        0.1894552395       -0.0001514321
        0.7433524229        0.2044774320       -0.0004092504
        0.7433524229        0.2194996246       -0.0010658926
        0.7433524229        0.2345218172       -0.0026748298
        0.7433524229        0.2495440098       -0.0064647336
        0.7433524229        0.2645662023       -0.0150374824
        0.7433524229        0.2795883949       -0.0336296724
        0.7433524229        0.2946105875       -0.0722106515
        0.7433524229        0.3096327801       -0.1486348514
        0.7433524229        0.3246549726       -0.2928061409
        0.7433524229        0.3396771652       -0.5512818195
        0.7433524229        0.3546993578       -0.9910180778
        0.7433524229        0.3697215504       -1.7003075632
        0.7433524229        0.3847437429       -2.7847628252
        0.7433524229        0.3997659355       -4.3567146711
        0.7433524229        0.4147881281       -6.5175869503
        0.7433524229        0.4298103207       -9.3344648042
        0.7433524229        0.4448325132      -12.8140941336
        0.7433524229        0.4598547058      -16.8799377430
        0.7433524229        0.4748768984      -21.3601569522
        0.7433524229        0.4898990910      -25.9948665518
        0.7433524229        0.5049212835      -30.4676006032
        0.7433524229        0.5199434761      -34.4580252555
        0.7433524229        0.5349656687      -37.7032565081
        0.7433524229        0.5499878613      -40.0490146461
        0.7433524229        0.5650100538      -41.4737595706
        0.7433524229        0.5800322464      -42.0789286198
        0.7433524229        0.5950544390      -42.0514172364
        0.7433524229        0.6100766316      -41.6136158052
        0.7433524229        0.6250988242      -40.9774351737
        0.7433524229        0.6401210167      -40.3127774875
        0.7433524229        0.6551432093      -39.7327084691
        0.7433524229        0.6701654019      -39.2921253044
        0.7433524229        0.6851875945      -38.9956736071
        0.7433524229        0.7002097870      -38.8120320000
        0.7433524229        0.7152319796      -38.6923070512
        0.7433524229        0.7302541722      -38.5890016518
        0.7433524229        0.7452763648      -38.4705687869
        0.7433524229        0.7602985573      -38.3275785152
        0.7433524229        0.7753207499      -38.1705609741
        0.7433524229        0.7903429425      -38.0239333900
        0.7433524229        0.8053651351      -37.9210981725
        0.7433524229        0.8203873276      -37.9013489977
        0.7433524229        0.8354095202      -38.0029993954
        0.7433524229        0.8504317128      -38.2455259308
        0.7433524229        0.8654539054      -38.6004764223
        0.7433524229        0.8804760979      -38.9631681020
        0.7433524229        0.8954982905      -39.1450583418
        0.7433524229        0.9105204831      -38.9013672348
        0.7433524229        0.9255426757      -37.9908071692
        0.7433524229        0.9405648682      -36.2455055873
        0.7433524229        0.9555870608      -33.6226705194
        0.7433524229        0.9706092534      -30.2192848436
        0.7433524229        0.9856314460      -26.2490882794
        0.7433524229        1.0006536385      -21.9951215131
        0.7433524229        1.0156758311      -17.7550030430
        0.7433524229        1.0306980237      -13.7924251501
        0.7433524229        1.0457202163      -10.3028725938
        0.7433524229        1.0607424088       -7.3972752940
        0.7433524229        1.0757646014       -5.1037069072
        0.7433524229        1.0907867940       -3.3834993271
        0.7433524229        1.1058089866       -2.1551358084
        0.7433524229        1.1208311792       -1.3185720714
        0.7433524229        1.1358533717       -0.7745240255
        0.7433524229        1.1508755643       -0.4364481960
        0.7433524229        1.1658977569       -0.2357104237
        0.7433524229        1.1809199495       -0.1218788419
        0.7433524229        1.1959421420       -0.0602799499
        0.7433524229        1.2109643346       -0.0284965246
        0.7433524229        1.2259865272       -0.0128701066
        0.7433524229        1.2410087198       -0.0055521962
        0.7433524229        1.2560309123       -0.0022880692
        0.7433524229        1.2710531049       -0.0009009479
        0.7433524229        1.2860752975       -0.0003390816
        0.7433524229        1.3010974901       -0.0001220148
        0.7433524229        1.3161196826       -0.0000419918
        0.7433524229        1.3311418752       -0.0000138212
        0.7433524229        1.3461640678       -0.0000043500
        0.7433524229        1.3611862604       -0.0000013079
        0.7433524229        1.3762084529        0.0000000000
        0.7433524229        1.3912306455        0.0000000000
        0.7433524229        1.4062528381        0.0000000000
        0.7433524229        1.4212750307        0.0000000000
        0.7433524229        1.4362972232        0.0000000000
        0.7433524229        1.4513194158        0.0000000000
        0.7433524229        1.4663416084        0.0000000000
        0.7433524229        1.4813638010        0.0000000000
        0.7433524229        1.4963859935        0.0000000000
        0.7433524229        1.5114081861        0.0000000000
        0.7433524229        1.5264303787        0.0000000000
        0.7433524229        1.5414525713        0.0000000000
        0.7433524229        1.5564747638        0.0000000000
        0.7433524229        1.5714969564        0.0000000000
        0.7433524229        1.5865191490        0.0000000000

        0.7583272344        0.0993220840        0.0000000000
        0.7583272344        0.1143442766        0.0000000000
        0.7583272344        0.1293664692        0.0000000000
        0.7583272344        0.1443886617       -0.0000018027
        0.7583272344        0.1594108543       -0.0000057298
        0.7583272344        0.1744330469       -0.0000175359
        0.7583272344        0.1894552395       -0.0000517166
        0.7583272344        0.2044774320       -0.0001469924
        0.7583272344        0.2194996246       -0.0004025826
        0.7583272344        0.2345218172       -0.0010620372
        0.7583272344        0.2495440098       -0.0026968464
        0.7583272344        0.2645662023       -0.0065849687
        0.7583272344        0.2795883949       -0.0154390582
        0.7583272344        0.2946105875       -0.0347003581
        0.7583272344        0.3096327801       -0.0746356280
        0.7583272344        0.3246549726       -0.1533895534
        0.7583272344        0.3396771652       -0.3008866734
        0.7583272344        0.3546993578       -0.5630296783
        0.7583272344        0.3697215504       -1.0050822652
        0.7583272344        0.3847437429       -1.7126126733
        0.7583272344        0.3997659355       -2.7880798362
        0.7583272344        0.4147881281       -4.3412240986
        0.7583272344        0.4298103207       -6.4721041509
        0.7583272344        0.4448325132       -9.2472702310
        0.7583272344        0.4598547058      -12.6724460215
        0.7583272344        0.4748768984      -16.6687161787
        0.7583272344        0.4898990910      -21.0618236171
        0.7583272344        0.5049212835      -25.5932828901
        0.7583272344        0.5199434761      -29.9561726813
        0.7583272344        0.5349656687      -33.8490990471
        0.7583272344        0.5499878613      -37.0332553233
        0.7583272344        0.5650100538      -39.3746843635
        0.7583272344        0.5800322464      -40.8590362845
        0.7583272344        0.5950544390      -41.5770209690
        0.7583272344        0.6100766316      -41.6896233098
        0.7583272344        0.6250988242      -41.3873340776
        0.7583272344        0.6401210167      -40.8553381927
        0.7583272344        0.6551432093      -40.2498719822
        0.7583272344        0.6701654019      -39.6851078983
        0.7583272344        0.6851875945      -39.2281549353
        0.7583272344        0.7002097870      -38.9010284811
        0.7583272344        0.7152319796      -38.6893283043
        0.7583272344        0.7302541722      -38.5559556598
        0.7583272344        0.7452763648      -38.4559803791
        0.7583272344        0.7602985573      -38.3486923263
        0.7583272344        0.7753207499      -38.2057922502
        0.7583272344        0.7903429425      -38.0179249101
        0.7583272344        0.8053651351      -37.8015228764
        0.7583272344        0.8203873276      -37.6033254509
        0.7583272344        0.8354095202      -37.4948261047
        0.7583272344        0.8504317128      -37.5493111267
        0.7583272344        0.8654539054      -37.8028678898
        0.7583272344        0.8804760979      -38.2135132641
        0.7583272344        0.8954982905      -38.6399690034
        0.7583272344        0.9105204831      -38.8561622712
        0.7583272344        0.9255426757      -38.6008468142
        0.7583272344        0.9405648682      -37.6443525934
        0.7583272344        0.9555870608      -35.8476298486
        0.7583272344        0.9706092534      -33.1953061616
        0.7583272344        0.9856314460      -29.7975747957
        0.7583272344        1.0006536385      -25.8661648641
        0.7583272344        1.0156758311      -21.6737028663
        0.7583272344        1.0306980237      -17.5060071388
        0.7583272344        1.0457202163      -13.6167108462
        0.7583272344        1.0607424088      -10.1932308911
        0.7583272344        1.0757646014       -7.3404869771
        0.7583272344        1.0907867940       -5.0834563086
        0.7583272344        1.1058089866       -3.3839588775
        0.7583272344        1.1208311792       -2.1639663285
        0.7583272344        1.1358533717       -1.3282178284
        0.7583272344        1.1508755643       -0.7817116033
        0.7583272344        1.1658977569       -0.4406844076
        0.7583272344        1.1809199495       -0.2377359072
        0.7583272344        1.1959421420       -0.1226348238
        0.7583272344        1.2109643346       -0.0604592143
        0.7583272344        1.2259865272       -0.0284797336
        0.7583272344        1.2410087198       -0.0128183812
        0.7583272344        1.2560309123       -0.0055135308
        0.7583272344        1.2710531049       -0.0022669521
        0.7583272344        1.2860752975       -0.0008912480
        0.7583272344        1.3010974901       -0.0003351133
        0.7583272344        1.3161196826       -0.0001205278
        0.7583272344        1.3311418752       -0.0000414603
        0.7583272344        1.3461640678       -0.0000136365
        0.7583272344        1.3611862604       -0.0000042849
        0.7583272344        1.3762084529       -0.0000012850
        0.7583272344        1.3912306455        0.0000000000
        0.7583272344        1.4062528381        0.0000000000
        0.7583272344        1.4212750307        0.0000000000
        0.7583272344        1.4362972232        0.0000000000
        0.7583272344        1.4513194158        0.0000000000
        0.7583272344        1.4663416084        0.0000000000
        0.7583272344        1.4813638010        0.0000000000
        0.7583272344        1.4963859935        0.0000000000
        0.7583272344        1.5114081861        0.0000000000
        0.7583272344        1.5264303787        0.0000000000
        0.7583272344        1.5414525713        0.0000000000
        0.7583272344        1.5564747638        0.0000000000
        0.7583272344        1.5714969564        0.0000000000
        0.7583272344        1.5865191490        0.0000000000

        0.7733020460        0.0993220840        0.0000000000
        0.7733020460        0.1143442766        0.0000000000
        0.7733020460        0.1293664692        0.0000000000
        0.7733020460        0.1443886617        0.0000000000
        0.7733020460        0.1594108543       -0.0000017001
        0.7733020460        0.1744330469       -0.0000054756
        0.7733020460        0.1894552395       -0.0000169939
        0.7733020460        0.2044774320       -0.0000508190
        0.7733020460        0.2194996246       -0.0001463884
        0.7733020460        0.2345218172       -0.0004059423
        0.7733020460        0.2495440098       -0.0010825892
        0.7733020460        0.2645662023       -0.0027726082
        0.7733020460        0.2795883949       -0.0068075290
        0.7733020460        0.2946105875       -0.0159949105
        0.7733020460        0.3096327801       -0.0359050678
        0.7733020460        0.3246549726       -0.0769093767
        0.7733020460        0.3396771652       -0.1570956018
        0.7733020460        0.3546993578       -0.3059732150
        0.7733020460        0.3697215504       -0.5685158569
        0.7733020460        0.3847437429       -1.0085806605
        0.7733020460        0.3997659355       -1.7101473100
        0.7733020460        0.4147881281       -2.7742783396
        0.7733020460        0.4298103207       -4.3095543390
        0.7733020460        0.4448325132       -6.4145413012
        0.7733020460        0.4598547058       -9.1531146575
        0.7733020460        0.4748768984      -12.5270711055
        0.7733020460        0.4898990910      -16.4541229078
        0.7733020460        0.5049212835      -20.7608629429
        0.7733020460        0.5199434761      -25.1976438618
        0.7733020460        0.5349656687      -29.4754084392
        0.7733020460        0.5499878613      -33.3158542427
        0.7733020460        0.5650100538      -36.5002042930
        0.7733020460        0.5800322464      -38.9019825122
        0.7733020460        0.5950544390      -40.4960358152
        0.7733020460        0.6100766316      -41.3459117247
        0.7733020460        0.6250988242      -41.5788001787
        0.7733020460        0.6401210167      -41.3578703812
        0.7733020460        0.6551432093      -40.8572773949
        0.7733020460        0.6701654019      -40.2403595913
        0.7733020460        0.6851875945      -39.6405712038
        0.7733020460        0.7002097870      -39.1469699280
        0.7733020460        0.7152319796      -38.7977967248
        0.7733020460        0.7302541722      -38.5841533307
        0.7733020460        0.7452763648      -38.4621951782
        0.7733020460        0.7602985573      -38.3700107444
        0.7733020460        0.7753207499      -38.2460880572
        0.7733020460        0.7903429425      -38.0480421548
        0.7733020460        0.8053651351      -37.7698436142
        0.7733020460        0.8203873276      -37.4524541263
        0.7733020460        0.8354095202      -37.1798601232
        0.7733020460        0.8504317128      -37.0547034832
        0.7733020460        0.8654539054      -37.1565195680
        0.7733020460        0.8804760979      -37.4967065653
        0.7733020460        0.8954982905      -37.9899505962
        0.7733020460        0.9105204831      -38.4566445509
        0.7733020460        0.9255426757      -38.6571139024
        0.7733020460        0.9405648682      -38.3448925316
        0.7733020460        0.9555870608      -37.3210073581
        0.7733020460        0.9706092534      -35.4752486422
        0.7733020460        0.9856314460      -32.8079832630
        0.7733020460        1.0006536385      -29.4312664050
        0.7733020460        1.0156758311      -25.5500777172
        0.7733020460        1.0306980237      -21.4266838571
        0.7733020460        1.0457202163      -17.3352593606
        0.7733020460        1.0607424088      -13.5177463440
        0.7733020460        1.0757646014      -10.1518543071
        0.7733020460        1.0907867940       -7.3372516070
        0.7733020460        1.1058089866       -5.0992474586
        0.7733020460        1.1208311792       -3.4043791797
        0.7733020460        1.1358533717       -2.1809925109
        0.7733020460        1.1508755643       -1.3392766551
        0.7733020460        1.1658977569       -0.7874826247
        0.7733020460        1.1809199495       -0.4429991387
        0.7733020460        1.1959421420       -0.2382871995
        0.7733020460        1.2109643346       -0.1225160261
        0.7733020460        1.2259865272       -0.0602059029
        0.7733020460        1.2410087198       -0.0282797212
        0.7733020460        1.2560309123       -0.0126993739
        0.7733020460        1.2710531049       -0.0054532516
        0.7733020460        1.2860752975       -0.0022396433
        0.7733020460        1.3010974901       -0.0008798191
        0.7733020460        1.3161196826       -0.0003305929
        0.7733020460        1.3311418752       -0.0001187884
        0.7733020460        1.3461640678       -0.0000407984
        0.7733020460        1.3611862604       -0.0000133825
        0.7733020460        1.3762084529       -0.0000041876
        0.7733020460        1.3912306455       -0.0000012477
        0.7733020460        1.4062528381        0.0000000000
        0.7733020460        1.4212750307        0.0000000000
        0.7733020460        1.4362972232        0.0000000000
        0.7733020460        1.4513194158        0.0000000000
        0.7733020460        1.4663416084        0.0000000000
        0.7733020460        1.4813638010        0.0000000000
        0.7733020460        1.4963859935        0.0000000000
        0.7733020460        1.5114081861        0.0000000000
        0.7733020460        1.5264303787        0.0000000000
        0.7733020460        1.5414525713        0.0000000000
        0.7733020460        1.5564747638        0.0000000000
        0.7733020460        1.5714969564        0.0000000000
        0.7733020460        1.5865191490        0.0000000000

        0.7882768576        0.0993220840        0.0000000000
        0.7882768576        0.1143442766        0.0000000000
        0.7882768576        0.1293664692        0.0000000000
        0.7882768576        0.1443886617        0.0000000000
        0.7882768576        0.1594108543        0.0000000000
        0.7882768576        0.1744330469       -0.0000016402
        0.7882768576        0.1894552395       -0.0000053670
        0.7882768576        0.2044774320       -0.0000169034
        0.7882768576        0.2194996246       -0.0000512312
        0.7882768576        0.2345218172       -0.0001493039
        0.7882768576        0.2495440098       -0.0004178651
        0.7882768576        0.2645662023       -0.0011212374
        0.7882768576        0.2795883949       -0.0028790681
        0.7882768576        0.2946105875       -0.0070624588
        0.7882768576        0.3096327801       -0.0165285370
        0.7882768576        0.3246549726       -0.0368769059
        0.7882768576        0.3396771652       -0.0784238342
        0.7882768576        0.3546993578       -0.1590325486
        0.7882768576        0.3697215504       -0.3077598417
        0.7882768576        0.3847437429       -0.5689247817
        0.7882768576        0.3997659355       -1.0056386057
        0.7882768576        0.4147881281       -1.7011120648
        0.7882768576        0.4298103207       -2.7554344895
        0.7882768576        0.4448325132       -4.2755070421
        0.7882768576        0.4598547058       -6.3570094801
        0.7882768576        0.4748768984       -9.0599453890
        0.7882768576        0.4898990910      -12.3828773698
        0.7882768576        0.5049212835      -16.2438999885
        0.7882768576        0.5199434761      -20.4767368922
        0.7882768576        0.5349656687      -24.8468153453
        0.7882768576        0.5499878613      -29.0853865883
        0.7882768576        0.5650100538      -32.9326426652
        0.7882768576        0.5800322464      -36.1773278949
        0.7882768576        0.5950544390      -38.6829221051
        0.7882768576        0.6100766316      -40.3974730636
        0.7882768576        0.6250988242      -41.3506067238
        0.7882768576        0.6401210167      -41.6428055456
        0.7882768576        0.6551432093      -41.4289987950
        0.7882768576        0.6701654019      -40.8954542952
        0.7882768576        0.6851875945      -40.2300648916
        0.7882768576        0.7002097870      -39.5907985772
        0.7882768576        0.7152319796      -39.0807438140
        0.7882768576        0.7302541722      -38.7371071358
        0.7882768576        0.7452763648      -38.5364369432
        0.7882768576        0.7602985573      -38.4131621739
        0.7882768576        0.7753207499      -38.2861234735
        0.7882768576        0.7903429425      -38.0875915108
        0.7882768576        0.8053651351      -37.7889657862
        0.7882768576        0.8203873276      -37.4161298288
        0.7882768576        0.8354095202      -37.0473424542
        0.7882768576        0.8504317128      -36.7903660683
        0.7882768576        0.8654539054      -36.7434754803
        0.7882768576        0.8804760979      -36.9532698344
        0.7882768576        0.8954982905      -37.3852652887
        0.7882768576        0.9105204831      -37.9182166897
        0.7882768576        0.9255426757      -38.3628169322
        0.7882768576        0.9405648682      -38.4965643928
        0.7882768576        0.9555870608      -38.1041413154
        0.7882768576        0.9706092534      -37.0156481327
        0.7882768576        0.9856314460      -35.1383311679
        0.7882768576        1.0006536385      -32.4775614187
        0.7882768576        1.0156758311      -29.1415230790
        0.7882768576        1.0306980237      -25.3256765555
        0.7882768576        1.0457202163      -21.2790075222
        0.7882768576        1.0607424088      -17.2609728109
        0.7882768576        1.0757646014      -13.5010939192
        0.7882768576        1.0907867940      -10.1706259719
        0.7882768576        1.1058089866       -7.3700266177
        0.7882768576        1.1208311792       -5.1307502316
        0.7882768576        1.1358533717       -3.4271813588
        0.7882768576        1.1508755643       -2.1940044384
        0.7882768576        1.1658977569       -1.3448239674
        0.7882768576        1.1809199495       -0.7887001037
        0.7882768576        1.1959421420       -0.4423656153
        0.7882768576        1.2109643346       -0.2372359358
        0.7882768576        1.2259865272       -0.1216451450
        0.7882768576        1.2410087198       -0.0596430852
        0.7882768576        1.2560309123       -0.0279662554
        0.7882768576        1.2710531049       -0.0125421585
        0.7882768576        1.2860752975       -0.0053803010
        0.7882768576        1.3010974901       -0.0022076170
        0.7882768576        1.3161196826       -0.0008662689
        0.7882768576        1.3311418752       -0.0003249595
        0.7882768576        1.3461640678       -0.0001164646
        0.7882768576        1.3611862604       -0.0000398431
        0.7882768576        1.3762084529       -0.0000129957
        0.7882768576        1.3912306455       -0.0000040353
        0.7882768576        1.4062528381       -0.0000011921
        0.7882768576        1.4212750307        0.0000000000
        0.7882768576        1.4362972232        0.0000000000
        0.7882768576        1.4513194158        0.0000000000
        0.7882768576        1.4663416084        0.0000000000
        0.7882768576        1.4813638010        0.0000000000
        0.7882768576        1.4963859935        0.0000000000
        0.7882768576        1.5114081861        0.0000000000
        0.7882768576        1.5264303787        0.0000000000
        0.7882768576        1.5414525713        0.0000000000
        0.7882768576        1.5564747638        0.0000000000
        0.7882768576        1.5714969564        0.0000000000
        0.7882768576        1.5865191490        0.0000000000

        0.8032516691        0.0993220840        0.0000000000
        0.8032516691        0.1143442766        0.0000000000
        0.8032516691        0.1293664692        0.0000000000
        0.8032516691        0.1443886617        0.0000000000
        0.8032516691        0.1594108543        0.0000000000
        0.8032516691        0.1744330469        0.0000000000
        0.8032516691        0.1894552395       -0.0000016289
        0.8032516691        0.2044774320       -0.0000054084
        0.8032516691        0.2194996246       -0.0000172490
        0.8032516691        0.2345218172       -0.0000527988
        0.8032516691        0.2495440098       -0.0001549099
        0.8032516691        0.2645662023       -0.0004348965
        0.8032516691        0.2795883949       -0.0011662703
        0.8032516691        0.2946105875       -0.0029834836
        0.8032516691        0.3096327801       -0.0072743470
        0.8032516691        0.3246549726       -0.0169008617
        0.8032516691        0.3396771652       -0.0374290713
        0.8032516691        0.3546993578       -0.0790708792
        0.8032516691        0.3697215504       -0.1594953096
        0.8032516691        0.3847437429       -0.3074863992
        0.8032516691        0.3997659355       -0.5670351733
        0.8032516691        0.4147881281       -1.0008283477
        0.8032516691        0.4298103207       -1.6913527388
        0.8032516691        0.4448325132       -2.7373089062
        0.8032516691        0.4598547058       -4.2432384897
        0.8032516691        0.4748768984       -6.3016896735
        0.8032516691        0.4898990910       -8.9699207602
        0.8032516691        0.5049212835      -12.2463470601
        0.8032516691        0.5199434761      -16.0541438875
        0.8032516691        0.5349656687      -20.2388918492
        0.8032516691        0.5499878613      -24.5831614784
        0.8032516691        0.5650100538      -28.8349197205
        0.8032516691        0.5800322464      -32.7419699771
        0.8032516691        0.5950544390      -36.0843008794
        0.8032516691        0.6100766316      -38.6999524166
        0.8032516691        0.6250988242      -40.5039655353
        0.8032516691        0.6401210167      -41.5002387992
        0.8032516691        0.6551432093      -41.7829305508
        0.8032516691        0.6701654019      -41.5220346713
        0.8032516691        0.6851875945      -40.9311654020
        0.8032516691        0.7002097870      -40.2235057087
        0.8032516691        0.7152319796      -39.5686974778
        0.8032516691        0.7302541722      -39.0640718665
        0.8032516691        0.7452763648      -38.7278374924
        0.8032516691        0.7602985573      -38.5137926680
        0.8032516691        0.7753207499      -38.3410863187
        0.8032516691        0.7903429425      -38.1298519766
        0.8032516691        0.8053651351      -37.8331033054
        0.8032516691        0.8203873276      -37.4561497854
        0.8032516691        0.8354095202      -37.0574214520
        0.8032516691        0.8504317128      -36.7297412027
        0.8032516691        0.8654539054      -36.5678763747
        0.8032516691        0.8804760979      -36.6336091728
        0.8032516691        0.8954982905      -36.9301931988
        0.8032516691        0.9105204831      -37.3930733013
        0.8032516691        0.9255426757      -37.8963053233
        0.8032516691        0.9405648682      -38.2693482950
        0.8032516691        0.9555870608      -38.3194501700
        0.8032516691        0.9706092534      -37.8582600748
        0.8032516691        0.9856314460      -36.7324921991
        0.8032516691        1.0006536385      -34.8551422162
        0.8032516691        1.0156758311      -32.2290086119
        0.8032516691        1.0306980237      -28.9534224546
        0.8032516691        1.0457202163      -25.2101878478
        0.8032516691        1.0607424088      -21.2326026822
        0.8032516691        1.0757646014      -17.2669186764
        0.8032516691        1.0907867940      -13.5361425494
        0.8032516691        1.1058089866      -10.2130081183
        0.8032516691        1.1208311792       -7.4051567976
        0.8032516691        1.1358533717       -5.1527526784
        0.8032516691        1.1508755643       -3.4368594328
        0.8032516691        1.1658977569       -2.1953660226
        0.8032516691        1.1809199495       -1.3421418415
        0.8032516691        1.1959421420       -0.7849970818
        0.8032516691        1.2109643346       -0.4391713325
        0.8032516691        1.2259865272       -0.2350030859
        0.8032516691        1.2410087198       -0.1202808781
        0.8032516691        1.2560309123       -0.0588874196
        0.8032516691        1.2710531049       -0.0275778958
        0.8032516691        1.2860752975       -0.0123536497
        0.8032516691        1.3010974901       -0.0052924761
        0.8032516691        1.3161196826       -0.0021677978
        0.8032516691        1.3311418752       -0.0008484917
        0.8032516691        1.3461640678       -0.0003171178
        0.8032516691        1.3611862604       -0.0001130606
        0.8032516691        1.3762084529       -0.0000384078
        0.8032516691        1.3912306455       -0.0000124171
        0.8032516691        1.4062528381       -0.0000038179
        0.8032516691        1.4212750307       -0.0000011148
        0.8032516691        1.4362972232        0.0000000000
        0.8032516691        1.4513194158        0.0000000000
        0.8032516691        1.4663416084        0.0000000000
        0.8032516691        1.4813638010        0.0000000000
        0.8032516691        1.4963859935        0.0000000000
        0.8032516691        1.5114081861        0.0000000000
        0.8032516691        1.5264303787        0.0000000000
        0.8032516691        1.5414525713        0.0000000000
        0.8032516691        1.5564747638        0.0000000000
        0.8032516691        1.5714969564        0.0000000000
        0.8032516691        1.5865191490        0.0000000000

        0.8182264807        0.0993220840        0.0000000000
        0.8182264807        0.1143442766        0.0000000000
        0.8182264807        0.1293664692        0.0000000000
        0.8182264807        0.1443886617        0.0000000000
        0.8182264807        0.1594108543        0.0000000000
        0.8182264807        0.1744330469        0.0000000000
        0.8182264807        0.1894552395        0.0000000000
        0.8182264807        0.2044774320       -0.0000016668
        0.8182264807        0.2194996246       -0.0000055873
        0.8182264807        0.2345218172       -0.0000179378
        0.8182264807        0.2495440098       -0.0000550862
        0.8182264807        0.2645662023       -0.0001615655
        0.8182264807        0.2795883949       -0.0004519482
        0.8182264807        0.2946105875       -0.0012047179
        0.8182264807        0.3096327801       -0.0030592510
        0.8182264807        0.3246549726       -0.0074028104
        0.8182264807        0.3396771652       -0.0170817621
        0.8182264807        0.3546993578       -0.0376209318
        0.8182264807        0.3697215504       -0.0791605440
        0.8182264807        0.3847437429       -0.1592705192
        0.8182264807        0.3997659355       -0.3066030474
        0.8182264807        0.4147881281       -0.5649291579
        0.8182264807        0.4298103207       -0.9964747504
        0.8182264807        0.4448325132       -1.6827778234
        0.8182264807        0.4598547058       -2.7208779421
        0.8182264807        0.4748768984       -4.2130047635
        0.8182264807        0.4898990910       -6.2494442835
        0.8182264807        0.5049212835       -8.8868400265
        0.8182264807        0.5199434761      -12.1269230172
        0.8182264807        0.5349656687      -15.9019808155
        0.8182264807        0.5499878613      -20.0719891982
        0.8182264807        0.5650100538      -24.4345991172
        0.8182264807        0.5800322464      -28.7454294622
        0.8182264807        0.5950544390      -32.7449265556
        0.8182264807        0.6100766316      -36.1894995738
        0.8182264807        0.6250988242      -38.8857004351
        0.8182264807        0.6401210167      -40.7237886674
        0.8182264807        0.6551432093      -41.7019748804
        0.8182264807        0.6701654019      -41.9300624310
        0.8182264807        0.6851875945      -41.6057328627
        0.8182264807        0.7002097870      -40.9674626365
        0.8182264807        0.7152319796      -40.2386561750
        0.8182264807        0.7302541722      -39.5813914807
        0.8182264807        0.7452763648      -39.0734211494
        0.8182264807        0.7602985573      -38.7123461721
        0.8182264807        0.7753207499      -38.4415246299
        0.8182264807        0.7903429425      -38.1866800203
        0.8182264807        0.8053651351      -37.8908825327
        0.8182264807        0.8203873276      -37.5376848448
        0.8182264807        0.8354095202      -37.1566977559
        0.8182264807        0.8504317128      -36.8117834271
        0.8182264807        0.8654539054      -36.5777452869
        0.8182264807        0.8804760979      -36.5147109573
        0.8182264807        0.8954982905      -36.6485831127
        0.8182264807        0.9105204831      -36.9612820810
        0.8182264807        0.9255426757      -37.3890660277
        0.8182264807        0.9405648682      -37.8250288417
        0.8182264807        0.9555870608      -38.1244708449
        0.8182264807        0.9706092534      -38.1162528118
        0.8182264807        0.9856314460      -37.6243333900
        0.8182264807        1.0006536385      -36.4991292501
        0.8182264807        1.0156758311      -34.6512446860
        0.8182264807        1.0306980237      -32.0763095813
        0.8182264807        1.0457202163      -28.8622503655
        0.8182264807        1.0607424088      -25.1771854831
        0.8182264807        1.0757646014      -21.2425059781
        0.8182264807        1.0907867940      -17.2985328136
        0.8182264807        1.1058089866      -13.5698886890
        0.8182264807        1.1208311792      -10.2364363362
        0.8182264807        1.1358533717       -7.4143551827
        0.8182264807        1.1508755643       -5.1501550341
        0.8182264807        1.1658977569       -3.4275992993
        0.8182264807        1.1809199495       -2.1842621320
        0.8182264807        1.1959421420       -1.3322552697
        0.8182264807        1.2109643346       -0.7775626284
        0.8182264807        1.2259865272       -0.4342039970
        0.8182264807        1.2410087198       -0.2319709700
        0.8182264807        1.2560309123       -0.1185585567
        0.8182264807        1.2710531049       -0.0579641051
        0.8182264807        1.2860752975       -0.0271050015
        0.8182264807        1.3010974901       -0.0121195191
        0.8182264807        1.3161196826       -0.0051792979
        0.8182264807        1.3311418752       -0.0021140462
        0.8182264807        1.3461640678       -0.0008234493
        0.8182264807        1.3611862604       -0.0003057722
        0.8182264807        1.3762084529       -0.0001081301
        0.8182264807        1.3912306455       -0.0000363835
        0.8182264807        1.4062528381       -0.0000116443
        0.8182264807        1.4212750307       -0.0000035431
        0.8182264807        1.4362972232       -0.0000010252
        0.8182264807        1.4513194158        0.0000000000
        0.8182264807        1.4663416084        0.0000000000
        0.8182264807        1.4813638010        0.0000000000
        0.8182264807        1.4963859935        0.0000000000
        0.8182264807        1.5114081861        0.0000000000
        0.8182264807        1.5264303787        0.0000000000
        0.8182264807        1.5414525713        0.0000000000
        0.8182264807        1.5564747638        0.0000000000
        0.8182264807        1.5714969564        0.0000000000
        0.8182264807        1.5865191490        0.0000000000

        0.8332012922        0.0993220840        0.0000000000
        0.8332012922        0.1143442766        0.0000000000
        0.8332012922        0.1293664692        0.0000000000
        0.8332012922        0.1443886617        0.0000000000
        0.8332012922        0.1594108543        0.0000000000
        0.8332012922        0.1744330469        0.0000000000
        0.8332012922        0.1894552395        0.0000000000
        0.8332012922        0.2044774320        0.0000000000
        0.8332012922        0.2194996246       -0.0000017381
        0.8332012922        0.2345218172       -0.0000058442
        0.8332012922        0.2495440098       -0.0000187583
        0.8332012922        0.2645662023       -0.0000574077
        0.8332012922        0.2795883949       -0.0001673705
        0.8332012922        0.2946105875       -0.0004647282
        0.8332012922        0.3096327801       -0.0012292559
        0.8332012922        0.3246549726       -0.0030995885
        0.8332012922        0.3396771652       -0.0074573107
        0.8332012922        0.3546993578       -0.0171356018
        0.8332012922        0.3697215504       -0.0376382032
        0.8332012922        0.3847437429       -0.0790771739
        0.8332012922        0.3997659355       -0.1589791699
        0.8332012922        0.4147881281       -0.3058990219
        0.8332012922        0.4298103207       -0.5633579862
        0.8332012922        0.4448325132       -0.9930103834
        0.8332012922        0.4598547058       -1.6753059382
        0.8332012922        0.4748768984       -2.7056191406
        0.8332012922        0.4898990910       -4.1843223877
        0.8332012922        0.5049212835       -6.2008397566
        0.8332012922        0.5199434761       -8.8139663472
        0.8332012922        0.5349656687      -12.0325880080
        0.8332012922        0.5499878613      -15.8012178590
        0.8332012922        0.5650100538      -19.9933696515
        0.8332012922        0.5800322464      -24.4141269832
        0.8332012922        0.5950544390      -28.8130030331
        0.8332012922        0.6100766316      -32.9090202945
        0.8332012922        0.6250988242      -36.4291117961
        0.8332012922        0.6401210167      -39.1559483385
        0.8332012922        0.6551432093      -40.9735577382
        0.8332012922        0.6701654019      -41.8942576127
        0.8332012922        0.6851875945      -42.0538679567
        0.8332012922        0.7002097870      -41.6738626518
        0.8332012922        0.7152319796      -41.0028678657
        0.8332012922        0.7302541722      -40.2579169057
        0.8332012922        0.7452763648      -39.5842482398
        0.8332012922        0.7602985573      -39.0431864745
        0.8332012922        0.7753207499      -38.6262977264
        0.8332012922        0.7903429425      -38.2857162166
        0.8332012922        0.8053651351      -37.9676582975
        0.8332012922        0.8203873276      -37.6381798688
        0.8332012922        0.8354095202      -37.2951689939
        0.8332012922        0.8504317128      -36.9661894412
        0.8332012922        0.8654539054      -36.6963615178
        0.8332012922        0.8804760979      -36.5327290505
        0.8332012922        0.8954982905      -36.5107732131
        0.8332012922        0.9105204831      -36.6452757137
        0.8332012922        0.9255426757      -36.9237876170
        0.8332012922        0.9405648682      -37.2997316796
        0.8332012922        0.9555870608      -37.6852069555
        0.8332012922        0.9706092534      -37.9485481973
        0.8332012922        0.9856314460      -37.9237096920
        0.8332012922        1.0006536385      -37.4345852637
        0.8332012922        1.0156758311      -36.3296104226
        0.8332012922        1.0306980237      -34.5160947836
        0.8332012922        1.0457202163      -31.9837197602
        0.8332012922        1.0607424088      -28.8115420958
        0.8332012922        1.0757646014      -25.1584482524
        0.8332012922        1.0907867940      -21.2402381655
        0.8332012922        1.1058089866      -17.2976895029
        0.8332012922        1.1208311792      -13.5609693616
        0.8332012922        1.1358533717      -10.2171480066
        0.8332012922        1.1508755643       -7.3878423156
        0.8332012922        1.1658977569       -5.1216722986
        0.8332012922        1.1809199495       -3.4016912555
        0.8332012922        1.1959421420       -2.1634579059
        0.8332012922        1.2109643346       -1.3171204868
        0.8332012922        1.2259865272       -0.7674094830
        0.8332012922        1.2410087198       -0.4278417861
        0.8332012922        1.2560309123       -0.2282095221
        0.8332012922        1.2710531049       -0.1164414895
        0.8332012922        1.2860752975       -0.0568193739
        0.8332012922        1.3010974901       -0.0265048209
        0.8332012922        1.3161196826       -0.0118122312
        0.8332012922        1.3311418752       -0.0050253694
        0.8332012922        1.3461640678       -0.0020390264
        0.8332012922        1.3611862604       -0.0007882798
        0.8332012922        1.3762084529       -0.0002901268
        0.8332012922        1.3912306455       -0.0001016118
        0.8332012922        1.4062528381       -0.0000338673
        0.8332012922        1.4212750307       -0.0000107459
        0.8332012922        1.4362972232       -0.0000032487
        0.8332012922        1.4513194158        0.0000000000
        0.8332012922        1.4663416084        0.0000000000
        0.8332012922        1.4813638010        0.0000000000
        0.8332012922        1.4963859935        0.0000000000
        0.8332012922        1.5114081861        0.0000000000
        0.8332012922        1.5264303787        0.0000000000
        0.8332012922        1.5414525713        0.0000000000
        0.8332012922        1.5564747638        0.0000000000
        0.8332012922        1.5714969564        0.0000000000
        0.8332012922        1.5865191490        0.0000000000

        0.8481761038        0.0993220840        0.0000000000
        0.8481761038        0.1143442766        0.0000000000
        0.8481761038        0.1293664692        0.0000000000
        0.8481761038        0.1443886617        0.0000000000
        0.8481761038        0.1594108543        0.0000000000
        0.8481761038        0.1744330469        0.0000000000
        0.8481761038        0.1894552395        0.0000000000
        0.8481761038        0.2044774320        0.0000000000
        0.8481761038        0.2194996246        0.0000000000
        0.8481761038        0.2345218172       -0.0000018215
        0.8481761038        0.2495440098       -0.0000061055
        0.8481761038        0.2645662023       -0.0000194851
        0.8481761038        0.2795883949       -0.0000591932
        0.8481761038        0.2946105875       -0.0001712308
        0.8481761038        0.3096327801       -0.0004720101
        0.8481761038        0.3246549726       -0.0012410673
        0.8481761038        0.3396771652       -0.0031155988
        0.8481761038        0.3546993578       -0.0074744047
        0.8481761038        0.3697215504       -0.0171473931
        0.8481761038        0.3847437429       -0.0376356040
        0.8481761038        0.3997659355       -0.0790448795
        0.8481761038        0.4147881281       -0.1588702996
        0.8481761038        0.4298103207       -0.3055484580
        0.8481761038        0.4448325132       -0.5622730768
        0.8481761038        0.4598547058       -0.9899876098
        0.8481761038        0.4748768984       -1.6679322425
        0.8481761038        0.4898990910       -2.6899930129
        0.8481761038        0.5049212835       -4.1557052966
        0.8481761038        0.5199434761       -6.1560646265
        0.8481761038        0.5349656687       -8.7557283373
        0.8481761038        0.5499878613      -11.9740316960
        0.8481761038        0.5650100538      -15.7674161217
        0.8481761038        0.5800322464      -20.0162660314
        0.8481761038        0.5950544390      -24.5206349445
        0.8481761038        0.6100766316      -29.0110374743
        0.8481761038        0.6250988242      -33.1795084066
        0.8481761038        0.6401210167      -36.7300382635
        0.8481761038        0.6551432093      -39.4376342982
        0.8481761038        0.6701654019      -41.1972881915
        0.8481761038        0.6851875945      -42.0442517786
        0.8481761038        0.7002097870      -42.1368736671
        0.8481761038        0.7152319796      -41.7081375790
        0.8481761038        0.7302541722      -41.0040100106
        0.8481761038        0.7452763648      -40.2297968510
        0.8481761038        0.7602985573      -39.5194178085
        0.8481761038        0.7753207499      -38.9313422843
        0.8481761038        0.7903429425      -38.4650110410
        0.8481761038        0.8053651351      -38.0868820925
        0.8481761038        0.8203873276      -37.7559906848
        0.8481761038        0.8354095202      -37.4426236694
        0.8481761038        0.8504317128      -37.1376930544
        0.8481761038        0.8654539054      -36.8534133090
        0.8481761038        0.8804760979      -36.6178537749
        0.8481761038        0.8954982905      -36.4666500121
        0.8481761038        0.9105204831      -36.4340900779
        0.8481761038        0.9255426757      -36.5434187981
        0.8481761038        0.9405648682      -36.7948033232
        0.8481761038        0.9555870608      -37.1512737159
        0.8481761038        0.9706092534      -37.5273840406
        0.8481761038        0.9856314460      -37.7882280801
        0.8481761038        1.0006536385      -37.7640248780
        0.8481761038        1.0156758311      -37.2785405391
        0.8481761038        1.0306980237      -36.1831949917
        0.8481761038        1.0457202163      -34.3872881534
        0.8481761038        1.0607424088      -31.8780616785
        0.8481761038        1.0757646014      -28.7282733262
        0.8481761038        1.0907867940      -25.0906300804
        0.8481761038        1.1058089866      -21.1787286517
        0.8481761038        1.1208311792      -17.2358984303
        0.8481761038        1.1358533717      -13.4972909185
        0.8481761038        1.1508755643      -10.1542261321
        0.8481761038        1.1658977569       -7.3300249843
        0.8481761038        1.1809199495       -5.0725897825
        0.8481761038        1.1959421420       -3.3630572554
        0.8481761038        1.2109643346       -2.1350811931
        0.8481761038        1.2259865272       -1.2975499285
        0.8481761038        1.2410087198       -0.7546661973
        0.8481761038        1.2560309123       -0.4199639181
        0.8481761038        1.2710531049       -0.2235547538
        0.8481761038        1.2860752975       -0.1137914460
        0.8481761038        1.3010974901       -0.0553542480
        0.8481761038        1.3161196826       -0.0257148744
        0.8481761038        1.3311418752       -0.0113978057
        0.8481761038        1.3461640678       -0.0048157068
        0.8481761038        1.3611862604       -0.0019380336
        0.8481761038        1.3762084529       -0.0007425460
        0.8481761038        1.3912306455       -0.0002708657
        0.8481761038        1.4062528381       -0.0000941238
        0.8481761038        1.4212750307       -0.0000311865
        0.8481761038        1.4362972232       -0.0000098653
        0.8481761038        1.4513194158       -0.0000029838
        0.8481761038        1.4663416084        0.0000000000
        0.8481761038        1.4813638010        0.0000000000
        0.8481761038        1.4963859935        0.0000000000
        0.8481761038        1.5114081861        0.0000000000
        0.8481761038        1.5264303787        0.0000000000
        0.8481761038        1.5414525713        0.0000000000
        0.8481761038        1.5564747638        0.0000000000
        0.8481761038        1.5714969564        0.0000000000
        0.8481761038        1.5865191490        0.0000000000

        0.8631509153        0.0993220840        0.0000000000
        0.8631509153        0.1143442766        0.0000000000
        0.8631509153        0.1293664692        0.0000000000
        0.8631509153        0.1443886617        0.0000000000
        0.8631509153        0.1594108543        0.0000000000
        0.8631509153        0.1744330469        0.0000000000
        0.8631509153        0.1894552395        0.0000000000
        0.8631509153        0.2044774320        0.0000000000
        0.8631509153        0.2194996246        0.0000000000
        0.8631509153        0.2345218172        0.0000000000
        0.8631509153        0.2495440098       -0.0000018979
        0.8631509153        0.2645662023       -0.0000063147
        0.8631509153        0.2795883949       -0.0000199912
        0.8631509153        0.2946105875       -0.0000602752
        0.8631509153        0.3096327801       -0.0001732700
        0.8631509153        0.3246549726       -0.0004754107
        0.8631509153        0.3396771652       -0.0012461701
        0.8631509153        0.3546993578       -0.0031229909
        0.8631509153        0.3697215504       -0.0074862626
        0.8631509153        0.3847437429       -0.0171702383
        0.8631509153        0.3997659355       -0.0376819713
        0.8631509153        0.4147881281       -0.0791232212
        0.8631509153        0.4298103207       -0.1589346544
        0.8631509153        0.4448325132       -0.3053565099
        0.8631509153        0.4598547058       -0.5611003300
        0.8631509153        0.4748768984       -0.9862303514
        0.8631509153        0.4898990910       -1.6588666058
        0.8631509153        0.5049212835       -2.6722869508
        0.8631509153        0.5199434761       -4.1273965938
        0.8631509153        0.5349656687       -6.1201439509
        0.8631509153        0.5499878613       -8.7240324257
        0.8631509153        0.5650100538      -11.9685962133
        0.8631509153        0.5800322464      -15.8163310385
        0.8631509153        0.5950544390      -20.1435695914
        0.8631509153        0.6100766316      -24.7340022330
        0.8631509153        0.6250988242      -29.2939690013
        0.8631509153        0.6401210167      -33.4935110362
        0.8631509153        0.6551432093      -37.0269396083
        0.8631509153        0.6701654019      -39.6761159482
        0.8631509153        0.6851875945      -41.3551974101
        0.8631509153        0.7002097870      -42.1209657754
        0.8631509153        0.7152319796      -42.1460088853
        0.8631509153        0.7302541722      -41.6662670076
        0.8631509153        0.7452763648      -40.9225078900
        0.8631509153        0.7602985573      -40.1138390788
        0.8631509153        0.7753207499      -39.3728281562
        0.8631509153        0.7903429425      -38.7621295847
        0.8631509153        0.8053651351      -38.2866761860
        0.8631509153        0.8203873276      -37.9143702380
        0.8631509153        0.8354095202      -37.5993391276
        0.8631509153        0.8504317128      -37.3027498741
        0.8631509153        0.8654539054      -37.0068461445
        0.8631509153        0.8804760979      -36.7197068060
        0.8631509153        0.8954982905      -36.4713817025
        0.8631509153        0.9105204831      -36.3044635810
        0.8631509153        0.9255426757      -36.2618585532
        0.8631509153        0.9405648682      -36.3725382176
        0.8631509153        0.9555870608      -36.6356696195
        0.8631509153        0.9706092534      -37.0062223201
        0.8631509153        0.9856314460      -37.3882034936
        0.8631509153        1.0006536385      -37.6408339088
        0.8631509153        1.0156758311      -37.5976471019
        0.8631509153        1.0306980237      -37.0929307036
        0.8631509153        1.0457202163      -35.9886875649
        0.8631509153        1.0607424088      -34.1981709659
        0.8631509153        1.0757646014      -31.7046465133
        0.8631509153        1.0907867940      -28.5731714321
        0.8631509153        1.1058089866      -24.9506196735
        0.8631509153        1.1208311792      -21.0493934642
        0.8631509153        1.1358533717      -17.1152245102
        0.8631509153        1.1508755643      -13.3864156140
        0.8631509153        1.1658977569      -10.0560157482
        0.8631509153        1.1809199495       -7.2471594528
        0.8631509153        1.1959421420       -5.0063276238
        0.8631509153        1.2109643346       -3.3129236970
        0.8631509153        1.2259865272       -2.0991885482
        0.8631509153        1.2410087198       -1.2731910788
        0.8631509153        1.2560309123       -0.7389312875
        0.8631509153        1.2710531049       -0.4102242727
        0.8631509153        1.2860752975       -0.2177314436
        0.8631509153        1.3010974901       -0.1104076098
        0.8631509153        1.3161196826       -0.0534420554
        0.8631509153        1.3311418752       -0.0246706673
        0.8631509153        1.3461640678       -0.0108530409
        0.8631509153        1.3611862604       -0.0045476462
        0.8631509153        1.3762084529       -0.0018149922
        0.8631509153        1.3912306455       -0.0006902966
        0.8631509153        1.4062528381       -0.0002504386
        0.8631509153        1.4212750307       -0.0000867812
        0.8631509153        1.4362972232       -0.0000287616
        0.8631509153        1.4513194158       -0.0000091291
        0.8631509153        1.4663416084       -0.0000027757
        0.8631509153        1.4813638010        0.0000000000
        0.8631509153        1.4963859935        0.0000000000
        0.8631509153        1.5114081861        0.0000000000
        0.8631509153        1.5264303787        0.0000000000
        0.8631509153        1.5414525713        0.0000000000
        0.8631509153        1.5564747638        0.0000000000
        0.8631509153        1.5714969564        0.0000000000
        0.8631509153        1.5865191490        0.0000000000

        0.8781257269        0.0993220840        0.0000000000
        0.8781257269        0.1143442766        0.0000000000
        0.8781257269        0.1293664692        0.0000000000
        0.8781257269        0.1443886617        0.0000000000
        0.8781257269        0.1594108543        0.0000000000
        0.8781257269        0.1744330469        0.0000000000
        0.8781257269        0.1894552395        0.0000000000
        0.8781257269        0.2044774320        0.0000000000
        0.8781257269        0.2194996246        0.0000000000
        0.8781257269        0.2345218172        0.0000000000
        0.8781257269        0.2495440098        0.0000000000
        0.8781257269        0.2645662023       -0.0000019524
        0.8781257269        0.2795883949       -0.0000064463
        0.8781257269        0.2946105875       -0.0000202748
        0.8781257269        0.3096327801       -0.0000608290
        0.8781257269        0.3246549726       -0.0001742914
        0.8781257269        0.3396771652       -0.0004773112
        0.8781257269        0.3546993578       -0.0012500971
        0.8781257269        0.3697215504       -0.0031321761
        0.8781257269        0.3847437429       -0.0075086223
        0.8781257269        0.3997659355       -0.0172208407
        0.8781257269        0.4147881281       -0.0377782632
        0.8781257269        0.4298103207       -0.0792522281
        0.8781257269        0.4448325132       -0.1589534148
        0.8781257269        0.4598547058       -0.3047867802
        0.8781257269        0.4748768984       -0.5588467841
        0.8781257269        0.4898990910       -0.9804361600
        0.8781257269        0.5049212835       -1.6473745196
        0.8781257269        0.5199434761       -2.6542575130
        0.8781257269        0.5349656687       -4.1061835979
        0.8781257269        0.5499878613       -6.1064116631
        0.8781257269        0.5650100538       -8.7368700051
        0.8781257269        0.5800322464      -12.0322249685
        0.8781257269        0.5950544390      -15.9518231963
        0.8781257269        0.6100766316      -20.3582659996
        0.8781257269        0.6250988242      -25.0138892559
        0.8781257269        0.6401210167      -29.6038931659
        0.8781257269        0.6551432093      -33.7864035072
        0.8781257269        0.6701654019      -37.2583044920
        0.8781257269        0.6851875945      -39.8170512938
        0.8781257269        0.7002097870      -41.3981285113
        0.8781257269        0.7152319796      -42.0765635408
        0.8781257269        0.7302541722      -42.0347325706
        0.8781257269        0.7452763648      -41.5103210884
        0.8781257269        0.7602985573      -40.7421347030
        0.8781257269        0.7753207499      -39.9273708143
        0.8781257269        0.7903429425      -39.1966629745
        0.8781257269        0.8053651351      -38.6076747137
        0.8781257269        0.8203873276      -38.1554126224
        0.8781257269        0.8354095202      -37.7954649907
        0.8781257269        0.8504317128      -37.4733013611
        0.8781257269        0.8654539054      -37.1502080802
        0.8781257269        0.8804760979      -36.8176746554
        0.8781257269        0.8954982905      -36.4977079669
        0.8781257269        0.9105204831      -36.2328694611
        0.8781257269        0.9255426757      -36.0721100241
        0.8781257269        0.9405648682      -36.0561270157
        0.8781257269        0.9555870608      -36.2030599042
        0.8781257269        0.9706092534      -36.4956661555
        0.8781257269        0.9856314460      -36.8736001565
        0.8781257269        1.0006536385      -37.2346884315
        0.8781257269        1.0156758311      -37.4453953676
        0.8781257269        1.0306980237      -37.3565125072
        0.8781257269        1.0457202163      -36.8200376467
        0.8781257269        1.0607424088      -35.7069548250
        0.8781257269        1.0757646014      -33.9280581244
        0.8781257269        1.0907867940      -31.4571363675
        0.8781257269        1.1058089866      -28.3498044020
        0.8781257269        1.1208311792      -24.7480838003
        0.8781257269        1.1358533717      -20.8643715243
        0.8781257269        1.1508755643      -16.9468405756
        0.8781257269        1.1658977569      -13.2361637399
        0.8781257269        1.1809199495       -9.9263864635
        0.8781257269        1.1959421420       -7.1401234608
        0.8781257269        1.2109643346       -4.9222903686
        0.8781257269        1.2259865272       -3.2503688933
        0.8781257269        1.2410087198       -2.0549980240
        0.8781257269        1.2560309123       -1.2434174989
        0.8781257269        1.2710531049       -0.7196506055
        0.8781257269        1.2860752975       -0.3981336243
        0.8781257269        1.3010974901       -0.2103660010
        0.8781257269        1.3161196826       -0.1060649686
        0.8781257269        1.3311418752       -0.0509882725
        0.8781257269        1.3461640678       -0.0233585158
        0.8781257269        1.3611862604       -0.0101967576
        0.8781257269        1.3762084529       -0.0042433478
        0.8781257269        1.3912306455       -0.0016849340
        0.8781257269        1.4062528381       -0.0006391854
        0.8781257269        1.4212750307       -0.0002319653
        0.8781257269        1.4362972232       -0.0000806316
        0.8781257269        1.4513194158       -0.0000268717
        0.8781257269        1.4663416084       -0.0000085885
        0.8781257269        1.4813638010       -0.0000026356
        0.8781257269        1.4963859935        0.0000000000
        0.8781257269        1.5114081861        0.0000000000
        0.8781257269        1.5264303787        0.0000000000
        0.8781257269        1.5414525713        0.0000000000
        0.8781257269        1.5564747638        0.0000000000
        0.8781257269        1.5714969564        0.0000000000
        0.8781257269        1.5865191490        0.0000000000

        0.8931005384        0.0993220840        0.0000000000
        0.8931005384        0.1143442766        0.0000000000
        0.8931005384        0.1293664692        0.0000000000
        0.8931005384        0.1443886617        0.0000000000
        0.8931005384        0.1594108543        0.0000000000
        0.8931005384        0.1744330469        0.0000000000
        0.8931005384        0.1894552395        0.0000000000
        0.8931005384        0.2044774320        0.0000000000
        0.8931005384        0.2194996246        0.0000000000
        0.8931005384        0.2345218172        0.0000000000
        0.8931005384        0.2495440098        0.0000000000
        0.8931005384        0.2645662023        0.0000000000
        0.8931005384        0.2795883949       -0.0000019855
        0.8931005384        0.2946105875       -0.0000065199
        0.8931005384        0.3096327801       -0.0000204311
        0.8931005384        0.3246549726       -0.0000611714
        0.8931005384        0.3396771652       -0.0001751038
        0.8931005384        0.3546993578       -0.0004794379
        0.8931005384        0.3697215504       -0.0012558485
        0.8931005384        0.3847437429       -0.0031470307
        0.8931005384        0.3997659355       -0.0075426956
        0.8931005384        0.4147881281       -0.0172851578
        0.8931005384        0.4298103207       -0.0378614633
        0.8931005384        0.4448325132       -0.0792519686
        0.8931005384        0.4598547058       -0.1585398068
        0.8931005384        0.4748768984       -0.3032282985
        0.8931005384        0.4898990910       -0.5549633726
        0.8931005384        0.5049212835       -0.9730222041
        0.8931005384        0.5199434761       -1.6364845257
        0.8931005384        0.5349656687       -2.6434141046
        0.8931005384        0.5499878613       -4.1047549831
        0.8931005384        0.5650100538       -6.1304824880
        0.8931005384        0.5800322464       -8.8067166882
        0.8931005384        0.5950544390      -12.1657052368
        0.8931005384        0.6100766316      -16.1553822878
        0.8931005384        0.6250988242      -20.6194999200
        0.8931005384        0.6401210167      -25.3000097104
        0.8931005384        0.6551432093      -29.8682640670
        0.8931005384        0.6701654019      -33.9814391467
        0.8931005384        0.6851875945      -37.3495465930
        0.8931005384        0.7002097870      -39.7923706831
        0.8931005384        0.7152319796      -41.2685891404
        0.8931005384        0.7302541722      -41.8700954739
        0.8931005384        0.7452763648      -41.7871547127
        0.8931005384        0.7602985573      -41.2578700293
        0.8931005384        0.7753207499      -40.5162040767
        0.8931005384        0.7903429425      -39.7493983043
        0.8931005384        0.8053651351      -39.0721501824
        0.8931005384        0.8203873276      -38.5221371297
        0.8931005384        0.8354095202      -38.0770996763
        0.8931005384        0.8504317128      -37.6866939057
        0.8931005384        0.8654539054      -37.3060663947
        0.8931005384        0.8804760979      -36.9178944689
        0.8931005384        0.8954982905      -36.5368811849
        0.8931005384        0.9105204831      -36.2003634633
        0.8931005384        0.9255426757      -35.9535986171
        0.8931005384        0.9405648682      -35.8361035026
        0.8931005384        0.9555870608      -35.8705480481
        0.8931005384        0.9706092534      -36.0538212573
        0.8931005384        0.9856314460      -36.3515042682
        0.8931005384        1.0006536385      -36.6978322476
        0.8931005384        1.0156758311      -37.0006406060
        0.8931005384        1.0306980237      -37.1476628209
        0.8931005384        1.0457202163      -37.0116006811
        0.8931005384        1.0607424088      -36.4565749051
        0.8931005384        1.0757646014      -35.3522231417
        0.8931005384        1.0907867940      -33.5987306768
        0.8931005384        1.1058089866      -31.1577459038
        0.8931005384        1.1208311792      -28.0770544814
        0.8931005384        1.1358533717      -24.4967322038
        0.8931005384        1.1508755643      -20.6314361225
        0.8931005384        1.1658977569      -16.7330729616
        0.8931005384        1.1809199495      -13.0452305289
        0.8931005384        1.1959421420       -9.7627543566
        0.8931005384        1.2109643346       -7.0067742576
        0.8931005384        1.2259865272       -4.8192793610
        0.8931005384        1.2410087198       -3.1747482556
        0.8931005384        1.2560309123       -2.0018800594
        0.8931005384        1.2710531049       -1.2074197100
        0.8931005384        1.2860752975       -0.6959874364
        0.8931005384        1.3010974901       -0.3830628934
        0.8931005384        1.3161196826       -0.2011413853
        0.8931005384        1.3311418752       -0.1007038395
        0.8931005384        1.3461640678       -0.0480659205
        0.8931005384        1.3611862604       -0.0218789875
        0.8931005384        1.3762084529       -0.0095054596
        0.8931005384        1.3912306455       -0.0039461812
        0.8931005384        1.4062528381       -0.0015674355
        0.8931005384        1.4212750307       -0.0005963648
        0.8931005384        1.4362972232       -0.0002175372
        0.8931005384        1.4513194158       -0.0000761231
        0.8931005384        1.4663416084       -0.0000255593
        0.8931005384        1.4813638010       -0.0000082399
        0.8931005384        1.4963859935       -0.0000025499
        0.8931005384        1.5114081861        0.0000000000
        0.8931005384        1.5264303787        0.0000000000
        0.8931005384        1.5414525713        0.0000000000
        0.8931005384        1.5564747638        0.0000000000
        0.8931005384        1.5714969564        0.0000000000
        0.8931005384        1.5865191490        0.0000000000

        0.9080753500        0.0993220840        0.0000000000
        0.9080753500        0.1143442766        0.0000000000
        0.9080753500        0.1293664692        0.0000000000
        0.9080753500        0.1443886617        0.0000000000
        0.9080753500        0.1594108543        0.0000000000
        0.9080753500        0.1744330469        0.0000000000
        0.9080753500        0.1894552395        0.0000000000
        0.9080753500        0.2044774320        0.0000000000
        0.9080753500        0.2194996246        0.0000000000
        0.9080753500        0.2345218172        0.0000000000
        0.9080753500        0.2495440098        0.0000000000
        0.9080753500        0.2645662023        0.0000000000
        0.9080753500        0.2795883949        0.0000000000
        0.9080753500        0.2946105875       -0.0000020039
        0.9080753500        0.3096327801       -0.0000065650
        0.9080753500        0.3246549726       -0.0000205537
        0.9080753500        0.3396771652       -0.0000615269
        0.9080753500        0.3546993578       -0.0001761676
        0.9080753500        0.3697215504       -0.0004824916
        0.9080753500        0.3847437429       -0.0012638359
        0.9080753500        0.3997659355       -0.0031649345
        0.9080753500        0.4147881281       -0.0075741055
        0.9080753500        0.4298103207       -0.0173159616
        0.9080753500        0.4448325132       -0.0378157344
        0.9080753500        0.4598547058       -0.0789102467
        0.9080753500        0.4748768984       -0.1574488366
        0.9080753500        0.4898990910       -0.3007221090
        0.9080753500        0.5049212835       -0.5505313590
        0.9080753500        0.5199434761       -0.9672875244
        0.9080753500        0.5349656687       -1.6328264653
        0.9080753500        0.5499878613       -2.6497062123
        0.9080753500        0.5650100538       -4.1340134858
        0.9080753500        0.5800322464       -6.1989591332
        0.9080753500        0.5950544390       -8.9286645243
        0.9080753500        0.6100766316      -12.3457386702
        0.9080753500        0.6250988242      -16.3813272897
        0.9080753500        0.6401210167      -20.8596651010
        0.9080753500        0.6551432093      -25.5078526246
        0.9080753500        0.6701654019      -29.9943530294
        0.9080753500        0.6851875945      -33.9886928851
        0.9080753500        0.7002097870      -37.2253553378
        0.9080753500        0.7152319796      -39.5523755806
        0.9080753500        0.7302541722      -40.9512787493
        0.9080753500        0.7452763648      -41.5258435031
        0.9080753500        0.7602985573      -41.4664629631
        0.9080753500        0.7753207499      -41.0011772070
        0.9080753500        0.7903429425      -40.3451044482
        0.9080753500        0.8053651351      -39.6597837141
        0.9080753500        0.8203873276      -39.0327502133
        0.9080753500        0.8354095202      -38.4826898102
        0.9080753500        0.8504317128      -37.9859786832
        0.9080753500        0.8654539054      -37.5108917565
        0.9080753500        0.8804760979      -37.0432980272
        0.9080753500        0.8954982905      -36.5948140447
        0.9080753500        0.9105204831      -36.1957858017
        0.9080753500        0.9255426757      -35.8823377966
        0.9080753500        0.9405648682      -35.6852023951
        0.9080753500        0.9555870608      -35.6223153202
        0.9080753500        0.9706092534      -35.6939711879
        0.9080753500        0.9856314460      -35.8803528015
        0.9080753500        1.0006536385      -36.1423868933
        0.9080753500        1.0156758311      -36.4247774793
        0.9080753500        1.0306980237      -36.6570868170
        0.9080753500        1.0457202163      -36.7499502799
        0.9080753500        1.0607424088      -36.5897028628
        0.9080753500        1.0757646014      -36.0403871044
        0.9080753500        1.0907867940      -34.9611025682
        0.9080753500        1.1058089866      -33.2384581780
        0.9080753500        1.1208311792      -30.8240931042
        0.9080753500        1.1358533717      -27.7623544819
        0.9080753500        1.1508755643      -24.1958835999
        0.9080753500        1.1658977569      -20.3451377014
        0.9080753500        1.1809199495      -16.4675793434
        0.9080753500        1.1959421420      -12.8093117310
        0.9080753500        1.2109643346       -9.5636816346
        0.9080753500        1.2259865272       -6.8474494672
        0.9080753500        1.2410087198       -4.6977156294
        0.9080753500        1.2560309123       -3.0855796520
        0.9080753500        1.2710531049       -1.9385543951
        0.9080753500        1.2860752975       -1.1638215257
        0.9080753500        1.3010974901       -0.6670674589
        0.9080753500        1.3161196826       -0.3647903619
        0.9080753500        1.3311418752       -0.1902828339
        0.9080753500        1.3461640678       -0.0946991516
        0.9080753500        1.3611862604       -0.0449981794
        0.9080753500        1.3762084529       -0.0204362899
        0.9080753500        1.3912306455       -0.0088812492
        0.9080753500        1.4062528381       -0.0036971859
        0.9080753500        1.4212750307       -0.0014755135
        0.9080753500        1.4362972232       -0.0005648289
        0.9080753500        1.4513194158       -0.0002074571
        0.9080753500        1.4663416084       -0.0000731199
        0.9080753500        1.4813638010       -0.0000247399
        0.9080753500        1.4963859935       -0.0000080343
        0.9080753500        1.5114081861       -0.0000025002
        0.9080753500        1.5264303787        0.0000000000
        0.9080753500        1.5414525713        0.0000000000
        0.9080753500        1.5564747638        0.0000000000
        0.9080753500        1.5714969564        0.0000000000
        0.9080753500        1.5865191490        0.0000000000

        0.9230501616        0.0993220840        0.0000000000
        0.9230501616        0.1143442766        0.0000000000
        0.9230501616        0.1293664692        0.0000000000
        0.9230501616        0.1443886617        0.0000000000
        0.9230501616        0.1594108543        0.0000000000
        0.9230501616        0.1744330469        0.0000000000
        0.9230501616        0.1894552395        0.0000000000
        0.9230501616        0.2044774320        0.0000000000
        0.9230501616        0.2194996246        0.0000000000
        0.9230501616        0.2345218172        0.0000000000
        0.9230501616        0.2495440098        0.0000000000
        0.9230501616        0.2645662023        0.0000000000
        0.9230501616        0.2795883949        0.0000000000
        0.9230501616        0.2946105875        0.0000000000
        0.9230501616        0.3096327801       -0.0000020181
        0.9230501616        0.3246549726       -0.0000066115
        0.9230501616        0.3396771652       -0.0000207060
        0.9230501616        0.3546993578       -0.0000620122
        0.9230501616        0.3697215504       -0.0001775799
        0.9230501616        0.3847437429       -0.0004861142
        0.9230501616        0.3997659355       -0.0012714310
        0.9230501616        0.4147881281       -0.0031759691
        0.9230501616        0.4298103207       -0.0075752866
        0.9230501616        0.4448325132       -0.0172556301
        0.9230501616        0.4598547058       -0.0375610207
        0.9230501616        0.4748768984       -0.0782114236
        0.9230501616        0.4898990910       -0.1559930163
        0.9230501616        0.5049212835       -0.2984298426
        0.9230501616        0.5199434761       -0.5482648497
        0.9230501616        0.5349656687       -0.9679897005
        0.9230501616        0.5499878613       -1.6427338682
        0.9230501616        0.5650100538       -2.6787836883
        0.9230501616        0.5800322464       -4.1944739015
        0.9230501616        0.5950544390       -6.3010776249
        0.9230501616        0.6100766316       -9.0742929063
        0.9230501616        0.6250988242      -12.5216876219
        0.9230501616        0.6401210167      -16.5562113263
        0.9230501616        0.6551432093      -20.9876520938
        0.9230501616        0.6701654019      -25.5402261684
        0.9230501616        0.6851875945      -29.8955764479
        0.9230501616        0.7002097870      -33.7502527636
        0.9230501616        0.7152319796      -36.8708691171
        0.9230501616        0.7302541722      -39.1317467057
        0.9230501616        0.7452763648      -40.5270885329
        0.9230501616        0.7602985573      -41.1576398509
        0.9230501616        0.7753207499      -41.1970610603
        0.9230501616        0.7903429425      -40.8464850251
        0.9230501616        0.8053651351      -40.2887495824
        0.9230501616        0.8203873276      -39.6555404618
        0.9230501616        0.8354095202      -39.0174854864
        0.9230501616        0.8504317128      -38.3977169307
        0.9230501616        0.8654539054      -37.7981944592
        0.9230501616        0.8804760979      -37.2231030903
        0.9230501616        0.8954982905      -36.6888071212
        0.9230501616        0.9105204831      -36.2206457583
        0.9230501616        0.9255426757      -35.8443275199
        0.9230501616        0.9405648682      -35.5790120303
        0.9230501616        0.9555870608      -35.4338036281
        0.9230501616        0.9706092534      -35.4061188533
        0.9230501616        0.9856314460      -35.4814510065
        0.9230501616        1.0006536385      -35.6355360692
        0.9230501616        1.0156758311      -35.8379567469
        0.9230501616        1.0306980237      -36.0525934021
        0.9230501616        1.0457202163      -36.2304407067
        0.9230501616        1.0607424088      -36.2962595057
        0.9230501616        1.0757646014      -36.1380188680
        0.9230501616        1.0907867940      -35.6104682877
        0.9230501616        1.1058089866      -34.5587489168
        0.9230501616        1.1208311792      -32.8578315323
        0.9230501616        1.1358533717      -30.4546482235
        0.9230501616        1.1508755643      -27.3966784847
        0.9230501616        1.1658977569      -23.8348708253
        0.9230501616        1.1809199495      -19.9983333472
        0.9230501616        1.1959421420      -16.1489962927
        0.9230501616        1.2109643346      -12.5314401358
        0.9230501616        1.2259865272       -9.3331302496
        0.9230501616        1.2410087198       -6.6641119870
        0.9230501616        1.2560309123       -4.5568388882
        0.9230501616        1.2710531049       -2.9806151841
        0.9230501616        1.2860752975       -1.8630384590
        0.9230501616        1.3010974901       -1.1119154373
        0.9230501616        1.3161196826       -0.6334202203
        0.9230501616        1.3311418752       -0.3444558715
        0.9230501616        1.3461640678       -0.1789181586
        0.9230501616        1.3611862604       -0.0888503275
        0.9230501616        1.3762084529       -0.0422284333
        0.9230501616        1.3912306455       -0.0192267693
        0.9230501616        1.4062528381       -0.0083920553
        0.9230501616        1.4212750307       -0.0035129806
        0.9230501616        1.4362972232       -0.0014106805
        0.9230501616        1.4513194158       -0.0005434917
        0.9230501616        1.4663416084       -0.0002009161
        0.9230501616        1.4813638010       -0.0000712804
        0.9230501616        1.4963859935       -0.0000242633
        0.9230501616        1.5114081861       -0.0000079141
        0.9230501616        1.5264303787       -0.0000024723
        0.9230501616        1.5414525713        0.0000000000
        0.9230501616        1.5564747638        0.0000000000
        0.9230501616        1.5714969564        0.0000000000
        0.9230501616        1.5865191490        0.0000000000

        0.9380249731        0.0993220840        0.0000000000
        0.9380249731        0.1143442766        0.0000000000
        0.9380249731        0.1293664692        0.0000000000
        0.9380249731        0.1443886617        0.0000000000
        0.9380249731        0.1594108543        0.0000000000
        0.9380249731        0.1744330469        0.0000000000
        0.9380249731        0.1894552395        0.0000000000
        0.9380249731        0.2044774320        0.0000000000
        0.9380249731        0.2194996246        0.0000000000
        0.9380249731        0.2345218172        0.0000000000
        0.9380249731        0.2495440098        0.0000000000
        0.9380249731        0.2645662023        0.0000000000
        0.9380249731        0.2795883949        0.0000000000
        0.9380249731        0.2946105875        0.0000000000
        0.9380249731        0.3096327801        0.0000000000
        0.9380249731        0.3246549726       -0.0000020374
        0.9380249731        0.3396771652       -0.0000066758
        0.9380249731        0.3546993578       -0.0000209104
        0.9380249731        0.3697215504       -0.0000625881
        0.9380249731        0.3847437429       -0.0001789678
        0.9380249731        0.3997659355       -0.0004886136
        0.9380249731        0.4147881281       -0.0012733301
        0.9380249731        0.4298103207       -0.0031675909
        0.9380249731        0.4448325132       -0.0075258743
        0.9380249731        0.4598547058       -0.0170944338
        0.9380249731        0.4748768984       -0.0371708892
        0.9380249731        0.4898990910       -0.0774879801
        0.9380249731        0.5049212835       -0.1550647432
        0.9380249731        0.5199434761       -0.2981427307
        0.9380249731        0.5349656687       -0.5509409410
        0.9380249731        0.5499878613       -0.9782195051
        0.9380249731        0.5650100538       -1.6676003733
        0.9380249731        0.5800322464       -2.7266404521
        0.9380249731        0.5950544390       -4.2715470927
        0.9380249731        0.6100766316       -6.4060345346
        0.9380249731        0.6250988242       -9.1924794917
        0.9380249731        0.6401210167      -12.6222929458
        0.9380249731        0.6551432093      -16.5958610164
        0.9380249731        0.6701654019      -20.9217311943
        0.9380249731        0.6851875945      -25.3389477760
        0.9380249731        0.7002097870      -29.5579394215
        0.9380249731        0.7152319796      -33.3087636703
        0.9380249731        0.7302541722      -36.3842022396
        0.9380249731        0.7452763648      -38.6685723558
        0.9380249731        0.7602985573      -40.1477177978
        0.9380249731        0.7753207499      -40.8991218731
        0.9380249731        0.7903429425      -41.0643339831
        0.9380249731        0.8053651351      -40.8106471882
        0.9380249731        0.8203873276      -40.2938654810
        0.9380249731        0.8354095202      -39.6346033716
        0.9380249731        0.8504317128      -38.9140504023
        0.9380249731        0.8654539054      -38.1846808901
        0.9380249731        0.8804760979      -37.4845314085
        0.9380249731        0.8954982905      -36.8454510904
        0.9380249731        0.9105204831      -36.2936139721
        0.9380249731        0.9255426757      -35.8469429546
        0.9380249731        0.9405648682      -35.5140147523
        0.9380249731        0.9555870608      -35.2948607820
        0.9380249731        0.9706092534      -35.1817897386
        0.9380249731        0.9856314460      -35.1601091891
        0.9380249731        1.0006536385      -35.2107431142
        0.9380249731        1.0156758311      -35.3150411921
        0.9380249731        1.0306980237      -35.4575878015
        0.9380249731        1.0457202163      -35.6208974070
        0.9380249731        1.0607424088      -35.7700767307
        0.9380249731        1.0757646014      -35.8335845231
        0.9380249731        1.0907867940      -35.6921135614
        0.9380249731        1.1058089866      -35.1867281643
        0.9380249731        1.1208311792      -34.1495778881
        0.9380249731        1.1358533717      -32.4496250598
        0.9380249731        1.1508755643      -30.0373473469
        0.9380249731        1.1658977569      -26.9708568733
        0.9380249731        1.1809199495      -23.4126490090
        0.9380249731        1.1959421420      -19.5981239346
        0.9380249731        1.2109643346      -15.7878316900
        0.9380249731        1.2259865272      -12.2196058156
        0.9380249731        1.2410087198       -9.0733997402
        0.9380249731        1.2560309123       -6.4543355418
        0.9380249731        1.2710531049       -4.3929217981
        0.9380249731        1.2860752975       -2.8578968949
        0.9380249731        1.3010974901       -1.7761684679
        0.9380249731        1.3161196826       -1.0544865360
        0.9380249731        1.3311418752       -0.5982814201
        0.9380249731        1.3461640678       -0.3246537110
        0.9380249731        1.3611862604       -0.1686506737
        0.9380249731        1.3762084529       -0.0839405730
        0.9380249731        1.3912306455       -0.0400524707
        0.9380249731        1.4062528381       -0.0183273100
        0.9380249731        1.4212750307       -0.0080433477
        0.9380249731        1.4362972232       -0.0033859049
        0.9380249731        1.4513194158       -0.0013672622
        0.9380249731        1.4663416084       -0.0005296566
        0.9380249731        1.4813638010       -0.0001968249
        0.9380249731        1.4963859935       -0.0000701261
        0.9380249731        1.5114081861       -0.0000239222
        0.9380249731        1.5264303787       -0.0000078024
        0.9380249731        1.5414525713       -0.0000024282
        0.9380249731        1.5564747638        0.0000000000
        0.9380249731        1.5714969564        0.0000000000
        0.9380249731        1.5865191490        0.0000000000

        0.9529997847        0.0993220840        0.0000000000
        0.9529997847        0.1143442766        0.0000000000
        0.9529997847        0.1293664692        0.0000000000
        0.9529997847        0.1443886617        0.0000000000
        0.9529997847        0.1594108543        0.0000000000
        0.9529997847        0.1744330469        0.0000000000
        0.9529997847        0.1894552395        0.0000000000
        0.9529997847        0.2044774320        0.0000000000
        0.9529997847        0.2194996246        0.0000000000
        0.9529997847        0.2345218172        0.0000000000
        0.9529997847        0.2495440098        0.0000000000
        0.9529997847        0.2645662023        0.0000000000
        0.9529997847        0.2795883949        0.0000000000
        0.9529997847        0.2946105875        0.0000000000
        0.9529997847        0.3096327801        0.0000000000
        0.9529997847        0.3246549726        0.0000000000
        0.9529997847        0.3396771652       -0.0000020578
        0.9529997847        0.3546993578       -0.0000067447
        0.9529997847        0.3697215504       -0.0000210989
        0.9529997847        0.3847437429       -0.0000629973
        0.9529997847        0.3997659355       -0.0001794516
        0.9529997847        0.4147881281       -0.0004877189
        0.9529997847        0.4298103207       -0.0012653377
        0.9529997847        0.4448325132       -0.0031367337
        0.9529997847        0.4598547058       -0.0074399700
        0.9529997847        0.4748768984       -0.0169103365
        0.9529997847        0.4898990910       -0.0368841174
        0.9529997847        0.5049212835       -0.0772828071
        0.9529997847        0.5199434761       -0.1556249559
        0.9529997847        0.5349656687       -0.3011233826
        0.9529997847        0.5499878613       -0.5594354411
        0.9529997847        0.5650100538       -0.9967936391
        0.9529997847        0.5800322464       -1.7012299814
        0.9529997847        0.5950544390       -2.7779497739
        0.9529997847        0.6100766316       -4.3364107791
        0.9529997847        0.6250988242       -6.4689441483
        0.9529997847        0.6401210167       -9.2245292535
        0.9529997847        0.6551432093      -12.5849715077
        0.9529997847        0.6701654019      -16.4518580189
        0.9529997847        0.6851875945      -20.6499002111
        0.9529997847        0.7002097870      -24.9467701725
        0.9529997847        0.7152319796      -29.0845007027
        0.9529997847        0.7302541722      -32.8155346757
        0.9529997847        0.7452763648      -35.9372276488
        0.9529997847        0.7602985573      -38.3195458273
        0.9529997847        0.7753207499      -39.9205679691
        0.9529997847        0.7903429425      -40.7849955271
        0.9529997847        0.8053651351      -41.0248699881
        0.9529997847        0.8203873276      -40.7885717884
        0.9529997847        0.8354095202      -40.2293427626
        0.9529997847        0.8504317128      -39.4834444592
        0.9529997847        0.8654539054      -38.6610455515
        0.9529997847        0.8804760979      -37.8456861936
        0.9529997847        0.8954982905      -37.0962707680
        0.9529997847        0.9105204831      -36.4490088361
        0.9529997847        0.9255426757      -35.9204822580
        0.9529997847        0.9405648682      -35.5128697450
        0.9529997847        0.9555870608      -35.2195583910
        0.9529997847        0.9706092534      -35.0284460566
        0.9529997847        0.9856314460      -34.9229800604
        0.9529997847        1.0006536385      -34.8840826254
        0.9529997847        1.0156758311      -34.8952572748
        0.9529997847        1.0306980237      -34.9483460740
        0.9529997847        1.0457202163      -35.0432733405
        0.9529997847        1.0607424088      -35.1763371712
        0.9529997847        1.0757646014      -35.3184993754
        0.9529997847        1.0907867940      -35.3933953570
        0.9529997847        1.1058089866      -35.2687984170
        0.9529997847        1.1208311792      -34.7716663967
        0.9529997847        1.1358533717      -33.7266213314
        0.9529997847        1.1508755643      -32.0058499147
        0.9529997847        1.1658977569      -29.5716550726
        0.9529997847        1.1809199495      -26.4954247010
        0.9529997847        1.1959421420      -22.9471439926
        0.9529997847        1.2109643346      -19.1614127997
        0.9529997847        1.2259865272      -15.3927582035
        0.9529997847        1.2410087198      -11.8729086065
        0.9529997847        1.2560309123       -8.7785059741
        0.9529997847        1.2710531049       -6.2133701680
        0.9529997847        1.2860752975       -4.2063072345
        0.9529997847        1.3010974901       -2.7227314855
        0.9529997847        1.3161196826       -1.6855109064
        0.9529997847        1.3311418752       -0.9984903427
        0.9529997847        1.3461640678       -0.5664699246
        0.9529997847        1.3611862604       -0.3079893781
        0.9529997847        1.3762084529       -0.1605553654
        0.9529997847        1.3912306455       -0.0802660944
        0.9529997847        1.4062528381       -0.0384827514
        0.9529997847        1.4212750307       -0.0176935543
        0.9529997847        1.4362972232       -0.0078016802
        0.9529997847        1.4513194158       -0.0032991824
        0.9529997847        1.4663416084       -0.0013379443
        0.9529997847        1.4813638010       -0.0005201398
        0.9529997847        1.4963859935       -0.0001936629
        0.9529997847        1.5114081861       -0.0000689429
        0.9529997847        1.5264303787       -0.0000234196
        0.9529997847        1.5414525713       -0.0000075732
        0.9529997847        1.5564747638       -0.0000023241
        0.9529997847        1.5714969564        0.0000000000
        0.9529997847        1.5865191490        0.0000000000

        0.9679745962        0.0993220840        0.0000000000
        0.9679745962        0.1143442766        0.0000000000
        0.9679745962        0.1293664692        0.0000000000
        0.9679745962        0.1443886617        0.0000000000
        0.9679745962        0.1594108543        0.0000000000
        0.9679745962        0.1744330469        0.0000000000
        0.9679745962        0.1894552395        0.0000000000
        0.9679745962        0.2044774320        0.0000000000
        0.9679745962        0.2194996246        0.0000000000
        0.9679745962        0.2345218172        0.0000000000
        0.9679745962        0.2495440098        0.0000000000
        0.9679745962        0.2645662023        0.0000000000
        0.9679745962        0.2795883949        0.0000000000
        0.9679745962        0.2946105875        0.0000000000
        0.9679745962        0.3096327801        0.0000000000
        0.9679745962        0.3246549726        0.0000000000
        0.9679745962        0.3396771652        0.0000000000
        0.9679745962        0.3546993578       -0.0000020801
        0.9679745962        0.3697215504       -0.0000067976
        0.9679745962        0.3847437429       -0.0000211835
        0.9679745962        0.3997659355       -0.0000629368
        0.9679745962        0.4147881281       -0.0001783809
        0.9679745962        0.4298103207       -0.0004828173
        0.9679745962        0.4448325132       -0.0012497367
        0.9679745962        0.4598547058       -0.0030985352
        0.9679745962        0.4748768984       -0.0073700492
        0.9679745962        0.4898990910       -0.0168374700
        0.9679745962        0.5049212835       -0.0369687044
        0.9679745962        0.5199434761       -0.0780011403
        0.9679745962        0.5349656687       -0.1580366371
        0.9679745962        0.5499878613       -0.3071034118
        0.9679745962        0.5650100538       -0.5715673340
        0.9679745962        0.5800322464       -1.0174426698
        0.9679745962        0.5950544390       -1.7303536498
        0.9679745962        0.6100766316       -2.8097244362
        0.9679745962        0.6250988242       -4.3558423721
        0.9679745962        0.6401210167       -6.4508327823
        0.9679745962        0.6551432093       -9.1373998115
        0.9679745962        0.6701654019      -12.4008127238
        0.9679745962        0.6851875945      -16.1589166994
        0.9679745962        0.7002097870      -20.2624592996
        0.9679745962        0.7152319796      -24.5057004529
        0.9679745962        0.7302541722      -28.6465343635
        0.9679745962        0.7452763648      -32.4353507288
        0.9679745962        0.7602985573      -35.6502815556
        0.9679745962        0.7753207499      -38.1325310225
        0.9679745962        0.7903429425      -39.8118332045
        0.9679745962        0.8053651351      -40.7129204981
        0.9679745962        0.8203873276      -40.9405743888
        0.9679745962        0.8354095202      -40.6496683011
        0.9679745962        0.8504317128      -40.0116055910
        0.9679745962        0.8654539054      -39.1868077526
        0.9679745962        0.8804760979      -38.3071344222
        0.9679745962        0.8954982905      -37.4675467336
        0.9679745962        0.9105204831      -36.7253500920
        0.9679745962        0.9255426757      -36.1058706738
        0.9679745962        0.9405648682      -35.6124825409
        0.9679745962        0.9555870608      -35.2368692403
        0.9679745962        0.9706092534      -34.9653789877
        0.9679745962        0.9856314460      -34.7807826411
        0.9679745962        1.0006536385      -34.6629936280
        0.9679745962        1.0156758311      -34.5930605885
        0.9679745962        1.0306980237      -34.5606308595
        0.9679745962        1.0457202163      -34.5693166709
        0.9679745962        1.0607424088      -34.6321351211
        0.9679745962        1.0757646014      -34.7533670947
        0.9679745962        1.0907867940      -34.9020590942
        0.9679745962        1.1058089866      -34.9903950921
        0.9679745962        1.1208311792      -34.8713737100
        0.9679745962        1.1358533717      -34.3625800181
        0.9679745962        1.1508755643      -33.2901893576
        0.9679745962        1.1658977569      -31.5372822149
        0.9679745962        1.1809199495      -29.0790647035
        0.9679745962        1.1959421420      -25.9945856062
        0.9679745962        1.2109643346      -22.4543821024
        0.9679745962        1.2259865272      -18.6902003462
        0.9679745962        1.2410087198      -14.9549753479
        0.9679745962        1.2560309123      -11.4811616832
        0.9679745962        1.2710531049       -8.4455923397
        0.9679745962        1.2860752975       -5.9485169224
        0.9679745962        1.3010974901       -4.0111910119
        0.9679745962        1.3161196826       -2.5904405723
        0.9679745962        1.3311418752       -1.6030789483
        0.9679745962        1.3461640678       -0.9511509027
        0.9679745962        1.3611862604       -0.5412509735
        0.9679745962        1.3762084529       -0.2954150743
        0.9679745962        1.3912306455       -0.1546338267
        0.9679745962        1.4062528381       -0.0776161356
        0.9679745962        1.4212750307       -0.0373545940
        0.9679745962        1.4362972232       -0.0172377041
        0.9679745962        1.4513194158       -0.0076265940
        0.9679745962        1.4663416084       -0.0032340859
        0.9679745962        1.4813638010       -0.0013133945
        0.9679745962        1.4963859935       -0.0005100976
        0.9679745962        1.5114081861       -0.0001890793
        0.9679745962        1.5264303787       -0.0000667318
        0.9679745962        1.5414525713       -0.0000223661
        0.9679745962        1.5564747638       -0.0000070979
        0.9679745962        1.5714969564       -0.0000021267
        0.9679745962        1.5865191490        0.0000000000

        0.9829494078        0.0993220840        0.0000000000
        0.9829494078        0.1143442766        0.0000000000
        0.9829494078        0.1293664692        0.0000000000
        0.9829494078        0.1443886617        0.0000000000
        0.9829494078        0.1594108543        0.0000000000
        0.9829494078        0.1744330469        0.0000000000
        0.9829494078        0.1894552395        0.0000000000
        0.9829494078        0.2044774320        0.0000000000
        0.9829494078        0.2194996246        0.0000000000
        0.9829494078        0.2345218172        0.0000000000
        0.9829494078        0.2495440098        0.0000000000
        0.9829494078        0.2645662023        0.0000000000
        0.9829494078        0.2795883949        0.0000000000
        0.9829494078        0.2946105875        0.0000000000
        0.9829494078        0.3096327801        0.0000000000
        0.9829494078        0.3246549726        0.0000000000
        0.9829494078        0.3396771652        0.0000000000
        0.9829494078        0.3546993578        0.0000000000
        0.9829494078        0.3697215504       -0.0000020909
        0.9829494078        0.3847437429       -0.0000067989
        0.9829494078        0.3997659355       -0.0000210676
        0.9829494078        0.4147881281       -0.0000622927
        0.9829494078        0.4298103207       -0.0001760397
        0.9829494078        0.4448325132       -0.0004763139
        0.9829494078        0.4598547058       -0.0012360001
        0.9829494078        0.4748768984       -0.0030801545
        0.9829494078        0.4898990910       -0.0073770084
        0.9829494078        0.5049212835       -0.0169803581
        0.9829494078        0.5199434761       -0.0375379548
        0.9829494078        0.5349656687       -0.0796000962
        0.9829494078        0.5499878613       -0.1616626092
        0.9829494078        0.5650100538       -0.3139666478
        0.9829494078        0.5800322464       -0.5823196084
        0.9829494078        0.5950544390       -1.0305283423
        0.9829494078        0.6100766316       -1.7396009322
        0.9829494078        0.6250988242       -2.8021244422
        0.9829494078        0.6401210167       -4.3113530868
        0.9829494078        0.6551432093       -6.3461396161
        0.9829494078        0.6701654019       -8.9540375410
        0.9829494078        0.6851875945      -12.1350969673
        0.9829494078        0.7002097870      -15.8285143578
        0.9829494078        0.7152319796      -19.9045848631
        0.9829494078        0.7302541722      -24.1658155043
        0.9829494078        0.7452763648      -28.3620307176
        0.9829494078        0.7602985573      -32.2220844461
        0.9829494078        0.7753207499      -35.4983387514
        0.9829494078        0.7903429425      -38.0122877848
        0.9829494078        0.8053651351      -39.6861428220
        0.9829494078        0.8203873276      -40.5495112325
        0.9829494078        0.8354095202      -40.7205861677
        0.9829494078        0.8504317128      -40.3710820274
        0.9829494078        0.8654539054      -39.6878315572
        0.9829494078        0.8804760979      -38.8410853097
        0.9829494078        0.8954982905      -37.9642419395
        0.9829494078        0.9105204831      -37.1458719472
        0.9829494078        0.9255426757      -36.4328050551
        0.9829494078        0.9405648682      -35.8409882885
        0.9829494078        0.9555870608      -35.3685857703
        0.9829494078        0.9706092534      -35.0055187692
        0.9829494078        0.9856314460      -34.7369274176
        0.9829494078        1.0006536385      -34.5431939633
        0.9829494078        1.0156758311      -34.4020811969
        0.9829494078        1.0306980237      -34.2962501920
        0.9829494078        1.0457202163      -34.2230704339
        0.9829494078        1.0607424088      -34.1981668666
        0.9829494078        1.0757646014      -34.2447882030
        0.9829494078        1.0907867940      -34.3689588938
        0.9829494078        1.1058089866      -34.5307890211
        0.9829494078        1.1208311792      -34.6276906892
        0.9829494078        1.1358533717      -34.5010514429
        0.9829494078        1.1508755643      -33.9665900825
        0.9829494078        1.1658977569      -32.8577617830
        0.9829494078        1.1809199495      -31.0676653049
        0.9829494078        1.1959421420      -28.5782735297
        0.9829494078        1.2109643346      -25.4716017046
        0.9829494078        1.2259865272      -21.9212765525
        0.9829494078        1.2410087198      -18.1651386605
        0.9829494078        1.2560309123      -14.4630518355
        0.9829494078        1.2710531049      -11.0496283126
        0.9829494078        1.2860752975       -8.0953456816
        0.9829494078        1.3010974901       -5.6872515503
        0.9829494078        1.3161196826       -3.8323375767
        0.9829494078        1.3311418752       -2.4777125955
        0.9829494078        1.3461640678       -1.5371759777
        0.9829494078        1.3611862604       -0.9150389546
        0.9829494078        1.3762084529       -0.5224980963
        0.9829494078        1.3912306455       -0.2861108935
        0.9829494078        1.4062528381       -0.1502121051
        0.9829494078        1.4212750307       -0.0756066023
        0.9829494078        1.4362972232       -0.0364803972
        0.9829494078        1.4513194158       -0.0168683975
        0.9829494078        1.4663416084       -0.0074694474
        0.9829494078        1.4813638010       -0.0031633714
        0.9829494078        1.4963859935       -0.0012789604
        0.9829494078        1.5114081861       -0.0004924869
        0.9829494078        1.5264303787       -0.0001801496
        0.9829494078        1.5414525713       -0.0000624315
        0.9829494078        1.5564747638       -0.0000204397
        0.9829494078        1.5714969564       -0.0000063048
        0.9829494078        1.5865191490       -0.0000018235

        0.9979242193        0.0993220840        0.0000000000
        0.9979242193        0.1143442766        0.0000000000
        0.9979242193        0.1293664692        0.0000000000
        0.9979242193        0.1443886617        0.0000000000
        0.9979242193        0.1594108543        0.0000000000
        0.9979242193        0.1744330469        0.0000000000
        0.9979242193        0.1894552395        0.0000000000
        0.9979242193        0.2044774320        0.0000000000
        0.9979242193        0.2194996246        0.0000000000
        0.9979242193        0.2345218172        0.0000000000
        0.9979242193        0.2495440098        0.0000000000
        0.9979242193        0.2645662023        0.0000000000
        0.9979242193        0.2795883949        0.0000000000
        0.9979242193        0.2946105875        0.0000000000
        0.9979242193        0.3096327801        0.0000000000
        0.9979242193        0.3246549726        0.0000000000
        0.9979242193        0.3396771652        0.0000000000
        0.9979242193        0.3546993578        0.0000000000
        0.9979242193        0.3697215504        0.0000000000
        0.9979242193        0.3847437429       -0.0000020808
        0.9979242193        0.3997659355       -0.0000067287
        0.9979242193        0.4147881281       -0.0000207753
        0.9979242193        0.4298103207       -0.0000613770
        0.9979242193        0.4448325132       -0.0001738364
        0.9979242193        0.4598547058       -0.0004727330
        0.9979242193        0.4748768984       -0.0012354729
        0.9979242193        0.4898990910       -0.0031035346
        0.9979242193        0.5049212835       -0.0074887311
        0.9979242193        0.5199434761       -0.0173357332
        0.9979242193        0.5349656687       -0.0384372306
        0.9979242193        0.5499878613       -0.0814886382
        0.9979242193        0.5650100538       -0.1649385041
        0.9979242193        0.5800322464       -0.3183878565
        0.9979242193        0.5950544390       -0.5858489542
        0.9979242193        0.6100766316       -1.0277556025
        0.9979242193        0.6250988242       -1.7204681215
        0.9979242193        0.6401210167       -2.7522719357
        0.9979242193        0.6551432093       -4.2153701524
        0.9979242193        0.6701654019       -6.1937561624
        0.9979242193        0.6851875945       -8.7470327476
        0.9979242193        0.7002097870      -11.8908288181
        0.9979242193        0.7152319796      -15.5764108337
        0.9979242193        0.7302541722      -19.6754185159
        0.9979242193        0.7452763648      -23.9783745512
        0.9979242193        0.7602985573      -28.2144322604
        0.9979242193        0.7753207499      -32.0929389075
        0.9979242193        0.7903429425      -35.3571807991
        0.9979242193        0.8053651351      -37.8331984372
        0.9979242193        0.8203873276      -39.4572950449
        0.9979242193        0.8354095202      -40.2749706002
        0.9979242193        0.8504317128      -40.4157492308
        0.9979242193        0.8654539054      -40.0557172214
        0.9979242193        0.8804760979      -39.3798719397
        0.9979242193        0.8954982905      -38.5523460243
        0.9979242193        0.9105204831      -37.6983975352
        0.9979242193        0.9255426757      -36.8991884438
        0.9979242193        0.9405648682      -36.1976175568
        0.9979242193        0.9555870608      -35.6102576523
        0.9979242193        0.9706092534      -35.1386033460
        0.9979242193        0.9856314460      -34.7747293221
        0.9979242193        1.0006536385      -34.5018080266
        0.9979242193        1.0156758311      -34.2949855132
        0.9979242193        1.0306980237      -34.1283052318
        0.9979242193        1.0457202163      -33.9874994912
        0.9979242193        1.0607424088      -33.8807125072
        0.9979242193        1.0757646014      -33.8365002241
        0.9979242193        1.0907867940      -33.8844969918
        0.9979242193        1.1058089866      -34.0254333381
        0.9979242193        1.1208311792      -34.2053004214
        0.9979242193        1.1358533717      -34.3072416927
        0.9979242193        1.1508755643      -34.1656897673
        0.9979242193        1.1658977569      -33.5976210752
        0.9979242193        1.1809199495      -32.4415635433
        0.9979242193        1.1959421420      -30.5958497622
        0.9979242193        1.2109643346      -28.0489581465
        0.9979242193        1.2259865272      -24.8941529154
        0.9979242193        1.2410087198      -21.3209067310
        0.9979242193        1.2560309123      -17.5811383124
        0.9979242193        1.2710531049      -13.9385562273
        0.9979242193        1.2860752975      -10.6177779328
        0.9979242193        1.3010974901       -7.7697988043
        0.9979242193        1.3161196826       -5.4616987836
        0.9979242193        1.3311418752       -3.6874874306
        0.9979242193        1.3461640678       -2.3904419676
        0.9979242193        1.3611862604       -1.4871959028
        0.9979242193        1.3762084529       -0.8875532285
        0.9979242193        1.3912306455       -0.5079280092
        0.9979242193        1.4062528381       -0.2786771113
        0.9979242193        1.4212750307       -0.1465627028
        0.9979242193        1.4362972232       -0.0738646868
        0.9979242193        1.4513194158       -0.0356493671
        0.9979242193        1.4663416084       -0.0164571337
        0.9979242193        1.4813638010       -0.0072542087
        0.9979242193        1.4963859935       -0.0030464769
        0.9979242193        1.5114081861       -0.0012158221
        0.9979242193        1.5264303787       -0.0004598697
        0.9979242193        1.5414525713       -0.0001644075
        0.9979242193        1.5564747638       -0.0000554064
        0.9979242193        1.5714969564       -0.0000175568
        0.9979242193        1.5865191490       -0.0000052114

        1.0128990309        0.0993220840        0.0000000000
        1.0128990309        0.1143442766        0.0000000000
        1.0128990309        0.1293664692        0.0000000000
        1.0128990309        0.1443886617        0.0000000000
        1.0128990309        0.1594108543        0.0000000000
        1.0128990309        0.1744330469        0.0000000000
        1.0128990309        0.1894552395        0.0000000000
        1.0128990309        0.2044774320        0.0000000000
        1.0128990309        0.2194996246        0.0000000000
        1.0128990309        0.2345218172        0.0000000000
        1.0128990309        0.2495440098        0.0000000000
        1.0128990309        0.2645662023        0.0000000000
        1.0128990309        0.2795883949        0.0000000000
        1.0128990309        0.2946105875        0.0000000000
        1.0128990309        0.3096327801        0.0000000000
        1.0128990309        0.3246549726        0.0000000000
        1.0128990309        0.3396771652        0.0000000000
        1.0128990309        0.3546993578        0.0000000000
        1.0128990309        0.3697215504        0.0000000000
        1.0128990309        0.3847437429        0.0000000000
        1.0128990309        0.3997659355       -0.0000020503
        1.0128990309        0.4147881281       -0.0000066215
        1.0128990309        0.4298103207       -0.0000204842
        1.0128990309        0.4448325132       -0.0000608212
        1.0128990309        0.4598547058       -0.0001735243
        1.0128990309        0.4748768984       -0.0004758645
        1.0128990309        0.4898990910       -0.0012537100
        1.0128990309        0.5049212835       -0.0031692398
        1.0128990309        0.5199434761       -0.0076740265
        1.0128990309        0.5349656687       -0.0177667357
        1.0128990309        0.5499878613       -0.0392630338
        1.0128990309        0.5650100538       -0.0827193406
        1.0128990309        0.5800322464       -0.1660317380
        1.0128990309        0.5950544390       -0.3175077352
        1.0128990309        0.6100766316       -0.5789311700
        1.0128990309        0.6250988242       -1.0078953342
        1.0128990309        0.6401210167       -1.6784992586
        1.0128990309        0.6551432093       -2.6792948259
        1.0128990309        0.6701654019       -4.1070297927
        1.0128990309        0.6851875945       -6.0544648970
        1.0128990309        0.7002097870       -8.5911303780
        1.0128990309        0.7152319796      -11.7383020257
        1.0128990309        0.7302541722      -15.4437551565
        1.0128990309        0.7452763648      -19.5660459555
        1.0128990309        0.7602985573      -23.8786996152
        1.0128990309        0.7753207499      -28.0992435414
        1.0128990309        0.7903429425      -31.9378456991
        1.0128990309        0.8053651351      -35.1509020024
        1.0128990309        0.8203873276      -37.5823537959
        1.0128990309        0.8354095202      -39.1815238859
        1.0128990309        0.8504317128      -39.9965346114
        1.0128990309        0.8654539054      -40.1503075406
        1.0128990309        0.8804760979      -39.8084245774
        1.0128990309        0.8954982905      -39.1465467639
        1.0128990309        0.9105204831      -38.3231586086
        1.0128990309        0.9255426757      -37.4621750062
        1.0128990309        0.9405648682      -36.6477434320
        1.0128990309        0.9555870608      -35.9293470703
        1.0128990309        0.9706092534      -35.3310809691
        1.0128990309        0.9856314460      -34.8583805580
        1.0128990309        1.0006536385      -34.4999550683
        1.0128990309        1.0156758311      -34.2290789540
        1.0128990309        1.0306980237      -34.0108972381
        1.0128990309        1.0457202163      -33.8176688785
        1.0128990309        1.0607424088      -33.6450577035
        1.0128990309        1.0757646014      -33.5175713956
        1.0128990309        1.0907867940      -33.4756189745
        1.0128990309        1.1058089866      -33.5478713798
        1.0128990309        1.1208311792      -33.7218763713
        1.0128990309        1.1358533717      -33.9263346775
        1.0128990309        1.1508755643      -34.0313362148
        1.0128990309        1.1658977569      -33.8653090451
        1.0128990309        1.1809199495      -33.2445616007
        1.0128990309        1.1959421420      -32.0114232369
        1.0128990309        1.2109643346      -30.0750704277
        1.0128990309        1.2259865272      -27.4441232924
        1.0128990309        1.2410087198      -24.2373834053
        1.0128990309        1.2560309123      -20.6646346611
        1.0128990309        1.2710531049      -16.9822395716
        1.0128990309        1.2860752975      -13.4399002985
        1.0128990309        1.3010974901      -10.2372140387
        1.0128990309        1.3161196826       -7.5010035435
        1.0128990309        1.3311418752       -5.2835618690
        1.0128990309        1.3461640678       -3.5750137755
        1.0128990309        1.3611862604       -2.3219542618
        1.0128990309        1.3762084529       -1.4467723521
        1.0128990309        1.3912306455       -0.8644636688
        1.0128990309        1.4062528381       -0.4951890945
        1.0128990309        1.4212750307       -0.2718430219
        1.0128990309        1.4362972232       -0.1429237747
        1.0128990309        1.4513194158       -0.0718858409
        1.0128990309        1.4663416084       -0.0345316818
        1.0128990309        1.4813638010       -0.0158089484
        1.0128990309        1.4963859935       -0.0068805603
        1.0128990309        1.5114081861       -0.0028393673
        1.0128990309        1.5264303787       -0.0011079490
        1.0128990309        1.5414525713       -0.0004077303
        1.0128990309        1.5564747638       -0.0001411472
        1.0128990309        1.5714969564       -0.0000458551
        1.0128990309        1.5865191490       -0.0000139383

        1.0278738424        0.0993220840        0.0000000000
        1.0278738424        0.1143442766        0.0000000000
        1.0278738424        0.1293664692        0.0000000000
        1.0278738424        0.1443886617        0.0000000000
        1.0278738424        0.1594108543        0.0000000000
        1.0278738424        0.1744330469        0.0000000000
        1.0278738424        0.1894552395        0.0000000000
        1.0278738424        0.2044774320        0.0000000000
        1.0278738424        0.2194996246        0.0000000000
        1.0278738424        0.2345218172        0.0000000000
        1.0278738424        0.2495440098        0.0000000000
        1.0278738424        0.2645662023        0.0000000000
        1.0278738424        0.2795883949        0.0000000000
        1.0278738424        0.2946105875        0.0000000000
        1.0278738424        0.3096327801        0.0000000000
        1.0278738424        0.3246549726        0.0000000000
        1.0278738424        0.3396771652        0.0000000000
        1.0278738424        0.3546993578        0.0000000000
        1.0278738424        0.3697215504        0.0000000000
        1.0278738424        0.3847437429        0.0000000000
        1.0278738424        0.3997659355        0.0000000000
        1.0278738424        0.4147881281       -0.0000020191
        1.0278738424        0.4298103207       -0.0000065520
        1.0278738424        0.4448325132       -0.0000204206
        1.0278738424        0.4598547058       -0.0000611640
        1.0278738424        0.4748768984       -0.0001759992
        1.0278738424        0.4898990910       -0.0004859798
        1.0278738424        0.5049212835       -0.0012854672
        1.0278738424        0.5199434761       -0.0032509387
        1.0278738424        0.5349656687       -0.0078466157
        1.0278738424        0.5499878613       -0.0180498485
        1.0278738424        0.5650100538       -0.0395398764
        1.0278738424        0.5800322464       -0.0824772809
        1.0278738424        0.5950544390       -0.1639320351
        1.0278738424        0.6100766316       -0.3108934628
        1.0278738424        0.6250988242       -0.5636119603
        1.0278738424        0.6401210167       -0.9787318409
        1.0278738424        0.6551432093       -1.6311730918
        1.0278738424        0.6701654019       -2.6129655073
        1.0278738424        0.6851875945       -4.0265200592
        1.0278738424        0.7002097870       -5.9699418583
        1.0278738424        0.7152319796       -8.5139577538
        1.0278738424        0.7302541722      -11.6741138693
        1.0278738424        0.7452763648      -15.3866039996
        1.0278738424        0.7602985573      -19.4983156587
        1.0278738424        0.7753207499      -23.7786735580
        1.0278738424        0.7903429425      -27.9528994469
        1.0278738424        0.8053651351      -31.7475187253
        1.0278738424        0.8203873276      -34.9346514230
        1.0278738424        0.8354095202      -37.3640130364
        1.0278738424        0.8504317128      -38.9778448577
        1.0278738424        0.8654539054      -39.8093304787
        1.0278738424        0.8804760979      -39.9671751253
        1.0278738424        0.8954982905      -39.6096768875
        1.0278738424        0.9105204831      -38.9133459020
        1.0278738424        0.9255426757      -38.0435264111
        1.0278738424        0.9405648682      -37.1344680988
        1.0278738424        0.9555870608      -36.2819805007
        1.0278738424        0.9706092534      -35.5454081241
        1.0278738424        0.9856314460      -34.9521648703
        1.0278738424        1.0006536385      -34.5006166743
        1.0278738424        1.0156758311      -34.1634570936
        1.0278738424        1.0306980237      -33.8974701643
        1.0278738424        1.0457202163      -33.6619588623
        1.0278738424        1.0607424088      -33.4393711263
        1.0278738424        1.0757646014      -33.2459124993
        1.0278738424        1.0907867940      -33.1235757216
        1.0278738424        1.1058089866      -33.1159050167
        1.0278738424        1.1208311792      -33.2390052455
        1.0278738424        1.1358533717      -33.4599262367
        1.0278738424        1.1508755643      -33.6883071017
        1.0278738424        1.1658977569      -33.7814546928
        1.0278738424        1.1809199495      -33.5622357514
        1.0278738424        1.1959421420      -32.8501461434
        1.0278738424        1.2109643346      -31.5027587259
        1.0278738424        1.2259865272      -29.4569874613
        1.0278738424        1.2410087198      -26.7541576405
        1.0278738424        1.2560309123      -23.5369014897
        1.0278738424        1.2710531049      -20.0185374689
        1.0278738424        1.2860752975      -16.4379503273
        1.0278738424        1.3010974901      -13.0165981697
        1.0278738424        1.3161196826       -9.9286097116
        1.0278738424        1.3311418752       -7.2864197600
        1.0278738424        1.3461640678       -5.1391975962
        1.0278738424        1.3611862604       -3.4804363667
        1.0278738424        1.3762084529       -2.2617142166
        1.0278738424        1.3912306455       -1.4095957732
        1.0278738424        1.4062528381       -0.8421591803
        1.0278738424        1.4212750307       -0.4819839425
        1.0278738424        1.4362972232       -0.2639555077
        1.0278738424        1.4513194158       -0.1381006040
        1.0278738424        1.4663416084       -0.0688859396
        1.0278738424        1.4813638010       -0.0326801461
        1.0278738424        1.4963859935       -0.0147066170
        1.0278738424        1.5114081861       -0.0062609918
        1.0278738424        1.5264303787       -0.0025148910
        1.0278738424        1.5414525713       -0.0009506867
        1.0278738424        1.5564747638       -0.0003374074
        1.0278738424        1.5714969564       -0.0001121799
        1.0278738424        1.5865191490       -0.0000348528

        1.0428486540        0.0993220840        0.0000000000
        1.0428486540        0.1143442766        0.0000000000
        1.0428486540        0.1293664692        0.0000000000
        1.0428486540        0.1443886617        0.0000000000
        1.0428486540        0.1594108543        0.0000000000
        1.0428486540        0.1744330469        0.0000000000
        1.0428486540        0.1894552395        0.0000000000
        1.0428486540        0.2044774320        0.0000000000
        1.0428486540        0.2194996246        0.0000000000
        1.0428486540        0.2345218172        0.0000000000
        1.0428486540        0.2495440098        0.0000000000
        1.0428486540        0.2645662023        0.0000000000
        1.0428486540        0.2795883949        0.0000000000
        1.0428486540        0.2946105875        0.0000000000
        1.0428486540        0.3096327801        0.0000000000
        1.0428486540        0.3246549726        0.0000000000
        1.0428486540        0.3396771652        0.0000000000
        1.0428486540        0.3546993578        0.0000000000
        1.0428486540        0.3697215504        0.0000000000
        1.0428486540        0.3847437429        0.0000000000
        1.0428486540        0.3997659355        0.0000000000
        1.0428486540        0.4147881281        0.0000000000
        1.0428486540        0.4298103207       -0.0000020092
        1.0428486540        0.4448325132       -0.0000065810
        1.0428486540        0.4598547058       -0.0000206983
        1.0428486540        0.4748768984       -0.0000624560
        1.0428486540        0.4898990910       -0.0001805274
        1.0428486540        0.5049212835       -0.0004988544
        1.0428486540        0.5199434761       -0.0013154114
        1.0428486540        0.5349656687       -0.0033048743
        1.0428486540        0.5499878613       -0.0079041930
        1.0428486540        0.5650100538       -0.0179925798
        1.0428486540        0.5800322464       -0.0390055514
        1.0428486540        0.5950544390       -0.0806366383
        1.0428486540        0.6100766316       -0.1592655121
        1.0428486540        0.6250988242       -0.3011717197
        1.0428486540        0.6401210167       -0.5463656651
        1.0428486540        0.6551432093       -0.9523692647
        1.0428486540        0.6701654019       -1.5964477303
        1.0428486540        0.6851875945       -2.5738525368
        1.0428486540        0.7002097870       -3.9892532159
        1.0428486540        0.7152319796       -5.9396413698
        1.0428486540        0.7302541722       -8.4900534351
        1.0428486540        0.7452763648      -11.6476153797
        1.0428486540        0.7602985573      -15.3423657221
        1.0428486540        0.7753207499      -19.4226735612
        1.0428486540        0.7903429425      -23.6684596163
        1.0428486540        0.8053651351      -27.8193512922
        1.0428486540        0.8203873276      -31.6109462220
        1.0428486540        0.8354095202      -34.8120372288
        1.0428486540        0.8504317128      -37.2571918652
        1.0428486540        0.8654539054      -38.8698018123
        1.0428486540        0.8804760979      -39.6704631266
        1.0428486540        0.8954982905      -39.7669627419
        1.0428486540        0.9105204831      -39.3271765635
        1.0428486540        0.9255426757      -38.5428539711
        1.0428486540        0.9405648682      -37.5957429583
        1.0428486540        0.9555870608      -36.6346733347
        1.0428486540        0.9706092534      -35.7650297268
        1.0428486540        0.9856314460      -35.0462706453
        1.0428486540        1.0006536385      -34.4932552705
        1.0428486540        1.0156758311      -34.0819338010
        1.0428486540        1.0306980237      -33.7633009040
        1.0428486540        1.0457202163      -33.4862889011
        1.0428486540        1.0607424088      -33.2222517156
        1.0428486540        1.0757646014      -32.9786926794
        1.0428486540        1.0907867940      -32.7940473878
        1.0428486540        1.1058089866      -32.7161897514
        1.0428486540        1.1208311792      -32.7758082568
        1.0428486540        1.1358533717      -32.9654499046
        1.0428486540        1.1508755643      -33.2284401196
        1.0428486540        1.1658977569      -33.4570688985
        1.0428486540        1.1809199495      -33.5004575998
        1.0428486540        1.1959421420      -33.1852147240
        1.0428486540        1.2109643346      -32.3495282589
        1.0428486540        1.2259865272      -30.8830692487
        1.0428486540        1.2410087198      -28.7581956995
        1.0428486540        1.2560309123      -26.0399018493
        1.0428486540        1.2710531049      -22.8722147646
        1.0428486540        1.2860752975      -19.4491580500
        1.0428486540        1.3010974901      -15.9816477356
        1.0428486540        1.3161196826      -12.6679466370
        1.0428486540        1.3311418752       -9.6704090722
        1.0428486540        1.3461640678       -7.0995566786
        1.0428486540        1.3611862604       -5.0071774562
        1.0428486540        1.3762084529       -3.3897860308
        1.0428486540        1.3912306455       -2.2011842722
        1.0428486540        1.4062528381       -1.3698775638
        1.0428486540        1.4212750307       -0.8161057302
        1.0428486540        1.4362972232       -0.4646862320
        1.0428486540        1.4513194158       -0.2523713050
        1.0428486540        1.4663416084       -0.1304219719
        1.0428486540        1.4813638010       -0.0639674474
        1.0428486540        1.4963859935       -0.0296956633
        1.0428486540        1.5114081861       -0.0130133866
        1.0428486540        1.5264303787       -0.0053694851
        1.0428486540        1.5414525713       -0.0020809893
        1.0428486540        1.5564747638       -0.0007558379
        1.0428486540        1.5714969564       -0.0002567622
        1.0428486540        1.5865191490       -0.0000814087

        1.0578234656        0.0993220840        0.0000000000
        1.0578234656        0.1143442766        0.0000000000
        1.0578234656        0.1293664692        0.0000000000
        1.0578234656        0.1443886617        0.0000000000
        1.0578234656        0.1594108543        0.0000000000
        1.0578234656        0.1744330469        0.0000000000
        1.0578234656        0.1894552395        0.0000000000
        1.0578234656        0.2044774320        0.0000000000
        1.0578234656        0.2194996246        0.0000000000
        1.0578234656        0.2345218172        0.0000000000
        1.0578234656        0.2495440098        0.0000000000
        1.0578234656        0.2645662023        0.0000000000
        1.0578234656        0.2795883949        0.0000000000
        1.0578234656        0.2946105875        0.0000000000
        1.0578234656        0.3096327801        0.0000000000
        1.0578234656        0.3246549726        0.0000000000
        1.0578234656        0.3396771652        0.0000000000
        1.0578234656        0.3546993578        0.0000000000
        1.0578234656        0.3697215504        0.0000000000
        1.0578234656        0.3847437429        0.0000000000
        1.0578234656        0.3997659355        0.0000000000
        1.0578234656        0.4147881281        0.0000000000
        1.0578234656        0.4298103207        0.0000000000
        1.0578234656        0.4448325132       -0.0000020359
        1.0578234656        0.4598547058       -0.0000067197
        1.0578234656        0.4748768984       -0.0000212356
        1.0578234656        0.4898990910       -0.0000641466
        1.0578234656        0.5049212835       -0.0001848476
        1.0578234656        0.5199434761       -0.0005073766
        1.0578234656        0.5349656687       -0.0013252723
        1.0578234656        0.5499878613       -0.0032933089
        1.0578234656        0.5650100538       -0.0077903024
        1.0578234656        0.5800322464       -0.0175646939
        1.0578234656        0.5950544390       -0.0378193525
        1.0578234656        0.6100766316       -0.0779335700
        1.0578234656        0.6250988242       -0.1540237579
        1.0578234656        0.6401210167       -0.2924296879
        1.0578234656        0.6551432093       -0.5338592342
        1.0578234656        0.6701654019       -0.9372426584
        1.0578234656        0.6851875945       -1.5814442941
        1.0578234656        0.7002097870       -2.5623059685
        1.0578234656        0.7152319796       -3.9827713465
        1.0578234656        0.7302541722       -5.9355859417
        1.0578234656        0.7452763648       -8.4809663051
        1.0578234656        0.7602985573      -11.6243356053
        1.0578234656        0.7753207499      -15.3001352223
        1.0578234656        0.7903429425      -19.3663543399
        1.0578234656        0.8053651351      -23.6119390711
        1.0578234656        0.8203873276      -27.7772711437
        1.0578234656        0.8354095202      -31.5866009118
        1.0578234656        0.8504317128      -34.7891367088
        1.0578234656        0.8654539054      -37.2014683624
        1.0578234656        0.8804760979      -38.7400975515
        1.0578234656        0.8954982905      -39.4330664021
        1.0578234656        0.9105204831      -39.4061094586
        1.0578234656        0.9255426757      -38.8486114221
        1.0578234656        0.9405648682      -37.9718248062
        1.0578234656        0.9555870608      -36.9718722548
        1.0578234656        0.9706092534      -36.0041039181
        1.0578234656        0.9856314460      -35.1689585038
        1.0578234656        1.0006536385      -34.5075475498
        1.0578234656        1.0156758311      -34.0074619641
        1.0578234656        1.0306980237      -33.6206338134
        1.0578234656        1.0457202163      -33.2911050046
        1.0578234656        1.0607424088      -32.9832160721
        1.0578234656        1.0757646014      -32.6973297108
        1.0578234656        1.0907867940      -32.4658398487
        1.0578234656        1.1058089866      -32.3335163708
        1.0578234656        1.1208311792      -32.3339150814
        1.0578234656        1.1358533717      -32.4717985050
        1.0578234656        1.1508755643      -32.7138230888
        1.0578234656        1.1658977569      -32.9848583105
        1.0578234656        1.1809199495      -33.1693643997
        1.0578234656        1.1959421420      -33.1216911021
        1.0578234656        1.2109643346      -32.6885696704
        1.0578234656        1.2259865272      -31.7401551840
        1.0578234656        1.2410087198      -30.1991981124
        1.0578234656        1.2560309123      -28.0581589972
        1.0578234656        1.2710531049      -25.3809956308
        1.0578234656        1.2860752975      -22.2931697620
        1.0578234656        1.3010974901      -18.9647585146
        1.0578234656        1.3161196826      -15.5888403736
        1.0578234656        1.3311418752      -12.3559204617
        1.0578234656        1.3461640678       -9.4275033719
        1.0578234656        1.3611862604       -6.9151007774
        1.0578234656        1.3762084529       -4.8707473422
        1.0578234656        1.3912306455       -3.2908326237
        1.0578234656        1.4062528381       -2.1298917574
        1.0578234656        1.4212750307       -1.3183421726
        1.0578234656        1.4362972232       -0.7788018902
        1.0578234656        1.4513194158       -0.4380453763
        1.0578234656        1.4663416084       -0.2339768033
        1.0578234656        1.4813638010       -0.1183622334
        1.0578234656        1.4963859935       -0.0565546781
        1.0578234656        1.5114081861       -0.0254569223
        1.0578234656        1.5264303787       -0.0107685113
        1.0578234656        1.5414525713       -0.0042709962
        1.0578234656        1.5564747638       -0.0015849928
        1.0578234656        1.5714969564       -0.0005493546
        1.0578234656        1.5865191490       -0.0001775161

        1.0727982771        0.0993220840        0.0000000000
        1.0727982771        0.1143442766        0.0000000000
        1.0727982771        0.1293664692        0.0000000000
        1.0727982771        0.1443886617        0.0000000000
        1.0727982771        0.1594108543        0.0000000000
        1.0727982771        0.1744330469        0.0000000000
        1.0727982771        0.1894552395        0.0000000000
        1.0727982771        0.2044774320        0.0000000000
        1.0727982771        0.2194996246        0.0000000000
        1.0727982771        0.2345218172        0.0000000000
        1.0727982771        0.2495440098        0.0000000000
        1.0727982771        0.2645662023        0.0000000000
        1.0727982771        0.2795883949        0.0000000000
        1.0727982771        0.2946105875        0.0000000000
        1.0727982771        0.3096327801        0.0000000000
        1.0727982771        0.3246549726        0.0000000000
        1.0727982771        0.3396771652        0.0000000000
        1.0727982771        0.3546993578        0.0000000000
        1.0727982771        0.3697215504        0.0000000000
        1.0727982771        0.3847437429        0.0000000000
        1.0727982771        0.3997659355        0.0000000000
        1.0727982771        0.4147881281        0.0000000000
        1.0727982771        0.4298103207        0.0000000000
        1.0727982771        0.4448325132        0.0000000000
        1.0727982771        0.4598547058       -0.0000020905
        1.0727982771        0.4748768984       -0.0000069059
        1.0727982771        0.4898990910       -0.0000217592
        1.0727982771        0.5049212835       -0.0000652725
        1.0727982771        0.5199434761       -0.0001862507
        1.0727982771        0.5349656687       -0.0005054096
        1.0727982771        0.5499878613       -0.0013049720
        1.0727982771        0.5650100538       -0.0032102528
        1.0727982771        0.5800322464       -0.0075387060
        1.0727982771        0.5950544390       -0.0169378166
        1.0727982771        0.6100766316       -0.0364906574
        1.0727982771        0.6250988242       -0.0755153328
        1.0727982771        0.6401210167       -0.1502638434
        1.0727982771        0.6551432093       -0.2875406075
        1.0727982771        0.6701654019       -0.5288153062
        1.0727982771        0.6851875945       -0.9337107570
        1.0727982771        0.7002097870       -1.5810377410
        1.0727982771        0.7152319796       -2.5652762060
        1.0727982771        0.7302541722       -3.9869904194
        1.0727982771        0.7452763648       -5.9371289754
        1.0727982771        0.7602985573       -8.4769557884
        1.0727982771        0.7753207499      -11.6167817890
        1.0727982771        0.7903429425      -15.2975278778
        1.0727982771        0.8053651351      -19.3798605410
        1.0727982771        0.8203873276      -23.6462942520
        1.0727982771        0.8354095202      -27.8210340014
        1.0727982771        0.8504317128      -31.6085375056
        1.0727982771        0.8654539054      -34.7445998667
        1.0727982771        0.8804760979      -37.0464160162
        1.0727982771        0.8954982905      -38.4456707988
        1.0727982771        0.9105204831      -38.9940655270
        1.0727982771        0.9255426757      -38.8413554014
[truncated: 210,121 more chars]
