# Supplementary material for: How well do force fields capture the strength of salt bridges in proteins?
Source: PeerJ. 2018 Jun 11;6:e4967. doi: 10.7717/peerj.4967 (PMC6001725; doi:10.7717/peerj.4967)
Supplement: Data S1 — Raw data including input files for simulations (Gromacs and PLUMED) and output from PLUMED (bias and free energy surfaces). [file peerj-06-4967-s003.bz2 › raw_data/A03w/K39/fes.dat]

        0.1000800760        0.1028494860       -0.0000169125
        0.1000800760        0.1176003558       -0.0000467157
        0.1000800760        0.1323512257       -0.0001194022
        0.1000800760        0.1471020955       -0.0002827094
        0.1000800760        0.1618529653       -0.0006209150
        0.1000800760        0.1766038351       -0.0012670610
        0.1000800760        0.1913547050       -0.0024071189
        0.1000800760        0.2061055748       -0.0042674881
        0.1000800760        0.2208564446       -0.0070805208
        0.1000800760        0.2356073145       -0.0110315910
        0.1000800760        0.2503581843       -0.0162021071
        0.1000800760        0.2651090541       -0.0225290475
        0.1000800760        0.2798599239       -0.0297978784
        0.1000800760        0.2946107938       -0.0376734528
        0.1000800760        0.3093616636       -0.0457602090
        0.1000800760        0.3241125334       -0.0536755066
        0.1000800760        0.3388634033       -0.0611180402
        0.1000800760        0.3536142731       -0.0679116447
        0.1000800760        0.3683651429       -0.0740024345
        0.1000800760        0.3831160127       -0.0793926545
        0.1000800760        0.3978668826       -0.0840183816
        0.1000800760        0.4126177524       -0.0876173786
        0.1000800760        0.4273686222       -0.0896648467
        0.1000800760        0.4421194921       -0.0894477277
        0.1000800760        0.4568703619       -0.0862895580
        0.1000800760        0.4716212317       -0.0798507785
        0.1000800760        0.4863721015       -0.0703662686
        0.1000800760        0.5011229714       -0.0586910450
        0.1000800760        0.5158738412       -0.0461124150
        0.1000800760        0.5306247110       -0.0340041696
        0.1000800760        0.5453755808       -0.0234736996
        0.1000800760        0.5601264507       -0.0151423665
        0.1000800760        0.5748773205       -0.0091178566
        0.1000800760        0.5896281903       -0.0051220997
        0.1000800760        0.6043790602       -0.0026843367
        0.1000800760        0.6191299300       -0.0013128587
        0.1000800760        0.6338807998       -0.0005996684
        0.1000800760        0.6486316696       -0.0002560853
        0.1000800760        0.6633825395       -0.0001023867
        0.1000800760        0.6781334093       -0.0000383900
        0.1000800760        0.6928842791       -0.0000135254
        0.1000800760        0.7076351490       -0.0000044871
        0.1000800760        0.7223860188       -0.0000014049
        0.1000800760        0.7371368886        0.0000000000
        0.1000800760        0.7518877584        0.0000000000
        0.1000800760        0.7666386283        0.0000000000
        0.1000800760        0.7813894981        0.0000000000
        0.1000800760        0.7961403679        0.0000000000
        0.1000800760        0.8108912378        0.0000000000
        0.1000800760        0.8256421076        0.0000000000
        0.1000800760        0.8403929774        0.0000000000
        0.1000800760        0.8551438472        0.0000000000
        0.1000800760        0.8698947171        0.0000000000
        0.1000800760        0.8846455869        0.0000000000
        0.1000800760        0.8993964567        0.0000000000
        0.1000800760        0.9141473266        0.0000000000
        0.1000800760        0.9288981964        0.0000000000
        0.1000800760        0.9436490662        0.0000000000
        0.1000800760        0.9583999360        0.0000000000
        0.1000800760        0.9731508059        0.0000000000
        0.1000800760        0.9879016757        0.0000000000
        0.1000800760        1.0026525455        0.0000000000
        0.1000800760        1.0174034154        0.0000000000
        0.1000800760        1.0321542852        0.0000000000
        0.1000800760        1.0469051550        0.0000000000
        0.1000800760        1.0616560248        0.0000000000
        0.1000800760        1.0764068947        0.0000000000
        0.1000800760        1.0911577645        0.0000000000
        0.1000800760        1.1059086343        0.0000000000
        0.1000800760        1.1206595042        0.0000000000
        0.1000800760        1.1354103740        0.0000000000
        0.1000800760        1.1501612438        0.0000000000
        0.1000800760        1.1649121136        0.0000000000
        0.1000800760        1.1796629835        0.0000000000
        0.1000800760        1.1944138533        0.0000000000
        0.1000800760        1.2091647231        0.0000000000
        0.1000800760        1.2239155929        0.0000000000
        0.1000800760        1.2386664628        0.0000000000
        0.1000800760        1.2534173326        0.0000000000
        0.1000800760        1.2681682024        0.0000000000
        0.1000800760        1.2829190723        0.0000000000
        0.1000800760        1.2976699421        0.0000000000
        0.1000800760        1.3124208119        0.0000000000
        0.1000800760        1.3271716817        0.0000000000
        0.1000800760        1.3419225516        0.0000000000
        0.1000800760        1.3566734214        0.0000000000
        0.1000800760        1.3714242912        0.0000000000
        0.1000800760        1.3861751611        0.0000000000
        0.1000800760        1.4009260309        0.0000000000
        0.1000800760        1.4156769007        0.0000000000
        0.1000800760        1.4304277705        0.0000000000
        0.1000800760        1.4451786404        0.0000000000
        0.1000800760        1.4599295102        0.0000000000
        0.1000800760        1.4746803800        0.0000000000
        0.1000800760        1.4894312499        0.0000000000
        0.1000800760        1.5041821197        0.0000000000
        0.1000800760        1.5189329895        0.0000000000
        0.1000800760        1.5336838593        0.0000000000
        0.1000800760        1.5484347292        0.0000000000
        0.1000800760        1.5631855990        0.0000000000

        0.1149013823        0.1028494860       -0.0000478953
        0.1149013823        0.1176003558       -0.0001319627
        0.1149013823        0.1323512257       -0.0003363742
        0.1149013823        0.1471020955       -0.0007941182
        0.1149013823        0.1618529653       -0.0017386651
        0.1149013823        0.1766038351       -0.0035360457
        0.1149013823        0.1913547050       -0.0066934075
        0.1149013823        0.2061055748       -0.0118207015
        0.1149013823        0.2208564446       -0.0195323612
        0.1149013823        0.2356073145       -0.0303011526
        0.1149013823        0.2503581843       -0.0443062677
        0.1149013823        0.2651090541       -0.0613328824
        0.1149013823        0.2798599239       -0.0807668095
        0.1149013823        0.2946107938       -0.1016910661
        0.1149013823        0.3093616636       -0.1230541295
        0.1149013823        0.3241125334       -0.1438624809
        0.1149013823        0.3388634033       -0.1633510079
        0.1149013823        0.3536142731       -0.1810860887
        0.1149013823        0.3683651429       -0.1969510251
        0.1149013823        0.3831160127       -0.2109735219
        0.1149013823        0.3978668826       -0.2230106198
        0.1149013823        0.4126177524       -0.2324049477
        0.1149013823        0.4273686222       -0.2378099145
        0.1149013823        0.4421194921       -0.2373693634
        0.1149013823        0.4568703619       -0.2292910821
        0.1149013823        0.4716212317       -0.2126286488
        0.1149013823        0.4863721015       -0.1879165170
        0.1149013823        0.5011229714       -0.1573173329
        0.1149013823        0.5158738412       -0.1241598012
        0.1149013823        0.5306247110       -0.0920501905
        0.1149013823        0.5453755808       -0.0639443742
        0.1149013823        0.5601264507       -0.0415509837
        0.1149013823        0.5748773205       -0.0252311300
        0.1149013823        0.5896281903       -0.0143120032
        0.1149013823        0.6043790602       -0.0075844330
        0.1149013823        0.6191299300       -0.0037570442
        0.1149013823        0.6338807998       -0.0017413330
        0.1149013823        0.6486316696       -0.0007561284
        0.1149013823        0.6633825395       -0.0003081002
        0.1149013823        0.6781334093       -0.0001180310
        0.1149013823        0.6928842791       -0.0000426019
        0.1149013823        0.7076351490       -0.0000145202
        0.1149013823        0.7223860188       -0.0000046840
        0.1149013823        0.7371368886       -0.0000014332
        0.1149013823        0.7518877584        0.0000000000
        0.1149013823        0.7666386283        0.0000000000
        0.1149013823        0.7813894981        0.0000000000
        0.1149013823        0.7961403679        0.0000000000
        0.1149013823        0.8108912378        0.0000000000
        0.1149013823        0.8256421076        0.0000000000
        0.1149013823        0.8403929774        0.0000000000
        0.1149013823        0.8551438472        0.0000000000
        0.1149013823        0.8698947171        0.0000000000
        0.1149013823        0.8846455869        0.0000000000
        0.1149013823        0.8993964567        0.0000000000
        0.1149013823        0.9141473266        0.0000000000
        0.1149013823        0.9288981964        0.0000000000
        0.1149013823        0.9436490662        0.0000000000
        0.1149013823        0.9583999360        0.0000000000
        0.1149013823        0.9731508059        0.0000000000
        0.1149013823        0.9879016757        0.0000000000
        0.1149013823        1.0026525455        0.0000000000
        0.1149013823        1.0174034154        0.0000000000
        0.1149013823        1.0321542852        0.0000000000
        0.1149013823        1.0469051550        0.0000000000
        0.1149013823        1.0616560248        0.0000000000
        0.1149013823        1.0764068947        0.0000000000
        0.1149013823        1.0911577645        0.0000000000
        0.1149013823        1.1059086343        0.0000000000
        0.1149013823        1.1206595042        0.0000000000
        0.1149013823        1.1354103740        0.0000000000
        0.1149013823        1.1501612438        0.0000000000
        0.1149013823        1.1649121136        0.0000000000
        0.1149013823        1.1796629835        0.0000000000
        0.1149013823        1.1944138533        0.0000000000
        0.1149013823        1.2091647231        0.0000000000
        0.1149013823        1.2239155929        0.0000000000
        0.1149013823        1.2386664628        0.0000000000
        0.1149013823        1.2534173326        0.0000000000
        0.1149013823        1.2681682024        0.0000000000
        0.1149013823        1.2829190723        0.0000000000
        0.1149013823        1.2976699421        0.0000000000
        0.1149013823        1.3124208119        0.0000000000
        0.1149013823        1.3271716817        0.0000000000
        0.1149013823        1.3419225516        0.0000000000
        0.1149013823        1.3566734214        0.0000000000
        0.1149013823        1.3714242912        0.0000000000
        0.1149013823        1.3861751611        0.0000000000
        0.1149013823        1.4009260309        0.0000000000
        0.1149013823        1.4156769007        0.0000000000
        0.1149013823        1.4304277705        0.0000000000
        0.1149013823        1.4451786404        0.0000000000
        0.1149013823        1.4599295102        0.0000000000
        0.1149013823        1.4746803800        0.0000000000
        0.1149013823        1.4894312499        0.0000000000
        0.1149013823        1.5041821197        0.0000000000
        0.1149013823        1.5189329895        0.0000000000
        0.1149013823        1.5336838593        0.0000000000
        0.1149013823        1.5484347292        0.0000000000
        0.1149013823        1.5631855990        0.0000000000

        0.1297226885        0.1028494860       -0.0001253716
        0.1297226885        0.1176003558       -0.0003444922
        0.1297226885        0.1323512257       -0.0008755640
        0.1297226885        0.1471020955       -0.0020605961
        0.1297226885        0.1618529653       -0.0044963799
        0.1297226885        0.1766038351       -0.0091115581
        0.1297226885        0.1913547050       -0.0171803278
        0.1297226885        0.2061055748       -0.0302145150
        0.1297226885        0.2208564446       -0.0497047642
        0.1297226885        0.2356073145       -0.0767485842
        0.1297226885        0.2503581843       -0.1116786304
        0.1297226885        0.2651090541       -0.1538378383
        0.1297226885        0.2798599239       -0.2016044475
        0.1297226885        0.2946107938       -0.2526683189
        0.1297226885        0.3093616636       -0.3044648125
        0.1297226885        0.3241125334       -0.3546381409
        0.1297226885        0.3388634033       -0.4014251577
        0.1297226885        0.3536142731       -0.4438688684
        0.1297226885        0.3683651429       -0.4817615997
        0.1297226885        0.3831160127       -0.5152304235
        0.1297226885        0.3978668826       -0.5439936159
        0.1297226885        0.4126177524       -0.5665421528
        0.1297226885        0.4273686222       -0.5797048299
        0.1297226885        0.4421194921       -0.5790431942
        0.1297226885        0.4568703619       -0.5601908641
        0.1297226885        0.4716212317       -0.5207200786
        0.1297226885        0.4863721015       -0.4617005860
        0.1297226885        0.5011229714       -0.3881247461
        0.1297226885        0.5158738412       -0.3078751434
        0.1297226885        0.5306247110       -0.2296361699
        0.1297226885        0.5453755808       -0.1606567144
        0.1297226885        0.5601264507       -0.1052607272
        0.1297226885        0.5748773205       -0.0645325836
        0.1297226885        0.5896281903       -0.0370119480
        0.1297226885        0.6043790602       -0.0198650428
        0.1297226885        0.6191299300       -0.0099851819
        0.1297226885        0.6338807998       -0.0047059984
        0.1297226885        0.6486316696       -0.0020827744
        0.1297226885        0.6633825395       -0.0008672111
        0.1297226885        0.6781334093       -0.0003404086
        0.1297226885        0.6928842791       -0.0001262515
        0.1297226885        0.7076351490       -0.0000443419
        0.1297226885        0.7223860188       -0.0000147799
        0.1297226885        0.7371368886       -0.0000046841
        0.1297226885        0.7518877584       -0.0000014136
        0.1297226885        0.7666386283        0.0000000000
        0.1297226885        0.7813894981        0.0000000000
        0.1297226885        0.7961403679        0.0000000000
        0.1297226885        0.8108912378        0.0000000000
        0.1297226885        0.8256421076        0.0000000000
        0.1297226885        0.8403929774        0.0000000000
        0.1297226885        0.8551438472        0.0000000000
        0.1297226885        0.8698947171        0.0000000000
        0.1297226885        0.8846455869        0.0000000000
        0.1297226885        0.8993964567        0.0000000000
        0.1297226885        0.9141473266        0.0000000000
        0.1297226885        0.9288981964        0.0000000000
        0.1297226885        0.9436490662        0.0000000000
        0.1297226885        0.9583999360        0.0000000000
        0.1297226885        0.9731508059        0.0000000000
        0.1297226885        0.9879016757        0.0000000000
        0.1297226885        1.0026525455        0.0000000000
        0.1297226885        1.0174034154        0.0000000000
        0.1297226885        1.0321542852        0.0000000000
        0.1297226885        1.0469051550        0.0000000000
        0.1297226885        1.0616560248        0.0000000000
        0.1297226885        1.0764068947        0.0000000000
        0.1297226885        1.0911577645        0.0000000000
        0.1297226885        1.1059086343        0.0000000000
        0.1297226885        1.1206595042        0.0000000000
        0.1297226885        1.1354103740        0.0000000000
        0.1297226885        1.1501612438        0.0000000000
        0.1297226885        1.1649121136        0.0000000000
        0.1297226885        1.1796629835        0.0000000000
        0.1297226885        1.1944138533        0.0000000000
        0.1297226885        1.2091647231        0.0000000000
        0.1297226885        1.2239155929        0.0000000000
        0.1297226885        1.2386664628        0.0000000000
        0.1297226885        1.2534173326        0.0000000000
        0.1297226885        1.2681682024        0.0000000000
        0.1297226885        1.2829190723        0.0000000000
        0.1297226885        1.2976699421        0.0000000000
        0.1297226885        1.3124208119        0.0000000000
        0.1297226885        1.3271716817        0.0000000000
        0.1297226885        1.3419225516        0.0000000000
        0.1297226885        1.3566734214        0.0000000000
        0.1297226885        1.3714242912        0.0000000000
        0.1297226885        1.3861751611        0.0000000000
        0.1297226885        1.4009260309        0.0000000000
        0.1297226885        1.4156769007        0.0000000000
        0.1297226885        1.4304277705        0.0000000000
        0.1297226885        1.4451786404        0.0000000000
        0.1297226885        1.4599295102        0.0000000000
        0.1297226885        1.4746803800        0.0000000000
        0.1297226885        1.4894312499        0.0000000000
        0.1297226885        1.5041821197        0.0000000000
        0.1297226885        1.5189329895        0.0000000000
        0.1297226885        1.5336838593        0.0000000000
        0.1297226885        1.5484347292        0.0000000000
        0.1297226885        1.5631855990        0.0000000000

        0.1445439948        0.1028494860       -0.0003036740
        0.1445439948        0.1176003558       -0.0008320062
        0.1445439948        0.1323512257       -0.0021080557
        0.1445439948        0.1471020955       -0.0049446140
        0.1445439948        0.1618529653       -0.0107506693
        0.1445439948        0.1766038351       -0.0217007868
        0.1445439948        0.1913547050       -0.0407467615
        0.1445439948        0.2061055748       -0.0713377488
        0.1445439948        0.2208564446       -0.1167908712
        0.1445439948        0.2356073145       -0.1794180647
        0.1445439948        0.2503581843       -0.2596911712
        0.1445439948        0.2651090541       -0.3557917292
        0.1445439948        0.2798599239       -0.4637669257
        0.1445439948        0.2946107938       -0.5782548777
        0.1445439948        0.3093616636       -0.6935173640
        0.1445439948        0.3241125334       -0.8044610335
        0.1445439948        0.3388634033       -0.9074137364
        0.1445439948        0.3536142731       -1.0005025986
        0.1445439948        0.3683651429       -1.0834676256
        0.1445439948        0.3831160127       -1.1567434792
        0.1445439948        0.3978668826       -1.2198534039
        0.1445439948        0.4126177524       -1.2696268379
        0.1445439948        0.4273686222       -1.2992105302
        0.1445439948        0.4421194921       -1.2988555998
        0.1445439948        0.4568703619       -1.2587791902
        0.1445439948        0.4716212317       -1.1732491384
        0.1445439948        0.4863721015       -1.0440964455
        0.1445439948        0.5011229714       -0.8818210703
        0.1445439948        0.5158738412       -0.7035051314
        0.1445439948        0.5306247110       -0.5283265651
        0.1445439948        0.5453755808       -0.3726160403
        0.1445439948        0.5601264507       -0.2464446709
        0.1445439948        0.5748773205       -0.1527511688
        0.1445439948        0.5896281903       -0.0887249685
        0.1445439948        0.6043790602       -0.0483204925
        0.1445439948        0.6191299300       -0.0246987375
        0.1445439948        0.6338807998       -0.0118655103
        0.1445439948        0.6486316696       -0.0053669073
        0.1445439948        0.6633825395       -0.0022901245
        0.1445439948        0.6781334093       -0.0009239191
        0.1445439948        0.6928842791       -0.0003531913
        0.1445439948        0.7076351490       -0.0001282048
        0.1445439948        0.7223860188       -0.0000442715
        0.1445439948        0.7371368886       -0.0000145650
        0.1445439948        0.7518877584       -0.0000045697
        0.1445439948        0.7666386283       -0.0000013678
        0.1445439948        0.7813894981        0.0000000000
        0.1445439948        0.7961403679        0.0000000000
        0.1445439948        0.8108912378        0.0000000000
        0.1445439948        0.8256421076        0.0000000000
        0.1445439948        0.8403929774        0.0000000000
        0.1445439948        0.8551438472        0.0000000000
        0.1445439948        0.8698947171        0.0000000000
        0.1445439948        0.8846455869        0.0000000000
        0.1445439948        0.8993964567        0.0000000000
        0.1445439948        0.9141473266        0.0000000000
        0.1445439948        0.9288981964        0.0000000000
        0.1445439948        0.9436490662        0.0000000000
        0.1445439948        0.9583999360        0.0000000000
        0.1445439948        0.9731508059        0.0000000000
        0.1445439948        0.9879016757        0.0000000000
        0.1445439948        1.0026525455        0.0000000000
        0.1445439948        1.0174034154        0.0000000000
        0.1445439948        1.0321542852        0.0000000000
        0.1445439948        1.0469051550        0.0000000000
        0.1445439948        1.0616560248        0.0000000000
        0.1445439948        1.0764068947        0.0000000000
        0.1445439948        1.0911577645        0.0000000000
        0.1445439948        1.1059086343        0.0000000000
        0.1445439948        1.1206595042        0.0000000000
        0.1445439948        1.1354103740        0.0000000000
        0.1445439948        1.1501612438        0.0000000000
        0.1445439948        1.1649121136        0.0000000000
        0.1445439948        1.1796629835        0.0000000000
        0.1445439948        1.1944138533        0.0000000000
        0.1445439948        1.2091647231        0.0000000000
        0.1445439948        1.2239155929        0.0000000000
        0.1445439948        1.2386664628        0.0000000000
        0.1445439948        1.2534173326        0.0000000000
        0.1445439948        1.2681682024        0.0000000000
        0.1445439948        1.2829190723        0.0000000000
        0.1445439948        1.2976699421        0.0000000000
        0.1445439948        1.3124208119        0.0000000000
        0.1445439948        1.3271716817        0.0000000000
        0.1445439948        1.3419225516        0.0000000000
        0.1445439948        1.3566734214        0.0000000000
        0.1445439948        1.3714242912        0.0000000000
        0.1445439948        1.3861751611        0.0000000000
        0.1445439948        1.4009260309        0.0000000000
        0.1445439948        1.4156769007        0.0000000000
        0.1445439948        1.4304277705        0.0000000000
        0.1445439948        1.4451786404        0.0000000000
        0.1445439948        1.4599295102        0.0000000000
        0.1445439948        1.4746803800        0.0000000000
        0.1445439948        1.4894312499        0.0000000000
        0.1445439948        1.5041821197        0.0000000000
        0.1445439948        1.5189329895        0.0000000000
        0.1445439948        1.5336838593        0.0000000000
        0.1445439948        1.5484347292        0.0000000000
        0.1445439948        1.5631855990        0.0000000000

        0.1593653011        0.1028494860       -0.0006815284
        0.1593653011        0.1176003558       -0.0018614698
        0.1593653011        0.1323512257       -0.0047007339
        0.1593653011        0.1471020955       -0.0109865023
        0.1593653011        0.1618529653       -0.0237948503
        0.1593653011        0.1766038351       -0.0478308125
        0.1593653011        0.1913547050       -0.0894052715
        0.1593653011        0.2061055748       -0.1557657910
        0.1593653011        0.2208564446       -0.2536810361
        0.1593653011        0.2356073145       -0.3875484924
        0.1593653011        0.2503581843       -0.5576736476
        0.1593653011        0.2651090541       -0.7594761320
        0.1593653011        0.2798599239       -0.9840542808
        0.1593653011        0.2946107938       -1.2199345813
        0.1593653011        0.3093616636       -1.4553419797
        0.1593653011        0.3241125334       -1.6802585711
        0.1593653011        0.3388634033       -1.8878175350
        0.1593653011        0.3536142731       -2.0748357569
        0.1593653011        0.3683651429       -2.2412806584
        0.1593653011        0.3831160127       -2.3883951445
        0.1593653011        0.3978668826       -2.5155262716
        0.1593653011        0.4126177524       -2.6165803658
        0.1593653011        0.4273686222       -2.6779690598
        0.1593653011        0.4421194921       -2.6800253981
        0.1593653011        0.4568703619       -2.6025925244
        0.1593653011        0.4716212317       -2.4332127640
        0.1593653011        0.4863721015       -2.1743904616
        0.1593653011        0.5011229714       -1.8461965104
        0.1593653011        0.5158738412       -1.4824720179
        0.1593653011        0.5306247110       -1.1220322543
        0.1593653011        0.5453755808       -0.7986662671
        0.1593653011        0.5601264507       -0.5339632893
        0.1593653011        0.5748773205       -0.3351468864
        0.1593653011        0.5896281903       -0.1975238060
        0.1593653011        0.6043790602       -0.1093936914
        0.1593653011        0.6191299300       -0.0570016922
        0.1593653011        0.6338807998       -0.0279903345
        0.1593653011        0.6486316696       -0.0129772550
        0.1593653011        0.6633825395       -0.0056927352
        0.1593653011        0.6781334093       -0.0023678479
        0.1593653011        0.6928842791       -0.0009357729
        0.1593653011        0.7076351490       -0.0003520071
        0.1593653011        0.7223860188       -0.0001262151
        0.1593653011        0.7371368886       -0.0000431786
        0.1593653011        0.7518877584       -0.0000141005
        0.1593653011        0.7666386283       -0.0000043957
        0.1593653011        0.7813894981       -0.0000013076
        0.1593653011        0.7961403679        0.0000000000
        0.1593653011        0.8108912378        0.0000000000
        0.1593653011        0.8256421076        0.0000000000
        0.1593653011        0.8403929774        0.0000000000
        0.1593653011        0.8551438472        0.0000000000
        0.1593653011        0.8698947171        0.0000000000
        0.1593653011        0.8846455869        0.0000000000
        0.1593653011        0.8993964567        0.0000000000
        0.1593653011        0.9141473266        0.0000000000
        0.1593653011        0.9288981964        0.0000000000
        0.1593653011        0.9436490662        0.0000000000
        0.1593653011        0.9583999360        0.0000000000
        0.1593653011        0.9731508059        0.0000000000
        0.1593653011        0.9879016757        0.0000000000
        0.1593653011        1.0026525455        0.0000000000
        0.1593653011        1.0174034154        0.0000000000
        0.1593653011        1.0321542852        0.0000000000
        0.1593653011        1.0469051550        0.0000000000
        0.1593653011        1.0616560248        0.0000000000
        0.1593653011        1.0764068947        0.0000000000
        0.1593653011        1.0911577645        0.0000000000
        0.1593653011        1.1059086343        0.0000000000
        0.1593653011        1.1206595042        0.0000000000
        0.1593653011        1.1354103740        0.0000000000
        0.1593653011        1.1501612438        0.0000000000
        0.1593653011        1.1649121136        0.0000000000
        0.1593653011        1.1796629835        0.0000000000
        0.1593653011        1.1944138533        0.0000000000
        0.1593653011        1.2091647231        0.0000000000
        0.1593653011        1.2239155929        0.0000000000
        0.1593653011        1.2386664628        0.0000000000
        0.1593653011        1.2534173326        0.0000000000
        0.1593653011        1.2681682024        0.0000000000
        0.1593653011        1.2829190723        0.0000000000
        0.1593653011        1.2976699421        0.0000000000
        0.1593653011        1.3124208119        0.0000000000
        0.1593653011        1.3271716817        0.0000000000
        0.1593653011        1.3419225516        0.0000000000
        0.1593653011        1.3566734214        0.0000000000
        0.1593653011        1.3714242912        0.0000000000
        0.1593653011        1.3861751611        0.0000000000
        0.1593653011        1.4009260309        0.0000000000
        0.1593653011        1.4156769007        0.0000000000
        0.1593653011        1.4304277705        0.0000000000
        0.1593653011        1.4451786404        0.0000000000
        0.1593653011        1.4599295102        0.0000000000
        0.1593653011        1.4746803800        0.0000000000
        0.1593653011        1.4894312499        0.0000000000
        0.1593653011        1.5041821197        0.0000000000
        0.1593653011        1.5189329895        0.0000000000
        0.1593653011        1.5336838593        0.0000000000
        0.1593653011        1.5484347292        0.0000000000
        0.1593653011        1.5631855990        0.0000000000

        0.1741866073        0.1028494860       -0.0014193707
        0.1741866073        0.1176003558       -0.0038639834
        0.1741866073        0.1323512257       -0.0097230955
        0.1741866073        0.1471020955       -0.0226379374
        0.1741866073        0.1618529653       -0.0488273623
        0.1741866073        0.1766038351       -0.0977102580
        0.1741866073        0.1913547050       -0.1817533286
        0.1741866073        0.2061055748       -0.3149933484
        0.1741866073        0.2208564446       -0.5100888173
        0.1741866073        0.2356073145       -0.7745300380
        0.1741866073        0.2503581843       -1.1073859893
        0.1741866073        0.2651090541       -1.4981096186
        0.1741866073        0.2798599239       -1.9281584023
        0.1741866073        0.2946107938       -2.3748790934
        0.1741866073        0.3093616636       -2.8161204750
        0.1741866073        0.3241125334       -3.2340220604
        0.1741866073        0.3388634033       -3.6171859183
        0.1741866073        0.3536142731       -3.9611261027
        0.1741866073        0.3683651429       -4.2669131010
        0.1741866073        0.3831160127       -4.5376426670
        0.1741866073        0.3978668826       -4.7727222536
        0.1741866073        0.4126177524       -4.9614451971
        0.1741866073        0.4273686222       -5.0790986668
        0.1741866073        0.4421194921       -5.0892497385
        0.1741866073        0.4568703619       -4.9537077423
        0.1741866073        0.4716212317       -4.6475532407
        0.1741866073        0.4863721015       -4.1729133110
        0.1741866073        0.5011229714       -3.5645320963
        0.1741866073        0.5158738412       -2.8836073968
        0.1741866073        0.5306247110       -2.2020808761
        0.1741866073        0.5453755808       -1.5841322478
        0.1741866073        0.5601264507       -1.0723505781
        0.1741866073        0.5748773205       -0.6828952261
        0.1741866073        0.5896281903       -0.4092853451
        0.1741866073        0.6043790602       -0.2310902448
        0.1741866073        0.6191299300       -0.1230964286
        0.1741866073        0.6338807998       -0.0619711319
        0.1741866073        0.6486316696       -0.0295444919
        0.1741866073        0.6633825395       -0.0133659063
        0.1741866073        0.6781334093       -0.0057491944
        0.1741866073        0.6928842791       -0.0023553042
        0.1741866073        0.7076351490       -0.0009202371
        0.1741866073        0.7223860188       -0.0003432032
        0.1741866073        0.7371368886       -0.0001222355
        0.1741866073        0.7518877584       -0.0000415795
        0.1741866073        0.7666386283       -0.0000135061
        0.1741866073        0.7813894981       -0.0000041884
        0.1741866073        0.7961403679       -0.0000012390
        0.1741866073        0.8108912378        0.0000000000
        0.1741866073        0.8256421076        0.0000000000
        0.1741866073        0.8403929774        0.0000000000
        0.1741866073        0.8551438472        0.0000000000
        0.1741866073        0.8698947171        0.0000000000
        0.1741866073        0.8846455869        0.0000000000
        0.1741866073        0.8993964567        0.0000000000
        0.1741866073        0.9141473266        0.0000000000
        0.1741866073        0.9288981964        0.0000000000
        0.1741866073        0.9436490662        0.0000000000
        0.1741866073        0.9583999360        0.0000000000
        0.1741866073        0.9731508059        0.0000000000
        0.1741866073        0.9879016757        0.0000000000
        0.1741866073        1.0026525455        0.0000000000
        0.1741866073        1.0174034154        0.0000000000
        0.1741866073        1.0321542852        0.0000000000
        0.1741866073        1.0469051550        0.0000000000
        0.1741866073        1.0616560248        0.0000000000
        0.1741866073        1.0764068947        0.0000000000
        0.1741866073        1.0911577645        0.0000000000
        0.1741866073        1.1059086343        0.0000000000
        0.1741866073        1.1206595042        0.0000000000
        0.1741866073        1.1354103740        0.0000000000
        0.1741866073        1.1501612438        0.0000000000
        0.1741866073        1.1649121136        0.0000000000
        0.1741866073        1.1796629835        0.0000000000
        0.1741866073        1.1944138533        0.0000000000
        0.1741866073        1.2091647231        0.0000000000
        0.1741866073        1.2239155929        0.0000000000
        0.1741866073        1.2386664628        0.0000000000
        0.1741866073        1.2534173326        0.0000000000
        0.1741866073        1.2681682024        0.0000000000
        0.1741866073        1.2829190723        0.0000000000
        0.1741866073        1.2976699421        0.0000000000
        0.1741866073        1.3124208119        0.0000000000
        0.1741866073        1.3271716817        0.0000000000
        0.1741866073        1.3419225516        0.0000000000
        0.1741866073        1.3566734214        0.0000000000
        0.1741866073        1.3714242912        0.0000000000
        0.1741866073        1.3861751611        0.0000000000
        0.1741866073        1.4009260309        0.0000000000
        0.1741866073        1.4156769007        0.0000000000
        0.1741866073        1.4304277705        0.0000000000
        0.1741866073        1.4451786404        0.0000000000
        0.1741866073        1.4599295102        0.0000000000
        0.1741866073        1.4746803800        0.0000000000
        0.1741866073        1.4894312499        0.0000000000
        0.1741866073        1.5041821197        0.0000000000
        0.1741866073        1.5189329895        0.0000000000
        0.1741866073        1.5336838593        0.0000000000
        0.1741866073        1.5484347292        0.0000000000
        0.1741866073        1.5631855990        0.0000000000

        0.1890079136        0.1028494860       -0.0027481182
        0.1890079136        0.1176003558       -0.0074551919
        0.1890079136        0.1323512257       -0.0186893457
        0.1890079136        0.1471020955       -0.0433370230
        0.1890079136        0.1618529653       -0.0930610501
        0.1890079136        0.1766038351       -0.1853356665
        0.1890079136        0.1913547050       -0.3429485465
        0.1890079136        0.2061055748       -0.5909810621
        0.1890079136        0.2208564446       -0.9511128610
        0.1890079136        0.2356073145       -1.4345979308
        0.1890079136        0.2503581843       -2.0366283510
        0.1890079136        0.2651090541       -2.7349190678
        0.1890079136        0.2798599239       -3.4936947871
        0.1890079136        0.2946107938       -4.2716461436
        0.1890079136        0.3093616636       -5.0305989171
        0.1890079136        0.3241125334       -5.7418591038
        0.1890079136        0.3388634033       -6.3889997761
        0.1890079136        0.3536142731       -6.9674634277
        0.1890079136        0.3683651429       -7.4814629788
        0.1890079136        0.3831160127       -7.9378476666
        0.1890079136        0.3978668826       -8.3367391733
        0.1890079136        0.4126177524       -8.6609495540
        0.1890079136        0.4273686222       -8.8692671604
        0.1890079136        0.4421194921       -8.8997355531
        0.1890079136        0.4568703619       -8.6858311302
        0.1890079136        0.4716212317       -8.1816824362
        0.1890079136        0.4863721015       -7.3860189499
        0.1890079136        0.5011229714       -6.3530088144
        0.1890079136        0.5158738412       -5.1834572999
        0.1890079136        0.5306247110       -3.9993184157
        0.1890079136        0.5453755808       -2.9124210256
        0.1890079136        0.5601264507       -2.0000517244
        0.1890079136        0.5748773205       -1.2951829349
        0.1890079136        0.5896281903       -0.7914188096
        0.1890079136        0.6043790602       -0.4568621210
        0.1890079136        0.6191299300       -0.2495509291
        0.1890079136        0.6338807998       -0.1292196971
        0.1890079136        0.6486316696       -0.0635524705
        0.1890079136        0.6633825395       -0.0297422804
        0.1890079136        0.6781334093       -0.0132664022
        0.1890079136        0.6928842791       -0.0056468623
        0.1890079136        0.7076351490       -0.0022955317
        0.1890079136        0.7223860188       -0.0008915427
        0.1890079136        0.7371368886       -0.0003308270
        0.1890079136        0.7518877584       -0.0001172735
        0.1890079136        0.7666386283       -0.0000397073
        0.1890079136        0.7813894981       -0.0000128411
        0.1890079136        0.7961403679       -0.0000039660
        0.1890079136        0.8108912378       -0.0000011710
        0.1890079136        0.8256421076        0.0000000000
        0.1890079136        0.8403929774        0.0000000000
        0.1890079136        0.8551438472        0.0000000000
        0.1890079136        0.8698947171        0.0000000000
        0.1890079136        0.8846455869        0.0000000000
        0.1890079136        0.8993964567        0.0000000000
        0.1890079136        0.9141473266        0.0000000000
        0.1890079136        0.9288981964        0.0000000000
        0.1890079136        0.9436490662        0.0000000000
        0.1890079136        0.9583999360        0.0000000000
        0.1890079136        0.9731508059        0.0000000000
        0.1890079136        0.9879016757        0.0000000000
        0.1890079136        1.0026525455        0.0000000000
        0.1890079136        1.0174034154        0.0000000000
        0.1890079136        1.0321542852        0.0000000000
        0.1890079136        1.0469051550        0.0000000000
        0.1890079136        1.0616560248        0.0000000000
        0.1890079136        1.0764068947        0.0000000000
        0.1890079136        1.0911577645        0.0000000000
        0.1890079136        1.1059086343        0.0000000000
        0.1890079136        1.1206595042        0.0000000000
        0.1890079136        1.1354103740        0.0000000000
        0.1890079136        1.1501612438        0.0000000000
        0.1890079136        1.1649121136        0.0000000000
        0.1890079136        1.1796629835        0.0000000000
        0.1890079136        1.1944138533        0.0000000000
        0.1890079136        1.2091647231        0.0000000000
        0.1890079136        1.2239155929        0.0000000000
        0.1890079136        1.2386664628        0.0000000000
        0.1890079136        1.2534173326        0.0000000000
        0.1890079136        1.2681682024        0.0000000000
        0.1890079136        1.2829190723        0.0000000000
        0.1890079136        1.2976699421        0.0000000000
        0.1890079136        1.3124208119        0.0000000000
        0.1890079136        1.3271716817        0.0000000000
        0.1890079136        1.3419225516        0.0000000000
        0.1890079136        1.3566734214        0.0000000000
        0.1890079136        1.3714242912        0.0000000000
        0.1890079136        1.3861751611        0.0000000000
        0.1890079136        1.4009260309        0.0000000000
        0.1890079136        1.4156769007        0.0000000000
        0.1890079136        1.4304277705        0.0000000000
        0.1890079136        1.4451786404        0.0000000000
        0.1890079136        1.4599295102        0.0000000000
        0.1890079136        1.4746803800        0.0000000000
        0.1890079136        1.4894312499        0.0000000000
        0.1890079136        1.5041821197        0.0000000000
        0.1890079136        1.5189329895        0.0000000000
        0.1890079136        1.5336838593        0.0000000000
        0.1890079136        1.5484347292        0.0000000000
        0.1890079136        1.5631855990        0.0000000000

        0.2038292198        0.1028494860       -0.0049572889
        0.2038292198        0.1176003558       -0.0133990557
        0.2038292198        0.1323512257       -0.0334569308
        0.2038292198        0.1471020955       -0.0772467942
        0.2038292198        0.1618529653       -0.1651018452
        0.2038292198        0.1766038351       -0.3271276895
        0.2038292198        0.1913547050       -0.6019369734
        0.2038292198        0.2061055748       -1.0309271039
        0.2038292198        0.2208564446       -1.6480569699
        0.2038292198        0.2356073145       -2.4677820944
        0.2038292198        0.2503581843       -3.4761170766
        0.2038292198        0.2651090541       -4.6297087812
        0.2038292198        0.2798599239       -5.8645213356
        0.2038292198        0.2946107938       -7.1108958589
        0.2038292198        0.3093616636       -8.3086371202
        0.2038292198        0.3241125334       -9.4166323212
        0.2038292198        0.3388634033      -10.4153359543
        0.2038292198        0.3536142731      -11.3038115934
        0.2038292198        0.3683651429      -12.0933096700
        0.2038292198        0.3831160127      -12.7974375537
        0.2038292198        0.3978668826      -13.4182687264
        0.2038292198        0.4126177524      -13.9305961513
        0.2038292198        0.4273686222      -14.2714260632
        0.2038292198        0.4421194921      -14.3440870361
        0.2038292198        0.4568703619      -14.0420920297
        0.2038292198        0.4716212317      -13.2877655089
        0.2038292198        0.4863721015      -12.0703646343
        0.2038292198        0.5011229714      -10.4652754308
        0.2038292198        0.5158738412       -8.6232615417
        0.2038292198        0.5306247110       -6.7330505044
        0.2038292198        0.5453755808       -4.9731813479
        0.2038292198        0.5601264507       -3.4725831582
        0.2038292198        0.5748773205       -2.2927071065
        0.2038292198        0.5896281903       -1.4324911620
        0.2038292198        0.6043790602       -0.8481325579
        0.2038292198        0.6191299300       -0.4766265137
        0.2038292198        0.6338807998       -0.2546848150
        0.2038292198        0.6486316696       -0.1296222191
        0.2038292198        0.6633825395       -0.0629286414
        0.2038292198        0.6781334093       -0.0291738325
        0.2038292198        0.6928842791       -0.0129244621
        0.2038292198        0.7076351490       -0.0054729747
        0.2038292198        0.7223860188       -0.0022151712
        0.2038292198        0.7371368886       -0.0008567960
        0.2038292198        0.7518877584       -0.0003166334
        0.2038292198        0.7666386283       -0.0001117995
        0.2038292198        0.7813894981       -0.0000377255
        0.2038292198        0.7961403679       -0.0000121703
        0.2038292198        0.8108912378       -0.0000037573
        0.2038292198        0.8256421076       -0.0000011102
        0.2038292198        0.8403929774        0.0000000000
        0.2038292198        0.8551438472        0.0000000000
        0.2038292198        0.8698947171        0.0000000000
        0.2038292198        0.8846455869        0.0000000000
        0.2038292198        0.8993964567        0.0000000000
        0.2038292198        0.9141473266        0.0000000000
        0.2038292198        0.9288981964        0.0000000000
        0.2038292198        0.9436490662        0.0000000000
        0.2038292198        0.9583999360        0.0000000000
        0.2038292198        0.9731508059        0.0000000000
        0.2038292198        0.9879016757        0.0000000000
        0.2038292198        1.0026525455        0.0000000000
        0.2038292198        1.0174034154        0.0000000000
        0.2038292198        1.0321542852        0.0000000000
        0.2038292198        1.0469051550        0.0000000000
        0.2038292198        1.0616560248        0.0000000000
        0.2038292198        1.0764068947        0.0000000000
        0.2038292198        1.0911577645        0.0000000000
        0.2038292198        1.1059086343        0.0000000000
        0.2038292198        1.1206595042        0.0000000000
        0.2038292198        1.1354103740        0.0000000000
        0.2038292198        1.1501612438        0.0000000000
        0.2038292198        1.1649121136        0.0000000000
        0.2038292198        1.1796629835        0.0000000000
        0.2038292198        1.1944138533        0.0000000000
        0.2038292198        1.2091647231        0.0000000000
        0.2038292198        1.2239155929        0.0000000000
        0.2038292198        1.2386664628        0.0000000000
        0.2038292198        1.2534173326        0.0000000000
        0.2038292198        1.2681682024        0.0000000000
        0.2038292198        1.2829190723        0.0000000000
        0.2038292198        1.2976699421        0.0000000000
        0.2038292198        1.3124208119        0.0000000000
        0.2038292198        1.3271716817        0.0000000000
        0.2038292198        1.3419225516        0.0000000000
        0.2038292198        1.3566734214        0.0000000000
        0.2038292198        1.3714242912        0.0000000000
        0.2038292198        1.3861751611        0.0000000000
        0.2038292198        1.4009260309        0.0000000000
        0.2038292198        1.4156769007        0.0000000000
        0.2038292198        1.4304277705        0.0000000000
        0.2038292198        1.4451786404        0.0000000000
        0.2038292198        1.4599295102        0.0000000000
        0.2038292198        1.4746803800        0.0000000000
        0.2038292198        1.4894312499        0.0000000000
        0.2038292198        1.5041821197        0.0000000000
        0.2038292198        1.5189329895        0.0000000000
        0.2038292198        1.5336838593        0.0000000000
        0.2038292198        1.5484347292        0.0000000000
        0.2038292198        1.5631855990        0.0000000000

        0.2186505261        0.1028494860       -0.0083529422
        0.2186505261        0.1176003558       -0.0224910152
        0.2186505261        0.1323512257       -0.0559264740
        0.2186505261        0.1471020955       -0.1285421524
        0.2186505261        0.1618529653       -0.2733792968
        0.2186505261        0.1766038351       -0.5387275740
        0.2186505261        0.1913547050       -0.9853796782
        0.2186505261        0.2061055748       -1.6765511822
        0.2186505261        0.2208564446       -2.6607898837
        0.2186505261        0.2356073145       -3.9527311240
        0.2186505261        0.2503581843       -5.5201558041
        0.2186505261        0.2651090541       -7.2851537178
        0.2186505261        0.2798599239       -9.1411736782
        0.2186505261        0.2946107938      -10.9794304594
        0.2186505261        0.3093616636      -12.7132473712
        0.2186505261        0.3241125334      -14.2911310117
        0.2186505261        0.3388634033      -15.6967434604
        0.2186505261        0.3536142731      -16.9402748956
        0.2186505261        0.3683651429      -18.0463026688
        0.2186505261        0.3831160127      -19.0392611369
        0.2186505261        0.3978668826      -19.9249513502
        0.2186505261        0.4126177524      -20.6695689628
        0.2186505261        0.4273686222      -21.1848860318
        0.2186505261        0.4421194921      -21.3326081564
        0.2186505261        0.4568703619      -20.9562030740
        0.2186505261        0.4716212317      -19.9347595737
        0.2186505261        0.4863721015      -18.2384479691
        0.2186505261        0.5011229714      -15.9594733895
        0.2186505261        0.5158738412      -13.3015542535
        0.2186505261        0.5306247110      -10.5305465573
        0.2186505261        0.5453755808       -7.9071339202
        0.2186505261        0.5601264507       -5.6287850242
        0.2186505261        0.5748773205       -3.8001661261
        0.2186505261        0.5896281903       -2.4356238080
        0.2186505261        0.6043790602       -1.4839985476
        0.2186505261        0.6191299300       -0.8608829103
        0.2186505261        0.6338807998       -0.4762120733
        0.2186505261        0.6486316696       -0.2515177280
        0.2186505261        0.6633825395       -0.1269591556
        0.2186505261        0.6781334093       -0.0612805650
        0.2186505261        0.6928842791       -0.0282884969
        0.2186505261        0.7076351490       -0.0124871241
        0.2186505261        0.7223860188       -0.0052693546
        0.2186505261        0.7371368886       -0.0021251452
        0.2186505261        0.7518877584       -0.0008190896
        0.2186505261        0.7666386283       -0.0003017720
        0.2186505261        0.7813894981       -0.0001063282
        0.2186505261        0.7961403679       -0.0000358519
        0.2186505261        0.8108912378       -0.0000115790
        0.2186505261        0.8256421076       -0.0000035830
        0.2186505261        0.8403929774       -0.0000010631
        0.2186505261        0.8551438472        0.0000000000
        0.2186505261        0.8698947171        0.0000000000
        0.2186505261        0.8846455869        0.0000000000
        0.2186505261        0.8993964567        0.0000000000
        0.2186505261        0.9141473266        0.0000000000
        0.2186505261        0.9288981964        0.0000000000
        0.2186505261        0.9436490662        0.0000000000
        0.2186505261        0.9583999360        0.0000000000
        0.2186505261        0.9731508059        0.0000000000
        0.2186505261        0.9879016757        0.0000000000
        0.2186505261        1.0026525455        0.0000000000
        0.2186505261        1.0174034154        0.0000000000
        0.2186505261        1.0321542852        0.0000000000
        0.2186505261        1.0469051550        0.0000000000
        0.2186505261        1.0616560248        0.0000000000
        0.2186505261        1.0764068947        0.0000000000
        0.2186505261        1.0911577645        0.0000000000
        0.2186505261        1.1059086343        0.0000000000
        0.2186505261        1.1206595042        0.0000000000
        0.2186505261        1.1354103740        0.0000000000
        0.2186505261        1.1501612438        0.0000000000
        0.2186505261        1.1649121136        0.0000000000
        0.2186505261        1.1796629835        0.0000000000
        0.2186505261        1.1944138533        0.0000000000
        0.2186505261        1.2091647231        0.0000000000
        0.2186505261        1.2239155929        0.0000000000
        0.2186505261        1.2386664628        0.0000000000
        0.2186505261        1.2534173326        0.0000000000
        0.2186505261        1.2681682024        0.0000000000
        0.2186505261        1.2829190723        0.0000000000
        0.2186505261        1.2976699421        0.0000000000
        0.2186505261        1.3124208119        0.0000000000
        0.2186505261        1.3271716817        0.0000000000
        0.2186505261        1.3419225516        0.0000000000
        0.2186505261        1.3566734214        0.0000000000
        0.2186505261        1.3714242912        0.0000000000
        0.2186505261        1.3861751611        0.0000000000
        0.2186505261        1.4009260309        0.0000000000
        0.2186505261        1.4156769007        0.0000000000
        0.2186505261        1.4304277705        0.0000000000
        0.2186505261        1.4451786404        0.0000000000
        0.2186505261        1.4599295102        0.0000000000
        0.2186505261        1.4746803800        0.0000000000
        0.2186505261        1.4894312499        0.0000000000
        0.2186505261        1.5041821197        0.0000000000
        0.2186505261        1.5189329895        0.0000000000
        0.2186505261        1.5336838593        0.0000000000
        0.2186505261        1.5484347292        0.0000000000
        0.2186505261        1.5631855990        0.0000000000

        0.2334718324        0.1028494860       -0.0131867633
        0.2334718324        0.1176003558       -0.0353668967
        0.2334718324        0.1323512257       -0.0875663607
        0.2334718324        0.1471020955       -0.2003172350
        0.2334718324        0.1618529653       -0.4238250839
        0.2334718324        0.1766038351       -0.8304330450
        0.2334718324        0.1913547050       -1.5093396118
        0.2334718324        0.2061055748       -2.5500447653
        0.2334718324        0.2208564446       -4.0156671938
        0.2334718324        0.2356073145       -5.9143665849
        0.2334718324        0.2503581843       -8.1822970840
        0.2334718324        0.2651090541      -10.6896704085
        0.2334718324        0.2798599239      -13.2712674761
        0.2334718324        0.2946107938      -15.7694506525
        0.2334718324        0.3093616636      -18.0706414955
        0.2334718324        0.3241125334      -20.1209668444
        0.2334718324        0.3388634033      -21.9197517740
        0.2334718324        0.3536142731      -23.5004554627
        0.2334718324        0.3683651429      -24.9096186479
        0.2334718324        0.3831160127      -26.1870596723
        0.2334718324        0.3978668826      -27.3441531673
        0.2334718324        0.4126177524      -28.3392875185
        0.2334718324        0.4273686222      -29.0592488077
        0.2334718324        0.4421194921      -29.3228475243
        0.2334718324        0.4568703619      -28.9190401203
        0.2334718324        0.4716212317      -27.6750091734
        0.2334718324        0.4863721015      -25.5297029680
        0.2334718324        0.5011229714      -22.5792231344
        0.2334718324        0.5158738412      -19.0702932634
        0.2334718324        0.5306247110      -15.3422653937
        0.2334718324        0.5453755808      -11.7421676245
        0.2334718324        0.5601264507       -8.5470919671
        0.2334718324        0.5748773205       -5.9199019647
        0.2334718324        0.5896281903       -3.9054313511
        0.2334718324        0.6043790602       -2.4570984958
        0.2334718324        0.6191299300       -1.4761243420
        0.2334718324        0.6338807998       -0.8476932416
        0.2334718324        0.6486316696       -0.4656908019
        0.2334718324        0.6633825395       -0.2448264775
        0.2334718324        0.6781334093       -0.1231741669
        0.2334718324        0.6928842791       -0.0592876130
        0.2334718324        0.7076351490       -0.0272913135
        0.2334718324        0.7223860188       -0.0120104109
        0.2334718324        0.7371368886       -0.0050525118
        0.2334718324        0.7518877584       -0.0020320669
        0.2334718324        0.7666386283       -0.0007816959
        0.2334718324        0.7813894981       -0.0002877984
        0.2334718324        0.7961403679       -0.0001014827
        0.2334718324        0.8108912378       -0.0000342978
        0.2334718324        0.8256421076       -0.0000111131
        0.2334718324        0.8403929774       -0.0000034533
        0.2334718324        0.8551438472       -0.0000010286
        0.2334718324        0.8698947171        0.0000000000
        0.2334718324        0.8846455869        0.0000000000
        0.2334718324        0.8993964567        0.0000000000
        0.2334718324        0.9141473266        0.0000000000
        0.2334718324        0.9288981964        0.0000000000
        0.2334718324        0.9436490662        0.0000000000
        0.2334718324        0.9583999360        0.0000000000
        0.2334718324        0.9731508059        0.0000000000
        0.2334718324        0.9879016757        0.0000000000
        0.2334718324        1.0026525455        0.0000000000
        0.2334718324        1.0174034154        0.0000000000
        0.2334718324        1.0321542852        0.0000000000
        0.2334718324        1.0469051550        0.0000000000
        0.2334718324        1.0616560248        0.0000000000
        0.2334718324        1.0764068947        0.0000000000
        0.2334718324        1.0911577645        0.0000000000
        0.2334718324        1.1059086343        0.0000000000
        0.2334718324        1.1206595042        0.0000000000
        0.2334718324        1.1354103740        0.0000000000
        0.2334718324        1.1501612438        0.0000000000
        0.2334718324        1.1649121136        0.0000000000
        0.2334718324        1.1796629835        0.0000000000
        0.2334718324        1.1944138533        0.0000000000
        0.2334718324        1.2091647231        0.0000000000
        0.2334718324        1.2239155929        0.0000000000
        0.2334718324        1.2386664628        0.0000000000
        0.2334718324        1.2534173326        0.0000000000
        0.2334718324        1.2681682024        0.0000000000
        0.2334718324        1.2829190723        0.0000000000
        0.2334718324        1.2976699421        0.0000000000
        0.2334718324        1.3124208119        0.0000000000
        0.2334718324        1.3271716817        0.0000000000
        0.2334718324        1.3419225516        0.0000000000
        0.2334718324        1.3566734214        0.0000000000
        0.2334718324        1.3714242912        0.0000000000
        0.2334718324        1.3861751611        0.0000000000
        0.2334718324        1.4009260309        0.0000000000
        0.2334718324        1.4156769007        0.0000000000
        0.2334718324        1.4304277705        0.0000000000
        0.2334718324        1.4451786404        0.0000000000
        0.2334718324        1.4599295102        0.0000000000
        0.2334718324        1.4746803800        0.0000000000
        0.2334718324        1.4894312499        0.0000000000
        0.2334718324        1.5041821197        0.0000000000
        0.2334718324        1.5189329895        0.0000000000
        0.2334718324        1.5336838593        0.0000000000
        0.2334718324        1.5484347292        0.0000000000
        0.2334718324        1.5631855990        0.0000000000

        0.2482931386        0.1028494860       -0.0195738391
        0.2482931386        0.1176003558       -0.0522873681
        0.2482931386        0.1323512257       -0.1288926562
        0.2482931386        0.1471020955       -0.2934304044
        0.2482931386        0.1618529653       -0.6175123437
        0.2482931386        0.1766038351       -1.2027588238
        0.2482931386        0.1913547050       -2.1716022604
        0.2482931386        0.2061055748       -3.6418598608
        0.2482931386        0.2208564446       -5.6876983250
        0.2482931386        0.2356073145       -8.3000022857
        0.2482931386        0.2503581843      -11.3660938400
        0.2482931386        0.2651090541      -14.6847990816
        0.2482931386        0.2798599239      -18.0166469619
        0.2482931386        0.2946107938      -21.1491585069
        0.2482931386        0.3093616636      -23.9477244658
        0.2482931386        0.3241125334      -26.3714236533
        0.2482931386        0.3388634033      -28.4541970715
        0.2482931386        0.3536142731      -30.2690771689
        0.2482931386        0.3683651429      -31.8945273165
        0.2482931386        0.3831160127      -33.3895730721
        0.2482931386        0.3978668826      -34.7720871675
        0.2482931386        0.4126177524      -35.9945780642
        0.2482931386        0.4273686222      -36.9238602667
        0.2482931386        0.4421194921      -37.3428566317
        0.2482931386        0.4568703619      -36.9911036250
        0.2482931386        0.4716212317      -35.6422334877
        0.2482931386        0.4863721015      -33.1924455682
        0.2482931386        0.5011229714      -29.7208711332
        0.2482931386        0.5158738412      -25.4916354889
        0.2482931386        0.5306247110      -20.8943046885
        0.2482931386        0.5453755808      -16.3479424814
        0.2482931386        0.5601264507      -12.2074969874
        0.2482931386        0.5748773205       -8.7041142001
        0.2482931386        0.5896281903       -5.9308587477
        0.2482931386        0.6043790602       -3.8654832619
        0.2482931386        0.6191299300       -2.4116956866
        0.2482931386        0.6338807998       -1.4410784546
        0.2482931386        0.6486316696       -0.8248187202
        0.2482931386        0.6633825395       -0.4521161225
        0.2482931386        0.6781334093       -0.2372335881
        0.2482931386        0.6928842791       -0.1191010443
        0.2482931386        0.7076351490       -0.0571848237
        0.2482931386        0.7223860188       -0.0262528295
        0.2482931386        0.7371368886       -0.0115247123
        0.2482931386        0.7518877584       -0.0048394429
        0.2482931386        0.7666386283       -0.0019449888
        0.2482931386        0.7813894981       -0.0007486547
        0.2482931386        0.7961403679       -0.0002761526
        0.2482931386        0.8108912378       -0.0000976630
        0.2482931386        0.8256421076       -0.0000331200
        0.2482931386        0.8403929774       -0.0000107712
        0.2482931386        0.8551438472       -0.0000033580
        0.2482931386        0.8698947171       -0.0000010039
        0.2482931386        0.8846455869        0.0000000000
        0.2482931386        0.8993964567        0.0000000000
        0.2482931386        0.9141473266        0.0000000000
        0.2482931386        0.9288981964        0.0000000000
        0.2482931386        0.9436490662        0.0000000000
        0.2482931386        0.9583999360        0.0000000000
        0.2482931386        0.9731508059        0.0000000000
        0.2482931386        0.9879016757        0.0000000000
        0.2482931386        1.0026525455        0.0000000000
        0.2482931386        1.0174034154        0.0000000000
        0.2482931386        1.0321542852        0.0000000000
        0.2482931386        1.0469051550        0.0000000000
        0.2482931386        1.0616560248        0.0000000000
        0.2482931386        1.0764068947        0.0000000000
        0.2482931386        1.0911577645        0.0000000000
        0.2482931386        1.1059086343        0.0000000000
        0.2482931386        1.1206595042        0.0000000000
        0.2482931386        1.1354103740        0.0000000000
        0.2482931386        1.1501612438        0.0000000000
        0.2482931386        1.1649121136        0.0000000000
        0.2482931386        1.1796629835        0.0000000000
        0.2482931386        1.1944138533        0.0000000000
        0.2482931386        1.2091647231        0.0000000000
        0.2482931386        1.2239155929        0.0000000000
        0.2482931386        1.2386664628        0.0000000000
        0.2482931386        1.2534173326        0.0000000000
        0.2482931386        1.2681682024        0.0000000000
        0.2482931386        1.2829190723        0.0000000000
        0.2482931386        1.2976699421        0.0000000000
        0.2482931386        1.3124208119        0.0000000000
        0.2482931386        1.3271716817        0.0000000000
        0.2482931386        1.3419225516        0.0000000000
        0.2482931386        1.3566734214        0.0000000000
        0.2482931386        1.3714242912        0.0000000000
        0.2482931386        1.3861751611        0.0000000000
        0.2482931386        1.4009260309        0.0000000000
        0.2482931386        1.4156769007        0.0000000000
        0.2482931386        1.4304277705        0.0000000000
        0.2482931386        1.4451786404        0.0000000000
        0.2482931386        1.4599295102        0.0000000000
        0.2482931386        1.4746803800        0.0000000000
        0.2482931386        1.4894312499        0.0000000000
        0.2482931386        1.5041821197        0.0000000000
        0.2482931386        1.5189329895        0.0000000000
        0.2482931386        1.5336838593        0.0000000000
        0.2482931386        1.5484347292        0.0000000000
        0.2482931386        1.5631855990        0.0000000000

        0.2631144449        0.1028494860       -0.0274293490
        0.2631144449        0.1176003558       -0.0729795932
        0.2631144449        0.1323512257       -0.1791080756
        0.2631144449        0.1471020955       -0.4057564971
        0.2631144449        0.1618529653       -0.8492567776
        0.2631144449        0.1766038351       -1.6440955361
        0.2631144449        0.1913547050       -2.9482342210
        0.2631144449        0.2061055748       -4.9064384140
        0.2631144449        0.2208564446       -7.5965535570
        0.2631144449        0.2356073145      -10.9779719906
        0.2631144449        0.2503581843      -14.8701310844
        0.2631144449        0.2651090541      -18.9816804136
        0.2631144449        0.2798599239      -22.9869611697
        0.2631144449        0.2946107938      -26.6187173370
        0.2631144449        0.3093616636      -29.7343344420
        0.2631144449        0.3241125334      -32.3277984163
        0.2631144449        0.3388634033      -34.4912927868
        0.2631144449        0.3536142731      -36.3556655949
        0.2631144449        0.3683651429      -38.0405364289
        0.2631144449        0.3831160127      -39.6255649650
        0.2631144449        0.3978668826      -41.1337758752
        0.2631144449        0.4126177524      -42.5137633453
        0.2631144449        0.4273686222      -43.6215170373
        0.2631144449        0.4421194921      -44.2197162181
        0.2631144449        0.4568703619      -44.0150457026
        0.2631144449        0.4716212317      -42.7366370445
        0.2631144449        0.4863721015      -40.2318885285
        0.2631144449        0.5011229714      -36.5389215854
        0.2631144449        0.5158738412      -31.9010563245
        0.2631144449        0.5306247110      -26.7151966196
        0.2631144449        0.5453755808      -21.4363781947
        0.2631144449        0.5601264507      -16.4771002023
        0.2631144449        0.5748773205      -12.1355385322
        0.2631144449        0.5896281903       -8.5680112140
        0.2631144449        0.6043790602       -5.8010829626
        0.2631144449        0.6191299300       -3.7671207654
        0.2631144449        0.6338807998       -2.3459096941
        0.2631144449        0.6486316696       -1.4002990356
        0.2631144449        0.6633825395       -0.8006904124
        0.2631144449        0.6781334093       -0.4382806993
        0.2631144449        0.6928842791       -0.2295312827
        0.2631144449        0.7076351490       -0.1149719118
        0.2631144449        0.7223860188       -0.0550792964
        0.2631144449        0.7371368886       -0.0252431448
        0.2631144449        0.7518877584       -0.0110729316
        0.2631144449        0.7666386283       -0.0046515194
        0.2631144449        0.7813894981       -0.0018723116
        0.2631144449        0.7961403679       -0.0007224236
        0.2631144449        0.8108912378       -0.0002672669
        0.2631144449        0.8256421076       -0.0000948093
        0.2631144449        0.8403929774       -0.0000322475
        0.2631144449        0.8551438472       -0.0000105144
        0.2631144449        0.8698947171       -0.0000032872
        0.2631144449        0.8846455869        0.0000000000
        0.2631144449        0.8993964567        0.0000000000
        0.2631144449        0.9141473266        0.0000000000
        0.2631144449        0.9288981964        0.0000000000
        0.2631144449        0.9436490662        0.0000000000
        0.2631144449        0.9583999360        0.0000000000
        0.2631144449        0.9731508059        0.0000000000
        0.2631144449        0.9879016757        0.0000000000
        0.2631144449        1.0026525455        0.0000000000
        0.2631144449        1.0174034154        0.0000000000
        0.2631144449        1.0321542852        0.0000000000
        0.2631144449        1.0469051550        0.0000000000
        0.2631144449        1.0616560248        0.0000000000
        0.2631144449        1.0764068947        0.0000000000
        0.2631144449        1.0911577645        0.0000000000
        0.2631144449        1.1059086343        0.0000000000
        0.2631144449        1.1206595042        0.0000000000
        0.2631144449        1.1354103740        0.0000000000
        0.2631144449        1.1501612438        0.0000000000
        0.2631144449        1.1649121136        0.0000000000
        0.2631144449        1.1796629835        0.0000000000
        0.2631144449        1.1944138533        0.0000000000
        0.2631144449        1.2091647231        0.0000000000
        0.2631144449        1.2239155929        0.0000000000
        0.2631144449        1.2386664628        0.0000000000
        0.2631144449        1.2534173326        0.0000000000
        0.2631144449        1.2681682024        0.0000000000
        0.2631144449        1.2829190723        0.0000000000
        0.2631144449        1.2976699421        0.0000000000
        0.2631144449        1.3124208119        0.0000000000
        0.2631144449        1.3271716817        0.0000000000
        0.2631144449        1.3419225516        0.0000000000
        0.2631144449        1.3566734214        0.0000000000
        0.2631144449        1.3714242912        0.0000000000
        0.2631144449        1.3861751611        0.0000000000
        0.2631144449        1.4009260309        0.0000000000
        0.2631144449        1.4156769007        0.0000000000
        0.2631144449        1.4304277705        0.0000000000
        0.2631144449        1.4451786404        0.0000000000
        0.2631144449        1.4599295102        0.0000000000
        0.2631144449        1.4746803800        0.0000000000
        0.2631144449        1.4894312499        0.0000000000
        0.2631144449        1.5041821197        0.0000000000
        0.2631144449        1.5189329895        0.0000000000
        0.2631144449        1.5336838593        0.0000000000
        0.2631144449        1.5484347292        0.0000000000
        0.2631144449        1.5631855990        0.0000000000

        0.2779357512        0.1028494860       -0.0364537258
        0.2779357512        0.1176003558       -0.0966121886
        0.2779357512        0.1323512257       -0.2360799369
        0.2779357512        0.1471020955       -0.5322365699
        0.2779357512        0.1618529653       -1.1079545880
        0.2779357512        0.1766038351       -2.1318731926
        0.2779357512        0.1913547050       -3.7967009434
        0.2779357512        0.2061055748       -6.2693454316
        0.2779357512        0.2208564446       -9.6210249595
        0.2779357512        0.2356073145      -13.7641251280
        0.2779357512        0.2503581843      -18.4324644547
        0.2779357512        0.2651090541      -23.2299367282
        0.2779357512        0.2798599239      -27.7391332121
        0.2779357512        0.2946107938      -31.6450611057
        0.2779357512        0.3093616636      -34.8159452387
        0.2779357512        0.3241125334      -37.3060493235
        0.2779357512        0.3388634033      -39.2900746188
        0.2779357512        0.3536142731      -40.9732095555
        0.2779357512        0.3683651429      -42.5221721459
        0.2779357512        0.3831160127      -44.0347467688
        0.2779357512        0.3978668826      -45.5342684777
        0.2779357512        0.4126177524      -46.9656770822
        0.2779357512        0.4273686222      -48.1848286750
        0.2779357512        0.4421194921      -48.9556001394
        0.2779357512        0.4568703619      -48.9782066006
        0.2779357512        0.4716212317      -47.9581826138
        0.2779357512        0.4863721015      -45.6984878048
        0.2779357512        0.5011229714      -42.1772616258
        0.2779357512        0.5158738412      -37.5757295806
        0.2779357512        0.5306247110      -32.2436112141
        0.2779357512        0.5453755808      -26.6179982143
        0.2779357512        0.5601264507      -21.1289494590
        0.2779357512        0.5748773205      -16.1237155967
        0.2779357512        0.5896281903      -11.8267581628
        0.2779357512        0.6043790602       -8.3356652380
        0.2779357512        0.6191299300       -5.6421688937
        0.2779357512        0.6338807998       -3.6647670956
        0.2779357512        0.6486316696       -2.2821951626
        0.2779357512        0.6633825395       -1.3613981041
        0.2779357512        0.6781334093       -0.7773768828
        0.2779357512        0.6928842791       -0.4247118400
        0.2779357512        0.7076351490       -0.2219784483
        0.2779357512        0.7223860188       -0.1110060826
        0.2779357512        0.7371368886       -0.0531330021
        0.2779357512        0.7518877584       -0.0243541671
        0.2779357512        0.7666386283       -0.0106949654
        0.2779357512        0.7813894981       -0.0045013692
        0.2779357512        0.7961403679       -0.0018162112
        0.2779357512        0.8108912378       -0.0007025622
        0.2779357512        0.8256421076       -0.0002605516
        0.2779357512        0.8403929774       -0.0000926378
        0.2779357512        0.8551438472       -0.0000315756
        0.2779357512        0.8698947171       -0.0000103205
        0.2779357512        0.8846455869       -0.0000032339
        0.2779357512        0.8993964567        0.0000000000
        0.2779357512        0.9141473266        0.0000000000
        0.2779357512        0.9288981964        0.0000000000
        0.2779357512        0.9436490662        0.0000000000
        0.2779357512        0.9583999360        0.0000000000
        0.2779357512        0.9731508059        0.0000000000
        0.2779357512        0.9879016757        0.0000000000
        0.2779357512        1.0026525455        0.0000000000
        0.2779357512        1.0174034154        0.0000000000
        0.2779357512        1.0321542852        0.0000000000
        0.2779357512        1.0469051550        0.0000000000
        0.2779357512        1.0616560248        0.0000000000
        0.2779357512        1.0764068947        0.0000000000
        0.2779357512        1.0911577645        0.0000000000
        0.2779357512        1.1059086343        0.0000000000
        0.2779357512        1.1206595042        0.0000000000
        0.2779357512        1.1354103740        0.0000000000
        0.2779357512        1.1501612438        0.0000000000
        0.2779357512        1.1649121136        0.0000000000
        0.2779357512        1.1796629835        0.0000000000
        0.2779357512        1.1944138533        0.0000000000
        0.2779357512        1.2091647231        0.0000000000
        0.2779357512        1.2239155929        0.0000000000
        0.2779357512        1.2386664628        0.0000000000
        0.2779357512        1.2534173326        0.0000000000
        0.2779357512        1.2681682024        0.0000000000
        0.2779357512        1.2829190723        0.0000000000
        0.2779357512        1.2976699421        0.0000000000
        0.2779357512        1.3124208119        0.0000000000
        0.2779357512        1.3271716817        0.0000000000
        0.2779357512        1.3419225516        0.0000000000
        0.2779357512        1.3566734214        0.0000000000
        0.2779357512        1.3714242912        0.0000000000
        0.2779357512        1.3861751611        0.0000000000
        0.2779357512        1.4009260309        0.0000000000
        0.2779357512        1.4156769007        0.0000000000
        0.2779357512        1.4304277705        0.0000000000
        0.2779357512        1.4451786404        0.0000000000
        0.2779357512        1.4599295102        0.0000000000
        0.2779357512        1.4746803800        0.0000000000
        0.2779357512        1.4894312499        0.0000000000
        0.2779357512        1.5041821197        0.0000000000
        0.2779357512        1.5189329895        0.0000000000
        0.2779357512        1.5336838593        0.0000000000
        0.2779357512        1.5484347292        0.0000000000
        0.2779357512        1.5631855990        0.0000000000

        0.2927570574        0.1028494860       -0.0461792153
        0.2927570574        0.1176003558       -0.1219318098
        0.2927570574        0.1323512257       -0.2967102200
        0.2927570574        0.1471020955       -0.6658041453
        0.2927570574        0.1618529653       -1.3787255320
        0.2927570574        0.1766038351       -2.6371487425
        0.2927570574        0.1913547050       -4.6649641748
        0.2927570574        0.2061055748       -7.6440099734
        0.2927570574        0.2208564446      -11.6276758843
        0.2927570574        0.2356073145      -16.4675493786
        0.2927570574        0.2503581843      -21.7989037802
        0.2927570574        0.2651090541      -27.1134979853
        0.2927570574        0.2798599239      -31.9043504234
        0.2927570574        0.2946107938      -35.8217128297
        0.2927570574        0.3093616636      -38.7658745677
        0.2927570574        0.3241125334      -40.8751894007
        0.2927570574        0.3388634033      -42.4266929212
        0.2927570574        0.3536142731      -43.7107958454
        0.2927570574        0.3683651429      -44.9418426657
        0.2927570574        0.3831160127      -46.2286036535
        0.2927570574        0.3978668826      -47.5859199338
        0.2927570574        0.4126177524      -48.9519446744
        0.2927570574        0.4273686222      -50.1908518211
        0.2927570574        0.4421194921      -51.0894415517
        0.2927570574        0.4568703619      -51.3722204658
        0.2927570574        0.4716212317      -50.7512334274
        0.2927570574        0.4863721015      -49.0023486649
        0.2927570574        0.5011229714      -46.0384707463
        0.2927570574        0.5158738412      -41.9476339159
        0.2927570574        0.5306247110      -36.9806540767
        0.2927570574        0.5453755808      -31.4964299548
        0.2927570574        0.5601264507      -25.8884287683
        0.2927570574        0.5748773205      -20.5169999645
        0.2927570574        0.5896281903      -15.6628097658
        0.2927570574        0.6043790602      -11.5052303482
        0.2927570574        0.6191299300       -8.1219277265
        0.2927570574        0.6338807998       -5.5032154335
        0.2927570574        0.6486316696       -3.5749169687
        0.2927570574        0.6633825395       -2.2243465201
        0.2927570574        0.6781334093       -1.3248146552
        0.2927570574        0.6928842791       -0.7550940481
        0.2927570574        0.7076351490       -0.4118630534
        0.2927570574        0.7223860188       -0.2150424038
        0.2927570574        0.7371368886       -0.1075181508
        0.2927570574        0.7518877584       -0.0514988430
        0.2927570574        0.7666386283       -0.0236379725
        0.2927570574        0.7813894981       -0.0103994222
        0.2927570574        0.7961403679       -0.0043856757
        0.2927570574        0.8108912378       -0.0017729949
        0.2927570574        0.8256421076       -0.0006871195
        0.2927570574        0.8403929774       -0.0002552968
        0.2927570574        0.8551438472       -0.0000909503
        0.2927570574        0.8698947171       -0.0000310777
        0.2927570574        0.8846455869       -0.0000101866
        0.2927570574        0.8993964567       -0.0000032035
        0.2927570574        0.9141473266        0.0000000000
        0.2927570574        0.9288981964        0.0000000000
        0.2927570574        0.9436490662        0.0000000000
        0.2927570574        0.9583999360        0.0000000000
        0.2927570574        0.9731508059        0.0000000000
        0.2927570574        0.9879016757        0.0000000000
        0.2927570574        1.0026525455        0.0000000000
        0.2927570574        1.0174034154        0.0000000000
        0.2927570574        1.0321542852        0.0000000000
        0.2927570574        1.0469051550        0.0000000000
        0.2927570574        1.0616560248        0.0000000000
        0.2927570574        1.0764068947        0.0000000000
        0.2927570574        1.0911577645        0.0000000000
        0.2927570574        1.1059086343        0.0000000000
        0.2927570574        1.1206595042        0.0000000000
        0.2927570574        1.1354103740        0.0000000000
        0.2927570574        1.1501612438        0.0000000000
        0.2927570574        1.1649121136        0.0000000000
        0.2927570574        1.1796629835        0.0000000000
        0.2927570574        1.1944138533        0.0000000000
        0.2927570574        1.2091647231        0.0000000000
        0.2927570574        1.2239155929        0.0000000000
        0.2927570574        1.2386664628        0.0000000000
        0.2927570574        1.2534173326        0.0000000000
        0.2927570574        1.2681682024        0.0000000000
        0.2927570574        1.2829190723        0.0000000000
        0.2927570574        1.2976699421        0.0000000000
        0.2927570574        1.3124208119        0.0000000000
        0.2927570574        1.3271716817        0.0000000000
        0.2927570574        1.3419225516        0.0000000000
        0.2927570574        1.3566734214        0.0000000000
        0.2927570574        1.3714242912        0.0000000000
        0.2927570574        1.3861751611        0.0000000000
        0.2927570574        1.4009260309        0.0000000000
        0.2927570574        1.4156769007        0.0000000000
        0.2927570574        1.4304277705        0.0000000000
        0.2927570574        1.4451786404        0.0000000000
        0.2927570574        1.4599295102        0.0000000000
        0.2927570574        1.4746803800        0.0000000000
        0.2927570574        1.4894312499        0.0000000000
        0.2927570574        1.5041821197        0.0000000000
        0.2927570574        1.5189329895        0.0000000000
        0.2927570574        1.5336838593        0.0000000000
        0.2927570574        1.5484347292        0.0000000000
        0.2927570574        1.5631855990        0.0000000000

        0.3075783637        0.1028494860       -0.0560663223
        0.3075783637        0.1176003558       -0.1475241576
        0.3075783637        0.1323512257       -0.3575884375
        0.3075783637        0.1471020955       -0.7988950638
        0.3075783637        0.1618529653       -1.6461423692
        0.3075783637        0.1766038351       -3.1309979148
        0.3075783637        0.1913547050       -5.5031966238
        0.3075783637        0.2061055748       -8.9516256973
        0.3075783637        0.2208564446      -13.5022192183
        0.3075783637        0.2356073145      -18.9365811984
        0.3075783637        0.2503581843      -24.7859219237
        0.3075783637        0.2651090541      -30.4311002691
        0.3075783637        0.2798599239      -35.2849450692
        0.3075783637        0.2946107938      -38.9791632788
        0.3075783637        0.3093616636      -41.4653159703
        0.3075783637        0.3241125334      -42.9831034817
        0.3075783637        0.3388634033      -43.9229403273
        0.3075783637        0.3536142731      -44.6630474031
        0.3075783637        0.3683651429      -45.4598013171
        0.3075783637        0.3831160127      -46.4218503380
        0.3075783637        0.3978668826      -47.5435121598
        0.3075783637        0.4126177524      -48.7488716932
        0.3075783637        0.4273686222      -49.9131940201
        0.3075783637        0.4421194921      -50.8619954801
        0.3075783637        0.4568703619      -51.3716280818
        0.3075783637        0.4716212317      -51.1937292397
        0.3075783637        0.4863721015      -50.1056671253
        0.3075783637        0.5011229714      -47.9684981076
        0.3075783637        0.5158738412      -44.7677766854
        0.3075783637        0.5306247110      -40.6223594865
        0.3075783637        0.5453755808      -35.7623207986
        0.3075783637        0.5601264507      -30.4879867709
        0.3075783637        0.5748773205      -25.1236152226
        0.3075783637        0.5896281903      -19.9748154774
        0.3075783637        0.6043790602      -15.2941777500
        0.3075783637        0.6191299300      -11.2576284186
        0.3075783637        0.6338807998       -7.9537343930
        0.3075783637        0.6486316696       -5.3871832577
        0.3075783637        0.6633825395       -3.4949978255
        0.3075783637        0.6781334093       -2.1708184200
        0.3075783637        0.6928842791       -1.2907363253
        0.3075783637        0.7076351490       -0.7347597562
        0.3075783637        0.7223860188       -0.4005577122
        0.3075783637        0.7371368886       -0.2091845694
        0.3075783637        0.7518877584       -0.1046771189
        0.3075783637        0.7666386283       -0.0502004566
        0.3075783637        0.7813894981       -0.0230748862
        0.3075783637        0.7961403679       -0.0101664945
        0.3075783637        0.8108912378       -0.0042936783
        0.3075783637        0.8256421076       -0.0017384483
        0.3075783637        0.8403929774       -0.0006749160
        0.3075783637        0.8551438472       -0.0002513072
        0.3075783637        0.8698947171       -0.0000897818
        0.3075783637        0.8846455869       -0.0000307829
        0.3075783637        0.8993964567       -0.0000101315
        0.3075783637        0.9141473266       -0.0000032010
        0.3075783637        0.9288981964        0.0000000000
        0.3075783637        0.9436490662        0.0000000000
        0.3075783637        0.9583999360        0.0000000000
        0.3075783637        0.9731508059        0.0000000000
        0.3075783637        0.9879016757        0.0000000000
        0.3075783637        1.0026525455        0.0000000000
        0.3075783637        1.0174034154        0.0000000000
        0.3075783637        1.0321542852        0.0000000000
        0.3075783637        1.0469051550        0.0000000000
        0.3075783637        1.0616560248        0.0000000000
        0.3075783637        1.0764068947        0.0000000000
        0.3075783637        1.0911577645        0.0000000000
        0.3075783637        1.1059086343        0.0000000000
        0.3075783637        1.1206595042        0.0000000000
        0.3075783637        1.1354103740        0.0000000000
        0.3075783637        1.1501612438        0.0000000000
        0.3075783637        1.1649121136        0.0000000000
        0.3075783637        1.1796629835        0.0000000000
        0.3075783637        1.1944138533        0.0000000000
        0.3075783637        1.2091647231        0.0000000000
        0.3075783637        1.2239155929        0.0000000000
        0.3075783637        1.2386664628        0.0000000000
        0.3075783637        1.2534173326        0.0000000000
        0.3075783637        1.2681682024        0.0000000000
        0.3075783637        1.2829190723        0.0000000000
        0.3075783637        1.2976699421        0.0000000000
        0.3075783637        1.3124208119        0.0000000000
        0.3075783637        1.3271716817        0.0000000000
        0.3075783637        1.3419225516        0.0000000000
        0.3075783637        1.3566734214        0.0000000000
        0.3075783637        1.3714242912        0.0000000000
        0.3075783637        1.3861751611        0.0000000000
        0.3075783637        1.4009260309        0.0000000000
        0.3075783637        1.4156769007        0.0000000000
        0.3075783637        1.4304277705        0.0000000000
        0.3075783637        1.4451786404        0.0000000000
        0.3075783637        1.4599295102        0.0000000000
        0.3075783637        1.4746803800        0.0000000000
        0.3075783637        1.4894312499        0.0000000000
        0.3075783637        1.5041821197        0.0000000000
        0.3075783637        1.5189329895        0.0000000000
        0.3075783637        1.5336838593        0.0000000000
        0.3075783637        1.5484347292        0.0000000000
        0.3075783637        1.5631855990        0.0000000000

        0.3223996699        0.1028494860       -0.0656194778
        0.3223996699        0.1176003558       -0.1721149818
        0.3223996699        0.1323512257       -0.4157120595
        0.3223996699        0.1471020955       -0.9250325303
        0.3223996699        0.1618529653       -1.8974342579
        0.3223996699        0.1766038351       -3.5904555809
        0.3223996699        0.1913547050       -6.2738725238
        0.3223996699        0.2061055748      -10.1368100225
        0.3223996699        0.2208564446      -15.1716228769
        0.3223996699        0.2356073145      -21.0869825420
        0.3223996699        0.2503581843      -27.3126399756
        0.3223996699        0.2651090541      -33.1276975159
        0.3223996699        0.2798599239      -37.8791472735
        0.3223996699        0.2946107938      -41.1962299723
        0.3223996699        0.3093616636      -43.0952928549
        0.3223996699        0.3241125334      -43.9250082487
        0.3223996699        0.3388634033      -44.1896540745
        0.3223996699        0.3536142731      -44.3493270243
        0.3223996699        0.3683651429      -44.6918776082
        0.3223996699        0.3831160127      -45.3127333678
        0.3223996699        0.3978668826      -46.1723360088
        0.3223996699        0.4126177524      -47.1699846843
        0.3223996699        0.4273686222      -48.1875806656
        0.3223996699        0.4421194921      -49.0947993171
        0.3223996699        0.4568703619      -49.7372565471
        0.3223996699        0.4716212317      -49.9343860069
        0.3223996699        0.4863721015      -49.4987013037
        0.3223996699        0.5011229714      -48.2696949365
        0.3223996699        0.5158738412      -46.1474981133
        0.3223996699        0.5306247110      -43.1153285996
        0.3223996699        0.5453755808      -39.2479993974
        0.3223996699        0.5601264507      -34.7083521305
        0.3223996699        0.5748773205      -29.7328166692
        0.3223996699        0.5896281903      -24.6055038471
        0.3223996699        0.6043790602      -19.6216177065
        0.3223996699        0.6191299300      -15.0456986924
        0.3223996699        0.6338807998      -11.0746323554
        0.3223996699        0.6486316696       -7.8156015672
        0.3223996699        0.6633825395       -5.2843592306
        0.3223996699        0.6781334093       -3.4219469544
        0.3223996699        0.6928842791       -2.1222034275
        0.3223996699        0.7076351490       -1.2606397086
        0.3223996699        0.7223860188       -0.7174154998
        0.3223996699        0.7371368886       -0.3912063242
        0.3223996699        0.7518877584       -0.2044342333
        0.3223996699        0.7666386283       -0.1023882232
        0.3223996699        0.7813894981       -0.0491498468
        0.3223996699        0.7961403679       -0.0226154275
        0.3223996699        0.8108912378       -0.0099759552
        0.3223996699        0.8256421076       -0.0042194676
        0.3223996699        0.8403929774       -0.0017117180
        0.3223996699        0.8551438472       -0.0006662208
        0.3223996699        0.8698947171       -0.0002488705
        0.3223996699        0.8846455869       -0.0000892504
        0.3223996699        0.8993964567       -0.0000307323
        0.3223996699        0.9141473266       -0.0000101595
        0.3223996699        0.9288981964       -0.0000032244
        0.3223996699        0.9436490662        0.0000000000
        0.3223996699        0.9583999360        0.0000000000
        0.3223996699        0.9731508059        0.0000000000
        0.3223996699        0.9879016757        0.0000000000
        0.3223996699        1.0026525455        0.0000000000
        0.3223996699        1.0174034154        0.0000000000
        0.3223996699        1.0321542852        0.0000000000
        0.3223996699        1.0469051550        0.0000000000
        0.3223996699        1.0616560248        0.0000000000
        0.3223996699        1.0764068947        0.0000000000
        0.3223996699        1.0911577645        0.0000000000
        0.3223996699        1.1059086343        0.0000000000
        0.3223996699        1.1206595042        0.0000000000
        0.3223996699        1.1354103740        0.0000000000
        0.3223996699        1.1501612438        0.0000000000
        0.3223996699        1.1649121136        0.0000000000
        0.3223996699        1.1796629835        0.0000000000
        0.3223996699        1.1944138533        0.0000000000
        0.3223996699        1.2091647231        0.0000000000
        0.3223996699        1.2239155929        0.0000000000
        0.3223996699        1.2386664628        0.0000000000
        0.3223996699        1.2534173326        0.0000000000
        0.3223996699        1.2681682024        0.0000000000
        0.3223996699        1.2829190723        0.0000000000
        0.3223996699        1.2976699421        0.0000000000
        0.3223996699        1.3124208119        0.0000000000
        0.3223996699        1.3271716817        0.0000000000
        0.3223996699        1.3419225516        0.0000000000
        0.3223996699        1.3566734214        0.0000000000
        0.3223996699        1.3714242912        0.0000000000
        0.3223996699        1.3861751611        0.0000000000
        0.3223996699        1.4009260309        0.0000000000
        0.3223996699        1.4156769007        0.0000000000
        0.3223996699        1.4304277705        0.0000000000
        0.3223996699        1.4451786404        0.0000000000
        0.3223996699        1.4599295102        0.0000000000
        0.3223996699        1.4746803800        0.0000000000
        0.3223996699        1.4894312499        0.0000000000
        0.3223996699        1.5041821197        0.0000000000
        0.3223996699        1.5189329895        0.0000000000
        0.3223996699        1.5336838593        0.0000000000
        0.3223996699        1.5484347292        0.0000000000
        0.3223996699        1.5631855990        0.0000000000

        0.3372209762        0.1028494860       -0.0744849519
        0.3372209762        0.1176003558       -0.1948162367
        0.3372209762        0.1323512257       -0.4690507219
        0.3372209762        0.1471020955       -1.0400022682
        0.3372209762        0.1618529653       -2.1246993191
        0.3372209762        0.1766038351       -4.0022482274
        0.3372209762        0.1913547050       -6.9573177753
        0.3372209762        0.2061055748      -11.1746319417
        0.3372209762        0.2208564446      -16.6110136669
        0.3372209762        0.2356073145      -22.9052426944
        0.3372209762        0.2503581843      -29.3948616100
        0.3372209762        0.2651090541      -35.2716568176
        0.3372209762        0.2798599239      -39.8329420585
        0.3372209762        0.2946107938      -42.7186254856
        0.3372209762        0.3093616636      -44.0160423402
        0.3372209762        0.3241125334      -44.1808118683
        0.3372209762        0.3388634033      -43.8224287737
        0.3372209762        0.3536142731      -43.4707593081
        0.3372209762        0.3683651429      -43.4323148523
        0.3372209762        0.3831160127      -43.7769169840
        0.3372209762        0.3978668826      -44.4189637486
        0.3372209762        0.4126177524      -45.2208644076
        0.3372209762        0.4273686222      -46.0604893884
        0.3372209762        0.4421194921      -46.8458611123
        0.3372209762        0.4568703619      -47.4954688536
        0.3372209762        0.4716212317      -47.9132266396
        0.3372209762        0.4863721015      -47.9768900062
        0.3372209762        0.5011229714      -47.5433155462
        0.3372209762        0.5158738412      -46.4657153583
        0.3372209762        0.5306247110      -44.6183171992
        0.3372209762        0.5453755808      -41.9259323718
        0.3372209762        0.5601264507      -38.3941119176
        0.3372209762        0.5748773205      -34.1306828317
        0.3372209762        0.5896281903      -29.3471837290
        0.3372209762        0.6043790602      -24.3334620335
        0.3372209762        0.6191299300      -19.4092306595
        0.3372209762        0.6338807998      -14.8667166922
        0.3372209762        0.6486316696      -10.9224847587
        0.3372209762        0.6633825395       -7.6920413264
        0.3372209762        0.6781334093       -5.1909742635
        0.3372209762        0.6928842791       -3.3567283846
        0.3372209762        0.7076351490       -2.0800063067
        0.3372209762        0.7223860188       -1.2351716766
        0.3372209762        0.7371368886       -0.7029616381
        0.3372209762        0.7518877584       -0.3834402544
        0.3372209762        0.7666386283       -0.2004689473
        0.3372209762        0.7813894981       -0.1004649729
        0.3372209762        0.7961403679       -0.0482678715
        0.3372209762        0.8108912378       -0.0222363353
        0.3372209762        0.8256421076       -0.0098252355
        0.3372209762        0.8403929774       -0.0041651611
        0.3372209762        0.8551438472       -0.0016946145
        0.3372209762        0.8698947171       -0.0006618969
        0.3372209762        0.8846455869       -0.0002482336
        0.3372209762        0.8993964567       -0.0000893865
        0.3372209762        0.9141473266       -0.0000308950
        0.3372209762        0.9288981964       -0.0000102456
        0.3372209762        0.9436490662       -0.0000032559
        0.3372209762        0.9583999360        0.0000000000
        0.3372209762        0.9731508059        0.0000000000
        0.3372209762        0.9879016757        0.0000000000
        0.3372209762        1.0026525455        0.0000000000
        0.3372209762        1.0174034154        0.0000000000
        0.3372209762        1.0321542852        0.0000000000
        0.3372209762        1.0469051550        0.0000000000
        0.3372209762        1.0616560248        0.0000000000
        0.3372209762        1.0764068947        0.0000000000
        0.3372209762        1.0911577645        0.0000000000
        0.3372209762        1.1059086343        0.0000000000
        0.3372209762        1.1206595042        0.0000000000
        0.3372209762        1.1354103740        0.0000000000
        0.3372209762        1.1501612438        0.0000000000
        0.3372209762        1.1649121136        0.0000000000
        0.3372209762        1.1796629835        0.0000000000
        0.3372209762        1.1944138533        0.0000000000
        0.3372209762        1.2091647231        0.0000000000
        0.3372209762        1.2239155929        0.0000000000
        0.3372209762        1.2386664628        0.0000000000
        0.3372209762        1.2534173326        0.0000000000
        0.3372209762        1.2681682024        0.0000000000
        0.3372209762        1.2829190723        0.0000000000
        0.3372209762        1.2976699421        0.0000000000
        0.3372209762        1.3124208119        0.0000000000
        0.3372209762        1.3271716817        0.0000000000
        0.3372209762        1.3419225516        0.0000000000
        0.3372209762        1.3566734214        0.0000000000
        0.3372209762        1.3714242912        0.0000000000
        0.3372209762        1.3861751611        0.0000000000
        0.3372209762        1.4009260309        0.0000000000
        0.3372209762        1.4156769007        0.0000000000
        0.3372209762        1.4304277705        0.0000000000
        0.3372209762        1.4451786404        0.0000000000
        0.3372209762        1.4599295102        0.0000000000
        0.3372209762        1.4746803800        0.0000000000
        0.3372209762        1.4894312499        0.0000000000
        0.3372209762        1.5041821197        0.0000000000
        0.3372209762        1.5189329895        0.0000000000
        0.3372209762        1.5336838593        0.0000000000
        0.3372209762        1.5484347292        0.0000000000
        0.3372209762        1.5631855990        0.0000000000

        0.3520422825        0.1028494860       -0.0824984036
        0.3520422825        0.1176003558       -0.2152392523
        0.3520422825        0.1323512257       -0.5167855397
        0.3520422825        0.1471020955       -1.1422931285
        0.3520422825        0.1618529653       -2.3255802421
        0.3520422825        0.1766038351       -4.3635499393
        0.3520422825        0.1913547050       -7.5519244729
        0.3520422825        0.2061055748      -12.0687850859
        0.3520422825        0.2208564446      -17.8369723337
        0.3520422825        0.2356073145      -24.4324991854
        0.3520422825        0.2503581843      -31.1135050548
        0.3520422825        0.2651090541      -37.0005294015
        0.3520422825        0.2798599239      -41.3559938686
        0.3520422825        0.2946107938      -43.8390897288
        0.3520422825        0.3093616636      -44.6076971236
        0.3520422825        0.3241125334      -44.2154493473
        0.3520422825        0.3388634033      -43.3632250384
        0.3520422825        0.3536142731      -42.6364248869
        0.3520422825        0.3683651429      -42.3485312647
        0.3520422825        0.3831160127      -42.5347092653
        0.3520422825        0.3978668826      -43.0546763985
        0.3520422825        0.4126177524      -43.7231149010
        0.3520422825        0.4273686222      -44.4000349126
        0.3520422825        0.4421194921      -45.0173839140
        0.3520422825        0.4568703619      -45.5569588662
        0.3520422825        0.4716212317      -46.0091889722
        0.3520422825        0.4863721015      -46.3358602814
        0.3520422825        0.5011229714      -46.4473084204
        0.3520422825        0.5158738412      -46.1975347996
        0.3520422825        0.5306247110      -45.3997388790
        0.3520422825        0.5453755808      -43.8633388320
        0.3520422825        0.5601264507      -41.4468490566
        0.3520422825        0.5748773205      -38.1113205739
        0.3520422825        0.5896281903      -33.9537515863
        0.3520422825        0.6043790602      -29.2045882275
        0.3520422825        0.6191299300      -24.1871393929
        0.3520422825        0.6338807998      -19.2522329558
        0.3520422825        0.6486316696      -14.7104130807
        0.3520422825        0.6633825395      -10.7824045891
        0.3520422825        0.6781334093       -7.5787127879
        0.3520422825        0.6928842791       -5.1072532536
        0.3520422825        0.7076351490       -3.2995371573
        0.3520422825        0.7223860188       -2.0434782402
        0.3520422825        0.7371368886       -1.2131827649
        0.3520422825        0.7518877584       -0.6904362302
        0.3520422825        0.7666386283       -0.3766906602
        0.3520422825        0.7813894981       -0.1970420524
        0.3520422825        0.7961403679       -0.0988376075
        0.3520422825        0.8108912378       -0.0475528733
        0.3520422825        0.8256421076       -0.0219504869
        0.3520422825        0.8403929774       -0.0097242019
        0.3520422825        0.8551438472       -0.0041354564
        0.3520422825        0.8698947171       -0.0016886144
        0.3520422825        0.8846455869       -0.0006620229
        0.3520422825        0.8993964567       -0.0002491422
        0.3520422825        0.9141473266       -0.0000899557
        0.3520422825        0.9288981964       -0.0000311416
        0.3520422825        0.9436490662       -0.0000103259
        0.3520422825        0.9583999360       -0.0000032769
        0.3520422825        0.9731508059        0.0000000000
        0.3520422825        0.9879016757        0.0000000000
        0.3520422825        1.0026525455        0.0000000000
        0.3520422825        1.0174034154        0.0000000000
        0.3520422825        1.0321542852        0.0000000000
        0.3520422825        1.0469051550        0.0000000000
        0.3520422825        1.0616560248        0.0000000000
        0.3520422825        1.0764068947        0.0000000000
        0.3520422825        1.0911577645        0.0000000000
        0.3520422825        1.1059086343        0.0000000000
        0.3520422825        1.1206595042        0.0000000000
        0.3520422825        1.1354103740        0.0000000000
        0.3520422825        1.1501612438        0.0000000000
        0.3520422825        1.1649121136        0.0000000000
        0.3520422825        1.1796629835        0.0000000000
        0.3520422825        1.1944138533        0.0000000000
        0.3520422825        1.2091647231        0.0000000000
        0.3520422825        1.2239155929        0.0000000000
        0.3520422825        1.2386664628        0.0000000000
        0.3520422825        1.2534173326        0.0000000000
        0.3520422825        1.2681682024        0.0000000000
        0.3520422825        1.2829190723        0.0000000000
        0.3520422825        1.2976699421        0.0000000000
        0.3520422825        1.3124208119        0.0000000000
        0.3520422825        1.3271716817        0.0000000000
        0.3520422825        1.3419225516        0.0000000000
        0.3520422825        1.3566734214        0.0000000000
        0.3520422825        1.3714242912        0.0000000000
        0.3520422825        1.3861751611        0.0000000000
        0.3520422825        1.4009260309        0.0000000000
        0.3520422825        1.4156769007        0.0000000000
        0.3520422825        1.4304277705        0.0000000000
        0.3520422825        1.4451786404        0.0000000000
        0.3520422825        1.4599295102        0.0000000000
        0.3520422825        1.4746803800        0.0000000000
        0.3520422825        1.4894312499        0.0000000000
        0.3520422825        1.5041821197        0.0000000000
        0.3520422825        1.5189329895        0.0000000000
        0.3520422825        1.5336838593        0.0000000000
        0.3520422825        1.5484347292        0.0000000000
        0.3520422825        1.5631855990        0.0000000000

        0.3668635887        0.1028494860       -0.0896593557
        0.3668635887        0.1176003558       -0.2334233209
        0.3668635887        0.1323512257       -0.5591212277
        0.3668635887        0.1471020955       -1.2326332771
        0.3668635887        0.1618529653       -2.5021923649
        0.3668635887        0.1766038351       -4.6796680828
        0.3668635887        0.1913547050       -8.0694900350
        0.3668635887        0.2061055748      -12.8428380229
        0.3668635887        0.2208564446      -18.8922187208
        0.3668635887        0.2356073145      -25.7395126030
        0.3668635887        0.2503581843      -32.5763385895
        0.3668635887        0.2651090541      -38.4661172661
        0.3668635887        0.2798599239      -42.6472735449
        0.3668635887        0.2946107938      -44.8019184396
        0.3668635887        0.3093616636      -45.1533567925
        0.3668635887        0.3241125334      -44.3413005544
        0.3668635887        0.3388634033      -43.1436939451
        0.3668635887        0.3536142731      -42.1893644812
        0.3668635887        0.3683651429      -41.7912681775
        0.3668635887        0.3831160127      -41.9461607527
        0.3668635887        0.3978668826      -42.4556330653
        0.3668635887        0.4126177524      -43.0794694520
        0.3668635887        0.4273686222      -43.6465760219
        0.3668635887        0.4421194921      -44.0944899660
        0.3668635887        0.4568703619      -44.4496247227
        0.3668635887        0.4716212317      -44.7773391730
        0.3668635887        0.4863721015      -45.1267882731
        0.3668635887        0.5011229714      -45.4850742580
        0.3668635887        0.5158738412      -45.7495967497
        0.3668635887        0.5306247110      -45.7269345553
        0.3668635887        0.5453755808      -45.1642518004
        0.3668635887        0.5601264507      -43.8101762828
        0.3668635887        0.5748773205      -41.4888984917
        0.3668635887        0.5896281903      -38.1620566074
        0.3668635887        0.6043790602      -33.9548932438
        0.3668635887        0.6191299300      -29.1365329704
        0.3668635887        0.6338807998      -24.0622227790
        0.3668635887        0.6486316696      -19.0987148442
        0.3668635887        0.6633825395      -14.5568581202
        0.3668635887        0.6781334093      -10.6484939182
        0.3668635887        0.6928842791       -7.4732426580
        0.3668635887        0.7076351490       -5.0306327620
        0.3668635887        0.7223860188       -3.2475515717
        0.3668635887        0.7371368886       -2.0103358288
        0.3668635887        0.7518877584       -1.1933066831
        0.3668635887        0.7666386283       -0.6792517864
        0.3668635887        0.7813894981       -0.3708169749
        0.3668635887        0.7961403679       -0.1941869149
        0.3668635887        0.8108912378       -0.0975694598
        0.3668635887        0.8256421076       -0.0470493750
        0.3668635887        0.8403929774       -0.0217793552
        0.3668635887        0.8551438472       -0.0096796292
        0.3668635887        0.8698947171       -0.0041304866
        0.3668635887        0.8846455869       -0.0016919316
        0.3668635887        0.8993964567       -0.0006649817
        0.3668635887        0.9141473266       -0.0002506090
        0.3668635887        0.9288981964       -0.0000904974
        0.3668635887        0.9436490662       -0.0000312883
        0.3668635887        0.9583999360       -0.0000103524
        0.3668635887        0.9731508059       -0.0000032778
        0.3668635887        0.9879016757        0.0000000000
        0.3668635887        1.0026525455        0.0000000000
        0.3668635887        1.0174034154        0.0000000000
        0.3668635887        1.0321542852        0.0000000000
        0.3668635887        1.0469051550        0.0000000000
        0.3668635887        1.0616560248        0.0000000000
        0.3668635887        1.0764068947        0.0000000000
        0.3668635887        1.0911577645        0.0000000000
        0.3668635887        1.1059086343        0.0000000000
        0.3668635887        1.1206595042        0.0000000000
        0.3668635887        1.1354103740        0.0000000000
        0.3668635887        1.1501612438        0.0000000000
        0.3668635887        1.1649121136        0.0000000000
        0.3668635887        1.1796629835        0.0000000000
        0.3668635887        1.1944138533        0.0000000000
        0.3668635887        1.2091647231        0.0000000000
        0.3668635887        1.2239155929        0.0000000000
        0.3668635887        1.2386664628        0.0000000000
        0.3668635887        1.2534173326        0.0000000000
        0.3668635887        1.2681682024        0.0000000000
        0.3668635887        1.2829190723        0.0000000000
        0.3668635887        1.2976699421        0.0000000000
        0.3668635887        1.3124208119        0.0000000000
        0.3668635887        1.3271716817        0.0000000000
        0.3668635887        1.3419225516        0.0000000000
        0.3668635887        1.3566734214        0.0000000000
        0.3668635887        1.3714242912        0.0000000000
        0.3668635887        1.3861751611        0.0000000000
        0.3668635887        1.4009260309        0.0000000000
        0.3668635887        1.4156769007        0.0000000000
        0.3668635887        1.4304277705        0.0000000000
        0.3668635887        1.4451786404        0.0000000000
        0.3668635887        1.4599295102        0.0000000000
        0.3668635887        1.4746803800        0.0000000000
        0.3668635887        1.4894312499        0.0000000000
        0.3668635887        1.5041821197        0.0000000000
        0.3668635887        1.5189329895        0.0000000000
        0.3668635887        1.5336838593        0.0000000000
        0.3668635887        1.5484347292        0.0000000000
        0.3668635887        1.5631855990        0.0000000000

        0.3816848950        0.1028494860       -0.0960262629
        0.3816848950        0.1176003558       -0.2495659564
        0.3816848950        0.1323512257       -0.5966470796
        0.3816848950        0.1471020955       -1.3125948061
        0.3816848950        0.1618529653       -2.6583146556
        0.3816848950        0.1766038351       -4.9588295677
        0.3816848950        0.1913547050       -8.5262940307
        0.3816848950        0.2061055748      -13.5261513870
        0.3816848950        0.2208564446      -19.8251152295
        0.3816848950        0.2356073145      -26.8991559084
        0.3816848950        0.2503581843      -33.8839253540
        0.3816848950        0.2651090541      -39.7955860794
        0.3816848950        0.2798599239      -43.8540792585
        0.3816848950        0.2946107938      -45.7630706849
        0.3816848950        0.3093616636      -45.8031334212
        0.3816848950        0.3241125334      -44.6880419148
        0.3816848950        0.3388634033      -43.2613920398
        0.3816848950        0.3536142731      -42.1884413915
        0.3816848950        0.3683651429      -41.7803616662
        0.3816848950        0.3831160127      -41.9982206261
        0.3816848950        0.3978668826      -42.5881805228
        0.3816848950        0.4126177524      -43.2532950947
        0.3816848950        0.4273686222      -43.7818650046
        0.3816848950        0.4421194921      -44.0994953598
        0.3816848950        0.4568703619      -44.2547616113
        0.3816848950        0.4716212317      -44.3668245389
        0.3816848950        0.4863721015      -44.5605251326
        0.3816848950        0.5011229714      -44.9051286907
        0.3816848950        0.5158738412      -45.3681116975
        0.3816848950        0.5306247110      -45.7955901165
        0.3816848950        0.5453755808      -45.9293823099
        0.3816848950        0.5601264507      -45.4619115636
        0.3816848950        0.5748773205      -44.1159235422
        0.3816848950        0.5896281903      -41.7240425027
        0.3816848950        0.6043790602      -38.2812120029
        0.3816848950        0.6191299300      -33.9530038811
        0.3816848950        0.6338807998      -29.0395464642
        0.3816848950        0.6486316696      -23.9099544015
        0.3816848950        0.6633825395      -18.9292586789
        0.3816848950        0.6781334093      -14.3977863625
        0.3816848950        0.6928842791      -10.5149873847
        0.3816848950        0.7076351490       -7.3703935833
        0.3816848950        0.7223860188       -4.9570080322
        0.3816848950        0.7371368886       -3.1983478114
        0.3816848950        0.7518877584       -1.9796308109
        0.3816848950        0.7666386283       -1.1754631400
        0.3816848950        0.7813894981       -0.6696473069
        0.3816848950        0.7961403679       -0.3660724887
        0.3816848950        0.8108912378       -0.1920700342
        0.3816848950        0.8256421076       -0.0967412163
        0.3816848950        0.8403929774       -0.0467827836
        0.3816848950        0.8551438472       -0.0217215428
        0.3816848950        0.8698947171       -0.0096816445
        0.3816848950        0.8846455869       -0.0041408296
        0.3816848950        0.8993964567       -0.0016984311
        0.3816848950        0.9141473266       -0.0006676226
        0.3816848950        0.9288981964       -0.0002513439
        0.3816848950        0.9436490662       -0.0000905842
        0.3816848950        0.9583999360       -0.0000312497
        0.3816848950        0.9731508059       -0.0000103221
        0.3816848950        0.9879016757       -0.0000032655
        0.3816848950        1.0026525455        0.0000000000
        0.3816848950        1.0174034154        0.0000000000
        0.3816848950        1.0321542852        0.0000000000
        0.3816848950        1.0469051550        0.0000000000
        0.3816848950        1.0616560248        0.0000000000
        0.3816848950        1.0764068947        0.0000000000
        0.3816848950        1.0911577645        0.0000000000
        0.3816848950        1.1059086343        0.0000000000
        0.3816848950        1.1206595042        0.0000000000
        0.3816848950        1.1354103740        0.0000000000
        0.3816848950        1.1501612438        0.0000000000
        0.3816848950        1.1649121136        0.0000000000
        0.3816848950        1.1796629835        0.0000000000
        0.3816848950        1.1944138533        0.0000000000
        0.3816848950        1.2091647231        0.0000000000
        0.3816848950        1.2239155929        0.0000000000
        0.3816848950        1.2386664628        0.0000000000
        0.3816848950        1.2534173326        0.0000000000
        0.3816848950        1.2681682024        0.0000000000
        0.3816848950        1.2829190723        0.0000000000
        0.3816848950        1.2976699421        0.0000000000
        0.3816848950        1.3124208119        0.0000000000
        0.3816848950        1.3271716817        0.0000000000
        0.3816848950        1.3419225516        0.0000000000
        0.3816848950        1.3566734214        0.0000000000
        0.3816848950        1.3714242912        0.0000000000
        0.3816848950        1.3861751611        0.0000000000
        0.3816848950        1.4009260309        0.0000000000
        0.3816848950        1.4156769007        0.0000000000
        0.3816848950        1.4304277705        0.0000000000
        0.3816848950        1.4451786404        0.0000000000
        0.3816848950        1.4599295102        0.0000000000
        0.3816848950        1.4746803800        0.0000000000
        0.3816848950        1.4894312499        0.0000000000
        0.3816848950        1.5041821197        0.0000000000
        0.3816848950        1.5189329895        0.0000000000
        0.3816848950        1.5336838593        0.0000000000
        0.3816848950        1.5484347292        0.0000000000
        0.3816848950        1.5631855990        0.0000000000

        0.3965062013        0.1028494860       -0.1015542987
        0.3965062013        0.1176003558       -0.2636077106
        0.3965062013        0.1323512257       -0.6293622626
        0.3965062013        0.1471020955       -1.3824963739
        0.3965062013        0.1618529653       -2.7952575001
        0.3965062013        0.1766038351       -5.2047383826
        0.3965062013        0.1913547050       -8.9308740944
        0.3965062013        0.2061055748      -14.1356397384
        0.3965062013        0.2208564446      -20.6651122693
        0.3965062013        0.2356073145      -27.9569407775
        0.3965062013        0.2503581843      -35.0988448810
        0.3965062013        0.2651090541      -41.0651299452
        0.3965062013        0.2798599239      -45.0571844872
        0.3965062013        0.2946107938      -46.7937135861
        0.3965062013        0.3093616636      -46.6013716797
        0.3965062013        0.3241125334      -45.2561476768
        0.3965062013        0.3388634033      -43.6592717183
        0.3965062013        0.3536142731      -42.5111722244
        0.3965062013        0.3683651429      -42.1268262324
        0.3965062013        0.3831160127      -42.4413317889
        0.3965062013        0.3978668826      -43.1548438553
        0.3965062013        0.4126177524      -43.9182134718
        0.3965062013        0.4273686222      -44.4753640298
        0.3965062013        0.4421194921      -44.7266125681
        0.3965062013        0.4568703619      -44.7211338881
        0.3965062013        0.4716212317      -44.6063603595
        0.3965062013        0.4863721015      -44.5601076289
        0.3965062013        0.5011229714      -44.7220636438
        0.3965062013        0.5158738412      -45.1362904391
        0.3965062013        0.5306247110      -45.7166963232
        0.3965062013        0.5453755808      -46.2469923680
        0.3965062013        0.5601264507      -46.4199515270
        0.3965062013        0.5748773205      -45.9082871593
        0.3965062013        0.5896281903      -44.4471873905
        0.3965062013        0.6043790602      -41.9034064457
        0.3965062013        0.6191299300      -38.3107221190
        0.3965062013        0.6338807998      -33.8637653240
        0.3965062013        0.6486316696      -28.8756637233
        0.3965062013        0.6633825395      -23.7143054842
        0.3965062013        0.6781334093      -18.7351968596
        0.3965062013        0.6928842791      -14.2266190062
        0.3965062013        0.7076351490      -10.3770469065
        0.3965062013        0.7223860188       -7.2676291452
        0.3965062013        0.7371368886       -4.8859090431
        0.3965062013        0.7518877584       -3.1526329776
        0.3965062013        0.7666386283       -1.9523755208
        0.3965062013        0.7813894981       -1.1604812317
        0.3965062013        0.7961403679       -0.6621365344
        0.3965062013        0.8108912378       -0.3627046090
        0.3965062013        0.8256421076       -0.1907671744
        0.3965062013        0.8403929774       -0.0963396045
        0.3965062013        0.8551438472       -0.0467078014
        0.3965062013        0.8698947171       -0.0217320924
        0.3965062013        0.8846455869       -0.0096985249
        0.3965062013        0.8993964567       -0.0041488250
        0.3965062013        0.9141473266       -0.0017002032
        0.3965062013        0.9288981964       -0.0006672070
        0.3965062013        0.9436490662       -0.0002506980
        0.3965062013        0.9583999360       -0.0000902154
        0.3965062013        0.9731508059       -0.0000311084
        0.3965062013        0.9879016757       -0.0000102842
        0.3965062013        1.0026525455       -0.0000032614
        0.3965062013        1.0174034154        0.0000000000
        0.3965062013        1.0321542852        0.0000000000
        0.3965062013        1.0469051550        0.0000000000
        0.3965062013        1.0616560248        0.0000000000
        0.3965062013        1.0764068947        0.0000000000
        0.3965062013        1.0911577645        0.0000000000
        0.3965062013        1.1059086343        0.0000000000
        0.3965062013        1.1206595042        0.0000000000
        0.3965062013        1.1354103740        0.0000000000
        0.3965062013        1.1501612438        0.0000000000
        0.3965062013        1.1649121136        0.0000000000
        0.3965062013        1.1796629835        0.0000000000
        0.3965062013        1.1944138533        0.0000000000
        0.3965062013        1.2091647231        0.0000000000
        0.3965062013        1.2239155929        0.0000000000
        0.3965062013        1.2386664628        0.0000000000
        0.3965062013        1.2534173326        0.0000000000
        0.3965062013        1.2681682024        0.0000000000
        0.3965062013        1.2829190723        0.0000000000
        0.3965062013        1.2976699421        0.0000000000
        0.3965062013        1.3124208119        0.0000000000
        0.3965062013        1.3271716817        0.0000000000
        0.3965062013        1.3419225516        0.0000000000
        0.3965062013        1.3566734214        0.0000000000
        0.3965062013        1.3714242912        0.0000000000
        0.3965062013        1.3861751611        0.0000000000
        0.3965062013        1.4009260309        0.0000000000
        0.3965062013        1.4156769007        0.0000000000
        0.3965062013        1.4304277705        0.0000000000
        0.3965062013        1.4451786404        0.0000000000
        0.3965062013        1.4599295102        0.0000000000
        0.3965062013        1.4746803800        0.0000000000
        0.3965062013        1.4894312499        0.0000000000
        0.3965062013        1.5041821197        0.0000000000
        0.3965062013        1.5189329895        0.0000000000
        0.3965062013        1.5336838593        0.0000000000
        0.3965062013        1.5484347292        0.0000000000
        0.3965062013        1.5631855990        0.0000000000

        0.4113275075        0.1028494860       -0.1059359796
        0.4113275075        0.1176003558       -0.2748182535
        0.4113275075        0.1323512257       -0.6556910619
        0.4113275075        0.1471020955       -1.4392588069
        0.4113275075        0.1618529653       -2.9075936874
        0.4113275075        0.1766038351       -5.4088200499
        0.4113275075        0.1913547050       -9.2712044359
        0.4113275075        0.2061055748      -14.6565709249
        0.4113275075        0.2208564446      -21.3969075755
        0.4113275075        0.2356073145      -28.9002249108
        0.4113275075        0.2503581843      -36.2142169929
        0.4113275075        0.2651090541      -42.2746163392
        0.4113275075        0.2798599239      -46.2600169485
        0.4113275075        0.2946107938      -47.8923291391
        0.4113275075        0.3093616636      -47.5282774752
        0.4113275075        0.3241125334      -45.9915575931
        0.4113275075        0.3388634033      -44.2334864697
        0.4113275075        0.3536142731      -42.9919361683
        0.4113275075        0.3683651429      -42.5970093835
        0.4113275075        0.3831160127      -42.9743951334
        0.4113275075        0.3978668826      -43.7948086159
        0.4113275075        0.4126177524      -44.6684826585
        0.4113275075        0.4273686222      -45.2979224031
        0.4113275075        0.4421194921      -45.5506810219
        0.4113275075        0.4568703619      -45.4588476462
        0.4113275075        0.4716212317      -45.1727168379
        0.4113275075        0.4863721015      -44.8948834706
        0.4113275075        0.5011229714      -44.8115981282
        0.4113275075        0.5158738412      -45.0320468601
        0.4113275075        0.5306247110      -45.5455445388
        0.4113275075        0.5453755808      -46.2068594531
        0.4113275075        0.5601264507      -46.7560132490
        0.4113275075        0.5748773205      -46.8701390368
        0.4113275075        0.5896281903      -46.2349515881
        0.4113275075        0.6043790602      -44.6170160561
        0.4113275075        0.6191299300      -41.9180939007
        0.4113275075        0.6338807998      -38.1987390000
        0.4113275075        0.6486316696      -33.6671240817
        0.4113275075        0.6633825395      -28.6378481070
        0.4113275075        0.6781334093      -23.4722639226
        0.4113275075        0.6928842791      -18.5154415522
        0.4113275075        0.7076351490      -14.0443787210
        0.4113275075        0.7223860188      -10.2375085555
        0.4113275075        0.7371368886       -7.1685015992
        0.4113275075        0.7518877584       -4.8205011662
        0.4113275075        0.7666386283       -3.1126439268
        0.4113275075        0.7813894981       -1.9298750430
        0.4113275075        0.7961403679       -1.1489731005
        0.4113275075        0.8108912378       -0.6568930661
        0.4113275075        0.8256421076       -0.3606447676
        0.4113275075        0.8403929774       -0.1901085722
        0.4113275075        0.8551438472       -0.0961876580
        0.4113275075        0.8698947171       -0.0466892483
        0.4113275075        0.8846455869       -0.0217288503
        0.4113275075        0.8993964567       -0.0096902397
        0.4113275075        0.9141473266       -0.0041394246
        0.4113275075        0.9288981964       -0.0016935838
        0.4113275075        0.9436490662       -0.0006637756
        0.4113275075        0.9583999360       -0.0002493401
        0.4113275075        0.9731508059       -0.0000898214
        0.4113275075        0.9879016757       -0.0000310446
        0.4113275075        1.0026525455       -0.0000102975
        0.4113275075        1.0174034154       -0.0000032770
        0.4113275075        1.0321542852       -0.0000010002
        0.4113275075        1.0469051550        0.0000000000
        0.4113275075        1.0616560248        0.0000000000
        0.4113275075        1.0764068947        0.0000000000
        0.4113275075        1.0911577645        0.0000000000
        0.4113275075        1.1059086343        0.0000000000
        0.4113275075        1.1206595042        0.0000000000
        0.4113275075        1.1354103740        0.0000000000
        0.4113275075        1.1501612438        0.0000000000
        0.4113275075        1.1649121136        0.0000000000
        0.4113275075        1.1796629835        0.0000000000
        0.4113275075        1.1944138533        0.0000000000
        0.4113275075        1.2091647231        0.0000000000
        0.4113275075        1.2239155929        0.0000000000
        0.4113275075        1.2386664628        0.0000000000
        0.4113275075        1.2534173326        0.0000000000
        0.4113275075        1.2681682024        0.0000000000
        0.4113275075        1.2829190723        0.0000000000
        0.4113275075        1.2976699421        0.0000000000
        0.4113275075        1.3124208119        0.0000000000
        0.4113275075        1.3271716817        0.0000000000
        0.4113275075        1.3419225516        0.0000000000
        0.4113275075        1.3566734214        0.0000000000
        0.4113275075        1.3714242912        0.0000000000
        0.4113275075        1.3861751611        0.0000000000
        0.4113275075        1.4009260309        0.0000000000
        0.4113275075        1.4156769007        0.0000000000
        0.4113275075        1.4304277705        0.0000000000
        0.4113275075        1.4451786404        0.0000000000
        0.4113275075        1.4599295102        0.0000000000
        0.4113275075        1.4746803800        0.0000000000
        0.4113275075        1.4894312499        0.0000000000
        0.4113275075        1.5041821197        0.0000000000
        0.4113275075        1.5189329895        0.0000000000
        0.4113275075        1.5336838593        0.0000000000
        0.4113275075        1.5484347292        0.0000000000
        0.4113275075        1.5631855990        0.0000000000

        0.4261488138        0.1028494860       -0.1085320710
        0.4261488138        0.1176003558       -0.2816030988
        0.4261488138        0.1323512257       -0.6719903916
        0.4261488138        0.1471020955       -1.4752614021
        0.4261488138        0.1618529653       -2.9807377781
        0.4261488138        0.1766038351       -5.5455548214
        0.4261488138        0.1913547050       -9.5065109053
        0.4261488138        0.2061055748      -15.0295400570
        0.4261488138        0.2208564446      -21.9417230197
        0.4261488138        0.2356073145      -29.6341171521
        0.4261488138        0.2503581843      -37.1264204776
        0.4261488138        0.2651090541      -43.3214698149
        0.4261488138        0.2798599239      -47.3698875077
        0.4261488138        0.2946107938      -48.9802893580
        0.4261488138        0.3093616636      -48.5162725227
        0.4261488138        0.3241125334      -46.8273969697
        0.4261488138        0.3388634033      -44.9024929661
        0.4261488138        0.3536142731      -43.5179238195
        0.4261488138        0.3683651429      -43.0329083955
        0.4261488138        0.3831160127      -43.3858569848
        0.4261488138        0.3978668826      -44.2417030360
        0.4261488138        0.4126177524      -45.1891182989
        0.4261488138        0.4273686222      -45.8993361483
        0.4261488138        0.4421194921      -46.2062026853
        0.4261488138        0.4568703619      -46.1124486017
        0.4261488138        0.4716212317      -45.7491876778
        0.4261488138        0.4863721015      -45.3154336474
        0.4261488138        0.5011229714      -45.0147396044
        0.4261488138        0.5158738412      -44.9982149110
        0.4261488138        0.5306247110      -45.3206756347
        0.4261488138        0.5453755808      -45.9168051562
        0.4261488138        0.5601264507      -46.6029456318
        0.4261488138        0.5748773205      -47.1058509215
        0.4261488138        0.5896281903      -47.1135800780
        0.4261488138        0.6043790602      -46.3381121176
        0.4261488138        0.6191299300      -44.5761024096
        0.4261488138        0.6338807998      -41.7541728134
        0.4261488138        0.6486316696      -37.9481709475
        0.4261488138        0.6633825395      -33.3716303544
        0.4261488138        0.6781334093      -28.3362959610
        0.4261488138        0.6928842791      -23.1949783804
        0.4261488138        0.7076351490      -18.2814056363
        0.4261488138        0.7223860188      -13.8613167827
        0.4261488138        0.7371368886      -10.1041889128
        0.4261488138        0.7518877584       -7.0780467142
        0.4261488138        0.7666386283       -4.7635282690
        0.4261488138        0.7813894981       -3.0795900815
        0.4261488138        0.7961403679       -1.9124134370
        0.4261488138        0.8108912378       -1.1406878272
        0.4261488138        0.8256421076       -0.6534002000
        0.4261488138        0.8403929774       -0.3593234990
        0.4261488138        0.8551438472       -0.1896206100
        0.4261488138        0.8698947171       -0.0959705196
        0.4261488138        0.8846455869       -0.0465596148
        0.4261488138        0.8993964567       -0.0216437414
        0.4261488138        0.9141473266       -0.0096394073
        0.4261488138        0.9288981964       -0.0041137370
        0.4261488138        0.9436490662       -0.0016829447
        0.4261488138        0.9583999360       -0.0006603653
        0.4261488138        0.9731508059       -0.0002486492
        0.4261488138        0.9879016757       -0.0000898614
        0.4261488138        1.0026525455       -0.0000311673
        0.4261488138        1.0174034154       -0.0000103688
        0.4261488138        1.0321542852       -0.0000033066
        0.4261488138        1.0469051550       -0.0000010095
        0.4261488138        1.0616560248        0.0000000000
        0.4261488138        1.0764068947        0.0000000000
        0.4261488138        1.0911577645        0.0000000000
        0.4261488138        1.1059086343        0.0000000000
        0.4261488138        1.1206595042        0.0000000000
        0.4261488138        1.1354103740        0.0000000000
        0.4261488138        1.1501612438        0.0000000000
        0.4261488138        1.1649121136        0.0000000000
        0.4261488138        1.1796629835        0.0000000000
        0.4261488138        1.1944138533        0.0000000000
        0.4261488138        1.2091647231        0.0000000000
        0.4261488138        1.2239155929        0.0000000000
        0.4261488138        1.2386664628        0.0000000000
        0.4261488138        1.2534173326        0.0000000000
        0.4261488138        1.2681682024        0.0000000000
        0.4261488138        1.2829190723        0.0000000000
        0.4261488138        1.2976699421        0.0000000000
        0.4261488138        1.3124208119        0.0000000000
        0.4261488138        1.3271716817        0.0000000000
        0.4261488138        1.3419225516        0.0000000000
        0.4261488138        1.3566734214        0.0000000000
        0.4261488138        1.3714242912        0.0000000000
        0.4261488138        1.3861751611        0.0000000000
        0.4261488138        1.4009260309        0.0000000000
        0.4261488138        1.4156769007        0.0000000000
        0.4261488138        1.4304277705        0.0000000000
        0.4261488138        1.4451786404        0.0000000000
        0.4261488138        1.4599295102        0.0000000000
        0.4261488138        1.4746803800        0.0000000000
        0.4261488138        1.4894312499        0.0000000000
        0.4261488138        1.5041821197        0.0000000000
        0.4261488138        1.5189329895        0.0000000000
        0.4261488138        1.5336838593        0.0000000000
        0.4261488138        1.5484347292        0.0000000000
        0.4261488138        1.5631855990        0.0000000000

        0.4409701200        0.1028494860       -0.1084676524
        0.4409701200        0.1176003558       -0.2817263463
        0.4409701200        0.1323512257       -0.6730161467
        0.4409701200        0.1471020955       -1.4792182053
        0.4409701200        0.1618529653       -2.9924091346
        0.4409701200        0.1766038351       -5.5746097936
        0.4409701200        0.1913547050       -9.5698857858
        0.4409701200        0.2061055748      -15.1529204208
        0.4409701200        0.2208564446      -22.1583955792
        0.4409701200        0.2356073145      -29.9796225236
        0.4409701200        0.2503581843      -37.6288050326
        0.4409701200        0.2651090541      -43.9892946579
        0.4409701200        0.2798599239      -48.1824012371
        0.4409701200        0.2946107938      -49.8847908471
        0.4409701200        0.3093616636      -49.4357561532
        0.4409701200        0.3241125334      -47.6775762994
        0.4409701200        0.3388634033      -45.6130827696
        0.4409701200        0.3536142731      -44.0508157302
        0.4409701200        0.3683651429      -43.3908430319
        0.4409701200        0.3831160127      -43.6089164106
        0.4409701200        0.3978668826      -44.3935208707
        0.4409701200        0.4126177524      -45.3379029675
        0.4409701200        0.4273686222      -46.0993827421
        0.4409701200        0.4421194921      -46.4839547690
        0.4409701200        0.4568703619      -46.4590096807
        0.4409701200        0.4716212317      -46.1200308288
        0.4409701200        0.4863721015      -45.6381626903
        0.4409701200        0.5011229714      -45.2058917716
        0.4409701200        0.5158738412      -44.9886649087
        0.4409701200        0.5306247110      -45.0857523363
        0.4409701200        0.5453755808      -45.5031795226
        0.4409701200        0.5601264507      -46.1422558806
        0.4409701200        0.5748773205      -46.8069245587
        0.4409701200        0.5896281903      -47.2310284810
        0.4409701200        0.6043790602      -47.1228642256
        0.4409701200        0.6191299300      -46.2199351976
        0.4409701200        0.6338807998      -44.3429469079
        0.4409701200        0.6486316696      -41.4364584631
        0.4409701200        0.6633825395      -37.5856129735
        0.4409701200        0.6781334093      -33.0041255168
        0.4409701200        0.6928842791      -27.9964679004
        0.4409701200        0.7076351490      -22.9040646984
        0.4409701200        0.7223860188      -18.0488718995
        0.4409701200        0.7371368886      -13.6871211151
        0.4409701200        0.7518877584       -9.9820029136
        0.4409701200        0.7666386283       -6.9981961059
        0.4409701200        0.7813894981       -4.7152653449
        0.4409701200        0.7961403679       -3.0527853974
        0.4409701200        0.8108912378       -1.8987281277
        0.4409701200        0.8256421076       -1.1341421170
        0.4409701200        0.8403929774       -0.6503054139
        0.4409701200        0.8551438472       -0.3577521700
        0.4409701200        0.8698947171       -0.1887280830
        0.4409701200        0.8846455869       -0.0954357528
        0.4409701200        0.8993964567       -0.0462527415
        0.4409701200        0.9141473266       -0.0214864986
        0.4409701200        0.9288981964       -0.0095707704
        0.4409701200        0.9436490662       -0.0040896047
        0.4409701200        0.9583999360       -0.0016770628
        0.4409701200        0.9731508059       -0.0006601464
        0.4409701200        0.9879016757       -0.0002494038
        0.4409701200        1.0026525455       -0.0000903958
        0.4409701200        1.0174034154       -0.0000314093
        0.4409701200        1.0321542852       -0.0000104543
        0.4409701200        1.0469051550       -0.0000033299
        0.4409701200        1.0616560248       -0.0000010142
        0.4409701200        1.0764068947        0.0000000000
        0.4409701200        1.0911577645        0.0000000000
        0.4409701200        1.1059086343        0.0000000000
        0.4409701200        1.1206595042        0.0000000000
        0.4409701200        1.1354103740        0.0000000000
        0.4409701200        1.1501612438        0.0000000000
        0.4409701200        1.1649121136        0.0000000000
        0.4409701200        1.1796629835        0.0000000000
        0.4409701200        1.1944138533        0.0000000000
        0.4409701200        1.2091647231        0.0000000000
        0.4409701200        1.2239155929        0.0000000000
        0.4409701200        1.2386664628        0.0000000000
        0.4409701200        1.2534173326        0.0000000000
        0.4409701200        1.2681682024        0.0000000000
        0.4409701200        1.2829190723        0.0000000000
        0.4409701200        1.2976699421        0.0000000000
        0.4409701200        1.3124208119        0.0000000000
        0.4409701200        1.3271716817        0.0000000000
        0.4409701200        1.3419225516        0.0000000000
        0.4409701200        1.3566734214        0.0000000000
        0.4409701200        1.3714242912        0.0000000000
        0.4409701200        1.3861751611        0.0000000000
        0.4409701200        1.4009260309        0.0000000000
        0.4409701200        1.4156769007        0.0000000000
        0.4409701200        1.4304277705        0.0000000000
        0.4409701200        1.4451786404        0.0000000000
        0.4409701200        1.4599295102        0.0000000000
        0.4409701200        1.4746803800        0.0000000000
        0.4409701200        1.4894312499        0.0000000000
        0.4409701200        1.5041821197        0.0000000000
        0.4409701200        1.5189329895        0.0000000000
        0.4409701200        1.5336838593        0.0000000000
        0.4409701200        1.5484347292        0.0000000000
        0.4409701200        1.5631855990        0.0000000000

        0.4557914263        0.1028494860       -0.1049023652
        0.4557914263        0.1176003558       -0.2729847386
        0.4557914263        0.1323512257       -0.6534612823
        0.4557914263        0.1471020955       -1.4393855323
        0.4557914263        0.1618529653       -2.9187364709
        0.4557914263        0.1766038351       -5.4514203946
        0.4557914263        0.1913547050       -9.3849425089
        0.4557914263        0.2061055748      -14.9065556066
        0.4557914263        0.2208564446      -21.8736091853
        0.4557914263        0.2356073145      -29.7077911616
        0.4557914263        0.2503581843      -37.4449655486
        0.4557914263        0.2651090541      -43.9741854305
        0.4557914263        0.2798599239      -48.3950861062
        0.4557914263        0.2946107938      -50.3363293632
        0.4557914263        0.3093616636      -50.0764740735
        0.4557914263        0.3241125334      -48.4057104389
        0.4557914263        0.3388634033      -46.3029812993
        0.4557914263        0.3536142731      -44.5898316736
        0.4557914263        0.3683651429      -43.7106130015
        0.4557914263        0.3831160127      -43.7002839675
        0.4557914263        0.3978668826      -44.3021760089
        0.4557914263        0.4126177524      -45.1452189257
        0.4557914263        0.4273686222      -45.8965626522
        0.4557914263        0.4421194921      -46.3470797259
        0.4557914263        0.4568703619      -46.4299598512
        0.4557914263        0.4716212317      -46.1959628466
        0.4557914263        0.4863721015      -45.7712480807
        0.4557914263        0.5011229714      -45.3145376355
        0.4557914263        0.5158738412      -44.9799935463
        0.4557914263        0.5306247110      -44.8861473709
        0.4557914263        0.5453755808      -45.0901968360
        0.4557914263        0.5601264507      -45.5690273075
        0.4557914263        0.5748773205      -46.2107923871
        0.4557914263        0.5896281903      -46.8216147806
        0.4557914263        0.6043790602      -47.1499217011
        0.4557914263        0.6191299300      -46.9265817267
        0.4557914263        0.6338807998      -45.9140554788
        0.4557914263        0.6486316696      -43.9542561445
        0.4557914263        0.6633825395      -41.0041517902
        0.4557914263        0.6781334093      -37.1505203406
        0.4557914263        0.6928842791      -32.5998591358
        0.4557914263        0.7076351490      -27.6450760604
        0.4557914263        0.7223860188      -22.6161303916
        0.4557914263        0.7371368886      -17.8259931131
        0.4557914263        0.7518877584      -13.5246252798
        0.4557914263        0.7666386283       -9.8710483915
        0.4557914263        0.7813894981       -6.9275696328
        0.4557914263        0.7961403679       -4.6732877019
        0.4557914263        0.8108912378       -3.0291496238
        0.4557914263        0.8256421076       -1.8857064545
        0.4557914263        0.8403929774       -1.1268168808
        0.4557914263        0.8551438472       -0.6460013913
        0.4557914263        0.8698947171       -0.3551721811
        0.4557914263        0.8846455869       -0.1872338302
        0.4557914263        0.8993964567       -0.0946438127
        0.4557914263        0.9141473266       -0.0458858776
        0.4557914263        0.9288981964       -0.0213456355
        0.4557914263        0.9436490662       -0.0095307977
        0.4557914263        0.9583999360       -0.0040851366
        0.4557914263        0.9731508059       -0.0016806829
        0.4557914263        0.9879016757       -0.0006634078
        0.4557914263        1.0026525455       -0.0002510759
        0.4557914263        1.0174034154       -0.0000910366
        0.4557914263        1.0321542852       -0.0000316005
        0.4557914263        1.0469051550       -0.0000104934
        0.4557914263        1.0616560248       -0.0000033317
        0.4557914263        1.0764068947       -0.0000010109
        0.4557914263        1.0911577645        0.0000000000
        0.4557914263        1.1059086343        0.0000000000
        0.4557914263        1.1206595042        0.0000000000
        0.4557914263        1.1354103740        0.0000000000
        0.4557914263        1.1501612438        0.0000000000
        0.4557914263        1.1649121136        0.0000000000
        0.4557914263        1.1796629835        0.0000000000
        0.4557914263        1.1944138533        0.0000000000
        0.4557914263        1.2091647231        0.0000000000
        0.4557914263        1.2239155929        0.0000000000
        0.4557914263        1.2386664628        0.0000000000
        0.4557914263        1.2534173326        0.0000000000
        0.4557914263        1.2681682024        0.0000000000
        0.4557914263        1.2829190723        0.0000000000
        0.4557914263        1.2976699421        0.0000000000
        0.4557914263        1.3124208119        0.0000000000
        0.4557914263        1.3271716817        0.0000000000
        0.4557914263        1.3419225516        0.0000000000
        0.4557914263        1.3566734214        0.0000000000
        0.4557914263        1.3714242912        0.0000000000
        0.4557914263        1.3861751611        0.0000000000
        0.4557914263        1.4009260309        0.0000000000
        0.4557914263        1.4156769007        0.0000000000
        0.4557914263        1.4304277705        0.0000000000
        0.4557914263        1.4451786404        0.0000000000
        0.4557914263        1.4599295102        0.0000000000
        0.4557914263        1.4746803800        0.0000000000
        0.4557914263        1.4894312499        0.0000000000
        0.4557914263        1.5041821197        0.0000000000
        0.4557914263        1.5189329895        0.0000000000
        0.4557914263        1.5336838593        0.0000000000
        0.4557914263        1.5484347292        0.0000000000
        0.4557914263        1.5631855990        0.0000000000

        0.4706127326        0.1028494860       -0.0973880207
        0.4706127326        0.1176003558       -0.2541250641
        0.4706127326        0.1323512257       -0.6101135791
        0.4706127326        0.1471020955       -1.3482127342
        0.4706127326        0.1618529653       -2.7434373188
        0.4706127326        0.1766038351       -5.1437652567
        0.4706127326        0.1913547050       -8.8931553026
        0.4706127326        0.2061055748      -14.1928655665
        0.4706127326        0.2208564446      -20.9380435152
        0.4706127326        0.2356073145      -28.6090234905
        0.4706127326        0.2503581843      -36.3053367045
        0.4706127326        0.2651090541      -42.9592355705
        0.4706127326        0.2798599239      -47.6688902455
        0.4706127326        0.2946107938      -50.0076101302
        0.4706127326        0.3093616636      -50.1583349155
        0.4706127326        0.3241125334      -48.8078063437
        0.4706127326        0.3388634033      -46.8603956997
        0.4706127326        0.3536142731      -45.1161825236
        0.4706127326        0.3683651429      -44.0534165997
        0.4706127326        0.3831160127      -43.7785809513
        0.4706127326        0.3978668826      -44.1168749256
        0.4706127326        0.4126177524      -44.7645220197
        0.4706127326        0.4273686222      -45.4262930406
        0.4706127326        0.4421194921      -45.8970465674
        0.4706127326        0.4568703619      -46.0847965158
        0.4706127326        0.4716212317      -45.9953761080
        0.4706127326        0.4863721015      -45.7021723369
        0.4706127326        0.5011229714      -45.3161490832
        0.4706127326        0.5158738412      -44.9608704552
        0.4706127326        0.5306247110      -44.7506017723
        0.4706127326        0.5453755808      -44.7685624393
        0.4706127326        0.5601264507      -45.0454853795
        0.4706127326        0.5748773205      -45.5425823564
        0.4706127326        0.5896281903      -46.1447751157
        0.4706127326        0.6043790602      -46.6684280162
        0.4706127326        0.6191299300      -46.8839748318
        0.4706127326        0.6338807998      -46.5501092958
        0.4706127326        0.6486316696      -45.4541057254
        0.4706127326        0.6633825395      -43.4520252793
        0.4706127326        0.6781334093      -40.5018240718
        0.4706127326        0.6928842791      -36.6815529804
        0.4706127326        0.7076351490      -32.1856188252
        0.4706127326        0.7223860188      -27.2964502500
        0.4706127326        0.7371368886      -22.3365538409
        0.4706127326        0.7518877584      -17.6133628018
        0.4706127326        0.7666386283      -13.3720569139
        0.4706127326        0.7813894981       -9.7678368992
        0.4706127326        0.7961403679       -6.8611887024
        0.4706127326        0.8108912378       -4.6319141132
        0.4706127326        0.8256421076       -3.0035423961
        0.4706127326        0.8403929774       -1.8697427326
        0.4706127326        0.8551438472       -1.1168982013
        0.4706127326        0.8698947171       -0.6400575537
        0.4706127326        0.8846455869       -0.3518735333
        0.4706127326        0.8993964567       -0.1856057951
        0.4706127326        0.9141473266       -0.0939626395
        0.4706127326        0.9288981964       -0.0456653396
        0.4706127326        0.9436490662       -0.0213071155
        0.4706127326        0.9583999360       -0.0095433259
        0.4706127326        0.9731508059       -0.0041013568
        0.4706127326        0.9879016757       -0.0016901807
        0.4706127326        1.0026525455       -0.0006674190
        0.4706127326        1.0174034154       -0.0002523547
        0.4706127326        1.0321542852       -0.0000913103
        0.4706127326        1.0469051550       -0.0000316022
        0.4706127326        1.0616560248       -0.0000104589
        0.4706127326        1.0764068947       -0.0000033092
        0.4706127326        1.0911577645       -0.0000010005
        0.4706127326        1.1059086343        0.0000000000
        0.4706127326        1.1206595042        0.0000000000
        0.4706127326        1.1354103740        0.0000000000
        0.4706127326        1.1501612438        0.0000000000
        0.4706127326        1.1649121136        0.0000000000
        0.4706127326        1.1796629835        0.0000000000
        0.4706127326        1.1944138533        0.0000000000
        0.4706127326        1.2091647231        0.0000000000
        0.4706127326        1.2239155929        0.0000000000
        0.4706127326        1.2386664628        0.0000000000
        0.4706127326        1.2534173326        0.0000000000
        0.4706127326        1.2681682024        0.0000000000
        0.4706127326        1.2829190723        0.0000000000
        0.4706127326        1.2976699421        0.0000000000
        0.4706127326        1.3124208119        0.0000000000
        0.4706127326        1.3271716817        0.0000000000
        0.4706127326        1.3419225516        0.0000000000
        0.4706127326        1.3566734214        0.0000000000
        0.4706127326        1.3714242912        0.0000000000
        0.4706127326        1.3861751611        0.0000000000
        0.4706127326        1.4009260309        0.0000000000
        0.4706127326        1.4156769007        0.0000000000
        0.4706127326        1.4304277705        0.0000000000
        0.4706127326        1.4451786404        0.0000000000
        0.4706127326        1.4599295102        0.0000000000
        0.4706127326        1.4746803800        0.0000000000
        0.4706127326        1.4894312499        0.0000000000
        0.4706127326        1.5041821197        0.0000000000
        0.4706127326        1.5189329895        0.0000000000
        0.4706127326        1.5336838593        0.0000000000
        0.4706127326        1.5484347292        0.0000000000
        0.4706127326        1.5631855990        0.0000000000

        0.4854340388        0.1028494860       -0.0861561418
        0.4854340388        0.1176003558       -0.2256081783
        0.4854340388        0.1323512257       -0.5437185654
        0.4854340388        0.1471020955       -1.2065097644
        0.4854340388        0.1618529653       -2.4663694530
        0.4854340388        0.1766038351       -4.6478528770
        0.4854340388        0.1913547050       -8.0815839080
        0.4854340388        0.2061055748      -12.9805774340
        0.4854340388        0.2208564446      -19.2894004171
        0.4854340388        0.2356073145      -26.5758556218
        0.4854340388        0.2503581843      -34.0458765151
        0.4854340388        0.2651090541      -40.7205188821
        0.4854340388        0.2798599239      -45.7293479576
        0.4854340388        0.2946107938      -48.5969941780
        0.4854340388        0.3093616636      -49.3867392534
        0.4854340388        0.3241125334      -48.6341676382
        0.4854340388        0.3388634033      -47.1131630663
        0.4854340388        0.3536142731      -45.5551074236
        0.4854340388        0.3683651429      -44.4451602304
        0.4854340388        0.3831160127      -43.9576071725
        0.4854340388        0.3978668826      -44.0145892516
        0.4854340388        0.4126177524      -44.4051543906
        0.4854340388        0.4273686222      -44.8993179527
        0.4854340388        0.4421194921      -45.3196905459
        0.4854340388        0.4568703619      -45.5661143590
        0.4854340388        0.4716212317      -45.6091580515
        0.4854340388        0.4863721015      -45.4721884268
        0.4854340388        0.5011229714      -45.2145407416
        0.4854340388        0.5158738412      -44.9183957180
        0.4854340388        0.5306247110      -44.6757231523
        0.4854340388        0.5453755808      -44.5714353726
        0.4854340388        0.5601264507      -44.6630570764
        0.4854340388        0.5748773205      -44.9616809048
        0.4854340388        0.5896281903      -45.4200741171
        0.4854340388        0.6043790602      -45.9309692559
        0.4854340388        0.6191299300      -46.3346987811
        0.4854340388        0.6338807998      -46.4340131973
        0.4854340388        0.6486316696      -46.0158107983
        0.4854340388        0.6633825395      -44.8813903101
        0.4854340388        0.6781334093      -42.8847041156
        0.4854340388        0.6928842791      -39.9715953157
        0.4854340388        0.7076351490      -36.2067990491
        0.4854340388        0.7223860188      -31.7756135037
        0.4854340388        0.7371368886      -26.9555202695
        0.4854340388        0.7518877584      -22.0652798140
        0.4854340388        0.7666386283      -17.4077689911
        0.4854340388        0.7813894981      -13.2233917969
        0.4854340388        0.7961403679       -9.6642988848
        0.4854340388        0.8108912378       -6.7907927888
        0.4854340388        0.8256421076       -4.5847816415
        0.4854340388        0.8403929774       -2.9726299976
        0.4854340388        0.8551438472       -1.8502893946
        0.4854340388        0.8698947171       -1.1054991903
        0.4854340388        0.8846455869       -0.6340470631
        0.4854340388        0.8993964567       -0.3491391793
        0.4854340388        0.9141473266       -0.1846089096
        0.4854340388        0.9288981964       -0.0937319681
        0.4854340388        0.9436490662       -0.0456892568
        0.4854340388        0.9583999360       -0.0213718468
        0.4854340388        0.9731508059       -0.0095874733
        0.4854340388        0.9879016757       -0.0041218945
        0.4854340388        1.0026525455       -0.0016971799
        0.4854340388        1.0174034154       -0.0006688882
        0.4854340388        1.0321542852       -0.0002522355
        0.4854340388        1.0469051550       -0.0000909860
        0.4854340388        1.0616560248       -0.0000313910
        0.4854340388        1.0764068947       -0.0000103570
        0.4854340388        1.0911577645       -0.0000032667
        0.4854340388        1.1059086343        0.0000000000
        0.4854340388        1.1206595042        0.0000000000
        0.4854340388        1.1354103740        0.0000000000
        0.4854340388        1.1501612438        0.0000000000
        0.4854340388        1.1649121136        0.0000000000
        0.4854340388        1.1796629835        0.0000000000
        0.4854340388        1.1944138533        0.0000000000
        0.4854340388        1.2091647231        0.0000000000
        0.4854340388        1.2239155929        0.0000000000
        0.4854340388        1.2386664628        0.0000000000
        0.4854340388        1.2534173326        0.0000000000
        0.4854340388        1.2681682024        0.0000000000
        0.4854340388        1.2829190723        0.0000000000
        0.4854340388        1.2976699421        0.0000000000
        0.4854340388        1.3124208119        0.0000000000
        0.4854340388        1.3271716817        0.0000000000
        0.4854340388        1.3419225516        0.0000000000
        0.4854340388        1.3566734214        0.0000000000
        0.4854340388        1.3714242912        0.0000000000
        0.4854340388        1.3861751611        0.0000000000
        0.4854340388        1.4009260309        0.0000000000
        0.4854340388        1.4156769007        0.0000000000
        0.4854340388        1.4304277705        0.0000000000
        0.4854340388        1.4451786404        0.0000000000
        0.4854340388        1.4599295102        0.0000000000
        0.4854340388        1.4746803800        0.0000000000
        0.4854340388        1.4894312499        0.0000000000
        0.4854340388        1.5041821197        0.0000000000
        0.4854340388        1.5189329895        0.0000000000
        0.4854340388        1.5336838593        0.0000000000
        0.4854340388        1.5484347292        0.0000000000
        0.4854340388        1.5631855990        0.0000000000

        0.5002553451        0.1028494860       -0.0721857031
        0.5002553451        0.1176003558       -0.1898278619
        0.5002553451        0.1323512257       -0.4596078070
        0.5002553451        0.1471020955       -1.0250656517
        0.5002553451        0.1618529653       -2.1072948856
        0.5002553451        0.1766038351       -3.9962561462
        0.5002553451        0.1913547050       -6.9980746780
        0.5002553451        0.2061055748      -11.3312378578
        0.5002553451        0.2208564446      -16.9945371017
        0.5002553451        0.2356073145      -23.6639720605
        0.5002553451        0.2503581843      -30.6884894412
        0.5002553451        0.2651090541      -37.2233256060
        0.5002553451        0.2798599239      -42.4705453660
        0.5002553451        0.2946107938      -45.9287808103
        0.5002553451        0.3093616636      -47.5369275727
        0.5002553451        0.3241125334      -47.6477002502
        0.5002553451        0.3388634033      -46.8554081925
        0.5002553451        0.3536142731      -45.7706941793
        0.5002553451        0.3683651429      -44.8439883417
        0.5002553451        0.3831160127      -44.2940978587
        0.5002553451        0.3978668826      -44.1364896029
        0.5002553451        0.4126177524      -44.2652234966
        0.5002553451        0.4273686222      -44.5372487182
        0.5002553451        0.4421194921      -44.8278870025
        0.5002553451        0.4568703619      -45.0523351141
        0.5002553451        0.4716212317      -45.1651030445
        0.5002553451        0.4863721015      -45.1528212701
        0.5002553451        0.5011229714      -45.0294708488
        0.5002553451        0.5158738412      -44.8340741491
        0.5002553451        0.5306247110      -44.6256549200
        0.5002553451        0.5453755808      -44.4714630411
        0.5002553451        0.5601264507      -44.4299441433
        0.5002553451        0.5748773205      -44.5345316704
        0.5002553451        0.5896281903      -44.7837751503
        0.5002553451        0.6043790602      -45.1380091518
        0.5002553451        0.6191299300      -45.5179036809
        0.5002553451        0.6338807998      -45.8012399520
        0.5002553451        0.6486316696      -45.8212142785
        0.5002553451        0.6633825395      -45.3761779778
        0.5002553451        0.6781334093      -44.2594764097
        0.5002553451        0.6928842791      -42.3074447682
        0.5002553451        0.7076351490      -39.4504107528
        0.5002553451        0.7223860188      -35.7456130434
        0.5002553451        0.7371368886      -31.3771250602
        0.5002553451        0.7518877584      -26.6222332199
        0.5002553451        0.7666386283      -21.7971404905
        0.5002553451        0.7813894981      -17.2002820192
        0.5002553451        0.7961403679      -13.0682695326
        0.5002553451        0.8108912378       -9.5518418115
        0.5002553451        0.8256421076       -6.7120186124
        0.5002553451        0.8403929774       -4.5321852314
        0.5002553451        0.8551438472       -2.9398845241
        0.5002553451        0.8698947171       -1.8318030993
        0.5002553451        0.8846455869       -1.0963713541
        0.5002553451        0.8993964567       -0.6303358540
        0.5002553451        0.9141473266       -0.3480814693
        0.5002553451        0.9288981964       -0.1845721097
        0.5002553451        0.9436490662       -0.0939345800
        0.5002553451        0.9583999360       -0.0458556584
        0.5002553451        0.9731508059       -0.0214572957
        0.5002553451        0.9879016757       -0.0096181845
        0.5002553451        1.0026525455       -0.0041277971
        0.5002553451        1.0174034154       -0.0016954668
        0.5002553451        1.0321542852       -0.0006663676
        0.5002553451        1.0469051550       -0.0002505756
        0.5002553451        1.0616560248       -0.0000901416
        0.5002553451        1.0764068947       -0.0000310165
        0.5002553451        1.0911577645       -0.0000102040
        0.5002553451        1.1059086343       -0.0000032084
        0.5002553451        1.1206595042        0.0000000000
        0.5002553451        1.1354103740        0.0000000000
        0.5002553451        1.1501612438        0.0000000000
        0.5002553451        1.1649121136        0.0000000000
        0.5002553451        1.1796629835        0.0000000000
        0.5002553451        1.1944138533        0.0000000000
        0.5002553451        1.2091647231        0.0000000000
        0.5002553451        1.2239155929        0.0000000000
        0.5002553451        1.2386664628        0.0000000000
        0.5002553451        1.2534173326        0.0000000000
        0.5002553451        1.2681682024        0.0000000000
        0.5002553451        1.2829190723        0.0000000000
        0.5002553451        1.2976699421        0.0000000000
        0.5002553451        1.3124208119        0.0000000000
        0.5002553451        1.3271716817        0.0000000000
        0.5002553451        1.3419225516        0.0000000000
        0.5002553451        1.3566734214        0.0000000000
        0.5002553451        1.3714242912        0.0000000000
        0.5002553451        1.3861751611        0.0000000000
        0.5002553451        1.4009260309        0.0000000000
        0.5002553451        1.4156769007        0.0000000000
        0.5002553451        1.4304277705        0.0000000000
        0.5002553451        1.4451786404        0.0000000000
        0.5002553451        1.4599295102        0.0000000000
        0.5002553451        1.4746803800        0.0000000000
        0.5002553451        1.4894312499        0.0000000000
        0.5002553451        1.5041821197        0.0000000000
        0.5002553451        1.5189329895        0.0000000000
        0.5002553451        1.5336838593        0.0000000000
        0.5002553451        1.5484347292        0.0000000000
        0.5002553451        1.5631855990        0.0000000000

        0.5150766514        0.1028494860       -0.0569966528
        0.5150766514        0.1176003558       -0.1506247052
        0.5150766514        0.1323512257       -0.3666663961
        0.5150766514        0.1471020955       -0.8226839150
        0.5150766514        0.1618529653       -1.7025707922
        0.5150766514        0.1766038351       -3.2530867852
        0.5150766514        0.1913547050       -5.7454605091
        0.5150766514        0.2061055748       -9.3942707262
        0.5150766514        0.2208564446      -14.2488891620
        0.5150766514        0.2356073145      -20.1009544370
        0.5150766514        0.2503581843      -26.4643800521
        0.5150766514        0.2651090541      -32.6637777551
        0.5150766514        0.2798599239      -38.0149371789
        0.5150766514        0.2946107938      -42.0261948154
        0.5150766514        0.3093616636      -44.5305378305
        0.5150766514        0.3241125334      -45.6920422730
        0.5150766514        0.3388634033      -45.8960519953
        0.5150766514        0.3536142731      -45.5873706820
        0.5150766514        0.3683651429      -45.1328405334
        0.5150766514        0.3831160127      -44.7548181863
        0.5150766514        0.3978668826      -44.5368874370
        0.5150766514        0.4126177524      -44.4713177838
        0.5150766514        0.4273686222      -44.5115416308
        0.5150766514        0.4421194921      -44.6065002444
        0.5150766514        0.4568703619      -44.7130749666
        0.5150766514        0.4716212317      -44.7960716356
        0.5150766514        0.4863721015      -44.8276123822
        0.5150766514        0.5011229714      -44.7915997110
        0.5150766514        0.5158738412      -44.6905181024
        0.5150766514        0.5306247110      -44.5476500202
        0.5150766514        0.5453755808      -44.4005528513
        0.5150766514        0.5601264507      -44.2886564991
        0.5150766514        0.5748773205      -44.2426998867
        0.5150766514        0.5896281903      -44.2814187421
        0.5150766514        0.6043790602      -44.4126826530
        0.5150766514        0.6191299300      -44.6296238231
        0.5150766514        0.6338807998      -44.8946957405
        0.5150766514        0.6486316696      -45.1161236219
        0.5150766514        0.6633825395      -45.1330863002
        0.5150766514        0.6781334093      -44.7274295349
        0.5150766514        0.6928842791      -43.6674633813
        0.5150766514        0.7076351490      -41.7710296676
        0.5150766514        0.7223860188      -38.9630784320
        0.5150766514        0.7371368886      -35.3050471900
        0.5150766514        0.7518877584      -30.9868254175
        0.5150766514        0.7666386283      -26.2876192096
        0.5150766514        0.7813894981      -21.5212439009
        0.5150766514        0.7961403679      -16.9821008086
        0.5150766514        0.8108912378      -12.9034920532
        0.5150766514        0.8256421076       -9.4341262186
        0.5150766514        0.8403929774       -6.6337266949
        0.5150766514        0.8551438472       -4.4847637747
        0.5150766514        0.8698947171       -2.9145046206
        0.5150766514        0.8846455869       -1.8203781195
        0.5150766514        0.8993964567       -1.0925181558
        0.5150766514        0.9141473266       -0.6298048003
        0.5150766514        0.9288981964       -0.3485528113
        0.5150766514        0.9436490662       -0.1850729448
        0.5150766514        0.9583999360       -0.0942190957
        0.5150766514        0.9731508059       -0.0459607158
        0.5150766514        0.9879016757       -0.0214717363
        0.5150766514        1.0026525455       -0.0096034388
        0.5150766514        1.0174034154       -0.0041112600
        0.5150766514        1.0321542852       -0.0016844727
        0.5150766514        1.0469051550       -0.0006604649
        0.5150766514        1.0616560248       -0.0002477752
        0.5150766514        1.0764068947       -0.0000889084
        0.5150766514        1.0911577645       -0.0000304980
        0.5150766514        1.1059086343       -0.0000099947
        0.5150766514        1.1206595042       -0.0000031268
        0.5150766514        1.1354103740        0.0000000000
        0.5150766514        1.1501612438        0.0000000000
        0.5150766514        1.1649121136        0.0000000000
        0.5150766514        1.1796629835        0.0000000000
        0.5150766514        1.1944138533        0.0000000000
        0.5150766514        1.2091647231        0.0000000000
        0.5150766514        1.2239155929        0.0000000000
        0.5150766514        1.2386664628        0.0000000000
        0.5150766514        1.2534173326        0.0000000000
        0.5150766514        1.2681682024        0.0000000000
        0.5150766514        1.2829190723        0.0000000000
        0.5150766514        1.2976699421        0.0000000000
        0.5150766514        1.3124208119        0.0000000000
        0.5150766514        1.3271716817        0.0000000000
        0.5150766514        1.3419225516        0.0000000000
        0.5150766514        1.3566734214        0.0000000000
        0.5150766514        1.3714242912        0.0000000000
        0.5150766514        1.3861751611        0.0000000000
        0.5150766514        1.4009260309        0.0000000000
        0.5150766514        1.4156769007        0.0000000000
        0.5150766514        1.4304277705        0.0000000000
        0.5150766514        1.4451786404        0.0000000000
        0.5150766514        1.4599295102        0.0000000000
        0.5150766514        1.4746803800        0.0000000000
        0.5150766514        1.4894312499        0.0000000000
        0.5150766514        1.5041821197        0.0000000000
        0.5150766514        1.5189329895        0.0000000000
        0.5150766514        1.5336838593        0.0000000000
        0.5150766514        1.5484347292        0.0000000000
        0.5150766514        1.5631855990        0.0000000000

        0.5298979576        0.1028494860       -0.0422482074
        0.5298979576        0.1176003558       -0.1122763332
        0.5298979576        0.1323512257       -0.2750120624
        0.5298979576        0.1471020955       -0.6213111494
        0.5298979576        0.1618529653       -1.2958284538
        0.5298979576        0.1766038351       -2.4977776263
        0.5298979576        0.1913547050       -4.4559982688
        0.5298979576        0.2061055748       -7.3706860382
        0.5298979576        0.2208564446      -11.3305001474
        0.5298979576        0.2356073145      -16.2351868089
        0.5298979576        0.2503581843      -21.7658717501
        0.5298979576        0.2651090541      -27.4334193347
        0.5298979576        0.2798599239      -32.6992962200
        0.5298979576        0.2946107938      -37.1226041185
        0.5298979576        0.3093616636      -40.4691627417
        0.5298979576        0.3241125334      -42.7379684419
        0.5298979576        0.3388634033      -44.1047880797
        0.5298979576        0.3536142731      -44.8225616258
        0.5298979576        0.3683651429      -45.1301045197
        0.5298979576        0.3831160127      -45.2027848519
        0.5298979576        0.3978668826      -45.1486184327
        0.5298979576        0.4126177524      -45.0306431064
        0.5298979576        0.4273686222      -44.8912517850
        0.5298979576        0.4421194921      -44.7635576577
        0.5298979576        0.4568703619      -44.6692013820
        0.5298979576        0.4716212317      -44.6119239840
        0.5298979576        0.4863721015      -44.5771100786
        0.5298979576        0.5011229714      -44.5407472889
        0.5298979576        0.5158738412      -44.4826873474
        0.5298979576        0.5306247110      -44.3953147096
        0.5298979576        0.5453755808      -44.2826822982
        0.5298979576        0.5601264507      -44.1536713461
        0.5298979576        0.5748773205      -44.0182396454
        0.5298979576        0.5896281903      -43.8924398602
        0.5298979576        0.6043790602      -43.8072557591
        0.5298979576        0.6191299300      -43.8076147749
        0.5298979576        0.6338807998      -43.9305577240
        0.5298979576        0.6486316696      -44.1660540523
        0.5298979576        0.6633825395      -44.4201829664
        0.5298979576        0.6781334093      -44.5052499284
        0.5298979576        0.6928842791      -44.1698082326
        0.5298979576        0.7076351490      -43.1608144499
        0.5298979576        0.7223860188      -41.2939362343
        0.5298979576        0.7371368886      -38.5057176547
        0.5298979576        0.7518877584      -34.8718884160
        0.5298979576        0.7666386283      -30.5909842371
        0.5298979576        0.7813894981      -25.9431933867
        0.5298979576        0.7961403679      -21.2380982685
        0.5298979576        0.8108912378      -16.7638728799
        0.5298979576        0.8256421076      -12.7475664970
        0.5298979576        0.8403929774       -9.3325422584
        0.5298979576        0.8551438472       -6.5748338372
        0.5298979576        0.8698947171       -4.4555667425
        0.5298979576        0.8846455869       -2.9031334436
        0.5298979576        0.8993964567       -1.8178346553
        0.5298979576        0.9141473266       -1.0932013391
        0.5298979576        0.9288981964       -0.6309714005
        0.5298979576        0.9436490662       -0.3492893879
        0.5298979576        0.9583999360       -0.1853352350
        0.5298979576        0.9731508059       -0.0942131998
        0.5298979576        0.9879016757       -0.0458665976
        0.5298979576        1.0026525455       -0.0213807283
        0.5298979576        1.0174034154       -0.0095419621
        0.5298979576        1.0321542852       -0.0040765604
        0.5298979576        1.0469051550       -0.0016668850
        0.5298979576        1.0616560248       -0.0006521114
        0.5298979576        1.0764068947       -0.0002439548
        0.5298979576        1.0911577645       -0.0000872101
        0.5298979576        1.1059086343       -0.0000297697
        0.5298979576        1.1206595042       -0.0000096967
        0.5298979576        1.1354103740       -0.0000030115
        0.5298979576        1.1501612438        0.0000000000
        0.5298979576        1.1649121136        0.0000000000
        0.5298979576        1.1796629835        0.0000000000
        0.5298979576        1.1944138533        0.0000000000
        0.5298979576        1.2091647231        0.0000000000
        0.5298979576        1.2239155929        0.0000000000
        0.5298979576        1.2386664628        0.0000000000
        0.5298979576        1.2534173326        0.0000000000
        0.5298979576        1.2681682024        0.0000000000
        0.5298979576        1.2829190723        0.0000000000
        0.5298979576        1.2976699421        0.0000000000
        0.5298979576        1.3124208119        0.0000000000
        0.5298979576        1.3271716817        0.0000000000
        0.5298979576        1.3419225516        0.0000000000
        0.5298979576        1.3566734214        0.0000000000
        0.5298979576        1.3714242912        0.0000000000
        0.5298979576        1.3861751611        0.0000000000
        0.5298979576        1.4009260309        0.0000000000
        0.5298979576        1.4156769007        0.0000000000
        0.5298979576        1.4304277705        0.0000000000
        0.5298979576        1.4451786404        0.0000000000
        0.5298979576        1.4599295102        0.0000000000
        0.5298979576        1.4746803800        0.0000000000
        0.5298979576        1.4894312499        0.0000000000
        0.5298979576        1.5041821197        0.0000000000
        0.5298979576        1.5189329895        0.0000000000
        0.5298979576        1.5336838593        0.0000000000
        0.5298979576        1.5484347292        0.0000000000
        0.5298979576        1.5631855990        0.0000000000

        0.5447192639        0.1028494860       -0.0293131811
        0.5447192639        0.1176003558       -0.0783939368
        0.5447192639        0.1323512257       -0.1933722824
        0.5447192639        0.1471020955       -0.4403236669
        0.5447192639        0.1618529653       -0.9265772185
        0.5447192639        0.1766038351       -1.8042910597
        0.5447192639        0.1913547050       -3.2567270144
        0.5447192639        0.2061055748       -5.4604923301
        0.5447192639        0.2208564446       -8.5275416192
        0.5447192639        0.2356073145      -12.4456475962
        0.5447192639        0.2503581843      -17.0459176568
        0.5447192639        0.2651090541      -22.0205642212
        0.5447192639        0.2798599239      -26.9919137069
        0.5447192639        0.2946107938      -31.6062561081
        0.5447192639        0.3093616636      -35.6119479061
        0.5447192639        0.3241125334      -38.8908201035
        0.5447192639        0.3388634033      -41.4389807898
        0.5447192639        0.3536142731      -43.3189851538
        0.5447192639        0.3683651429      -44.6141809383
        0.5447192639        0.3831160127      -45.4056630005
        0.5447192639        0.3978668826      -45.7731096762
        0.5447192639        0.4126177524      -45.8061011781
        0.5447192639        0.4273686222      -45.6096479360
        0.5447192639        0.4421194921      -45.2954723061
        0.5447192639        0.4568703619      -44.9623636929
        0.5447192639        0.4716212317      -44.6769638786
        0.5447192639        0.4863721015      -44.4660646889
        0.5447192639        0.5011229714      -44.3237342630
        0.5447192639        0.5158738412      -44.2269944729
        0.5447192639        0.5306247110      -44.1493584049
        0.5447192639        0.5453755808      -44.0657444050
        0.5447192639        0.5601264507      -43.9518059271
        0.5447192639        0.5748773205      -43.7871691418
        0.5447192639        0.5896281903      -43.5685956981
        0.5447192639        0.6043790602      -43.3271489865
        0.5447192639        0.6191299300      -43.1331273963
        0.5447192639        0.6338807998      -43.0745193252
        0.5447192639        0.6486316696      -43.2103458179
        0.5447192639        0.6633825395      -43.5190132060
        0.5447192639        0.6781334093      -43.8695135218
        0.5447192639        0.6928842791      -44.0336960195
        0.5447192639        0.7076351490      -43.7373448761
        0.5447192639        0.7223860188      -42.7299233520
        0.5447192639        0.7371368886      -40.8474985933
        0.5447192639        0.7518877584      -38.0505971615
        0.5447192639        0.7666386283      -34.4310775274
        0.5447192639        0.7813894981      -30.1918788830
        0.5447192639        0.7961403679      -25.6081038780
        0.5447192639        0.8108912378      -20.9791504726
        0.5447192639        0.8256421076      -16.5817734209
        0.5447192639        0.8403929774      -12.6331565866
        0.5447192639        0.8551438472       -9.2702914028
        0.5447192639        0.8698947171       -6.5472672557
        0.5447192639        0.8846455869       -4.4472594643
        0.5447192639        0.8993964567       -2.9030709093
        0.5447192639        0.9141473266       -1.8197731953
        0.5447192639        0.9288981964       -1.0945821802
        0.5447192639        0.9436490662       -0.6313472377
        0.5447192639        0.9583999360       -0.3490233764
        0.5447192639        0.9731508059       -0.1848641407
        0.5447192639        0.9879016757       -0.0937925593
        0.5447192639        1.0026525455       -0.0455767336
        0.5447192639        1.0174034154       -0.0212089251
        0.5447192639        1.0321542852       -0.0094492601
        0.5447192639        1.0469051550       -0.0040291520
        0.5447192639        1.0616560248       -0.0016433096
        0.5447192639        1.0764068947       -0.0006406218
        0.5447192639        1.0911577645       -0.0002385176
        0.5447192639        1.1059086343       -0.0000847551
        0.5447192639        1.1206595042       -0.0000287281
        0.5447192639        1.1354103740       -0.0000092849
        0.5447192639        1.1501612438       -0.0000028615
        0.5447192639        1.1649121136        0.0000000000
        0.5447192639        1.1796629835        0.0000000000
        0.5447192639        1.1944138533        0.0000000000
        0.5447192639        1.2091647231        0.0000000000
        0.5447192639        1.2239155929        0.0000000000
        0.5447192639        1.2386664628        0.0000000000
        0.5447192639        1.2534173326        0.0000000000
        0.5447192639        1.2681682024        0.0000000000
        0.5447192639        1.2829190723        0.0000000000
        0.5447192639        1.2976699421        0.0000000000
        0.5447192639        1.3124208119        0.0000000000
        0.5447192639        1.3271716817        0.0000000000
        0.5447192639        1.3419225516        0.0000000000
        0.5447192639        1.3566734214        0.0000000000
        0.5447192639        1.3714242912        0.0000000000
        0.5447192639        1.3861751611        0.0000000000
        0.5447192639        1.4009260309        0.0000000000
        0.5447192639        1.4156769007        0.0000000000
        0.5447192639        1.4304277705        0.0000000000
        0.5447192639        1.4451786404        0.0000000000
        0.5447192639        1.4599295102        0.0000000000
        0.5447192639        1.4746803800        0.0000000000
        0.5447192639        1.4894312499        0.0000000000
        0.5447192639        1.5041821197        0.0000000000
        0.5447192639        1.5189329895        0.0000000000
        0.5447192639        1.5336838593        0.0000000000
        0.5447192639        1.5484347292        0.0000000000
        0.5447192639        1.5631855990        0.0000000000

        0.5595405701        0.1028494860       -0.0189970531
        0.5595405701        0.1176003558       -0.0511656651
        0.5595405701        0.1323512257       -0.1272138017
        0.5595405701        0.1471020955       -0.2922837018
        0.5595405701        0.1618529653       -0.6213710618
        0.5595405701        0.1766038351       -1.2242593168
        0.5595405701        0.1913547050       -2.2399854201
        0.5595405701        0.2061055748       -3.8155188293
        0.5595405701        0.2208564446       -6.0693620763
        0.5595405701        0.2356073145       -9.0501436687
        0.5595405701        0.2503581843      -12.7074154676
        0.5595405701        0.2651090541      -16.8902584636
        0.5595405701        0.2798599239      -21.3771869736
        0.5595405701        0.2946107938      -25.9245889706
        0.5595405701        0.3093616636      -30.3115270437
        0.5595405701        0.3241125334      -34.3631146817
        0.5595405701        0.3388634033      -37.9497172543
        0.5595405701        0.3536142731      -40.9740212108
        0.5595405701        0.3683651429      -43.3626997881
        0.5595405701        0.3831160127      -45.0722115766
        0.5595405701        0.3978668826      -46.1055052802
        0.5595405701        0.4126177524      -46.5269073139
        0.5595405701        0.4273686222      -46.4618362670
        0.5595405701        0.4421194921      -46.0760185085
        0.5595405701        0.4568703619      -45.5404243088
        0.5595405701        0.4716212317      -44.9962067992
        0.5595405701        0.4863721015      -44.5336209544
        0.5595405701        0.5011229714      -44.1904673619
        0.5595405701        0.5158738412      -43.9646042645
        0.5595405701        0.5306247110      -43.8290691469
        0.5595405701        0.5453755808      -43.7416081716
        0.5595405701        0.5601264507      -43.6500391331
        0.5595405701        0.5748773205      -43.5021390200
        0.5595405701        0.5896281903      -43.2659668948
        0.5595405701        0.6043790602      -42.9545491703
        0.5595405701        0.6191299300      -42.6377900251
        0.5595405701        0.6338807998      -42.4255658420
        0.5595405701        0.6486316696      -42.4211881390
        0.5595405701        0.6633825395      -42.6637338920
        0.5595405701        0.6781334093      -43.0870293025
        0.5595405701        0.6928842791      -43.5156432911
        0.5595405701        0.7076351490      -43.6997100087
        0.5595405701        0.7223860188      -43.3733037162
        0.5595405701        0.7371368886      -42.3148473853
        0.5595405701        0.7518877584      -40.3929158344
        0.5595405701        0.7666386283      -37.5900911501
        0.5595405701        0.7813894981      -34.0045673747
        0.5595405701        0.7961403679      -29.8322664860
        0.5595405701        0.8108912378      -25.3337022306
        0.5595405701        0.8256421076      -20.7919318833
        0.5595405701        0.8403929774      -16.4701244805
        0.5595405701        0.8551438472      -12.5774590849
        0.5595405701        0.8698947171       -9.2493262633
        0.5595405701        0.8846455869       -6.5433676338
        0.5595405701        0.8993964567       -4.4488433219
        0.5595405701        0.9141473266       -2.9044849796
        0.5595405701        0.9288981964       -1.8194825477
        0.5595405701        0.9436490662       -1.0930408822
        0.5595405701        0.9583999360       -0.6294526960
        0.5595405701        0.9731508059       -0.3473921454
        0.5595405701        0.9879016757       -0.1837113145
        0.5595405701        1.0026525455       -0.0930762197
        0.5595405701        1.0174034154       -0.0451663958
        0.5595405701        1.0321542852       -0.0209836715
        0.5595405701        1.0469051550       -0.0093276046
        0.5595405701        1.0616560248       -0.0039641423
        0.5595405701        1.0764068947       -0.0016093901
        0.5595405701        1.0911577645       -0.0006237052
        0.5595405701        1.1059086343       -0.0002306017
        0.5595405701        1.1206595042       -0.0000813191
        0.5595405701        1.1354103740       -0.0000273504
        0.5595405701        1.1501612438       -0.0000087763
        0.5595405701        1.1649121136       -0.0000026879
        0.5595405701        1.1796629835        0.0000000000
        0.5595405701        1.1944138533        0.0000000000
        0.5595405701        1.2091647231        0.0000000000
        0.5595405701        1.2239155929        0.0000000000
        0.5595405701        1.2386664628        0.0000000000
        0.5595405701        1.2534173326        0.0000000000
        0.5595405701        1.2681682024        0.0000000000
        0.5595405701        1.2829190723        0.0000000000
        0.5595405701        1.2976699421        0.0000000000
        0.5595405701        1.3124208119        0.0000000000
        0.5595405701        1.3271716817        0.0000000000
        0.5595405701        1.3419225516        0.0000000000
        0.5595405701        1.3566734214        0.0000000000
        0.5595405701        1.3714242912        0.0000000000
        0.5595405701        1.3861751611        0.0000000000
        0.5595405701        1.4009260309        0.0000000000
        0.5595405701        1.4156769007        0.0000000000
        0.5595405701        1.4304277705        0.0000000000
        0.5595405701        1.4451786404        0.0000000000
        0.5595405701        1.4599295102        0.0000000000
        0.5595405701        1.4746803800        0.0000000000
        0.5595405701        1.4894312499        0.0000000000
        0.5595405701        1.5041821197        0.0000000000
        0.5595405701        1.5189329895        0.0000000000
        0.5595405701        1.5336838593        0.0000000000
        0.5595405701        1.5484347292        0.0000000000
        0.5595405701        1.5631855990        0.0000000000

        0.5743618764        0.1028494860       -0.0114823801
        0.5743618764        0.1176003558       -0.0311725941
        0.5743618764        0.1323512257       -0.0782027967
        0.5743618764        0.1471020955       -0.1815204483
        0.5743618764        0.1618529653       -0.3904438887
        0.5743618764        0.1766038351       -0.7797560997
        0.5743618764        0.1913547050       -1.4493055275
        0.5743618764        0.2061055748       -2.5143717509
        0.5743618764        0.2208564446       -4.0860230955
        0.5743618764        0.2356073145       -6.2458604136
        0.5743618764        0.2503581843       -9.0239825684
        0.5743618764        0.2651090541      -12.3890071367
        0.5743618764        0.2798599239      -16.2532402926
        0.5743618764        0.2946107938      -20.4878227913
        0.5743618764        0.3093616636      -24.9378678147
        0.5743618764        0.3241125334      -29.4302057459
        0.5743618764        0.3388634033      -33.7746342402
        0.5743618764        0.3536142731      -37.7672228221
        0.5743618764        0.3683651429      -41.2052827764
        0.5743618764        0.3831160127      -43.9169128970
        0.5743618764        0.3978668826      -45.7977276282
        0.5743618764        0.4126177524      -46.8399528006
        0.5743618764        0.4273686222      -47.1393792494
        0.5743618764        0.4421194921      -46.8741797572
        0.5743618764        0.4568703619      -46.2620588697
        0.5743618764        0.4716212317      -45.5117878832
        0.5743618764        0.4863721015      -44.7863730525
        0.5743618764        0.5011229714      -44.1872726022
        0.5743618764        0.5158738412      -43.7572898050
        0.5743618764        0.5306247110      -43.4919024412
        0.5743618764        0.5453755808      -43.3500637328
        0.5743618764        0.5601264507      -43.2640107032
        0.5743618764        0.5748773205      -43.1549546543
        0.5743618764        0.5896281903      -42.9596069714
        0.5743618764        0.6043790602      -42.6613806786
        0.5743618764        0.6191299300      -42.3092943396
        0.5743618764        0.6338807998      -42.0081218118
        0.5743618764        0.6486316696      -41.8774470670
        0.5743618764        0.6633825395      -41.9956974250
        0.5743618764        0.6781334093      -42.3546688674
        0.5743618764        0.6928842791      -42.8442036169
        0.5743618764        0.7076351490      -43.2706554998
        0.5743618764        0.7223860188      -43.3980088361
        0.5743618764        0.7371368886      -42.9953257214
        0.5743618764        0.7518877584      -41.8783481880
        0.5743618764        0.7666386283      -39.9400670542
        0.5743618764        0.7813894981      -37.1689297274
        0.5743618764        0.7961403679      -33.6533818658
        0.5743618764        0.8108912378      -29.5710264923
        0.5743618764        0.8256421076      -25.1627532496
        0.5743618764        0.8403929774      -20.6962648289
        0.5743618764        0.8551438472      -16.4267826540
        0.5743618764        0.8698947171      -12.5633022615
        0.5743618764        0.8846455869       -9.2466370722
        0.5743618764        0.8993964567       -6.5419782379
        0.5743618764        0.9141473266       -4.4451252125
        0.5743618764        0.9288981964       -2.8987235582
        0.5743618764        0.9436490662       -1.8132861708
        0.5743618764        0.9583999360       -1.0877400737
        0.5743618764        0.9731508059       -0.6255878330
        0.5743618764        0.9879016757       -0.3448757812
        0.5743618764        1.0026525455       -0.1821858119
        0.5743618764        1.0174034154       -0.0921801484
        0.5743618764        1.0321542852       -0.0446418061
        0.5743618764        1.0469051550       -0.0206762587
        0.5743618764        1.0616560248       -0.0091505797
        0.5743618764        1.0764068947       -0.0038665616
        0.5743618764        1.0911577645       -0.0015589886
        0.5743618764        1.1059086343       -0.0005996169
        0.5743618764        1.1206595042       -0.0002200038
        0.5743618764        1.1354103740       -0.0000770262
        0.5743618764        1.1501612438       -0.0000257466
        0.5743618764        1.1649121136       -0.0000082206
        0.5743618764        1.1796629835       -0.0000025074
        0.5743618764        1.1944138533        0.0000000000
        0.5743618764        1.2091647231        0.0000000000
        0.5743618764        1.2239155929        0.0000000000
        0.5743618764        1.2386664628        0.0000000000
        0.5743618764        1.2534173326        0.0000000000
        0.5743618764        1.2681682024        0.0000000000
        0.5743618764        1.2829190723        0.0000000000
        0.5743618764        1.2976699421        0.0000000000
        0.5743618764        1.3124208119        0.0000000000
        0.5743618764        1.3271716817        0.0000000000
        0.5743618764        1.3419225516        0.0000000000
        0.5743618764        1.3566734214        0.0000000000
        0.5743618764        1.3714242912        0.0000000000
        0.5743618764        1.3861751611        0.0000000000
        0.5743618764        1.4009260309        0.0000000000
        0.5743618764        1.4156769007        0.0000000000
        0.5743618764        1.4304277705        0.0000000000
        0.5743618764        1.4451786404        0.0000000000
        0.5743618764        1.4599295102        0.0000000000
        0.5743618764        1.4746803800        0.0000000000
        0.5743618764        1.4894312499        0.0000000000
        0.5743618764        1.5041821197        0.0000000000
        0.5743618764        1.5189329895        0.0000000000
        0.5743618764        1.5336838593        0.0000000000
        0.5743618764        1.5484347292        0.0000000000
        0.5743618764        1.5631855990        0.0000000000

        0.5891831827        0.1028494860       -0.0064668428
        0.5891831827        0.1176003558       -0.0177139999
        0.5891831827        0.1323512257       -0.0448934217
        0.5891831827        0.1471020955       -0.1054262561
        0.5891831827        0.1618529653       -0.2298401750
        0.5891831827        0.1766038351       -0.4662405136
        0.5891831827        0.1913547050       -0.8824988019
        0.5891831827        0.2061055748       -1.5638555259
        0.5891831827        0.2208564446       -2.6048050663
        0.5891831827        0.2356073145       -4.0965175665
        0.5891831827        0.2503581843       -6.1132874104
        0.5891831827        0.2651090541       -8.7017366722
        0.5891831827        0.2798599239      -11.8740750147
        0.5891831827        0.2946107938      -15.6032654459
        0.5891831827        0.3093616636      -19.8165601278
        0.5891831827        0.3241125334      -24.3865183640
        0.5891831827        0.3388634033      -29.1240520262
        0.5891831827        0.3536142731      -33.7822701847
        0.5891831827        0.3683651429      -38.0789998171
        0.5891831827        0.3831160127      -41.7389274667
        0.5891831827        0.3978668826      -44.5463319251
        0.5891831827        0.4126177524      -46.3917269648
        0.5891831827        0.4273686222      -47.2951630410
        0.5891831827        0.4421194921      -47.3967382485
        0.5891831827        0.4568703619      -46.9177078885
        0.5891831827        0.4716212317      -46.1069766312
        0.5891831827        0.4863721015      -45.1916702432
        0.5891831827        0.5011229714      -44.3450612580
        0.5891831827        0.5158738412      -43.6742215880
        0.5891831827        0.5306247110      -43.2208529566
        0.5891831827        0.5453755808      -42.9677043288
        0.5891831827        0.5601264507      -42.8492131101
        0.5891831827        0.5748773205      -42.7711895320
        0.5891831827        0.5896281903      -42.6426767455
        0.5891831827        0.6043790602      -42.4130993657
        0.5891831827        0.6191299300      -42.0979986214
        0.5891831827        0.6338807998      -41.7772378163
        0.5891831827        0.6486316696      -41.5626118689
        0.5891831827        0.6633825395      -41.5486668484
        0.5891831827        0.6781334093      -41.7691277023
        0.5891831827        0.6928842791      -42.1761960334
        0.5891831827        0.7076351490      -42.6461646603
        0.5891831827        0.7223860188      -43.0027732596
        0.5891831827        0.7371368886      -43.0466305924
        0.5891831827        0.7518877584      -42.5838125596
        0.5891831827        0.7666386283      -41.4527033290
        0.5891831827        0.7813894981      -39.5496227674
        0.5891831827        0.7961403679      -36.8507091222
        0.5891831827        0.8108912378      -33.4241690154
        0.5891831827        0.8256421076      -29.4272039006
        0.5891831827        0.8403929774      -25.0859155215
        0.5891831827        0.8551438472      -20.6617456806
        0.5891831827        0.8698947171      -16.4119127616
        0.5891831827        0.8846455869      -12.5527169396
        0.5891831827        0.8993964567       -9.2334906719
        0.5891831827        0.9141473266       -6.5258409968
        0.5891831827        0.9288981964       -4.4285383460
        0.5891831827        0.9436490662       -2.8843159944
        0.5891831827        0.9583999360       -1.8023779546
        0.5891831827        0.9731508059       -1.0802943515
        0.5891831827        0.9879016757       -0.6208232966
        0.5891831827        1.0026525455       -0.3418920136
        0.5891831827        1.0174034154       -0.1802965542
        0.5891831827        1.0321542852       -0.0909662067
        0.5891831827        1.0469051550       -0.0438693125
        0.5891831827        1.0616560248       -0.0202049986
        0.5891831827        1.0764068947       -0.0088816836
        0.5891831827        1.0911577645       -0.0037249832
        0.5891831827        1.1059086343       -0.0014905513
        0.5891831827        1.1206595042       -0.0005692382
        0.5891831827        1.1354103740       -0.0002075775
        0.5891831827        1.1501612438       -0.0000723197
        0.5891831827        1.1649121136       -0.0000240849
        0.5891831827        1.1796629835       -0.0000076685
        0.5891831827        1.1944138533       -0.0000023356
        0.5891831827        1.2091647231        0.0000000000
        0.5891831827        1.2239155929        0.0000000000
        0.5891831827        1.2386664628        0.0000000000
        0.5891831827        1.2534173326        0.0000000000
        0.5891831827        1.2681682024        0.0000000000
        0.5891831827        1.2829190723        0.0000000000
        0.5891831827        1.2976699421        0.0000000000
        0.5891831827        1.3124208119        0.0000000000
        0.5891831827        1.3271716817        0.0000000000
        0.5891831827        1.3419225516        0.0000000000
        0.5891831827        1.3566734214        0.0000000000
        0.5891831827        1.3714242912        0.0000000000
        0.5891831827        1.3861751611        0.0000000000
        0.5891831827        1.4009260309        0.0000000000
        0.5891831827        1.4156769007        0.0000000000
        0.5891831827        1.4304277705        0.0000000000
        0.5891831827        1.4451786404        0.0000000000
        0.5891831827        1.4599295102        0.0000000000
        0.5891831827        1.4746803800        0.0000000000
        0.5891831827        1.4894312499        0.0000000000
        0.5891831827        1.5041821197        0.0000000000
        0.5891831827        1.5189329895        0.0000000000
        0.5891831827        1.5336838593        0.0000000000
        0.5891831827        1.5484347292        0.0000000000
        0.5891831827        1.5631855990        0.0000000000

        0.6040044889        0.1028494860       -0.0033921057
        0.6040044889        0.1176003558       -0.0093861579
        0.6040044889        0.1323512257       -0.0240650305
        0.6040044889        0.1471020955       -0.0572738386
        0.6040044889        0.1618529653       -0.1268132851
        0.6040044889        0.1766038351       -0.2619297941
        0.6040044889        0.1913547050       -0.5063146165
        0.6040044889        0.2061055748       -0.9194267644
        0.6040044889        0.2208564446       -1.5752472060
        0.6040044889        0.2356073145       -2.5583796846
        0.6040044889        0.2503581843       -3.9581534089
        0.6040044889        0.2651090541       -5.8612735667
        0.6040044889        0.2798599239       -8.3424331030
        0.6040044889        0.2946107938      -11.4511331411
        0.6040044889        0.3093616636      -15.1934437489
        0.6040044889        0.3241125334      -19.5105263434
        0.6040044889        0.3388634033      -24.2604059779
        0.6040044889        0.3536142731      -29.2128501546
        0.6040044889        0.3683651429      -34.0662317271
        0.6040044889        0.3831160127      -38.4888419946
        0.6040044889        0.3978668826      -42.1773228599
        0.6040044889        0.4126177524      -44.9162331500
        0.6040044889        0.4273686222      -46.6199772067
        0.6040044889        0.4421194921      -47.3435658953
        0.6040044889        0.4568703619      -47.2599848563
        0.6040044889        0.4716212317      -46.6139543022
        0.6040044889        0.4863721015      -45.6686448078
        0.6040044889        0.5011229714      -44.6604083208
        0.6040044889        0.5158738412      -43.7687495718
        0.6040044889        0.5306247110      -43.1006366142
        0.6040044889        0.5453755808      -42.6856383486
        0.6040044889        0.5601264507      -42.4818186628
        0.6040044889        0.5748773205      -42.3960647946
        0.6040044889        0.5896281903      -42.3198395265
        0.6040044889        0.6043790602      -42.1718515163
        0.6040044889        0.6191299300      -41.9305297978
        0.6040044889        0.6338807998      -41.6404649704
        0.6040044889        0.6486316696      -41.3894983718
        0.6040044889        0.6633825395      -41.2685869575
        0.6040044889        0.6781334093      -41.3339679822
        0.6040044889        0.6928842791      -41.5860859551
        0.6040044889        0.7076351490      -41.9674611563
        0.6040044889        0.7223860188      -42.3719444991
        0.6040044889        0.7371368886      -42.6567623619
        0.6040044889        0.7518877584      -42.6547027167
        0.6040044889        0.7666386283      -42.1898359260
        0.6040044889        0.7813894981      -41.1007112017
        0.6040044889        0.7961403679      -39.2700610180
        0.6040044889        0.8108912378      -36.6541420330
        0.6040044889        0.8256421076      -33.3022856655
        0.6040044889        0.8403929774      -29.3591720665
        0.6040044889        0.8551438472      -25.0472337731
        0.6040044889        0.8698947171      -20.6323091915
        0.6040044889        0.8846455869      -16.3805400147
        0.6040044889        0.8993964567      -12.5171484042
        0.6040044889        0.9141473266       -9.1970445782
        0.6040044889        0.9288981964       -6.4931741207
        0.6040044889        0.9436490662       -4.4026754091
        0.6040044889        0.9583999360       -2.8657738329
        0.6040044889        0.9731508059       -1.7898772676
        0.6040044889        0.9879016757       -1.0719793803
        0.6040044889        1.0026525455       -0.6151447625
        0.6040044889        1.0174034154       -0.3378918932
        0.6040044889        1.0321542852       -0.1774797833
        0.6040044889        1.0469051550       -0.0890614906
        0.6040044889        1.0616560248       -0.0426674134
        0.6040044889        1.0764068947       -0.0195074483
        0.6040044889        1.0911577645       -0.0085111087
        0.6040044889        1.1059086343       -0.0035446400
        0.6040044889        1.1206595042       -0.0014098392
        0.6040044889        1.1354103740       -0.0005358265
        0.6040044889        1.1501612438       -0.0001946992
        0.6040044889        1.1649121136       -0.0000676638
        0.6040044889        1.1796629835       -0.0000224929
        0.6040044889        1.1944138533       -0.0000071540
        0.6040044889        1.2091647231       -0.0000021761
        0.6040044889        1.2239155929        0.0000000000
        0.6040044889        1.2386664628        0.0000000000
        0.6040044889        1.2534173326        0.0000000000
        0.6040044889        1.2681682024        0.0000000000
        0.6040044889        1.2829190723        0.0000000000
        0.6040044889        1.2976699421        0.0000000000
        0.6040044889        1.3124208119        0.0000000000
        0.6040044889        1.3271716817        0.0000000000
        0.6040044889        1.3419225516        0.0000000000
        0.6040044889        1.3566734214        0.0000000000
        0.6040044889        1.3714242912        0.0000000000
        0.6040044889        1.3861751611        0.0000000000
        0.6040044889        1.4009260309        0.0000000000
        0.6040044889        1.4156769007        0.0000000000
        0.6040044889        1.4304277705        0.0000000000
        0.6040044889        1.4451786404        0.0000000000
        0.6040044889        1.4599295102        0.0000000000
        0.6040044889        1.4746803800        0.0000000000
        0.6040044889        1.4894312499        0.0000000000
        0.6040044889        1.5041821197        0.0000000000
        0.6040044889        1.5189329895        0.0000000000
        0.6040044889        1.5336838593        0.0000000000
        0.6040044889        1.5484347292        0.0000000000
        0.6040044889        1.5631855990        0.0000000000

        0.6188257952        0.1028494860       -0.0016571321
        0.6188257952        0.1176003558       -0.0046384741
        0.6188257952        0.1323512257       -0.0120513274
        0.6188257952        0.1471020955       -0.0291260379
        0.6188257952        0.1618529653       -0.0656533674
        0.6188257952        0.1766038351       -0.1384598728
        0.6188257952        0.1913547050       -0.2742041200
        0.6188257952        0.2061055748       -0.5120516791
        0.6188257952        0.2208564446       -0.9057612274
        0.6188257952        0.2356073145       -1.5247968024
        0.6188257952        0.2503581843       -2.4540148874
        0.6188257952        0.2651090541       -3.7909721137
        0.6188257952        0.2798599239       -5.6390453745
        0.6188257952        0.2946107938       -8.0940810842
        0.6188257952        0.3093616636      -11.2232899980
        0.6188257952        0.3241125334      -15.0381890232
        0.6188257952        0.3388634033      -19.4678294666
        0.6188257952        0.3536142731      -24.3421718290
        0.6188257952        0.3683651429      -29.3956589812
        0.6188257952        0.3831160127      -34.2963812546
        0.6188257952        0.3978668826      -38.6977408191
        0.6188257952        0.4126177524      -42.3006030475
        0.6188257952        0.4273686222      -44.9087604461
        0.6188257952        0.4421194921      -46.4618718200
        0.6188257952        0.4568703619      -47.0375792053
        0.6188257952        0.4716212317      -46.8248848303
        0.6188257952        0.4863721015      -46.0792535073
        0.6188257952        0.5011229714      -45.0726129172
        0.6188257952        0.5158738412      -44.0483624232
        0.6188257952        0.5306247110      -43.1864688728
        0.6188257952        0.5453755808      -42.5813646519
        0.6188257952        0.5601264507      -42.2365927182
        0.6188257952        0.5748773205      -42.0807490214
        0.6188257952        0.5896281903      -42.0042345927
        0.6188257952        0.6043790602      -41.9062101265
        0.6188257952        0.6191299300      -41.7333108863
        0.6188257952        0.6338807998      -41.4939192043
        0.6188257952        0.6486316696      -41.2443948619
        0.6188257952        0.6633825395      -41.0582314147
        0.6188257952        0.6781334093      -40.9955133364
        0.6188257952        0.6928842791      -41.0848325507
        0.6188257952        0.7076351490      -41.3184546998
        0.6188257952        0.7223860188      -41.6532408733
        0.6188257952        0.7371368886      -42.0100774683
        0.6188257952        0.7518877584      -42.2713683024
        0.6188257952        0.7666386283      -42.2827734336
        0.6188257952        0.7813894981      -41.8663872261
        0.6188257952        0.7961403679      -40.8476693748
        0.6188257952        0.8108912378      -39.0915186611
        0.6188257952        0.8256421076      -36.5379310279
        0.6188257952        0.8403929774      -33.2264119226
        0.6188257952        0.8551438472      -29.3005701333
        0.6188257952        0.8698947171      -24.9894606518
        0.6188257952        0.8846455869      -20.5691835760
        0.6188257952        0.8993964567      -16.3147701335
        0.6188257952        0.9141473266      -12.4555962358
        0.6188257952        0.9288981964       -9.1457053596
        0.6188257952        0.9436490662       -6.4543775291
        0.6188257952        0.9583999360       -4.3751341679
        0.6188257952        0.9731508059       -2.8463853652
        0.6188257952        0.9879016757       -1.7756414660
        0.6188257952        1.0026525455       -1.0609893227
        0.6188257952        1.0174034154       -0.6065674517
        0.6188257952        1.0321542852       -0.3314517020
        0.6188257952        1.0469051550       -0.1729801211
        0.6188257952        1.0616560248       -0.0861809481
        0.6188257952        1.0764068947       -0.0409851218
        0.6188257952        1.0911577645       -0.0186097894
        0.6188257952        1.1059086343       -0.0080715019
        0.6188257952        1.1206595042       -0.0033458137
        0.6188257952        1.1354103740       -0.0013261827
        0.6188257952        1.1501612438       -0.0005028316
        0.6188257952        1.1649121136       -0.0001824106
        0.6188257952        1.1796629835       -0.0000633131
        0.6188257952        1.1944138533       -0.0000210279
        0.6188257952        1.2091647231       -0.0000066813
        0.6188257952        1.2239155929       -0.0000020316
        0.6188257952        1.2386664628        0.0000000000
        0.6188257952        1.2534173326        0.0000000000
        0.6188257952        1.2681682024        0.0000000000
        0.6188257952        1.2829190723        0.0000000000
        0.6188257952        1.2976699421        0.0000000000
        0.6188257952        1.3124208119        0.0000000000
        0.6188257952        1.3271716817        0.0000000000
        0.6188257952        1.3419225516        0.0000000000
        0.6188257952        1.3566734214        0.0000000000
        0.6188257952        1.3714242912        0.0000000000
        0.6188257952        1.3861751611        0.0000000000
        0.6188257952        1.4009260309        0.0000000000
        0.6188257952        1.4156769007        0.0000000000
        0.6188257952        1.4304277705        0.0000000000
        0.6188257952        1.4451786404        0.0000000000
        0.6188257952        1.4599295102        0.0000000000
        0.6188257952        1.4746803800        0.0000000000
        0.6188257952        1.4894312499        0.0000000000
        0.6188257952        1.5041821197        0.0000000000
        0.6188257952        1.5189329895        0.0000000000
        0.6188257952        1.5336838593        0.0000000000
        0.6188257952        1.5484347292        0.0000000000
        0.6188257952        1.5631855990        0.0000000000

        0.6336471015        0.1028494860       -0.0007542806
        0.6336471015        0.1176003558       -0.0021392899
        0.6336471015        0.1323512257       -0.0056435463
        0.6336471015        0.1471020955       -0.0138834687
        0.6336471015        0.1618529653       -0.0319475120
        0.6336471015        0.1766038351       -0.0690111406
        0.6336471015        0.1913547050       -0.1405075504
        0.6336471015        0.2061055748       -0.2708250208
        0.6336471015        0.2208564446       -0.4964312445
        0.6336471015        0.2356073145       -0.8691854413
        0.6336471015        0.2503581843       -1.4592413510
        0.6336471015        0.2651090541       -2.3562516382
        0.6336471015        0.2798599239       -3.6666998607
        0.6336471015        0.2946107938       -5.5046731639
        0.6336471015        0.3093616636       -7.9740788490
        0.6336471015        0.3241125334      -11.1427671656
        0.6336471015        0.3388634033      -15.0129101335
        0.6336471015        0.3536142731      -19.4958103635
        0.6336471015        0.3683651429      -24.4009587529
        0.6336471015        0.3831160127      -29.4470400253
        0.6336471015        0.3978668826      -34.2967427602
        0.6336471015        0.4126177524      -38.6095918859
        0.6336471015        0.4273686222      -42.1005780612
        0.6336471015        0.4421194921      -44.5897829256
        0.6336471015        0.4568703619      -46.0306362167
        0.6336471015        0.4716212317      -46.5109043052
        0.6336471015        0.4863721015      -46.2281543159
        0.6336471015        0.5011229714      -45.4470008739
        0.6336471015        0.5158738412      -44.4474434317
        0.6336471015        0.5306247110      -43.4734546590
        0.6336471015        0.5453755808      -42.6912069182
        0.6336471015        0.5601264507      -42.1670408267
        0.6336471015        0.5748773205      -41.8731061178
        0.6336471015        0.5896281903      -41.7204061241
        0.6336471015        0.6043790602      -41.6070025834
        0.6336471015        0.6191299300      -41.4611750069
        0.6336471015        0.6338807998      -41.2622926063
        0.6336471015        0.6486316696      -41.0351569645
        0.6336471015        0.6633825395      -40.8277973270
        0.6336471015        0.6781334093      -40.6885466621
        0.6336471015        0.6928842791      -40.6529594620
        0.6336471015        0.7076351490      -40.7403598133
        0.6336471015        0.7223860188      -40.9522603557
        0.6336471015        0.7371368886      -41.2655127782
        0.6336471015        0.7518877584      -41.6199607615
        0.6336471015        0.7666386283      -41.9074592719
        0.6336471015        0.7813894981      -41.9713755209
        0.6336471015        0.7961403679      -41.6224213505
        0.6336471015        0.8108912378      -40.6705477891
        0.6336471015        0.8256421076      -38.9665556362
        0.6336471015        0.8403929774      -36.4426352651
        0.6336471015        0.8551438472      -33.1393517909
        0.6336471015        0.8698947171      -29.2089901117
        0.6336471015        0.8846455869      -24.8920950445
        0.6336471015        0.8993964567      -20.4733072233
        0.6336471015        0.9141473266      -16.2298532093
        0.6336471015        0.9288981964      -12.3875748497
        0.6336471015        0.9436490662       -9.0947822515
        0.6336471015        0.9583999360       -6.4165413070
        0.6336471015        0.9731508059       -4.3453732100
        0.6336471015        0.9879016757       -2.8212223344
        0.6336471015        1.0026525455       -1.7538389595
        0.6336471015        1.0174034154       -1.0427783052
        0.6336471015        1.0321542852       -0.5924615009
        0.6336471015        1.0469051550       -0.3214844815
        0.6336471015        1.0616560248       -0.1665792002
        0.6336471015        1.0764068947       -0.0824360347
        0.6336471015        1.0911577645       -0.0389785246
        0.6336471015        1.1059086343       -0.0176183672
        0.6336471015        1.1206595042       -0.0076162940
        0.6336471015        1.1354103740       -0.0031499926
        0.6336471015        1.1501612438       -0.0012466416
        0.6336471015        1.1649121136       -0.0004721256
        0.6336471015        1.1796629835       -0.0001710940
        0.6336471015        1.1944138533       -0.0000593320
        0.6336471015        1.2091647231       -0.0000196883
        0.6336471015        1.2239155929       -0.0000062537
        0.6336471015        1.2386664628       -0.0000019010
        0.6336471015        1.2534173326        0.0000000000
        0.6336471015        1.2681682024        0.0000000000
        0.6336471015        1.2829190723        0.0000000000
        0.6336471015        1.2976699421        0.0000000000
        0.6336471015        1.3124208119        0.0000000000
        0.6336471015        1.3271716817        0.0000000000
        0.6336471015        1.3419225516        0.0000000000
        0.6336471015        1.3566734214        0.0000000000
        0.6336471015        1.3714242912        0.0000000000
        0.6336471015        1.3861751611        0.0000000000
        0.6336471015        1.4009260309        0.0000000000
        0.6336471015        1.4156769007        0.0000000000
        0.6336471015        1.4304277705        0.0000000000
        0.6336471015        1.4451786404        0.0000000000
        0.6336471015        1.4599295102        0.0000000000
        0.6336471015        1.4746803800        0.0000000000
        0.6336471015        1.4894312499        0.0000000000
        0.6336471015        1.5041821197        0.0000000000
        0.6336471015        1.5189329895        0.0000000000
        0.6336471015        1.5336838593        0.0000000000
        0.6336471015        1.5484347292        0.0000000000
        0.6336471015        1.5631855990        0.0000000000

        0.6484684077        0.1028494860       -0.0003201517
        0.6484684077        0.1176003558       -0.0009218568
        0.6484684077        0.1323512257       -0.0024750305
        0.6484684077        0.1471020955       -0.0062145562
        0.6484684077        0.1618529653       -0.0146443087
        0.6484684077        0.1766038351       -0.0325140784
        0.6484684077        0.1913547050       -0.0683095466
        0.6484684077        0.2061055748       -0.1364020417
        0.6484684077        0.2208564446       -0.2599807760
        0.6484684077        0.2356073145       -0.4747603642
        0.6484684077        0.2503581843       -0.8331052243
        0.6484684077        0.2651090541       -1.4075562576
        0.6484684077        0.2798599239       -2.2918758084
        0.6484684077        0.2946107938       -3.5970326270
        0.6484684077        0.3093616636       -5.4396596558
        0.6484684077        0.3241125334       -7.9219899113
        0.6484684077        0.3388634033      -11.1051295868
        0.6484684077        0.3536142731      -14.9809583180
        0.6484684077        0.3683651429      -19.4505196728
        0.6484684077        0.3831160127      -24.3170840310
        0.6484684077        0.3978668826      -29.2995094579
        0.6484684077        0.4126177524      -34.0665732972
        0.6484684077        0.4273686222      -38.2869960824
        0.6484684077        0.4421194921      -41.6848117060
        0.6484684077        0.4568703619      -44.0873641084
        0.6484684077        0.4716212317      -45.4545051197
        0.6484684077        0.4863721015      -45.8819908605
        0.6484684077        0.5011229714      -45.5778529724
        0.6484684077        0.5158738412      -44.8160992686
        0.6484684077        0.5306247110      -43.8772308806
        0.6484684077        0.5453755808      -42.9898012984
        0.6484684077        0.5601264507      -42.2897334934
        0.6484684077        0.5748773205      -41.8106552120
        0.6484684077        0.5896281903      -41.5074052039
        0.6484684077        0.6043790602      -41.3003615425
        0.6484684077        0.6191299300      -41.1192244496
        0.6484684077        0.6338807998      -40.9279149320
        0.6484684077        0.6486316696      -40.7254325853
        0.6484684077        0.6633825395      -40.5315180504
        0.6484684077        0.6781334093      -40.3715032821
        0.6484684077        0.6928842791      -40.2696102485
        0.6484684077        0.7076351490      -40.2497887008
        0.6484684077        0.7223860188      -40.3361083165
        0.6484684077        0.7371368886      -40.5451810455
        0.6484684077        0.7518877584      -40.8694535580
        0.6484684077        0.7666386283      -41.2572765764
        0.6484684077        0.7813894981      -41.5991518924
        0.6484684077        0.7961403679      -41.7285804765
        0.6484684077        0.8108912378      -41.4418895514
        0.6484684077        0.8256421076      -40.5356841982
        0.6484684077        0.8403929774      -38.8540445444
        0.6484684077        0.8551438472      -36.3320902588
        0.6484684077        0.8698947171      -33.0212105820
        0.6484684077        0.8846455869      -29.0863479407
        0.6484684077        0.8993964567      -24.7757672652
        0.6484684077        0.9141473266      -20.3736889228
        0.6484684077        0.9288981964      -16.1508268974
        0.6484684077        0.9436490662      -12.3256604841
        0.6484684077        0.9583999360       -9.0428166021
        0.6484684077        0.9731508059       -6.3684955886
        0.6484684077        0.9879016757       -4.2991014079
        0.6484684077        1.0026525455       -2.7781555268
        0.6484684077        1.0174034154       -1.7168153840
        0.6484684077        1.0321542852       -1.0138872420
        0.6484684077        1.0469051550       -0.5720561128
        0.6484684077        1.0616560248       -0.3083956499
        0.6484684077        1.0764068947       -0.1589075625
        0.6484684077        1.0911577645       -0.0782964547
        0.6484684077        1.1059086343       -0.0369049711
        0.6484684077        1.1206595042       -0.0166457396
        0.6484684077        1.1354103740       -0.0071854770
        0.6484684077        1.1501612438       -0.0029685173
        0.6484684077        1.1649121136       -0.0011736022
        0.6484684077        1.1796629835       -0.0004439858
        0.6484684077        1.1944138533       -0.0001607345
        0.6484684077        1.2091647231       -0.0000556927
        0.6484684077        1.2239155929       -0.0000184758
        0.6484684077        1.2386664628       -0.0000058693
        0.6484684077        1.2534173326       -0.0000017862
        0.6484684077        1.2681682024        0.0000000000
        0.6484684077        1.2829190723        0.0000000000
        0.6484684077        1.2976699421        0.0000000000
        0.6484684077        1.3124208119        0.0000000000
        0.6484684077        1.3271716817        0.0000000000
        0.6484684077        1.3419225516        0.0000000000
        0.6484684077        1.3566734214        0.0000000000
        0.6484684077        1.3714242912        0.0000000000
        0.6484684077        1.3861751611        0.0000000000
        0.6484684077        1.4009260309        0.0000000000
        0.6484684077        1.4156769007        0.0000000000
        0.6484684077        1.4304277705        0.0000000000
        0.6484684077        1.4451786404        0.0000000000
        0.6484684077        1.4599295102        0.0000000000
        0.6484684077        1.4746803800        0.0000000000
        0.6484684077        1.4894312499        0.0000000000
        0.6484684077        1.5041821197        0.0000000000
        0.6484684077        1.5189329895        0.0000000000
        0.6484684077        1.5336838593        0.0000000000
        0.6484684077        1.5484347292        0.0000000000
        0.6484684077        1.5631855990        0.0000000000

        0.6632897140        0.1028494860       -0.0001268729
        0.6632897140        0.1176003558       -0.0003717497
        0.6632897140        0.1323512257       -0.0010185368
        0.6632897140        0.1471020955       -0.0026183985
        0.6632897140        0.1618529653       -0.0063403057
        0.6632897140        0.1766038351       -0.0145220049
        0.6632897140        0.1913547050       -0.0315985518
        0.6632897140        0.2061055748       -0.0655910172
        0.6632897140        0.2208564446       -0.1303631597
        0.6632897140        0.2356073145       -0.2487992677
        0.6632897140        0.2503581843       -0.4568287920
        0.6632897140        0.2651090541       -0.8077391804
        0.6632897140        0.2798599239       -1.3754944996
        0.6632897140        0.2946107938       -2.2550276389
        0.6632897140        0.3093616636       -3.5571167990
        0.6632897140        0.3241125334       -5.3959616418
        0.6632897140        0.3388634033       -7.8691777117
        0.6632897140        0.3536142731      -11.0323978415
        0.6632897140        0.3683651429      -14.8733100410
        0.6632897140        0.3831160127      -19.2918674205
        0.6632897140        0.3978668826      -24.0937669624
        0.6632897140        0.4126177524      -29.0025829795
        0.6632897140        0.4273686222      -33.6920799402
        0.6632897140        0.4421194921      -37.8348673331
        0.6632897140        0.4568703619      -41.1581973786
        0.6632897140        0.4716212317      -43.4942074869
        0.6632897140        0.4863721015      -44.8115721605
        0.6632897140        0.5011229714      -45.2186628415
        0.6632897140        0.5158738412      -44.9346881997
        0.6632897140        0.5306247110      -44.2343519079
        0.6632897140        0.5453755808      -43.3813792523
        0.6632897140        0.5601264507      -42.5724281190
        0.6632897140        0.5748773205      -41.9102841860
        0.6632897140        0.5896281903      -41.4126492049
        0.6632897140        0.6043790602      -41.0462094880
        0.6632897140        0.6191299300      -40.7652073034
        0.6632897140        0.6338807998      -40.5360905996
        0.6632897140        0.6486316696      -40.3424629116
        0.6632897140        0.6633825395      -40.1778372835
        0.6632897140        0.6781334093      -40.0387002213
        0.6632897140        0.6928842791      -39.9254411471
        0.6632897140        0.7076351490      -39.8493471914
        0.6632897140        0.7223860188      -39.8375147213
        0.6632897140        0.7371368886      -39.9279321287
        0.6632897140        0.7518877584      -40.1526014778
        0.6632897140        0.7666386283      -40.5130914050
        0.6632897140        0.7813894981      -40.9570223124
        0.6632897140        0.7961403679      -41.3649157574
        0.6632897140        0.8108912378      -41.5551111623
        0.6632897140        0.8256421076      -41.3100973527
        0.6632897140        0.8403929774      -40.4205779761
        0.6632897140        0.8551438472      -38.7357675295
        0.6632897140        0.8698947171      -36.2039677079
        0.6632897140        0.8846455869      -32.8899687348
        0.6632897140        0.8993964567      -28.9646606327
        0.6632897140        0.9141473266      -24.6724522764
        0.6632897140        0.9288981964      -20.2881139440
        0.6632897140        0.9436490662      -16.0745209780
        0.6632897140        0.9583999360      -12.2488372936
        0.6632897140        0.9731508059       -8.9606520788
        0.6632897140        0.9879016757       -6.2832427198
        0.6632897140        1.0026525455       -4.2177230278
        0.6632897140        1.0174034154       -2.7080129313
        0.6632897140        1.0321542852       -1.6623346703
        0.6632897140        1.0469051550       -0.9755829994
        0.6632897140        1.0616560248       -0.5475064650
        0.6632897140        1.0764068947       -0.2939345690
        0.6632897140        1.0911577645       -0.1510081570
        0.6632897140        1.1059086343       -0.0742574870
        0.6632897140        1.1206595042       -0.0349544397
        0.6632897140        1.1354103740       -0.0157491591
        0.6632897140        1.1501612438       -0.0067911584
        0.6632897140        1.1649121136       -0.0028022537
        0.6632897140        1.1796629835       -0.0011064596
        0.6632897140        1.1944138533       -0.0004181073
        0.6632897140        1.2091647231       -0.0001512452
        0.6632897140        1.2239155929       -0.0000523977
        0.6632897140        1.2386664628       -0.0000173912
        0.6632897140        1.2534173326       -0.0000055328
        0.6632897140        1.2681682024       -0.0000016876
        0.6632897140        1.2829190723        0.0000000000
        0.6632897140        1.2976699421        0.0000000000
        0.6632897140        1.3124208119        0.0000000000
        0.6632897140        1.3271716817        0.0000000000
        0.6632897140        1.3419225516        0.0000000000
        0.6632897140        1.3566734214        0.0000000000
        0.6632897140        1.3714242912        0.0000000000
        0.6632897140        1.3861751611        0.0000000000
        0.6632897140        1.4009260309        0.0000000000
        0.6632897140        1.4156769007        0.0000000000
        0.6632897140        1.4304277705        0.0000000000
        0.6632897140        1.4451786404        0.0000000000
        0.6632897140        1.4599295102        0.0000000000
        0.6632897140        1.4746803800        0.0000000000
        0.6632897140        1.4894312499        0.0000000000
        0.6632897140        1.5041821197        0.0000000000
        0.6632897140        1.5189329895        0.0000000000
        0.6632897140        1.5336838593        0.0000000000
        0.6632897140        1.5484347292        0.0000000000
        0.6632897140        1.5631855990        0.0000000000

        0.6781110202        0.1028494860       -0.0000470223
        0.6781110202        0.1176003558       -0.0001405810
        0.6781110202        0.1323512257       -0.0003942750
        0.6781110202        0.1471020955       -0.0010413005
        0.6781110202        0.1618529653       -0.0026004884
        0.6781110202        0.1766038351       -0.0061671869
        0.6781110202        0.1913547050       -0.0139461332
        0.6781110202        0.2061055748       -0.0301803734
        0.6781110202        0.2208564446       -0.0626798509
        0.6781110202        0.2356073145       -0.1251624833
        0.6781110202        0.2503581843       -0.2405223257
        0.6781110202        0.2651090541       -0.4448576556
        0.6781110202        0.2798599239       -0.7915923836
        0.6781110202        0.2946107938       -1.3543821175
        0.6781110202        0.3093616636       -2.2269300955
        0.6781110202        0.3241125334       -3.5176623331
        0.6781110202        0.3388634033       -5.3377083178
        0.6781110202        0.3536142731       -7.7819236863
        0.6781110202        0.3683651429      -10.9046772070
        0.6781110202        0.3831160127      -14.6944879215
        0.6781110202        0.3978668826      -19.0537577916
        0.6781110202        0.4126177524      -23.7909122361
        0.6781110202        0.4273686222      -28.6312385000
        0.6781110202        0.4421194921      -33.2490551424
        0.6781110202        0.4568703619      -37.3180278260
        0.6781110202        0.4716212317      -40.5699882015
        0.6781110202        0.4863721015      -42.8475990206
        0.6781110202        0.5011229714      -44.1348427235
        0.6781110202        0.5158738412      -44.5535295020
        0.6781110202        0.5306247110      -44.3243552746
        0.6781110202        0.5453755808      -43.7047028372
        0.6781110202        0.5601264507      -42.9257711688
        0.6781110202        0.5748773205      -42.1516766265
        0.6781110202        0.5896281903      -41.4712496476
        0.6781110202        0.6043790602      -40.9160984668
        0.6781110202        0.6191299300      -40.4871853519
        0.6781110202        0.6338807998      -40.1734784029
        0.6781110202        0.6486316696      -39.9574310032
        0.6781110202        0.6633825395      -39.8135696854
        0.6781110202        0.6781334093      -39.7101575860
        0.6781110202        0.6928842791      -39.6188157158
        0.6781110202        0.7076351490      -39.5286628768
        0.6781110202        0.7223860188      -39.4565148274
        0.6781110202        0.7371368886      -39.4456845391
        0.6781110202        0.7518877584      -39.5510999447
        0.6781110202        0.7666386283      -39.8141295503
        0.6781110202        0.7813894981      -40.2343182769
        0.6781110202        0.7961403679      -40.7469440211
        0.6781110202        0.8108912378      -41.2151772104
        0.6781110202        0.8256421076      -41.4429329060
        0.6781110202        0.8403929774      -41.2084269078
        0.6781110202        0.8551438472      -40.3104422445
        0.6781110202        0.8698947171      -38.6135694532
        0.6781110202        0.8846455869      -36.0790816675
        0.6781110202        0.8993964567      -32.7744761280
        0.6781110202        0.9141473266      -28.8626390727
        0.6781110202        0.9288981964      -24.5763024617
        0.6781110202        0.9436490662      -20.1838835339
        0.6781110202        0.9583999360      -15.9516331165
        0.6781110202        0.9731508059      -12.1071536732
        0.6781110202        0.9879016757       -8.8106914873
        0.6781110202        1.0026525455       -6.1405809933
        0.6781110202        1.0174034154       -4.0959383805
        0.6781110202        1.0321542852       -2.6142149162
        0.6781110202        1.0469051550       -1.5966385089
        0.6781110202        1.0616560248       -0.9333633264
        0.6781110202        1.0764068947       -0.5223705929
        0.6781110202        1.0911577645       -0.2799314521
        0.6781110202        1.1059086343       -0.1436367159
        0.6781110202        1.1206595042       -0.0705596973
        0.6781110202        1.1354103740       -0.0331765278
        0.6781110202        1.1501612438       -0.0149279827
        0.6781110202        1.1649121136       -0.0064272463
        0.6781110202        1.1796629835       -0.0026480709
        0.6781110202        1.1944138533       -0.0010442927
        0.6781110202        1.2091647231       -0.0003943400
        0.6781110202        1.2239155929       -0.0001426572
        0.6781110202        1.2386664628       -0.0000494634
        0.6781110202        1.2534173326       -0.0000164457
        0.6781110202        1.2681682024       -0.0000052450
        0.6781110202        1.2829190723       -0.0000016057
        0.6781110202        1.2976699421        0.0000000000
        0.6781110202        1.3124208119        0.0000000000
        0.6781110202        1.3271716817        0.0000000000
        0.6781110202        1.3419225516        0.0000000000
        0.6781110202        1.3566734214        0.0000000000
        0.6781110202        1.3714242912        0.0000000000
        0.6781110202        1.3861751611        0.0000000000
        0.6781110202        1.4009260309        0.0000000000
        0.6781110202        1.4156769007        0.0000000000
        0.6781110202        1.4304277705        0.0000000000
        0.6781110202        1.4451786404        0.0000000000
        0.6781110202        1.4599295102        0.0000000000
        0.6781110202        1.4746803800        0.0000000000
        0.6781110202        1.4894312499        0.0000000000
        0.6781110202        1.5041821197        0.0000000000
        0.6781110202        1.5189329895        0.0000000000
        0.6781110202        1.5336838593        0.0000000000
        0.6781110202        1.5484347292        0.0000000000
        0.6781110202        1.5631855990        0.0000000000

        0.6929323265        0.1028494860       -0.0000163337
        0.6929323265        0.1176003558       -0.0000499781
        0.6929323265        0.1323512257       -0.0001439735
        0.6929323265        0.1471020955       -0.0003920691
        0.6929323265        0.1618529653       -0.0010135593
        0.6929323265        0.1766038351       -0.0024974740
        0.6929323265        0.1913547050       -0.0058866097
        0.6929323265        0.2061055748       -0.0133092576
        0.6929323265        0.2208564446       -0.0289177738
        0.6929323265        0.2356073145       -0.0604341041
        0.6929323265        0.2503581843       -0.1214925243
        0.6929323265        0.2651090541       -0.2348522524
        0.6929323265        0.2798599239       -0.4362760030
        0.6929323265        0.2946107938       -0.7784270104
        0.6929323265        0.3093616636       -1.3335944445
        0.6929323265        0.3241125334       -2.1935649795
        0.6929323265        0.3388634033       -3.4647248143
        0.6929323265        0.3536142731       -5.2567417936
        0.6929323265        0.3683651429       -7.6641843670
        0.6929323265        0.3831160127      -10.7423353139
        0.6929323265        0.3978668826      -14.4810996320
        0.6929323265        0.4126177524      -18.7835952645
        0.6929323265        0.4273686222      -23.4575455422
        0.6929323265        0.4421194921      -28.2266776842
        0.6929323265        0.4568703619      -32.7652427570
        0.6929323265        0.4716212317      -36.7518392752
        0.6929323265        0.4863721015      -39.9306617048
        0.6929323265        0.5011229714      -42.1623385185
        0.6929323265        0.5158738412      -43.4466848614
        0.6929323265        0.5306247110      -43.9083665760
        0.6929323265        0.5453755808      -43.7513247876
        0.6929323265        0.5601264507      -43.2012135942
        0.6929323265        0.5748773205      -42.4584914482
        0.6929323265        0.5896281903      -41.6755806602
        0.6929323265        0.6043790602      -40.9561397419
        0.6929323265        0.6191299300      -40.3638913959
        0.6929323265        0.6338807998      -39.9291207996
        0.6929323265        0.6486316696      -39.6500366632
        0.6929323265        0.6633825395      -39.4947882138
        0.6929323265        0.6781334093      -39.4111808287
        0.6929323265        0.6928842791      -39.3452707258
        0.6929323265        0.7076351490      -39.2627573279
        0.6929323265        0.7223860188      -39.1640162451
        0.6929323265        0.7371368886      -39.0860866048
        0.6929323265        0.7518877584      -39.0902992886
        0.6929323265        0.7666386283      -39.2390273993
        0.6929323265        0.7813894981      -39.5677273201
        0.6929323265        0.7961403679      -40.0595849364
        0.6929323265        0.8108912378      -40.6303454290
        0.6929323265        0.8256421076      -41.1295175752
        0.6929323265        0.8403929774      -41.3599227362
        0.6929323265        0.8551438472      -41.1113406512
        0.6929323265        0.8698947171      -40.1991677523
        0.6929323265        0.8846455869      -38.4986612681
        0.6929323265        0.8993964567      -35.9690277735
        0.6929323265        0.9141473266      -32.6655229037
        0.6929323265        0.9288981964      -28.7387013230
        0.6929323265        0.9436490662      -24.4188931155
        0.6929323265        0.9583999360      -19.9847223861
        0.6929323265        0.9731508059      -15.7192587136
        0.6929323265        0.9879016757      -11.8638535883
        0.6929323265        1.0026525455       -8.5827935307
        0.6929323265        1.0174034154       -5.9485262032
        0.6929323265        1.0321542852       -3.9490872007
        0.6929323265        1.0469051550       -2.5113503917
        0.6929323265        1.0616560248       -1.5299468713
        0.6929323265        1.0764068947       -0.8929070534
        0.6929323265        1.0911577645       -0.4991628162
        0.6929323265        1.1059086343       -0.2672244174
        0.6929323265        1.1206595042       -0.1369533207
        0.6929323265        1.1354103740       -0.0671747908
        0.6929323265        1.1501612438       -0.0315282344
        0.6929323265        1.1649121136       -0.0141595372
        0.6929323265        1.1796629835       -0.0060860438
        0.6929323265        1.1944138533       -0.0025044620
        0.6929323265        1.2091647231       -0.0009871729
        0.6929323265        1.2239155929       -0.0003729087
        0.6929323265        1.2386664628       -0.0001350685
        0.6929323265        1.2534173326       -0.0000469313
        0.6929323265        1.2681682024       -0.0000156500
        0.6929323265        1.2829190723       -0.0000050120
        0.6929323265        1.2976699421       -0.0000015417
        0.6929323265        1.3124208119        0.0000000000
        0.6929323265        1.3271716817        0.0000000000
        0.6929323265        1.3419225516        0.0000000000
        0.6929323265        1.3566734214        0.0000000000
        0.6929323265        1.3714242912        0.0000000000
        0.6929323265        1.3861751611        0.0000000000
        0.6929323265        1.4009260309        0.0000000000
        0.6929323265        1.4156769007        0.0000000000
        0.6929323265        1.4304277705        0.0000000000
        0.6929323265        1.4451786404        0.0000000000
        0.6929323265        1.4599295102        0.0000000000
        0.6929323265        1.4746803800        0.0000000000
        0.6929323265        1.4894312499        0.0000000000
        0.6929323265        1.5041821197        0.0000000000
        0.6929323265        1.5189329895        0.0000000000
        0.6929323265        1.5336838593        0.0000000000
        0.6929323265        1.5484347292        0.0000000000
        0.6929323265        1.5631855990        0.0000000000

        0.7077536328        0.1028494860       -0.0000053311
        0.7077536328        0.1176003558       -0.0000167520
        0.7077536328        0.1323512257       -0.0000497493
        0.7077536328        0.1471020955       -0.0001402094
        0.7077536328        0.1618529653       -0.0003765159
        0.7077536328        0.1766038351       -0.0009668113
        0.7077536328        0.1913547050       -0.0023803920
        0.7077536328        0.2061055748       -0.0056298000
        0.7077536328        0.2208564446       -0.0128012484
        0.7077536328        0.2356073145       -0.0279876065
        0.7077536328        0.2503581843       -0.0588108952
        0.7077536328        0.2651090541       -0.1187057822
        0.7077536328        0.2798599239       -0.2300276006
        0.7077536328        0.2946107938       -0.4278077664
        0.7077536328        0.3093616636       -0.7635884165
        0.7077536328        0.3241125334       -1.3082510215
        0.7077536328        0.3388634033       -2.1522026372
        0.7077536328        0.3536142731       -3.4008967390
        0.7077536328        0.3683651429       -5.1637721699
        0.7077536328        0.3831160127       -7.5356862939
        0.7077536328        0.3978668826      -10.5720340670
        0.7077536328        0.4126177524      -14.2617637535
        0.7077536328        0.4273686222      -18.5055601722
        0.7077536328        0.4421194921      -23.1081523008
        0.7077536328        0.4568703619      -27.7924301766
        0.7077536328        0.4716212317      -32.2377863078
        0.7077536328        0.4863721015      -36.1364103602
        0.7077536328        0.5011229714      -39.2523133507
        0.7077536328        0.5158738412      -41.4638065395
        0.7077536328        0.5306247110      -42.7751263067
        0.7077536328        0.5453755808      -43.2958784751
        0.7077536328        0.5601264507      -43.2007932014
        0.7077536328        0.5748773205      -42.6880822807
        0.7077536328        0.5896281903      -41.9491617688
        0.7077536328        0.6043790602      -41.1510588966
        0.7077536328        0.6191299300      -40.4250366478
        0.7077536328        0.6338807998      -39.8561646064
        0.7077536328        0.6486316696      -39.4755736228
        0.7077536328        0.6633825395      -39.2620561943
        0.7077536328        0.6781334093      -39.1574831738
        0.7077536328        0.6928842791      -39.0930756996
        0.7077536328        0.7076351490      -39.0170766414
        0.7077536328        0.7223860188      -38.9135062823
        0.7077536328        0.7371368886      -38.8062758152
        0.7077536328        0.7518877584      -38.7491347286
        0.7077536328        0.7666386283      -38.8060306004
        0.7077536328        0.7813894981      -39.0275410726
        0.7077536328        0.7961403679      -39.4286021130
        0.7077536328        0.8108912378      -39.9722982844
        0.7077536328        0.8256421076      -40.5637559431
        0.7077536328        0.8403929774      -41.0560637553
        0.7077536328        0.8551438472      -41.2668833155
        0.7077536328        0.8698947171      -41.0021515257
        0.7077536328        0.8846455869      -40.0836674373
        0.7077536328        0.8993964567      -38.3790300014
        0.7077536328        0.9141473266      -35.8319334907
        0.7077536328        0.9288981964      -32.4868709308
        0.7077536328        0.9436490662      -28.4981335814
        0.7077536328        0.9583999360      -24.1140725758
        0.7077536328        0.9731508059      -19.6359471508
        0.7077536328        0.9879016757      -15.3621028899
        0.7077536328        1.0026525455      -11.5352794627
        0.7077536328        1.0174034154       -8.3089857914
        0.7077536328        1.0321542852       -5.7397807368
        0.7077536328        1.0469051550       -3.8018844792
        0.7077536328        1.0616560248       -2.4142055339
        0.7077536328        1.0764068947       -1.4692443717
        0.7077536328        1.0911577645       -0.8566210156
        0.7077536328        1.1059086343       -0.4782661910
        0.7077536328        1.1206595042       -0.2556023281
        0.7077536328        1.1354103740       -0.1307238568
        0.7077536328        1.1501612438       -0.0639735797
        0.7077536328        1.1649121136       -0.0299608741
        0.7077536328        1.1796629835       -0.0134323799
        0.7077536328        1.1944138533       -0.0057675914
        0.7077536328        1.2091647231       -0.0023730517
        0.7077536328        1.2239155929       -0.0009361049
        0.7077536328        1.2386664628       -0.0003542131
        0.7077536328        1.2534173326       -0.0001286329
        0.7077536328        1.2681682024       -0.0000448555
        0.7077536328        1.2829190723       -0.0000150299
        0.7077536328        1.2976699421       -0.0000048412
        0.7077536328        1.3124208119       -0.0000014992
        0.7077536328        1.3271716817        0.0000000000
        0.7077536328        1.3419225516        0.0000000000
        0.7077536328        1.3566734214        0.0000000000
        0.7077536328        1.3714242912        0.0000000000
        0.7077536328        1.3861751611        0.0000000000
        0.7077536328        1.4009260309        0.0000000000
        0.7077536328        1.4156769007        0.0000000000
        0.7077536328        1.4304277705        0.0000000000
        0.7077536328        1.4451786404        0.0000000000
        0.7077536328        1.4599295102        0.0000000000
        0.7077536328        1.4746803800        0.0000000000
        0.7077536328        1.4894312499        0.0000000000
        0.7077536328        1.5041821197        0.0000000000
        0.7077536328        1.5189329895        0.0000000000
        0.7077536328        1.5336838593        0.0000000000
        0.7077536328        1.5484347292        0.0000000000
        0.7077536328        1.5631855990        0.0000000000

        0.7225749390        0.1028494860       -0.0000016397
        0.7225749390        0.1176003558       -0.0000053108
        0.7225749390        0.1323512257       -0.0000163200
        0.7225749390        0.1471020955       -0.0000477687
        0.7225749390        0.1618529653       -0.0001336507
        0.7225749390        0.1766038351       -0.0003584283
        0.7225749390        0.1913547050       -0.0009230224
        0.7225749390        0.2061055748       -0.0022844110
        0.7225749390        0.2208564446       -0.0054340435
        0.7225749390        0.2356073145       -0.0124188054
        0.7225749390        0.2503581843       -0.0272512482
        0.7225749390        0.2651090541       -0.0573875225
        0.7225749390        0.2798599239       -0.1159438325
        0.7225749390        0.2946107938       -0.2247353747
        0.7225749390        0.3093616636       -0.4180076030
        0.7225749390        0.3241125334       -0.7463454955
        0.7225749390        0.3388634033       -1.2796869766
        0.7225749390        0.3536142731       -2.1077235249
        0.7225749390        0.3683651429       -3.3354948881
        0.7225749390        0.3831160127       -5.0720871600
        0.7225749390        0.3978668826       -7.4114724334
        0.7225749390        0.4126177524      -10.4069192588
        0.7225749390        0.4273686222      -14.0437724712
        0.7225749390        0.4421194921      -18.2186927151
        0.7225749390        0.4568703619      -22.7348290821
        0.7225749390        0.4716212317      -27.3198826324
        0.7225749390        0.4863721015      -31.6669146746
        0.7225749390        0.5011229714      -35.4882761799
        0.7225749390        0.5158738412      -38.5662469736
        0.7225749390        0.5306247110      -40.7847934134
        0.7225749390        0.5453755808      -42.1357084800
        0.7225749390        0.5601264507      -42.7037008553
        0.7225749390        0.5748773205      -42.6410780582
        0.7225749390        0.5896281903      -42.1403662813
        0.7225749390        0.6043790602      -41.4067429397
        0.7225749390        0.6191299300      -40.6289224854
        0.7225749390        0.6338807998      -39.9503894968
        0.7225749390        0.6486316696      -39.4486771366
        0.7225749390        0.6633825395      -39.1317976842
        0.7225749390        0.6781334093      -38.9549548510
        0.7225749390        0.6928842791      -38.8510760607
        0.7225749390        0.7076351490      -38.7624104847
        0.7225749390        0.7223860188      -38.6614945600
        0.7225749390        0.7371368886      -38.5565550109
        0.7225749390        0.7518877584      -38.4837478564
        0.7225749390        0.7666386283      -38.4922920649
        0.7225749390        0.7813894981      -38.6279939640
        0.7225749390        0.7961403679      -38.9182625667
        0.7225749390        0.8108912378      -39.3599572526
        0.7225749390        0.8256421076      -39.9108071087
        0.7225749390        0.8403929774      -40.4848585099
        0.7225749390        0.8551438472      -40.9522482587
        0.7225749390        0.8698947171      -41.1444937473
        0.7225749390        0.8846455869      -40.8685302566
        0.7225749390        0.8993964567      -39.9334600789
        0.7225749390        0.9141473266      -38.1901258254
        0.7225749390        0.9288981964      -35.5752317313
        0.7225749390        0.9436490662      -32.1440587218
        0.7225749390        0.9583999360      -28.0757212351
        0.7225749390        0.9731508059      -23.6446537059
        0.7225749390        0.9879016757      -19.1664923577
        0.7225749390        1.0026525455      -14.9369851620
        0.7225749390        1.0174034154      -11.1833397227
        0.7225749390        1.0321542852       -8.0395576536
        0.7225749390        1.0469051550       -5.5466109321
        0.7225749390        1.0616560248       -3.6704855736
        0.7225749390        1.0764068947       -2.3284237187
        0.7225749390        1.0911577645       -1.4150815094
        0.7225749390        1.1059086343       -0.8234708942
        0.7225749390        1.1206595042       -0.4586603233
        0.7225749390        1.1354103740       -0.2444712234
        0.7225749390        1.1501612438       -0.1247027337
        0.7225749390        1.1649121136       -0.0608903006
        0.7225749390        1.1796629835       -0.0284726657
        0.7225749390        1.1944138533       -0.0127567440
        0.7225749390        1.2091647231       -0.0054791954
        0.7225749390        1.2239155929       -0.0022572886
        0.7225749390        1.2386664628       -0.0008924288
        0.7225749390        1.2534173326       -0.0003387793
        0.7225749390        1.2681682024       -0.0001235601
        0.7225749390        1.2829190723       -0.0000433262
        0.7225749390        1.2976699421       -0.0000146122
        0.7225749390        1.3124208119       -0.0000047400
        0.7225749390        1.3271716817       -0.0000014788
        0.7225749390        1.3419225516        0.0000000000
        0.7225749390        1.3566734214        0.0000000000
        0.7225749390        1.3714242912        0.0000000000
        0.7225749390        1.3861751611        0.0000000000
        0.7225749390        1.4009260309        0.0000000000
        0.7225749390        1.4156769007        0.0000000000
        0.7225749390        1.4304277705        0.0000000000
        0.7225749390        1.4451786404        0.0000000000
        0.7225749390        1.4599295102        0.0000000000
        0.7225749390        1.4746803800        0.0000000000
        0.7225749390        1.4894312499        0.0000000000
        0.7225749390        1.5041821197        0.0000000000
        0.7225749390        1.5189329895        0.0000000000
        0.7225749390        1.5336838593        0.0000000000
        0.7225749390        1.5484347292        0.0000000000
        0.7225749390        1.5631855990        0.0000000000

        0.7373962453        0.1028494860        0.0000000000
        0.7373962453        0.1176003558       -0.0000015977
        0.7373962453        0.1323512257       -0.0000050983
        0.7373962453        0.1471020955       -0.0000155457
        0.7373962453        0.1618529653       -0.0000454197
        0.7373962453        0.1766038351       -0.0001273890
        0.7373962453        0.1913547050       -0.0003432633
        0.7373962453        0.2061055748       -0.0008887166
        0.7373962453        0.2208564446       -0.0022098229
        0.7373962453        0.2356073145       -0.0052741139
        0.7373962453        0.2503581843       -0.0120757733
        0.7373962453        0.2651090541       -0.0265176739
        0.7373962453        0.2798599239       -0.0558494699
        0.7373962453        0.2946107938       -0.1128445640
        0.7373962453        0.3093616636       -0.2188246198
        0.7373962453        0.3241125334       -0.4074273506
        0.7373962453        0.3388634033       -0.7286037248
        0.7373962453        0.3536142731       -1.2517189360
        0.7373962453        0.3683651429       -2.0659337351
        0.7373962453        0.3831160127       -3.2755536993
        0.7373962453        0.3978668826       -4.9882151400
        0.7373962453        0.4126177524       -7.2951225257
        0.7373962453        0.4273686222      -10.2452897381
        0.7373962453        0.4421194921      -13.8193790455
        0.7373962453        0.4568703619      -17.9117437547
        0.7373962453        0.4716212317      -22.3294189902
        0.7373962453        0.4863721015      -26.8125203956
        0.7373962453        0.5011229714      -31.0727831155
        0.7373962453        0.5158738412      -34.8397413986
        0.7373962453        0.5306247110      -37.9018373682
        0.7373962453        0.5453755808      -40.1338096509
        0.7373962453        0.5601264507      -41.5084347153
        0.7373962453        0.5748773205      -42.0946498348
        0.7373962453        0.5896281903      -42.0433147173
        0.7373962453        0.6043790602      -41.5598626928
        0.7373962453        0.6191299300      -40.8649426453
        0.7373962453        0.6338807998      -40.1506307877
        0.7373962453        0.6486316696      -39.5457518753
        0.7373962453        0.6633825395      -39.1029268920
        0.7373962453        0.6781334093      -38.8108937183
        0.7373962453        0.6928842791      -38.6239108747
        0.7373962453        0.7076351490      -38.4933801769
        0.7373962453        0.7223860188      -38.3889612370
        0.7373962453        0.7371368886      -38.3047343269
        0.7373962453        0.7518877584      -38.2541683821
        0.7373962453        0.7666386283      -38.2609961558
        0.7373962453        0.7813894981      -38.3512110429
        0.7373962453        0.7961403679      -38.5473451815
        0.7373962453        0.8108912378      -38.8632413025
        0.7373962453        0.8256421076      -39.2968526048
        0.7373962453        0.8403929774      -39.8196282756
        0.7373962453        0.8551438472      -40.3632850707
        0.7373962453        0.8698947171      -40.8082814457
        0.7373962453        0.8846455869      -40.9820532954
        0.7373962453        0.8993964567      -40.6758113019
        0.7373962453        0.9141473266      -39.6831982692
        0.7373962453        0.9288981964      -37.8531674839
        0.7373962453        0.9436490662      -35.1392213280
        0.7373962453        0.9583999360      -31.6250967405
        0.7373962453        0.9731508059      -27.5156387213
        0.7373962453        0.9879016757      -23.0961212117
        0.7373962453        1.0026525455      -18.6751628258
        0.7373962453        1.0174034154      -14.5298435320
        0.7373962453        1.0321542852      -10.8668971529
        0.7373962453        1.0469051550       -7.8054730126
        0.7373962453        1.0616560248       -5.3796324086
        0.7373962453        1.0764068947       -3.5546568453
        0.7373962453        1.0911577645       -2.2501656909
        0.7373962453        1.1059086343       -1.3638334051
        0.7373962453        1.1206595042       -0.7912224797
        0.7373962453        1.1354103740       -0.4393388453
        0.7373962453        1.1501612438       -0.2335305597
        0.7373962453        1.1649121136       -0.1188758313
        0.7373962453        1.1796629835       -0.0579777595
        0.7373962453        1.1944138533       -0.0271066761
        0.7373962453        1.2091647231       -0.0121552284
        0.7373962453        1.2239155929       -0.0052304924
        0.7373962453        1.2386664628       -0.0021609473
        0.7373962453        1.2534173326       -0.0008576754
        0.7373962453        1.2681682024       -0.0003272240
        0.7373962453        1.2829190723       -0.0001200743
        0.7373962453        1.2976699421       -0.0000423860
        0.7373962453        1.3124208119       -0.0000143882
        0.7373962453        1.3271716817       -0.0000046932
        0.7373962453        1.3419225516       -0.0000014682
        0.7373962453        1.3566734214        0.0000000000
        0.7373962453        1.3714242912        0.0000000000
        0.7373962453        1.3861751611        0.0000000000
        0.7373962453        1.4009260309        0.0000000000
        0.7373962453        1.4156769007        0.0000000000
        0.7373962453        1.4304277705        0.0000000000
        0.7373962453        1.4451786404        0.0000000000
        0.7373962453        1.4599295102        0.0000000000
        0.7373962453        1.4746803800        0.0000000000
        0.7373962453        1.4894312499        0.0000000000
        0.7373962453        1.5041821197        0.0000000000
        0.7373962453        1.5189329895        0.0000000000
        0.7373962453        1.5336838593        0.0000000000
        0.7373962453        1.5484347292        0.0000000000
        0.7373962453        1.5631855990        0.0000000000

        0.7522175516        0.1028494860        0.0000000000
        0.7522175516        0.1176003558        0.0000000000
        0.7522175516        0.1323512257       -0.0000015208
        0.7522175516        0.1471020955       -0.0000048420
        0.7522175516        0.1618529653       -0.0000147936
        0.7522175516        0.1766038351       -0.0000434137
        0.7522175516        0.1913547050       -0.0001223722
        0.7522175516        0.2061055748       -0.0003311754
        0.7522175516        0.2208564446       -0.0008599885
        0.7522175516        0.2356073145       -0.0021417197
        0.7522175516        0.2503581843       -0.0051139293
        0.7522175516        0.2651090541       -0.0117082051
        0.7522175516        0.2798599239       -0.0257101371
        0.7522175516        0.2946107938       -0.0541749507
        0.7522175516        0.3093616636       -0.1095932052
        0.7522175516        0.3241125334       -0.2129267795
        0.7522175516        0.3388634033       -0.3974085048
        0.7522175516        0.3536142731       -0.7125590772
        0.7522175516        0.3683651429       -1.2272250180
        0.7522175516        0.3831160127       -2.0297231082
        0.7522175516        0.3978668826       -3.2227345192
        0.7522175516        0.4126177524       -4.9109555372
        0.7522175516        0.4273686222       -7.1811841892
        0.7522175516        0.4421194921      -10.0775223558
        0.7522175516        0.4568703619      -13.5777464735
        0.7522175516        0.4716212317      -17.5787613453
        0.7522175516        0.4863721015      -21.8976390722
        0.7522175516        0.5011229714      -26.2900450106
        0.7522175516        0.5158738412      -30.4822529632
        0.7522175516        0.5306247110      -34.2096670815
        0.7522175516        0.5453755808      -37.2549857660
        0.7522175516        0.5601264507      -39.4808393574
        0.7522175516        0.5748773205      -40.8519796756
        0.7522175516        0.5896281903      -41.4407827883
        0.7522175516        0.6043790602      -41.4104401775
        0.7522175516        0.6191299300      -40.9761162938
        0.7522175516        0.6338807998      -40.3541426921
        0.7522175516        0.6486316696      -39.7166134794
        0.7522175516        0.6633825395      -39.1673098348
        0.7522175516        0.6781334093      -38.7444228985
        0.7522175516        0.6928842791      -38.4425478022
        0.7522175516        0.7076351490      -38.2391481995
        0.7522175516        0.7223860188      -38.1128757778
        0.7522175516        0.7371368886      -38.0497100371
        0.7522175516        0.7518877584      -38.0411360882
        0.7522175516        0.7666386283      -38.0814581323
        0.7522175516        0.7813894981      -38.1685864948
        0.7522175516        0.7961403679      -38.3076823251
        0.7522175516        0.8108912378      -38.5135679649
        0.7522175516        0.8256421076      -38.8072211308
        0.7522175516        0.8403929774      -39.2034585914
        0.7522175516        0.8551438472      -39.6904347635
        0.7522175516        0.8698947171      -40.2064897301
        0.7522175516        0.8846455869      -40.6246745092
        0.7522175516        0.8993964567      -40.7565285008
        0.7522175516        0.9141473266      -40.3812973776
        0.7522175516        0.9288981964      -39.2957235423
        0.7522175516        0.9436490662      -37.3686922973
        0.7522175516        0.9583999360      -34.5812587979
        0.7522175516        0.9731508059      -31.0383746316
        0.7522175516        0.9879016757      -26.9501760083
        0.7522175516        1.0026525455      -22.5912516595
        0.7522175516        1.0174034154      -18.2512606855
        0.7522175516        1.0321542852      -14.1894197590
        0.7522175516        1.0469051550      -10.6013811905
        0.7522175516        1.0616560248       -7.6024940532
        0.7522175516        1.0764068947       -5.2275272407
        0.7522175516        1.0911577645       -3.4438025114
        0.7522175516        1.1059086343       -2.1725035598
        0.7522175516        1.1206595042       -1.3121170296
        0.7522175516        1.1354103740       -0.7587632387
        0.7522175516        1.1501612438       -0.4202338123
        0.7522175516        1.1649121136       -0.2230065994
        0.7522175516        1.1796629835       -0.1134494288
        0.7522175516        1.1944138533       -0.0553554204
        0.7522175516        1.2091647231       -0.0259179339
        0.7522175516        1.2239155929       -0.0116503228
        0.7522175516        1.2386664628       -0.0050304649
        0.7522175516        1.2534173326       -0.0020876763
        0.7522175516        1.2681682024       -0.0008331610
        0.7522175516        1.2829190723       -0.0003198387
        0.7522175516        1.2976699421       -0.0001180818
        0.7522175516        1.3124208119       -0.0000418917
        0.7522175516        1.3271716817       -0.0000142623
        0.7522175516        1.3419225516       -0.0000046506
        0.7522175516        1.3566734214       -0.0000014487
        0.7522175516        1.3714242912        0.0000000000
        0.7522175516        1.3861751611        0.0000000000
        0.7522175516        1.4009260309        0.0000000000
        0.7522175516        1.4156769007        0.0000000000
        0.7522175516        1.4304277705        0.0000000000
        0.7522175516        1.4451786404        0.0000000000
        0.7522175516        1.4599295102        0.0000000000
        0.7522175516        1.4746803800        0.0000000000
        0.7522175516        1.4894312499        0.0000000000
        0.7522175516        1.5041821197        0.0000000000
        0.7522175516        1.5189329895        0.0000000000
        0.7522175516        1.5336838593        0.0000000000
        0.7522175516        1.5484347292        0.0000000000
        0.7522175516        1.5631855990        0.0000000000

        0.7670388578        0.1028494860        0.0000000000
        0.7670388578        0.1176003558        0.0000000000
        0.7670388578        0.1323512257        0.0000000000
        0.7670388578        0.1471020955       -0.0000014448
        0.7670388578        0.1618529653       -0.0000046189
        0.7670388578        0.1766038351       -0.0000141800
        0.7670388578        0.1913547050       -0.0000417811
        0.7670388578        0.2061055748       -0.0001180861
        0.7670388578        0.2208564446       -0.0003199768
        0.7670388578        0.2356073145       -0.0008310613
        0.7670388578        0.2503581843       -0.0020690741
        0.7670388578        0.2651090541       -0.0049397396
        0.7670388578        0.2798599239       -0.0113147649
        0.7670388578        0.2946107938       -0.0248795342
        0.7670388578        0.3093616636       -0.0525404153
        0.7670388578        0.3241125334       -0.1065907462
        0.7670388578        0.3388634033       -0.2077525711
        0.7670388578        0.3536142731       -0.3889653961
        0.7670388578        0.3683651429       -0.6993244585
        0.7670388578        0.3831160127       -1.2068992513
        0.7670388578        0.3978668826       -1.9984767024
        0.7670388578        0.4126177524       -3.1739847533
        0.7670388578        0.4273686222       -4.8339968454
        0.7670388578        0.4421194921       -7.0606074198
        0.7670388578        0.4568703619       -9.8947220010
        0.7670388578        0.4716212317      -13.3152100175
        0.7670388578        0.4863721015      -17.2260033706
        0.7670388578        0.5011229714      -21.4556030916
        0.7670388578        0.5158738412      -25.7705978600
        0.7670388578        0.5306247110      -29.9022935672
        0.7670388578        0.5453755808      -33.5838266771
        0.7670388578        0.5601264507      -36.5929684217
        0.7670388578        0.5748773205      -38.7922507706
        0.7670388578        0.5896281903      -40.1547325853
        0.7670388578        0.6043790602      -40.7646519989
        0.7670388578        0.6191299300      -40.7899010783
        0.7670388578        0.6338807998      -40.4350999906
        0.7670388578        0.6486316696      -39.8929690174
        0.7670388578        0.6633825395      -39.3114206959
        0.7670388578        0.6781334093      -38.7841548388
        0.7670388578        0.6928842791      -38.3599601101
        0.7670388578        0.7076351490      -38.0585203298
        0.7670388578        0.7223860188      -37.8820332439
        0.7670388578        0.7371368886      -37.8195098140
        0.7670388578        0.7518877584      -37.8477724005
        0.7670388578        0.7666386283      -37.9351162543
        0.7670388578        0.7813894981      -38.0502913504
        0.7670388578        0.7961403679      -38.1744510043
        0.7670388578        0.8108912378      -38.3105648864
        0.7670388578        0.8256421076      -38.4846554188
        0.7670388578        0.8403929774      -38.7353584423
        0.7670388578        0.8551438472      -39.0920178626
        0.7670388578        0.8698947171      -39.5465076824
        0.7670388578        0.8846455869      -40.0288962249
        0.7670388578        0.8993964567      -40.3988452897
        0.7670388578        0.9141473266      -40.4605499478
        0.7670388578        0.9288981964      -39.9998758495
        0.7670388578        0.9436490662      -38.8329190940
        0.7670388578        0.9583999360      -36.8508326260
        0.7670388578        0.9731508059      -34.0482149392
        0.7670388578        0.9879016757      -30.5290286195
        0.7670388578        1.0026525455      -26.4907557479
        0.7670388578        1.0174034154      -22.1919245032
        0.7670388578        1.0321542852      -17.9103918063
        0.7670388578        1.0469051550      -13.9008152418
        0.7670388578        1.0616560248      -10.3597409235
        0.7670388578        1.0764068947       -7.4050142047
        0.7670388578        1.0911577645       -5.0725218913
        0.7670388578        1.1059086343       -3.3285480518
        0.7670388578        1.1206595042       -2.0920721743
        0.7670388578        1.1354103740       -1.2596946972
        0.7670388578        1.1501612438       -0.7268999849
        0.7670388578        1.1649121136       -0.4021565322
        0.7670388578        1.1796629835       -0.2134138126
        0.7670388578        1.1944138533       -0.1086793196
        0.7670388578        1.2091647231       -0.0531325873
        0.7670388578        1.2239155929       -0.0249502710
        0.7670388578        1.2386664628       -0.0112594940
        0.7670388578        1.2534173326       -0.0048854764
        0.7670388578        1.2681682024       -0.0020387770
        0.7670388578        1.2829190723       -0.0008182146
        0.7670388578        1.2976699421       -0.0003155829
        0.7670388578        1.3124208119       -0.0001168343
        0.7670388578        1.3271716817       -0.0000414511
        0.7670388578        1.3419225516       -0.0000140670
        0.7670388578        1.3566734214       -0.0000045577
        0.7670388578        1.3714242912       -0.0000014092
        0.7670388578        1.3861751611        0.0000000000
        0.7670388578        1.4009260309        0.0000000000
        0.7670388578        1.4156769007        0.0000000000
        0.7670388578        1.4304277705        0.0000000000
        0.7670388578        1.4451786404        0.0000000000
        0.7670388578        1.4599295102        0.0000000000
        0.7670388578        1.4746803800        0.0000000000
        0.7670388578        1.4894312499        0.0000000000
        0.7670388578        1.5041821197        0.0000000000
        0.7670388578        1.5189329895        0.0000000000
        0.7670388578        1.5336838593        0.0000000000
        0.7670388578        1.5484347292        0.0000000000
        0.7670388578        1.5631855990        0.0000000000

        0.7818601641        0.1028494860        0.0000000000
        0.7818601641        0.1176003558        0.0000000000
        0.7818601641        0.1323512257        0.0000000000
        0.7818601641        0.1471020955        0.0000000000
        0.7818601641        0.1618529653       -0.0000013817
        0.7818601641        0.1766038351       -0.0000044347
        0.7818601641        0.1913547050       -0.0000136475
        0.7818601641        0.2061055748       -0.0000402506
        0.7818601641        0.2208564446       -0.0001137490
        0.7818601641        0.2356073145       -0.0003080594
        0.7818601641        0.2503581843       -0.0007998533
        0.7818601641        0.2651090541       -0.0019922140
        0.7818601641        0.2798599239       -0.0047630553
        0.7818601641        0.2946107938       -0.0109368646
        0.7818601641        0.3093616636       -0.0241271453
        0.7818601641        0.3241125334       -0.0511409965
        0.7818601641        0.3388634033       -0.1041414602
        0.7818601641        0.3536142731       -0.2036681923
        0.7818601641        0.3683651429       -0.3823488903
        0.7818601641        0.3831160127       -0.6886467579
        0.7818601641        0.3978668826       -1.1893421319
        0.7818601641        0.4126177524       -1.9688822932
        0.7818601641        0.4273686222       -3.1236637387
        0.7818601641        0.4421194921       -4.7501134012
        0.7818601641        0.4568703619       -6.9271170938
        0.7818601641        0.4716212317       -9.6953608956
        0.7818601641        0.4863721015      -13.0376904239
        0.7818601641        0.5011229714      -16.8651905690
        0.7818601641        0.5158738412      -21.0135195021
        0.7818601641        0.5306247110      -25.2533406590
        0.7818601641        0.5453755808      -29.3169383611
        0.7818601641        0.5601264507      -32.9391562425
        0.7818601641        0.5748773205      -35.9047042499
        0.7818601641        0.5896281903      -38.0883831957
        0.7818601641        0.6043790602      -39.4742739388
        0.7818601641        0.6191299300      -40.1468314861
        0.7818601641        0.6338807998      -40.2584623873
        0.7818601641        0.6486316696      -39.9878060341
        0.7818601641        0.6633825395      -39.5045736667
        0.7818601641        0.6781334093      -38.9498466598
        0.7818601641        0.6928842791      -38.4305441571
        0.7818601641        0.7076351490      -38.0203963782
        0.7818601641        0.7223860188      -37.7606075253
        0.7818601641        0.7371368886      -37.6590889889
        0.7818601641        0.7518877584      -37.6921463499
        0.7818601641        0.7666386283      -37.8128762821
        0.7818601641        0.7813894981      -37.9667027647
        0.7818601641        0.7961403679      -38.1099567355
        0.7818601641        0.8108912378      -38.2252161362
        0.7818601641        0.8256421076      -38.3277330706
        0.7818601641        0.8403929774      -38.4595201394
        0.7818601641        0.8551438472      -38.6708505089
        0.7818601641        0.8698947171      -38.9930964255
        0.7818601641        0.8846455869      -39.4111641003
        0.7818601641        0.8993964567      -39.8458292780
        0.7818601641        0.9141473266      -40.1538460076
        0.7818601641        0.9288981964      -40.1474364231
        0.7818601641        0.9436490662      -39.6281446202
        0.7818601641        0.9583999360      -38.4264142985
        0.7818601641        0.9731508059      -36.4381958230
        0.7818601641        0.9879016757      -33.6515319582
        0.7818601641        1.0026525455      -30.1577113971
        0.7818601641        1.0174034154      -26.1434149430
        0.7818601641        1.0321542852      -21.8635719923
        0.7818601641        1.0469051550      -17.5996233482
        0.7818601641        1.0616560248      -13.6128010801
        0.7818601641        1.0764068947      -10.1042360047
        0.7818601641        1.0911577645       -7.1916014760
        0.7818601641        1.1059086343       -4.9062775286
        0.7818601641        1.1206595042       -3.2082652431
        0.7818601641        1.1354103740       -2.0112702724
        0.7818601641        1.1501612438       -1.2091989095
        0.7818601641        1.1649121136       -0.6974511860
        0.7818601641        1.1796629835       -0.3860811933
        0.7818601641        1.1944138533       -0.2051890814
        0.7818601641        1.2091647231       -0.1047415660
        0.7818601641        1.2239155929       -0.0513774926
        0.7818601641        1.2386664628       -0.0242277074
        0.7818601641        1.2534173326       -0.0109867684
        0.7818601641        1.2681682024       -0.0047910688
        0.7818601641        1.2829190723       -0.0020080388
        0.7818601641        1.2976699421       -0.0008080272
        0.7818601641        1.3124208119       -0.0003117083
        0.7818601641        1.3271716817       -0.0001150886
        0.7818601641        1.3419225516       -0.0000406083
        0.7818601641        1.3566734214       -0.0000136759
        0.7818601641        1.3714242912       -0.0000043952
        0.7818601641        1.3861751611       -0.0000013473
        0.7818601641        1.4009260309        0.0000000000
        0.7818601641        1.4156769007        0.0000000000
        0.7818601641        1.4304277705        0.0000000000
        0.7818601641        1.4451786404        0.0000000000
        0.7818601641        1.4599295102        0.0000000000
        0.7818601641        1.4746803800        0.0000000000
        0.7818601641        1.4894312499        0.0000000000
        0.7818601641        1.5041821197        0.0000000000
        0.7818601641        1.5189329895        0.0000000000
        0.7818601641        1.5336838593        0.0000000000
        0.7818601641        1.5484347292        0.0000000000
        0.7818601641        1.5631855990        0.0000000000

        0.7966814703        0.1028494860        0.0000000000
        0.7966814703        0.1176003558        0.0000000000
        0.7966814703        0.1323512257        0.0000000000
        0.7966814703        0.1471020955        0.0000000000
        0.7966814703        0.1618529653        0.0000000000
        0.7966814703        0.1766038351       -0.0000013256
        0.7966814703        0.1913547050       -0.0000042591
        0.7966814703        0.2061055748       -0.0000131041
        0.7966814703        0.2208564446       -0.0000386203
        0.7966814703        0.2356073145       -0.0001090906
        0.7966814703        0.2503581843       -0.0002955456
        0.7966814703        0.2651090541       -0.0007685110
        0.7966814703        0.2798599239       -0.0019192688
        0.7966814703        0.2946107938       -0.0046053916
        0.7966814703        0.3093616636       -0.0106196746
        0.7966814703        0.3241125334       -0.0235300359
        0.7966814703        0.3388634033       -0.0500784738
        0.7966814703        0.3536142731       -0.1023220162
        0.7966814703        0.3683651429       -0.2005872131
        0.7966814703        0.3831160127       -0.3770284001
        0.7966814703        0.3978668826       -0.6791117023
        0.7966814703        0.4126177524       -1.1717887417
        0.7966814703        0.4273686222       -1.9367134892
        0.7966814703        0.4421194921       -3.0668875507
        0.7966814703        0.4568703619       -4.6557657431
        0.7966814703        0.4716212317       -6.7810376383
        0.7966814703        0.4863721015       -9.4847859305
        0.7966814703        0.5011229714      -12.7533389389
        0.7966814703        0.5158738412      -16.5017659507
        0.7966814703        0.5306247110      -20.5691040589
        0.7966814703        0.5453755808      -24.7298075295
        0.7966814703        0.5601264507      -28.7232289321
        0.7966814703        0.5748773205      -32.2963679642
        0.7966814703        0.5896281903      -35.2484873613
        0.7966814703        0.6043790602      -37.4637558974
        0.7966814703        0.6191299300      -38.9223150870
        0.7966814703        0.6338807998      -39.6892494528
        0.7966814703        0.6486316696      -39.8895077634
        0.7966814703        0.6633825395      -39.6798186582
        0.7966814703        0.6781334093      -39.2251207490
        0.7966814703        0.6928842791      -38.6807077534
        0.7966814703        0.7076351490      -38.1773981685
        0.7966814703        0.7223860188      -37.8080526059
        0.7966814703        0.7371368886      -37.6176571330
        0.7966814703        0.7518877584      -37.6016215859
        0.7966814703        0.7666386283      -37.7152676577
        0.7966814703        0.7813894981      -37.8929044148
        0.7966814703        0.7961403679      -38.0708666034
        0.7966814703        0.8108912378      -38.2077480503
        0.7966814703        0.8256421076      -38.2963948259
        0.7966814703        0.8403929774      -38.3644049401
        0.7966814703        0.8551438472      -38.4623118148
        0.7966814703        0.8698947171      -38.6417756826
        0.7966814703        0.8846455869      -38.9296398054
        0.7966814703        0.8993964567      -39.3057339534
        0.7966814703        0.9141473266      -39.6911763536
        0.7966814703        0.9288981964      -39.9503416671
        0.7966814703        0.9436490662      -39.9061613658
        0.7966814703        0.9583999360      -39.3666432845
        0.7966814703        0.9731508059      -38.1595959730
        0.7966814703        0.9879016757      -36.1706453942
        0.7966814703        1.0026525455      -33.3765255888
        0.7966814703        1.0174034154      -29.8635618643
        0.7966814703        1.0321542852      -25.8230441466
        0.7966814703        1.0469051550      -21.5215440409
        0.7966814703        1.0616560248      -17.2528604974
        0.7966814703        1.0764068947      -13.2851047872
        0.7966814703        1.0911577645       -9.8180046719
        0.7966814703        1.1059086343       -6.9610291788
        0.7966814703        1.1206595042       -4.7347495358
        0.7966814703        1.1354103740       -3.0900163095
        0.7966814703        1.1501612438       -1.9353905081
        0.7966814703        1.1649121136       -1.1636805932
        0.7966814703        1.1796629835       -0.6718550054
        0.7966814703        1.1944138533       -0.3725896754
        0.7966814703        1.2091647231       -0.1985462961
        0.7966814703        1.2239155929       -0.1017042016
        0.7966814703        1.2386664628       -0.0500943950
        0.7966814703        1.2534173326       -0.0237257920
        0.7966814703        1.2681682024       -0.0108007453
        0.7966814703        1.2829190723       -0.0047216496
        0.7966814703        1.2976699421       -0.0019795606
        0.7966814703        1.3124208119       -0.0007947437
        0.7966814703        1.3271716817       -0.0003051172
        0.7966814703        1.3419225516       -0.0001119007
        0.7966814703        1.3566734214       -0.0000391796
        0.7966814703        1.3714242912       -0.0000130976
        0.7966814703        1.3861751611       -0.0000041806
        0.7966814703        1.4009260309       -0.0000012741
        0.7966814703        1.4156769007        0.0000000000
        0.7966814703        1.4304277705        0.0000000000
        0.7966814703        1.4451786404        0.0000000000
        0.7966814703        1.4599295102        0.0000000000
        0.7966814703        1.4746803800        0.0000000000
        0.7966814703        1.4894312499        0.0000000000
        0.7966814703        1.5041821197        0.0000000000
        0.7966814703        1.5189329895        0.0000000000
        0.7966814703        1.5336838593        0.0000000000
        0.7966814703        1.5484347292        0.0000000000
        0.7966814703        1.5631855990        0.0000000000

        0.8115027766        0.1028494860        0.0000000000
        0.8115027766        0.1176003558        0.0000000000
        0.8115027766        0.1323512257        0.0000000000
        0.8115027766        0.1471020955        0.0000000000
        0.8115027766        0.1618529653        0.0000000000
        0.8115027766        0.1766038351        0.0000000000
        0.8115027766        0.1913547050       -0.0000012687
        0.8115027766        0.2061055748       -0.0000040730
        0.8115027766        0.2208564446       -0.0000125238
        0.8115027766        0.2356073145       -0.0000369205
        0.8115027766        0.2503581843       -0.0001044486
        0.8115027766        0.2651090541       -0.0002837832
        0.8115027766        0.2798599239       -0.0007408773
        0.8115027766        0.2946107938       -0.0018590389
        0.8115027766        0.3093616636       -0.0044831638
        0.8115027766        0.3241125334       -0.0103869541
        0.8115027766        0.3388634033       -0.0231078101
        0.8115027766        0.3536142731       -0.0493281216
        0.8115027766        0.3683651429       -0.1009654482
        0.8115027766        0.3831160127       -0.1980141697
        0.8115027766        0.3978668826       -0.3719130530
        0.8115027766        0.4126177524       -0.6688034246
        0.8115027766        0.4273686222       -1.1515814592
        0.8115027766        0.4421194921       -1.8992966161
        0.8115027766        0.4568703619       -3.0023792028
        0.8115027766        0.4716212317       -4.5525341132
        0.8115027766        0.4863721015       -6.6270516307
        0.8115027766        0.5011229714       -9.2689033550
        0.8115027766        0.5158738412      -12.4662584705
        0.8115027766        0.5306247110      -16.1373030420
        0.8115027766        0.5453755808      -20.1270366761
        0.8115027766        0.5601264507      -24.2205735293
        0.8115027766        0.5748773205      -28.1722796651
        0.8115027766        0.5896281903      -31.7439605357
        0.8115027766        0.6043790602      -34.7416748496
        0.8115027766        0.6191299300      -37.0418510699
        0.8115027766        0.6338807998      -38.6024337835
        0.8115027766        0.6486316696      -39.4604078523
        0.8115027766        0.6633825395      -39.7198509936
        0.8115027766        0.6781334093      -39.5338652900
        0.8115027766        0.6928842791      -39.0815870430
        0.8115027766        0.7076351490      -38.5410955738
        0.8115027766        0.7223860188      -38.0614686357
        0.8115027766        0.7371368886      -37.7403249628
        0.8115027766        0.7518877584      -37.6135919631
        0.8115027766        0.7666386283      -37.6606194419
        0.8115027766        0.7813894981      -37.8222084374
        0.8115027766        0.7961403679      -38.0251477920
        0.8115027766        0.8108912378      -38.2061798640
        0.8115027766        0.8256421076      -38.3298754794
        0.8115027766        0.8403929774      -38.3968042705
        0.8115027766        0.8551438472      -38.4402218320
        0.8115027766        0.8698947171      -38.5120154374
        0.8115027766        0.8846455869      -38.6617008415
        0.8115027766        0.8993964567      -38.9141522590
        0.8115027766        0.9141473266      -39.2512086222
        0.8115027766        0.9288981964      -39.6003491640
        0.8115027766        0.9436490662      -39.8325475948
        0.8115027766        0.9583999360      -39.7718745494
        0.8115027766        0.9731508059      -39.2194186693
        0.8115027766        0.9879016757      -37.9910987344
        0.8115027766        1.0026525455      -35.9628758014
        0.8115027766        1.0174034154      -33.1108488484
        0.8115027766        1.0321542852      -29.5318870840
        0.8115027766        1.0469051550      -25.4351016212
        0.8115027766        1.0616560248      -21.1043443060
        0.8115027766        1.0764068947      -16.8426833806
        0.8115027766        1.0911577645      -12.9162050024
        0.8115027766        1.1059086343       -9.5134169999
        0.8115027766        1.1206595042       -6.7289586824
        0.8115027766        1.1354103740       -4.5706212062
        0.8115027766        1.1501612438       -2.9816579132
        0.8115027766        1.1649121136       -1.8683277181
        0.8115027766        1.1796629835       -1.1247145439
        0.8115027766        1.1944138533       -0.6506369632
        0.8115027766        1.2091647231       -0.3618062688
        0.8115027766        1.2239155929       -0.1934487499
        0.8115027766        1.2386664628       -0.0994555507
        0.8115027766        1.2534173326       -0.0491503698
        0.8115027766        1.2681682024       -0.0233306535
        0.8115027766        1.2829190723       -0.0106249766
        0.8115027766        1.2976699421       -0.0046359848
        0.8115027766        1.3124208119       -0.0019355706
        0.8115027766        1.3271716817       -0.0007725118
        0.8115027766        1.3419225516       -0.0002945759
        0.8115027766        1.3566734214       -0.0001073074
        0.8115027766        1.3714242912       -0.0000373516
        0.8115027766        1.3861751611       -0.0000124244
        0.8115027766        1.4009260309       -0.0000039485
        0.8115027766        1.4156769007       -0.0000011978
        0.8115027766        1.4304277705        0.0000000000
        0.8115027766        1.4451786404        0.0000000000
        0.8115027766        1.4599295102        0.0000000000
        0.8115027766        1.4746803800        0.0000000000
        0.8115027766        1.4894312499        0.0000000000
        0.8115027766        1.5041821197        0.0000000000
        0.8115027766        1.5189329895        0.0000000000
        0.8115027766        1.5336838593        0.0000000000
        0.8115027766        1.5484347292        0.0000000000
        0.8115027766        1.5631855990        0.0000000000

        0.8263240829        0.1028494860        0.0000000000
        0.8263240829        0.1176003558        0.0000000000
        0.8263240829        0.1323512257        0.0000000000
        0.8263240829        0.1471020955        0.0000000000
        0.8263240829        0.1618529653        0.0000000000
        0.8263240829        0.1766038351        0.0000000000
        0.8263240829        0.1913547050        0.0000000000
        0.8263240829        0.2061055748       -0.0000012091
        0.8263240829        0.2208564446       -0.0000038811
        0.8263240829        0.2356073145       -0.0000119511
        0.8263240829        0.2503581843       -0.0000353366
        0.8263240829        0.2651090541       -0.0001004000
        0.8263240829        0.2798599239       -0.0002742053
        0.8263240829        0.2946107938       -0.0007198831
        0.8263240829        0.3093616636       -0.0018161621
        0.8263240829        0.3241125334       -0.0044005425
        0.8263240829        0.3388634033       -0.0102327531
        0.8263240829        0.3536142731       -0.0228167747
        0.8263240829        0.3683651429       -0.0487467839
        0.8263240829        0.3831160127       -0.0997209444
        0.8263240829        0.3978668826       -0.1952549601
        0.8263240829        0.4126177524       -0.3658932259
        0.8263240829        0.4273686222       -0.6563602502
        0.8263240829        0.4421194921       -1.1276654622
        0.8263240829        0.4568703619       -1.8567695331
        0.8263240829        0.4716212317       -2.9322112604
        0.8263240829        0.4863721015       -4.4443542459
        0.8263240829        0.5011229714       -6.4699639612
        0.8263240829        0.5158738412       -9.0527865483
        0.8263240829        0.5306247110      -12.1842033346
        0.8263240829        0.5453755808      -15.7897117769
        0.8263240829        0.5601264507      -19.7266214223
        0.8263240829        0.5748773205      -23.7955374279
        0.8263240829        0.5896281903      -27.7640483688
        0.8263240829        0.6043790602      -31.3976088216
        0.8263240829        0.6191299300      -34.4914458032
        0.8263240829        0.6338807998      -36.8983004031
        0.8263240829        0.6486316696      -38.5484439226
        0.8263240829        0.6633825395      -39.4592676669
        0.8263240829        0.6781334093      -39.7318718236
        0.8263240829        0.6928842791      -39.5329688554
        0.8263240829        0.7076351490      -39.0634980137
        0.8263240829        0.7223860188      -38.5201276152
        0.8263240829        0.7371368886      -38.0595894906
        0.8263240829        0.7518877584      -37.7756045134
        0.8263240829        0.7666386283      -37.6935452293
        0.8263240829        0.7813894981      -37.7816224944
        0.8263240829        0.7961403679      -37.9728516801
        0.8263240829        0.8108912378      -38.1908249898
        0.8263240829        0.8256421076      -38.3731778723
        0.8263240829        0.8403929774      -38.4878921634
        0.8263240829        0.8551438472      -38.5390986550
        0.8263240829        0.8698947171      -38.5616208116
        0.8263240829        0.8846455869      -38.6067084784
        0.8263240829        0.8993964567      -38.7232921868
        0.8263240829        0.9141473266      -38.9384813660
        0.8263240829        0.9288981964      -39.2393940956
        0.8263240829        0.9436490662      -39.5584206708
        0.8263240829        0.9583999360      -39.7663552883
        0.8263240829        0.9731508059      -39.6799365540
        0.8263240829        0.9879016757      -39.0887194589
        0.8263240829        1.0026525455      -37.7997168409
        0.8263240829        1.0174034154      -35.6894210996
        0.8263240829        1.0321542852      -32.7464501124
        0.8263240829        1.0469051550      -29.0884470189
        0.8263240829        1.0616560248      -24.9451052177
        0.8263240829        1.0764068947      -20.6119730655
        0.8263240829        1.0911577645      -16.3906693140
        0.8263240829        1.1059086343      -12.5347314901
        0.8263240829        1.1206595042       -9.2153950878
        0.8263240829        1.1354103740       -6.5119510109
        0.8263240829        1.1501612438       -4.4225215846
        0.8263240829        1.1649121136       -2.8866456261
        0.8263240829        1.1796629835       -1.8110399859
        0.8263240829        1.1944138533       -1.0923340758
        0.8263240829        1.2091647231       -0.6335162773
        0.8263240829        1.2239155929       -0.3533097133
        0.8263240829        1.2386664628       -0.1894266632
        0.8263240829        1.2534173326       -0.0975747188
        0.8263240829        1.2681682024       -0.0482401916
        0.8263240829        1.2829190723       -0.0228628700
        0.8263240829        1.2976699421       -0.0103750235
        0.8263240829        1.3124208119       -0.0045038405
        0.8263240829        1.3271716817       -0.0018693271
        0.8263240829        1.3419225516       -0.0007417171
        0.8263240829        1.3566734214       -0.0002813745
        0.8263240829        1.3714242912       -0.0001020664
        0.8263240829        1.3861751611       -0.0000353949
        0.8263240829        1.4009260309       -0.0000117260
        0.8263240829        1.4156769007       -0.0000037063
        0.8263240829        1.4304277705       -0.0000011162
        0.8263240829        1.4451786404        0.0000000000
        0.8263240829        1.4599295102        0.0000000000
        0.8263240829        1.4746803800        0.0000000000
        0.8263240829        1.4894312499        0.0000000000
        0.8263240829        1.5041821197        0.0000000000
        0.8263240829        1.5189329895        0.0000000000
        0.8263240829        1.5336838593        0.0000000000
        0.8263240829        1.5484347292        0.0000000000
        0.8263240829        1.5631855990        0.0000000000

        0.8411453891        0.1028494860        0.0000000000
        0.8411453891        0.1176003558        0.0000000000
        0.8411453891        0.1323512257        0.0000000000
        0.8411453891        0.1471020955        0.0000000000
        0.8411453891        0.1618529653        0.0000000000
        0.8411453891        0.1766038351        0.0000000000
        0.8411453891        0.1913547050        0.0000000000
        0.8411453891        0.2061055748        0.0000000000
        0.8411453891        0.2208564446       -0.0000011494
        0.8411453891        0.2356073145       -0.0000037020
        0.8411453891        0.2503581843       -0.0000114529
        0.8411453891        0.2651090541       -0.0000340594
        0.8411453891        0.2798599239       -0.0000973716
        0.8411453891        0.2946107938       -0.0002675603
        0.8411453891        0.3093616636       -0.0007062550
        0.8411453891        0.3241125334       -0.0017894249
        0.8411453891        0.3388634033       -0.0043479960
        0.8411453891        0.3536142731       -0.0101228315
        0.8411453891        0.3683651429       -0.0225642537
        0.8411453891        0.3831160127       -0.0481302449
        0.8411453891        0.3978668826       -0.0982198396
        0.8411453891        0.4126177524       -0.1917834254
        0.8411453891        0.4273686222       -0.3584449415
        0.8411453891        0.4421194921       -0.6416322999
        0.8411453891        0.4568703619       -1.1007636877
        0.8411453891        0.4716212317       -1.8110890016
        0.8411453891        0.4863721015       -2.8595800047
        0.8411453891        0.5011229714       -4.3356349579
        0.8411453891        0.5158738412       -6.3165432238
        0.8411453891        0.5306247110       -8.8494764663
        0.8411453891        0.5453755808      -11.9335628735
        0.8411453891        0.5601264507      -15.5064918753
        0.8411453891        0.5748773205      -19.4396226426
        0.8411453891        0.5896281903      -23.5440067879
        0.8411453891        0.6043790602      -27.5878041420
        0.8411453891        0.6191299300      -31.3237561486
        0.8411453891        0.6338807998      -34.5235893761
        0.8411453891        0.6486316696      -37.0141484996
        0.8411453891        0.6633825395      -38.7079510144
        0.8411453891        0.6781334093      -39.6199045060
        0.8411453891        0.6928842791      -39.8637249260
        0.8411453891        0.7076351490      -39.6267816283
        0.8411453891        0.7223860188      -39.1291702061
        0.8411453891        0.7371368886      -38.5784305236
        0.8411453891        0.7518877584      -38.1323997622
        0.8411453891        0.7666386283      -37.8787760119
        0.8411453891        0.7813894981      -37.8336387156
        0.8411453891        0.7961403679      -37.9558153415
        0.8411453891        0.8108912378      -38.1711666450
        0.8411453891        0.8256421076      -38.3999411688
        0.8411453891        0.8403929774      -38.5803962879
        0.8411453891        0.8551438472      -38.6832103058
        0.8411453891        0.8698947171      -38.7144122876
        0.8411453891        0.8846455869      -38.7085406516
        0.8411453891        0.8993964567      -38.7159114544
        0.8411453891        0.9141473266      -38.7868624080
        0.8411453891        0.9288981964      -38.9534639721
        0.8411453891        0.9436490662      -39.2089131433
        0.8411453891        0.9583999360      -39.4881185363
        0.8411453891        0.9731508059      -39.6575511663
        0.8411453891        0.9879016757      -39.5239586140
        0.8411453891        1.0026525455      -38.8670747236
        0.8411453891        1.0174034154      -37.4917422369
        0.8411453891        1.0321542852      -35.2843891796
        0.8411453891        1.0469051550      -32.2536554150
        0.8411453891        1.0616560248      -28.5391854892
        0.8411453891        1.0764068947      -24.3849340008
        0.8411453891        1.0911577645      -20.0873002833
        0.8411453891        1.1059086343      -15.9365403920
        0.8411453891        1.1206595042      -12.1689023614
        0.8411453891        1.1354103740       -8.9393514553
        0.8411453891        1.1501612438       -6.3160120989
        0.8411453891        1.1649121136       -4.2915330077
        0.8411453891        1.1796629835       -2.8042730664
        0.8411453891        1.1944138533       -1.7623721662
        0.8411453891        1.2091647231       -1.0652362801
        0.8411453891        1.2239155929       -0.6191164988
        0.8411453891        1.2386664628       -0.3458145166
        0.8411453891        1.2534173326       -0.1854737725
        0.8411453891        1.2681682024       -0.0954165955
        0.8411453891        1.2829190723       -0.0470327285
        0.8411453891        1.2976699421       -0.0221940087
        0.8411453891        1.3124208119       -0.0100208920
        0.8411453891        1.3271716817       -0.0043285350
        0.8411453891        1.3419225516       -0.0017887920
        0.8411453891        1.3566734214       -0.0007072458
        0.8411453891        1.3714242912       -0.0002674641
        0.8411453891        1.3861751611       -0.0000966780
        0.8411453891        1.4009260309       -0.0000333588
        0.8411453891        1.4156769007       -0.0000109693
        0.8411453891        1.4304277705       -0.0000034317
        0.8411453891        1.4451786404       -0.0000010195
        0.8411453891        1.4599295102        0.0000000000
        0.8411453891        1.4746803800        0.0000000000
        0.8411453891        1.4894312499        0.0000000000
        0.8411453891        1.5041821197        0.0000000000
        0.8411453891        1.5189329895        0.0000000000
        0.8411453891        1.5336838593        0.0000000000
        0.8411453891        1.5484347292        0.0000000000
        0.8411453891        1.5631855990        0.0000000000

        0.8559666954        0.1028494860        0.0000000000
        0.8559666954        0.1176003558        0.0000000000
        0.8559666954        0.1323512257        0.0000000000
        0.8559666954        0.1471020955        0.0000000000
        0.8559666954        0.1618529653        0.0000000000
        0.8559666954        0.1766038351        0.0000000000
        0.8559666954        0.1913547050        0.0000000000
        0.8559666954        0.2061055748        0.0000000000
        0.8559666954        0.2208564446        0.0000000000
        0.8559666954        0.2356073145       -0.0000010990
        0.8559666954        0.2503581843       -0.0000035604
        0.8559666954        0.2651090541       -0.0000110890
        0.8559666954        0.2798599239       -0.0000331963
        0.8559666954        0.2946107938       -0.0000954816
        0.8559666954        0.3093616636       -0.0002636544
        0.8559666954        0.3241125334       -0.0006982757
        0.8559666954        0.3388634033       -0.0017720460
        0.8559666954        0.3536142731       -0.0043053278
        0.8559666954        0.3683651429       -0.0100079481
        0.8559666954        0.3831160127       -0.0222509971
        0.8559666954        0.3978668826       -0.0473175017
        0.8559666954        0.4126177524       -0.0962704934
        0.8559666954        0.4273686222       -0.1874942932
        0.8559666954        0.4421194921       -0.3497674265
        0.8559666954        0.4568703619       -0.6253883346
        0.8559666954        0.4716212317       -1.0724330709
        0.8559666954        0.4863721015       -1.7648182731
        0.8559666954        0.5011229714       -2.7887114653
        0.8559666954        0.5158738412       -4.2342031556
        0.8559666954        0.5306247110       -6.1820837222
        0.8559666954        0.5453755808       -8.6868523789
        0.8559666954        0.5601264507      -11.7583936106
        0.8559666954        0.5748773205      -15.3458371316
        0.8559666954        0.5896281903      -19.3278382880
        0.8559666954        0.6043790602      -23.5136477664
        0.8559666954        0.6191299300      -27.6583740596
        0.8559666954        0.6338807998      -31.4932172555
        0.8559666954        0.6486316696      -34.7671689711
        0.8559666954        0.6633825395      -37.2918338968
        0.8559666954        0.6781334093      -38.9777504685
        0.8559666954        0.6928842791      -39.8510638725
        0.8559666954        0.7076351490      -40.0444573623
        0.8559666954        0.7223860188      -39.7643231995
        0.8559666954        0.7371368886      -39.2437726399
        0.8559666954        0.7518877584      -38.6948355723
        0.8559666954        0.7666386283      -38.2718956080
        0.8559666954        0.7813894981      -38.0535570146
        0.8559666954        0.7961403679      -38.0443804519
        0.8559666954        0.8108912378      -38.1930312186
        0.8559666954        0.8256421076      -38.4198641967
        0.8559666954        0.8403929774      -38.6452139122
        0.8559666954        0.8551438472      -38.8106038625
        0.8559666954        0.8698947171      -38.8890345303
        0.8559666954        0.8846455869      -38.8855474066
        0.8559666954        0.8993964567      -38.8319971541
        0.8559666954        0.9141473266      -38.7785719856
        0.8559666954        0.9288981964      -38.7810044368
        0.8559666954        0.9436490662      -38.8808491978
        0.8559666954        0.9583999360      -39.0794001147
        0.8559666954        0.9731508059      -39.3124289099
        0.8559666954        0.9879016757      -39.4382818714
        0.8559666954        1.0026525455      -39.2510885017
        0.8559666954        1.0174034154      -38.5222086455
        0.8559666954        1.0321542852      -37.0598910664
        0.8559666954        1.0469051550      -34.7666752709
        0.8559666954        1.0616560248      -31.6731090230
        0.8559666954        1.0764068947      -27.9360741657
        0.8559666954        1.0911577645      -23.8046914872
        0.8559666954        1.1059086343      -19.5680155028
        0.8559666954        1.1206595042      -15.5016742723
        0.8559666954        1.1354103740      -11.8264630039
        0.8559666954        1.1501612438       -8.6851760792
        0.8559666954        1.1649121136       -6.1381795891
        0.8559666954        1.1796629835       -4.1743060708
        0.8559666954        1.1944138533       -2.7312768625
        0.8559666954        1.2091647231       -1.7190203115
        0.8559666954        1.2239155929       -1.0402086752
        0.8559666954        1.2386664628       -0.6047196518
        0.8559666954        1.2534173326       -0.3374172668
        0.8559666954        1.2681682024       -0.1805243246
        0.8559666954        1.2829190723       -0.0925355668
        0.8559666954        1.2976699421       -0.0454219778
        0.8559666954        1.3124208119       -0.0213462671
        0.8559666954        1.3271716817       -0.0096043833
        0.8559666954        1.3419225516       -0.0041369680
        0.8559666954        1.3566734214       -0.0017053279
        0.8559666954        1.3714242912       -0.0006722008
        0.8559666954        1.3861751611       -0.0002530420
        0.8559666954        1.4009260309       -0.0000908145
        0.8559666954        1.4156769007       -0.0000310153
        0.8559666954        1.4304277705       -0.0000100627
        0.8559666954        1.4451786404       -0.0000030967
        0.8559666954        1.4599295102        0.0000000000
        0.8559666954        1.4746803800        0.0000000000
        0.8559666954        1.4894312499        0.0000000000
        0.8559666954        1.5041821197        0.0000000000
        0.8559666954        1.5189329895        0.0000000000
        0.8559666954        1.5336838593        0.0000000000
        0.8559666954        1.5484347292        0.0000000000
        0.8559666954        1.5631855990        0.0000000000

        0.8707880017        0.1028494860        0.0000000000
        0.8707880017        0.1176003558        0.0000000000
        0.8707880017        0.1323512257        0.0000000000
        0.8707880017        0.1471020955        0.0000000000
        0.8707880017        0.1618529653        0.0000000000
        0.8707880017        0.1766038351        0.0000000000
        0.8707880017        0.1913547050        0.0000000000
        0.8707880017        0.2061055748        0.0000000000
        0.8707880017        0.2208564446        0.0000000000
        0.8707880017        0.2356073145        0.0000000000
        0.8707880017        0.2503581843       -0.0000010619
        0.8707880017        0.2651090541       -0.0000034662
        0.8707880017        0.2798599239       -0.0000108676
        0.8707880017        0.2946107938       -0.0000327144
        0.8707880017        0.3093616636       -0.0000944611
        0.8707880017        0.3241125334       -0.0002613579
        0.8707880017        0.3388634033       -0.0006922821
        0.8707880017        0.3536142731       -0.0017542189
        0.8707880017        0.3683651429       -0.0042506418
        0.8707880017        0.3831160127       -0.0098482559
        0.8707880017        0.3978668826       -0.0218221585
        0.8707880017        0.4126177524       -0.0462669361
        0.8707880017        0.4273686222       -0.0939156345
        0.8707880017        0.4421194921       -0.1826320564
        0.8707880017        0.4568703619       -0.3404549823
        0.8707880017        0.4716212317       -0.6087606686
        0.8707880017        0.4863721015       -1.0447149876
        0.8707880017        0.5011229714       -1.7218200159
        0.8707880017        0.5158738412       -2.7271695737
        0.8707880017        0.5306247110       -4.1541445722
        0.8707880017        0.5453755808       -6.0898003498
        0.8707880017        0.5601264507       -8.5972234702
        0.8707880017        0.5748773205      -11.6947441441
        0.8707880017        0.5896281903      -15.3359528898
        0.8707880017        0.6043790602      -19.3963812730
        0.8707880017        0.6191299300      -23.6733616291
        0.8707880017        0.6338807998      -27.9038443854
        0.8707880017        0.6486316696      -31.8004653532
        0.8707880017        0.6633825395      -35.0999607764
        0.8707880017        0.6781334093      -37.6124767585
        0.8707880017        0.6928842791      -39.2581035522
        0.8707880017        0.7076351490      -40.0796519376
        0.8707880017        0.7223860188      -40.2276397178
        0.8707880017        0.7371368886      -39.9219659681
        0.8707880017        0.7518877584      -39.4014623506
        0.8707880017        0.7666386283      -38.8751493067
        0.8707880017        0.7813894981      -38.4872425342
        0.8707880017        0.7961403679      -38.3029173180
        0.8707880017        0.8108912378      -38.3152891524
        0.8707880017        0.8256421076      -38.4678557511
        0.8707880017        0.8403929774      -38.6827542388
        0.8707880017        0.8551438472      -38.8853323267
        0.8707880017        0.8698947171      -39.0198041559
        0.8707880017        0.8846455869      -39.0565912746
        0.8707880017        0.8993964567      -38.9952761046
        0.8707880017        0.9141473266      -38.8655506237
        0.8707880017        0.9288981964      -38.7238054425
        0.8707880017        0.9436490662      -38.6397794012
        0.8707880017        0.9583999360      -38.6699899422
        0.8707880017        0.9731508059      -38.8224985213
        0.8707880017        0.9879016757      -39.0264420569
        0.8707880017        1.0026525455      -39.1232233856
        0.8707880017        1.0174034154      -38.8901142717
        0.8707880017        1.0321542852      -38.0929768537
        0.8707880017        1.0469051550      -36.5504746553
        0.8707880017        1.0616560248      -34.1862897408
        0.8707880017        1.0764068947      -31.0518482270
        0.8707880017        1.0911577645      -27.3153229920
        0.8707880017        1.1059086343      -23.2248707113
        0.8707880017        1.1206595042      -19.0597183868
        0.8707880017        1.1354103740      -15.0821534293
        0.8707880017        1.1501612438      -11.5000519786
        0.8707880017        1.1649121136       -8.4456367427
        0.8707880017        1.1796629835       -5.9719856122
        0.8707880017        1.1944138533       -4.0644948720
        0.8707880017        1.2091647231       -2.6612077169
        0.8707880017        1.2239155929       -1.6750518878
        0.8707880017        1.2386664628       -1.0126919244
        0.8707880017        1.2534173326       -0.5875382127
        0.8707880017        1.2681682024       -0.3268697635
        0.8707880017        1.2829190723       -0.1742913007
        0.8707880017        1.2976699421       -0.0890509432
        0.8707880017        1.3124208119       -0.0435941586
        0.8707880017        1.3271716817       -0.0204447987
        0.8707880017        1.3419225516       -0.0091814530
        0.8707880017        1.3566734214       -0.0039448018
        0.8707880017        1.3714242912       -0.0016193009
        0.8707880017        1.3861751611       -0.0006339637
        0.8707880017        1.4009260309       -0.0002362727
        0.8707880017        1.4156769007       -0.0000836745
        0.8707880017        1.4304277705       -0.0000281166
        0.8707880017        1.4451786404       -0.0000089548
        0.8707880017        1.4599295102       -0.0000027012
        0.8707880017        1.4746803800        0.0000000000
        0.8707880017        1.4894312499        0.0000000000
        0.8707880017        1.5041821197        0.0000000000
        0.8707880017        1.5189329895        0.0000000000
        0.8707880017        1.5336838593        0.0000000000
        0.8707880017        1.5484347292        0.0000000000
        0.8707880017        1.5631855990        0.0000000000

        0.8856093079        0.1028494860        0.0000000000
        0.8856093079        0.1176003558        0.0000000000
        0.8856093079        0.1323512257        0.0000000000
        0.8856093079        0.1471020955        0.0000000000
        0.8856093079        0.1618529653        0.0000000000
        0.8856093079        0.1766038351        0.0000000000
        0.8856093079        0.1913547050        0.0000000000
        0.8856093079        0.2061055748        0.0000000000
        0.8856093079        0.2208564446        0.0000000000
        0.8856093079        0.2356073145        0.0000000000
        0.8856093079        0.2503581843        0.0000000000
        0.8856093079        0.2651090541       -0.0000010402
        0.8856093079        0.2798599239       -0.0000034157
        0.8856093079        0.2946107938       -0.0000107572
        0.8856093079        0.3093616636       -0.0000324605
        0.8856093079        0.3241125334       -0.0000937628
        0.8856093079        0.3388634033       -0.0002590573
        0.8856093079        0.3536142731       -0.0006842994
        0.8856093079        0.3683651429       -0.0017278843
        0.8856093079        0.3831160127       -0.0041713284
        0.8856093079        0.3978668826       -0.0096318118
        0.8856093079        0.4126177524       -0.0212845519
        0.8856093079        0.4273686222       -0.0450422631
        0.8856093079        0.4421194921       -0.0913380657
        0.8856093079        0.4568703619       -0.1775939352
        0.8856093079        0.4716212317       -0.3312956851
        0.8856093079        0.4863721015       -0.5933195352
        0.8856093079        0.5011229714       -1.0207745298
        0.8856093079        0.5158738412       -1.6881855257
        0.8856093079        0.5306247110       -2.6854436227
        0.8856093079        0.5453755808       -4.1107933924
        0.8856093079        0.5601264507       -6.0575318673
        0.8856093079        0.5748773205       -8.5944133237
        0.8856093079        0.5896281903      -11.7420799230
        0.8856093079        0.6043790602      -15.4506697520
        0.8856093079        0.6191299300      -19.5859110650
        0.8856093079        0.6338807998      -23.9310477594
        0.8856093079        0.6486316696      -28.2089384501
        0.8856093079        0.6633825395      -32.1229798820
        0.8856093079        0.6781334093      -35.4089121559
        0.8856093079        0.6928842791      -37.8846654673
        0.8856093079        0.7076351490      -39.4844433084
        0.8856093079        0.7223860188      -40.2670037741
        0.8856093079        0.7371368886      -40.3955417343
        0.8856093079        0.7518877584      -40.0951583720
        0.8856093079        0.7666386283      -39.6005608558
        0.8856093079        0.7813894981      -39.1089127249
        0.8856093079        0.7961403679      -38.7498268503
        0.8856093079        0.8108912378      -38.5775750281
        0.8856093079        0.8256421076      -38.5825440482
        0.8856093079        0.8403929774      -38.7132127158
        0.8856093079        0.8551438472      -38.8989329293
        0.8856093079        0.8698947171      -39.0676461220
        0.8856093079        0.8846455869      -39.1585128626
        0.8856093079        0.8993964567      -39.1329500315
        0.8856093079        0.9141473266      -38.9859834863
        0.8856093079        0.9288981964      -38.7543444969
        0.8856093079        0.9436490662      -38.5131006053
        0.8856093079        0.9583999360      -38.3537628368
        0.8856093079        0.9731508059      -38.3450915042
        0.8856093079        0.9879016757      -38.4892847346
        0.8856093079        1.0026525455      -38.6934447262
        0.8856093079        1.0174034154      -38.7730309965
        0.8856093079        1.0321542852      -38.4905549308
        0.8856093079        1.0469051550      -37.6164856058
        0.8856093079        1.0616560248      -35.9900399317
        0.8856093079        1.0764068947      -33.5599578932
        0.8856093079        1.0911577645      -30.3959750235
        0.8856093079        1.1059086343      -26.6727455889
        0.8856093079        1.1206595042      -22.6343330984
        0.8856093079        1.1354103740      -18.5492972431
        0.8856093079        1.1501612438      -14.6664086461
        0.8856093079        1.1649121136      -11.1800490283
        0.8856093079        1.1796629835       -8.2115014288
        0.8856093079        1.1944138533       -5.8074411981
        0.8856093079        1.2091647231       -3.9519142037
        0.8856093079        1.2239155929       -2.5853688439
        0.8856093079        1.2386664628       -1.6246392323
        0.8856093079        1.2534173326       -0.9799221376
        0.8856093079        1.2681682024       -0.5670299355
        0.8856093079        1.2829190723       -0.3146896349
        0.8856093079        1.2976699421       -0.1674778157
        0.8856093079        1.3124208119       -0.0854539590
        0.8856093079        1.3271716817       -0.0417808321
        0.8856093079        1.3419225516       -0.0195552612
        0.8856093079        1.3566734214       -0.0087489703
        0.8856093079        1.3714242912       -0.0037348181
        0.8856093079        1.3861751611       -0.0015182957
        0.8856093079        1.4009260309       -0.0005867038
        0.8856093079        1.4156769007       -0.0002151779
        0.8856093079        1.4304277705       -0.0000748227
        0.8856093079        1.4451786404       -0.0000246540
        0.8856093079        1.4599295102       -0.0000076966
        0.8856093079        1.4746803800       -0.0000022766
        0.8856093079        1.4894312499        0.0000000000
        0.8856093079        1.5041821197        0.0000000000
        0.8856093079        1.5189329895        0.0000000000
        0.8856093079        1.5336838593        0.0000000000
        0.8856093079        1.5484347292        0.0000000000
        0.8856093079        1.5631855990        0.0000000000

        0.9004306142        0.1028494860        0.0000000000
        0.9004306142        0.1176003558        0.0000000000
        0.9004306142        0.1323512257        0.0000000000
        0.9004306142        0.1471020955        0.0000000000
        0.9004306142        0.1618529653        0.0000000000
        0.9004306142        0.1766038351        0.0000000000
        0.9004306142        0.1913547050        0.0000000000
        0.9004306142        0.2061055748        0.0000000000
        0.9004306142        0.2208564446        0.0000000000
        0.9004306142        0.2356073145        0.0000000000
        0.9004306142        0.2503581843        0.0000000000
        0.9004306142        0.2651090541        0.0000000000
        0.9004306142        0.2798599239       -0.0000010300
        0.9004306142        0.2946107938       -0.0000033921
        0.9004306142        0.3093616636       -0.0000106899
        0.9004306142        0.3241125334       -0.0000322145
        0.9004306142        0.3388634033       -0.0000927887
        0.9004306142        0.3536142731       -0.0002554125
        0.9004306142        0.3683651429       -0.0006719672
        0.9004306142        0.3831160127       -0.0016903734
        0.9004306142        0.3978668826       -0.0040680850
        0.9004306142        0.4126177524       -0.0093723146
        0.9004306142        0.4273686222       -0.0206841326
        0.9004306142        0.4421194921       -0.0437564365
        0.9004306142        0.4568703619       -0.0887850251
        0.9004306142        0.4716212317       -0.1729072265
        0.9004306142        0.4863721015       -0.3234041839
        0.9004306142        0.5011229714       -0.5813071223
        0.9004306142        0.5158738412       -1.0046639726
        0.9004306142        0.5306247110       -1.6701383722
        0.9004306142        0.5453755808       -2.6710500513
        0.9004306142        0.5601264507       -4.1097715609
        0.9004306142        0.5748773205       -6.0830341522
        0.9004306142        0.5896281903       -8.6604878393
        0.9004306142        0.6043790602      -11.8596420697
        0.9004306142        0.6191299300      -15.6232361108
        0.9004306142        0.6338807998      -19.8068114178
        0.9004306142        0.6486316696      -24.1835251617
        0.9004306142        0.6633825395      -28.4695739028
        0.9004306142        0.6781334093      -32.3676955254
        0.9004306142        0.6928842791      -35.6198763673
        0.9004306142        0.7076351490      -38.0559343839
        0.9004306142        0.7223860188      -39.6241636263
        0.9004306142        0.7371368886      -40.3946788529
        0.9004306142        0.7518877584      -40.5345241661
        0.9004306142        0.7666386283      -40.2629148376
        0.9004306142        0.7813894981      -39.8010964949
        0.9004306142        0.7961403679      -39.3314186368
        0.9004306142        0.8108912378      -38.9745770069
        0.9004306142        0.8256421076      -38.7857734618
        0.9004306142        0.8403929774      -38.7639917154
        0.9004306142        0.8551438472      -38.8666196676
        0.9004306142        0.8698947171      -39.0244265818
        0.9004306142        0.8846455869      -39.1567403334
        0.9004306142        0.8993964567      -39.1895134764
        0.9004306142        0.9141473266      -39.0770456866
        0.9004306142        0.9288981964      -38.8222522388
        0.9004306142        0.9436490662      -38.4849627623
        0.9004306142        0.9583999360      -38.1681004351
        0.9004306142        0.9731508059      -37.9799306351
        0.9004306142        0.9879016757      -37.9834965810
        0.9004306142        1.0026525455      -38.1540857502
        0.9004306142        1.0174034154      -38.3648627569
        0.9004306142        1.0321542852      -38.4087504389
        0.9004306142        1.0469051550      -38.0482682397
        0.9004306142        1.0616560248      -37.0743351573
        0.9004306142        1.0764068947      -35.3551459299
        0.9004306142        1.0911577645      -32.8640648556
        0.9004306142        1.1059086343      -29.6840004432
        0.9004306142        1.1206595042      -25.9907589877
        0.9004306142        1.1354103740      -22.0203673580
        0.9004306142        1.1501612438      -18.0277155350
        0.9004306142        1.1649121136      -14.2459725913
        0.9004306142        1.1796629835      -10.8558399304
        0.9004306142        1.1944138533       -7.9698801839
        0.9004306142        1.2091647231       -5.6318523272
        0.9004306142        1.2239155929       -3.8271294462
        0.9004306142        1.2386664628       -2.4991225382
        0.9004306142        1.2534173326       -1.5673215688
        0.9004306142        1.2681682024       -0.9437182839
        0.9004306142        1.2829190723       -0.5454365246
        0.9004306142        1.2976699421       -0.3025017143
        0.9004306142        1.3124208119       -0.1608878834
        0.9004306142        1.3271716817       -0.0819713759
        0.9004306142        1.3419225516       -0.0399457487
        0.9004306142        1.3566734214       -0.0185833539
        0.9004306142        1.3714242912       -0.0082365509
        0.9004306142        1.3861751611       -0.0034714612
        0.9004306142        1.4009260309       -0.0013891466
        0.9004306142        1.4156769007       -0.0005272106
        0.9004306142        1.4304277705       -0.0001896642
        0.9004306142        1.4451786404       -0.0000646768
        0.9004306142        1.4599295102       -0.0000209146
        0.9004306142        1.4746803800       -0.0000064174
        0.9004306142        1.4894312499       -0.0000018703
        0.9004306142        1.5041821197        0.0000000000
        0.9004306142        1.5189329895        0.0000000000
        0.9004306142        1.5336838593        0.0000000000
        0.9004306142        1.5484347292        0.0000000000
        0.9004306142        1.5631855990        0.0000000000

        0.9152519204        0.1028494860        0.0000000000
        0.9152519204        0.1176003558        0.0000000000
        0.9152519204        0.1323512257        0.0000000000
        0.9152519204        0.1471020955        0.0000000000
        0.9152519204        0.1618529653        0.0000000000
        0.9152519204        0.1766038351        0.0000000000
        0.9152519204        0.1913547050        0.0000000000
        0.9152519204        0.2061055748        0.0000000000
        0.9152519204        0.2208564446        0.0000000000
        0.9152519204        0.2356073145        0.0000000000
        0.9152519204        0.2503581843        0.0000000000
        0.9152519204        0.2651090541        0.0000000000
        0.9152519204        0.2798599239        0.0000000000
        0.9152519204        0.2946107938       -0.0000010247
        0.9152519204        0.3093616636       -0.0000033705
        0.9152519204        0.3241125334       -0.0000105912
        0.9152519204        0.3388634033       -0.0000317912
        0.9152519204        0.3536142731       -0.0000911769
        0.9152519204        0.3683651429       -0.0002499455
        0.9152519204        0.3831160127       -0.0006552897
        0.9152519204        0.3978668826       -0.0016441262
        0.9152519204        0.4126177524       -0.0039504277
        0.9152519204        0.4273686222       -0.0090960904
        0.9152519204        0.4421194921       -0.0200845447
        0.9152519204        0.4568703619       -0.0425561474
        0.9152519204        0.4716212317       -0.0865859132
        0.9152519204        0.4863721015       -0.1692713718
        0.9152519204        0.5011229714       -0.3181145969
        0.9152519204        0.5158738412       -0.5748812886
        0.9152519204        0.5306247110       -0.9990859712
        0.9152519204        0.5453755808       -1.6695780635
        0.9152519204        0.5601264507       -2.6821396265
        0.9152519204        0.5748773205       -4.1409708196
        0.9152519204        0.5896281903       -6.1428610166
        0.9152519204        0.6043790602       -8.7548819009
        0.9152519204        0.6191299300      -11.9892386805
        0.9152519204        0.6338807998      -15.7815749406
        0.9152519204        0.6486316696      -19.9803549823
        0.9152519204        0.6633825395      -24.3539177863
        0.9152519204        0.6781334093      -28.6180002608
        0.9152519204        0.6928842791      -32.4805172844
        0.9152519204        0.7076351490      -35.6938697196
        0.9152519204        0.7223860188      -38.1007102572
        0.9152519204        0.7371368886      -39.6595927573
        0.9152519204        0.7518877584      -40.4431274517
        0.9152519204        0.7666386283      -40.6108825836
        0.9152519204        0.7813894981      -40.3676472328
        0.9152519204        0.7961403679      -39.9206702546
        0.9152519204        0.8108912378      -39.4463395440
        0.9152519204        0.8256421076      -39.0703036959
        0.9152519204        0.8403929774      -38.8594202116
        0.9152519204        0.8551438472      -38.8219002981
        0.9152519204        0.8698947171      -38.9136676184
        0.9152519204        0.8846455869      -39.0519284768
        0.9152519204        0.8993964567      -39.1379816157
        0.9152519204        0.9141473266      -39.0882331061
        0.9152519204        0.9288981964      -38.8660876622
        0.9152519204        0.9436490662      -38.5019335967
        0.9152519204        0.9583999360      -38.0888438828
        0.9152519204        0.9731508059      -37.7501284525
        0.9152519204        0.9879016757      -37.5883216265
        0.9152519204        1.0026525455      -37.6358932257
        0.9152519204        1.0174034154      -37.8286201928
        0.9152519204        1.0321542852      -38.0120072908
        0.9152519204        1.0469051550      -37.9760648709
        0.9152519204        1.0616560248      -37.5036249349
        0.9152519204        1.0764068947      -36.4168312250
        0.9152519204        1.0911577645      -34.6122435140
        0.9152519204        1.1059086343      -32.0806021144
        0.9152519204        1.1206595042      -28.9096482129
        0.9152519204        1.1354103740      -25.2695911219
        0.9152519204        1.1501612438      -21.3837866565
        0.9152519204        1.1649121136      -17.4914280638
        0.9152519204        1.1796629835      -13.8113654614
        0.9152519204        1.1944138533      -10.5146883448
        0.9152519204        1.2091647231       -7.7097888171
        0.9152519204        1.2239155929       -5.4399394308
        0.9152519204        1.2386664628       -3.6912398236
        0.9152519204        1.2534173326       -2.4076495504
        0.9152519204        1.2681682024       -1.5091032721
        0.9152519204        1.2829190723       -0.9085970053
        0.9152519204        1.2976699421       -0.5250958683
        0.9152519204        1.3124208119       -0.2909450778
        0.9152519204        1.3271716817       -0.1543027764
        0.9152519204        1.3419225516       -0.0781740620
        0.9152519204        1.3566734214       -0.0377540290
        0.9152519204        1.3714242912       -0.0173468708
        0.9152519204        1.3861751611       -0.0075707069
        0.9152519204        1.4009260309       -0.0031349156
        0.9152519204        1.4156769007       -0.0012309830
        0.9152519204        1.4304277705       -0.0004583731
        0.9152519204        1.4451786404       -0.0001619371
        0.9152519204        1.4599295102       -0.0000543251
        0.9152519204        1.4746803800       -0.0000173223
        0.9152519204        1.4894312499       -0.0000052556
        0.9152519204        1.5041821197       -0.0000015181
        0.9152519204        1.5189329895        0.0000000000
        0.9152519204        1.5336838593        0.0000000000
        0.9152519204        1.5484347292        0.0000000000
        0.9152519204        1.5631855990        0.0000000000

        0.9300732267        0.1028494860        0.0000000000
        0.9300732267        0.1176003558        0.0000000000
        0.9300732267        0.1323512257        0.0000000000
        0.9300732267        0.1471020955        0.0000000000
        0.9300732267        0.1618529653        0.0000000000
        0.9300732267        0.1766038351        0.0000000000
        0.9300732267        0.1913547050        0.0000000000
        0.9300732267        0.2061055748        0.0000000000
        0.9300732267        0.2208564446        0.0000000000
        0.9300732267        0.2356073145        0.0000000000
        0.9300732267        0.2503581843        0.0000000000
        0.9300732267        0.2651090541        0.0000000000
        0.9300732267        0.2798599239        0.0000000000
        0.9300732267        0.2946107938        0.0000000000
        0.9300732267        0.3093616636       -0.0000010163
        0.9300732267        0.3241125334       -0.0000033293
        0.9300732267        0.3388634033       -0.0000104136
        0.9300732267        0.3536142731       -0.0000311206
        0.9300732267        0.3683651429       -0.0000889112
        0.9300732267        0.3831160127       -0.0002430127
        0.9300732267        0.3978668826       -0.0006358982
        0.9300732267        0.4126177524       -0.0015942039
        0.9300732267        0.4273686222       -0.0038318789
        0.9300732267        0.4421194921       -0.0088370270
        0.9300732267        0.4568703619       -0.0195673580
        0.9300732267        0.4716212317       -0.0416257045
        0.9300732267        0.4863721015       -0.0851139016
        0.9300732267        0.5011229714       -0.1673244854
        0.9300732267        0.5158738412       -0.3162572704
        0.9300732267        0.5306247110       -0.5745760556
        0.9300732267        0.5453755808       -1.0030422225
        0.9300732267        0.5601264507       -1.6817975581
        0.9300732267        0.5748773205       -2.7074021276
        0.9300732267        0.5896281903       -4.1836543303
        0.9300732267        0.6043790602       -6.2052636880
        0.9300732267        0.6191299300       -8.8354808268
        0.9300732267        0.6338807998      -12.0814624085
        0.9300732267        0.6486316696      -15.8736681463
        0.9300732267        0.6633825395      -20.0568407221
        0.9300732267        0.6781334093      -24.3989631961
        0.9300732267        0.6928842791      -28.6203876411
        0.9300732267        0.7076351490      -32.4387379820
        0.9300732267        0.7223860188      -35.6186427111
        0.9300732267        0.7371368886      -38.0123203732
        0.9300732267        0.7518877584      -39.5798233721
        0.9300732267        0.7666386283      -40.3853161865
        0.9300732267        0.7813894981      -40.5739593337
        0.9300732267        0.7961403679      -40.3384527575
        0.9300732267        0.8108912378      -39.8837516420
        0.9300732267        0.8256421076      -39.3951082151
        0.9300732267        0.8403929774      -39.0117742681
        0.9300732267        0.8551438472      -38.8082492154
        0.9300732267        0.8698947171      -38.7862750648
        0.9300732267        0.8846455869      -38.8816688458
        0.9300732267        0.8993964567      -38.9882685659
        0.9300732267        0.9141473266      -38.9959208177
        0.9300732267        0.9288981964      -38.8322551160
        0.9300732267        0.9436490662      -38.4929794245
        0.9300732267        0.9583999360      -38.0468291966
        0.9300732267        0.9731508059      -37.6104547004
        0.9300732267        0.9879016757      -37.3018775604
        0.9300732267        1.0026525455      -37.1913970459
        0.9300732267        1.0174034154      -37.2695258591
        0.9300732267        1.0321542852      -37.4421578877
        0.9300732267        1.0469051550      -37.5501739989
        0.9300732267        1.0616560248      -37.4025743501
        0.9300732267        1.0764068947      -36.8124742546
        0.9300732267        1.0911577645      -35.6301131594
        0.9300732267        1.1059086343      -33.7701629713
        0.9300732267        1.1206595042      -31.2299875681
        0.9300732267        1.1354103740      -28.0942967080
        0.9300732267        1.1501612438      -24.5235523095
        0.9300732267        1.1649121136      -20.7282621866
        0.9300732267        1.1796629835      -16.9355391635
        0.9300732267        1.1944138533      -13.3555604079
        0.9300732267        1.2091647231      -10.1543109050
        0.9300732267        1.2239155929       -7.4369184995
        0.9300732267        1.2386664628       -5.2436216403
        0.9300732267        1.2534173326       -3.5576598352
        0.9300732267        1.2681682024       -2.3214543805
        0.9300732267        1.2829190723       -1.4556567127
        0.9300732267        1.2976699421       -0.8760044336
        0.9300732267        1.3124208119       -0.5050603407
        0.9300732267        1.3271716817       -0.2783950269
        0.9300732267        1.3419225516       -0.1463871975
        0.9300732267        1.3566734214       -0.0732781177
        0.9300732267        1.3714242912       -0.0348612516
        0.9300732267        1.3861751611       -0.0157436217
        0.9300732267        1.4009260309       -0.0067454663
        0.9300732267        1.4156769007       -0.0027420365
        0.9300732267        1.4304277705       -0.0010580847
        0.9300732267        1.4451786404       -0.0003879324
        0.9300732267        1.4599295102       -0.0001352897
        0.9300732267        1.4746803800       -0.0000449270
        0.9300732267        1.4894312499       -0.0000142187
        0.9300732267        1.5041821197       -0.0000042896
        0.9300732267        1.5189329895       -0.0000012337
        0.9300732267        1.5336838593        0.0000000000
        0.9300732267        1.5484347292        0.0000000000
        0.9300732267        1.5631855990        0.0000000000

        0.9448945330        0.1028494860        0.0000000000
        0.9448945330        0.1176003558        0.0000000000
        0.9448945330        0.1323512257        0.0000000000
        0.9448945330        0.1471020955        0.0000000000
        0.9448945330        0.1618529653        0.0000000000
        0.9448945330        0.1766038351        0.0000000000
        0.9448945330        0.1913547050        0.0000000000
        0.9448945330        0.2061055748        0.0000000000
        0.9448945330        0.2208564446        0.0000000000
        0.9448945330        0.2356073145        0.0000000000
        0.9448945330        0.2503581843        0.0000000000
        0.9448945330        0.2651090541        0.0000000000
        0.9448945330        0.2798599239        0.0000000000
        0.9448945330        0.2946107938        0.0000000000
        0.9448945330        0.3093616636        0.0000000000
        0.9448945330        0.3241125334       -0.0000010001
        0.9448945330        0.3388634033       -0.0000032602
        0.9448945330        0.3536142731       -0.0000101550
        0.9448945330        0.3683651429       -0.0000302477
        0.9448945330        0.3831160127       -0.0000862239
        0.9448945330        0.3978668826       -0.0002354255
        0.9448945330        0.4126177524       -0.0006161788
        0.9448945330        0.4273686222       -0.0015471252
        0.9448945330        0.4421194921       -0.0037293600
        0.9448945330        0.4568703619       -0.0086360695
        0.9448945330        0.4716212317       -0.0192210313
        0.9448945330        0.4863721015       -0.0411257552
        0.9448945330        0.5011229714       -0.0845870905
        0.9448945330        0.5158738412       -0.1671918729
        0.9448945330        0.5306247110       -0.3174262942
        0.9448945330        0.5453755808       -0.5785751471
        0.9448945330        0.5601264507       -1.0119570492
        0.9448945330        0.5748773205       -1.6978710531
        0.9448945330        0.5896281903       -2.7322423830
        0.9448945330        0.6043790602       -4.2171322881
        0.9448945330        0.6191299300       -6.2443192737
        0.9448945330        0.6338807998       -8.8731645919
        0.9448945330        0.6486316696      -12.1066615156
        0.9448945330        0.6633825395      -15.8721171914
        0.9448945330        0.6781334093      -20.0139929496
        0.9448945330        0.6928842791      -24.3046625126
        0.9448945330        0.7076351490      -28.4738656244
        0.9448945330        0.7223860188      -32.2510349458
        0.9448945330        0.7371368886      -35.4097188892
        0.9448945330        0.7518877584      -37.8028629204
        0.9448945330        0.7666386283      -39.3817984191
        0.9448945330        0.7813894981      -40.1974406514
        0.9448945330        0.7961403679      -40.3859666843
        0.9448945330        0.8108912378      -40.1421613418
        0.9448945330        0.8256421076      -39.6835485524
        0.9448945330        0.8403929774      -39.2096807602
        0.9448945330        0.8551438472      -38.8638409364
        0.9448945330        0.8698947171      -38.7069052307
        0.9448945330        0.8846455869      -38.7125184282
        0.9448945330        0.8993964567      -38.7876145763
        0.9448945330        0.9141473266      -38.8136589075
        0.9448945330        0.9288981964      -38.6951899514
        0.9448945330        0.9436490662      -38.3977803480
        0.9448945330        0.9583999360      -37.9606109875
        0.9448945330        0.9731508059      -37.4791081290
        0.9448945330        0.9879016757      -37.0659731178
        0.9448945330        1.0026525455      -36.8076764516
        0.9448945330        1.0174034154      -36.7332084721
        0.9448945330        1.0321542852      -36.8032873628
        0.9448945330        1.0469051550      -36.9176309365
        0.9448945330        1.0616560248      -36.9324486004
        0.9448945330        1.0764068947      -36.6820571817
        0.9448945330        1.0911577645      -36.0031062166
        0.9448945330        1.1059086343      -34.7614409228
        0.9448945330        1.1206595042      -32.8787392059
        0.9448945330        1.1354103740      -30.3524909936
        0.9448945330        1.1501612438      -27.2627923787
        0.9448945330        1.1649121136      -23.7631133010
        0.9448945330        1.1796629835      -20.0568791412
        0.9448945330        1.1944138533      -16.3650888015
        0.9448945330        1.2091647231      -12.8920230198
        0.9448945330        1.2239155929       -9.7966479144
        0.9448945330        1.2386664628       -7.1760028188
        0.9448945330        1.2534173326       -5.0631938149
        0.9448945330        1.2681682024       -3.4378039426
        0.9448945330        1.2829190723       -2.2430781806
        0.9448945330        1.2976699421       -1.4037993844
        0.9448945330        1.3124208119       -0.8408204280
        0.9448945330        1.3271716817       -0.4808716845
        0.9448945330        1.3419225516       -0.2620230603
        0.9448945330        1.3566734214       -0.1357873809
        0.9448945330        1.3714242912       -0.0668424641
        0.9448945330        1.3861751611       -0.0312358402
        0.9448945330        1.4009260309       -0.0138568672
        0.9448945330        1.4156769007       -0.0058388676
        0.9448945330        1.4304277705       -0.0023391633
        0.9448945330        1.4451786404       -0.0008920085
        0.9448945330        1.4599295102       -0.0003241476
        0.9448945330        1.4746803800       -0.0001123411
        0.9448945330        1.4894312499       -0.0000371459
        0.9448945330        1.5041821197       -0.0000117142
        0.9448945330        1.5189329895       -0.0000035210
        0.9448945330        1.5336838593       -0.0000010061
        0.9448945330        1.5484347292        0.0000000000
        0.9448945330        1.5631855990        0.0000000000

        0.9597158392        0.1028494860        0.0000000000
        0.9597158392        0.1176003558        0.0000000000
        0.9597158392        0.1323512257        0.0000000000
        0.9597158392        0.1471020955        0.0000000000
        0.9597158392        0.1618529653        0.0000000000
        0.9597158392        0.1766038351        0.0000000000
        0.9597158392        0.1913547050        0.0000000000
        0.9597158392        0.2061055748        0.0000000000
        0.9597158392        0.2208564446        0.0000000000
        0.9597158392        0.2356073145        0.0000000000
        0.9597158392        0.2503581843        0.0000000000
        0.9597158392        0.2651090541        0.0000000000
        0.9597158392        0.2798599239        0.0000000000
        0.9597158392        0.2946107938        0.0000000000
        0.9597158392        0.3093616636        0.0000000000
        0.9597158392        0.3241125334        0.0000000000
        0.9597158392        0.3388634033        0.0000000000
        0.9597158392        0.3536142731       -0.0000031680
        0.9597158392        0.3683651429       -0.0000098427
        0.9597158392        0.3831160127       -0.0000292783
        0.9597158392        0.3978668826       -0.0000834657
        0.9597158392        0.4126177524       -0.0002282276
        0.9597158392        0.4273686222       -0.0005990673
        0.9597158392        0.4421194921       -0.0015105418
        0.9597158392        0.4568703619       -0.0036606022
        0.9597158392        0.4716212317       -0.0085275747
        0.9597158392        0.4863721015       -0.0190945296
        0.9597158392        0.5011229714       -0.0410809840
        0.9597158392        0.5158738412       -0.0848751580
        0.9597158392        0.5306247110       -0.1682914439
        0.9597158392        0.5453755808       -0.3200693326
        0.9597158392        0.5601264507       -0.5836431133
        0.9597158392        0.5748773205       -1.0201691690
        0.9597158392        0.5896281903       -1.7092237810
        0.9597158392        0.6043790602       -2.7452229073
        0.9597158392        0.6191299300       -4.2278044756
        0.9597158392        0.6338807998       -6.2454898341
        0.9597158392        0.6486316696       -8.8540355830
        0.9597158392        0.6633825395      -12.0536286589
        0.9597158392        0.6781334093      -15.7713878645
        0.9597158392        0.6928842791      -19.8560000511
        0.9597158392        0.7076351490      -24.0887471511
        0.9597158392        0.7223860188      -28.2103107471
        0.9597158392        0.7371368886      -31.9579076453
        0.9597158392        0.7518877584      -35.1049444504
        0.9597158392        0.7666386283      -37.4959569895
        0.9597158392        0.7813894981      -39.0713448324
        0.9597158392        0.7961403679      -39.8773845767
        0.9597158392        0.8108912378      -40.0574291838
        0.9597158392        0.8256421076      -39.8223051436
        0.9597158392        0.8403929774      -39.4033215842
        0.9597158392        0.8551438472      -38.9986565895
        0.9597158392        0.8698947171      -38.7291744490
        0.9597158392        0.8846455869      -38.6189494831
        0.9597158392        0.8993964567      -38.6077987889
        0.9597158392        0.9141473266      -38.5908403056
        0.9597158392        0.9288981964      -38.4691521627
        0.9597158392        0.9436490662      -38.1914777793
        0.9597158392        0.9583999360      -37.7717843886
        0.9597158392        0.9731508059      -37.2788922009
        0.9597158392        0.9879016757      -36.8064891022
        0.9597158392        1.0026525455      -36.4385098148
        0.9597158392        1.0174034154      -36.2231603087
        0.9597158392        1.0321542852      -36.1609598768
        0.9597158392        1.0469051550      -36.2040309440
        0.9597158392        1.0616560248      -36.2609899202
        0.9597158392        1.0764068947      -36.2048458079
        0.9597158392        1.0911577645      -35.8858230009
        0.9597158392        1.1059086343      -35.1518616776
        0.9597158392        1.1206595042      -33.8757943587
        0.9597158392        1.1354103740      -31.9833625473
        0.9597158392        1.1501612438      -29.4741538825
        0.9597158392        1.1649121136      -26.4290010741
        0.9597158392        1.1796629835      -23.0008584620
        0.9597158392        1.1944138533      -19.3903660354
        0.9597158392        1.2091647231      -15.8117065678
        0.9597158392        1.2239155929      -12.4577654122
        0.9597158392        1.2386664628       -9.4739021267
        0.9597158392        1.2534173326       -6.9459038010
        0.9597158392        1.2681682024       -4.9018444872
        0.9597158392        1.2829190723       -3.3231361282
        0.9597158392        1.2976699421       -2.1590942276
        0.9597158392        1.3124208119       -1.3410811568
        0.9597158392        1.3271716817       -0.7944949752
        0.9597158392        1.3419225516       -0.4480716188
        0.9597158392        1.3566734214       -0.2402377984
        0.9597158392        1.3714242912       -0.1223703227
        0.9597158392        1.3861751611       -0.0592160939
        0.9597158392        1.4009260309       -0.0272377092
        0.9597158392        1.4156769007       -0.0119204345
        0.9597158392        1.4304277705       -0.0049695669
        0.9597158392        1.4451786404       -0.0019757918
        0.9597158392        1.4599295102       -0.0007497340
        0.9597158392        1.4746803800       -0.0002715979
        0.9597158392        1.4894312499       -0.0000938946
        0.9597158392        1.5041821197       -0.0000309473
        0.9597158392        1.5189329895       -0.0000097132
        0.9597158392        1.5336838593       -0.0000028968
        0.9597158392        1.5484347292        0.0000000000
        0.9597158392        1.5631855990        0.0000000000

        0.9745371455        0.1028494860        0.0000000000
        0.9745371455        0.1176003558        0.0000000000
        0.9745371455        0.1323512257        0.0000000000
        0.9745371455        0.1471020955        0.0000000000
        0.9745371455        0.1618529653        0.0000000000
        0.9745371455        0.1766038351        0.0000000000
        0.9745371455        0.1913547050        0.0000000000
        0.9745371455        0.2061055748        0.0000000000
        0.9745371455        0.2208564446        0.0000000000
        0.9745371455        0.2356073145        0.0000000000
        0.9745371455        0.2503581843        0.0000000000
        0.9745371455        0.2651090541        0.0000000000
        0.9745371455        0.2798599239        0.0000000000
        0.9745371455        0.2946107938        0.0000000000
        0.9745371455        0.3093616636        0.0000000000
        0.9745371455        0.3241125334        0.0000000000
        0.9745371455        0.3388634033        0.0000000000
        0.9745371455        0.3536142731        0.0000000000
        0.9745371455        0.3683651429       -0.0000030637
        0.9745371455        0.3831160127       -0.0000095173
        0.9745371455        0.3978668826       -0.0000283515
        0.9745371455        0.4126177524       -0.0000810615
        0.9745371455        0.4273686222       -0.0002226187
        0.9745371455        0.4421194921       -0.0005875621
        0.9745371455        0.4568703619       -0.0014906873
        0.9745371455        0.4716212317       -0.0036349923
        0.9745371455        0.4863721015       -0.0085156764
        0.9745371455        0.5011229714       -0.0191540844
        0.9745371455        0.5158738412       -0.0413361542
        0.9745371455        0.5306247110       -0.0855364709
        0.9745371455        0.5453755808       -0.1696356446
        0.9745371455        0.5601264507       -0.3223322996
        0.9745371455        0.5748773205       -0.5867753886
        0.9745371455        0.5896281903       -1.0234160147
        0.9745371455        0.6043790602       -1.7105190249
        0.9745371455        0.6191299300       -2.7404372016
        0.9745371455        0.6338807998       -4.2100050110
        0.9745371455        0.6486316696       -6.2045955732
        0.9745371455        0.6633825395       -8.7775163394
        0.9745371455        0.6781334093      -11.9288781732
        0.9745371455        0.6928842791      -15.5896720763
        0.9745371455        0.7076351490      -19.6164524564
        0.9745371455        0.7223860188      -23.7997192079
        0.9745371455        0.7371368886      -27.8860160345
        0.9745371455        0.7518877584      -31.6112932251
        0.9745371455        0.7666386283      -34.7413582310
        0.9745371455        0.7813894981      -37.1131702605
        0.9745371455        0.7961403679      -38.6678420199
        0.9745371455        0.8108912378      -39.4642968746
        0.9745371455        0.8256421076      -39.6648784310
        0.9745371455        0.8403929774      -39.4924734880
        0.9745371455        0.8551438472      -39.1703587183
        0.9745371455        0.8698947171      -38.8649768467
        0.9745371455        0.8846455869      -38.6523697684
        0.9745371455        0.8993964567      -38.5195425656
        0.9745371455        0.9141473266      -38.3969260081
        0.9745371455        0.9288981964      -38.2051939119
        0.9745371455        0.9436490662      -37.8955976202
        0.9745371455        0.9583999360      -37.4690814404
        0.9745371455        0.9731508059      -36.9713792073
        0.9745371455        0.9879016757      -36.4721089257
        0.9745371455        1.0026525455      -36.0403131016
        0.9745371455        1.0174034154      -35.7260029836
        0.9745371455        1.0321542852      -35.5503665315
        0.9745371455        1.0469051550      -35.5015681034
        0.9745371455        1.0616560248      -35.5321188533
        0.9745371455        1.0764068947      -35.5572368777
        0.9745371455        1.0911577645      -35.4576204512
        0.9745371455        1.1059086343      -35.0908329024
        0.9745371455        1.1206595042      -34.3124608892
        0.9745371455        1.1354103740      -33.0037734254
        0.9745371455        1.1501612438      -31.0993497969
        0.9745371455        1.1649121136      -28.6069744334
        0.9745371455        1.1796629835      -25.6130989353
        0.9745371455        1.1944138533      -22.2707244733
        0.9745371455        1.2091647231      -18.7723891703
        0.9745371455        1.2239155929      -15.3166046329
        0.9745371455        1.2386664628      -12.0779870222
        0.9745371455        1.2534173326       -9.1880893180
        0.9745371455        1.2681682024       -6.7280997945
        0.9745371455        1.2829190723       -4.7303127072
        0.9745371455        1.2976699421       -3.1846222370
        0.9745371455        1.3124208119       -2.0478798932
        0.9745371455        1.3271716817       -1.2552149296
        0.9745371455        1.3419225516       -0.7322333496
        0.9745371455        1.3566734214       -0.4062113479
        0.9745371455        1.3714242912       -0.2142800639
        0.9745371455        1.3861751611       -0.1075376630
        0.9745371455        1.4009260309       -0.0513931333
        0.9745371455        1.4156769007       -0.0234166168
        0.9745371455        1.4304277705       -0.0101834311
        0.9745371455        1.4451786404       -0.0042299333
        0.9745371455        1.4599295102       -0.0016784350
        0.9745371455        1.4746803800       -0.0006358830
        0.9745371455        1.4894312499       -0.0002297593
        0.9745371455        1.5041821197       -0.0000790595
        0.9745371455        1.5189329895       -0.0000258708
        0.9745371455        1.5336838593       -0.0000080377
        0.9745371455        1.5484347292       -0.0000023702
        0.9745371455        1.5631855990        0.0000000000

        0.9893584518        0.1028494860        0.0000000000
        0.9893584518        0.1176003558        0.0000000000
        0.9893584518        0.1323512257        0.0000000000
        0.9893584518        0.1471020955        0.0000000000
        0.9893584518        0.1618529653        0.0000000000
        0.9893584518        0.1766038351        0.0000000000
        0.9893584518        0.1913547050        0.0000000000
        0.9893584518        0.2061055748        0.0000000000
        0.9893584518        0.2208564446        0.0000000000
        0.9893584518        0.2356073145        0.0000000000
        0.9893584518        0.2503581843        0.0000000000
        0.9893584518        0.2651090541        0.0000000000
        0.9893584518        0.2798599239        0.0000000000
        0.9893584518        0.2946107938        0.0000000000
        0.9893584518        0.3093616636        0.0000000000
        0.9893584518        0.3241125334        0.0000000000
        0.9893584518        0.3388634033        0.0000000000
        0.9893584518        0.3536142731        0.0000000000
        0.9893584518        0.3683651429        0.0000000000
        0.9893584518        0.3831160127       -0.0000029637
        0.9893584518        0.3978668826       -0.0000092339
        0.9893584518        0.4126177524       -0.0000276294
        0.9893584518        0.4273686222       -0.0000794426
        0.9893584518        0.4421194921       -0.0002195604
        0.9893584518        0.4568703619       -0.0005832051
        0.9893584518        0.4716212317       -0.0014881616
        0.9893584518        0.4863721015       -0.0036453873
        0.9893584518        0.5011229714       -0.0085658643
        0.9893584518        0.5158738412       -0.0192943170
        0.9893584518        0.5306247110       -0.0416374749
        0.9893584518        0.5453755808       -0.0860582061
        0.9893584518        0.5601264507       -0.1703331572
        0.9893584518        0.5748773205       -0.3228688058
        0.9893584518        0.5896281903       -0.5862018179
        0.9893584518        0.6043790602       -1.0196944324
        0.9893584518        0.6191299300       -1.6999069917
        0.9893584518        0.6338807998       -2.7168645631
        0.9893584518        0.6486316696       -4.1647882887
        0.9893584518        0.6633825395       -6.1270542000
        0.9893584518        0.6781334093       -8.6569834542
        0.9893584518        0.6928842791      -11.7579017780
        0.9893584518        0.7076351490      -15.3669849373
        0.9893584518        0.7223860188      -19.3474685236
        0.9893584518        0.7371368886      -23.4931693945
        0.9893584518        0.7518877584      -27.5481470403
        0.9893584518        0.7666386283      -31.2420500550
        0.9893584518        0.7813894981      -34.3371770854
        0.9893584518        0.7961403679      -36.6769052506
        0.9893584518        0.8108912378      -38.2200261727
        0.9893584518        0.8256421076      -39.0462465484
        0.9893584518        0.8403929774      -39.3270245970
        0.9893584518        0.8551438472      -39.2701992477
        0.9893584518        0.8698947171      -39.0591487039
        0.9893584518        0.8846455869      -38.8100066462
        0.9893584518        0.8993964567      -38.5614210178
        0.9893584518        0.9141473266      -38.2953562558
        0.9893584518        0.9288981964      -37.9737172134
        0.9893584518        0.9436490662      -37.5714911911
        0.9893584518        0.9583999360      -37.0934492982
        0.9893584518        0.9731508059      -36.5726395427
        0.9893584518        0.9879016757      -36.0576593312
        0.9893584518        1.0026525455      -35.5979846713
        0.9893584518        1.0174034154      -35.2332790597
        0.9893584518        1.0321542852      -34.9873842353
        0.9893584518        1.0469051550      -34.8643201681
        0.9893584518        1.0616560248      -34.8436803206
        0.9893584518        1.0764068947      -34.8753673479
        0.9893584518        1.0911577645      -34.8763549752
        0.9893584518        1.1059086343      -34.7332223934
        0.9893584518        1.1206595042      -34.3132451326
        0.9893584518        1.1354103740      -33.4844471065
        0.9893584518        1.1501612438      -32.1417262927
        0.9893584518        1.1649121136      -30.2325896523
        0.9893584518        1.1796629835      -27.7739677138
        0.9893584518        1.1944138533      -24.8534211558
        0.9893584518        1.2091647231      -21.6140973352
        0.9893584518        1.2239155929      -18.2296116558
        0.9893584518        1.2386664628      -14.8778609334
        0.9893584518        1.2534173326      -11.7200743006
        0.9893584518        1.2681682024       -8.8863614772
        0.9893584518        1.2829190723       -6.4661782481
        0.9893584518        1.2976699421       -4.5029295616
        0.9893584518        1.3124208119       -2.9939611343
        0.9893584518        1.3271716817       -1.8973860667
        0.9893584518        1.3419225516       -1.1449866095
        0.9893584518        1.3566734214       -0.6577797213
        0.9893584518        1.3714242912       -0.3598988348
        0.9893584518        1.3861751611       -0.1877117267
        0.9893584518        1.4009260309       -0.0934327787
        0.9893584518        1.4156769007       -0.0444273344
        0.9893584518        1.4304277705       -0.0201937491
        0.9893584518        1.4451786404       -0.0087740312
        0.9893584518        1.4599295102       -0.0036415820
        0.9893584518        1.4746803800       -0.0014418654
        0.9893584518        1.4894312499       -0.0005437467
        0.9893584518        1.5041821197       -0.0001949819
        0.9893584518        1.5189329895       -0.0000663986
        0.9893584518        1.5336838593       -0.0000214502
        0.9893584518        1.5484347292       -0.0000065731
        0.9893584518        1.5631855990       -0.0000019094

        1.0041797580        0.1028494860        0.0000000000
        1.0041797580        0.1176003558        0.0000000000
        1.0041797580        0.1323512257        0.0000000000
        1.0041797580        0.1471020955        0.0000000000
        1.0041797580        0.1618529653        0.0000000000
        1.0041797580        0.1766038351        0.0000000000
        1.0041797580        0.1913547050        0.0000000000
        1.0041797580        0.2061055748        0.0000000000
        1.0041797580        0.2208564446        0.0000000000
        1.0041797580        0.2356073145        0.0000000000
        1.0041797580        0.2503581843        0.0000000000
        1.0041797580        0.2651090541        0.0000000000
        1.0041797580        0.2798599239        0.0000000000
        1.0041797580        0.2946107938        0.0000000000
        1.0041797580        0.3093616636        0.0000000000
        1.0041797580        0.3241125334        0.0000000000
        1.0041797580        0.3388634033        0.0000000000
        1.0041797580        0.3536142731        0.0000000000
        1.0041797580        0.3683651429        0.0000000000
        1.0041797580        0.3831160127        0.0000000000
        1.0041797580        0.3978668826       -0.0000028853
        1.0041797580        0.4126177524       -0.0000090424
        1.0041797580        0.4273686222       -0.0000272333
        1.0041797580        0.4421194921       -0.0000788198
        1.0041797580        0.4568703619       -0.0002191277
        1.0041797580        0.4716212317       -0.0005847464
        1.0041797580        0.4863721015       -0.0014965616
        1.0041797580        0.5011229714       -0.0036706910
        1.0041797580        0.5158738412       -0.0086232365
        1.0041797580        0.5306247110       -0.0193954410
        1.0041797580        0.5453755808       -0.0417609322
        1.0041797580        0.5601264507       -0.0860790677
        1.0041797580        0.5748773205       -0.1698850687
        1.0041797580        0.5896281903       -0.3211075672
        1.0041797580        0.6043790602       -0.5814449305
        1.0041797580        0.6191299300       -1.0089464477
        1.0041797580        0.6338807998       -1.6783794358
        1.0041797580        0.6486316696       -2.6777714806
        1.0041797580        0.6633825395       -4.0998483503
        1.0041797580        0.6781334093       -6.0280170578
        1.0041797580        0.6928842791       -8.5178962090
        1.0041797580        0.7076351490      -11.5769094732
        1.0041797580        0.7223860188      -15.1460112410
        1.0041797580        0.7371368886      -19.0891141421
        1.0041797580        0.7518877584      -23.1966062660
        1.0041797580        0.7666386283      -27.2079826699
        1.0041797580        0.7813894981      -30.8535780627
        1.0041797580        0.7961403679      -33.9071423062
        1.0041797580        0.8108912378      -36.2332105663
        1.0041797580        0.8256421076      -37.8113085791
        1.0041797580        0.8403929774      -38.7263123767
        1.0041797580        0.8551438472      -39.1285336044
        1.0041797580        0.8698947171      -39.1808410118
        1.0041797580        0.8846455869      -39.0151229613
        1.0041797580        0.8993964567      -38.7134767424
        1.0041797580        0.9141473266      -38.3151923316
        1.0041797580        0.9288981964      -37.8380496701
        1.0041797580        0.9436490662      -37.2988419468
        1.0041797580        0.9583999360      -36.7236152274
        1.0041797580        0.9731508059      -36.1470295575
        1.0041797580        0.9879016757      -35.6060121680
        1.0041797580        1.0026525455      -35.1331986498
        1.0041797580        1.0174034154      -34.7527314200
        1.0041797580        1.0321542852      -34.4781735449
        1.0041797580        1.0469051550      -34.3111804375
        1.0041797580        1.0616560248      -34.2396991874
        1.0041797580        1.0764068947      -34.2349430989
        1.0041797580        1.0911577645      -34.2471320678
        1.0041797580        1.1059086343      -34.2014738662
        1.0041797580        1.1206595042      -33.9978736953
        1.0041797580        1.1354103740      -33.5187310334
        1.0041797580        1.1501612438      -32.6468666407
        1.0041797580        1.1649121136      -31.2901975977
        1.0041797580        1.1796629835      -29.4046966548
        1.0041797580        1.1944138533      -27.0068613323
        1.0041797580        1.2091647231      -24.1722996564
        1.0041797580        1.2239155929      -21.0238943489
        1.0041797580        1.2386664628      -17.7157869990
        1.0041797580        1.2534173326      -14.4168109788
        1.0041797580        1.2681682024      -11.2930166034
        1.0041797580        1.2829190723       -8.4883394806
        1.0041797580        1.2976699421       -6.1057435044
        1.0041797580        1.3124208119       -4.1944710594
        1.0041797580        1.3271716817       -2.7485345522
        1.0041797580        1.3419225516       -1.7172007521
        1.0041797580        1.3566734214       -1.0231844146
        1.0041797580        1.3714242912       -0.5818873717
        1.0041797580        1.3861751611       -0.3161664473
        1.0041797580        1.4009260309       -0.1642781283
        1.0041797580        1.4156769007       -0.0816658379
        1.0041797580        1.4304277705       -0.0388347110
        1.0041797580        1.4451786404       -0.0176491981
        1.0041797580        1.4599295102       -0.0076542139
        1.0041797580        1.4746803800       -0.0031619504
        1.0041797580        1.4894312499       -0.0012419669
        1.0041797580        1.5041821197       -0.0004631567
        1.0041797580        1.5189329895       -0.0001638341
        1.0041797580        1.5336838593       -0.0000549424
        1.0041797580        1.5484347292       -0.0000174688
        1.0041797580        1.5631855990       -0.0000052643

        1.0190010643        0.1028494860        0.0000000000
        1.0190010643        0.1176003558        0.0000000000
        1.0190010643        0.1323512257        0.0000000000
        1.0190010643        0.1471020955        0.0000000000
        1.0190010643        0.1618529653        0.0000000000
        1.0190010643        0.1766038351        0.0000000000
        1.0190010643        0.1913547050        0.0000000000
        1.0190010643        0.2061055748        0.0000000000
        1.0190010643        0.2208564446        0.0000000000
        1.0190010643        0.2356073145        0.0000000000
        1.0190010643        0.2503581843        0.0000000000
        1.0190010643        0.2651090541        0.0000000000
        1.0190010643        0.2798599239        0.0000000000
        1.0190010643        0.2946107938        0.0000000000
        1.0190010643        0.3093616636        0.0000000000
        1.0190010643        0.3241125334        0.0000000000
        1.0190010643        0.3388634033        0.0000000000
        1.0190010643        0.3536142731        0.0000000000
        1.0190010643        0.3683651429        0.0000000000
        1.0190010643        0.3831160127        0.0000000000
        1.0190010643        0.3978668826        0.0000000000
        1.0190010643        0.4126177524       -0.0000028424
        1.0190010643        0.4273686222       -0.0000089681
        1.0190010643        0.4421194921       -0.0000271731
        1.0190010643        0.4568703619       -0.0000790167
        1.0190010643        0.4716212317       -0.0002203289
        1.0190010643        0.4863721015       -0.0005886491
        1.0190010643        0.5011229714       -0.0015058921
        1.0190010643        0.5158738412       -0.0036872830
        1.0190010643        0.5306247110       -0.0086400847
        1.0190010643        0.5453755808       -0.0193749690
        1.0190010643        0.5601264507       -0.0415865196
        1.0190010643        0.5748773205       -0.0854609332
        1.0190010643        0.5896281903       -0.1681968372
        1.0190010643        0.6043790602       -0.3171331191
        1.0190010643        0.6191299300       -0.5730430017
        1.0190010643        0.6338807998       -0.9927155559
        1.0190010643        0.6486316696       -1.6495254979
        1.0190010643        0.6633825395       -2.6304622438
        1.0190010643        0.6781334093       -4.0282090823
        1.0190010643        0.6928842791       -5.9274553458
        1.0190010643        0.7076351490       -8.3858343553
        1.0190010643        0.7223860188      -11.4118797689
        1.0190010643        0.7371368886      -14.9450798849
        1.0190010643        0.7518877584      -18.8455453278
        1.0190010643        0.7666386283      -22.9010494770
        1.0190010643        0.7813894981      -26.8553097014
        1.0190010643        0.7961403679      -30.4533707853
        1.0190010643        0.8108912378      -33.4911146307
        1.0190010643        0.8256421076      -35.8516323020
        1.0190010643        0.8403929774      -37.5153458982
        1.0190010643        0.8551438472      -38.5422785837
        1.0190010643        0.8698947171      -39.0374450729
        1.0190010643        0.8846455869      -39.1163650809
        1.0190010643        0.8993964567      -38.8837731456
        1.0190010643        0.9141473266      -38.4281916962
        1.0190010643        0.9288981964      -37.8258383250
        1.0190010643        0.9436490662      -37.1450949976
        1.0190010643        0.9583999360      -36.4469994706
        1.0190010643        0.9731508059      -35.7826663735
        1.0190010643        0.9879016757      -35.1906026399
        1.0190010643        1.0026525455      -34.6954473112
        1.0190010643        1.0174034154      -34.3078835169
        1.0190010643        1.0321542852      -34.0255258804
        1.0190010643        1.0469051550      -33.8354824145
        1.0190010643        1.0616560248      -33.7186912367
        1.0190010643        1.0764068947      -33.6536989986
        1.0190010643        1.0911577645      -33.6158538227
        1.0190010643        1.1059086343      -33.5698479003
        1.0190010643        1.1206595042      -33.4589314955
        1.0190010643        1.1354103740      -33.1987982009
        1.0190010643        1.1501612438      -32.6834081456
        1.0190010643        1.1649121136      -31.8033387829
        1.0190010643        1.1796629835      -30.4696074123
        1.0190010643        1.1944138533      -28.6335477801
        1.0190010643        1.2091647231      -26.2976640986
        1.0190010643        1.2239155929      -23.5185316032
        1.0190010643        1.2386664628      -20.4047246019
        1.0190010643        1.2534173326      -17.1096349093
        1.0190010643        1.2681682024      -13.8158716152
        1.0190010643        1.2829190723      -10.7096885913
        1.0190010643        1.2976699421       -7.9500693280
        1.0190010643        1.3124208119       -5.6423459583
        1.0190010643        1.3271716817       -3.8257618477
        1.0190010643        1.3419225516       -2.4782987954
        1.0190010643        1.3566734214       -1.5346789621
        1.0190010643        1.3714242912       -0.9092247017
        1.0190010643        1.3861751611       -0.5157417863
        1.0190010643        1.4009260309       -0.2801726052
        1.0190010643        1.4156769007       -0.1457069182
        1.0190010643        1.4304277705       -0.0724609397
        1.0190010643        1.4451786404       -0.0343991343
        1.0190010643        1.4599295102       -0.0155572475
        1.0190010643        1.4746803800       -0.0066896963
        1.0190010643        1.4894312499       -0.0027306809
        1.0190010643        1.5041821197       -0.0010569575
        1.0190010643        1.5189329895       -0.0003877362
        1.0190010643        1.5336838593       -0.0001347781
        1.0190010643        1.5484347292       -0.0000443928
        1.0190010643        1.5631855990       -0.0000138493

        1.0338223705        0.1028494860        0.0000000000
        1.0338223705        0.1176003558        0.0000000000
        1.0338223705        0.1323512257        0.0000000000
        1.0338223705        0.1471020955        0.0000000000
        1.0338223705        0.1618529653        0.0000000000
        1.0338223705        0.1766038351        0.0000000000
        1.0338223705        0.1913547050        0.0000000000
        1.0338223705        0.2061055748        0.0000000000
        1.0338223705        0.2208564446        0.0000000000
        1.0338223705        0.2356073145        0.0000000000
        1.0338223705        0.2503581843        0.0000000000
        1.0338223705        0.2651090541        0.0000000000
        1.0338223705        0.2798599239        0.0000000000
        1.0338223705        0.2946107938        0.0000000000
        1.0338223705        0.3093616636        0.0000000000
        1.0338223705        0.3241125334        0.0000000000
        1.0338223705        0.3388634033        0.0000000000
        1.0338223705        0.3536142731        0.0000000000
        1.0338223705        0.3683651429        0.0000000000
        1.0338223705        0.3831160127        0.0000000000
        1.0338223705        0.3978668826        0.0000000000
        1.0338223705        0.4126177524        0.0000000000
        1.0338223705        0.4273686222       -0.0000028356
        1.0338223705        0.4421194921       -0.0000089894
        1.0338223705        0.4568703619       -0.0000273200
        1.0338223705        0.4716212317       -0.0000795311
        1.0338223705        0.4863721015       -0.0002216310
        1.0338223705        0.5011229714       -0.0005909728
        1.0338223705        0.5158738412       -0.0015075372
        1.0338223705        0.5306247110       -0.0036791187
        1.0338223705        0.5453755808       -0.0085916840
        1.0338223705        0.5601264507       -0.0192043211
        1.0338223705        0.5748773205       -0.0411009603
        1.0338223705        0.5896281903       -0.0842532394
        1.0338223705        0.6043790602       -0.1654826591
        1.0338223705        0.6191299300       -0.3115354501
        1.0338223705        0.6338807998       -0.5623788596
        1.0338223705        0.6486316696       -0.9739107930
        1.0338223705        0.6633825395       -1.6188132018
        1.0338223705        0.6781334093       -2.5838986979
        1.0338223705        0.6928842791       -3.9622188224
        1.0338223705        0.7076351490       -5.8387796408
        1.0338223705        0.7223860188       -8.2703597233
        1.0338223705        0.7371368886      -11.2627386912
        1.0338223705        0.7518877584      -14.7518246301
        1.0338223705        0.7666386283      -18.5968524899
        1.0338223705        0.7813894981      -22.5919354753
        1.0338223705        0.7961403679      -26.4962272051
        1.0338223705        0.8108912378      -30.0750475202
        1.0338223705        0.8256421076      -33.1389201783
        1.0338223705        0.8403929774      -35.5682719386
        1.0338223705        0.8551438472      -37.3185700596
        1.0338223705        0.8698947171      -38.4096740120
        1.0338223705        0.8846455869      -38.9084533908
        1.0338223705        0.8993964567      -38.9124945203
        1.0338223705        0.9141473266      -38.5373116311
        1.0338223705        0.9288981964      -37.9051437925
        1.0338223705        0.9436490662      -37.1334725077
        1.0338223705        0.9583999360      -36.3243519406
        1.0338223705        0.9731508059      -35.5573029171
        1.0338223705        0.9879016757      -34.8867911492
        1.0338223705        1.0026525455      -34.3424369448
        1.0338223705        1.0174034154      -33.9298144138
        1.0338223705        1.0321542852      -33.6325608595
        1.0338223705        1.0469051550      -33.4189180247
        1.0338223705        1.0616560248      -33.2539000783
        1.0338223705        1.0764068947      -33.1125952790
        1.0338223705        1.0911577645      -32.9859373768
        1.0338223705        1.1059086343      -32.8727768028
        1.0338223705        1.1206595042      -32.7608219439
        1.0338223705        1.1354103740      -32.6074799652
        1.0338223705        1.1501612438      -32.3326545787
        1.0338223705        1.1649121136      -31.8280922417
        1.0338223705        1.1796629835      -30.9782233655
        1.0338223705        1.1944138533      -29.6833923456
        1.0338223705        1.2091647231      -27.8796792512
        1.0338223705        1.2239155929      -25.5547255010
        1.0338223705        1.2386664628      -22.7597435483
        1.0338223705        1.2534173326      -19.6139538320
        1.0338223705        1.2681682024      -16.2948538408
        1.0338223705        1.2829190723      -13.0111998846
        1.0338223705        1.2976699421       -9.9642155600
        1.0338223705        1.3124208119       -7.3098487626
        1.0338223705        1.3271716817       -5.1352020277
        1.0338223705        1.3419225516       -3.4554408914
        1.0338223705        1.3566734214       -2.2283705827
        1.0338223705        1.3714242912       -1.3778884578
        1.0338223705        1.3861751611       -0.8169508841
        1.0338223705        1.4009260309       -0.4641395025
        1.0338223705        1.4156769007       -0.2523299827
        1.0338223705        1.4304277705       -0.1310099907
        1.0338223705        1.4451786404       -0.0648167458
        1.0338223705        1.4599295102       -0.0304921143
        1.0338223705        1.4746803800       -0.0136157686
        1.0338223705        1.4894312499       -0.0057640182
        1.0338223705        1.5041821197       -0.0023117895
        1.0338223705        1.5189329895       -0.0008782069
        1.0338223705        1.5336838593       -0.0003159384
        1.0338223705        1.5484347292       -0.0001076068
        1.0338223705        1.5631855990       -0.0000346686

        1.0486436768        0.1028494860        0.0000000000
        1.0486436768        0.1176003558        0.0000000000
        1.0486436768        0.1323512257        0.0000000000
        1.0486436768        0.1471020955        0.0000000000
        1.0486436768        0.1618529653        0.0000000000
        1.0486436768        0.1766038351        0.0000000000
        1.0486436768        0.1913547050        0.0000000000
        1.0486436768        0.2061055748        0.0000000000
        1.0486436768        0.2208564446        0.0000000000
        1.0486436768        0.2356073145        0.0000000000
        1.0486436768        0.2503581843        0.0000000000
        1.0486436768        0.2651090541        0.0000000000
        1.0486436768        0.2798599239        0.0000000000
        1.0486436768        0.2946107938        0.0000000000
        1.0486436768        0.3093616636        0.0000000000
        1.0486436768        0.3241125334        0.0000000000
        1.0486436768        0.3388634033        0.0000000000
        1.0486436768        0.3536142731        0.0000000000
        1.0486436768        0.3683651429        0.0000000000
        1.0486436768        0.3831160127        0.0000000000
        1.0486436768        0.3978668826        0.0000000000
        1.0486436768        0.4126177524        0.0000000000
        1.0486436768        0.4273686222        0.0000000000
        1.0486436768        0.4421194921       -0.0000028510
        1.0486436768        0.4568703619       -0.0000090481
        1.0486436768        0.4716212317       -0.0000274768
        1.0486436768        0.4863721015       -0.0000798139
        1.0486436768        0.5011229714       -0.0002217194
        1.0486436768        0.5158738412       -0.0005890698
        1.0486436768        0.5306247110       -0.0014971383
        1.0486436768        0.5453755808       -0.0036411057
        1.0486436768        0.5601264507       -0.0084771022
        1.0486436768        0.5748773205       -0.0189004719
        1.0486436768        0.5896281903       -0.0403710587
        1.0486436768        0.6043790602       -0.0826412944
        1.0486436768        0.6191299300       -0.1621870203
        1.0486436768        0.6338807998       -0.3052821395
        1.0486436768        0.6486316696       -0.5513594277
        1.0486436768        0.6633825395       -0.9558474068
        1.0486436768        0.6781334093       -1.5911161196
        1.0486436768        0.6928842791       -2.5436850645
        1.0486436768        0.7076351490       -3.9058220719
        1.0486436768        0.7223860188       -5.7605926976
        1.0486436768        0.7371368886       -8.1615937245
        1.0486436768        0.7518877584      -11.1115903631
        1.0486436768        0.7666386283      -14.5466908783
        1.0486436768        0.7813894981      -18.3327447924
        1.0486436768        0.7961403679      -22.2774204695
        1.0486436768        0.8108912378      -26.1559499337
        1.0486436768        0.8256421076      -29.7436093656
        1.0486436768        0.8403929774      -32.8463890259
        1.0486436768        0.8551438472      -35.3236261760
        1.0486436768        0.8698947171      -37.1005392699
        1.0486436768        0.8846455869      -38.1715056402
        1.0486436768        0.8993964567      -38.5951798900
        1.0486436768        0.9141473266      -38.4816904776
        1.0486436768        0.9288981964      -37.9728400850
        1.0486436768        0.9436490662      -37.2190285472
        1.0486436768        0.9583999360      -36.3588632428
        1.0486436768        0.9731508059      -35.5060136471
        1.0486436768        0.9879016757      -34.7431705187
        1.0486436768        1.0026525455      -34.1192651879
        1.0486436768        1.0174034154      -33.6473281345
        1.0486436768        1.0321542852      -33.3054375342
        1.0486436768        1.0469051550      -33.0463230683
        1.0486436768        1.0616560248      -32.8174931734
        1.0486436768        1.0764068947      -32.5849008443
        1.0486436768        1.0911577645      -32.3468270170
        1.0486436768        1.1059086343      -32.1277583618
        1.0486436768        1.1206595042      -31.9538097456
        1.0486436768        1.1354103740      -31.8230513706
        1.0486436768        1.1501612438      -31.6867607913
        1.0486436768        1.1649121136      -31.4496678456
        1.0486436768        1.1796629835      -30.9861020624
        1.0486436768        1.1944138533      -30.1635535164
        1.0486436768        1.2091647231      -28.8675937088
        1.0486436768        1.2239155929      -27.0265722868
        1.0486436768        1.2386664628      -24.6344796461
        1.0486436768        1.2534173326      -21.7658377108
        1.0486436768        1.2681682024      -18.5736172130
        1.0486436768        1.2829190723      -15.2653191038
        1.0486436768        1.2976699421      -12.0621974298
        1.0486436768        1.3124208119       -9.1553215948
        1.0486436768        1.3271716817       -6.6736134396
        1.0486436768        1.3419225516       -4.6725603299
        1.0486436768        1.3566734214       -3.1426886157
        1.0486436768        1.3714242912       -2.0298538548
        1.0486436768        1.3861751611       -1.2578270687
        1.0486436768        1.4009260309       -0.7465134982
        1.0486436768        1.4156769007       -0.4233966816
        1.0486436768        1.4304277705       -0.2289200257
        1.0486436768        1.4451786404       -0.1177156309
        1.0486436768        1.4599295102       -0.0574597876
        1.0486436768        1.4746803800       -0.0265878434
        1.0486436768        1.4894312499       -0.0116531311
        1.0486436768        1.5041821197       -0.0048358096
        1.0486436768        1.5189329895       -0.0018995723
        1.0486436768        1.5336838593       -0.0007060376
        1.0486436768        1.5484347292       -0.0002481098
        1.0486436768        1.5631855990       -0.0000823181

        1.0634649831        0.1028494860        0.0000000000
        1.0634649831        0.1176003558        0.0000000000
        1.0634649831        0.1323512257        0.0000000000
        1.0634649831        0.1471020955        0.0000000000
        1.0634649831        0.1618529653        0.0000000000
        1.0634649831        0.1766038351        0.0000000000
        1.0634649831        0.1913547050        0.0000000000
        1.0634649831        0.2061055748        0.0000000000
        1.0634649831        0.2208564446        0.0000000000
        1.0634649831        0.2356073145        0.0000000000
        1.0634649831        0.2503581843        0.0000000000
        1.0634649831        0.2651090541        0.0000000000
        1.0634649831        0.2798599239        0.0000000000
        1.0634649831        0.2946107938        0.0000000000
        1.0634649831        0.3093616636        0.0000000000
        1.0634649831        0.3241125334        0.0000000000
        1.0634649831        0.3388634033        0.0000000000
        1.0634649831        0.3536142731        0.0000000000
        1.0634649831        0.3683651429        0.0000000000
        1.0634649831        0.3831160127        0.0000000000
        1.0634649831        0.3978668826        0.0000000000
        1.0634649831        0.4126177524        0.0000000000
        1.0634649831        0.4273686222        0.0000000000
        1.0634649831        0.4421194921        0.0000000000
        1.0634649831        0.4568703619       -0.0000028672
        1.0634649831        0.4716212317       -0.0000090774
        1.0634649831        0.4863721015       -0.0000274729
        1.0634649831        0.5011229714       -0.0000794876
        1.0634649831        0.5158738412       -0.0002199296
        1.0634649831        0.5306247110       -0.0005821421
        1.0634649831        0.5453755808       -0.0014747875
        1.0634649831        0.5601264507       -0.0035775069
        1.0634649831        0.5748773205       -0.0083131121
        1.0634649831        0.5896281903       -0.0185116272
        1.0634649831        0.6043790602       -0.0395166553
        1.0634649831        0.6191299300       -0.0808956846
        1.0634649831        0.6338807998       -0.1588666617
        1.0634649831        0.6486316696       -0.2993924375
        1.0634649831        0.6633825395       -0.5415696731
        1.0634649831        0.6781334093       -0.9404334130
        1.0634649831        0.6928842791       -1.5677069339
        1.0634649831        0.7076351490       -2.5086264711
        1.0634649831        0.7223860188       -3.8531986820
        1.0634649831        0.7371368886       -5.6814777111
        1.0634649831        0.7518877584       -8.0446097842
        1.0634649831        0.7666386283      -10.9457319983
        1.0634649831        0.7813894981      -14.3261231473
        1.0634649831        0.7961403679      -18.0613660805
        1.0634649831        0.8108912378      -21.9697840094
        1.0634649831        0.8256421076      -25.8322062124
        1.0634649831        0.8403929774      -29.4195975961
        1.0634649831        0.8551438472      -32.5238633844
        1.0634649831        0.8698947171      -34.9867631687
        1.0634649831        0.8846455869      -36.7216668063
        1.0634649831        0.8993964567      -37.7231382153
        1.0634649831        0.9141473266      -38.0613244455
[truncated: 210,121 more chars]
