# Supplementary material for: How well do force fields capture the strength of salt bridges in proteins?
Source: PeerJ. 2018 Jun 11;6:e4967. doi: 10.7717/peerj.4967 (PMC6001725; doi:10.7717/peerj.4967)
Supplement: Data S1 — Raw data including input files for simulations (Gromacs and PLUMED) and output from PLUMED (bias and free energy surfaces). [file peerj-06-4967-s003.bz2 › raw_data/A03w/K58/fes.dat]

        0.1012690990        0.1012449590       -0.0000718435
        0.1012690990        0.1157682749       -0.0001903691
        0.1012690990        0.1302915907       -0.0004661285
        0.1012690990        0.1448149066       -0.0010553572
        0.1012690990        0.1593382224       -0.0022111846
        0.1012690990        0.1738615383       -0.0042915079
        0.1012690990        0.1883848542       -0.0077248022
        0.1012690990        0.2029081700       -0.0129160371
        0.1012690990        0.2174314859       -0.0200998077
        0.1012690990        0.2319548017       -0.0291861670
        0.1012690990        0.2464781176       -0.0396745820
        0.1012690990        0.2610014334       -0.0507048829
        0.1012690990        0.2755247493       -0.0612593902
        0.1012690990        0.2900480652       -0.0704498770
        0.1012690990        0.3045713810       -0.0777654270
        0.1012690990        0.3190946969       -0.0831648277
        0.1012690990        0.3336180127       -0.0869718769
        0.1012690990        0.3481413286       -0.0896309299
        0.1012690990        0.3626646445       -0.0914448985
        0.1012690990        0.3771879603       -0.0924149238
        0.1012690990        0.3917112762       -0.0922397285
        0.1012690990        0.4062345920       -0.0904540733
        0.1012690990        0.4207579079       -0.0866320039
        0.1012690990        0.4352812237       -0.0805708274
        0.1012690990        0.4498045396       -0.0723973129
        0.1012690990        0.4643278555       -0.0625754417
        0.1012690990        0.4788511713       -0.0518261603
        0.1012690990        0.4933744872       -0.0409882666
        0.1012690990        0.5078978030       -0.0308588840
        0.1012690990        0.5224211189       -0.0220543562
        0.1012690990        0.5369444348       -0.0149257453
        0.1012690990        0.5514677506       -0.0095456735
        0.1012690990        0.5659910665       -0.0057595646
        0.1012690990        0.5805143823       -0.0032746225
        0.1012690990        0.5950376982       -0.0017530552
        0.1012690990        0.6095610141       -0.0008834216
        0.1012690990        0.6240843299       -0.0004191361
        0.1012690990        0.6386076458       -0.0001873400
        0.1012690990        0.6531309616       -0.0000789686
        0.1012690990        0.6676542775       -0.0000314377
        0.1012690990        0.6821775933       -0.0000118404
        0.1012690990        0.6967009092       -0.0000042268
        0.1012690990        0.7112242251       -0.0000014328
        0.1012690990        0.7257475409        0.0000000000
        0.1012690990        0.7402708568        0.0000000000
        0.1012690990        0.7547941726        0.0000000000
        0.1012690990        0.7693174885        0.0000000000
        0.1012690990        0.7838408044        0.0000000000
        0.1012690990        0.7983641202        0.0000000000
        0.1012690990        0.8128874361        0.0000000000
        0.1012690990        0.8274107519        0.0000000000
        0.1012690990        0.8419340678        0.0000000000
        0.1012690990        0.8564573836        0.0000000000
        0.1012690990        0.8709806995        0.0000000000
        0.1012690990        0.8855040154        0.0000000000
        0.1012690990        0.9000273312        0.0000000000
        0.1012690990        0.9145506471        0.0000000000
        0.1012690990        0.9290739629        0.0000000000
        0.1012690990        0.9435972788        0.0000000000
        0.1012690990        0.9581205947        0.0000000000
        0.1012690990        0.9726439105        0.0000000000
        0.1012690990        0.9871672264        0.0000000000
        0.1012690990        1.0016905422        0.0000000000
        0.1012690990        1.0162138581        0.0000000000
        0.1012690990        1.0307371739        0.0000000000
        0.1012690990        1.0452604898        0.0000000000
        0.1012690990        1.0597838057        0.0000000000
        0.1012690990        1.0743071215        0.0000000000
        0.1012690990        1.0888304374        0.0000000000
        0.1012690990        1.1033537532        0.0000000000
        0.1012690990        1.1178770691        0.0000000000
        0.1012690990        1.1324003850        0.0000000000
        0.1012690990        1.1469237008        0.0000000000
        0.1012690990        1.1614470167        0.0000000000
        0.1012690990        1.1759703325        0.0000000000
        0.1012690990        1.1904936484        0.0000000000
        0.1012690990        1.2050169643        0.0000000000
        0.1012690990        1.2195402801        0.0000000000
        0.1012690990        1.2340635960        0.0000000000
        0.1012690990        1.2485869118        0.0000000000
        0.1012690990        1.2631102277        0.0000000000
        0.1012690990        1.2776335435        0.0000000000
        0.1012690990        1.2921568594        0.0000000000
        0.1012690990        1.3066801753        0.0000000000
        0.1012690990        1.3212034911        0.0000000000
        0.1012690990        1.3357268070        0.0000000000
        0.1012690990        1.3502501228        0.0000000000
        0.1012690990        1.3647734387        0.0000000000
        0.1012690990        1.3792967546        0.0000000000
        0.1012690990        1.3938200704        0.0000000000
        0.1012690990        1.4083433863        0.0000000000
        0.1012690990        1.4228667021        0.0000000000
        0.1012690990        1.4373900180        0.0000000000
        0.1012690990        1.4519133338        0.0000000000
        0.1012690990        1.4664366497        0.0000000000
        0.1012690990        1.4809599656        0.0000000000
        0.1012690990        1.4954832814        0.0000000000
        0.1012690990        1.5100065973        0.0000000000
        0.1012690990        1.5245299131        0.0000000000
        0.1012690990        1.5390532290        0.0000000000

        0.1158512218        0.1012449590       -0.0001915286
        0.1158512218        0.1157682749       -0.0005071984
        0.1158512218        0.1302915907       -0.0012411034
        0.1158512218        0.1448149066       -0.0028080501
        0.1158512218        0.1593382224       -0.0058791130
        0.1158512218        0.1738615383       -0.0114012460
        0.1158512218        0.1883848542       -0.0205047568
        0.1158512218        0.2029081700       -0.0342519383
        0.1158512218        0.2174314859       -0.0532468554
        0.1158512218        0.2319548017       -0.0772282148
        0.1158512218        0.2464781176       -0.1048458593
        0.1158512218        0.2610014334       -0.1338024283
        0.1158512218        0.2755247493       -0.1613951869
        0.1158512218        0.2900480652       -0.1852794136
        0.1158512218        0.3045713810       -0.2041240058
        0.1158512218        0.3190946969       -0.2178529231
        0.1158512218        0.3336180127       -0.2273655958
        0.1158512218        0.3481413286       -0.2338898778
        0.1158512218        0.3626646445       -0.2382890523
        0.1158512218        0.3771879603       -0.2406335515
        0.1158512218        0.3917112762       -0.2401871912
        0.1158512218        0.4062345920       -0.2357549877
        0.1158512218        0.4207579079       -0.2262031628
        0.1158512218        0.4352812237       -0.2109380619
        0.1158512218        0.4498045396       -0.1901947797
        0.1158512218        0.4643278555       -0.1650795345
        0.1158512218        0.4788511713       -0.1373860887
        0.1158512218        0.4933744872       -0.1092534645
        0.1158512218        0.5078978030       -0.0827585986
        0.1158512218        0.5224211189       -0.0595484147
        0.1158512218        0.5369444348       -0.0406035196
        0.1158512218        0.5514677506       -0.0261837222
        0.1158512218        0.5659910665       -0.0159443535
        0.1158512218        0.5805143823       -0.0091586303
        0.1158512218        0.5950376982       -0.0049597037
        0.1158512218        0.6095610141       -0.0025319306
        0.1158512218        0.6240843299       -0.0012189939
        0.1158512218        0.6386076458       -0.0005539768
        0.1158512218        0.6531309616       -0.0002379527
        0.1158512218        0.6676542775       -0.0000967634
        0.1158512218        0.6821775933       -0.0000373207
        0.1158512218        0.6967009092       -0.0000136776
        0.1158512218        0.7112242251       -0.0000047711
        0.1158512218        0.7257475409       -0.0000015861
        0.1158512218        0.7402708568        0.0000000000
        0.1158512218        0.7547941726        0.0000000000
        0.1158512218        0.7693174885        0.0000000000
        0.1158512218        0.7838408044        0.0000000000
        0.1158512218        0.7983641202        0.0000000000
        0.1158512218        0.8128874361        0.0000000000
        0.1158512218        0.8274107519        0.0000000000
        0.1158512218        0.8419340678        0.0000000000
        0.1158512218        0.8564573836        0.0000000000
        0.1158512218        0.8709806995        0.0000000000
        0.1158512218        0.8855040154        0.0000000000
        0.1158512218        0.9000273312        0.0000000000
        0.1158512218        0.9145506471        0.0000000000
        0.1158512218        0.9290739629        0.0000000000
        0.1158512218        0.9435972788        0.0000000000
        0.1158512218        0.9581205947        0.0000000000
        0.1158512218        0.9726439105        0.0000000000
        0.1158512218        0.9871672264        0.0000000000
        0.1158512218        1.0016905422        0.0000000000
        0.1158512218        1.0162138581        0.0000000000
        0.1158512218        1.0307371739        0.0000000000
        0.1158512218        1.0452604898        0.0000000000
        0.1158512218        1.0597838057        0.0000000000
        0.1158512218        1.0743071215        0.0000000000
        0.1158512218        1.0888304374        0.0000000000
        0.1158512218        1.1033537532        0.0000000000
        0.1158512218        1.1178770691        0.0000000000
        0.1158512218        1.1324003850        0.0000000000
        0.1158512218        1.1469237008        0.0000000000
        0.1158512218        1.1614470167        0.0000000000
        0.1158512218        1.1759703325        0.0000000000
        0.1158512218        1.1904936484        0.0000000000
        0.1158512218        1.2050169643        0.0000000000
        0.1158512218        1.2195402801        0.0000000000
        0.1158512218        1.2340635960        0.0000000000
        0.1158512218        1.2485869118        0.0000000000
        0.1158512218        1.2631102277        0.0000000000
        0.1158512218        1.2776335435        0.0000000000
        0.1158512218        1.2921568594        0.0000000000
        0.1158512218        1.3066801753        0.0000000000
        0.1158512218        1.3212034911        0.0000000000
        0.1158512218        1.3357268070        0.0000000000
        0.1158512218        1.3502501228        0.0000000000
        0.1158512218        1.3647734387        0.0000000000
        0.1158512218        1.3792967546        0.0000000000
        0.1158512218        1.3938200704        0.0000000000
        0.1158512218        1.4083433863        0.0000000000
        0.1158512218        1.4228667021        0.0000000000
        0.1158512218        1.4373900180        0.0000000000
        0.1158512218        1.4519133338        0.0000000000
        0.1158512218        1.4664366497        0.0000000000
        0.1158512218        1.4809599656        0.0000000000
        0.1158512218        1.4954832814        0.0000000000
        0.1158512218        1.5100065973        0.0000000000
        0.1158512218        1.5245299131        0.0000000000
        0.1158512218        1.5390532290        0.0000000000

        0.1304333445        0.1012449590       -0.0004715139
        0.1304333445        0.1157682749       -0.0012478684
        0.1304333445        0.1302915907       -0.0030514933
        0.1304333445        0.1448149066       -0.0068992671
        0.1304333445        0.1593382224       -0.0144337628
        0.1304333445        0.1738615383       -0.0279679726
        0.1304333445        0.1883848542       -0.0502539353
        0.1304333445        0.2029081700       -0.0838623607
        0.1304333445        0.2174314859       -0.1302252047
        0.1304333445        0.2319548017       -0.1886431415
        0.1304333445        0.2464781176       -0.2557504373
        0.1304333445        0.2610014334       -0.3258790417
        0.1304333445        0.2755247493       -0.3924008871
        0.1304333445        0.2900480652       -0.4496039934
        0.1304333445        0.3045713810       -0.4942937707
        0.1304333445        0.3190946969       -0.5263744350
        0.1304333445        0.3336180127       -0.5481576180
        0.1304333445        0.3481413286       -0.5627787480
        0.1304333445        0.3626646445       -0.5725030720
        0.1304333445        0.3771879603       -0.5776693235
        0.1304333445        0.3917112762       -0.5766280238
        0.1304333445        0.4062345920       -0.5665478824
        0.1304333445        0.4207579079       -0.5446438664
        0.1304333445        0.4352812237       -0.5093271646
        0.1304333445        0.4498045396       -0.4609262946
        0.1304333445        0.4643278555       -0.4018410612
        0.1304333445        0.4788511713       -0.3361630190
        0.1304333445        0.4933744872       -0.2689040652
        0.1304333445        0.5078978030       -0.2050417899
        0.1304333445        0.5224211189       -0.1486261717
        0.1304333445        0.5369444348       -0.1021748062
        0.1304333445        0.5514677506       -0.0664922074
        0.1304333445        0.5659910665       -0.0409043784
        0.1304333445        0.5805143823       -0.0237660604
        0.1304333445        0.5950376982       -0.0130370165
        0.1304333445        0.6095610141       -0.0067531705
        0.1304333445        0.6240843299       -0.0033055406
        0.1304333445        0.6386076458       -0.0015306695
        0.1304333445        0.6531309616       -0.0006715648
        0.1304333445        0.6676542775       -0.0002796610
        0.1304333445        0.6821775933       -0.0001107418
        0.1304333445        0.6967009092       -0.0000417697
        0.1304333445        0.7112242251       -0.0000150271
        0.1304333445        0.7257475409       -0.0000051611
        0.1304333445        0.7402708568       -0.0000016928
        0.1304333445        0.7547941726        0.0000000000
        0.1304333445        0.7693174885        0.0000000000
        0.1304333445        0.7838408044        0.0000000000
        0.1304333445        0.7983641202        0.0000000000
        0.1304333445        0.8128874361        0.0000000000
        0.1304333445        0.8274107519        0.0000000000
        0.1304333445        0.8419340678        0.0000000000
        0.1304333445        0.8564573836        0.0000000000
        0.1304333445        0.8709806995        0.0000000000
        0.1304333445        0.8855040154        0.0000000000
        0.1304333445        0.9000273312        0.0000000000
        0.1304333445        0.9145506471        0.0000000000
        0.1304333445        0.9290739629        0.0000000000
        0.1304333445        0.9435972788        0.0000000000
        0.1304333445        0.9581205947        0.0000000000
        0.1304333445        0.9726439105        0.0000000000
        0.1304333445        0.9871672264        0.0000000000
        0.1304333445        1.0016905422        0.0000000000
        0.1304333445        1.0162138581        0.0000000000
        0.1304333445        1.0307371739        0.0000000000
        0.1304333445        1.0452604898        0.0000000000
        0.1304333445        1.0597838057        0.0000000000
        0.1304333445        1.0743071215        0.0000000000
        0.1304333445        1.0888304374        0.0000000000
        0.1304333445        1.1033537532        0.0000000000
        0.1304333445        1.1178770691        0.0000000000
        0.1304333445        1.1324003850        0.0000000000
        0.1304333445        1.1469237008        0.0000000000
        0.1304333445        1.1614470167        0.0000000000
        0.1304333445        1.1759703325        0.0000000000
        0.1304333445        1.1904936484        0.0000000000
        0.1304333445        1.2050169643        0.0000000000
        0.1304333445        1.2195402801        0.0000000000
        0.1304333445        1.2340635960        0.0000000000
        0.1304333445        1.2485869118        0.0000000000
        0.1304333445        1.2631102277        0.0000000000
        0.1304333445        1.2776335435        0.0000000000
        0.1304333445        1.2921568594        0.0000000000
        0.1304333445        1.3066801753        0.0000000000
        0.1304333445        1.3212034911        0.0000000000
        0.1304333445        1.3357268070        0.0000000000
        0.1304333445        1.3502501228        0.0000000000
        0.1304333445        1.3647734387        0.0000000000
        0.1304333445        1.3792967546        0.0000000000
        0.1304333445        1.3938200704        0.0000000000
        0.1304333445        1.4083433863        0.0000000000
        0.1304333445        1.4228667021        0.0000000000
        0.1304333445        1.4373900180        0.0000000000
        0.1304333445        1.4519133338        0.0000000000
        0.1304333445        1.4664366497        0.0000000000
        0.1304333445        1.4809599656        0.0000000000
        0.1304333445        1.4954832814        0.0000000000
        0.1304333445        1.5100065973        0.0000000000
        0.1304333445        1.5245299131        0.0000000000
        0.1304333445        1.5390532290        0.0000000000

        0.1450154673        0.1012449590       -0.0010725691
        0.1450154673        0.1157682749       -0.0028367530
        0.1450154673        0.1302915907       -0.0069321598
        0.1450154673        0.1448149066       -0.0156617440
        0.1450154673        0.1593382224       -0.0327394095
        0.1450154673        0.1738615383       -0.0633832198
        0.1450154673        0.1883848542       -0.1137803627
        0.1450154673        0.2029081700       -0.1896719936
        0.1450154673        0.2174314859       -0.2941826708
        0.1450154673        0.2319548017       -0.4255856980
        0.1450154673        0.2464781176       -0.5761221689
        0.1450154673        0.2610014334       -0.7328668414
        0.1450154673        0.2755247493       -0.8808033797
        0.1450154673        0.2900480652       -1.0070862070
        0.1450154673        0.3045713810       -1.1046535079
        0.1450154673        0.3190946969       -1.1735169819
        0.1450154673        0.3336180127       -1.2191769150
        0.1450154673        0.3481413286       -1.2490357851
        0.1450154673        0.3626646445       -1.2685694634
        0.1450154673        0.3771879603       -1.2789211171
        0.1450154673        0.3917112762       -1.2767029093
        0.1450154673        0.4062345920       -1.2557236405
        0.1450154673        0.4207579079       -1.2096677570
        0.1450154673        0.4352812237       -1.1346430923
        0.1450154673        0.4498045396       -1.0308371697
        0.1450154673        0.4643278555       -0.9029701946
        0.1450154673        0.4788511713       -0.7595900699
        0.1450154673        0.4933744872       -0.6114815309
        0.1450154673        0.5078978030       -0.4696141364
        0.1450154673        0.5224211189       -0.3431523618
        0.1450154673        0.5369444348       -0.2380386836
        0.1450154673        0.5514677506       -0.1564805758
        0.1450154673        0.5659910665       -0.0973623312
        0.1450154673        0.5805143823       -0.0572985749
        0.1450154673        0.5950376982       -0.0318909958
        0.1450154673        0.6095610141       -0.0167939533
        0.1450154673        0.6240843299       -0.0083754932
        0.1450154673        0.6386076458       -0.0039613190
        0.1450154673        0.6531309616       -0.0017797965
        0.1450154673        0.6676542775       -0.0007609945
        0.1450154673        0.6821775933       -0.0003101773
        0.1450154673        0.6967009092       -0.0001206865
        0.1450154673        0.7112242251       -0.0000448678
        0.1450154673        0.7257475409       -0.0000159451
        0.1450154673        0.7402708568       -0.0000054164
        0.1450154673        0.7547941726       -0.0000017580
        0.1450154673        0.7693174885        0.0000000000
        0.1450154673        0.7838408044        0.0000000000
        0.1450154673        0.7983641202        0.0000000000
        0.1450154673        0.8128874361        0.0000000000
        0.1450154673        0.8274107519        0.0000000000
        0.1450154673        0.8419340678        0.0000000000
        0.1450154673        0.8564573836        0.0000000000
        0.1450154673        0.8709806995        0.0000000000
        0.1450154673        0.8855040154        0.0000000000
        0.1450154673        0.9000273312        0.0000000000
        0.1450154673        0.9145506471        0.0000000000
        0.1450154673        0.9290739629        0.0000000000
        0.1450154673        0.9435972788        0.0000000000
        0.1450154673        0.9581205947        0.0000000000
        0.1450154673        0.9726439105        0.0000000000
        0.1450154673        0.9871672264        0.0000000000
        0.1450154673        1.0016905422        0.0000000000
        0.1450154673        1.0162138581        0.0000000000
        0.1450154673        1.0307371739        0.0000000000
        0.1450154673        1.0452604898        0.0000000000
        0.1450154673        1.0597838057        0.0000000000
        0.1450154673        1.0743071215        0.0000000000
        0.1450154673        1.0888304374        0.0000000000
        0.1450154673        1.1033537532        0.0000000000
        0.1450154673        1.1178770691        0.0000000000
        0.1450154673        1.1324003850        0.0000000000
        0.1450154673        1.1469237008        0.0000000000
        0.1450154673        1.1614470167        0.0000000000
        0.1450154673        1.1759703325        0.0000000000
        0.1450154673        1.1904936484        0.0000000000
        0.1450154673        1.2050169643        0.0000000000
        0.1450154673        1.2195402801        0.0000000000
        0.1450154673        1.2340635960        0.0000000000
        0.1450154673        1.2485869118        0.0000000000
        0.1450154673        1.2631102277        0.0000000000
        0.1450154673        1.2776335435        0.0000000000
        0.1450154673        1.2921568594        0.0000000000
        0.1450154673        1.3066801753        0.0000000000
        0.1450154673        1.3212034911        0.0000000000
        0.1450154673        1.3357268070        0.0000000000
        0.1450154673        1.3502501228        0.0000000000
        0.1450154673        1.3647734387        0.0000000000
        0.1450154673        1.3792967546        0.0000000000
        0.1450154673        1.3938200704        0.0000000000
        0.1450154673        1.4083433863        0.0000000000
        0.1450154673        1.4228667021        0.0000000000
        0.1450154673        1.4373900180        0.0000000000
        0.1450154673        1.4519133338        0.0000000000
        0.1450154673        1.4664366497        0.0000000000
        0.1450154673        1.4809599656        0.0000000000
        0.1450154673        1.4954832814        0.0000000000
        0.1450154673        1.5100065973        0.0000000000
        0.1450154673        1.5245299131        0.0000000000
        0.1450154673        1.5390532290        0.0000000000

        0.1595975900        0.1012449590       -0.0022560096
        0.1595975900        0.1157682749       -0.0059627659
        0.1595975900        0.1302915907       -0.0145607681
        0.1595975900        0.1448149066       -0.0328715373
        0.1595975900        0.1593382224       -0.0686569745
        0.1595975900        0.1738615383       -0.1327963128
        0.1595975900        0.1883848542       -0.2381410100
        0.1595975900        0.2029081700       -0.3965287742
        0.1595975900        0.2174314859       -0.6142337817
        0.1595975900        0.2319548017       -0.8873175667
        0.1595975900        0.2464781176       -1.1992267708
        0.1595975900        0.2610014334       -1.5227007016
        0.1595975900        0.2755247493       -1.8262921509
        0.1595975900        0.2900480652       -2.0833222489
        0.1595975900        0.3045713810       -2.2794145780
        0.1595975900        0.3190946969       -2.4151294972
        0.1595975900        0.3336180127       -2.5025916189
        0.1595975900        0.3481413286       -2.5579678569
        0.1595975900        0.3626646445       -2.5934605703
        0.1595975900        0.3771879603       -2.6122450294
        0.1595975900        0.3917112762       -2.6079445633
        0.1595975900        0.4062345920       -2.5680563437
        0.1595975900        0.4207579079       -2.4793543521
        0.1595975900        0.4352812237       -2.3330991587
        0.1595975900        0.4498045396       -2.1285352968
        0.1595975900        0.4643278555       -1.8740352868
        0.1595975900        0.4788511713       -1.5859337862
        0.1595975900        0.4933744872       -1.2855292568
        0.1595975900        0.5078978030       -0.9950422552
        0.1595975900        0.5224211189       -0.7335513529
        0.1595975900        0.5369444348       -0.5139541722
        0.1595975900        0.5514677506       -0.3416856935
        0.1595975900        0.5659910665       -0.2153212408
        0.1595975900        0.5805143823       -0.1285612353
        0.1595975900        0.5950376982       -0.0727375674
        0.1595975900        0.6095610141       -0.0390246853
        0.1595975900        0.6240843299       -0.0198778635
        0.1595975900        0.6386076458       -0.0096277059
        0.1595975900        0.6531309616       -0.0044416770
        0.1595975900        0.6676542775       -0.0019550983
        0.1595975900        0.6821775933       -0.0008222333
        0.1595975900        0.6967009092       -0.0003307049
        0.1595975900        0.7112242251       -0.0001272617
        0.1595975900        0.7257475409       -0.0000468550
        0.1595975900        0.7402708568       -0.0000164986
        0.1595975900        0.7547941726       -0.0000055530
        0.1595975900        0.7693174885       -0.0000017853
        0.1595975900        0.7838408044        0.0000000000
        0.1595975900        0.7983641202        0.0000000000
        0.1595975900        0.8128874361        0.0000000000
        0.1595975900        0.8274107519        0.0000000000
        0.1595975900        0.8419340678        0.0000000000
        0.1595975900        0.8564573836        0.0000000000
        0.1595975900        0.8709806995        0.0000000000
        0.1595975900        0.8855040154        0.0000000000
        0.1595975900        0.9000273312        0.0000000000
        0.1595975900        0.9145506471        0.0000000000
        0.1595975900        0.9290739629        0.0000000000
        0.1595975900        0.9435972788        0.0000000000
        0.1595975900        0.9581205947        0.0000000000
        0.1595975900        0.9726439105        0.0000000000
        0.1595975900        0.9871672264        0.0000000000
        0.1595975900        1.0016905422        0.0000000000
        0.1595975900        1.0162138581        0.0000000000
        0.1595975900        1.0307371739        0.0000000000
        0.1595975900        1.0452604898        0.0000000000
        0.1595975900        1.0597838057        0.0000000000
        0.1595975900        1.0743071215        0.0000000000
        0.1595975900        1.0888304374        0.0000000000
        0.1595975900        1.1033537532        0.0000000000
        0.1595975900        1.1178770691        0.0000000000
        0.1595975900        1.1324003850        0.0000000000
        0.1595975900        1.1469237008        0.0000000000
        0.1595975900        1.1614470167        0.0000000000
        0.1595975900        1.1759703325        0.0000000000
        0.1595975900        1.1904936484        0.0000000000
        0.1595975900        1.2050169643        0.0000000000
        0.1595975900        1.2195402801        0.0000000000
        0.1595975900        1.2340635960        0.0000000000
        0.1595975900        1.2485869118        0.0000000000
        0.1595975900        1.2631102277        0.0000000000
        0.1595975900        1.2776335435        0.0000000000
        0.1595975900        1.2921568594        0.0000000000
        0.1595975900        1.3066801753        0.0000000000
        0.1595975900        1.3212034911        0.0000000000
        0.1595975900        1.3357268070        0.0000000000
        0.1595975900        1.3502501228        0.0000000000
        0.1595975900        1.3647734387        0.0000000000
        0.1595975900        1.3792967546        0.0000000000
        0.1595975900        1.3938200704        0.0000000000
        0.1595975900        1.4083433863        0.0000000000
        0.1595975900        1.4228667021        0.0000000000
        0.1595975900        1.4373900180        0.0000000000
        0.1595975900        1.4519133338        0.0000000000
        0.1595975900        1.4664366497        0.0000000000
        0.1595975900        1.4809599656        0.0000000000
        0.1595975900        1.4954832814        0.0000000000
        0.1595975900        1.5100065973        0.0000000000
        0.1595975900        1.5245299131        0.0000000000
        0.1595975900        1.5390532290        0.0000000000

        0.1741797128        0.1012449590       -0.0043917330
        0.1741797128        0.1157682749       -0.0115994518
        0.1741797128        0.1302915907       -0.0283037975
        0.1741797128        0.1448149066       -0.0638443495
        0.1741797128        0.1593382224       -0.1332278337
        0.1741797128        0.1738615383       -0.2574326096
        0.1741797128        0.1883848542       -0.4611379044
        0.1741797128        0.2029081700       -0.7668907440
        0.1741797128        0.2174314859       -1.1862809939
        0.1741797128        0.2319548017       -1.7109978820
        0.1741797128        0.2464781176       -2.3083260645
        0.1741797128        0.2610014334       -2.9250437159
        0.1741797128        0.2755247493       -3.5002323991
        0.1741797128        0.2900480652       -3.9826948004
        0.1741797128        0.3045713810       -4.3454831061
        0.1741797128        0.3190946969       -4.5908498338
        0.1741797128        0.3336180127       -4.7435763706
        0.1741797128        0.3481413286       -4.8363473294
        0.1741797128        0.3626646445       -4.8942471685
        0.1741797128        0.3771879603       -4.9249180762
        0.1741797128        0.3917112762       -4.9173629973
        0.1741797128        0.4062345920       -4.8482463039
        0.1741797128        0.4207579079       -4.6919783169
        0.1741797128        0.4352812237       -4.4305519521
        0.1741797128        0.4498045396       -4.0603311251
        0.1741797128        0.4643278555       -3.5945929795
        0.1741797128        0.4788511713       -3.0618374716
        0.1741797128        0.4933744872       -2.5006316835
        0.1741797128        0.5078978030       -1.9523243196
        0.1741797128        0.5224211189       -1.4534429474
        0.1741797128        0.5369444348       -1.0297289127
        0.1741797128        0.5514677506       -0.6932795674
        0.1741797128        0.5659910665       -0.4431999497
        0.1741797128        0.5805143823       -0.2689757213
        0.1741797128        0.5950376982       -0.1550345813
        0.1741797128        0.6095610141       -0.0849497945
        0.1741797128        0.6240843299       -0.0443111885
        0.1741797128        0.6386076458       -0.0220385882
        0.1741797128        0.6531309616       -0.0104683381
        0.1741797128        0.6676542775       -0.0047555158
        0.1741797128        0.6821775933       -0.0020680428
        0.1741797128        0.6967009092       -0.0008612958
        0.1741797128        0.7112242251       -0.0003435194
        0.1741797128        0.7257475409       -0.0001311516
        0.1741797128        0.7402708568       -0.0000479012
        0.1741797128        0.7547941726       -0.0000167253
        0.1741797128        0.7693174885       -0.0000055790
        0.1741797128        0.7838408044       -0.0000017761
        0.1741797128        0.7983641202        0.0000000000
        0.1741797128        0.8128874361        0.0000000000
        0.1741797128        0.8274107519        0.0000000000
        0.1741797128        0.8419340678        0.0000000000
        0.1741797128        0.8564573836        0.0000000000
        0.1741797128        0.8709806995        0.0000000000
        0.1741797128        0.8855040154        0.0000000000
        0.1741797128        0.9000273312        0.0000000000
        0.1741797128        0.9145506471        0.0000000000
        0.1741797128        0.9290739629        0.0000000000
        0.1741797128        0.9435972788        0.0000000000
        0.1741797128        0.9581205947        0.0000000000
        0.1741797128        0.9726439105        0.0000000000
        0.1741797128        0.9871672264        0.0000000000
        0.1741797128        1.0016905422        0.0000000000
        0.1741797128        1.0162138581        0.0000000000
        0.1741797128        1.0307371739        0.0000000000
        0.1741797128        1.0452604898        0.0000000000
        0.1741797128        1.0597838057        0.0000000000
        0.1741797128        1.0743071215        0.0000000000
        0.1741797128        1.0888304374        0.0000000000
        0.1741797128        1.1033537532        0.0000000000
        0.1741797128        1.1178770691        0.0000000000
        0.1741797128        1.1324003850        0.0000000000
        0.1741797128        1.1469237008        0.0000000000
        0.1741797128        1.1614470167        0.0000000000
        0.1741797128        1.1759703325        0.0000000000
        0.1741797128        1.1904936484        0.0000000000
        0.1741797128        1.2050169643        0.0000000000
        0.1741797128        1.2195402801        0.0000000000
        0.1741797128        1.2340635960        0.0000000000
        0.1741797128        1.2485869118        0.0000000000
        0.1741797128        1.2631102277        0.0000000000
        0.1741797128        1.2776335435        0.0000000000
        0.1741797128        1.2921568594        0.0000000000
        0.1741797128        1.3066801753        0.0000000000
        0.1741797128        1.3212034911        0.0000000000
        0.1741797128        1.3357268070        0.0000000000
        0.1741797128        1.3502501228        0.0000000000
        0.1741797128        1.3647734387        0.0000000000
        0.1741797128        1.3792967546        0.0000000000
        0.1741797128        1.3938200704        0.0000000000
        0.1741797128        1.4083433863        0.0000000000
        0.1741797128        1.4228667021        0.0000000000
        0.1741797128        1.4373900180        0.0000000000
        0.1741797128        1.4519133338        0.0000000000
        0.1741797128        1.4664366497        0.0000000000
        0.1741797128        1.4809599656        0.0000000000
        0.1741797128        1.4954832814        0.0000000000
        0.1741797128        1.5100065973        0.0000000000
        0.1741797128        1.5245299131        0.0000000000
        0.1741797128        1.5390532290        0.0000000000

        0.1887618355        0.1012449590       -0.0079215691
        0.1887618355        0.1157682749       -0.0209067147
        0.1887618355        0.1302915907       -0.0509728270
        0.1887618355        0.1448149066       -0.1148760745
        0.1887618355        0.1593382224       -0.2394839824
        0.1887618355        0.1738615383       -0.4622463598
        0.1887618355        0.1883848542       -0.8270176172
        0.1887618355        0.2029081700       -1.3734949733
        0.1887618355        0.2174314859       -2.1213627816
        0.1887618355        0.2319548017       -3.0543710162
        0.1887618355        0.2464781176       -4.1125529405
        0.1887618355        0.2610014334       -5.1996253422
        0.1887618355        0.2755247493       -6.2063303632
        0.1887618355        0.2900480652       -7.0418290200
        0.1887618355        0.3045713810       -7.6596273828
        0.1887618355        0.3190946969       -8.0661292533
        0.1887618355        0.3336180127       -8.3083453994
        0.1887618355        0.3481413286       -8.4474965792
        0.1887618355        0.3626646445       -8.5311940866
        0.1887618355        0.3771879603       -8.5757537719
        0.1887618355        0.3917112762       -8.5637984322
        0.1887618355        0.4062345920       -8.4550353362
        0.1887618355        0.4207579079       -8.2036990806
        0.1887618355        0.4352812237       -7.7757089925
        0.1887618355        0.4498045396       -7.1607790275
        0.1887618355        0.4643278555       -6.3774509403
        0.1887618355        0.4788511713       -5.4710065721
        0.1887618355        0.4933744872       -4.5053977689
        0.1887618355        0.5078978030       -3.5512478997
        0.1887618355        0.5224211189       -2.6728416528
        0.1887618355        0.5369444348       -1.9174159952
        0.1887618355        0.5514677506       -1.3094291446
        0.1887618355        0.5659910665       -0.8507890140
        0.1887618355        0.5805143823       -0.5259787859
        0.1887618355        0.5950376982       -0.3096087288
        0.1887618355        0.6095610141       -0.1737242930
        0.1887618355        0.6240843299       -0.0930566777
        0.1887618355        0.6386076458       -0.0476586759
        0.1887618355        0.6531309616       -0.0233684832
        0.1887618355        0.6676542775       -0.0109805444
        0.1887618355        0.6821775933       -0.0049465666
        0.1887618355        0.6967009092       -0.0021361254
        0.1887618355        0.7112242251       -0.0008838458
        0.1887618355        0.7257475409       -0.0003501397
        0.1887618355        0.7402708568       -0.0001327029
        0.1887618355        0.7547941726       -0.0000480808
        0.1887618355        0.7693174885       -0.0000166423
        0.1887618355        0.7838408044       -0.0000054984
        0.1887618355        0.7983641202       -0.0000017329
        0.1887618355        0.8128874361        0.0000000000
        0.1887618355        0.8274107519        0.0000000000
        0.1887618355        0.8419340678        0.0000000000
        0.1887618355        0.8564573836        0.0000000000
        0.1887618355        0.8709806995        0.0000000000
        0.1887618355        0.8855040154        0.0000000000
        0.1887618355        0.9000273312        0.0000000000
        0.1887618355        0.9145506471        0.0000000000
        0.1887618355        0.9290739629        0.0000000000
        0.1887618355        0.9435972788        0.0000000000
        0.1887618355        0.9581205947        0.0000000000
        0.1887618355        0.9726439105        0.0000000000
        0.1887618355        0.9871672264        0.0000000000
        0.1887618355        1.0016905422        0.0000000000
        0.1887618355        1.0162138581        0.0000000000
        0.1887618355        1.0307371739        0.0000000000
        0.1887618355        1.0452604898        0.0000000000
        0.1887618355        1.0597838057        0.0000000000
        0.1887618355        1.0743071215        0.0000000000
        0.1887618355        1.0888304374        0.0000000000
        0.1887618355        1.1033537532        0.0000000000
        0.1887618355        1.1178770691        0.0000000000
        0.1887618355        1.1324003850        0.0000000000
        0.1887618355        1.1469237008        0.0000000000
        0.1887618355        1.1614470167        0.0000000000
        0.1887618355        1.1759703325        0.0000000000
        0.1887618355        1.1904936484        0.0000000000
        0.1887618355        1.2050169643        0.0000000000
        0.1887618355        1.2195402801        0.0000000000
        0.1887618355        1.2340635960        0.0000000000
        0.1887618355        1.2485869118        0.0000000000
        0.1887618355        1.2631102277        0.0000000000
        0.1887618355        1.2776335435        0.0000000000
        0.1887618355        1.2921568594        0.0000000000
        0.1887618355        1.3066801753        0.0000000000
        0.1887618355        1.3212034911        0.0000000000
        0.1887618355        1.3357268070        0.0000000000
        0.1887618355        1.3502501228        0.0000000000
        0.1887618355        1.3647734387        0.0000000000
        0.1887618355        1.3792967546        0.0000000000
        0.1887618355        1.3938200704        0.0000000000
        0.1887618355        1.4083433863        0.0000000000
        0.1887618355        1.4228667021        0.0000000000
        0.1887618355        1.4373900180        0.0000000000
        0.1887618355        1.4519133338        0.0000000000
        0.1887618355        1.4664366497        0.0000000000
        0.1887618355        1.4809599656        0.0000000000
        0.1887618355        1.4954832814        0.0000000000
        0.1887618355        1.5100065973        0.0000000000
        0.1887618355        1.5245299131        0.0000000000
        0.1887618355        1.5390532290        0.0000000000

        0.2033439583        0.1012449590       -0.0132590420
        0.2033439583        0.1157682749       -0.0349647518
        0.2033439583        0.1302915907       -0.0851718266
        0.2033439583        0.1448149066       -0.1917619309
        0.2033439583        0.1593382224       -0.3993382457
        0.2033439583        0.1738615383       -0.7698701078
        0.2033439583        0.1883848542       -1.3755504618
        0.2033439583        0.2029081700       -2.2810440557
        0.2033439583        0.2174314859       -3.5170647267
        0.2033439583        0.2319548017       -5.0541167273
        0.2033439583        0.2464781176       -6.7901042432
        0.2033439583        0.2610014334       -8.5634067261
        0.2033439583        0.2755247493      -10.1923912886
        0.2033439583        0.2900480652      -11.5279133954
        0.2033439583        0.3045713810      -12.4961718039
        0.2033439583        0.3190946969      -13.1122698004
        0.2033439583        0.3336180127      -13.4590836782
        0.2033439583        0.3481413286      -13.6429714086
        0.2033439583        0.3626646445      -13.7474575524
        0.2033439583        0.3771879603      -13.8038438699
        0.2033439583        0.3917112762      -13.7869574456
        0.2033439583        0.4062345920      -13.6323562788
        0.2033439583        0.4207579079      -13.2643353421
        0.2033439583        0.4352812237      -12.6235904296
        0.2033439583        0.4498045396      -11.6870673864
        0.2033439583        0.4643278555      -10.4768986388
        0.2033439583        0.4788511713       -9.0583481771
        0.2033439583        0.4933744872       -7.5283468415
        0.2033439583        0.5078978030       -5.9974804951
        0.2033439583        0.5224211189       -4.5696617324
        0.2033439583        0.5369444348       -3.3245640664
        0.2033439583        0.5514677506       -2.3072394673
        0.2033439583        0.5659910665       -1.5269392082
        0.2033439583        0.5805143823       -0.9639759819
        0.2033439583        0.5950376982       -0.5810456985
        0.2033439583        0.6095610141       -0.3348144971
        0.2033439583        0.6240843299       -0.1846974691
        0.2033439583        0.6386076458       -0.0976647697
        0.2033439583        0.6531309616       -0.0495485882
        0.2033439583        0.6676542775       -0.0241273619
        0.2033439583        0.6821775933       -0.0112747628
        0.2033439583        0.6967009092       -0.0050532408
        0.2033439583        0.7112242251       -0.0021703735
        0.2033439583        0.7257475409       -0.0008924955
        0.2033439583        0.7402708568       -0.0003510809
        0.2033439583        0.7547941726       -0.0001320082
        0.2033439583        0.7693174885       -0.0000474114
        0.2033439583        0.7838408044       -0.0000162528
        0.2033439583        0.7983641202       -0.0000053150
        0.2033439583        0.8128874361       -0.0000016566
        0.2033439583        0.8274107519        0.0000000000
        0.2033439583        0.8419340678        0.0000000000
        0.2033439583        0.8564573836        0.0000000000
        0.2033439583        0.8709806995        0.0000000000
        0.2033439583        0.8855040154        0.0000000000
        0.2033439583        0.9000273312        0.0000000000
        0.2033439583        0.9145506471        0.0000000000
        0.2033439583        0.9290739629        0.0000000000
        0.2033439583        0.9435972788        0.0000000000
        0.2033439583        0.9581205947        0.0000000000
        0.2033439583        0.9726439105        0.0000000000
        0.2033439583        0.9871672264        0.0000000000
        0.2033439583        1.0016905422        0.0000000000
        0.2033439583        1.0162138581        0.0000000000
        0.2033439583        1.0307371739        0.0000000000
        0.2033439583        1.0452604898        0.0000000000
        0.2033439583        1.0597838057        0.0000000000
        0.2033439583        1.0743071215        0.0000000000
        0.2033439583        1.0888304374        0.0000000000
        0.2033439583        1.1033537532        0.0000000000
        0.2033439583        1.1178770691        0.0000000000
        0.2033439583        1.1324003850        0.0000000000
        0.2033439583        1.1469237008        0.0000000000
        0.2033439583        1.1614470167        0.0000000000
        0.2033439583        1.1759703325        0.0000000000
        0.2033439583        1.1904936484        0.0000000000
        0.2033439583        1.2050169643        0.0000000000
        0.2033439583        1.2195402801        0.0000000000
        0.2033439583        1.2340635960        0.0000000000
        0.2033439583        1.2485869118        0.0000000000
        0.2033439583        1.2631102277        0.0000000000
        0.2033439583        1.2776335435        0.0000000000
        0.2033439583        1.2921568594        0.0000000000
        0.2033439583        1.3066801753        0.0000000000
        0.2033439583        1.3212034911        0.0000000000
        0.2033439583        1.3357268070        0.0000000000
        0.2033439583        1.3502501228        0.0000000000
        0.2033439583        1.3647734387        0.0000000000
        0.2033439583        1.3792967546        0.0000000000
        0.2033439583        1.3938200704        0.0000000000
        0.2033439583        1.4083433863        0.0000000000
        0.2033439583        1.4228667021        0.0000000000
        0.2033439583        1.4373900180        0.0000000000
        0.2033439583        1.4519133338        0.0000000000
        0.2033439583        1.4664366497        0.0000000000
        0.2033439583        1.4809599656        0.0000000000
        0.2033439583        1.4954832814        0.0000000000
        0.2033439583        1.5100065973        0.0000000000
        0.2033439583        1.5245299131        0.0000000000
        0.2033439583        1.5390532290        0.0000000000

        0.2179260811        0.1012449590       -0.0206338772
        0.2179260811        0.1157682749       -0.0543630306
        0.2179260811        0.1302915907       -0.1322934497
        0.2179260811        0.1448149066       -0.2975308092
        0.2179260811        0.1593382224       -0.6188533823
        0.2179260811        0.1738615383       -1.1914683222
        0.2179260811        0.1883848542       -2.1256397918
        0.2179260811        0.2029081700       -3.5189411527
        0.2179260811        0.2174314859       -5.4153446132
        0.2179260811        0.2319548017       -7.7650431671
        0.2179260811        0.2464781176      -10.4062793239
        0.2179260811        0.2610014334      -13.0868941186
        0.2179260811        0.2755247493      -15.5265827112
        0.2179260811        0.2900480652      -17.4984946614
        0.2179260811        0.3045713810      -18.8949294235
        0.2179260811        0.3190946969      -19.7470281089
        0.2179260811        0.3336180127      -20.1907845665
        0.2179260811        0.3481413286      -20.3978224526
        0.2179260811        0.3626646445      -20.5037504913
        0.2179260811        0.3771879603      -20.5629722320
        0.2179260811        0.3917112762      -20.5420040734
        0.2179260811        0.4062345920      -20.3452224096
        0.2179260811        0.4207579079      -19.8566956501
        0.2179260811        0.4352812237      -18.9814528250
        0.2179260811        0.4498045396      -17.6753660495
        0.2179260811        0.4643278555      -15.9594242337
        0.2179260811        0.4788511713      -13.9184529330
        0.2179260811        0.4933744872      -11.6863892424
        0.2179260811        0.5078978030       -9.4217141391
        0.2179260811        0.5224211189       -7.2785257861
        0.2179260811        0.5369444348       -5.3802584052
        0.2179260811        0.5514677506       -3.8026544358
        0.2179260811        0.5659910665       -2.5696116616
        0.2179260811        0.5805143823       -1.6610518612
        0.2179260811        0.5950376982       -1.0281847459
        0.2179260811        0.6095610141       -0.6101918863
        0.2179260811        0.6240843299       -0.3475998660
        0.2179260811        0.6386076458       -0.1902304120
        0.2179260811        0.6531309616       -0.1000496193
        0.2179260811        0.6676542775       -0.0505582811
        0.2179260811        0.6821775933       -0.0245309754
        0.2179260811        0.6967009092       -0.0114173065
        0.2179260811        0.7112242251       -0.0050918964
        0.2179260811        0.7257475409       -0.0021738223
        0.2179260811        0.7402708568       -0.0008875753
        0.2179260811        0.7547941726       -0.0003463241
        0.2179260811        0.7693174885       -0.0001290511
        0.2179260811        0.7838408044       -0.0000458960
        0.2179260811        0.7983641202       -0.0000155728
        0.2179260811        0.8128874361       -0.0000050394
        0.2179260811        0.8274107519       -0.0000015568
        0.2179260811        0.8419340678        0.0000000000
        0.2179260811        0.8564573836        0.0000000000
        0.2179260811        0.8709806995        0.0000000000
        0.2179260811        0.8855040154        0.0000000000
        0.2179260811        0.9000273312        0.0000000000
        0.2179260811        0.9145506471        0.0000000000
        0.2179260811        0.9290739629        0.0000000000
        0.2179260811        0.9435972788        0.0000000000
        0.2179260811        0.9581205947        0.0000000000
        0.2179260811        0.9726439105        0.0000000000
        0.2179260811        0.9871672264        0.0000000000
        0.2179260811        1.0016905422        0.0000000000
        0.2179260811        1.0162138581        0.0000000000
        0.2179260811        1.0307371739        0.0000000000
        0.2179260811        1.0452604898        0.0000000000
        0.2179260811        1.0597838057        0.0000000000
        0.2179260811        1.0743071215        0.0000000000
        0.2179260811        1.0888304374        0.0000000000
        0.2179260811        1.1033537532        0.0000000000
        0.2179260811        1.1178770691        0.0000000000
        0.2179260811        1.1324003850        0.0000000000
        0.2179260811        1.1469237008        0.0000000000
        0.2179260811        1.1614470167        0.0000000000
        0.2179260811        1.1759703325        0.0000000000
        0.2179260811        1.1904936484        0.0000000000
        0.2179260811        1.2050169643        0.0000000000
        0.2179260811        1.2195402801        0.0000000000
        0.2179260811        1.2340635960        0.0000000000
        0.2179260811        1.2485869118        0.0000000000
        0.2179260811        1.2631102277        0.0000000000
        0.2179260811        1.2776335435        0.0000000000
        0.2179260811        1.2921568594        0.0000000000
        0.2179260811        1.3066801753        0.0000000000
        0.2179260811        1.3212034911        0.0000000000
        0.2179260811        1.3357268070        0.0000000000
        0.2179260811        1.3502501228        0.0000000000
        0.2179260811        1.3647734387        0.0000000000
        0.2179260811        1.3792967546        0.0000000000
        0.2179260811        1.3938200704        0.0000000000
        0.2179260811        1.4083433863        0.0000000000
        0.2179260811        1.4228667021        0.0000000000
        0.2179260811        1.4373900180        0.0000000000
        0.2179260811        1.4519133338        0.0000000000
        0.2179260811        1.4664366497        0.0000000000
        0.2179260811        1.4809599656        0.0000000000
        0.2179260811        1.4954832814        0.0000000000
        0.2179260811        1.5100065973        0.0000000000
        0.2179260811        1.5245299131        0.0000000000
        0.2179260811        1.5390532290        0.0000000000

        0.2325082038        0.1012449590       -0.0299314358
        0.2325082038        0.1157682749       -0.0787776739
        0.2325082038        0.1302915907       -0.1914920353
        0.2325082038        0.1448149066       -0.4301398846
        0.2325082038        0.1593382224       -0.8934587204
        0.2325082038        0.1738615383       -1.7175568831
        0.2325082038        0.1883848542       -3.0590081633
        0.2325082038        0.2029081700       -5.0544165488
        0.2325082038        0.2174314859       -7.7614326780
        0.2325082038        0.2319548017      -11.1016111188
        0.2325082038        0.2464781176      -14.8358765436
        0.2325082038        0.2610014334      -18.5977381261
        0.2325082038        0.2755247493      -21.9848157714
        0.2325082038        0.2900480652      -24.6769729007
        0.2325082038        0.3045713810      -26.5298693090
        0.2325082038        0.3190946969      -27.6010518420
        0.2325082038        0.3336180127      -28.0986621566
        0.2325082038        0.3481413286      -28.2804140992
        0.2325082038        0.3626646445      -28.3504191000
        0.2325082038        0.3771879603      -28.3948322314
        0.2325082038        0.3917112762      -28.3726032108
        0.2325082038        0.4062345920      -28.1517832835
        0.2325082038        0.4207579079      -27.5678212685
        0.2325082038        0.4352812237      -26.4805990909
        0.2325082038        0.4498045396      -24.8157326023
        0.2325082038        0.4643278555      -22.5850899575
        0.2325082038        0.4788511713      -19.8871490757
        0.2325082038        0.4933744872      -16.8899812177
        0.2325082038        0.5078978030      -13.8009391126
        0.2325082038        0.5224211189      -10.8293077897
        0.2325082038        0.5369444348       -8.1505308156
        0.2325082038        0.5514677506       -5.8809205647
        0.2325082038        0.5659910665       -4.0685922603
        0.2325082038        0.5805143823       -2.7007060346
        0.2325082038        0.5950376982       -1.7217672115
        0.2325082038        0.6095610141       -1.0553010865
        0.2325082038        0.6240843299       -0.6223132298
        0.2325082038        0.6386076458       -0.3531740519
        0.2325082038        0.6531309616       -0.1928356896
        0.2325082038        0.6676542775       -0.1012190948
        0.2325082038        0.6821775933       -0.0510192070
        0.2325082038        0.6967009092       -0.0246644778
        0.2325082038        0.7112242251       -0.0114226918
        0.2325082038        0.7257475409       -0.0050625744
        0.2325082038        0.7402708568       -0.0021453225
        0.2325082038        0.7547941726       -0.0008685737
        0.2325082038        0.7693174885       -0.0003357821
        0.2325082038        0.7838408044       -0.0001238992
        0.2325082038        0.7983641202       -0.0000436328
        0.2325082038        0.8128874361       -0.0000146678
        0.2325082038        0.8274107519       -0.0000047120
        0.2325082038        0.8419340678       -0.0000014471
        0.2325082038        0.8564573836        0.0000000000
        0.2325082038        0.8709806995        0.0000000000
        0.2325082038        0.8855040154        0.0000000000
        0.2325082038        0.9000273312        0.0000000000
        0.2325082038        0.9145506471        0.0000000000
        0.2325082038        0.9290739629        0.0000000000
        0.2325082038        0.9435972788        0.0000000000
        0.2325082038        0.9581205947        0.0000000000
        0.2325082038        0.9726439105        0.0000000000
        0.2325082038        0.9871672264        0.0000000000
        0.2325082038        1.0016905422        0.0000000000
        0.2325082038        1.0162138581        0.0000000000
        0.2325082038        1.0307371739        0.0000000000
        0.2325082038        1.0452604898        0.0000000000
        0.2325082038        1.0597838057        0.0000000000
        0.2325082038        1.0743071215        0.0000000000
        0.2325082038        1.0888304374        0.0000000000
        0.2325082038        1.1033537532        0.0000000000
        0.2325082038        1.1178770691        0.0000000000
        0.2325082038        1.1324003850        0.0000000000
        0.2325082038        1.1469237008        0.0000000000
        0.2325082038        1.1614470167        0.0000000000
        0.2325082038        1.1759703325        0.0000000000
        0.2325082038        1.1904936484        0.0000000000
        0.2325082038        1.2050169643        0.0000000000
        0.2325082038        1.2195402801        0.0000000000
        0.2325082038        1.2340635960        0.0000000000
        0.2325082038        1.2485869118        0.0000000000
        0.2325082038        1.2631102277        0.0000000000
        0.2325082038        1.2776335435        0.0000000000
        0.2325082038        1.2921568594        0.0000000000
        0.2325082038        1.3066801753        0.0000000000
        0.2325082038        1.3212034911        0.0000000000
        0.2325082038        1.3357268070        0.0000000000
        0.2325082038        1.3502501228        0.0000000000
        0.2325082038        1.3647734387        0.0000000000
        0.2325082038        1.3792967546        0.0000000000
        0.2325082038        1.3938200704        0.0000000000
        0.2325082038        1.4083433863        0.0000000000
        0.2325082038        1.4228667021        0.0000000000
        0.2325082038        1.4373900180        0.0000000000
        0.2325082038        1.4519133338        0.0000000000
        0.2325082038        1.4664366497        0.0000000000
        0.2325082038        1.4809599656        0.0000000000
        0.2325082038        1.4954832814        0.0000000000
        0.2325082038        1.5100065973        0.0000000000
        0.2325082038        1.5245299131        0.0000000000
        0.2325082038        1.5390532290        0.0000000000

        0.2470903266        0.1012449590       -0.0406091754
        0.2470903266        0.1157682749       -0.1067543810
        0.2470903266        0.1302915907       -0.2591639065
        0.2470903266        0.1448149066       -0.5813282445
        0.2470903266        0.1593382224       -1.2056201990
        0.2470903266        0.1738615383       -2.3136396442
        0.2470903266        0.1883848542       -4.1126680387
        0.2470903266        0.2029081700       -6.7805581617
        0.2470903266        0.2174314859      -10.3863057818
        0.2470903266        0.2319548017      -14.8143110467
        0.2470903266        0.2464781176      -19.7339106727
        0.2470903266        0.2610014334      -24.6474134861
        0.2470903266        0.2755247493      -29.0160582542
        0.2470903266        0.2900480652      -32.4197719636
        0.2470903266        0.3045713810      -34.6812054329
        0.2470903266        0.3190946969      -35.8970846131
        0.2470903266        0.3336180127      -36.3653390054
        0.2470903266        0.3481413286      -36.4469992171
        0.2470903266        0.3626646445      -36.4275163501
        0.2470903266        0.3771879603      -36.4317767073
        0.2470903266        0.3917112762      -36.4130224892
        0.2470903266        0.4062345920      -36.2013929708
        0.2470903266        0.4207579079      -35.5800108241
        0.2470903266        0.4352812237      -34.3581579375
        0.2470903266        0.4498045396      -32.4236544982
        0.2470903266        0.4643278555      -29.7693455713
        0.2470903266        0.4788511713      -26.4956645053
        0.2470903266        0.4933744872      -22.7930308274
        0.2470903266        0.5078978030      -18.9082283149
        0.2470903266        0.5224211189      -15.1008801118
        0.2470903266        0.5369444348      -11.5993191979
        0.2470903266        0.5514677506       -8.5666293002
        0.2470903266        0.5659910665       -6.0849459455
        0.2470903266        0.5805143823       -4.1597318544
        0.2470903266        0.5950376982       -2.7389160239
        0.2470903266        0.6095610141       -1.7380310925
        0.2470903266        0.6240843299       -1.0630943080
        0.2470903266        0.6386076458       -0.6265409440
        0.2470903266        0.6531309616       -0.3554633416
        0.2470903266        0.6676542775       -0.1938925586
        0.2470903266        0.6821775933       -0.1015414315
        0.2470903266        0.6967009092       -0.0509865873
        0.2470903266        0.7112242251       -0.0245176513
        0.2470903266        0.7257475409       -0.0112790074
        0.2470903266        0.7402708568       -0.0049598512
        0.2470903266        0.7547941726       -0.0020834918
        0.2470903266        0.7693174885       -0.0008357251
        0.2470903266        0.7838408044       -0.0003200645
        0.2470903266        0.7983641202       -0.0001170708
        0.2470903266        0.8128874361       -0.0000409242
        0.2470903266        0.8274107519       -0.0000136895
        0.2470903266        0.8419340678       -0.0000043857
        0.2470903266        0.8564573836       -0.0000013477
        0.2470903266        0.8709806995        0.0000000000
        0.2470903266        0.8855040154        0.0000000000
        0.2470903266        0.9000273312        0.0000000000
        0.2470903266        0.9145506471        0.0000000000
        0.2470903266        0.9290739629        0.0000000000
        0.2470903266        0.9435972788        0.0000000000
        0.2470903266        0.9581205947        0.0000000000
        0.2470903266        0.9726439105        0.0000000000
        0.2470903266        0.9871672264        0.0000000000
        0.2470903266        1.0016905422        0.0000000000
        0.2470903266        1.0162138581        0.0000000000
        0.2470903266        1.0307371739        0.0000000000
        0.2470903266        1.0452604898        0.0000000000
        0.2470903266        1.0597838057        0.0000000000
        0.2470903266        1.0743071215        0.0000000000
        0.2470903266        1.0888304374        0.0000000000
        0.2470903266        1.1033537532        0.0000000000
        0.2470903266        1.1178770691        0.0000000000
        0.2470903266        1.1324003850        0.0000000000
        0.2470903266        1.1469237008        0.0000000000
        0.2470903266        1.1614470167        0.0000000000
        0.2470903266        1.1759703325        0.0000000000
        0.2470903266        1.1904936484        0.0000000000
        0.2470903266        1.2050169643        0.0000000000
        0.2470903266        1.2195402801        0.0000000000
        0.2470903266        1.2340635960        0.0000000000
        0.2470903266        1.2485869118        0.0000000000
        0.2470903266        1.2631102277        0.0000000000
        0.2470903266        1.2776335435        0.0000000000
        0.2470903266        1.2921568594        0.0000000000
        0.2470903266        1.3066801753        0.0000000000
        0.2470903266        1.3212034911        0.0000000000
        0.2470903266        1.3357268070        0.0000000000
        0.2470903266        1.3502501228        0.0000000000
        0.2470903266        1.3647734387        0.0000000000
        0.2470903266        1.3792967546        0.0000000000
        0.2470903266        1.3938200704        0.0000000000
        0.2470903266        1.4083433863        0.0000000000
        0.2470903266        1.4228667021        0.0000000000
        0.2470903266        1.4373900180        0.0000000000
        0.2470903266        1.4519133338        0.0000000000
        0.2470903266        1.4664366497        0.0000000000
        0.2470903266        1.4809599656        0.0000000000
        0.2470903266        1.4954832814        0.0000000000
        0.2470903266        1.5100065973        0.0000000000
        0.2470903266        1.5245299131        0.0000000000
        0.2470903266        1.5390532290        0.0000000000

        0.2616724493        0.1012449590       -0.0517628130
        0.2616724493        0.1157682749       -0.1358882412
        0.2616724493        0.1302915907       -0.3294000747
        0.2616724493        0.1448149066       -0.7376736539
        0.2616724493        0.1593382224       -1.5271299251
        0.2616724493        0.1738615383       -2.9248178927
        0.2616724493        0.1883848542       -5.1875572405
        0.2616724493        0.2029081700       -8.5313911794
        0.2616724493        0.2174314859      -13.0312829697
        0.2616724493        0.2319548017      -18.5272268022
        0.2616724493        0.2464781176      -24.5894962794
        0.2616724493        0.2610014334      -30.5840871215
        0.2616724493        0.2755247493      -35.8356534404
        0.2616724493        0.2900480652      -39.8301159708
        0.2616724493        0.3045713810      -42.3682557949
        0.2616724493        0.3190946969      -43.5995060845
        0.2616724493        0.3336180127      -43.9240899966
        0.2616724493        0.3481413286      -43.8154479226
        0.2616724493        0.3626646445      -43.6456352588
        0.2616724493        0.3771879603      -43.5810430045
        0.2616724493        0.3917112762      -43.5714173707
        0.2616724493        0.4062345920      -43.4118058108
        0.2616724493        0.4207579079      -42.8360391583
        0.2616724493        0.4352812237      -41.6041639792
        0.2616724493        0.4498045396      -39.5633778051
        0.2616724493        0.4643278555      -36.6785541148
        0.2616724493        0.4788511713      -33.0367702648
        0.2616724493        0.4933744872      -28.8310445575
        0.2616724493        0.5078978030      -24.3270889993
        0.2616724493        0.5224211189      -19.8178869641
        0.2616724493        0.5369444348      -15.5746586252
        0.2616724493        0.5514677506      -11.8058028157
        0.2616724493        0.5659910665       -8.6339613972
        0.2616724493        0.5805143823       -6.0950037922
        0.2616724493        0.5950376982       -4.1548464663
        0.2616724493        0.6095610141       -2.7349963569
        0.2616724493        0.6240843299       -1.7376027661
        0.2616724493        0.6386076458       -1.0643358406
        0.2616724493        0.6531309616       -0.6276549823
        0.2616724493        0.6676542775       -0.3557863334
        0.2616724493        0.6821775933       -0.1935593171
        0.2616724493        0.6967009092       -0.1009251214
        0.2616724493        0.7112242251       -0.0503782059
        0.2616724493        0.7257475409       -0.0240512429
        0.2616724493        0.7402708568       -0.0109742119
        0.2616724493        0.7547941726       -0.0047835633
        0.2616724493        0.7693174885       -0.0019916543
        0.2616724493        0.7838408044       -0.0007922615
        0.2616724493        0.7983641202       -0.0003013059
        0.2616724493        0.8128874361       -0.0001096623
        0.2616724493        0.8274107519       -0.0000382454
        0.2616724493        0.8419340678       -0.0000127928
        0.2616724493        0.8564573836       -0.0000041079
        0.2616724493        0.8709806995       -0.0000012648
        0.2616724493        0.8855040154        0.0000000000
        0.2616724493        0.9000273312        0.0000000000
        0.2616724493        0.9145506471        0.0000000000
        0.2616724493        0.9290739629        0.0000000000
        0.2616724493        0.9435972788        0.0000000000
        0.2616724493        0.9581205947        0.0000000000
        0.2616724493        0.9726439105        0.0000000000
        0.2616724493        0.9871672264        0.0000000000
        0.2616724493        1.0016905422        0.0000000000
        0.2616724493        1.0162138581        0.0000000000
        0.2616724493        1.0307371739        0.0000000000
        0.2616724493        1.0452604898        0.0000000000
        0.2616724493        1.0597838057        0.0000000000
        0.2616724493        1.0743071215        0.0000000000
        0.2616724493        1.0888304374        0.0000000000
        0.2616724493        1.1033537532        0.0000000000
        0.2616724493        1.1178770691        0.0000000000
        0.2616724493        1.1324003850        0.0000000000
        0.2616724493        1.1469237008        0.0000000000
        0.2616724493        1.1614470167        0.0000000000
        0.2616724493        1.1759703325        0.0000000000
        0.2616724493        1.1904936484        0.0000000000
        0.2616724493        1.2050169643        0.0000000000
        0.2616724493        1.2195402801        0.0000000000
        0.2616724493        1.2340635960        0.0000000000
        0.2616724493        1.2485869118        0.0000000000
        0.2616724493        1.2631102277        0.0000000000
        0.2616724493        1.2776335435        0.0000000000
        0.2616724493        1.2921568594        0.0000000000
        0.2616724493        1.3066801753        0.0000000000
        0.2616724493        1.3212034911        0.0000000000
        0.2616724493        1.3357268070        0.0000000000
        0.2616724493        1.3502501228        0.0000000000
        0.2616724493        1.3647734387        0.0000000000
        0.2616724493        1.3792967546        0.0000000000
        0.2616724493        1.3938200704        0.0000000000
        0.2616724493        1.4083433863        0.0000000000
        0.2616724493        1.4228667021        0.0000000000
        0.2616724493        1.4373900180        0.0000000000
        0.2616724493        1.4519133338        0.0000000000
        0.2616724493        1.4664366497        0.0000000000
        0.2616724493        1.4809599656        0.0000000000
        0.2616724493        1.4954832814        0.0000000000
        0.2616724493        1.5100065973        0.0000000000
        0.2616724493        1.5245299131        0.0000000000
        0.2616724493        1.5390532290        0.0000000000

        0.2762545721        0.1012449590       -0.0623518667
        0.2762545721        0.1157682749       -0.1634247051
        0.2762545721        0.1302915907       -0.3954666390
        0.2762545721        0.1448149066       -0.8839662995
        0.2762545721        0.1593382224       -1.8262253063
        0.2762545721        0.1738615383       -3.4897147009
        0.2762545721        0.1883848542       -6.1738150074
        0.2762545721        0.2029081700      -10.1245275812
        0.2762545721        0.2174314859      -15.4150515027
        0.2762545721        0.2319548017      -21.8363849379
        0.2762545721        0.2464781176      -28.8610098755
        0.2762545721        0.2610014334      -35.7272854596
        0.2762545721        0.2755247493      -41.6386245515
        0.2762545721        0.2900480652      -46.0057094359
        0.2762545721        0.3045713810      -48.6249225561
        0.2762545721        0.3190946969      -49.7103013563
        0.2762545721        0.3336180127      -49.7687177481
        0.2762545721        0.3481413286      -49.3839896964
        0.2762545721        0.3626646445      -49.0099730219
        0.2762545721        0.3771879603      -48.8513140515
        0.2762545721        0.3917112762      -48.8556709213
        0.2762545721        0.4062345920      -48.7896902638
        0.2762545721        0.4207579079      -48.3478569780
        0.2762545721        0.4352812237      -47.2502793956
        0.2762545721        0.4498045396      -45.3077344469
        0.2762545721        0.4643278555      -42.4526992035
        0.2762545721        0.4788511713      -38.7444311936
        0.2762545721        0.4933744872      -34.3553719974
        0.2762545721        0.5078978030      -29.5421356265
        0.2762545721        0.5224211189      -24.6035516404
        0.2762545721        0.5369444348      -19.8320606553
        0.2762545721        0.5514677506      -15.4693814332
        0.2762545721        0.5659910665      -11.6777214485
        0.2762545721        0.5805143823       -8.5322833863
        0.2762545721        0.5950376982       -6.0326208238
        0.2762545721        0.6095610141       -4.1245558144
        0.2762545721        0.6240843299       -2.7236266209
        0.2762545721        0.6386076458       -1.7342596314
        0.2762545721        0.6531309616       -1.0629107344
        0.2762545721        0.6676542775       -0.6259398018
        0.2762545721        0.6821775933       -0.3536224222
        0.2762545721        0.6967009092       -0.1914019845
        0.2762545721        0.7112242251       -0.0991502631
        0.2762545721        0.7257475409       -0.0491174346
        0.2762545721        0.7402708568       -0.0232565807
        0.2762545721        0.7547941726       -0.0105230180
        0.2762545721        0.7693174885       -0.0045509342
        0.2762545721        0.7838408044       -0.0018822581
        0.2762545721        0.7983641202       -0.0007452082
        0.2762545721        0.8128874361       -0.0002827265
        0.2762545721        0.8274107519       -0.0001029009
        0.2762545721        0.8419340678       -0.0000359515
        0.2762545721        0.8564573836       -0.0000120615
        0.2762545721        0.8709806995       -0.0000038823
        0.2762545721        0.8855040154       -0.0000011991
        0.2762545721        0.9000273312        0.0000000000
        0.2762545721        0.9145506471        0.0000000000
        0.2762545721        0.9290739629        0.0000000000
        0.2762545721        0.9435972788        0.0000000000
        0.2762545721        0.9581205947        0.0000000000
        0.2762545721        0.9726439105        0.0000000000
        0.2762545721        0.9871672264        0.0000000000
        0.2762545721        1.0016905422        0.0000000000
        0.2762545721        1.0162138581        0.0000000000
        0.2762545721        1.0307371739        0.0000000000
        0.2762545721        1.0452604898        0.0000000000
        0.2762545721        1.0597838057        0.0000000000
        0.2762545721        1.0743071215        0.0000000000
        0.2762545721        1.0888304374        0.0000000000
        0.2762545721        1.1033537532        0.0000000000
        0.2762545721        1.1178770691        0.0000000000
        0.2762545721        1.1324003850        0.0000000000
        0.2762545721        1.1469237008        0.0000000000
        0.2762545721        1.1614470167        0.0000000000
        0.2762545721        1.1759703325        0.0000000000
        0.2762545721        1.1904936484        0.0000000000
        0.2762545721        1.2050169643        0.0000000000
        0.2762545721        1.2195402801        0.0000000000
        0.2762545721        1.2340635960        0.0000000000
        0.2762545721        1.2485869118        0.0000000000
        0.2762545721        1.2631102277        0.0000000000
        0.2762545721        1.2776335435        0.0000000000
        0.2762545721        1.2921568594        0.0000000000
        0.2762545721        1.3066801753        0.0000000000
        0.2762545721        1.3212034911        0.0000000000
        0.2762545721        1.3357268070        0.0000000000
        0.2762545721        1.3502501228        0.0000000000
        0.2762545721        1.3647734387        0.0000000000
        0.2762545721        1.3792967546        0.0000000000
        0.2762545721        1.3938200704        0.0000000000
        0.2762545721        1.4083433863        0.0000000000
        0.2762545721        1.4228667021        0.0000000000
        0.2762545721        1.4373900180        0.0000000000
        0.2762545721        1.4519133338        0.0000000000
        0.2762545721        1.4664366497        0.0000000000
        0.2762545721        1.4809599656        0.0000000000
        0.2762545721        1.4954832814        0.0000000000
        0.2762545721        1.5100065973        0.0000000000
        0.2762545721        1.5245299131        0.0000000000
        0.2762545721        1.5390532290        0.0000000000

        0.2908366948        0.1012449590       -0.0715047716
        0.2908366948        0.1157682749       -0.1870696768
        0.2908366948        0.1302915907       -0.4517915616
        0.2908366948        0.1448149066       -1.0077125477
        0.2908366948        0.1593382224       -2.0770326174
        0.2908366948        0.1738615383       -3.9588076392
        0.2908366948        0.1883848542       -6.9837683448
        0.2908366948        0.2029081700      -11.4162554410
        0.2908366948        0.2174314859      -17.3192117066
        0.2908366948        0.2319548017      -24.4335468420
        0.2908366948        0.2464781176      -32.1435160390
        0.2908366948        0.2610014334      -39.5803219846
        0.2908366948        0.2755247493      -45.8537482211
        0.2908366948        0.2900480652      -50.3269861141
        0.2908366948        0.3045713810      -52.8123189952
        0.2908366948        0.3190946969      -53.5962691458
        0.2908366948        0.3336180127      -53.2875589783
        0.2908366948        0.3481413286      -52.5672803517
        0.2908366948        0.3626646445      -51.9565936018
        0.2908366948        0.3771879603      -51.6890422320
        0.2908366948        0.3917112762      -51.7097734505
        0.2908366948        0.4062345920      -51.7656745611
        0.2908366948        0.4207579079      -51.5265272273
        0.2908366948        0.4352812237      -50.6882050744
        0.2908366948        0.4498045396      -49.0365109569
        0.2908366948        0.4643278555      -46.4743101498
        0.2908366948        0.4788511713      -43.0246352221
        0.2908366948        0.4933744872      -38.8197127387
        0.2908366948        0.5078978030      -34.0787782253
        0.2908366948        0.5224211189      -29.0743604265
        0.2908366948        0.5369444348      -24.0899945431
        0.2908366948        0.5514677506      -19.3781402709
        0.2908366948        0.5659910665      -15.1292672430
        0.2908366948        0.5805143823      -11.4589036294
        0.2908366948        0.5950376982       -8.4117646784
        0.2908366948        0.6095610141       -5.9762549671
        0.2908366948        0.6240843299       -4.1017639791
        0.2908366948        0.6386076458       -2.7141124858
        0.2908366948        0.6531309616       -1.7279505274
        0.2908366948        0.6676542775       -1.0565762704
        0.2908366948        0.6821775933       -0.6195582220
        0.2908366948        0.6967009092       -0.3479796582
        0.2908366948        0.7112242251       -0.1870355777
        0.2908366948        0.7257475409       -0.0961463248
        0.2908366948        0.7402708568       -0.0472566205
        0.2908366948        0.7547941726       -0.0222104962
        0.2908366948        0.7693174885       -0.0099868529
        0.2908366948        0.7838408044       -0.0042995376
        0.2908366948        0.7983641202       -0.0017740412
        0.2908366948        0.8128874361       -0.0007022007
        0.2908366948        0.8274107519       -0.0002668218
        0.2908366948        0.8419340678       -0.0000973522
        0.2908366948        0.8564573836       -0.0000341020
        0.2908366948        0.8709806995       -0.0000114607
        0.2908366948        0.8855040154       -0.0000036946
        0.2908366948        0.9000273312       -0.0000011423
        0.2908366948        0.9145506471        0.0000000000
        0.2908366948        0.9290739629        0.0000000000
        0.2908366948        0.9435972788        0.0000000000
        0.2908366948        0.9581205947        0.0000000000
        0.2908366948        0.9726439105        0.0000000000
        0.2908366948        0.9871672264        0.0000000000
        0.2908366948        1.0016905422        0.0000000000
        0.2908366948        1.0162138581        0.0000000000
        0.2908366948        1.0307371739        0.0000000000
        0.2908366948        1.0452604898        0.0000000000
        0.2908366948        1.0597838057        0.0000000000
        0.2908366948        1.0743071215        0.0000000000
        0.2908366948        1.0888304374        0.0000000000
        0.2908366948        1.1033537532        0.0000000000
        0.2908366948        1.1178770691        0.0000000000
        0.2908366948        1.1324003850        0.0000000000
        0.2908366948        1.1469237008        0.0000000000
        0.2908366948        1.1614470167        0.0000000000
        0.2908366948        1.1759703325        0.0000000000
        0.2908366948        1.1904936484        0.0000000000
        0.2908366948        1.2050169643        0.0000000000
        0.2908366948        1.2195402801        0.0000000000
        0.2908366948        1.2340635960        0.0000000000
        0.2908366948        1.2485869118        0.0000000000
        0.2908366948        1.2631102277        0.0000000000
        0.2908366948        1.2776335435        0.0000000000
        0.2908366948        1.2921568594        0.0000000000
        0.2908366948        1.3066801753        0.0000000000
        0.2908366948        1.3212034911        0.0000000000
        0.2908366948        1.3357268070        0.0000000000
        0.2908366948        1.3502501228        0.0000000000
        0.2908366948        1.3647734387        0.0000000000
        0.2908366948        1.3792967546        0.0000000000
        0.2908366948        1.3938200704        0.0000000000
        0.2908366948        1.4083433863        0.0000000000
        0.2908366948        1.4228667021        0.0000000000
        0.2908366948        1.4373900180        0.0000000000
        0.2908366948        1.4519133338        0.0000000000
        0.2908366948        1.4664366497        0.0000000000
        0.2908366948        1.4809599656        0.0000000000
        0.2908366948        1.4954832814        0.0000000000
        0.2908366948        1.5100065973        0.0000000000
        0.2908366948        1.5245299131        0.0000000000
        0.2908366948        1.5390532290        0.0000000000

        0.3054188176        0.1012449590       -0.0787647482
        0.3054188176        0.1157682749       -0.2056414853
        0.3054188176        0.1302915907       -0.4955599674
        0.3054188176        0.1448149066       -1.1027386891
        0.3054188176        0.1593382224       -2.2670869814
        0.3054188176        0.1738615383       -4.3089345053
        0.3054188176        0.1883848542       -7.5778204431
        0.3054188176        0.2029081700      -12.3443340599
        0.3054188176        0.2174314859      -18.6538937649
        0.3054188176        0.2319548017      -26.1996956417
        0.3054188176        0.2464781176      -34.2928253389
        0.3054188176        0.2610014334      -41.9841098204
        0.3054188176        0.2755247493      -48.3224810503
        0.3054188176        0.2900480652      -52.6535111150
        0.3054188176        0.3045713810      -54.8237743756
        0.3054188176        0.3190946969      -55.1946182512
        0.3054188176        0.3336180127      -54.4642250199
        0.3054188176        0.3481413286      -53.3901938514
        0.3054188176        0.3626646445      -52.5402933214
        0.3054188176        0.3771879603      -52.1634973284
        0.3054188176        0.3917112762      -52.1998458056
        0.3054188176        0.4062345920      -52.3844438586
        0.3054188176        0.4207579079      -52.3777086035
        0.3054188176        0.4352812237      -51.8694034289
        0.3054188176        0.4498045396      -50.6366012341
        0.3054188176        0.4643278555      -48.5628700094
        0.3054188176        0.4788511713      -45.6363243507
        0.3054188176        0.4933744872      -41.9395416977
        0.3054188176        0.5078978030      -37.6343413852
        0.3054188176        0.5224211189      -32.9387450236
        0.3054188176        0.5369444348      -28.0956169122
        0.3054188176        0.5514677506      -23.3386829015
        0.3054188176        0.5659910665      -18.8650283867
        0.3054188176        0.5805143823      -14.8203327585
        0.3054188176        0.5950376982      -11.2965640783
        0.3054188176        0.6095610141       -8.3370336327
        0.3054188176        0.6240843299       -5.9435872121
        0.3054188176        0.6386076458       -4.0837935941
        0.3054188176        0.6531309616       -2.6987286544
        0.3054188176        0.6676542775       -1.7123001935
        0.3054188176        0.6821775933       -1.0416589696
        0.3054188176        0.6967009092       -0.6069394303
        0.3054188176        0.7112242251       -0.3384799096
        0.3054188176        0.7257475409       -0.1806051187
        0.3054188176        0.7402708568       -0.0922009617
        0.3054188176        0.7547941726       -0.0450510034
        0.3054188176        0.7693174885       -0.0210826489
        0.3054188176        0.7838408044       -0.0094571693
        0.3054188176        0.7983641202       -0.0040697704
        0.3054188176        0.8128874361       -0.0016811783
        0.3054188176        0.8274107519       -0.0006668193
        0.3054188176        0.8419340678       -0.0002539225
        0.3054188176        0.8564573836       -0.0000928009
        0.3054188176        0.8709806995       -0.0000325363
        0.3054188176        0.8855040154       -0.0000109442
        0.3054188176        0.9000273312       -0.0000035334
        0.3054188176        0.9145506471       -0.0000010959
        0.3054188176        0.9290739629        0.0000000000
        0.3054188176        0.9435972788        0.0000000000
        0.3054188176        0.9581205947        0.0000000000
        0.3054188176        0.9726439105        0.0000000000
        0.3054188176        0.9871672264        0.0000000000
        0.3054188176        1.0016905422        0.0000000000
        0.3054188176        1.0162138581        0.0000000000
        0.3054188176        1.0307371739        0.0000000000
        0.3054188176        1.0452604898        0.0000000000
        0.3054188176        1.0597838057        0.0000000000
        0.3054188176        1.0743071215        0.0000000000
        0.3054188176        1.0888304374        0.0000000000
        0.3054188176        1.1033537532        0.0000000000
        0.3054188176        1.1178770691        0.0000000000
        0.3054188176        1.1324003850        0.0000000000
        0.3054188176        1.1469237008        0.0000000000
        0.3054188176        1.1614470167        0.0000000000
        0.3054188176        1.1759703325        0.0000000000
        0.3054188176        1.1904936484        0.0000000000
        0.3054188176        1.2050169643        0.0000000000
        0.3054188176        1.2195402801        0.0000000000
        0.3054188176        1.2340635960        0.0000000000
        0.3054188176        1.2485869118        0.0000000000
        0.3054188176        1.2631102277        0.0000000000
        0.3054188176        1.2776335435        0.0000000000
        0.3054188176        1.2921568594        0.0000000000
        0.3054188176        1.3066801753        0.0000000000
        0.3054188176        1.3212034911        0.0000000000
        0.3054188176        1.3357268070        0.0000000000
        0.3054188176        1.3502501228        0.0000000000
        0.3054188176        1.3647734387        0.0000000000
        0.3054188176        1.3792967546        0.0000000000
        0.3054188176        1.3938200704        0.0000000000
        0.3054188176        1.4083433863        0.0000000000
        0.3054188176        1.4228667021        0.0000000000
        0.3054188176        1.4373900180        0.0000000000
        0.3054188176        1.4519133338        0.0000000000
        0.3054188176        1.4664366497        0.0000000000
        0.3054188176        1.4809599656        0.0000000000
        0.3054188176        1.4954832814        0.0000000000
        0.3054188176        1.5100065973        0.0000000000
        0.3054188176        1.5245299131        0.0000000000
        0.3054188176        1.5390532290        0.0000000000

        0.3200009404        0.1012449590       -0.0841556635
        0.3200009404        0.1157682749       -0.2192457897
        0.3200009404        0.1302915907       -0.5271403931
        0.3200009404        0.1448149066       -1.1701439024
        0.3200009404        0.1593382224       -2.3992858698
        0.3200009404        0.1738615383       -4.5469619772
        0.3200009404        0.1883848542       -7.9707539043
        0.3200009404        0.2029081700      -12.9378798454
        0.3200009404        0.2174314859      -19.4718585406
        0.3200009404        0.2319548017      -27.2232088082
        0.3200009404        0.2464781176      -35.4463987688
        0.3200009404        0.2610014334      -43.1380891213
        0.3200009404        0.2755247493      -49.3160753904
        0.3200009404        0.2900480652      -53.3329976001
        0.3200009404        0.3045713810      -55.0819394306
        0.3200009404        0.3190946969      -54.9957177298
        0.3200009404        0.3336180127      -53.8455104954
        0.3200009404        0.3481413286      -52.4425256847
        0.3200009404        0.3626646445      -51.3796465013
        0.3200009404        0.3771879603      -50.9071782295
        0.3200009404        0.3917112762      -50.9558992642
        0.3200009404        0.4062345920      -51.2542384310
        0.3200009404        0.4207579079      -51.4650614211
        0.3200009404        0.4352812237      -51.2875791821
        0.3200009404        0.4498045396      -50.5067975117
        0.3200009404        0.4643278555      -49.0023074563
        0.3200009404        0.4788511713      -46.7385612006
        0.3200009404        0.4933744872      -43.7526306093
        0.3200009404        0.5078978030      -40.1433342864
        0.3200009404        0.5224211189      -36.0579537170
        0.3200009404        0.5369444348      -31.6735560623
        0.3200009404        0.5514677506      -27.1755231968
        0.3200009404        0.5659910665      -22.7393663684
        0.3200009404        0.5805143823      -18.5197551855
        0.3200009404        0.5950376982      -14.6454596010
        0.3200009404        0.6095610141      -11.2158475013
        0.3200009404        0.6240843299       -8.2961663402
        0.3200009404        0.6386076458       -5.9128263355
        0.3200009404        0.6531309616       -4.0522959600
        0.3200009404        0.6676542775       -2.6661876942
        0.3200009404        0.6821775933       -1.6820249196
        0.3200009404        0.6967009092       -1.0166153849
        0.3200009404        0.7112242251       -0.5883688517
        0.3200009404        0.7257475409       -0.3260264812
        0.3200009404        0.7402708568       -0.1730045511
        0.3200009404        0.7547941726       -0.0879590976
        0.3200009404        0.7693174885       -0.0428760826
        0.3200009404        0.7838408044       -0.0200518831
        0.3200009404        0.7983641202       -0.0090016456
        0.3200009404        0.8128874361       -0.0038797995
        0.3200009404        0.8274107519       -0.0016053984
        0.3200009404        0.8419340678       -0.0006375665
        0.3200009404        0.8564573836       -0.0002429614
        0.3200009404        0.8709806995       -0.0000888415
        0.3200009404        0.8855040154       -0.0000311884
        0.3200009404        0.9000273312       -0.0000105228
        0.3200009404        0.9145506471       -0.0000034169
        0.3200009404        0.9290739629       -0.0000010679
        0.3200009404        0.9435972788        0.0000000000
        0.3200009404        0.9581205947        0.0000000000
        0.3200009404        0.9726439105        0.0000000000
        0.3200009404        0.9871672264        0.0000000000
        0.3200009404        1.0016905422        0.0000000000
        0.3200009404        1.0162138581        0.0000000000
        0.3200009404        1.0307371739        0.0000000000
        0.3200009404        1.0452604898        0.0000000000
        0.3200009404        1.0597838057        0.0000000000
        0.3200009404        1.0743071215        0.0000000000
        0.3200009404        1.0888304374        0.0000000000
        0.3200009404        1.1033537532        0.0000000000
        0.3200009404        1.1178770691        0.0000000000
        0.3200009404        1.1324003850        0.0000000000
        0.3200009404        1.1469237008        0.0000000000
        0.3200009404        1.1614470167        0.0000000000
        0.3200009404        1.1759703325        0.0000000000
        0.3200009404        1.1904936484        0.0000000000
        0.3200009404        1.2050169643        0.0000000000
        0.3200009404        1.2195402801        0.0000000000
        0.3200009404        1.2340635960        0.0000000000
        0.3200009404        1.2485869118        0.0000000000
        0.3200009404        1.2631102277        0.0000000000
        0.3200009404        1.2776335435        0.0000000000
        0.3200009404        1.2921568594        0.0000000000
        0.3200009404        1.3066801753        0.0000000000
        0.3200009404        1.3212034911        0.0000000000
        0.3200009404        1.3357268070        0.0000000000
        0.3200009404        1.3502501228        0.0000000000
        0.3200009404        1.3647734387        0.0000000000
        0.3200009404        1.3792967546        0.0000000000
        0.3200009404        1.3938200704        0.0000000000
        0.3200009404        1.4083433863        0.0000000000
        0.3200009404        1.4228667021        0.0000000000
        0.3200009404        1.4373900180        0.0000000000
        0.3200009404        1.4519133338        0.0000000000
        0.3200009404        1.4664366497        0.0000000000
        0.3200009404        1.4809599656        0.0000000000
        0.3200009404        1.4954832814        0.0000000000
        0.3200009404        1.5100065973        0.0000000000
        0.3200009404        1.5245299131        0.0000000000
        0.3200009404        1.5390532290        0.0000000000

        0.3345830631        0.1012449590       -0.0880388162
        0.3345830631        0.1157682749       -0.2288964238
        0.3345830631        0.1302915907       -0.5491550635
        0.3345830631        0.1448149066       -1.2161866808
        0.3345830631        0.1593382224       -2.4874295764
        0.3345830631        0.1738615383       -4.7010411946
        0.3345830631        0.1883848542       -8.2157716423
        0.3345830631        0.2029081700      -13.2902073468
        0.3345830631        0.2174314859      -19.9253059403
        0.3345830631        0.2319548017      -27.7354968573
        0.3345830631        0.2464781176      -35.9331915218
        0.3345830631        0.2610014334      -43.4810429791
        0.3345830631        0.2755247493      -49.3861833512
        0.3345830631        0.2900480652      -53.0227559906
        0.3345830631        0.3045713810      -54.3340409288
        0.3345830631        0.3190946969      -53.8163056349
        0.3345830631        0.3336180127      -52.2971104794
        0.3345830631        0.3481413286      -50.6216472287
        0.3345830631        0.3626646445      -49.3908197652
        0.3345830631        0.3771879603      -48.8451762920
        0.3345830631        0.3917112762      -48.9019410829
        0.3345830631        0.4062345920      -49.2842846959
        0.3345830631        0.4207579079      -49.6631595983
        0.3345830631        0.4352812237      -49.7563042520
        0.3345830631        0.4498045396      -49.3691910018
        0.3345830631        0.4643278555      -48.3932909773
        0.3345830631        0.4788511713      -46.7870853086
        0.3345830631        0.4933744872      -44.5582905616
        0.3345830631        0.5078978030      -41.7527918106
        0.3345830631        0.5224211189      -38.4471093081
        0.3345830631        0.5369444348      -34.7407090383
        0.3345830631        0.5514677506      -30.7485640575
        0.3345830631        0.5659910665      -26.5966714270
        0.3345830631        0.5805143823      -22.4207796874
        0.3345830631        0.5950376982      -18.3642824983
        0.3345830631        0.6095610141      -14.5701671283
        0.3345830631        0.6240843299      -11.1658089178
        0.3345830631        0.6386076458       -8.2450774658
        0.3345830631        0.6531309616       -5.8550213438
        0.3345830631        0.6676542775       -3.9924997885
        0.3345830631        0.6821775933       -2.6114586548
        0.3345830631        0.6967009092       -1.6373881530
        0.3345830631        0.7112242251       -0.9838227317
        0.3345830631        0.7257475409       -0.5664884044
        0.3345830631        0.7402708568       -0.3126851800
        0.3345830631        0.7547941726       -0.1655291508
        0.3345830631        0.7693174885       -0.0840841099
        0.3345830631        0.7838408044       -0.0410008953
        0.3345830631        0.7983641202       -0.0191947096
        0.3345830631        0.8128874361       -0.0086266830
        0.3345830631        0.8274107519       -0.0037212368
        0.3345830631        0.8419340678       -0.0015404254
        0.3345830631        0.8564573836       -0.0006119950
        0.3345830631        0.8709806995       -0.0002334708
        0.3345830631        0.8855040154       -0.0000856129
        0.3345830631        0.9000273312       -0.0000302201
        0.3345830631        0.9145506471       -0.0000102845
        0.3345830631        0.9290739629       -0.0000033766
        0.3345830631        0.9435972788       -0.0000010719
        0.3345830631        0.9581205947        0.0000000000
        0.3345830631        0.9726439105        0.0000000000
        0.3345830631        0.9871672264        0.0000000000
        0.3345830631        1.0016905422        0.0000000000
        0.3345830631        1.0162138581        0.0000000000
        0.3345830631        1.0307371739        0.0000000000
        0.3345830631        1.0452604898        0.0000000000
        0.3345830631        1.0597838057        0.0000000000
        0.3345830631        1.0743071215        0.0000000000
        0.3345830631        1.0888304374        0.0000000000
        0.3345830631        1.1033537532        0.0000000000
        0.3345830631        1.1178770691        0.0000000000
        0.3345830631        1.1324003850        0.0000000000
        0.3345830631        1.1469237008        0.0000000000
        0.3345830631        1.1614470167        0.0000000000
        0.3345830631        1.1759703325        0.0000000000
        0.3345830631        1.1904936484        0.0000000000
        0.3345830631        1.2050169643        0.0000000000
        0.3345830631        1.2195402801        0.0000000000
        0.3345830631        1.2340635960        0.0000000000
        0.3345830631        1.2485869118        0.0000000000
        0.3345830631        1.2631102277        0.0000000000
        0.3345830631        1.2776335435        0.0000000000
        0.3345830631        1.2921568594        0.0000000000
        0.3345830631        1.3066801753        0.0000000000
        0.3345830631        1.3212034911        0.0000000000
        0.3345830631        1.3357268070        0.0000000000
        0.3345830631        1.3502501228        0.0000000000
        0.3345830631        1.3647734387        0.0000000000
        0.3345830631        1.3792967546        0.0000000000
        0.3345830631        1.3938200704        0.0000000000
        0.3345830631        1.4083433863        0.0000000000
        0.3345830631        1.4228667021        0.0000000000
        0.3345830631        1.4373900180        0.0000000000
        0.3345830631        1.4519133338        0.0000000000
        0.3345830631        1.4664366497        0.0000000000
        0.3345830631        1.4809599656        0.0000000000
        0.3345830631        1.4954832814        0.0000000000
        0.3345830631        1.5100065973        0.0000000000
        0.3345830631        1.5245299131        0.0000000000
        0.3345830631        1.5390532290        0.0000000000

        0.3491651859        0.1012449590       -0.0908410220
        0.3491651859        0.1157682749       -0.2357933276
        0.3491651859        0.1302915907       -0.5647081255
        0.3491651859        0.1448149066       -1.2482648961
        0.3491651859        0.1593382224       -2.5477804865
        0.3491651859        0.1738615383       -4.8041894840
        0.3491651859        0.1883848542       -8.3748759249
        0.3491651859        0.2029081700      -13.5091858279
        0.3491651859        0.2174314859      -20.1884374002
        0.3491651859        0.2319548017      -27.9983030906
        0.3491651859        0.2464781176      -36.1201466643
        0.3491651859        0.2610014334      -43.4946402463
        0.3491651859        0.2755247493      -49.1274338003
        0.3491651859        0.2900480652      -52.4170391547
        0.3491651859        0.3045713810      -53.3520612362
        0.3491651859        0.3190946969      -52.4809667337
        0.3491651859        0.3336180127      -50.6735262899
        0.3491651859        0.3481413286      -48.7957035355
        0.3491651859        0.3626646445      -47.4467700077
        0.3491651859        0.3771879603      -46.8519323869
        0.3491651859        0.3917112762      -46.9121842626
        0.3491651859        0.4062345920      -47.3441229463
        0.3491651859        0.4207579079      -47.8262738034
        0.3491651859        0.4352812237      -48.0962829287
        0.3491651859        0.4498045396      -47.9856485379
        0.3491651859        0.4643278555      -47.4095254500
        0.3491651859        0.4788511713      -46.3386995017
        0.3491651859        0.4933744872      -44.7737852056
        0.3491651859        0.5078978030      -42.7291554701
        0.3491651859        0.5224211189      -40.2255677006
        0.3491651859        0.5369444348      -37.2889971690
        0.3491651859        0.5514677506      -33.9553574741
        0.3491651859        0.5659910665      -30.2810125474
        0.3491651859        0.5805143823      -26.3553180249
        0.3491651859        0.5950376982      -22.3073356681
        0.3491651859        0.6095610141      -18.2993265417
        0.3491651859        0.6240843299      -14.5057532822
        0.3491651859        0.6386076458      -11.0842774568
        0.3491651859        0.6531309616       -8.1492967620
        0.3491651859        0.6676542775       -5.7568017439
        0.3491651859        0.6821775933       -3.9037832225
        0.3491651859        0.6967009092       -2.5397851984
        0.3491651859        0.7112242251       -1.5849881240
        0.3491651859        0.7257475409       -0.9488623882
        0.3491651859        0.7402708568       -0.5450514671
        0.3491651859        0.7547941726       -0.3005121540
        0.3491651859        0.7693174885       -0.1590664804
        0.3491651859        0.7838408044       -0.0808386871
        0.3491651859        0.7983641202       -0.0394404339
        0.3491651859        0.8128874361       -0.0184699969
        0.3491651859        0.8274107519       -0.0083013340
        0.3491651859        0.8419340678       -0.0035813694
        0.3491651859        0.8564573836       -0.0014839062
        0.3491651859        0.8709806995       -0.0005910793
        0.3491651859        0.8855040154       -0.0002266472
        0.3491651859        0.9000273312       -0.0000837875
        0.3491651859        0.9145506471       -0.0000299034
        0.3491651859        0.9290739629       -0.0000103087
        0.3491651859        0.9435972788       -0.0000034355
        0.3491651859        0.9581205947       -0.0000011057
        0.3491651859        0.9726439105        0.0000000000
        0.3491651859        0.9871672264        0.0000000000
        0.3491651859        1.0016905422        0.0000000000
        0.3491651859        1.0162138581        0.0000000000
        0.3491651859        1.0307371739        0.0000000000
        0.3491651859        1.0452604898        0.0000000000
        0.3491651859        1.0597838057        0.0000000000
        0.3491651859        1.0743071215        0.0000000000
        0.3491651859        1.0888304374        0.0000000000
        0.3491651859        1.1033537532        0.0000000000
        0.3491651859        1.1178770691        0.0000000000
        0.3491651859        1.1324003850        0.0000000000
        0.3491651859        1.1469237008        0.0000000000
        0.3491651859        1.1614470167        0.0000000000
        0.3491651859        1.1759703325        0.0000000000
        0.3491651859        1.1904936484        0.0000000000
        0.3491651859        1.2050169643        0.0000000000
        0.3491651859        1.2195402801        0.0000000000
        0.3491651859        1.2340635960        0.0000000000
        0.3491651859        1.2485869118        0.0000000000
        0.3491651859        1.2631102277        0.0000000000
        0.3491651859        1.2776335435        0.0000000000
        0.3491651859        1.2921568594        0.0000000000
        0.3491651859        1.3066801753        0.0000000000
        0.3491651859        1.3212034911        0.0000000000
        0.3491651859        1.3357268070        0.0000000000
        0.3491651859        1.3502501228        0.0000000000
        0.3491651859        1.3647734387        0.0000000000
        0.3491651859        1.3792967546        0.0000000000
        0.3491651859        1.3938200704        0.0000000000
        0.3491651859        1.4083433863        0.0000000000
        0.3491651859        1.4228667021        0.0000000000
        0.3491651859        1.4373900180        0.0000000000
        0.3491651859        1.4519133338        0.0000000000
        0.3491651859        1.4664366497        0.0000000000
        0.3491651859        1.4809599656        0.0000000000
        0.3491651859        1.4954832814        0.0000000000
        0.3491651859        1.5100065973        0.0000000000
        0.3491651859        1.5245299131        0.0000000000
        0.3491651859        1.5390532290        0.0000000000

        0.3637473086        0.1012449590       -0.0927937916
        0.3637473086        0.1157682749       -0.2406251596
        0.3637473086        0.1302915907       -0.5756653449
        0.3637473086        0.1448149066       -1.2709984896
        0.3637473086        0.1593382224       -2.5908232054
        0.3637473086        0.1738615383       -4.8782666087
        0.3637473086        0.1883848542       -8.4900304735
        0.3637473086        0.2029081700      -13.6691470196
        0.3637473086        0.2174314859      -20.3830161659
        0.3637473086        0.2319548017      -28.1965365010
        0.3637473086        0.2464781176      -36.2683056476
        0.3637473086        0.2610014334      -43.5226080214
        0.3637473086        0.2755247493      -48.9637212982
        0.3637473086        0.2900480652      -52.0080215657
        0.3637473086        0.3045713810      -52.6776839850
        0.3637473086        0.3190946969      -51.5597826513
        0.3637473086        0.3336180127      -49.5547601801
        0.3637473086        0.3481413286      -47.5424150757
        0.3637473086        0.3626646445      -46.1182096949
        0.3637473086        0.3771879603      -45.4926006711
        0.3637473086        0.3917112762      -45.5508536140
        0.3637473086        0.4062345920      -46.0012925333
        0.3637473086        0.4207579079      -46.5259126285
        0.3637473086        0.4352812237      -46.8777317140
        0.3637473086        0.4498045396      -46.9127074449
        0.3637473086        0.4643278555      -46.5744854983
        0.3637473086        0.4788511713      -45.8592072284
        0.3637473086        0.4933744872      -44.7810146941
        0.3637473086        0.5078978030      -43.3476983472
        0.3637473086        0.5224211189      -41.5483912307
        0.3637473086        0.5369444348      -39.3533438206
        0.3637473086        0.5514677506      -36.7261764481
        0.3637473086        0.5659910665      -33.6469897714
        0.3637473086        0.5805143823      -30.1394078727
        0.3637473086        0.5950376982      -26.2900023845
        0.3637473086        0.6095610141      -22.2495517302
        0.3637473086        0.6240843299      -18.2130564690
        0.3637473086        0.6386076458      -14.3849751370
        0.3637473086        0.6531309616      -10.9419944886
        0.3637473086        0.6676542775       -8.0051512208
        0.3637473086        0.6821775933       -5.6278757250
        0.3637473086        0.6967009092       -3.8001094749
        0.3637473086        0.7112242251       -2.4639065176
        0.3637473086        0.7257475409       -1.5339613587
        0.3637473086        0.7402708568       -0.9170468222
        0.3637473086        0.7547941726       -0.5264699236
        0.3637473086        0.7693174885       -0.2902286279
        0.3637473086        0.7838408044       -0.1536134295
        0.3637473086        0.7983641202       -0.0780487765
        0.3637473086        0.8128874361       -0.0380646105
        0.3637473086        0.8274107519       -0.0178227593
        0.3637473086        0.8419340678       -0.0080161458
        0.3637473086        0.8564573836       -0.0034665998
        0.3637473086        0.8709806995       -0.0014432325
        0.3637473086        0.8855040154       -0.0005792487
        0.3637473086        0.9000273312       -0.0002244090
        0.3637473086        0.9145506471       -0.0000839911
        0.3637473086        0.9290739629       -0.0000303719
        0.3637473086        0.9435972788       -0.0000106090
        0.3637473086        0.9581205947       -0.0000035750
        0.3637473086        0.9726439105       -0.0000011603
        0.3637473086        0.9871672264        0.0000000000
        0.3637473086        1.0016905422        0.0000000000
        0.3637473086        1.0162138581        0.0000000000
        0.3637473086        1.0307371739        0.0000000000
        0.3637473086        1.0452604898        0.0000000000
        0.3637473086        1.0597838057        0.0000000000
        0.3637473086        1.0743071215        0.0000000000
        0.3637473086        1.0888304374        0.0000000000
        0.3637473086        1.1033537532        0.0000000000
        0.3637473086        1.1178770691        0.0000000000
        0.3637473086        1.1324003850        0.0000000000
        0.3637473086        1.1469237008        0.0000000000
        0.3637473086        1.1614470167        0.0000000000
        0.3637473086        1.1759703325        0.0000000000
        0.3637473086        1.1904936484        0.0000000000
        0.3637473086        1.2050169643        0.0000000000
        0.3637473086        1.2195402801        0.0000000000
        0.3637473086        1.2340635960        0.0000000000
        0.3637473086        1.2485869118        0.0000000000
        0.3637473086        1.2631102277        0.0000000000
        0.3637473086        1.2776335435        0.0000000000
        0.3637473086        1.2921568594        0.0000000000
        0.3637473086        1.3066801753        0.0000000000
        0.3637473086        1.3212034911        0.0000000000
        0.3637473086        1.3357268070        0.0000000000
        0.3637473086        1.3502501228        0.0000000000
        0.3637473086        1.3647734387        0.0000000000
        0.3637473086        1.3792967546        0.0000000000
        0.3637473086        1.3938200704        0.0000000000
        0.3637473086        1.4083433863        0.0000000000
        0.3637473086        1.4228667021        0.0000000000
        0.3637473086        1.4373900180        0.0000000000
        0.3637473086        1.4519133338        0.0000000000
        0.3637473086        1.4664366497        0.0000000000
        0.3637473086        1.4809599656        0.0000000000
        0.3637473086        1.4954832814        0.0000000000
        0.3637473086        1.5100065973        0.0000000000
        0.3637473086        1.5245299131        0.0000000000
        0.3637473086        1.5390532290        0.0000000000

        0.3783294314        0.1012449590       -0.0938023352
        0.3783294314        0.1157682749       -0.2432096850
        0.3783294314        0.1302915907       -0.5817470197
        0.3783294314        0.1448149066       -1.2841256744
        0.3783294314        0.1593382224       -2.6167750034
        0.3783294314        0.1738615383       -4.9251528371
        0.3783294314        0.1883848542       -8.5671857883
        0.3783294314        0.2029081700      -13.7842040625
        0.3783294314        0.2174314859      -20.5372197273
        0.3783294314        0.2319548017      -28.3795997712
        0.3783294314        0.2464781176      -36.4553263300
        0.3783294314        0.2610014334      -43.6757502728
        0.3783294314        0.2755247493      -49.0397841542
        0.3783294314        0.2900480652      -51.9700200363
        0.3783294314        0.3045713810      -52.5058354165
        0.3783294314        0.3190946969      -51.2568252252
        0.3783294314        0.3336180127      -49.1430734608
        0.3783294314        0.3481413286      -47.0545810679
        0.3783294314        0.3626646445      -45.5857994784
        0.3783294314        0.3771879603      -44.9382066461
        0.3783294314        0.3917112762      -44.9860118720
        0.3783294314        0.4062345920      -45.4299960222
        0.3783294314        0.4207579079      -45.9518157429
        0.3783294314        0.4352812237      -46.3131564152
        0.3783294314        0.4498045396      -46.3879786816
        0.3783294314        0.4643278555      -46.1457980652
        0.3783294314        0.4788511713      -45.6123064817
        0.3783294314        0.4933744872      -44.8276954904
        0.3783294314        0.5078978030      -43.8134848864
        0.3783294314        0.5224211189      -42.5524859957
        0.3783294314        0.5369444348      -40.9847284183
        0.3783294314        0.5514677506      -39.0213599700
        0.3783294314        0.5659910665      -36.5748932238
        0.3783294314        0.5805143823      -33.5975043554
        0.3783294314        0.5950376982      -30.1135202045
        0.3783294314        0.6095610141      -26.2326502286
        0.3783294314        0.6240843299      -22.1379178915
        0.3783294314        0.6386076458      -18.0525628025
        0.3783294314        0.6531309616      -14.1977038591
        0.3783294314        0.6676542775      -10.7541131016
        0.3783294314        0.6821775933       -7.8377746221
        0.3783294314        0.6967009092       -5.4928671453
        0.3783294314        0.7112242251       -3.7001644907
        0.3783294314        0.7257475409       -2.3952216487
        0.3783294314        0.7402708568       -1.4896425555
        0.3783294314        0.7547941726       -0.8898885307
        0.3783294314        0.7693174885       -0.5105113787
        0.3783294314        0.7838408044       -0.2811950814
        0.3783294314        0.7983641202       -0.1487031462
        0.3783294314        0.8128874361       -0.0755148140
        0.3783294314        0.8274107519       -0.0368452532
        0.3783294314        0.8419340678       -0.0172886103
        0.3783294314        0.8564573836       -0.0078104684
        0.3783294314        0.8709806995       -0.0034016088
        0.3783294314        0.8855040154       -0.0014297980
        0.3783294314        0.9000273312       -0.0005804759
        0.3783294314        0.9145506471       -0.0002276719
        0.3783294314        0.9290739629       -0.0000862268
        0.3783294314        0.9435972788       -0.0000315068
        0.3783294314        0.9581205947       -0.0000110904
        0.3783294314        0.9726439105       -0.0000037544
        0.3783294314        0.9871672264       -0.0000012202
        0.3783294314        1.0016905422        0.0000000000
        0.3783294314        1.0162138581        0.0000000000
        0.3783294314        1.0307371739        0.0000000000
        0.3783294314        1.0452604898        0.0000000000
        0.3783294314        1.0597838057        0.0000000000
        0.3783294314        1.0743071215        0.0000000000
        0.3783294314        1.0888304374        0.0000000000
        0.3783294314        1.1033537532        0.0000000000
        0.3783294314        1.1178770691        0.0000000000
        0.3783294314        1.1324003850        0.0000000000
        0.3783294314        1.1469237008        0.0000000000
        0.3783294314        1.1614470167        0.0000000000
        0.3783294314        1.1759703325        0.0000000000
        0.3783294314        1.1904936484        0.0000000000
        0.3783294314        1.2050169643        0.0000000000
        0.3783294314        1.2195402801        0.0000000000
        0.3783294314        1.2340635960        0.0000000000
        0.3783294314        1.2485869118        0.0000000000
        0.3783294314        1.2631102277        0.0000000000
        0.3783294314        1.2776335435        0.0000000000
        0.3783294314        1.2921568594        0.0000000000
        0.3783294314        1.3066801753        0.0000000000
        0.3783294314        1.3212034911        0.0000000000
        0.3783294314        1.3357268070        0.0000000000
        0.3783294314        1.3502501228        0.0000000000
        0.3783294314        1.3647734387        0.0000000000
        0.3783294314        1.3792967546        0.0000000000
        0.3783294314        1.3938200704        0.0000000000
        0.3783294314        1.4083433863        0.0000000000
        0.3783294314        1.4228667021        0.0000000000
        0.3783294314        1.4373900180        0.0000000000
        0.3783294314        1.4519133338        0.0000000000
        0.3783294314        1.4664366497        0.0000000000
        0.3783294314        1.4809599656        0.0000000000
        0.3783294314        1.4954832814        0.0000000000
        0.3783294314        1.5100065973        0.0000000000
        0.3783294314        1.5245299131        0.0000000000
        0.3783294314        1.5390532290        0.0000000000

        0.3929115542        0.1012449590       -0.0934852798
        0.3929115542        0.1157682749       -0.2425821110
        0.3929115542        0.1302915907       -0.5807062006
        0.3929115542        0.1448149066       -1.2828286690
        0.3929115542        0.1593382224       -2.6161251811
        0.3929115542        0.1738615383       -4.9275614005
        0.3929115542        0.1883848542       -8.5774081483
        0.3929115542        0.2029081700      -13.8097494593
        0.3929115542        0.2174314859      -20.5876611048
        0.3929115542        0.2319548017      -28.4643629593
        0.3929115542        0.2464781176      -36.5803235683
        0.3929115542        0.2610014334      -43.8402015850
        0.3929115542        0.2755247493      -49.2350064151
        0.3929115542        0.2900480652      -52.1812640483
        0.3929115542        0.3045713810      -52.7166093887
        0.3929115542        0.3190946969      -51.4536185106
        0.3929115542        0.3336180127      -49.3181433846
        0.3929115542        0.3481413286      -47.2057202889
        0.3929115542        0.3626646445      -45.7138076951
        0.3929115542        0.3771879603      -45.0438475395
        0.3929115542        0.3917112762      -45.0680426208
        0.3929115542        0.4062345920      -45.4850216492
        0.3929115542        0.4207579079      -45.9761671716
        0.3929115542        0.4352812237      -46.3069472337
        0.3929115542        0.4498045396      -46.3613538919
        0.3929115542        0.4643278555      -46.1265385372
        0.3929115542        0.4788511713      -45.6526230074
        0.3929115542        0.4933744872      -45.0072012782
        0.3929115542        0.5078978030      -44.2357593787
        0.3929115542        0.5224211189      -43.3342287559
        0.3929115542        0.5369444348      -42.2384757985
        0.3929115542        0.5514677506      -40.8344385017
        0.3929115542        0.5659910665      -38.9885437994
        0.3929115542        0.5805143823      -36.5908950823
        0.3929115542        0.5950376982      -33.5972965985
        0.3929115542        0.6095610141      -30.0551708034
        0.3929115542        0.6240843299      -26.1042910851
        0.3929115542        0.6386076458      -21.9528841120
        0.3929115542        0.6531309616      -17.8379882009
        0.3929115542        0.6676542775      -13.9826200662
        0.3929115542        0.6821775933      -10.5610695312
        0.3929115542        0.6967009092       -7.6792856337
        0.3929115542        0.7112242251       -5.3719657020
        0.3929115542        0.7257475409       -3.6133322282
        0.3929115542        0.7402708568       -2.3358464002
        0.3929115542        0.7547941726       -1.4506947127
        0.3929115542        0.7693174885       -0.8653428552
        0.3929115542        0.7838408044       -0.4957351774
        0.3929115542        0.7983641202       -0.2728029324
        0.3929115542        0.8128874361       -0.1442837024
        0.3929115542        0.8274107519       -0.0734048296
        0.3929115542        0.8419340678       -0.0359618351
        0.3929115542        0.8564573836       -0.0169851325
        0.3929115542        0.8709806995       -0.0077418605
        0.3929115542        0.8855040154       -0.0034076956
        0.3929115542        0.9000273312       -0.0014487488
        0.3929115542        0.9145506471       -0.0005946752
        0.3929115542        0.9290739629       -0.0002354628
        0.3929115542        0.9435972788       -0.0000898226
        0.3929115542        0.9581205947       -0.0000329620
        0.3929115542        0.9726439105       -0.0000116183
        0.3929115542        0.9871672264       -0.0000039278
        0.3929115542        1.0016905422       -0.0000012717
        0.3929115542        1.0162138581        0.0000000000
        0.3929115542        1.0307371739        0.0000000000
        0.3929115542        1.0452604898        0.0000000000
        0.3929115542        1.0597838057        0.0000000000
        0.3929115542        1.0743071215        0.0000000000
        0.3929115542        1.0888304374        0.0000000000
        0.3929115542        1.1033537532        0.0000000000
        0.3929115542        1.1178770691        0.0000000000
        0.3929115542        1.1324003850        0.0000000000
        0.3929115542        1.1469237008        0.0000000000
        0.3929115542        1.1614470167        0.0000000000
        0.3929115542        1.1759703325        0.0000000000
        0.3929115542        1.1904936484        0.0000000000
        0.3929115542        1.2050169643        0.0000000000
        0.3929115542        1.2195402801        0.0000000000
        0.3929115542        1.2340635960        0.0000000000
        0.3929115542        1.2485869118        0.0000000000
        0.3929115542        1.2631102277        0.0000000000
        0.3929115542        1.2776335435        0.0000000000
        0.3929115542        1.2921568594        0.0000000000
        0.3929115542        1.3066801753        0.0000000000
        0.3929115542        1.3212034911        0.0000000000
        0.3929115542        1.3357268070        0.0000000000
        0.3929115542        1.3502501228        0.0000000000
        0.3929115542        1.3647734387        0.0000000000
        0.3929115542        1.3792967546        0.0000000000
        0.3929115542        1.3938200704        0.0000000000
        0.3929115542        1.4083433863        0.0000000000
        0.3929115542        1.4228667021        0.0000000000
        0.3929115542        1.4373900180        0.0000000000
        0.3929115542        1.4519133338        0.0000000000
        0.3929115542        1.4664366497        0.0000000000
        0.3929115542        1.4809599656        0.0000000000
        0.3929115542        1.4954832814        0.0000000000
        0.3929115542        1.5100065973        0.0000000000
        0.3929115542        1.5245299131        0.0000000000
        0.3929115542        1.5390532290        0.0000000000

        0.4074936769        0.1012449590       -0.0913441371
        0.4074936769        0.1157682749       -0.2374280824
        0.4074936769        0.1302915907       -0.5693501717
        0.4074936769        0.1448149066       -1.2599605211
        0.4074936769        0.1593382224       -2.5741255977
        0.4074936769        0.1738615383       -4.8574260147
        0.4074936769        0.1883848542       -8.4714149756
        0.4074936769        0.2029081700      -13.6658770267
        0.4074936769        0.2174314859      -20.4145821595
        0.4074936769        0.2319548017      -28.2846559252
        0.4074936769        0.2464781176      -36.4293192986
        0.4074936769        0.2610014334      -43.7592997901
        0.4074936769        0.2755247493      -49.2609865359
        0.4074936769        0.2900480652      -52.3355669523
        0.4074936769        0.3045713810      -52.9990761938
        0.4074936769        0.3190946969      -51.8432035478
        0.4074936769        0.3336180127      -49.7798359304
        0.4074936769        0.3481413286      -47.7003254718
        0.4074936769        0.3626646445      -46.2066907406
        0.4074936769        0.3771879603      -45.5100823623
        0.4074936769        0.3917112762      -45.4934433059
        0.4074936769        0.4062345920      -45.8641592955
        0.4074936769        0.4207579079      -46.3092766195
        0.4074936769        0.4352812237      -46.5977184710
        0.4074936769        0.4498045396      -46.6171360060
        0.4074936769        0.4643278555      -46.3615332028
        0.4074936769        0.4788511713      -45.8934130919
        0.4074936769        0.4933744872      -45.2988542433
        0.4074936769        0.5078978030      -44.6461149448
        0.4074936769        0.5224211189      -43.9538951963
        0.4074936769        0.5369444348      -43.1744709190
        0.4074936769        0.5514677506      -42.1964664749
        0.4074936769        0.5659910665      -40.8688491306
        0.4074936769        0.5805143823      -39.0412856079
        0.4074936769        0.5950376982      -36.6092688204
        0.4074936769        0.6095610141      -33.5496877409
        0.4074936769        0.6240843299      -29.9358130885
        0.4074936769        0.6386076458      -25.9281822099
        0.4074936769        0.6531309616      -21.7456598901
        0.4074936769        0.6676542775      -17.6259448884
        0.4074936769        0.6821775933      -13.7861089645
        0.4074936769        0.6967009092      -10.3920499546
        0.4074936769        0.7112242251       -7.5421147916
        0.4074936769        0.7257475409       -5.2657981957
        0.4074936769        0.7402708568       -3.5346219523
        0.4074936769        0.7547941726       -2.2800839690
        0.4074936769        0.7693174885       -1.4132627774
        0.4074936769        0.7838408044       -0.8418389685
        0.4074936769        0.7983641202       -0.4821506008
        0.4074936769        0.8128874361       -0.2657217228
        0.4074936769        0.8274107519       -0.1410560036
        0.4074936769        0.8419340678       -0.0721977470
        0.4074936769        0.8564573836       -0.0356620813
        0.4074936769        0.8709806995       -0.0170092008
        0.4074936769        0.8855040154       -0.0078343855
        0.4074936769        0.9000273312       -0.0034834427
        0.4074936769        0.9145506471       -0.0014939638
        0.4074936769        0.9290739629       -0.0006172935
        0.4074936769        0.9435972788       -0.0002454070
        0.4074936769        0.9581205947       -0.0000937402
        0.4074936769        0.9726439105       -0.0000343608
        0.4074936769        0.9871672264       -0.0000120738
        0.4074936769        1.0016905422       -0.0000040631
        0.4074936769        1.0162138581       -0.0000013094
        0.4074936769        1.0307371739        0.0000000000
        0.4074936769        1.0452604898        0.0000000000
        0.4074936769        1.0597838057        0.0000000000
        0.4074936769        1.0743071215        0.0000000000
        0.4074936769        1.0888304374        0.0000000000
        0.4074936769        1.1033537532        0.0000000000
        0.4074936769        1.1178770691        0.0000000000
        0.4074936769        1.1324003850        0.0000000000
        0.4074936769        1.1469237008        0.0000000000
        0.4074936769        1.1614470167        0.0000000000
        0.4074936769        1.1759703325        0.0000000000
        0.4074936769        1.1904936484        0.0000000000
        0.4074936769        1.2050169643        0.0000000000
        0.4074936769        1.2195402801        0.0000000000
        0.4074936769        1.2340635960        0.0000000000
        0.4074936769        1.2485869118        0.0000000000
        0.4074936769        1.2631102277        0.0000000000
        0.4074936769        1.2776335435        0.0000000000
        0.4074936769        1.2921568594        0.0000000000
        0.4074936769        1.3066801753        0.0000000000
        0.4074936769        1.3212034911        0.0000000000
        0.4074936769        1.3357268070        0.0000000000
        0.4074936769        1.3502501228        0.0000000000
        0.4074936769        1.3647734387        0.0000000000
        0.4074936769        1.3792967546        0.0000000000
        0.4074936769        1.3938200704        0.0000000000
        0.4074936769        1.4083433863        0.0000000000
        0.4074936769        1.4228667021        0.0000000000
        0.4074936769        1.4373900180        0.0000000000
        0.4074936769        1.4519133338        0.0000000000
        0.4074936769        1.4664366497        0.0000000000
        0.4074936769        1.4809599656        0.0000000000
        0.4074936769        1.4954832814        0.0000000000
        0.4074936769        1.5100065973        0.0000000000
        0.4074936769        1.5245299131        0.0000000000
        0.4074936769        1.5390532290        0.0000000000

        0.4220757997        0.1012449590       -0.0869774492
        0.4220757997        0.1157682749       -0.2266423627
        0.4220757997        0.1302915907       -0.5448841087
        0.4220757997        0.1448149066       -1.2090254639
        0.4220757997        0.1593382224       -2.4768907279
        0.4220757997        0.1738615383       -4.6874296846
        0.4220757997        0.1883848542       -8.1997127559
        0.4220757997        0.2029081700      -13.2699327256
        0.4220757997        0.2174314859      -19.8906255940
        0.4220757997        0.2319548017      -27.6591705526
        0.4220757997        0.2464781176      -35.7633830952
        0.4220757997        0.2610014334      -43.1407675357
        0.4220757997        0.2755247493      -48.7844495232
        0.4220757997        0.2900480652      -52.0764396812
        0.4220757997        0.3045713810      -52.9921135209
        0.4220757997        0.3190946969      -52.0743695895
        0.4220757997        0.3336180127      -50.1942527682
        0.4220757997        0.3481413286      -48.2217464328
        0.4220757997        0.3626646445      -46.7597631138
        0.4220757997        0.3771879603      -46.0373278444
        0.4220757997        0.3917112762      -45.9629304494
        0.4220757997        0.4062345920      -46.2683009828
        0.4220757997        0.4207579079      -46.6578957862
        0.4220757997        0.4352812237      -46.9091549285
        0.4220757997        0.4498045396      -46.9105875754
        0.4220757997        0.4643278555      -46.6529201793
        0.4220757997        0.4788511713      -46.1961023493
        0.4220757997        0.4933744872      -45.6294034889
        0.4220757997        0.5078978030      -45.0336345514
        0.4220757997        0.5224211189      -44.4498577496
        0.4220757997        0.5369444348      -43.8584584034
        0.4220757997        0.5514677506      -43.1733353776
        0.4220757997        0.5659910665      -42.2547823097
        0.4220757997        0.5805143823      -40.9399784174
        0.4220757997        0.5950376982      -39.0837377567
        0.4220757997        0.6095610141      -36.5979775060
        0.4220757997        0.6240843299      -33.4787548139
        0.4220757997        0.6386076458      -29.8141431019
        0.4220757997        0.6531309616      -25.7720903231
        0.4220757997        0.6676542775      -21.5723880536
        0.4220757997        0.6821775933      -17.4500308462
        0.4220757997        0.6967009092      -13.6184639862
        0.4220757997        0.7112242251      -10.2404927655
        0.4220757997        0.7257475409       -7.4120775315
        0.4220757997        0.7402708568       -5.1605367382
        0.4220757997        0.7547941726       -3.4550034726
        0.4220757997        0.7693174885       -2.2244546909
        0.4220757997        0.7838408044       -1.3778340559
        0.4220757997        0.7983641202       -0.8216240038
        0.4220757997        0.8128874361       -0.4721007408
        0.4220757997        0.8274107519       -0.2616213422
        0.4220757997        0.8419340678       -0.1399308797
        0.4220757997        0.8564573836       -0.0722683165
        0.4220757997        0.8709806995       -0.0360406916
        0.4220757997        0.8855040154       -0.0173492029
        0.4220757997        0.9000273312       -0.0080551000
        0.4220757997        0.9145506471       -0.0036033476
        0.4220757997        0.9290739629       -0.0015511428
        0.4220757997        0.9435972788       -0.0006417529
        0.4220757997        0.9581205947       -0.0002548903
        0.4220757997        0.9726439105       -0.0000970942
        0.4220757997        0.9871672264       -0.0000354471
        0.4220757997        1.0016905422       -0.0000123962
        0.4220757997        1.0162138581       -0.0000041525
        0.4220757997        1.0307371739       -0.0000013321
        0.4220757997        1.0452604898        0.0000000000
        0.4220757997        1.0597838057        0.0000000000
        0.4220757997        1.0743071215        0.0000000000
        0.4220757997        1.0888304374        0.0000000000
        0.4220757997        1.1033537532        0.0000000000
        0.4220757997        1.1178770691        0.0000000000
        0.4220757997        1.1324003850        0.0000000000
        0.4220757997        1.1469237008        0.0000000000
        0.4220757997        1.1614470167        0.0000000000
        0.4220757997        1.1759703325        0.0000000000
        0.4220757997        1.1904936484        0.0000000000
        0.4220757997        1.2050169643        0.0000000000
        0.4220757997        1.2195402801        0.0000000000
        0.4220757997        1.2340635960        0.0000000000
        0.4220757997        1.2485869118        0.0000000000
        0.4220757997        1.2631102277        0.0000000000
        0.4220757997        1.2776335435        0.0000000000
        0.4220757997        1.2921568594        0.0000000000
        0.4220757997        1.3066801753        0.0000000000
        0.4220757997        1.3212034911        0.0000000000
        0.4220757997        1.3357268070        0.0000000000
        0.4220757997        1.3502501228        0.0000000000
        0.4220757997        1.3647734387        0.0000000000
        0.4220757997        1.3792967546        0.0000000000
        0.4220757997        1.3938200704        0.0000000000
        0.4220757997        1.4083433863        0.0000000000
        0.4220757997        1.4228667021        0.0000000000
        0.4220757997        1.4373900180        0.0000000000
        0.4220757997        1.4519133338        0.0000000000
        0.4220757997        1.4664366497        0.0000000000
        0.4220757997        1.4809599656        0.0000000000
        0.4220757997        1.4954832814        0.0000000000
        0.4220757997        1.5100065973        0.0000000000
        0.4220757997        1.5245299131        0.0000000000
        0.4220757997        1.5390532290        0.0000000000

        0.4366579224        0.1012449590       -0.0802568741
        0.4366579224        0.1157682749       -0.2097984840
        0.4366579224        0.1302915907       -0.5060632393
        0.4366579224        0.1448149066       -1.1267794157
        0.4366579224        0.1593382224       -2.3167993680
        0.4366579224        0.1738615383       -4.4013342212
        0.4366579224        0.1883848542       -7.7307892733
        0.4366579224        0.2029081700      -12.5660399969
        0.4366579224        0.2174314859      -18.9250285468
        0.4366579224        0.2319548017      -26.4525423502
        0.4366579224        0.2464781176      -34.3967362653
        0.4366579224        0.2610014334      -41.7493870019
        0.4366579224        0.2755247493      -47.5297827725
        0.4366579224        0.2900480652      -51.1036932681
        0.4366579224        0.3045713810      -52.3898023230
        0.4366579224        0.3190946969      -51.8524802975
        0.4366579224        0.3336180127      -50.2891636396
        0.4366579224        0.3481413286      -48.5236497636
        0.4366579224        0.3626646445      -47.1493835994
        0.4366579224        0.3771879603      -46.4175609784
        0.4366579224        0.3917112762      -46.2765277225
        0.4366579224        0.4062345920      -46.5002240440
        0.4366579224        0.4207579079      -46.8262008514
        0.4366579224        0.4352812237      -47.0499898137
        0.4366579224        0.4498045396      -47.0623889647
        0.4366579224        0.4643278555      -46.8439292376
        0.4366579224        0.4788511713      -46.4384754301
        0.4366579224        0.4933744872      -45.9219706490
        0.4366579224        0.5078978030      -45.3731517750
        0.4366579224        0.5224211189      -44.8475861639
        0.4366579224        0.5369444348      -44.3561458248
        0.4366579224        0.5514677506      -43.8515774712
        0.4366579224        0.5659910665      -43.2282652552
        0.4366579224        0.5805143823      -42.3381355380
        0.4366579224        0.5950376982      -41.0205606749
        0.4366579224        0.6095610141      -39.1390970335
        0.4366579224        0.6240843299      -36.6156825573
        0.4366579224        0.6386076458      -33.4539945102
        0.4366579224        0.6531309616      -29.7466914877
        0.4366579224        0.6676542775      -25.6648806223
        0.4366579224        0.6821775933      -21.4318818022
        0.4366579224        0.6967009092      -17.2869597003
        0.4366579224        0.7112242251      -13.4473273385
        0.4366579224        0.7257475409      -10.0772067697
        0.4366579224        0.7402708568       -7.2705048742
        0.4366579224        0.7547941726       -5.0494100430
        0.4366579224        0.7693174885       -3.3765781760
        0.4366579224        0.7838408044       -2.1752971658
        0.4366579224        0.7983641202       -1.3511058768
        0.4366579224        0.8128874361       -0.8096887905
        0.4366579224        0.8274107519       -0.4684533955
        0.4366579224        0.8419340678       -0.2617397150
        0.4366579224        0.8564573836       -0.1412225302
        0.4366579224        0.8709806995       -0.0735499901
        0.4366579224        0.8855040154       -0.0369468311
        0.4366579224        0.9000273312       -0.0178836670
        0.4366579224        0.9145506471       -0.0083316939
        0.4366579224        0.9290739629       -0.0037317329
        0.4366579224        0.9435972788       -0.0016051985
        0.4366579224        0.9581205947       -0.0006625190
        0.4366579224        0.9726439105       -0.0002621951
        0.4366579224        0.9871672264       -0.0000994520
        0.4366579224        1.0016905422       -0.0000361449
        0.4366579224        1.0162138581       -0.0000125873
        0.4366579224        1.0307371739       -0.0000041998
        0.4366579224        1.0452604898       -0.0000013424
        0.4366579224        1.0597838057        0.0000000000
        0.4366579224        1.0743071215        0.0000000000
        0.4366579224        1.0888304374        0.0000000000
        0.4366579224        1.1033537532        0.0000000000
        0.4366579224        1.1178770691        0.0000000000
        0.4366579224        1.1324003850        0.0000000000
        0.4366579224        1.1469237008        0.0000000000
        0.4366579224        1.1614470167        0.0000000000
        0.4366579224        1.1759703325        0.0000000000
        0.4366579224        1.1904936484        0.0000000000
        0.4366579224        1.2050169643        0.0000000000
        0.4366579224        1.2195402801        0.0000000000
        0.4366579224        1.2340635960        0.0000000000
        0.4366579224        1.2485869118        0.0000000000
        0.4366579224        1.2631102277        0.0000000000
        0.4366579224        1.2776335435        0.0000000000
        0.4366579224        1.2921568594        0.0000000000
        0.4366579224        1.3066801753        0.0000000000
        0.4366579224        1.3212034911        0.0000000000
        0.4366579224        1.3357268070        0.0000000000
        0.4366579224        1.3502501228        0.0000000000
        0.4366579224        1.3647734387        0.0000000000
        0.4366579224        1.3792967546        0.0000000000
        0.4366579224        1.3938200704        0.0000000000
        0.4366579224        1.4083433863        0.0000000000
        0.4366579224        1.4228667021        0.0000000000
        0.4366579224        1.4373900180        0.0000000000
        0.4366579224        1.4519133338        0.0000000000
        0.4366579224        1.4664366497        0.0000000000
        0.4366579224        1.4809599656        0.0000000000
        0.4366579224        1.4954832814        0.0000000000
        0.4366579224        1.5100065973        0.0000000000
        0.4366579224        1.5245299131        0.0000000000
        0.4366579224        1.5390532290        0.0000000000

        0.4512400452        0.1012449590       -0.0714136711
        0.4512400452        0.1157682749       -0.1873931868
        0.4512400452        0.1302915907       -0.4538233000
        0.4512400452        0.1448149066       -1.0147157961
        0.4512400452        0.1593382224       -2.0956973286
        0.4512400452        0.1738615383       -4.0002984769
        0.4512400452        0.1883848542       -7.0625263537
        0.4512400452        0.2029081700      -11.5439790016
        0.4512400452        0.2174314859      -17.4922228855
        0.4512400452        0.2319548017      -24.6150187490
        0.4512400452        0.2464781176      -32.2471026087
        0.4512400452        0.2610014334      -39.4654503569
        0.4512400452        0.2755247493      -45.3410547673
        0.4512400452        0.2900480652      -49.2335793685
        0.4512400452        0.3045713810      -50.9948200534
        0.4512400452        0.3190946969      -50.9831775047
        0.4512400452        0.3336180127      -49.8876531937
        0.4512400452        0.3481413286      -48.4555515302
        0.4512400452        0.3626646445      -47.2536786623
        0.4512400452        0.3771879603      -46.5537606704
        0.4512400452        0.3917112762      -46.3545995621
        0.4512400452        0.4062345920      -46.4890145256
        0.4512400452        0.4207579079      -46.7442678410
        0.4512400452        0.4352812237      -46.9461344830
        0.4512400452        0.4498045396      -46.9930081276
        0.4512400452        0.4643278555      -46.8530713077
        0.4512400452        0.4788511713      -46.5453877727
        0.4512400452        0.4933744872      -46.1195363030
        0.4512400452        0.5078978030      -45.6381058470
        0.4512400452        0.5224211189      -45.1598235194
        0.4512400452        0.5369444348      -44.7209205377
        0.4512400452        0.5514677506      -44.3165072512
        0.4512400452        0.5659910665      -43.8878742550
        0.4512400452        0.5805143823      -43.3222171408
        0.4512400452        0.5950376982      -42.4678064369
        0.4512400452        0.6095610141      -41.1624322047
        0.4512400452        0.6240843299      -39.2688543364
        0.4512400452        0.6386076458      -36.7091480717
        0.4512400452        0.6531309616      -33.4898408485
        0.4512400452        0.6676542775      -29.7111205396
        0.4512400452        0.6821775933      -25.5564103834
        0.4512400452        0.6967009092      -21.2634185777
        0.4512400452        0.7112242251      -17.0832945994
        0.4512400452        0.7257475409      -13.2384902842
        0.4512400452        0.7402708568       -9.8902676292
        0.4512400452        0.7547941726       -7.1231293436
        0.4512400452        0.7693174885       -4.9474200654
        0.4512400452        0.7838408044       -3.3156917216
        0.4512400452        0.7983641202       -2.1454074597
        0.4512400452        0.8128874361       -1.3408333271
        0.4512400452        0.8274107519       -0.8095423078
        0.4512400452        0.8419340678       -0.4720951913
        0.4512400452        0.8564573836       -0.2657838673
        0.4512400452        0.8709806995       -0.1443456222
        0.4512400452        0.8855040154       -0.0755511924
        0.4512400452        0.9000273312       -0.0380704447
        0.4512400452        0.9145506471       -0.0184496049
        0.4512400452        0.9290739629       -0.0085903910
        0.4512400452        0.9435972788       -0.0038397156
        0.4512400452        0.9581205947       -0.0016464794
        0.4512400452        0.9726439105       -0.0006769884
        0.4512400452        0.9871672264       -0.0002668402
        0.4512400452        1.0016905422       -0.0001008095
        0.4512400452        1.0162138581       -0.0000365036
        0.4512400452        1.0307371739       -0.0000126688
        0.4512400452        1.0452604898       -0.0000042137
        0.4512400452        1.0597838057       -0.0000013425
        0.4512400452        1.0743071215        0.0000000000
        0.4512400452        1.0888304374        0.0000000000
        0.4512400452        1.1033537532        0.0000000000
        0.4512400452        1.1178770691        0.0000000000
        0.4512400452        1.1324003850        0.0000000000
        0.4512400452        1.1469237008        0.0000000000
        0.4512400452        1.1614470167        0.0000000000
        0.4512400452        1.1759703325        0.0000000000
        0.4512400452        1.1904936484        0.0000000000
        0.4512400452        1.2050169643        0.0000000000
        0.4512400452        1.2195402801        0.0000000000
        0.4512400452        1.2340635960        0.0000000000
        0.4512400452        1.2485869118        0.0000000000
        0.4512400452        1.2631102277        0.0000000000
        0.4512400452        1.2776335435        0.0000000000
        0.4512400452        1.2921568594        0.0000000000
        0.4512400452        1.3066801753        0.0000000000
        0.4512400452        1.3212034911        0.0000000000
        0.4512400452        1.3357268070        0.0000000000
        0.4512400452        1.3502501228        0.0000000000
        0.4512400452        1.3647734387        0.0000000000
        0.4512400452        1.3792967546        0.0000000000
        0.4512400452        1.3938200704        0.0000000000
        0.4512400452        1.4083433863        0.0000000000
        0.4512400452        1.4228667021        0.0000000000
        0.4512400452        1.4373900180        0.0000000000
        0.4512400452        1.4519133338        0.0000000000
        0.4512400452        1.4664366497        0.0000000000
        0.4512400452        1.4809599656        0.0000000000
        0.4512400452        1.4954832814        0.0000000000
        0.4512400452        1.5100065973        0.0000000000
        0.4512400452        1.5245299131        0.0000000000
        0.4512400452        1.5390532290        0.0000000000

        0.4658221679        0.1012449590       -0.0610211292
        0.4658221679        0.1157682749       -0.1608234129
        0.4658221679        0.1302915907       -0.3912786778
        0.4658221679        0.1448149066       -0.8791760362
        0.4658221679        0.1593382224       -1.8253477972
        0.4658221679        0.1738615383       -3.5041272830
        0.4658221679        0.1883848542       -6.2250158970
        0.4658221679        0.2029081700      -10.2446324589
        0.4658221679        0.2174314859      -15.6410677780
        0.4658221679        0.2319548017      -22.1963061033
        0.4658221679        0.2464781176      -29.3541069647
        0.4658221679        0.2610014334      -36.3062886329
        0.4658221679        0.2755247493      -42.2038141216
        0.4658221679        0.2900480652      -46.4170494526
        0.4658221679        0.3045713810      -48.7293733324
        0.4658221679        0.3190946969      -49.3733154317
        0.4658221679        0.3336180127      -48.8982406258
        0.4658221679        0.3481413286      -47.9432498724
        0.4658221679        0.3626646445      -47.0258331932
        0.4658221679        0.3771879603      -46.4292182926
        0.4658221679        0.3917112762      -46.2062897863
        0.4658221679        0.4062345920      -46.2603691944
        0.4658221679        0.4207579079      -46.4425590091
        0.4658221679        0.4352812237      -46.6212340395
        0.4658221679        0.4498045396      -46.7105499703
        0.4658221679        0.4643278555      -46.6694121799
        0.4658221679        0.4788511713      -46.4900826003
        0.4658221679        0.4933744872      -46.1893253793
        0.4658221679        0.5078978030      -45.8038981420
        0.4658221679        0.5224211189      -45.3847034094
        0.4658221679        0.5369444348      -44.9836884857
        0.4658221679        0.5514677506      -44.6330532678
        0.4658221679        0.5659910665      -44.3228047748
        0.4658221679        0.5805143823      -43.9857663934
        0.4658221679        0.5950376982      -43.4973656712
        0.4658221679        0.6095610141      -42.6926352844
        0.4658221679        0.6240843299      -41.3976737086
        0.4658221679        0.6386076458      -39.4689358648
        0.4658221679        0.6531309616      -36.8313020380
        0.4658221679        0.6676542775      -33.5049447531
        0.4658221679        0.6821775933      -29.6124369243
        0.4658221679        0.6967009092      -25.3621973486
        0.4658221679        0.7112242251      -21.0115468069
        0.4658221679        0.7257475409      -16.8195905817
        0.4658221679        0.7402708568      -13.0034655117
        0.4658221679        0.7547941726       -9.7094304602
        0.4658221679        0.7693174885       -7.0039605598
        0.4658221679        0.7838408044       -4.8827219652
        0.4658221679        0.7983641202       -3.2904049805
        0.4658221679        0.8128874361       -2.1433742549
        0.4658221679        0.8274107519       -1.3491775873
        0.4658221679        0.8419340678       -0.8201652435
        0.4658221679        0.8564573836       -0.4811052739
        0.4658221679        0.8709806995       -0.2720658977
        0.4658221679        0.8855040154       -0.1481733360
        0.4658221679        0.9000273312       -0.0776428679
        0.4658221679        0.9145506471       -0.0391086176
        0.4658221679        0.9290739629       -0.0189206101
        0.4658221679        0.9435972788       -0.0087862621
        0.4658221679        0.9581205947       -0.0039143750
        0.4658221679        0.9726439105       -0.0016724758
        0.4658221679        0.9871672264       -0.0006851790
        0.4658221679        1.0016905422       -0.0002691177
        0.4658221679        1.0162138581       -0.0001013354
        0.4658221679        1.0307371739       -0.0000365796
        0.4658221679        1.0452604898       -0.0000126574
        0.4658221679        1.0597838057       -0.0000041971
        0.4658221679        1.0743071215       -0.0000013343
        0.4658221679        1.0888304374        0.0000000000
        0.4658221679        1.1033537532        0.0000000000
        0.4658221679        1.1178770691        0.0000000000
        0.4658221679        1.1324003850        0.0000000000
        0.4658221679        1.1469237008        0.0000000000
        0.4658221679        1.1614470167        0.0000000000
        0.4658221679        1.1759703325        0.0000000000
        0.4658221679        1.1904936484        0.0000000000
        0.4658221679        1.2050169643        0.0000000000
        0.4658221679        1.2195402801        0.0000000000
        0.4658221679        1.2340635960        0.0000000000
        0.4658221679        1.2485869118        0.0000000000
        0.4658221679        1.2631102277        0.0000000000
        0.4658221679        1.2776335435        0.0000000000
        0.4658221679        1.2921568594        0.0000000000
        0.4658221679        1.3066801753        0.0000000000
        0.4658221679        1.3212034911        0.0000000000
        0.4658221679        1.3357268070        0.0000000000
        0.4658221679        1.3502501228        0.0000000000
        0.4658221679        1.3647734387        0.0000000000
        0.4658221679        1.3792967546        0.0000000000
        0.4658221679        1.3938200704        0.0000000000
        0.4658221679        1.4083433863        0.0000000000
        0.4658221679        1.4228667021        0.0000000000
        0.4658221679        1.4373900180        0.0000000000
        0.4658221679        1.4519133338        0.0000000000
        0.4658221679        1.4664366497        0.0000000000
        0.4658221679        1.4809599656        0.0000000000
        0.4658221679        1.4954832814        0.0000000000
        0.4658221679        1.5100065973        0.0000000000
        0.4658221679        1.5245299131        0.0000000000
        0.4658221679        1.5390532290        0.0000000000

        0.4804042907        0.1012449590       -0.0498881874
        0.4804042907        0.1157682749       -0.1321295222
        0.4804042907        0.1302915907       -0.3231556980
        0.4804042907        0.1448149066       -0.7302076229
        0.4804042907        0.1593382224       -1.5253340056
        0.4804042907        0.1738615383       -2.9477682777
        0.4804042907        0.1883848542       -5.2752527684
        0.4804042907        0.2029081700       -8.7527160843
        0.4804042907        0.2174314859      -13.4858725685
        0.4804042907        0.2319548017      -19.3355834033
        0.4804042907        0.2464781176      -25.8691946582
        0.4804042907        0.2610014334      -32.4167494080
        0.4804042907        0.2755247493      -38.2359671053
        0.4804042907        0.2900480652      -42.7297452668
        0.4804042907        0.3045713810      -45.6220442887
        0.4804042907        0.3190946969      -47.0120802198
        0.4804042907        0.3336180127      -47.2882278876
        0.4804042907        0.3481413286      -46.9535854356
        0.4804042907        0.3626646445      -46.4509164022
        0.4804042907        0.3771879603      -46.0583465781
        0.4804042907        0.3917112762      -45.8770714176
        0.4804042907        0.4062345920      -45.8840937041
        0.4804042907        0.4207579079      -46.0027539432
        0.4804042907        0.4352812237      -46.1541323831
        0.4804042907        0.4498045396      -46.2776646755
        0.4804042907        0.4643278555      -46.3306544581
        0.4804042907        0.4788511713      -46.2834976396
        0.4804042907        0.4933744872      -46.1213802363
        0.4804042907        0.5078978030      -45.8519436390
        0.4804042907        0.5224211189      -45.5104252693
        0.4804042907        0.5369444348      -45.1534686172
        0.4804042907        0.5514677506      -44.8390872050
        0.4804042907        0.5659910665      -44.5983917608
        0.4804042907        0.5805143823      -44.4096699822
        0.4804042907        0.5950376982      -44.1850803013
        0.4804042907        0.6095610141      -43.7758528397
        0.4804042907        0.6240843299      -42.9962941905
        0.4804042907        0.6386076458      -41.6620105406
        0.4804042907        0.6531309616      -39.6339803578
        0.4804042907        0.6676542775      -36.8574918475
        0.4804042907        0.6821775933      -33.3845567251
        0.4804042907        0.6967009092      -29.3717750528
        0.4804042907        0.7112242251      -25.0529033692
        0.4804042907        0.7257475409      -20.6940449081
        0.4804042907        0.7402708568      -16.5452648811
        0.4804042907        0.7547941726      -12.8024703417
        0.4804042907        0.7693174885       -9.5878391629
        0.4804042907        0.7838408044       -6.9492994292
        0.4804042907        0.7983641202       -4.8735875569
        0.4804042907        0.8128874361       -3.3053818795
        0.4804042907        0.8274107519       -2.1663690773
        0.4804042907        0.8419340678       -1.3708272085
        0.4804042907        0.8564573836       -0.8366454074
        0.4804042907        0.8709806995       -0.4920136348
        0.4804042907        0.8855040154       -0.2785348420
        0.4804042907        0.9000273312       -0.1516605176
        0.4804042907        0.9145506471       -0.0793638606
        0.4804042907        0.9290739629       -0.0398882884
        0.4804042907        0.9435972788       -0.0192445362
        0.4804042907        0.9581205947       -0.0089089749
        0.4804042907        0.9726439105       -0.0039561525
        0.4804042907        0.9871672264       -0.0016848111
        0.4804042907        1.0016905422       -0.0006880210
        0.4804042907        1.0162138581       -0.0002693981
        0.4804042907        1.0307371739       -0.0001011366
        0.4804042907        1.0452604898       -0.0000364022
        0.4804042907        1.0597838057       -0.0000125599
        0.4804042907        1.0743071215       -0.0000041554
        0.4804042907        1.0888304374       -0.0000013175
        0.4804042907        1.1033537532        0.0000000000
        0.4804042907        1.1178770691        0.0000000000
        0.4804042907        1.1324003850        0.0000000000
        0.4804042907        1.1469237008        0.0000000000
        0.4804042907        1.1614470167        0.0000000000
        0.4804042907        1.1759703325        0.0000000000
        0.4804042907        1.1904936484        0.0000000000
        0.4804042907        1.2050169643        0.0000000000
        0.4804042907        1.2195402801        0.0000000000
        0.4804042907        1.2340635960        0.0000000000
        0.4804042907        1.2485869118        0.0000000000
        0.4804042907        1.2631102277        0.0000000000
        0.4804042907        1.2776335435        0.0000000000
        0.4804042907        1.2921568594        0.0000000000
        0.4804042907        1.3066801753        0.0000000000
        0.4804042907        1.3212034911        0.0000000000
        0.4804042907        1.3357268070        0.0000000000
        0.4804042907        1.3502501228        0.0000000000
        0.4804042907        1.3647734387        0.0000000000
        0.4804042907        1.3792967546        0.0000000000
        0.4804042907        1.3938200704        0.0000000000
        0.4804042907        1.4083433863        0.0000000000
        0.4804042907        1.4228667021        0.0000000000
        0.4804042907        1.4373900180        0.0000000000
        0.4804042907        1.4519133338        0.0000000000
        0.4804042907        1.4664366497        0.0000000000
        0.4804042907        1.4809599656        0.0000000000
        0.4804042907        1.4954832814        0.0000000000
        0.4804042907        1.5100065973        0.0000000000
        0.4804042907        1.5245299131        0.0000000000
        0.4804042907        1.5390532290        0.0000000000

        0.4949864135        0.1012449590       -0.0388991944
        0.4949864135        0.1157682749       -0.1035901684
        0.4949864135        0.1302915907       -0.2548526348
        0.4949864135        0.1448149066       -0.5795637748
        0.4949864135        0.1593382224       -1.2191583619
        0.4949864135        0.1738615383       -2.3743481194
        0.4949864135        0.1883848542       -4.2857697557
        0.4949864135        0.2029081700       -7.1798502225
        0.4949864135        0.2174314859      -11.1834292492
        0.4949864135        0.2319548017      -16.2331800363
        0.4949864135        0.2464781176      -22.0239450300
        0.4949864135        0.2610014334      -28.0370272319
        0.4949864135        0.2755247493      -33.6579416033
        0.4949864135        0.2900480652      -38.3461104519
        0.4949864135        0.3045713810      -41.7854917833
        0.4949864135        0.3190946969      -43.9499803441
        0.4949864135        0.3336180127      -45.0605969080
        0.4949864135        0.3481413286      -45.4660700639
        0.4949864135        0.3626646445      -45.5104048676
        0.4949864135        0.3771879603      -45.4441481104
        0.4949864135        0.3917112762      -45.4010051364
        0.4949864135        0.4062345920      -45.4242790908
        0.4949864135        0.4207579079      -45.5096230047
        0.4949864135        0.4352812237      -45.6362799073
        0.4949864135        0.4498045396      -45.7778419912
        0.4949864135        0.4643278555      -45.9006549135
        0.4949864135        0.4788511713      -45.9638407194
        0.4949864135        0.4933744872      -45.9292143955
        0.4949864135        0.5078978030      -45.7786195311
        0.4949864135        0.5224211189      -45.5283493142
        0.4949864135        0.5369444348      -45.2299762413
        0.4949864135        0.5514677506      -44.9534689419
        0.4949864135        0.5659910665      -44.7573856211
        0.4949864135        0.5805143823      -44.6570599121
        0.4949864135        0.5950376982      -44.6024207918
        0.4949864135        0.6095610141      -44.4732988117
        0.4949864135        0.6240843299      -44.0945858989
        0.4949864135        0.6386076458      -43.2686503790
        0.4949864135        0.6531309616      -41.8183968844
        0.4949864135        0.6676542775      -39.6310130342
        0.4949864135        0.6821775933      -36.6905266096
        0.4949864135        0.6967009092      -33.0887839122
        0.4949864135        0.7112242251      -29.0105315124
        0.4949864135        0.7257475409      -24.6972028319
        0.4949864135        0.7402708568      -20.4014322466
        0.4949864135        0.7547941726      -16.3462276490
        0.4949864135        0.7693174885      -12.6985045242
        0.4949864135        0.7838408044       -9.5594568235
        0.4949864135        0.7983641202       -6.9683142376
        0.4949864135        0.8128874361       -4.9137801832
        0.4949864135        0.8274107519       -3.3483082025
        0.4949864135        0.8419340678       -2.2023002476
        0.4949864135        0.8564573836       -1.3967311465
        0.4949864135        0.8709806995       -0.8533337056
        0.4949864135        0.8855040154       -0.5017923649
        0.4949864135        0.9000273312       -0.2837917274
        0.4949864135        0.9145506471       -0.1542610697
        0.4949864135        0.9290739629       -0.0805455060
        0.4949864135        0.9435972788       -0.0403774462
        0.4949864135        0.9581205947       -0.0194254062
        0.4949864135        0.9726439105       -0.0089658946
        0.4949864135        0.9871672264       -0.0039692212
        0.4949864135        1.0016905422       -0.0016851439
        0.4949864135        1.0162138581       -0.0006860529
        0.4949864135        1.0307371739       -0.0002678313
        0.4949864135        1.0452604898       -0.0001002677
        0.4949864135        1.0597838057       -0.0000359955
        0.4949864135        1.0743071215       -0.0000123940
        0.4949864135        1.0888304374       -0.0000040921
        0.4949864135        1.1033537532       -0.0000012951
        0.4949864135        1.1178770691        0.0000000000
        0.4949864135        1.1324003850        0.0000000000
        0.4949864135        1.1469237008        0.0000000000
        0.4949864135        1.1614470167        0.0000000000
        0.4949864135        1.1759703325        0.0000000000
        0.4949864135        1.1904936484        0.0000000000
        0.4949864135        1.2050169643        0.0000000000
        0.4949864135        1.2195402801        0.0000000000
        0.4949864135        1.2340635960        0.0000000000
        0.4949864135        1.2485869118        0.0000000000
        0.4949864135        1.2631102277        0.0000000000
        0.4949864135        1.2776335435        0.0000000000
        0.4949864135        1.2921568594        0.0000000000
        0.4949864135        1.3066801753        0.0000000000
        0.4949864135        1.3212034911        0.0000000000
        0.4949864135        1.3357268070        0.0000000000
        0.4949864135        1.3502501228        0.0000000000
        0.4949864135        1.3647734387        0.0000000000
        0.4949864135        1.3792967546        0.0000000000
        0.4949864135        1.3938200704        0.0000000000
        0.4949864135        1.4083433863        0.0000000000
        0.4949864135        1.4228667021        0.0000000000
        0.4949864135        1.4373900180        0.0000000000
        0.4949864135        1.4519133338        0.0000000000
        0.4949864135        1.4664366497        0.0000000000
        0.4949864135        1.4809599656        0.0000000000
        0.4949864135        1.4954832814        0.0000000000
        0.4949864135        1.5100065973        0.0000000000
        0.4949864135        1.5245299131        0.0000000000
        0.4949864135        1.5390532290        0.0000000000

        0.5095685362        0.1012449590       -0.0288450917
        0.5095685362        0.1157682749       -0.0772835967
        0.5095685362        0.1302915907       -0.1913930186
        0.5095685362        0.1448149066       -0.4384119534
        0.5095685362        0.1593382224       -0.9296426619
        0.5095685362        0.1738615383       -1.8267150756
        0.5095685362        0.1883848542       -3.3304136426
        0.5095685362        0.2029081700       -5.6427186618
        0.5095685362        0.2174314859       -8.9024698264
        0.5095685362        0.2319548017      -13.1118143673
        0.5095685362        0.2464781176      -18.0856417399
        0.5095685362        0.2610014334      -23.4569685026
        0.5095685362        0.2755247493      -28.7508847361
        0.5095685362        0.2900480652      -33.5057136629
        0.5095685362        0.3045713810      -37.3926498522
        0.5095685362        0.3190946969      -40.2835149368
        0.5095685362        0.3336180127      -42.2431651605
        0.5095685362        0.3481413286      -43.4615320756
        0.5095685362        0.3626646445      -44.1661127378
        0.5095685362        0.3771879603      -44.5552994159
        0.5095685362        0.3917112762      -44.7712787813
        0.5095685362        0.4062345920      -44.9055690815
        0.5095685362        0.4207579079      -45.0163938603
        0.5095685362        0.4352812237      -45.1398006901
        0.5095685362        0.4498045396      -45.2893600138
        0.5095685362        0.4643278555      -45.4515941526
        0.5095685362        0.4788511713      -45.5882095995
        0.5095685362        0.4933744872      -45.6508380135
        0.5095685362        0.5078978030      -45.6043402755
        0.5095685362        0.5224211189      -45.4476051917
        0.5095685362        0.5369444348      -45.2204836508
        0.5095685362        0.5514677506      -44.9917476457
        0.5095685362        0.5659910665      -44.8317468046
        0.5095685362        0.5805143823      -44.7798978837
        0.5095685362        0.5950376982      -44.8185177138
        0.5095685362        0.6095610141      -44.8613576779
        0.5095685362        0.6240843299      -44.7602503973
        0.5095685362        0.6386076458      -44.3289094138
        0.5095685362        0.6531309616      -43.3795147565
        0.5095685362        0.6676542775      -41.7644646635
        0.5095685362        0.6821775933      -39.4127956478
        0.5095685362        0.6967009092      -36.3503905786
        0.5095685362        0.7112242251      -32.6973213115
        0.5095685362        0.7257475409      -28.6437423475
        0.5095685362        0.7402708568      -24.4135351854
        0.5095685362        0.7547941726      -20.2278595525
        0.5095685362        0.7693174885      -16.2776902805
        0.5095685362        0.7838408044      -12.7082720841
        0.5095685362        0.7983641202       -9.6135525454
        0.5095685362        0.8128874361       -7.0372406434
        0.5095685362        0.8274107519       -4.9782080626
        0.5095685362        0.8419340678       -3.3992069985
        0.5095685362        0.8564573836       -2.2380213097
        0.5095685362        0.8709806995       -1.4195275877
        0.5095685362        0.8855040154       -0.8667160543
        0.5095685362        0.9000273312       -0.5090479235
        0.5095685362        0.9145506471       -0.2874156885
        0.5095685362        0.9290739629       -0.1559108285
        0.5095685362        0.9435972788       -0.0812130834
        0.5095685362        0.9581205947       -0.0406033696
        0.5095685362        0.9726439105       -0.0194772450
        0.5095685362        0.9871672264       -0.0089621591
        0.5095685362        1.0016905422       -0.0039551010
        0.5095685362        1.0162138581       -0.0016739827
        0.5095685362        1.0307371739       -0.0006795430
        0.5095685362        1.0452604898       -0.0002646058
        0.5095685362        1.0597838057       -0.0000988384
        0.5095685362        1.0743071215       -0.0000354203
        0.5095685362        1.0888304374       -0.0000121759
        0.5095685362        1.1033537532       -0.0000040134
        0.5095685362        1.1178770691       -0.0000012674
        0.5095685362        1.1324003850        0.0000000000
        0.5095685362        1.1469237008        0.0000000000
        0.5095685362        1.1614470167        0.0000000000
        0.5095685362        1.1759703325        0.0000000000
        0.5095685362        1.1904936484        0.0000000000
        0.5095685362        1.2050169643        0.0000000000
        0.5095685362        1.2195402801        0.0000000000
        0.5095685362        1.2340635960        0.0000000000
        0.5095685362        1.2485869118        0.0000000000
        0.5095685362        1.2631102277        0.0000000000
        0.5095685362        1.2776335435        0.0000000000
        0.5095685362        1.2921568594        0.0000000000
        0.5095685362        1.3066801753        0.0000000000
        0.5095685362        1.3212034911        0.0000000000
        0.5095685362        1.3357268070        0.0000000000
        0.5095685362        1.3502501228        0.0000000000
        0.5095685362        1.3647734387        0.0000000000
        0.5095685362        1.3792967546        0.0000000000
        0.5095685362        1.3938200704        0.0000000000
        0.5095685362        1.4083433863        0.0000000000
        0.5095685362        1.4228667021        0.0000000000
        0.5095685362        1.4373900180        0.0000000000
        0.5095685362        1.4519133338        0.0000000000
        0.5095685362        1.4664366497        0.0000000000
        0.5095685362        1.4809599656        0.0000000000
        0.5095685362        1.4954832814        0.0000000000
        0.5095685362        1.5100065973        0.0000000000
        0.5095685362        1.5245299131        0.0000000000
        0.5095685362        1.5390532290        0.0000000000

        0.5241506590        0.1012449590       -0.0202908610
        0.5241506590        0.1157682749       -0.0547325619
        0.5241506590        0.1302915907       -0.1365528062
        0.5241506590        0.1448149066       -0.3153658566
        0.5241506590        0.1593382224       -0.6748602567
        0.5241506590        0.1738615383       -1.3397377160
        0.5241506590        0.1883848542       -2.4710072027
        0.5241506590        0.2029081700       -4.2419742722
        0.5241506590        0.2174314859       -6.7932807396
        0.5241506590        0.2319548017      -10.1768800496
        0.5241506590        0.2464781176      -14.3104474690
        0.5241506590        0.2610014334      -18.9667158374
        0.5241506590        0.2755247493      -23.8108625872
        0.5241506590        0.2900480652      -28.4768767662
        0.5241506590        0.3045713810      -32.6534986492
        0.5241506590        0.3190946969      -36.1453400236
        0.5241506590        0.3336180127      -38.8889151963
        0.5241506590        0.3481413286      -40.9271671953
        0.5241506590        0.3626646445      -42.3642688111
        0.5241506590        0.3771879603      -43.3250633788
        0.5241506590        0.3917112762      -43.9321724850
        0.5241506590        0.4062345920      -44.2987151413
        0.5241506590        0.4207579079      -44.5259989702
        0.5241506590        0.4352812237      -44.6971778743
        0.5241506590        0.4498045396      -44.8660787787
        0.5241506590        0.4643278555      -45.0480774929
        0.5241506590        0.4788511713      -45.2215730854
        0.5241506590        0.4933744872      -45.3435128454
        0.5241506590        0.5078978030      -45.3742588912
        0.5241506590        0.5224211189      -45.3011493691
        0.5241506590        0.5369444348      -45.1498813935
        0.5241506590        0.5514677506      -44.9782177957
        0.5241506590        0.5659910665      -44.8543005970
        0.5241506590        0.5805143823      -44.8279174053
        0.5241506590        0.5950376982      -44.9048017297
        0.5241506590        0.6095610141      -45.0316992532
        0.5241506590        0.6240843299      -45.0959241572
        0.5241506590        0.6386076458      -44.9397640545
        0.5241506590        0.6531309616      -44.3876440415
        0.5241506590        0.6676542775      -43.2811907868
        0.5241506590        0.6821775933      -41.5139696295
        0.5241506590        0.6967009092      -39.0558462148
        0.5241506590        0.7112242251      -35.9594453223
        0.5241506590        0.7257475409      -32.3480402047
        0.5241506590        0.7402708568      -28.3914985752
        0.5241506590        0.7547941726      -24.2798475286
        0.5241506590        0.7693174885      -20.2012516833
        0.5241506590        0.7838408044      -16.3259073292
        0.5241506590        0.7983641202      -12.7940271231
        0.5241506590        0.8128874361       -9.7064739372
        0.5241506590        0.8274107519       -7.1188482669
        0.5241506590        0.8419340678       -5.0410205656
        0.5241506590        0.8564573836       -3.4430562297
        0.5241506590        0.8709806995       -2.2662592733
        0.5241506590        0.8855040154       -1.4364073518
        0.5241506590        0.9000273312       -0.8760541525
        0.5241506590        0.9145506471       -0.5137648663
        0.5241506590        0.9290739629       -0.2895265177
        0.5241506590        0.9435972788       -0.1566897834
        0.5241506590        0.9581205947       -0.0813958902
        0.5241506590        0.9726439105       -0.0405706877
        0.5241506590        0.9871672264       -0.0193988082
        0.5241506590        1.0016905422       -0.0088973487
        0.5241506590        1.0162138581       -0.0039146642
        0.5241506590        1.0307371739       -0.0016524781
        0.5241506590        1.0452604898       -0.0006693444
        0.5241506590        1.0597838057       -0.0002601776
        0.5241506590        1.0743071215       -0.0000970518
        0.5241506590        1.0888304374       -0.0000347332
        0.5241506590        1.1033537532       -0.0000119203
        0.5241506590        1.1178770691       -0.0000039199
        0.5241506590        1.1324003850       -0.0000012346
        0.5241506590        1.1469237008        0.0000000000
        0.5241506590        1.1614470167        0.0000000000
        0.5241506590        1.1759703325        0.0000000000
        0.5241506590        1.1904936484        0.0000000000
        0.5241506590        1.2050169643        0.0000000000
        0.5241506590        1.2195402801        0.0000000000
        0.5241506590        1.2340635960        0.0000000000
        0.5241506590        1.2485869118        0.0000000000
        0.5241506590        1.2631102277        0.0000000000
        0.5241506590        1.2776335435        0.0000000000
        0.5241506590        1.2921568594        0.0000000000
        0.5241506590        1.3066801753        0.0000000000
        0.5241506590        1.3212034911        0.0000000000
        0.5241506590        1.3357268070        0.0000000000
        0.5241506590        1.3502501228        0.0000000000
        0.5241506590        1.3647734387        0.0000000000
        0.5241506590        1.3792967546        0.0000000000
        0.5241506590        1.3938200704        0.0000000000
        0.5241506590        1.4083433863        0.0000000000
        0.5241506590        1.4228667021        0.0000000000
        0.5241506590        1.4373900180        0.0000000000
        0.5241506590        1.4519133338        0.0000000000
        0.5241506590        1.4664366497        0.0000000000
        0.5241506590        1.4809599656        0.0000000000
        0.5241506590        1.4954832814        0.0000000000
        0.5241506590        1.5100065973        0.0000000000
        0.5241506590        1.5245299131        0.0000000000
        0.5241506590        1.5390532290        0.0000000000

        0.5387327817        0.1012449590       -0.0135108674
        0.5387327817        0.1157682749       -0.0367191482
        0.5387327817        0.1302915907       -0.0923764856
        0.5387327817        0.1448149066       -0.2153306350
        0.5387327817        0.1593382224       -0.4656180426
        0.5387327817        0.1738615383       -0.9352879678
        0.5387327817        0.1883848542       -1.7482197613
        0.5387327817        0.2029081700       -3.0470826227
        0.5387327817        0.2174314859       -4.9647920532
        0.5387327817        0.2319548017       -7.5850147889
        0.5387327817        0.2464781176      -10.9044786246
        0.5387327817        0.2610014334      -14.8135834183
        0.5387327817        0.2755247493      -19.1068090877
        0.5387327817        0.2900480652      -23.5217527921
        0.5387327817        0.3045713810      -27.7923262769
        0.5387327817        0.3190946969      -31.6960996589
        0.5387327817        0.3336180127      -35.0813026971
        0.5387327817        0.3481413286      -37.8711778720
        0.5387327817        0.3626646445      -40.0537311350
        0.5387327817        0.3771879603      -41.6675056129
        0.5387327817        0.3917112762      -42.7892912035
        0.5387327817        0.4062345920      -43.5230160317
        0.5387327817        0.4207579079      -43.9858832687
        0.5387327817        0.4352812237      -44.2899037800
        0.5387327817        0.4498045396      -44.5220156780
        0.5387327817        0.4643278555      -44.7298257873
        0.5387327817        0.4788511713      -44.9196176545
        0.5387327817        0.4933744872      -45.0685359086
        0.5387327817        0.5078978030      -45.1464225577
        0.5387327817        0.5224211189      -45.1382357447
        0.5387327817        0.5369444348      -45.0576985757
        0.5387327817        0.5514677506      -44.9467852021
        0.5387327817        0.5659910665      -44.8616893507
        0.5387327817        0.5805143823      -44.8510149569
        0.5387327817        0.5950376982      -44.9338827868
        0.5387327817        0.6095610141      -45.0843565556
        0.5387327817        0.6240843299      -45.2258856518
        0.5387327817        0.6386076458      -45.2372699921
        0.5387327817        0.6531309616      -44.9700910518
        0.5387327817        0.6676542775      -44.2751874316
        0.5387327817        0.6821775933      -43.0321107850
        0.5387327817        0.6967009092      -41.1728231439
        0.5387327817        0.7112242251      -38.6924120443
        0.5387327817        0.7257475409      -35.6456292739
        0.5387327817        0.7402708568      -32.1345938220
        0.5387327817        0.7547941726      -28.2950248467
        0.5387327817        0.7693174885      -24.2847824654
        0.5387327817        0.7838408044      -20.2732147591
        0.5387327817        0.7983641202      -16.4278287435
        0.5387327817        0.8128874361      -12.8974500523
        0.5387327817        0.8274107519       -9.7953015464
        0.5387327817        0.8419340678       -7.1873872180
        0.5387327817        0.8564573836       -5.0898838531
        0.5387327817        0.8709806995       -3.4755912623
        0.5387327817        0.8855040154       -2.2864266389
        0.5387327817        0.9000273312       -1.4478512879
        0.5387327817        0.9145506471       -0.8817936024
        0.5387327817        0.9290739629       -0.5161163522
        0.5387327817        0.9435972788       -0.2901170066
        0.5387327817        0.9581205947       -0.1565376244
        0.5387327817        0.9726439105       -0.0810479198
        0.5387327817        0.9871672264       -0.0402610613
        0.5387327817        1.0016905422       -0.0191895608
        0.5387327817        1.0162138581       -0.0087770306
        0.5387327817        1.0307371739       -0.0038531458
        0.5387327817        1.0452604898       -0.0016237919
        0.5387327817        1.0597838057       -0.0006568941
        0.5387327817        1.0743071215       -0.0002550621
        0.5387327817        1.0888304374       -0.0000950193
        0.5387327817        1.1033537532       -0.0000339418
        0.5387327817        1.1178770691       -0.0000116166
        0.5387327817        1.1324003850       -0.0000038074
        0.5387327817        1.1469237008       -0.0000011946
        0.5387327817        1.1614470167        0.0000000000
        0.5387327817        1.1759703325        0.0000000000
        0.5387327817        1.1904936484        0.0000000000
        0.5387327817        1.2050169643        0.0000000000
        0.5387327817        1.2195402801        0.0000000000
        0.5387327817        1.2340635960        0.0000000000
        0.5387327817        1.2485869118        0.0000000000
        0.5387327817        1.2631102277        0.0000000000
        0.5387327817        1.2776335435        0.0000000000
        0.5387327817        1.2921568594        0.0000000000
        0.5387327817        1.3066801753        0.0000000000
        0.5387327817        1.3212034911        0.0000000000
        0.5387327817        1.3357268070        0.0000000000
        0.5387327817        1.3502501228        0.0000000000
        0.5387327817        1.3647734387        0.0000000000
        0.5387327817        1.3792967546        0.0000000000
        0.5387327817        1.3938200704        0.0000000000
        0.5387327817        1.4083433863        0.0000000000
        0.5387327817        1.4228667021        0.0000000000
        0.5387327817        1.4373900180        0.0000000000
        0.5387327817        1.4519133338        0.0000000000
        0.5387327817        1.4664366497        0.0000000000
        0.5387327817        1.4809599656        0.0000000000
        0.5387327817        1.4954832814        0.0000000000
        0.5387327817        1.5100065973        0.0000000000
        0.5387327817        1.5245299131        0.0000000000
        0.5387327817        1.5390532290        0.0000000000

        0.5533149045        0.1012449590       -0.0085002725
        0.5533149045        0.1157682749       -0.0232966110
        0.5533149045        0.1302915907       -0.0591608857
        0.5533149045        0.1448149066       -0.1393646421
        0.5533149045        0.1593382224       -0.3049583898
        0.5533149045        0.1738615383       -0.6208865595
        0.5533149045        0.1883848542       -1.1784801064
        0.5533149045        0.2029081700       -2.0902012721
        0.5533149045        0.2174314859       -3.4738434056
        0.5533149045        0.2319548017       -5.4273280422
        0.5533149045        0.2464781176       -8.0004213972
        0.5533149045        0.2610014334      -11.1730823286
        0.5533149045        0.2755247493      -14.8489847555
        0.5533149045        0.2900480652      -18.8669513009
        0.5533149045        0.3045713810      -23.0258545830
        0.5533149045        0.3190946969      -27.1143659917
        0.5533149045        0.3336180127      -30.9378095014
        0.5533149045        0.3481413286      -34.3385149672
        0.5533149045        0.3626646445      -37.2096734897
        0.5533149045        0.3771879603      -39.5033840433
        0.5533149045        0.3917112762      -41.2320695300
        0.5533149045        0.4062345920      -42.4613342593
        0.5533149045        0.4207579079      -43.2935306728
        0.5533149045        0.4352812237      -43.8445156528
        0.5533149045        0.4498045396      -44.2193454602
        0.5533149045        0.4643278555      -44.4939018255
        0.5533149045        0.4788511713      -44.7077434756
        0.5533149045        0.4933744872      -44.8694830274
        0.5533149045        0.5078978030      -44.9714465315
        0.5533149045        0.5224211189      -45.0071975623
        0.5533149045        0.5369444348      -44.9849136639
        0.5533149045        0.5514677506      -44.9316936990
        0.5533149045        0.5659910665      -44.8876719710
        0.5533149045        0.5805143823      -44.8926085542
        0.5533149045        0.5950376982      -44.9697638328
        0.5533149045        0.6095610141      -45.1118358050
        0.5533149045        0.6240843299      -45.2725375514
        0.5533149045        0.6386076458      -45.3663403645
        0.5533149045        0.6531309616      -45.2779339278
        0.5533149045        0.6676542775      -44.8806751341
        0.5533149045        0.6821775933      -44.0593908165
        0.5533149045        0.6967009092      -42.7298851699
        0.5533149045        0.7112242251      -40.8488661693
        0.5533149045        0.7257475409      -38.4139743411
        0.5533149045        0.7402708568      -35.4596354850
        0.5533149045        0.7547941726      -32.0551569438
        0.5533149045        0.7693174885      -28.3061615007
        0.5533149045        0.7838408044      -24.3541660729
        0.5533149045        0.7983641202      -20.3677550846
        0.5533149045        0.8128874361      -16.5235039940
        0.5533149045        0.8274107519      -12.9814107952
        0.5533149045        0.8419340678       -9.8629855694
        0.5533149045        0.8564573836       -7.2385863559
        0.5533149045        0.8709806995       -5.1261241539
        0.5533149045        0.8855040154       -3.4990935038
        0.5533149045        0.9000273312       -2.2998478257
        0.5533149045        0.9145506471       -1.4540755326
        0.5533149045        0.9290739629       -0.8835592656
        0.5533149045        0.9435972788       -0.5156329258
        0.5533149045        0.9581205947       -0.2888664888
        0.5533149045        0.9726439105       -0.1553126092
        0.5533149045        0.9871672264       -0.0801430204
        0.5533149045        1.0016905422       -0.0396952198
        0.5533149045        1.0162138581       -0.0188763242
        0.5533149045        1.0307371739       -0.0086194915
        0.5533149045        1.0452604898       -0.0037796672
        0.5533149045        1.0597838057       -0.0015913627
        0.5533149045        1.0743071215       -0.0006430944
        0.5533149045        1.0888304374       -0.0002493025
        0.5533149045        1.1033537532       -0.0000926467
        0.5533149045        1.1178770691       -0.0000329823
        0.5533149045        1.1324003850       -0.0000112433
        0.5533149045        1.1469237008       -0.0000036697
        0.5533149045        1.1614470167       -0.0000011455
        0.5533149045        1.1759703325        0.0000000000
        0.5533149045        1.1904936484        0.0000000000
        0.5533149045        1.2050169643        0.0000000000
        0.5533149045        1.2195402801        0.0000000000
        0.5533149045        1.2340635960        0.0000000000
        0.5533149045        1.2485869118        0.0000000000
        0.5533149045        1.2631102277        0.0000000000
        0.5533149045        1.2776335435        0.0000000000
        0.5533149045        1.2921568594        0.0000000000
        0.5533149045        1.3066801753        0.0000000000
        0.5533149045        1.3212034911        0.0000000000
        0.5533149045        1.3357268070        0.0000000000
        0.5533149045        1.3502501228        0.0000000000
        0.5533149045        1.3647734387        0.0000000000
        0.5533149045        1.3792967546        0.0000000000
        0.5533149045        1.3938200704        0.0000000000
        0.5533149045        1.4083433863        0.0000000000
        0.5533149045        1.4228667021        0.0000000000
        0.5533149045        1.4373900180        0.0000000000
        0.5533149045        1.4519133338        0.0000000000
        0.5533149045        1.4664366497        0.0000000000
        0.5533149045        1.4809599656        0.0000000000
        0.5533149045        1.4954832814        0.0000000000
        0.5533149045        1.5100065973        0.0000000000
        0.5533149045        1.5245299131        0.0000000000
        0.5533149045        1.5390532290        0.0000000000

        0.5678970272        0.1012449590       -0.0050457480
        0.5678970272        0.1157682749       -0.0139599984
        0.5678970272        0.1302915907       -0.0358287649
        0.5678970272        0.1448149066       -0.0854178118
        0.5678970272        0.1593382224       -0.1894654844
        0.5678970272        0.1738615383       -0.3917426514
        0.5678970272        0.1883848542       -0.7567116684
        0.5678970272        0.2029081700       -1.3691387720
        0.5678970272        0.2174314859       -2.3272643776
        0.5678970272        0.2319548017       -3.7288818816
        0.5678970272        0.2464781176       -5.6524655518
        0.5678970272        0.2610014334       -8.1379283053
        0.5678970272        0.2755247493      -11.1722077472
        0.5678970272        0.2900480652      -14.6833191604
        0.5678970272        0.3045713810      -18.5439236946
        0.5678970272        0.3190946969      -22.5834840088
        0.5678970272        0.3336180127      -26.6073398961
        0.5678970272        0.3481413286      -30.4206847732
        0.5678970272        0.3626646445      -33.8543320283
        0.5678970272        0.3771879603      -36.7874678068
        0.5678970272        0.3917112762      -39.1618311016
        0.5678970272        0.4062345920      -40.9833621045
        0.5678970272        0.4207579079      -42.3110831498
        0.5678970272        0.4352812237      -43.2369940853
        0.5678970272        0.4498045396      -43.8631167096
        0.5678970272        0.4643278555      -44.2817614490
        0.5678970272        0.4788511713      -44.5631931034
        0.5678970272        0.4933744872      -44.7522441346
        0.5678970272        0.5078978030      -44.8729098956
        0.5678970272        0.5224211189      -44.9379674652
        0.5678970272        0.5369444348      -44.9594548512
        0.5678970272        0.5514677506      -44.9558196262
        0.5678970272        0.5659910665      -44.9529675515
        0.5678970272        0.5805143823      -44.9788925969
        0.5678970272        0.5950376982      -45.0538852400
        0.5678970272        0.6095610141      -45.1795113272
        0.5678970272        0.6240843299      -45.3297371240
        0.5678970272        0.6386076458      -45.4474322912
        0.5678970272        0.6531309616      -45.4487988539
        0.5678970272        0.6676542775      -45.2358529665
        0.5678970272        0.6821775933      -44.7129280443
        0.5678970272        0.6967009092      -43.8001605631
        0.5678970272        0.7112242251      -42.4387495035
        0.5678970272        0.7257475409      -40.5893658728
        0.5678970272        0.7402708568      -38.2311110273
        0.5678970272        0.7547941726      -35.3678994117
        0.5678970272        0.7693174885      -32.0417626220
        0.5678970272        0.7838408044      -28.3446140262
        0.5678970272        0.7983641202      -24.4184415904
        0.5678970272        0.8128874361      -20.4398988089
        0.5678970272        0.8274107519      -16.5937808520
        0.5678970272        0.8419340678      -13.0447887199
        0.5678970272        0.8564573836       -9.9161221694
        0.5678970272        0.8709806995       -7.2790196895
        0.5678970272        0.8855040154       -5.1529166977
        0.5678970272        0.9000273312       -3.5134097322
        0.5678970272        0.9145506471       -2.3046301681
        0.5678970272        0.9290739629       -1.4529914618
        0.5678970272        0.9435972788       -0.8798850281
        0.5678970272        0.9581205947       -0.5116006091
        0.5678970272        0.9726439105       -0.2855872529
        0.5678970272        0.9871672264       -0.1530731051
        0.5678970272        1.0016905422       -0.0787963386
        0.5678970272        1.0162138581       -0.0389627566
        0.5678970272        1.0307371739       -0.0185082826
        0.5678970272        1.0452604898       -0.0084450786
        0.5678970272        1.0597838057       -0.0037000549
        0.5678970272        1.0743071215       -0.0015557456
        0.5678970272        1.0888304374       -0.0006273360
        0.5678970272        1.1033537532       -0.0002424385
        0.5678970272        1.1178770691       -0.0000897457
        0.5678970272        1.1324003850       -0.0000318168
        0.5678970272        1.1469237008       -0.0000108047
        0.5678970272        1.1614470167       -0.0000035139
        0.5678970272        1.1759703325       -0.0000010964
        0.5678970272        1.1904936484        0.0000000000
        0.5678970272        1.2050169643        0.0000000000
        0.5678970272        1.2195402801        0.0000000000
        0.5678970272        1.2340635960        0.0000000000
        0.5678970272        1.2485869118        0.0000000000
        0.5678970272        1.2631102277        0.0000000000
        0.5678970272        1.2776335435        0.0000000000
        0.5678970272        1.2921568594        0.0000000000
        0.5678970272        1.3066801753        0.0000000000
        0.5678970272        1.3212034911        0.0000000000
        0.5678970272        1.3357268070        0.0000000000
        0.5678970272        1.3502501228        0.0000000000
        0.5678970272        1.3647734387        0.0000000000
        0.5678970272        1.3792967546        0.0000000000
        0.5678970272        1.3938200704        0.0000000000
        0.5678970272        1.4083433863        0.0000000000
        0.5678970272        1.4228667021        0.0000000000
        0.5678970272        1.4373900180        0.0000000000
        0.5678970272        1.4519133338        0.0000000000
        0.5678970272        1.4664366497        0.0000000000
        0.5678970272        1.4809599656        0.0000000000
        0.5678970272        1.4954832814        0.0000000000
        0.5678970272        1.5100065973        0.0000000000
        0.5678970272        1.5245299131        0.0000000000
        0.5678970272        1.5390532290        0.0000000000

        0.5824791500        0.1012449590       -0.0028229796
        0.5824791500        0.1157682749       -0.0078938851
        0.5824791500        0.1302915907       -0.0205048718
        0.5824791500        0.1448149066       -0.0495553224
        0.5824791500        0.1593382224       -0.1116335967
        0.5824791500        0.1738615383       -0.2349142170
        0.5824791500        0.1883848542       -0.4629289883
        0.5824791500        0.2029081700       -0.8567107788
        0.5824791500        0.2174314859       -1.4935675854
        0.5824791500        0.2319548017       -2.4612047238
        0.5824791500        0.2464781176       -3.8470420396
        0.5824791500        0.2610014334       -5.7239264132
        0.5824791500        0.2755247493       -8.1344805299
        0.5824791500        0.2900480652      -11.0768695769
        0.5824791500        0.3045713810      -14.4950243619
        0.5824791500        0.3190946969      -18.2764485112
        0.5824791500        0.3336180127      -22.2601776859
        0.5824791500        0.3481413286      -26.2554711256
        0.5824791500        0.3626646445      -30.0683948257
        0.5824791500        0.3771879603      -33.5300688843
        0.5824791500        0.3917112762      -36.5191699374
        0.5824791500        0.4062345920      -38.9733543507
        0.5824791500        0.4207579079      -40.8884421347
        0.5824791500        0.4352812237      -42.3079944968
        0.5824791500        0.4498045396      -43.3075647641
        0.5824791500        0.4643278555      -43.9775401325
        0.5824791500        0.4788511713      -44.4074886770
        0.5824791500        0.4933744872      -44.6743004649
        0.5824791500        0.5078978030      -44.8359785683
        0.5824791500        0.5224211189      -44.9318481369
        0.5824791500        0.5369444348      -44.9879220274
        0.5824791500        0.5514677506      -45.0241062609
        0.5824791500        0.5659910665      -45.0593068744
        0.5824791500        0.5805143823      -45.1118946201
        0.5824791500        0.5950376982      -45.1954447851
        0.5824791500        0.6095610141      -45.3116917882
        0.5824791500        0.6240843299      -45.4436409147
        0.5824791500        0.6386076458      -45.5520949014
        0.5824791500        0.6531309616      -45.5782986364
        0.5824791500        0.6676542775      -45.4529486328
        0.5824791500        0.6821775933      -45.1076354266
        0.5824791500        0.6967009092      -44.4820109692
        0.5824791500        0.7112242251      -43.5224487630
        0.5824791500        0.7257475409      -42.1753675938
        0.5824791500        0.7402708568      -40.3847129880
        0.5824791500        0.7547941726      -38.1017851582
        0.5824791500        0.7693174885      -35.3065648036
        0.5824791500        0.7838408044      -32.0301213833
        0.5824791500        0.7983641202      -28.3654187121
        0.5824791500        0.8128874361      -24.4601700983
        0.5824791500        0.8274107519      -20.4947617709
        0.5824791500        0.8419340678      -16.6540175315
        0.5824791500        0.8564573836      -13.1014355312
        0.5824791500        0.8709806995       -9.9608709913
        0.5824791500        0.8855040154       -7.3070179294
        0.5824791500        0.9000273312       -5.1641323606
        0.5824791500        0.9145506471       -3.5117613709
        0.5824791500        0.9290739629       -2.2957256094
        0.5824791500        0.9435972788       -1.4419010420
        0.5824791500        0.9581205947       -0.8699054270
        0.5824791500        0.9726439105       -0.5041339052
        0.5824791500        0.9871672264       -0.2806981635
        0.5824791500        1.0016905422       -0.1501911515
        0.5824791500        1.0162138581       -0.0772334316
        0.5824791500        1.0307371739       -0.0381662754
        0.5824791500        1.0452604898       -0.0181183483
        0.5824791500        1.0597838057       -0.0082580260
        0.5824791500        1.0743071215       -0.0036111910
        0.5824791500        1.0888304374       -0.0015140468
        0.5824791500        1.1033537532       -0.0006082845
        0.5824791500        1.1178770691       -0.0002341195
        0.5824791500        1.1324003850       -0.0000863348
        0.5824791500        1.1469237008       -0.0000305188
        0.5824791500        1.1614470167       -0.0000103452
        0.5824791500        1.1759703325       -0.0000033678
        0.5824791500        1.1904936484       -0.0000010533
        0.5824791500        1.2050169643        0.0000000000
        0.5824791500        1.2195402801        0.0000000000
        0.5824791500        1.2340635960        0.0000000000
        0.5824791500        1.2485869118        0.0000000000
        0.5824791500        1.2631102277        0.0000000000
        0.5824791500        1.2776335435        0.0000000000
        0.5824791500        1.2921568594        0.0000000000
        0.5824791500        1.3066801753        0.0000000000
        0.5824791500        1.3212034911        0.0000000000
        0.5824791500        1.3357268070        0.0000000000
        0.5824791500        1.3502501228        0.0000000000
        0.5824791500        1.3647734387        0.0000000000
        0.5824791500        1.3792967546        0.0000000000
        0.5824791500        1.3938200704        0.0000000000
        0.5824791500        1.4083433863        0.0000000000
        0.5824791500        1.4228667021        0.0000000000
        0.5824791500        1.4373900180        0.0000000000
        0.5824791500        1.4519133338        0.0000000000
        0.5824791500        1.4664366497        0.0000000000
        0.5824791500        1.4809599656        0.0000000000
        0.5824791500        1.4954832814        0.0000000000
        0.5824791500        1.5100065973        0.0000000000
        0.5824791500        1.5245299131        0.0000000000
        0.5824791500        1.5390532290        0.0000000000

        0.5970612728        0.1012449590       -0.0014876524
        0.5970612728        0.1157682749       -0.0042103362
        0.5970612728        0.1302915907       -0.0110869803
        0.5970612728        0.1448149066       -0.0272134644
        0.5970612728        0.1593382224       -0.0623944920
        0.5970612728        0.1738615383       -0.1339521032
        0.5970612728        0.1883848542       -0.2700040603
        0.5970612728        0.2029081700       -0.5125039363
        0.5970612728        0.2174314859       -0.9189683985
        0.5970612728        0.2319548017       -1.5616619570
        0.5970612728        0.2464781176       -2.5231556518
        0.5970612728        0.2610014334       -3.8876254409
        0.5970612728        0.2755247493       -5.7280202570
        0.5970612728        0.2900480652       -8.0903934399
        0.5970612728        0.3045713810      -10.9782321555
        0.5970612728        0.3190946969      -14.3410463615
        0.5970612728        0.3336180127      -18.0717550393
        0.5970612728        0.3481413286      -22.0155924702
        0.5970612728        0.3626646445      -25.9895659938
        0.5970612728        0.3771879603      -29.8076865181
        0.5970612728        0.3917112762      -33.3054967958
        0.5970612728        0.4062345920      -36.3587111220
        0.5970612728        0.4207579079      -38.8937540099
        0.5970612728        0.4352812237      -40.8903860912
        0.5970612728        0.4498045396      -42.3773124232
        0.5970612728        0.4643278555      -43.4215253234
        0.5970612728        0.4788511713      -44.1127082773
        0.5970612728        0.4933744872      -44.5457158921
        0.5970612728        0.5078978030      -44.8056132839
        0.5970612728        0.5224211189      -44.9592334695
        0.5970612728        0.5369444348      -45.0543279208
        0.5970612728        0.5514677506      -45.1238177384
        0.5970612728        0.5659910665      -45.1908272396
        0.5970612728        0.5805143823      -45.2711500923
        0.5970612728        0.5950376982      -45.3723654827
        0.5970612728        0.6095610141      -45.4909350553
        0.5970612728        0.6240843299      -45.6094347280
        0.5970612728        0.6386076458      -45.6961712735
        0.5970612728        0.6531309616      -45.7089694342
        0.5970612728        0.6676542775      -45.6028950988
        0.5970612728        0.6821775933      -45.3380299429
        0.5970612728        0.6967009092      -44.8810861425
        0.5970612728        0.7112242251      -44.1975558160
        0.5970612728        0.7257475409      -43.2389264758
        0.5970612728        0.7402708568      -41.9360125739
        0.5970612728        0.7547941726      -40.2078308431
        0.5970612728        0.7693174885      -37.9856574970
        0.5970612728        0.7838408044      -35.2415526939
        0.5970612728        0.7983641202      -32.0078300263
        0.5970612728        0.8128874361      -28.3798905378
        0.5970612728        0.8274107519      -24.5037226933
        0.5970612728        0.8419340678      -20.5546524649
        0.5970612728        0.8564573836      -16.7138266296
        0.5970612728        0.8709806995      -13.1462540983
        0.5970612728        0.8855040154       -9.9824287264
        0.5970612728        0.9000273312       -7.3054900390
        0.5970612728        0.9145506471       -5.1460973195
        0.5970612728        0.9290739629       -3.4861501064
        0.5970612728        0.9435972788       -2.2701725953
        0.5970612728        0.9581205947       -1.4209207430
        0.5970612728        0.9726439105       -0.8549227099
        0.5970612728        0.9871672264       -0.4945469199
        0.5970612728        1.0016905422       -0.2750780923
        0.5970612728        1.0162138581       -0.1471071586
        0.5970612728        1.0307371739       -0.0756126923
        0.5970612728        1.0452604898       -0.0373328263
        0.5970612728        1.0597838057       -0.0176933243
        0.5970612728        1.0743071215       -0.0080432663
        0.5970612728        1.0888304374       -0.0035051309
        0.5970612728        1.1033537532       -0.0014638298
        0.5970612728        1.1178770691       -0.0005858869
        0.5970612728        1.1324003850       -0.0002248342
        0.5970612728        1.1469237008       -0.0000827857
        0.5970612728        1.1614470167       -0.0000292675
        0.5970612728        1.1759703325       -0.0000099469
        0.5970612728        1.1904936484       -0.0000032513
        0.5970612728        1.2050169643       -0.0000010218
        0.5970612728        1.2195402801        0.0000000000
        0.5970612728        1.2340635960        0.0000000000
        0.5970612728        1.2485869118        0.0000000000
        0.5970612728        1.2631102277        0.0000000000
        0.5970612728        1.2776335435        0.0000000000
        0.5970612728        1.2921568594        0.0000000000
        0.5970612728        1.3066801753        0.0000000000
        0.5970612728        1.3212034911        0.0000000000
        0.5970612728        1.3357268070        0.0000000000
        0.5970612728        1.3502501228        0.0000000000
        0.5970612728        1.3647734387        0.0000000000
        0.5970612728        1.3792967546        0.0000000000
        0.5970612728        1.3938200704        0.0000000000
        0.5970612728        1.4083433863        0.0000000000
        0.5970612728        1.4228667021        0.0000000000
        0.5970612728        1.4373900180        0.0000000000
        0.5970612728        1.4519133338        0.0000000000
        0.5970612728        1.4664366497        0.0000000000
        0.5970612728        1.4809599656        0.0000000000
        0.5970612728        1.4954832814        0.0000000000
        0.5970612728        1.5100065973        0.0000000000
        0.5970612728        1.5245299131        0.0000000000
        0.5970612728        1.5390532290        0.0000000000

        0.6116433955        0.1012449590       -0.0007382606
        0.6116433955        0.1157682749       -0.0021181861
        0.6116433955        0.1302915907       -0.0056650931
        0.6116433955        0.1448149066       -0.0141528846
        0.6116433955        0.1593382224       -0.0331058891
        0.6116433955        0.1738615383       -0.0726995993
        0.6116433955        0.1883848542       -0.1503026303
        0.6116433955        0.2029081700       -0.2934363809
        0.6116433955        0.2174314859       -0.5426194058
        0.6116433955        0.2319548017       -0.9532173153
        0.6116433955        0.2464781176       -1.5951117222
        0.6116433955        0.2610014334       -2.5488721832
        0.6116433955        0.2755247493       -3.8974044056
        0.6116433955        0.2900480652       -5.7130278688
        0.6116433955        0.3045713810       -8.0416376999
        0.6116433955        0.3190946969      -10.8874926910
        0.6116433955        0.3336180127      -14.2031626475
        0.6116433955        0.3481413286      -17.8882967183
        0.6116433955        0.3626646445      -21.7982229124
        0.6116433955        0.3771879603      -25.7603554685
        0.6116433955        0.3917112762      -29.5946977071
        0.6116433955        0.4062345920      -33.1349256536
        0.6116433955        0.4207579079      -36.2475173098
        0.6116433955        0.4352812237      -38.8466758893
        0.6116433955        0.4498045396      -40.9022719159
        0.6116433955        0.4643278555      -42.4381820293
        0.6116433955        0.4788511713      -43.5206187550
        0.6116433955        0.4933744872      -44.2397787263
        0.6116433955        0.5078978030      -44.6909478374
        0.6116433955        0.5224211189      -44.9608007256
        0.6116433955        0.5369444348      -45.1210458774
        0.6116433955        0.5514677506      -45.2273738729
        0.6116433955        0.5659910665      -45.3198942399
        0.6116433955        0.5805143823      -45.4227221713
        0.6116433955        0.5950376982      -45.5430916366
        0.6116433955        0.6095610141      -45.6716946096
        0.6116433955        0.6240843299      -45.7853387671
        0.6116433955        0.6386076458      -45.8520230503
        0.6116433955        0.6531309616      -45.8381124293
        0.6116433955        0.6676542775      -45.7163598524
        0.6116433955        0.6821775933      -45.4711816202
        0.6116433955        0.6967009092      -45.0960261669
        0.6116433955        0.7112242251      -44.5806234486
        0.6116433955        0.7257475409      -43.8933806515
        0.6116433955        0.7402708568      -42.9703526114
        0.6116433955        0.7547941726      -41.7205040315
        0.6116433955        0.7693174885      -40.0474714434
        0.6116433955        0.7838408044      -37.8781838191
        0.6116433955        0.7983641202      -35.1861388714
        0.6116433955        0.8128874361      -32.0024753656
        0.6116433955        0.8274107519      -28.4152655152
        0.6116433955        0.8419340678      -24.5607769775
        0.6116433955        0.8564573836      -20.6092093223
        0.6116433955        0.8709806995      -16.7453424158
        0.6116433955        0.8855040154      -13.1450140162
        0.6116433955        0.9000273312       -9.9511714825
        0.6116433955        0.9145506471       -7.2555116771
        0.6116433955        0.9290739629       -5.0909543929
        0.6116433955        0.9435972788       -3.4364793224
        0.6116433955        0.9581205947       -2.2314610807
        0.6116433955        0.9726439105       -1.3940029247
        0.6116433955        0.9871672264       -0.8378429434
        0.6116433955        1.0016905422       -0.4844415190
        0.6116433955        1.0162138581       -0.2693714296
        0.6116433955        1.0307371739       -0.1439596765
        0.6116433955        1.0452604898       -0.0738900659
        0.6116433955        1.0597838057       -0.0363957722
        0.6116433955        1.0743071215       -0.0171931550
        0.6116433955        1.0888304374       -0.0077864260
        0.6116433955        1.1033537532       -0.0033805977
        0.6116433955        1.1178770691       -0.0014075974
        0.6116433955        1.1324003850       -0.0005624530
        0.6116433955        1.1469237008       -0.0002158679
        0.6116433955        1.1614470167       -0.0000796377
        0.6116433955        1.1759703325       -0.0000282676
        0.6116433955        1.1904936484       -0.0000096574
        0.6116433955        1.2050169643       -0.0000031754
        0.6116433955        1.2195402801       -0.0000010053
        0.6116433955        1.2340635960        0.0000000000
        0.6116433955        1.2485869118        0.0000000000
        0.6116433955        1.2631102277        0.0000000000
        0.6116433955        1.2776335435        0.0000000000
        0.6116433955        1.2921568594        0.0000000000
        0.6116433955        1.3066801753        0.0000000000
        0.6116433955        1.3212034911        0.0000000000
        0.6116433955        1.3357268070        0.0000000000
        0.6116433955        1.3502501228        0.0000000000
        0.6116433955        1.3647734387        0.0000000000
        0.6116433955        1.3792967546        0.0000000000
        0.6116433955        1.3938200704        0.0000000000
        0.6116433955        1.4083433863        0.0000000000
        0.6116433955        1.4228667021        0.0000000000
        0.6116433955        1.4373900180        0.0000000000
        0.6116433955        1.4519133338        0.0000000000
        0.6116433955        1.4664366497        0.0000000000
        0.6116433955        1.4809599656        0.0000000000
        0.6116433955        1.4954832814        0.0000000000
        0.6116433955        1.5100065973        0.0000000000
        0.6116433955        1.5245299131        0.0000000000
        0.6116433955        1.5390532290        0.0000000000

        0.6262255183        0.1012449590       -0.0003450818
        0.6262255183        0.1157682749       -0.0010056147
        0.6262255183        0.1302915907       -0.0027374747
        0.6262255183        0.1448149066       -0.0069774156
        0.6262255183        0.1593382224       -0.0166949894
        0.6262255183        0.1738615383       -0.0376038728
        0.6262255183        0.1883848542       -0.0799633526
        0.6262255183        0.2029081700       -0.1609972418
        0.6262255183        0.2174314859       -0.3077621340
        0.6262255183        0.2319548017       -0.5599790309
        0.6262255183        0.2464781176       -0.9719263062
        0.6262255183        0.2610014334       -1.6121033500
        0.6262255183        0.2755247493       -2.5592767946
        0.6262255183        0.2900480652       -3.8940362169
        0.6262255183        0.3045713810       -5.6862439062
        0.6262255183        0.3190946969       -7.9804217253
        0.6262255183        0.3336180127      -10.7823710361
        0.6262255183        0.3481413286      -14.0503958434
        0.6262255183        0.3626646445      -17.6933384749
        0.6262255183        0.3771879603      -21.5760512844
        0.6262255183        0.3917112762      -25.5318390082
        0.6262255183        0.4062345920      -29.3808519986
        0.6262255183        0.4207579079      -32.9525128309
        0.6262255183        0.4352812237      -36.1082612006
        0.6262255183        0.4498045396      -38.7591594924
        0.6262255183        0.4643278555      -40.8732107921
        0.6262255183        0.4788511713      -42.4706156310
        0.6262255183        0.4933744872      -43.6101140900
        0.6262255183        0.5078978030      -44.3727546311
        0.6262255183        0.5224211189      -44.8485740639
        0.6262255183        0.5369444348      -45.1275894262
        0.6262255183        0.5514677506      -45.2927118049
        0.6262255183        0.5659910665      -45.4118972340
        0.6262255183        0.5805143823      -45.5299460729
        0.6262255183        0.5950376982      -45.6634585397
        0.6262255183        0.6095610141      -45.8022732355
        0.6262255183        0.6240843299      -45.9174983315
        0.6262255183        0.6386076458      -45.9732300698
        0.6262255183        0.6531309616      -45.9384811553
        0.6262255183        0.6676542775      -45.7965156810
        0.6262255183        0.6821775933      -45.5485278502
        0.6262255183        0.6967009092      -45.2082116829
        0.6262255183        0.7112242251      -44.7864587232
        0.6262255183        0.7257475409      -44.2716901905
        0.6262255183        0.7402708568      -43.6163374317
        0.6262255183        0.7547941726      -42.7380716399
        0.6262255183        0.7693174885      -41.5359303061
        0.6262255183        0.7838408044      -39.9134232551
        0.6262255183        0.7983641202      -37.7994796469
        0.6262255183        0.8128874361      -35.1631991084
        0.6262255183        0.8274107519      -32.0235477973
        0.6262255183        0.8419340678      -28.4554107922
        0.6262255183        0.8564573836      -24.5898026307
        0.6262255183        0.8709806995      -20.6036547702
        0.6262255183        0.8855040154      -16.6970483111
        0.6262255183        0.9000273312      -13.0618309696
        0.6262255183        0.9145506471       -9.8507246073
        0.6262255183        0.9290739629       -7.1565444668
        0.6262255183        0.9435972788       -5.0068201503
        0.6262255183        0.9581205947       -3.3728682952
        0.6262255183        0.9726439105       -2.1877239958
        0.6262255183        0.9871672264       -1.3660630987
        0.6262255183        1.0016905422       -0.8208656586
        0.6262255183        1.0162138581       -0.4743883021
        0.6262255183        1.0307371739       -0.2634630657
        0.6262255183        1.0452604898       -0.1404990338
        0.6262255183        1.0597838057       -0.0718931797
        0.6262255183        1.0743071215       -0.0352832449
        0.6262255183        1.0888304374       -0.0166064388
        0.6262255183        1.1033537532       -0.0074978417
        0.6262255183        1.1178770691       -0.0032494558
        0.6262255183        1.1324003850       -0.0013528483
        0.6262255183        1.1469237008       -0.0005415276
        0.6262255183        1.1614470167       -0.0002085600
        0.6262255183        1.1759703325       -0.0000773331
        0.6262255183        1.1904936484       -0.0000276131
        0.6262255183        1.2050169643       -0.0000094932
        0.6262255183        1.2195402801       -0.0000031421
        0.6262255183        1.2340635960       -0.0000010006
        0.6262255183        1.2485869118        0.0000000000
        0.6262255183        1.2631102277        0.0000000000
        0.6262255183        1.2776335435        0.0000000000
        0.6262255183        1.2921568594        0.0000000000
        0.6262255183        1.3066801753        0.0000000000
        0.6262255183        1.3212034911        0.0000000000
        0.6262255183        1.3357268070        0.0000000000
        0.6262255183        1.3502501228        0.0000000000
        0.6262255183        1.3647734387        0.0000000000
        0.6262255183        1.3792967546        0.0000000000
        0.6262255183        1.3938200704        0.0000000000
        0.6262255183        1.4083433863        0.0000000000
        0.6262255183        1.4228667021        0.0000000000
        0.6262255183        1.4373900180        0.0000000000
        0.6262255183        1.4519133338        0.0000000000
        0.6262255183        1.4664366497        0.0000000000
        0.6262255183        1.4809599656        0.0000000000
        0.6262255183        1.4954832814        0.0000000000
        0.6262255183        1.5100065973        0.0000000000
        0.6262255183        1.5245299131        0.0000000000
        0.6262255183        1.5390532290        0.0000000000

        0.6408076410        0.1012449590       -0.0001520267
        0.6408076410        0.1157682749       -0.0004509390
        0.6408076410        0.1302915907       -0.0012524303
        0.6408076410        0.1448149066       -0.0032654296
        0.6408076410        0.1593382224       -0.0080142032
        0.6408076410        0.1738615383       -0.0185667244
        0.6408076410        0.1883848542       -0.0407167023
        0.6408076410        0.2029081700       -0.0847439057
        0.6408076410        0.2174314859       -0.1677860970
        0.6408076410        0.2319548017       -0.3166442136
        0.6408076410        0.2464781176       -0.5704945383
        0.6408076410        0.2610014334       -0.9825641476
        0.6408076410        0.2755247493       -1.6195287760
        0.6408076410        0.2900480652       -2.5574816305
        0.6408076410        0.3045713810       -3.8739693932
        0.6408076410        0.3190946969       -5.6366734619
        0.6408076410        0.3336180127       -7.8903959923
        0.6408076410        0.3481413286      -10.6446431333
        0.6408076410        0.3626646445      -13.8642050476
        0.6408076410        0.3771879603      -17.4650135027
        0.6408076410        0.3917112762      -21.3173619611
        0.6408076410        0.4062345920      -25.2578188718
        0.6408076410        0.4207579079      -29.1091213412
        0.6408076410        0.4352812237      -32.7041879669
        0.6408076410        0.4498045396      -35.9078830378
        0.6408076410        0.4643278555      -38.6305436162
        0.6408076410        0.4788511713      -40.8310916936
        0.6408076410        0.4933744872      -42.5124963262
        0.6408076410        0.5078978030      -43.7147563262
        0.6408076410        0.5224211189      -44.5085628188
        0.6408076410        0.5369444348      -44.9882943896
        0.6408076410        0.5514677506      -45.2604262019
        0.6408076410        0.5659910665      -45.4258181765
        0.6408076410        0.5805143823      -45.5601266560
        0.6408076410        0.5950376982      -45.7005456335
        0.6408076410        0.6095610141      -45.8451681604
        0.6408076410        0.6240843299      -45.9647052520
        0.6408076410        0.6386076458      -46.0204773597
        0.6408076410        0.6531309616      -45.9814391769
        0.6408076410        0.6676542775      -45.8353865543
        0.6408076410        0.6821775933      -45.5917945231
        0.6408076410        0.6967009092      -45.2749451573
        0.6408076410        0.7112242251      -44.9083998561
        0.6408076410        0.7257475409      -44.4963657272
        0.6408076410        0.7402708568      -44.0106263081
        0.6408076410        0.7547941726      -43.3892266619
        0.6408076410        0.7693174885      -42.5460025032
        0.6408076410        0.7838408044      -41.3845912852
        0.6408076410        0.7983641202      -39.8116320350
        0.6408076410        0.8128874361      -37.7494043431
        0.6408076410        0.8274107519      -35.1514497675
        0.6408076410        0.8419340678      -32.0216620169
        0.6408076410        0.8564573836      -28.4306418241
        0.6408076410        0.8709806995      -24.5193947244
        0.6408076410        0.8855040154      -20.4838412238
        0.6408076410        0.9000273312      -16.5422994380
        0.6408076410        0.9145506471      -12.8962749168
        0.6408076410        0.9290739629       -9.6975263388
        0.6408076410        0.9435972788       -7.0305986691
        0.6408076410        0.9581205947       -4.9128830880
        0.6408076410        0.9726439105       -3.3079724323
        0.6408076410        0.9871672264       -2.1452150375
        0.6408076410        1.0016905422       -1.3389903527
        0.6408076410        1.0162138581       -0.8037562752
        0.6408076410        1.0307371739       -0.4635867592
        0.6408076410        1.0452604898       -0.2567197213
        0.6408076410        1.0597838057       -0.1364198827
        0.6408076410        1.0743071215       -0.0695515667
        0.6408076410        1.0888304374       -0.0340277268
        0.6408076410        1.1033537532       -0.0159839841
        0.6408076410        1.1178770691       -0.0072141590
        0.6408076410        1.1324003850       -0.0031310308
        0.6408076410        1.1469237008       -0.0013077067
        0.6408076410        1.1614470167       -0.0005258825
        0.6408076410        1.1759703325       -0.0002036958
        0.6408076410        1.1904936484       -0.0000759954
        0.6408076410        1.2050169643       -0.0000272991
        0.6408076410        1.2195402801       -0.0000094363
        0.6408076410        1.2340635960       -0.0000031356
        0.6408076410        1.2485869118        0.0000000000
        0.6408076410        1.2631102277        0.0000000000
        0.6408076410        1.2776335435        0.0000000000
        0.6408076410        1.2921568594        0.0000000000
        0.6408076410        1.3066801753        0.0000000000
        0.6408076410        1.3212034911        0.0000000000
        0.6408076410        1.3357268070        0.0000000000
        0.6408076410        1.3502501228        0.0000000000
        0.6408076410        1.3647734387        0.0000000000
        0.6408076410        1.3792967546        0.0000000000
        0.6408076410        1.3938200704        0.0000000000
        0.6408076410        1.4083433863        0.0000000000
        0.6408076410        1.4228667021        0.0000000000
        0.6408076410        1.4373900180        0.0000000000
        0.6408076410        1.4519133338        0.0000000000
        0.6408076410        1.4664366497        0.0000000000
        0.6408076410        1.4809599656        0.0000000000
        0.6408076410        1.4954832814        0.0000000000
        0.6408076410        1.5100065973        0.0000000000
        0.6408076410        1.5245299131        0.0000000000
        0.6408076410        1.5390532290        0.0000000000

        0.6553897638        0.1012449590       -0.0000631943
        0.6553897638        0.1157682749       -0.0001912557
        0.6553897638        0.1302915907       -0.0005433857
        0.6553897638        0.1448149066       -0.0014532420
        0.6553897638        0.1593382224       -0.0036685574
        0.6553897638        0.1738615383       -0.0087649488
        0.6553897638        0.1883848542       -0.0198693678
        0.6553897638        0.2029081700       -0.0428299805
        0.6553897638        0.2174314859       -0.0879474728
        0.6553897638        0.2319548017       -0.1722765513
        0.6553897638        0.2464781176       -0.3222828581
        0.6553897638        0.2610014334       -0.5763145239
        0.6553897638        0.2755247493       -0.9860175330
        0.6553897638        0.2900480652       -1.6156576947
        0.6553897638        0.3045713810       -2.5384573206
        0.6553897638        0.3190946969       -3.8295288707
        0.6553897638        0.3336180127       -5.5556651622
        0.6553897638        0.3481413286       -7.7629958467
        0.6553897638        0.3626646445      -10.4643407624
        0.6553897638        0.3771879603      -13.6289794755
        0.6553897638        0.3917112762      -17.1781448120
        0.6553897638        0.4062345920      -20.9890075827
        0.6553897638        0.4207579079      -24.9076170507
        0.6553897638        0.4352812237      -28.7678141482
        0.6553897638        0.4498045396      -32.4106305932
        0.6553897638        0.4643278555      -35.6992592272
        0.6553897638        0.4788511713      -38.5283447826
        0.6553897638        0.4933744872      -40.8302882397
        0.6553897638        0.5078978030      -42.5818462590
        0.6553897638        0.5224211189      -43.8104631884
        0.6553897638        0.5369444348      -44.5946591277
        0.6553897638        0.5514677506      -45.0517066610
        0.6553897638        0.5659910665      -45.3114578162
        0.6553897638        0.5805143823      -45.4843551017
        0.6553897638        0.5950376982      -45.6371612958
        0.6553897638        0.6095610141      -45.7867296385
        0.6553897638        0.6240843299      -45.9122807090
        0.6553897638        0.6386076458      -45.9776388157
        0.6553897638        0.6531309616      -45.9525568688
        0.6553897638        0.6676542775      -45.8259241505
        0.6553897638        0.6821775933      -45.6084645706
        0.6553897638        0.6967009092      -45.3256018046
        0.6553897638        0.7112242251      -45.0034979823
        0.6553897638        0.7257475409      -44.6539124240
        0.6553897638        0.7402708568      -44.2643930825
        0.6553897638        0.7547941726      -43.7968743696
        0.6553897638        0.7693174885      -43.1918391757
        0.6553897638        0.7838408044      -42.3724952199
        0.6553897638        0.7983641202      -41.2471741810
        0.6553897638        0.8128874361      -39.7147785316
        0.6553897638        0.8274107519      -37.6802924466
        0.6553897638        0.8419340678      -35.0816709217
        0.6553897638        0.8564573836      -31.9198124361
        0.6553897638        0.8709806995      -28.2775914169
        0.6553897638        0.8855040154      -24.3168597144
        0.6553897638        0.9000273312      -20.2521371731
        0.6553897638        0.9145506471      -16.3100796276
        0.6553897638        0.9290739629      -12.6888569255
        0.6553897638        0.9435972788       -9.5295223164
        0.6553897638        0.9581205947       -6.9048119646
        0.6553897638        0.9726439105       -4.8238218378
        0.6553897638        0.9871672264       -3.2467943200
        0.6553897638        1.0016905422       -2.1035300756
        0.6553897638        1.0162138581       -1.3105630415
        0.6553897638        1.0307371739       -0.7845225925
        0.6553897638        1.0452604898       -0.4509369475
        0.6553897638        1.0597838057       -0.2488067752
        0.6553897638        1.0743071215       -0.1317904937
        0.6553897638        1.0888304374       -0.0670455763
        0.6553897638        1.1033537532       -0.0327801673
        0.6553897638        1.1178770691       -0.0154147960
        0.6553897638        1.1324003850       -0.0069768520
        0.6553897638        1.1469237008       -0.0030410050
        0.6553897638        1.1614470167       -0.0012768771
        0.6553897638        1.1759703325       -0.0005165222
        0.6553897638        1.1904936484       -0.0002012396
        0.6553897638        1.2050169643       -0.0000754630
        0.6553897638        1.2195402801       -0.0000272080
        0.6553897638        1.2340635960       -0.0000094188
        0.6553897638        1.2485869118       -0.0000031229
        0.6553897638        1.2631102277        0.0000000000
        0.6553897638        1.2776335435        0.0000000000
        0.6553897638        1.2921568594        0.0000000000
        0.6553897638        1.3066801753        0.0000000000
        0.6553897638        1.3212034911        0.0000000000
        0.6553897638        1.3357268070        0.0000000000
        0.6553897638        1.3502501228        0.0000000000
        0.6553897638        1.3647734387        0.0000000000
        0.6553897638        1.3792967546        0.0000000000
        0.6553897638        1.3938200704        0.0000000000
        0.6553897638        1.4083433863        0.0000000000
        0.6553897638        1.4228667021        0.0000000000
        0.6553897638        1.4373900180        0.0000000000
        0.6553897638        1.4519133338        0.0000000000
        0.6553897638        1.4664366497        0.0000000000
        0.6553897638        1.4809599656        0.0000000000
        0.6553897638        1.4954832814        0.0000000000
        0.6553897638        1.5100065973        0.0000000000
        0.6553897638        1.5245299131        0.0000000000
        0.6553897638        1.5390532290        0.0000000000

        0.6699718865        0.1012449590       -0.0000248231
        0.6699718865        0.1157682749       -0.0000768574
        0.6699718865        0.1302915907       -0.0002239976
        0.6699718865        0.1448149066       -0.0006162064
        0.6699718865        0.1593382224       -0.0016042308
        0.6699718865        0.1738615383       -0.0039619346
        0.6699718865        0.1883848542       -0.0093012460
        0.6699718865        0.2029081700       -0.0207915482
        0.6699718865        0.2174314859       -0.0443089021
        0.6699718865        0.2319548017       -0.0901079264
        0.6699718865        0.2464781176       -0.1749984183
        0.6699718865        0.2610014334       -0.3248064214
        0.6699718865        0.2755247493       -0.5766349152
        0.6699718865        0.2900480652       -0.9801882701
        0.6699718865        0.3045713810       -1.5972786677
        0.6699718865        0.3190946969       -2.4986615139
        0.6699718865        0.3336180127       -3.7576042899
        0.6699718865        0.3481413286       -5.4401641681
        0.6699718865        0.3626646445       -7.5931254720
        0.6699718865        0.3771879603      -10.2318169760
        0.6699718865        0.3917112762      -13.3310179490
        0.6699718865        0.4062345920      -16.8219546967
        0.6699718865        0.4207579079      -20.5964774728
        0.6699718865        0.4352812237      -24.5166772593
        0.6699718865        0.4498045396      -28.4264675227
        0.6699718865        0.4643278555      -32.1627218746
        0.6699718865        0.4788511713      -35.5668762790
        0.6699718865        0.4933744872      -38.5003688490
        0.6699718865        0.5078978030      -40.8655588697
        0.6699718865        0.5224211189      -42.6276651625
        0.6699718865        0.5369444348      -43.8271278670
        0.6699718865        0.5514677506      -44.5717354484
        0.6699718865        0.5659910665      -45.0063918110
        0.6699718865        0.5805143823      -45.2710317556
        0.6699718865        0.5950376982      -45.4648904988
        0.6699718865        0.6095610141      -45.6318737767
        0.6699718865        0.6240843299      -45.7695214505
        0.6699718865        0.6386076458      -45.8520830588
        0.6699718865        0.6531309616      -45.8541905326
        0.6699718865        0.6676542775      -45.7656669789
        0.6699718865        0.6821775933      -45.5946937967
        0.6699718865        0.6967009092      -45.3614009577
        0.6699718865        0.7112242251      -45.0865462333
        0.6699718865        0.7257475409      -44.7811275099
        0.6699718865        0.7402708568      -44.4415509585
        0.6699718865        0.7547941726      -44.0504260767
        0.6699718865        0.7693174885      -43.5778954441
        0.6699718865        0.7838408044      -42.9778927331
        0.6699718865        0.7983641202      -42.1798150097
        0.6699718865        0.8128874361      -41.0840135469
        0.6699718865        0.8274107519      -39.5715854068
        0.6699718865        0.8419340678      -37.5320222557
        0.6699718865        0.8564573836      -34.9008250961
        0.6699718865        0.8709806995      -31.6914331323
        0.6699718865        0.8855040154      -28.0070050201
        0.6699718865        0.9000273312      -24.0265933781
        0.6699718865        0.9145506471      -19.9712634312
        0.6699718865        0.9290739629      -16.0627321207
        0.6699718865        0.9435972788      -12.4875160145
        0.6699718865        0.9581205947       -9.3747748594
        0.6699718865        0.9726439105       -6.7896162548
        0.6699718865        0.9871672264       -4.7388092409
        0.6699718865        1.0016905422       -3.1839260048
        0.6699718865        1.0162138581       -2.0572924938
        0.6699718865        1.0307371739       -1.2774275380
        0.6699718865        1.0452604898       -0.7618996755
        0.6699718865        1.0597838057       -0.4364782084
        0.6699718865        1.0743071215       -0.2402526678
        0.6699718865        1.0888304374       -0.1271350802
        0.6699718865        1.1033537532       -0.0647227693
        0.6699718865        1.1178770691       -0.0317202769
        0.6699718865        1.1324003850       -0.0149740864
        0.6699718865        1.1469237008       -0.0068110011
        0.6699718865        1.1614470167       -0.0029852303
        0.6699718865        1.1759703325       -0.0012604958
        0.6699718865        1.1904936484       -0.0005124315
        0.6699718865        1.2050169643       -0.0002003630
        0.6699718865        1.2195402801       -0.0000752433
        0.6699718865        1.2340635960       -0.0000270924
        0.6699718865        1.2485869118       -0.0000093324
        0.6699718865        1.2631102277       -0.0000030702
        0.6699718865        1.2776335435        0.0000000000
        0.6699718865        1.2921568594        0.0000000000
        0.6699718865        1.3066801753        0.0000000000
        0.6699718865        1.3212034911        0.0000000000
        0.6699718865        1.3357268070        0.0000000000
        0.6699718865        1.3502501228        0.0000000000
        0.6699718865        1.3647734387        0.0000000000
        0.6699718865        1.3792967546        0.0000000000
        0.6699718865        1.3938200704        0.0000000000
        0.6699718865        1.4083433863        0.0000000000
        0.6699718865        1.4228667021        0.0000000000
        0.6699718865        1.4373900180        0.0000000000
        0.6699718865        1.4519133338        0.0000000000
        0.6699718865        1.4664366497        0.0000000000
        0.6699718865        1.4809599656        0.0000000000
        0.6699718865        1.4954832814        0.0000000000
        0.6699718865        1.5100065973        0.0000000000
        0.6699718865        1.5245299131        0.0000000000
        0.6699718865        1.5390532290        0.0000000000

        0.6845540093        0.1012449590       -0.0000092315
        0.6845540093        0.1157682749       -0.0000293240
        0.6845540093        0.1302915907       -0.0000879138
        0.6845540093        0.1448149066       -0.0002494223
        0.6845540093        0.1593382224       -0.0006712031
        0.6845540093        0.1738615383       -0.0017165758
        0.6845540093        0.1883848542       -0.0041785437
        0.6845540093        0.2029081700       -0.0096922621
        0.6845540093        0.2174314859       -0.0214393241
        0.6845540093        0.2319548017       -0.0452535577
        0.6845540093        0.2464781176       -0.0912033190
        0.6845540093        0.2610014334       -0.1756278295
        0.6845540093        0.2755247493       -0.3234376368
        0.6845540093        0.2900480652       -0.5702660511
        0.6845540093        0.3045713810       -0.9638155734
        0.6845540093        0.3190946969       -1.5635446165
        0.6845540093        0.3336180127       -2.4377993496
        0.6845540093        0.3481413286       -3.6577865507
        0.6845540093        0.3626646445       -5.2885489139
        0.6845540093        0.3771879603       -7.3782350566
        0.6845540093        0.3917112762       -9.9479090369
        0.6845540093        0.4062345920      -12.9841399447
        0.6845540093        0.4207579079      -16.4353300862
        0.6845540093        0.4352812237      -20.2109934578
        0.6845540093        0.4498045396      -24.1826886185
        0.6845540093        0.4643278555      -28.1871716351
        0.6845540093        0.4788511713      -32.0354923794
        0.6845540093        0.4933744872      -35.5329452553
        0.6845540093        0.5078978030      -38.5109723237
        0.6845540093        0.5224211189      -40.8638151925
        0.6845540093        0.5369444348      -42.5751144697
        0.6845540093        0.5514677506      -43.7195952184
        0.6845540093        0.5659910665      -44.4351759002
        0.6845540093        0.5805143823      -44.8761994940
        0.6845540093        0.5950376982      -45.1687221429
        0.6845540093        0.6095610141      -45.3864427798
        0.6845540093        0.6240843299      -45.5528161079
        0.6845540093        0.6386076458      -45.6608806298
        0.6845540093        0.6531309616      -45.6963700550
        0.6845540093        0.6676542775      -45.6530641149
        0.6845540093        0.6821775933      -45.5367720689
        0.6845540093        0.6967009092      -45.3604245008
        0.6845540093        0.7112242251      -45.1358288817
        0.6845540093        0.7257475409      -44.8680389371
        0.6845540093        0.7402708568      -44.5556685345
        0.6845540093        0.7547941726      -44.1950813308
        0.6845540093        0.7693174885      -43.7815598644
        0.6845540093        0.7838408044      -43.3012363921
        0.6845540093        0.7983641202      -42.7149479934
        0.6845540093        0.8128874361      -41.9440556308
        0.6845540093        0.8274107519      -40.8710459279
        0.6845540093        0.8419340678      -39.3612923079
        0.6845540093        0.8564573836      -37.3007497378
        0.6845540093        0.8709806995      -34.6352352344
        0.6845540093        0.8855040154      -31.3956462210
        0.6845540093        0.9000273312      -27.6999312672
        0.6845540093        0.9145506471      -23.7324924237
        0.6845540093        0.9290739629      -19.7096747454
        0.6845540093        0.9435972788      -15.8428810234
        0.6845540093        0.9581205947      -12.3086978100
        0.6845540093        0.9726439105       -9.2307119001
        0.6845540093        0.9871672264       -6.6733244082
        0.6845540093        1.0016905422       -4.6453893078
        0.6845540093        1.0162138581       -3.1107410751
        0.6845540093        1.0307371739       -2.0026405826
        0.6845540093        1.0452604898       -1.2392136960
        0.6845540093        1.0597838057       -0.7371640448
        0.6845540093        1.0743071215       -0.4217486335
        0.6845540093        1.0888304374       -0.2322094217
        0.6845540093        1.1033537532       -0.1231157456
        0.6845540093        1.1178770691       -0.0628897811
        0.6845540093        1.1324003850       -0.0309615342
        0.6845540093        1.1469237008       -0.0146918670
        0.6845540093        1.1614470167       -0.0067181583
        0.6845540093        1.1759703325       -0.0029586748
        0.6845540093        1.1904936484       -0.0012537066
        0.6845540093        1.2050169643       -0.0005104455
        0.6845540093        1.2195402801       -0.0001993502
        0.6845540093        1.2340635960       -0.0000745415
        0.6845540093        1.2485869118       -0.0000266348
        0.6845540093        1.2631102277       -0.0000090810
        0.6845540093        1.2776335435       -0.0000029519
        0.6845540093        1.2921568594        0.0000000000
        0.6845540093        1.3066801753        0.0000000000
        0.6845540093        1.3212034911        0.0000000000
        0.6845540093        1.3357268070        0.0000000000
        0.6845540093        1.3502501228        0.0000000000
        0.6845540093        1.3647734387        0.0000000000
        0.6845540093        1.3792967546        0.0000000000
        0.6845540093        1.3938200704        0.0000000000
        0.6845540093        1.4083433863        0.0000000000
        0.6845540093        1.4228667021        0.0000000000
        0.6845540093        1.4373900180        0.0000000000
        0.6845540093        1.4519133338        0.0000000000
        0.6845540093        1.4664366497        0.0000000000
        0.6845540093        1.4809599656        0.0000000000
        0.6845540093        1.4954832814        0.0000000000
        0.6845540093        1.5100065973        0.0000000000
        0.6845540093        1.5245299131        0.0000000000
        0.6845540093        1.5390532290        0.0000000000

        0.6991361321        0.1012449590       -0.0000032574
        0.6991361321        0.1157682749       -0.0000106456
        0.6991361321        0.1302915907       -0.0000329172
        0.6991361321        0.1448149066       -0.0000965338
        0.6991361321        0.1593382224       -0.0002689907
        0.6991361321        0.1738615383       -0.0007132099
        0.6991361321        0.1883848542       -0.0018011570
        0.6991361321        0.2029081700       -0.0043354236
        0.6991361321        0.2174314859       -0.0099511805
        0.6991361321        0.2319548017       -0.0217916775
        0.6991361321        0.2464781176       -0.0455553904
        0.6991361321        0.2610014334       -0.0909840299
        0.6991361321        0.2755247493       -0.1737789663
        0.6991361321        0.2900480652       -0.3177845823
        0.6991361321        0.3045713810       -0.5570603955
        0.6991361321        0.3190946969       -0.9372155138
        0.6991361321        0.3336180127       -1.5152005550
        0.6991361321        0.3481413286       -2.3568090001
        0.6991361321        0.3626646445       -3.5315683500
        0.6991361321        0.3771879603       -5.1054244143
        0.6991361321        0.3917112762       -7.1322334908
        0.6991361321        0.4062345920       -9.6450469511
        0.6991361321        0.4207579079      -12.6474049775
        0.6991361321        0.4352812237      -16.1041512285
        0.6991361321        0.4498045396      -19.9319987567
        0.6991361321        0.4643278555      -23.9928401698
        0.6991361321        0.4788511713      -28.0961566534
        0.6991361321        0.4933744872      -32.0175063994
        0.6991361321        0.5078978030      -35.5350839874
        0.6991361321        0.5224211189      -38.4764781533
        0.6991361321        0.5369444348      -40.7585250571
        0.6991361321        0.5514677506      -42.4019021100
        0.6991361321        0.5659910665      -43.5121739317
        0.6991361321        0.5805143823      -44.2356236161
        0.6991361321        0.5950376982      -44.7107324203
        0.6991361321        0.6095610141      -45.0360998310
        0.6991361321        0.6240843299      -45.2636656847
        0.6991361321        0.6386076458      -45.4115467182
        0.6991361321        0.6531309616      -45.4832220442
        0.6991361321        0.6676542775      -45.4816894388
        0.6991361321        0.6821775933      -45.4141137651
        0.6991361321        0.6967009092      -45.2888741091
        0.6991361321        0.7112242251      -45.1103613794
        0.6991361321        0.7257475409      -44.8771671444
        0.6991361321        0.7402708568      -44.5863050064
        0.6991361321        0.7547941726      -44.2405493860
        0.6991361321        0.7693174885      -43.8512997839
        0.6991361321        0.7838408044      -43.4301393241
        0.6991361321        0.7983641202      -42.9694861980
        0.6991361321        0.8128874361      -42.4217386340
        0.6991361321        0.8274107519      -41.6901914172
        0.6991361321        0.8419340678      -40.6405309200
        0.6991361321        0.8564573836      -39.1317193261
        0.6991361321        0.8709806995      -37.0556997788
        0.6991361321        0.8855040154      -34.3715409461
        0.6991361321        0.9000273312      -31.1225714870
        0.6991361321        0.9145506471      -27.4323675968
        0.6991361321        0.9290739629      -23.4831293204
        0.6991361321        0.9435972788      -19.4845981860
        0.6991361321        0.9581205947      -15.6420942023
        0.6991361321        0.9726439105      -12.1298151824
        0.6991361321        0.9871672264       -9.0725940814
        0.6991361321        1.0016905422       -6.5373159583
        0.6991361321        1.0162138581       -4.5340111472
        0.6991361321        1.0307371739       -3.0254021473
        0.6991361321        1.0452604898       -1.9421341109
        0.6991361321        1.0597838057       -1.1997542233
        0.6991361321        1.0743071215       -0.7135625831
        0.6991361321        1.0888304374       -0.4088222768
        0.6991361321        1.1033537532       -0.2257392429
        0.6991361321        1.1178770691       -0.1201677577
        0.6991361321        1.1324003850       -0.0616762784
        0.6991361321        1.1469237008       -0.0305151985
        0.6991361321        1.1614470167       -0.0145462913
        0.6991361321        1.1759703325       -0.0066746277
        0.6991361321        1.1904936484       -0.0029441918
        0.6991361321        1.2050169643       -0.0012463792
        0.6991361321        1.2195402801       -0.0005054522
        0.6991361321        1.2340635960       -0.0001960118
        0.6991361321        1.2485869118       -0.0000725734
        0.6991361321        1.2631102277       -0.0000256294
        0.6991361321        1.2776335435       -0.0000086313
        0.6991361321        1.2921568594       -0.0000027731
        0.6991361321        1.3066801753        0.0000000000
        0.6991361321        1.3212034911        0.0000000000
        0.6991361321        1.3357268070        0.0000000000
        0.6991361321        1.3502501228        0.0000000000
        0.6991361321        1.3647734387        0.0000000000
        0.6991361321        1.3792967546        0.0000000000
        0.6991361321        1.3938200704        0.0000000000
        0.6991361321        1.4083433863        0.0000000000
        0.6991361321        1.4228667021        0.0000000000
        0.6991361321        1.4373900180        0.0000000000
        0.6991361321        1.4519133338        0.0000000000
        0.6991361321        1.4664366497        0.0000000000
        0.6991361321        1.4809599656        0.0000000000
        0.6991361321        1.4954832814        0.0000000000
        0.6991361321        1.5100065973        0.0000000000
        0.6991361321        1.5245299131        0.0000000000
        0.6991361321        1.5390532290        0.0000000000

        0.7137182548        0.1012449590       -0.0000010929
        0.7137182548        0.1157682749       -0.0000036849
        0.7137182548        0.1302915907       -0.0000117779
        0.7137182548        0.1448149066       -0.0000357642
        0.7137182548        0.1593382224       -0.0001033055
        0.7137182548        0.1738615383       -0.0002841131
        0.7137182548        0.1883848542       -0.0007443845
        0.7137182548        0.2029081700       -0.0018587050
        0.7137182548        0.2174314859       -0.0044248496
        0.7137182548        0.2319548017       -0.0100480265
        0.7137182548        0.2464781176       -0.0217801938
        0.7137182548        0.2610014334       -0.0451060712
        0.7137182548        0.2755247493       -0.0893434256
        0.7137182548        0.2900480652       -0.1694503190
        0.7137182548        0.3045713810       -0.3080907460
        0.7137182548        0.3190946969       -0.5376134812
        0.7137182548        0.3336180127       -0.9014097025
        0.7137182548        0.3481413286       -1.4540448602
        0.7137182548        0.3626646445       -2.2596990268
        0.7137182548        0.3771879603       -3.3887384420
        0.7137182548        0.3917112762       -4.9124131427
        0.7137182548        0.4062345920       -6.8954420841
        0.7137182548        0.4207579079       -9.3857122385
        0.7137182548        0.4352812237      -12.4002698075
        0.7137182548        0.4498045396      -15.9083319163
        0.7137182548        0.4643278555      -19.8155209476
        0.7137182548        0.4788511713      -23.9573566117
        0.7137182548        0.4933744872      -28.1109489156
        0.7137182548        0.5078978030      -32.0289060154
        0.7137182548        0.5224211189      -35.4891507351
        0.7137182548        0.5369444348      -38.3438001633
        0.7137182548        0.5514677506      -40.5469689552
        0.7137182548        0.5659910665      -42.1494954844
        0.7137182548        0.5805143823      -43.2645895389
        0.7137182548        0.5950376982      -44.0222815104
        0.7137182548        0.6095610141      -44.5332834942
        0.7137182548        0.6240843299      -44.8736780665
        0.7137182548        0.6386076458      -45.0884974781
        0.7137182548        0.6531309616      -45.2039582198
        0.7137182548        0.6676542775      -45.2382256443
        0.7137182548        0.6821775933      -45.2058735951
        0.7137182548        0.6967009092      -45.1167795652
        0.7137182548        0.7112242251      -44.9735282410
        0.7137182548        0.7257475409      -44.7719968420
        0.7137182548        0.7402708568      -44.5074381274
        0.7137182548        0.7547941726      -44.1835817865
        0.7137182548        0.7693174885      -43.8178571109
        0.7137182548        0.7838408044      -43.4357835261
        0.7137182548        0.7983641202      -43.0532538474
        0.7137182548        0.8128874361      -42.6535284738
        0.7137182548        0.8274107519      -42.1706798084
        0.7137182548        0.8419340678      -41.4896200515
        0.7137182548        0.8564573836      -40.4657627888
        0.7137182548        0.8709806995      -38.9588568874
        0.7137182548        0.8855040154      -36.8698053065
        0.7137182548        0.9000273312      -34.1686817602
        0.7137182548        0.9145506471      -30.9063564086
        0.7137182548        0.9290739629      -27.2084998580
        0.7137182548        0.9435972788      -23.2558906607
        0.7137182548        0.9581205947      -19.2570028536
        0.7137182548        0.9726439105      -15.4183981830
        0.7137182548        0.9871672264      -11.9174417241
        0.7137182548        1.0016905422       -8.8814154833
        0.7137182548        1.0162138581       -6.3765946206
        0.7137182548        1.0307371739       -4.4090785347
        0.7137182548        1.0452604898       -2.9360968252
        0.7137182548        1.0597838057       -1.8835744829
        0.7137182548        1.0743071215       -1.1645683719
        0.7137182548        1.0888304374       -0.6942124980
        0.7137182548        1.1033537532       -0.3991082896
        0.7137182548        1.1178770691       -0.2213106140
        0.7137182548        1.1324003850       -0.1183470000
        0.7137182548        1.1469237008       -0.0610021698
        0.7137182548        1.1614470167       -0.0302823927
        0.7137182548        1.1759703325       -0.0144591404
        0.7137182548        1.1904936484       -0.0066298419
        0.7137182548        1.2050169643       -0.0029139804
        0.7137182548        1.2195402801       -0.0012254985
        0.7137182548        1.2340635960       -0.0004924021
        0.7137182548        1.2485869118       -0.0001888203
        0.7137182548        1.2631102277       -0.0000690785
        0.7137182548        1.2776335435       -0.0000241220
        0.7137182548        1.2921568594       -0.0000080498
        0.7137182548        1.3066801753       -0.0000025717
        0.7137182548        1.3212034911        0.0000000000
        0.7137182548        1.3357268070        0.0000000000
        0.7137182548        1.3502501228        0.0000000000
        0.7137182548        1.3647734387        0.0000000000
        0.7137182548        1.3792967546        0.0000000000
        0.7137182548        1.3938200704        0.0000000000
        0.7137182548        1.4083433863        0.0000000000
        0.7137182548        1.4228667021        0.0000000000
        0.7137182548        1.4373900180        0.0000000000
        0.7137182548        1.4519133338        0.0000000000
        0.7137182548        1.4664366497        0.0000000000
        0.7137182548        1.4809599656        0.0000000000
        0.7137182548        1.4954832814        0.0000000000
        0.7137182548        1.5100065973        0.0000000000
        0.7137182548        1.5245299131        0.0000000000
        0.7137182548        1.5390532290        0.0000000000

        0.7283003776        0.1012449590        0.0000000000
        0.7283003776        0.1157682749       -0.0000012182
        0.7283003776        0.1302915907       -0.0000040317
        0.7283003776        0.1448149066       -0.0000126897
        0.7283003776        0.1593382224       -0.0000380130
        0.7283003776        0.1738615383       -0.0001084337
        0.7283003776        0.1883848542       -0.0002946300
        0.7283003776        0.2029081700       -0.0007627774
        0.7283003776        0.2174314859       -0.0018824127
        0.7283003776        0.2319548017       -0.0044309847
        0.7283003776        0.2464781176       -0.0099567333
        0.7283003776        0.2610014334       -0.0213795330
        0.7283003776        0.2755247493       -0.0439152750
        0.7283003776        0.2900480652       -0.0863872010
        0.7283003776        0.3045713810       -0.1629210659
        0.7283003776        0.3190946969       -0.2949077335
        0.7283003776        0.3336180127       -0.5129844694
        0.7283003776        0.3481413286       -0.8586889560
        0.7283003776        0.3626646445       -1.3854113485
        0.7283003776        0.3771879603       -2.1582468972
        0.7283003776        0.3917112762       -3.2521610657
        0.7283003776        0.4062345920       -4.7473929477
        0.7283003776        0.4207579079       -6.7204660764
        0.7283003776        0.4352812237       -9.2293115609
        0.7283003776        0.4498045396      -12.2928155466
        0.7283003776        0.4643278555      -15.8688522093
        0.7283003776        0.4788511713      -19.8391523272
        0.7283003776        0.4933744872      -24.0111302704
        0.7283003776        0.5078978030      -28.1430381422
        0.7283003776        0.5224211189      -31.9893149464
        0.7283003776        0.5369444348      -35.3519938525
        0.7283003776        0.5514677506      -38.1185703119
        0.7283003776        0.5659910665      -40.2717327462
        0.7283003776        0.5805143823      -41.8699324508
        0.7283003776        0.5950376982      -43.0115160825
        0.7283003776        0.6095610141      -43.8002824736
        0.7283003776        0.6240843299      -44.3247028885
        0.7283003776        0.6386076458      -44.6523824492
        0.7283003776        0.6531309616      -44.8336001019
        0.7283003776        0.6676542775      -44.9065240726
        0.7283003776        0.6821775933      -44.8998974010
        0.7283003776        0.6967009092      -44.8328284301
        0.7283003776        0.7112242251      -44.7138516988
        0.7283003776        0.7257475409      -44.5423536332
        0.7283003776        0.7402708568      -44.3144200244
        0.7283003776        0.7547941726      -44.0319323977
        0.7283003776        0.7693174885      -43.7098717816
        0.7283003776        0.7838408044      -43.3754328604
        0.7283003776        0.7983641202      -43.0557213894
        0.7283003776        0.8128874361      -42.7571338331
        0.7283003776        0.8274107519      -42.4451207299
        0.7283003776        0.8419340678      -42.0344590489
        0.7283003776        0.8564573836      -41.3965149472
        0.7283003776        0.8709806995      -40.3830943630
        0.7283003776        0.8855040154      -38.8597586956
        0.7283003776        0.9000273312      -36.7382128310
        0.7283003776        0.9145506471      -33.9988556300
        0.7283003776        0.9290739629      -30.6992086984
        0.7283003776        0.9435972788      -26.9684328226
        0.7283003776        0.9581205947      -22.9903401468
        0.7283003776        0.9726439105      -18.9777812380
        0.7283003776        0.9871672264      -15.1420383343
        0.7283003776        1.0016905422      -11.6626384165
        0.7283003776        1.0162138581       -8.6642906280
        0.7283003776        1.0307371739       -6.2063998956
        0.7283003776        1.0452604898       -4.2866218612
        0.7283003776        1.0597838057       -2.8552772406
        0.7283003776        1.0743071215       -1.8346702055
        0.7283003776        1.0888304374       -1.1374751508
        0.7283003776        1.1033537532       -0.6805124654
        0.7283003776        1.1178770691       -0.3928083770
        0.7283003776        1.1324003850       -0.2186687559
        0.7283003776        1.1469237008       -0.1173020796
        0.7283003776        1.1614470167       -0.0605642946
        0.7283003776        1.1759703325       -0.0300499407
        0.7283003776        1.1904936484       -0.0143025209
        0.7283003776        1.2050169643       -0.0065184132
        0.7283003776        1.2195402801       -0.0028401953
        0.7283003776        1.2340635960       -0.0011818233
        0.7283003776        1.2485869118       -0.0004694132
        0.7283003776        1.2631102277       -0.0001780298
        0.7283003776        1.2776335435       -0.0000645447
        0.7283003776        1.2921568594       -0.0000224101
        0.7283003776        1.3066801753       -0.0000074680
        0.7283003776        1.3212034911       -0.0000023936
        0.7283003776        1.3357268070        0.0000000000
        0.7283003776        1.3502501228        0.0000000000
        0.7283003776        1.3647734387        0.0000000000
        0.7283003776        1.3792967546        0.0000000000
        0.7283003776        1.3938200704        0.0000000000
        0.7283003776        1.4083433863        0.0000000000
        0.7283003776        1.4228667021        0.0000000000
        0.7283003776        1.4373900180        0.0000000000
        0.7283003776        1.4519133338        0.0000000000
        0.7283003776        1.4664366497        0.0000000000
        0.7283003776        1.4809599656        0.0000000000
        0.7283003776        1.4954832814        0.0000000000
        0.7283003776        1.5100065973        0.0000000000
        0.7283003776        1.5245299131        0.0000000000
        0.7283003776        1.5390532290        0.0000000000

        0.7428825003        0.1012449590        0.0000000000
        0.7428825003        0.1157682749        0.0000000000
        0.7428825003        0.1302915907       -0.0000013209
        0.7428825003        0.1448149066       -0.0000043112
        0.7428825003        0.1593382224       -0.0000133919
        0.7428825003        0.1738615383       -0.0000396056
        0.7428825003        0.1883848542       -0.0001115431
        0.7428825003        0.2029081700       -0.0002992616
        0.7428825003        0.2174314859       -0.0007653048
        0.7428825003        0.2319548017       -0.0018669396
        0.7428825003        0.2464781176       -0.0043485815
        0.7428825003        0.2610014334       -0.0096813582
        0.7428825003        0.2755247493       -0.0206232509
        0.7428825003        0.2900480652       -0.0420795168
        0.7428825003        0.3045713810       -0.0823284954
        0.7428825003        0.3190946969       -0.1546370040
        0.7428825003        0.3336180127       -0.2792294442
        0.7428825003        0.3481413286       -0.4855095505
        0.7428825003        0.3626646445       -0.8143537507
        0.7428825003        0.3771879603       -1.3201256308
        0.7428825003        0.3917112762       -2.0716706779
        0.7428825003        0.4062345920       -3.1508818180
        0.7428825003        0.4207579079       -4.6467285574
        0.7428825003        0.4352812237       -6.6426138279
        0.7428825003        0.4498045396       -9.1964701839
        0.7428825003        0.4643278555      -12.3165096074
        0.7428825003        0.4788511713      -15.9399744596
        0.7428825003        0.4933744872      -19.9249786609
        0.7428825003        0.5078978030      -24.0635799564
        0.7428825003        0.5224211189      -28.1166132041
        0.7428825003        0.5369444348      -31.8604954687
        0.7428825003        0.5514677506      -35.1292641668
        0.7428825003        0.5659910665      -37.8367102042
        0.7428825003        0.5805143823      -39.9734027225
        0.7428825003        0.5950376982      -41.5853807619
        0.7428825003        0.6095610141      -42.7476046417
        0.7428825003        0.6240843299      -43.5429848710
        0.7428825003        0.6386076458      -44.0506282521
        0.7428825003        0.6531309616      -44.3410212181
        0.7428825003        0.6676542775      -44.4742904992
        0.7428825003        0.6821775933      -44.4990852325
        0.7428825003        0.6967009092      -44.4513584491
        0.7428825003        0.7112242251      -44.3534532927
        0.7428825003        0.7257475409      -44.2148111836
        0.7428825003        0.7402708568      -44.0359996371
        0.7428825003        0.7547941726      -43.8164439042
        0.7428825003        0.7693174885      -43.5631899083
        0.7428825003        0.7838408044      -43.2953479461
        0.7428825003        0.7983641202      -43.0392554303
        0.7428825003        0.8128874361      -42.8135596980
        0.7428825003        0.8274107519      -42.6092525298
        0.7428825003        0.8419340678      -42.3736815148
        0.7428825003        0.8564573836      -42.0070784604
        0.7428825003        0.8709806995      -41.3751048641
        0.7428825003        0.8855040154      -40.3340888280
        0.7428825003        0.9000273312      -38.7610017297
        0.7428825003        0.9145506471      -36.5800901898
        0.7428825003        0.9290739629      -33.7812228724
        0.7428825003        0.9435972788      -30.4280555436
        0.7428825003        0.9581205947      -26.6550123558
        0.7428825003        0.9726439105      -22.6520339889
        0.7428825003        0.9871672264      -18.6377058425
        0.7428825003        1.0016905422      -14.8253814643
        0.7428825003        1.0162138581      -11.3907304427
        0.7428825003        1.0307371739       -8.4495046532
        0.7428825003        1.0452604898       -6.0504517237
        0.7428825003        1.0597838057       -4.1825610029
        0.7428825003        1.0743071215       -2.7914909878
        0.7428825003        1.0888304374       -1.7988017373
        0.7428825003        1.1033537532       -1.1189916121
        0.7428825003        1.1178770691       -0.6717364204
        0.7428825003        1.1324003850       -0.3888508426
        0.7428825003        1.1469237008       -0.2168165210
        0.7428825003        1.1614470167       -0.1162729287
        0.7428825003        1.1759703325       -0.0598661697
        0.7428825003        1.1904936484       -0.0295402933
        0.7428825003        1.2050169643       -0.0139467468
        0.7428825003        1.2195402801       -0.0062926798
        0.7428825003        1.2340635960       -0.0027117875
        0.7428825003        1.2485869118       -0.0011163732
        0.7428825003        1.2631102277       -0.0004394519
        0.7428825003        1.2776335435       -0.0001656869
        0.7428825003        1.2921568594       -0.0000599619
        0.7428825003        1.3066801753       -0.0000208764
        0.7428825003        1.3212034911       -0.0000070056
        0.7428825003        1.3357268070       -0.0000022688
        0.7428825003        1.3502501228        0.0000000000
        0.7428825003        1.3647734387        0.0000000000
        0.7428825003        1.3792967546        0.0000000000
        0.7428825003        1.3938200704        0.0000000000
        0.7428825003        1.4083433863        0.0000000000
        0.7428825003        1.4228667021        0.0000000000
        0.7428825003        1.4373900180        0.0000000000
        0.7428825003        1.4519133338        0.0000000000
        0.7428825003        1.4664366497        0.0000000000
        0.7428825003        1.4809599656        0.0000000000
        0.7428825003        1.4954832814        0.0000000000
        0.7428825003        1.5100065973        0.0000000000
        0.7428825003        1.5245299131        0.0000000000
        0.7428825003        1.5390532290        0.0000000000

        0.7574646231        0.1012449590        0.0000000000
        0.7574646231        0.1157682749        0.0000000000
        0.7574646231        0.1302915907        0.0000000000
        0.7574646231        0.1448149066       -0.0000014011
        0.7574646231        0.1593382224       -0.0000045115
        0.7574646231        0.1738615383       -0.0000138261
        0.7574646231        0.1883848542       -0.0000403418
        0.7574646231        0.2029081700       -0.0001121244
        0.7574646231        0.2174314859       -0.0002970769
        0.7574646231        0.2319548017       -0.0007510197
        0.7574646231        0.2464781176       -0.0018133379
        0.7574646231        0.2610014334       -0.0041859802
        0.7574646231        0.2755247493       -0.0092481326
        0.7574646231        0.2900480652       -0.0195754399
        0.7574646231        0.3045713810       -0.0397448441
        0.7574646231        0.3190946969       -0.0775108141
        0.7574646231        0.3336180127       -0.1454356041
        0.7574646231        0.3481413286       -0.2630402620
        0.7574646231        0.3626646445       -0.4594833500
        0.7574646231        0.3771879603       -0.7765893092
        0.7574646231        0.3917112762       -1.2716207956
        0.7574646231        0.4062345920       -2.0184683259
        0.7574646231        0.4207579079       -3.1051149127
        0.7574646231        0.4352812237       -4.6249050121
        0.7574646231        0.4498045396       -6.6601350121
        0.7574646231        0.4643278555       -9.2593104077
        0.7574646231        0.4788511713      -12.4135231771
        0.7574646231        0.4933744872      -16.0407650569
        0.7574646231        0.5078978030      -19.9868596637
        0.7574646231        0.5224211189      -24.0465451750
        0.7574646231        0.5369444348      -27.9997022872
        0.7574646231        0.5514677506      -31.6505055435
        0.7574646231        0.5659910665      -34.8561863200
        0.7574646231        0.5805143823      -37.5380894927
        0.7574646231        0.5950376982      -39.6766366261
        0.7574646231        0.6095610141      -41.2976526525
        0.7574646231        0.6240843299      -42.4573956738
        0.7574646231        0.6386076458      -43.2297597778
        0.7574646231        0.6531309616      -43.6958207945
        0.7574646231        0.6676542775      -43.9352019785
        0.7574646231        0.6821775933      -44.0193409864
        0.7574646231        0.6967009092      -44.0067454211
        0.7574646231        0.7112242251      -43.9398384019
        0.7574646231        0.7257475409      -43.8433807211
        0.7574646231        0.7402708568      -43.7257618789
        0.7574646231        0.7547941726      -43.5847913745
        0.7574646231        0.7693174885      -43.4174315044
        0.7574646231        0.7838408044      -43.2292429678
        0.7574646231        0.7983641202      -43.0373208881
        0.7574646231        0.8128874361      -42.8626346790
        0.7574646231        0.8274107519      -42.7133631842
        0.7574646231        0.8419340678      -42.5665487642
        0.7574646231        0.8564573836      -42.3572361002
        0.7574646231        0.8709806995      -41.9808127934
        0.7574646231        0.8855040154      -41.3079635818
        0.7574646231        0.9000273312      -40.2069430108
        0.7574646231        0.9145506471      -38.5674245031
        0.7574646231        0.9290739629      -36.3225547525
        0.7574646231        0.9435972788      -33.4672751133
        0.7574646231        0.9581205947      -30.0696551893
        0.7574646231        0.9726439105      -26.2701376813
        0.7574646231        0.9871672264      -22.2649556729
        0.7574646231        1.0016905422      -18.2754695011
        0.7574646231        1.0162138581      -14.5115140945
        0.7574646231        1.0307371739      -11.1395798341
        0.7574646231        1.0452604898       -8.2640771545
        0.7574646231        1.0597838057       -5.9241638586
        0.7574646231        1.0743071215       -4.1032409258
        0.7574646231        1.0888304374       -2.7455150334
        0.7574646231        1.1033537532       -1.7740465458
        0.7574646231        1.1178770691       -1.1062868863
        0.7574646231        1.1324003850       -0.6650971645
        0.7574646231        1.1469237008       -0.3849485133
        0.7574646231        1.1614470167       -0.2141302012
        0.7574646231        1.1759703325       -0.1142668557
        0.7574646231        1.1904936484       -0.0583978082
        0.7574646231        1.2050169643       -0.0285456322
        0.7574646231        1.2195402801       -0.0133364241
        0.7574646231        1.2340635960       -0.0059552713
        0.7574646231        1.2485869118       -0.0025436889
        0.7574646231        1.2631102277       -0.0010407953
        0.7574646231        1.2776335435       -0.0004087581
        0.7574646231        1.2921568594       -0.0001544211
        0.7574646231        1.3066801753       -0.0000562238
        0.7574646231        1.3212034911       -0.0000197530
        0.7574646231        1.3357268070       -0.0000066988
        0.7574646231        1.3502501228       -0.0000021926
        0.7574646231        1.3647734387        0.0000000000
        0.7574646231        1.3792967546        0.0000000000
        0.7574646231        1.3938200704        0.0000000000
        0.7574646231        1.4083433863        0.0000000000
        0.7574646231        1.4228667021        0.0000000000
        0.7574646231        1.4373900180        0.0000000000
        0.7574646231        1.4519133338        0.0000000000
        0.7574646231        1.4664366497        0.0000000000
        0.7574646231        1.4809599656        0.0000000000
        0.7574646231        1.4954832814        0.0000000000
        0.7574646231        1.5100065973        0.0000000000
        0.7574646231        1.5245299131        0.0000000000
        0.7574646231        1.5390532290        0.0000000000

        0.7720467458        0.1012449590        0.0000000000
        0.7720467458        0.1157682749        0.0000000000
        0.7720467458        0.1302915907        0.0000000000
        0.7720467458        0.1448149066        0.0000000000
        0.7720467458        0.1593382224       -0.0000014514
        0.7720467458        0.1738615383       -0.0000046074
        0.7720467458        0.1883848542       -0.0000139240
        0.7720467458        0.2029081700       -0.0000400851
        0.7720467458        0.2174314859       -0.0001100350
        0.7720467458        0.2319548017       -0.0002882868
        0.7720467458        0.2464781176       -0.0007216017
        0.7720467458        0.2610014334       -0.0017273827
        0.7720467458        0.2755247493       -0.0039587093
        0.7720467458        0.2900480652       -0.0086956006
        0.7720467458        0.3045713810       -0.0183328167
        0.7720467458        0.3190946969       -0.0371595142
        0.7720467458        0.3336180127       -0.0725549080
        0.7720467458        0.3481413286       -0.1367478373
        0.7720467458        0.3626646445       -0.2492729031
        0.7720467458        0.3771879603       -0.4401252161
        0.7720467458        0.3917112762       -0.7532605771
        0.7720467458        0.4062345920       -1.2494392151
        0.7720467458        0.4207579079       -2.0065833740
        0.7720467458        0.4352812237       -3.1152421972
        0.7720467458        0.4498045396       -4.6671359531
        0.7720467458        0.4643278555       -6.7366892194
        0.7720467458        0.4788511713       -9.3588148814
        0.7720467458        0.4933744872      -12.5096053582
        0.7720467458        0.5078978030      -16.0977706221
        0.7720467458        0.5224211189      -19.9719352407
        0.7720467458        0.5369444348      -23.9428460748
        0.7720467458        0.5514677506      -27.8133628893
        0.7720467458        0.5659910665      -31.4066652257
        0.7720467458        0.5805143823      -34.5857915403
        0.7720467458        0.5950376982      -37.2629819324
        0.7720467458        0.6095610141      -39.4011734924
        0.7720467458        0.6240843299      -41.0103312662
        0.7720467458        0.6386076458      -42.1396730078
        0.7720467458        0.6531309616      -42.8661970313
        0.7720467458        0.6676542775      -43.2810819990
        0.7720467458        0.6821775933      -43.4766431750
        0.7720467458        0.6967009092      -43.5358240144
        0.7720467458        0.7112242251      -43.5244286937
        0.7720467458        0.7257475409      -43.4857549480
        0.7720467458        0.7402708568      -43.4386802164
        0.7720467458        0.7547941726      -43.3814915146
        0.7720467458        0.7693174885      -43.3022362446
        0.7720467458        0.7838408044      -43.1922117108
        0.7720467458        0.7983641202      -43.0556561840
        0.7720467458        0.8128874361      -42.9093065953
        0.7720467458        0.8274107519      -42.7707403998
        0.7720467458        0.8419340678      -42.6409663861
        0.7720467458        0.8564573836      -42.4899041460
        0.7720467458        0.8709806995      -42.2510797058
        0.7720467458        0.8855040154      -41.8263955931
        0.7720467458        0.9000273312      -41.0979143467
        0.7720467458        0.9145506471      -39.9438342318
        0.7720467458        0.9290739629      -38.2582261128
        0.7720467458        0.9435972788      -35.9743266375
        0.7720467458        0.9581205947      -33.0875659296
        0.7720467458        0.9726439105      -29.6702067700
        0.7720467458        0.9871672264      -25.8693968722
        0.7720467458        1.0016905422      -21.8861672086
        0.7720467458        1.0162138581      -17.9410151709
        0.7720467458        1.0307371739      -14.2369305094
        0.7720467458        1.0452604898      -10.9303868616
        0.7720467458        1.0597838057       -8.1162684623
        0.7720467458        1.0743071215       -5.8272029556
        0.7720467458        1.0888304374       -4.0438216679
        0.7720467458        1.1033537532       -2.7108027455
        0.7720467458        1.1178770691       -1.7537759013
        0.7720467458        1.1324003850       -1.0935705003
        0.7720467458        1.1469237008       -0.6561406077
        0.7720467458        1.1614470167       -0.3781213750
        0.7720467458        1.1759703325       -0.2089227697
        0.7720467458        1.1904936484       -0.1105193818
        0.7720467458        1.2050169643       -0.0559250747
        0.7720467458        1.2195402801       -0.0270652594
        0.7720467458        1.2340635960       -0.0125344387
        0.7720467458        1.2485869118       -0.0055620503
        0.7720467458        1.2631102277       -0.0023690470
        0.7720467458        1.2776335435       -0.0009704819
        0.7720467458        1.2921568594       -0.0003830612
        0.7720467458        1.3066801753       -0.0001458672
        0.7720467458        1.3212034911       -0.0000536044
        0.7720467458        1.3357268070       -0.0000189994
        0.7720467458        1.3502501228       -0.0000064870
        0.7720467458        1.3647734387       -0.0000021277
        0.7720467458        1.3792967546        0.0000000000
        0.7720467458        1.3938200704        0.0000000000
        0.7720467458        1.4083433863        0.0000000000
        0.7720467458        1.4228667021        0.0000000000
        0.7720467458        1.4373900180        0.0000000000
        0.7720467458        1.4519133338        0.0000000000
        0.7720467458        1.4664366497        0.0000000000
        0.7720467458        1.4809599656        0.0000000000
        0.7720467458        1.4954832814        0.0000000000
        0.7720467458        1.5100065973        0.0000000000
        0.7720467458        1.5245299131        0.0000000000
        0.7720467458        1.5390532290        0.0000000000

        0.7866288686        0.1012449590        0.0000000000
        0.7866288686        0.1157682749        0.0000000000
        0.7866288686        0.1302915907        0.0000000000
        0.7866288686        0.1448149066        0.0000000000
        0.7866288686        0.1593382224        0.0000000000
        0.7866288686        0.1738615383       -0.0000014637
        0.7866288686        0.1883848542       -0.0000045820
        0.7866288686        0.2029081700       -0.0000136648
        0.7866288686        0.2174314859       -0.0000388682
        0.7866288686        0.2319548017       -0.0001055509
        0.7866288686        0.2464781176       -0.0002739308
        0.7866288686        0.2610014334       -0.0006801257
        0.7866288686        0.2755247493       -0.0016173997
        0.7866288686        0.2900480652       -0.0036892075
        0.7866288686        0.3045713810       -0.0080849830
        0.7866288686        0.3190946969       -0.0170580940
        0.7866288686        0.3336180127       -0.0347246403
        0.7866288686        0.3481413286       -0.0683459877
        0.7866288686        0.3626646445       -0.1302808778
        0.7866288686        0.3771879603       -0.2407330605
        0.7866288686        0.3917112762       -0.4311825902
        0.7866288686        0.4062345920       -0.7478901805
        0.7866288686        0.4207579079       -1.2541386736
        0.7866288686        0.4352812237       -2.0291971179
        0.7866288686        0.4498045396       -3.1618975208
        0.7866288686        0.4643278555       -4.7377785751
        0.7866288686        0.4788511713       -6.8211054643
        0.7866288686        0.4933744872       -9.4359392650
        0.7866288686        0.5078978030      -12.5521912974
        0.7866288686        0.5224211189      -16.0817623297
        0.7866288686        0.5369444348      -19.8863922573
        0.7866288686        0.5514677506      -23.7946359242
        0.7866288686        0.5659910665      -27.6230431029
        0.7866288686        0.5805143823      -31.1972495771
        0.7866288686        0.5950376982      -34.3708115697
        0.7866288686        0.6095610141      -37.0407053505
        0.7866288686        0.6240843299      -39.1576130976
        0.7866288686        0.6386076458      -40.7282058282
        0.7866288686        0.6531309616      -41.8079003921
        0.7866288686        0.6676542775      -42.4858980173
        0.7866288686        0.6821775933      -42.8670253079
        0.7866288686        0.6967009092      -43.0547150854
        0.7866288686        0.7112242251      -43.1371493732
        0.7866288686        0.7257475409      -43.1770211863
        0.7866288686        0.7402708568      -43.2060787044
        0.7866288686        0.7547941726      -43.2268860156
        0.7866288686        0.7693174885      -43.2231077433
        0.7866288686        0.7838408044      -43.1754822030
        0.7866288686        0.7983641202      -43.0764100904
        0.7866288686        0.8128874361      -42.9356782224
        0.7866288686        0.8274107519      -42.7744150708
        0.7866288686        0.8419340678      -42.6109174648
        0.7866288686        0.8564573836      -42.4456864627
        0.7866288686        0.8709806995      -42.2514761216
        0.7866288686        0.8855040154      -41.9696363505
        0.7866288686        0.9000273312      -41.5112362481
        0.7866288686        0.9145506471      -40.7627845331
        0.7866288686        0.9290739629      -39.5992989268
        0.7866288686        0.9435972788      -37.9072025575
        0.7866288686        0.9581205947      -35.6142791946
        0.7866288686        0.9726439105      -32.7173297768
        0.7866288686        0.9871672264      -29.2959815483
        0.7866288686        1.0016905422      -25.5057337599
        0.7866288686        1.0162138581      -21.5518704253
        0.7866288686        1.0307371739      -17.6530117291
        0.7866288686        1.0452604898      -14.0054186643
        0.7866288686        1.0597838057      -10.7569002051
        0.7866288686        1.0743071215       -7.9945846314
        0.7866288686        1.0888304374       -5.7461645129
        0.7866288686        1.1033537532       -3.9908795312
        0.7866288686        1.1178770691       -2.6750908559
        0.7866288686        1.1324003850       -1.7278200411
        0.7866288686        1.1469237008       -1.0733865038
        0.7866288686        1.1614470167       -0.6401987987
        0.7866288686        1.1759703325       -0.3660075410
        0.7866288686        1.1904936484       -0.2003618317
        0.7866288686        1.2050169643       -0.1049821881
        0.7866288686        1.2195402801       -0.0526672422
        0.7866288686        1.2340635960       -0.0253244958
        0.7866288686        1.2485869118       -0.0116894954
        0.7866288686        1.2631102277       -0.0051890763
        0.7866288686        1.2776335435       -0.0022189998
        0.7866288686        1.2921568594       -0.0009151983
        0.7866288686        1.3066801753       -0.0003641972
        0.7866288686        1.3212034911       -0.0001397605
        0.7866288686        1.3357268070       -0.0000516513
        0.7866288686        1.3502501228       -0.0000183498
        0.7866288686        1.3647734387       -0.0000062506
        0.7866288686        1.3792967546       -0.0000020365
        0.7866288686        1.3938200704        0.0000000000
        0.7866288686        1.4083433863        0.0000000000
        0.7866288686        1.4228667021        0.0000000000
        0.7866288686        1.4373900180        0.0000000000
        0.7866288686        1.4519133338        0.0000000000
        0.7866288686        1.4664366497        0.0000000000
        0.7866288686        1.4809599656        0.0000000000
        0.7866288686        1.4954832814        0.0000000000
        0.7866288686        1.5100065973        0.0000000000
        0.7866288686        1.5245299131        0.0000000000
        0.7866288686        1.5390532290        0.0000000000

        0.8012109914        0.1012449590        0.0000000000
        0.8012109914        0.1157682749        0.0000000000
        0.8012109914        0.1302915907        0.0000000000
        0.8012109914        0.1448149066        0.0000000000
        0.8012109914        0.1593382224        0.0000000000
        0.8012109914        0.1738615383        0.0000000000
        0.8012109914        0.1883848542       -0.0000014368
        0.8012109914        0.2029081700       -0.0000044398
        0.8012109914        0.2174314859       -0.0000130887
        0.8012109914        0.2319548017       -0.0000368490
        0.8012109914        0.2464781176       -0.0000991779
        0.8012109914        0.2610014334       -0.0002554986
        0.8012109914        0.2755247493       -0.0006309207
        0.8012109914        0.2900480652       -0.0014960088
        0.8012109914        0.3045713810       -0.0034133015
        0.8012109914        0.3190946969       -0.0075109996
        0.8012109914        0.3336180127       -0.0159766178
        0.8012109914        0.3481413286       -0.0329109686
        0.8012109914        0.3626646445       -0.0657259714
        0.8012109914        0.3771879603       -0.1272658070
        0.8012109914        0.3917112762       -0.2387060330
        0.8012109914        0.4062345920       -0.4329576950
        0.8012109914        0.4207579079       -0.7577539031
        0.8012109914        0.4352812237       -1.2769657614
        0.8012109914        0.4498045396       -2.0683381927
        0.8012109914        0.4643278555       -3.2162140853
        0.8012109914        0.4788511713       -4.7991710921
        0.8012109914        0.4933744872       -6.8744878628
        0.8012109914        0.5078978030       -9.4630141299
        0.8012109914        0.5224211189      -12.5383002138
        0.8012109914        0.5369444348      -16.0225242031
        0.8012109914        0.5514677506      -19.7898159389
        0.8012109914        0.5659910665      -23.6764072964
        0.8012109914        0.5805143823      -27.4970082928
        0.8012109914        0.5950376982      -31.0667173425
        0.8012109914        0.6095610141      -34.2261538375
        0.8012109914        0.6240843299      -36.8646656694
        0.8012109914        0.6386076458      -38.9348760454
        0.8012109914        0.6531309616      -40.4538337094
        0.8012109914        0.6676542775      -41.4910846425
        0.8012109914        0.6821775933      -42.1486806957
        0.8012109914        0.6967009092      -42.5393674523
        0.8012109914        0.7112242251      -42.7671559610
        0.8012109914        0.7257475409      -42.9121705892
        0.8012109914        0.7402708568      -43.0213526913
        0.8012109914        0.7547941726      -43.1073872115
        0.8012109914        0.7693174885      -43.1573379807
        0.8012109914        0.7838408044      -43.1487751209
        0.8012109914        0.7983641202      -43.0668785401
        0.8012109914        0.8128874361      -42.9148335062
        0.8012109914        0.8274107519      -42.7133900846
        0.8012109914        0.8419340678      -42.4913572685
        0.8012109914        0.8564573836      -42.2725739510
        0.8012109914        0.8709806995      -42.0640595800
        0.8012109914        0.8855040154      -41.8465296721
        0.8012109914        0.9000273312      -41.5667011177
        0.8012109914        0.9145506471      -41.1330386017
        0.8012109914        0.9290739629      -40.4201616226
        0.8012109914        0.9435972788      -39.2870457409
        0.8012109914        0.9581205947      -37.6083870523
        0.8012109914        0.9726439105      -35.3104889341
        0.8012109914        0.9871672264      -32.3986834462
        0.8012109914        1.0016905422      -28.9657865106
        0.8012109914        1.0162138581      -25.1786049405
        0.8012109914        1.0307371739      -21.2475253061
        0.8012109914        1.0452604898      -17.3890825996
        0.8012109914        1.0597838057      -13.7920312468
        0.8012109914        1.0743071215      -10.5945989187
        0.8012109914        1.0888304374       -7.8758738457
        0.8012109914        1.1033537532       -5.6595556765
        0.8012109914        1.1178770691       -3.9253610579
        0.8012109914        1.1324003850       -2.6230307756
        0.8012109914        1.1469237008       -1.6854819961
        0.8012109914        1.1614470167       -1.0396517696
        0.8012109914        1.1759703325       -0.6147973303
        0.8012109914        1.1904936484       -0.3483142952
        0.8012109914        1.2050169643       -0.1890772726
        0.8012109914        1.2195402801       -0.0984181850
        0.8012109914        1.2340635960       -0.0491877685
        0.8012109914        1.2485869118       -0.0236419830
        0.8012109914        1.2631102277       -0.0109452385
        0.8012109914        1.2776335435       -0.0048861308
        0.8012109914        1.2921568594       -0.0021041532
        0.8012109914        1.3066801753       -0.0008737138
        0.8012109914        1.3212034911       -0.0003493829
        0.8012109914        1.3357268070       -0.0001343098
        0.8012109914        1.3502501228       -0.0000495349
        0.8012109914        1.3647734387       -0.0000174881
        0.8012109914        1.3792967546       -0.0000058981
        0.8012109914        1.3938200704       -0.0000018969
        0.8012109914        1.4083433863        0.0000000000
        0.8012109914        1.4228667021        0.0000000000
        0.8012109914        1.4373900180        0.0000000000
        0.8012109914        1.4519133338        0.0000000000
        0.8012109914        1.4664366497        0.0000000000
        0.8012109914        1.4809599656        0.0000000000
        0.8012109914        1.4954832814        0.0000000000
        0.8012109914        1.5100065973        0.0000000000
        0.8012109914        1.5245299131        0.0000000000
        0.8012109914        1.5390532290        0.0000000000

        0.8157931141        0.1012449590        0.0000000000
        0.8157931141        0.1157682749        0.0000000000
        0.8157931141        0.1302915907        0.0000000000
        0.8157931141        0.1448149066        0.0000000000
        0.8157931141        0.1593382224        0.0000000000
        0.8157931141        0.1738615383        0.0000000000
        0.8157931141        0.1883848542        0.0000000000
        0.8157931141        0.2029081700       -0.0000013743
        0.8157931141        0.2174314859       -0.0000042005
        0.8157931141        0.2319548017       -0.0000122639
        0.8157931141        0.2464781176       -0.0000342469
        0.8157931141        0.2610014334       -0.0000916082
        0.8157931141        0.2755247493       -0.0002351664
        0.8157931141        0.2900480652       -0.0005806133
        0.8157931141        0.3045713810       -0.0013820557
        0.8157931141        0.3190946969       -0.0031793866
        0.8157931141        0.3336180127       -0.0070831559
        0.8157931141        0.3481413286       -0.0153012118
        0.8157931141        0.3626646445       -0.0320579508
        0.8157931141        0.3771879603       -0.0650844075
        0.8157931141        0.3917112762       -0.1278155773
        0.8157931141        0.4062345920       -0.2422533066
        0.8157931141        0.4207579079       -0.4420962588
        0.8157931141        0.4352812237       -0.7752519243
        0.8157931141        0.4498045396       -1.3044253092
        0.8157931141        0.4643278555       -2.1044279266
        0.8157931141        0.4788511713       -3.2553977114
        0.8157931141        0.4933744872       -4.8321826109
        0.8157931141        0.5078978030       -6.8912621766
        0.8157931141        0.5224211189       -9.4572376034
        0.8157931141        0.5369444348      -12.5110148946
        0.8157931141        0.5514677506      -15.9818205480
        0.8157931141        0.5659910665      -19.7455975996
        0.8157931141        0.5805143823      -23.6327049487
        0.8157931141        0.5950376982      -27.4467905947
        0.8157931141        0.6095610141      -30.9932256972
        0.8157931141        0.6240843299      -34.1106628420
        0.8157931141        0.6386076458      -36.6962855823
        0.8157931141        0.6531309616      -38.7169242096
        0.8157931141        0.6676542775      -40.2039832914
        0.8157931141        0.6821775933      -41.2363114759
        0.8157931141        0.6967009092      -41.9178872881
        0.8157931141        0.7112242251      -42.3559131028
        0.8157931141        0.7257475409      -42.6423318961
        0.8157931141        0.7402708568      -42.8407151540
        0.8157931141        0.7547941726      -42.9809071968
        0.8157931141        0.7693174885      -43.0633950630
        0.8157931141        0.7838408044      -43.0724585734
        0.8157931141        0.7983641202      -42.9930273405
        0.8157931141        0.8128874361      -42.8240946515
        0.8157931141        0.8274107519      -42.5835827956
        0.8157931141        0.8419340678      -42.3043388985
        0.8157931141        0.8564573836      -42.0246603028
        0.8157931141        0.8709806995      -41.7767803184
        0.8157931141        0.8855040154      -41.5743287488
        0.8157931141        0.9000273312      -41.3987623134
        0.8157931141        0.9145506471      -41.1873264360
        0.8157931141        0.9290739629      -40.8290155791
        0.8157931141        0.9435972788      -40.1755402696
        0.8157931141        0.9581205947      -39.0691573936
        0.8157931141        0.9726439105      -37.3809974894
        0.8157931141        0.9871672264      -35.0475439096
        0.8157931141        1.0016905422      -32.0927660777
        0.8157931141        1.0162138581      -28.6287186214
        0.8157931141        1.0307371739      -24.8351305496
        0.8157931141        1.0452604898      -20.9252825142
        0.8157931141        1.0597838057      -17.1089902542
        0.8157931141        1.0743071215      -13.5627773528
        0.8157931141        1.0888304374      -10.4129568819
        0.8157931141        1.1033537532       -7.7316848966
        0.8157931141        1.1178770691       -5.5420341406
        0.8157931141        1.1324003850       -3.8273413388
        0.8157931141        1.1469237008       -2.5417282686
        0.8157931141        1.1614470167       -1.6206666605
        0.8157931141        1.1759703325       -0.9912388125
        0.8157931141        1.1904936484       -0.5814115071
        0.8157931141        1.2050169643       -0.3272064064
        0.8157931141        1.2195402801       -0.1768710262
        0.8157931141        1.2340635960       -0.0919587884
        0.8157931141        1.2485869118       -0.0460502604
        0.8157931141        1.2631102277       -0.0222340120
        0.8157931141        1.2776335435       -0.0103542294
        0.8157931141        1.2921568594       -0.0046490417
        0.8157931141        1.3066801753       -0.0020103439
        0.8157931141        1.3212034911       -0.0008358329
        0.8157931141        1.3357268070       -0.0003334930
        0.8157931141        1.3502501228       -0.0001274494
        0.8157931141        1.3647734387       -0.0000465642
        0.8157931141        1.3792967546       -0.0000162364
        0.8157931141        1.3938200704       -0.0000053939
        0.8157931141        1.4083433863       -0.0000017039
        0.8157931141        1.4228667021        0.0000000000
        0.8157931141        1.4373900180        0.0000000000
        0.8157931141        1.4519133338        0.0000000000
        0.8157931141        1.4664366497        0.0000000000
        0.8157931141        1.4809599656        0.0000000000
        0.8157931141        1.4954832814        0.0000000000
        0.8157931141        1.5100065973        0.0000000000
        0.8157931141        1.5245299131        0.0000000000
        0.8157931141        1.5390532290        0.0000000000

        0.8303752369        0.1012449590        0.0000000000
        0.8303752369        0.1157682749        0.0000000000
        0.8303752369        0.1302915907        0.0000000000
        0.8303752369        0.1448149066        0.0000000000
        0.8303752369        0.1593382224        0.0000000000
        0.8303752369        0.1738615383        0.0000000000
        0.8303752369        0.1883848542        0.0000000000
        0.8303752369        0.2029081700        0.0000000000
        0.8303752369        0.2174314859       -0.0000012837
        0.8303752369        0.2319548017       -0.0000038899
        0.8303752369        0.2464781176       -0.0000112810
        0.8303752369        0.2610014334       -0.0000313731
        0.8303752369        0.2755247493       -0.0000838720
        0.8303752369        0.2900480652       -0.0002160933
        0.8303752369        0.3045713810       -0.0005379762
        0.8303752369        0.3190946969       -0.0012970459
        0.8303752369        0.3336180127       -0.0030328427
        0.8303752369        0.3481413286       -0.0068802022
        0.8303752369        0.3626646445       -0.0151305513
        0.8303752369        0.3771879603       -0.0321980447
        0.8303752369        0.3917112762       -0.0661438834
        0.8303752369        0.4062345920       -0.1308412611
        0.8303752369        0.4207579079       -0.2486720441
        0.8303752369        0.4352812237       -0.4533329191
        0.8303752369        0.4498045396       -0.7919735998
        0.8303752369        0.4643278555       -1.3256482263
        0.8303752369        0.4788511713       -2.1270797580
        0.8303752369        0.4933744872       -3.2750374832
        0.8303752369        0.5078978030       -4.8450861071
        0.8303752369        0.5224211189       -6.8969822997
        0.8303752369        0.5369444348       -9.4597205306
        0.8303752369        0.5514677506      -12.5164919391
        0.8303752369        0.5659910665      -15.9935760285
        0.8303752369        0.5805143823      -19.7584342183
        0.8303752369        0.5950376982      -23.6313109328
        0.8303752369        0.6095610141      -27.4105105448
        0.8303752369        0.6240843299      -30.9055645654
        0.8303752369        0.6386076458      -33.9682433805
        0.8303752369        0.6531309616      -36.5119570672
        0.8303752369        0.6676542775      -38.5154459467
        0.8303752369        0.6821775933      -40.0131653982
        0.8303752369        0.6967009092      -41.0782725786
        0.8303752369        0.7112242251      -41.8034694514
        0.8303752369        0.7257475409      -42.2825328191
        0.8303752369        0.7402708568      -42.5942523633
        0.8303752369        0.7547941726      -42.7913332722
        0.8303752369        0.7693174885      -42.8974775370
        0.8303752369        0.7838408044      -42.9140552819
        0.8303752369        0.7983641202      -42.8337561135
        0.8303752369        0.8128874361      -42.6552035264
        0.8303752369        0.8274107519      -42.3925084511
        0.8303752369        0.8419340678      -42.0770742995
        0.8303752369        0.8564573836      -41.7526724191
        0.8303752369        0.8709806995      -41.4659648625
        0.8303752369        0.8855040154      -41.2534447016
        0.8303752369        0.9000273312      -41.1251886354
        0.8303752369        0.9145506471      -41.0481242669
        0.8303752369        0.9290739629      -40.9352956714
        0.8303752369        0.9435972788      -40.6489056288
        0.8303752369        0.9581205947      -40.0211873366
        0.8303752369        0.9726439105      -38.8898439282
        0.8303752369        0.9871672264      -37.1380040330
        0.8303752369        1.0016905422      -34.7259510098
        0.8303752369        1.0162138581      -31.7043933649
        0.8303752369        1.0307371739      -28.2055517651
        0.8303752369        1.0452604898      -24.4162026528
        0.8303752369        1.0597838057      -20.5427062288
        0.8303752369        1.0743071215      -16.7791920075
        0.8303752369        1.0888304374      -13.2861391266
        0.8303752369        1.1033537532      -10.1803693624
        0.8303752369        1.1178770691       -7.5330325364
        0.8303752369        1.1324003850       -5.3716576831
        0.8303752369        1.1469237008       -3.6845675487
        0.8303752369        1.1614470167       -2.4279826898
        0.8303752369        1.1759703325       -1.5361457551
        0.8303752369        1.1904936484       -0.9332802104
        0.8303752369        1.2050169643       -0.5449014365
        0.8303752369        1.2195402801       -0.3060893402
        0.8303752369        1.2340635960       -0.1656247807
        0.8303752369        1.2485869118       -0.0864067998
        0.8303752369        1.2631102277       -0.0434780375
        0.8303752369        1.2776335435       -0.0210930481
        0.8303752369        1.2921568594       -0.0098562296
        0.8303752369        1.3066801753       -0.0044291638
        0.8303752369        1.3212034911       -0.0019107186
        0.8303752369        1.3357268070       -0.0007898674
        0.8303752369        1.3502501228       -0.0003123607
        0.8303752369        1.3647734387       -0.0001179786
        0.8303752369        1.3792967546       -0.0000424934
        0.8303752369        1.3938200704       -0.0000145699
        0.8303752369        1.4083433863       -0.0000047463
        0.8303752369        1.4228667021       -0.0000014665
        0.8303752369        1.4373900180        0.0000000000
        0.8303752369        1.4519133338        0.0000000000
        0.8303752369        1.4664366497        0.0000000000
        0.8303752369        1.4809599656        0.0000000000
        0.8303752369        1.4954832814        0.0000000000
        0.8303752369        1.5100065973        0.0000000000
        0.8303752369        1.5245299131        0.0000000000
        0.8303752369        1.5390532290        0.0000000000

        0.8449573596        0.1012449590        0.0000000000
        0.8449573596        0.1157682749        0.0000000000
        0.8449573596        0.1302915907        0.0000000000
        0.8449573596        0.1448149066        0.0000000000
        0.8449573596        0.1593382224        0.0000000000
        0.8449573596        0.1738615383        0.0000000000
        0.8449573596        0.1883848542        0.0000000000
        0.8449573596        0.2029081700        0.0000000000
        0.8449573596        0.2174314859        0.0000000000
        0.8449573596        0.2319548017       -0.0000011767
        0.8449573596        0.2464781176       -0.0000035486
        0.8449573596        0.2610014334       -0.0000102788
        0.8449573596        0.2755247493       -0.0000286829
        0.8449573596        0.2900480652       -0.0000773216
        0.8449573596        0.3045713810       -0.0002018589
        0.8449573596        0.3190946969       -0.0005111897
        0.8449573596        0.3336180127       -0.0012563881
        0.8449573596        0.3481413286       -0.0029946393
        0.8449573596        0.3626646445       -0.0069095978
        0.8449573596        0.3771879603       -0.0153945701
        0.8449573596        0.3917112762       -0.0330319413
        0.8449573596        0.4062345920       -0.0680946074
        0.8449573596        0.4207579079       -0.1346208782
        0.8449573596        0.4352812237       -0.2549527241
        0.8449573596        0.4498045396       -0.4623905972
        0.8449573596        0.4643278555       -0.8033539032
        0.8449573596        0.4788511713       -1.3381981049
        0.8449573596        0.4933744872       -2.1396561686
        0.8449573596        0.5078978030       -3.2877784615
        0.8449573596        0.5224211189       -4.8604006830
        0.8449573596        0.5369444348       -6.9189329444
        0.8449573596        0.5514677506       -9.4909854025
        0.8449573596        0.5659910665      -12.5538208238
        0.8449573596        0.5805143823      -16.0246335006
        0.8449573596        0.5950376982      -19.7633426356
        0.8449573596        0.6095610141      -23.5898975844
        0.8449573596        0.6240843299      -27.3122362692
        0.8449573596        0.6386076458      -30.7563540234
        0.8449573596        0.6531309616      -33.7895678314
        0.8449573596        0.6676542775      -36.3322017748
        0.8449573596        0.6821775933      -38.3584088907
        0.8449573596        0.6967009092      -39.8898207162
        0.8449573596        0.7112242251      -40.9849904149
        0.8449573596        0.7257475409      -41.7254406068
        0.8449573596        0.7402708568      -42.1987406801
        0.8449573596        0.7547941726      -42.4812693373
        0.8449573596        0.7693174885      -42.6258363307
        0.8449573596        0.7838408044      -42.6589689046
        0.8449573596        0.7983641202      -42.5886178988
        0.8449573596        0.8128874361      -42.4179152963
        0.8449573596        0.8274107519      -42.1581838221
        0.8449573596        0.8419340678      -41.8361039582
        0.8449573596        0.8564573836      -41.4936581205
        0.8449573596        0.8709806995      -41.1818557526
        0.8449573596        0.8855040154      -40.9492456441
        0.8449573596        0.9000273312      -40.8258726626
        0.8449573596        0.9145506471      -40.8049873305
        0.8449573596        0.9290739629      -40.8280957377
        0.8449573596        0.9435972788      -40.7808912379
        0.8449573596        0.9581205947      -40.5056563531
        0.8449573596        0.9726439105      -39.8300322300
        0.8449573596        0.9871672264      -38.6052517933
        0.8449573596        1.0016905422      -36.7422537616
        0.8449573596        1.0162138581      -34.2338931815
        0.8449573596        1.0307371739      -31.1563792877
        0.8449573596        1.0452604898      -27.6512969003
        0.8449573596        1.0597838057      -23.8969644458
        0.8449573596        1.0743071215      -20.0801732530
        0.8449573596        1.0888304374      -16.3754850226
        0.8449573596        1.1033537532      -12.9326530214
        0.8449573596        1.1178770691       -9.8685220785
        0.8449573596        1.1324003850       -7.2604098671
        0.8449573596        1.1469237008       -5.1414906954
        0.8449573596        1.1614470167       -3.5010949744
        0.8449573596        1.1759703325       -2.2919133650
        0.8449573596        1.1904936484       -1.4429544741
        0.8449573596        1.2050169643       -0.8744610797
        0.8449573596        1.2195402801       -0.5106135963
        0.8449573596        1.2340635960       -0.2875081874
        0.8449573596        1.2485869118       -0.1561513281
        0.8449573596        1.2631102277       -0.0817776373
        0.8449573596        1.2776335435       -0.0412574184
        0.8449573596        1.2921568594       -0.0200230184
        0.8449573596        1.3066801753       -0.0093323977
        0.8449573596        1.3212034911       -0.0041701828
        0.8449573596        1.3357268070       -0.0017837050
        0.8449573596        1.3502501228       -0.0007292054
        0.8449573596        1.3647734387       -0.0002845050
        0.8449573596        1.3792967546       -0.0001057667
        0.8449573596        1.3938200704       -0.0000373932
        0.8449573596        1.4083433863       -0.0000125450
        0.8449573596        1.4228667021       -0.0000039851
        0.8449573596        1.4373900180       -0.0000011948
        0.8449573596        1.4519133338        0.0000000000
        0.8449573596        1.4664366497        0.0000000000
        0.8449573596        1.4809599656        0.0000000000
        0.8449573596        1.4954832814        0.0000000000
        0.8449573596        1.5100065973        0.0000000000
        0.8449573596        1.5245299131        0.0000000000
        0.8449573596        1.5390532290        0.0000000000

        0.8595394824        0.1012449590        0.0000000000
        0.8595394824        0.1157682749        0.0000000000
        0.8595394824        0.1302915907        0.0000000000
        0.8595394824        0.1448149066        0.0000000000
        0.8595394824        0.1593382224        0.0000000000
        0.8595394824        0.1738615383        0.0000000000
        0.8595394824        0.1883848542        0.0000000000
        0.8595394824        0.2029081700        0.0000000000
        0.8595394824        0.2174314859        0.0000000000
        0.8595394824        0.2319548017        0.0000000000
        0.8595394824        0.2464781176       -0.0000010675
        0.8595394824        0.2610014334       -0.0000032285
        0.8595394824        0.2755247493       -0.0000094303
        0.8595394824        0.2900480652       -0.0000266732
        0.8595394824        0.3045713810       -0.0000731943
        0.8595394824        0.3190946969       -0.0001949947
        0.8595394824        0.3336180127       -0.0005039896
        0.8595394824        0.3481413286       -0.0012614559
        0.8595394824        0.3626646445       -0.0030497020
        0.8595394824        0.3771879603       -0.0071017138
        0.8595394824        0.3917112762       -0.0158886600
        0.8595394824        0.4062345920       -0.0340863241
        0.8595394824        0.4207579079       -0.0700352132
        0.8595394824        0.4352812237       -0.1377540698
        0.8595394824        0.4498045396       -0.2594453802
        0.8595394824        0.4643278555       -0.4682309741
        0.8595394824        0.4788511713       -0.8105608157
        0.8595394824        0.4933744872       -1.3473451765
        0.8595394824        0.5078978030       -2.1524418008
        0.8595394824        0.5224211189       -3.3069377507
        0.8595394824        0.5369444348       -4.8881517752
        0.8595394824        0.5514677506       -6.9538511959
        0.8595394824        0.5659910665       -9.5246674596
        0.8595394824        0.5805143823      -12.5699911583
        0.8595394824        0.5950376982      -16.0030116086
        0.8595394824        0.6095610141      -19.6879750392
        0.8595394824        0.6240843299      -23.4580567981
        0.8595394824        0.6386076458      -27.1382172314
        0.8595394824        0.6531309616      -30.5666683081
        0.8595394824        0.6676542775      -33.6112954518
        0.8595394824        0.6821775933      -36.1809124264
        0.8595394824        0.6967009092      -38.2324429895
        0.8595394824        0.7112242251      -39.7733839596
        0.8595394824        0.7257475409      -40.8567602055
        0.8595394824        0.7402708568      -41.5665300411
        0.8595394824        0.7547941726      -41.9957417860
        0.8595394824        0.7693174885      -42.2247102656
        0.8595394824        0.7838408044      -42.3078031531
        0.8595394824        0.7983641202      -42.2733596763
        0.8595394824        0.8128874361      -42.1344054857
        0.8595394824        0.8274107519      -41.9030199828
        0.8595394824        0.8419340678      -41.6013250169
        0.8595394824        0.8564573836      -41.2656997033
        0.8595394824        0.8709806995      -40.9442163352
        0.8595394824        0.8855040154      -40.6882565764
        0.8595394824        0.9000273312      -40.5389659553
        0.8595394824        0.9145506471      -40.5100835383
        0.8595394824        0.9290739629      -40.5713335444
        0.8595394824        0.9435972788      -40.6390238381
        0.8595394824        0.9581205947      -40.5802460657
        0.8595394824        0.9726439105      -40.2331999541
        0.8595394824        0.9871672264      -39.4398973273
        0.8595394824        1.0016905422      -38.0815927931
        0.8595394824        1.0162138581      -36.1050125786
        0.8595394824        1.0307371739      -33.5309351341
        0.8595394824        1.0452604898      -30.4447899292
        0.8595394824        1.0597838057      -26.9769047313
        0.8595394824        1.0743071215      -23.2824702821
        0.8595394824        1.0888304374      -19.5268665368
        0.8595394824        1.1033537532      -15.8749582822
        0.8595394824        1.1178770691      -12.4794668897
        0.8595394824        1.1324003850       -9.4660450920
        0.8595394824        1.1469237008       -6.9181516315
        0.8595394824        1.1614470167       -4.8679800795
        0.8595394824        1.1759703325       -3.2979389855
        0.8595394824        1.1904936484       -2.1522592825
        0.8595394824        1.2050169643       -1.3540137286
        0.8595394824        1.2195402801       -0.8216694619
        0.8595394824        1.2340635960       -0.4810752807
        0.8595394824        1.2485869118       -0.2716583103
        0.8595394824        1.2631102277       -0.1478197259
        0.8595394824        1.2776335435       -0.0774029562
        0.8595394824        1.2921568594       -0.0389418075
        0.8595394824        1.3066801753       -0.0187937690
        0.8595394824        1.3212034911       -0.0086875355
        0.8595394824        1.3357268070       -0.0038410993
        0.8595394824        1.3502501228       -0.0016221178
        0.8595394824        1.3647734387       -0.0006532864
        0.8595394824        1.3792967546       -0.0002504541
        0.8595394824        1.3938200704       -0.0000912014
        0.8595394824        1.4083433863       -0.0000314684
        0.8595394824        1.4228667021       -0.0000102641
        0.8595394824        1.4373900180       -0.0000031564
        0.8595394824        1.4519133338        0.0000000000
        0.8595394824        1.4664366497        0.0000000000
        0.8595394824        1.4809599656        0.0000000000
        0.8595394824        1.4954832814        0.0000000000
        0.8595394824        1.5100065973        0.0000000000
        0.8595394824        1.5245299131        0.0000000000
        0.8595394824        1.5390532290        0.0000000000

        0.8741216052        0.1012449590        0.0000000000
        0.8741216052        0.1157682749        0.0000000000
        0.8741216052        0.1302915907        0.0000000000
        0.8741216052        0.1448149066        0.0000000000
        0.8741216052        0.1593382224        0.0000000000
        0.8741216052        0.1738615383        0.0000000000
        0.8741216052        0.1883848542        0.0000000000
        0.8741216052        0.2029081700        0.0000000000
        0.8741216052        0.2174314859        0.0000000000
        0.8741216052        0.2319548017        0.0000000000
        0.8741216052        0.2464781176        0.0000000000
        0.8741216052        0.2610014334        0.0000000000
        0.8741216052        0.2755247493       -0.0000029878
        0.8741216052        0.2900480652       -0.0000088917
        0.8741216052        0.3045713810       -0.0000256933
        0.8741216052        0.3190946969       -0.0000720470
        0.8741216052        0.3336180127       -0.0001957059
        0.8741216052        0.3481413286       -0.0005136127
        0.8741216052        0.3626646445       -0.0012985517
        0.8741216052        0.3771879603       -0.0031543978
        0.8741216052        0.3917112762       -0.0073470058
        0.8741216052        0.4062345920       -0.0163861447
        0.8741216052        0.4207579079       -0.0349777488
        0.8741216052        0.4352812237       -0.0714707707
        0.8741216052        0.4498045396       -0.1398860465
        0.8741216052        0.4643278555       -0.2624999611
        0.8741216052        0.4788511713       -0.4727142754
        0.8741216052        0.4933744872       -0.8175397945
        0.8741216052        0.5078978030       -1.3585055086
        0.8741216052        0.5224211189       -2.1694075028
        0.8741216052        0.5369444348       -3.3294567906
        0.8741216052        0.5514677506       -4.9114747405
        0.8741216052        0.5659910665       -6.9667696292
        0.8741216052        0.5805143823       -9.5103795693
        0.8741216052        0.5950376982      -12.5111424782
        0.8741216052        0.6095610141      -15.8896763282
        0.8741216052        0.6240843299      -19.5244163539
        0.8741216052        0.6386076458      -23.2633237908
        0.8741216052        0.6531309616      -26.9385328764
        0.8741216052        0.6676542775      -30.3828492388
        0.8741216052        0.6821775933      -33.4483796969
        0.8741216052        0.6967009092      -36.0263951215
        0.8741216052        0.7112242251      -38.0640610753
        0.8741216052        0.7257475409      -39.5710594995
        0.8741216052        0.7402708568      -40.6108500751
        0.8741216052        0.7547941726      -41.2777896160
        0.8741216052        0.7693174885      -41.6687642434
        0.8741216052        0.7838408044      -41.8610372678
        0.8741216052        0.7983641202      -41.9041673047
        0.8741216052        0.8128874361      -41.8257844899
        0.8741216052        0.8274107519      -41.6444578196
        0.8741216052        0.8419340678      -41.3817610713
        0.8741216052        0.8564573836      -41.0690408151
        0.8741216052        0.8709806995      -40.7482322861
        0.8741216052        0.8855040154      -40.4674361737
        0.8741216052        0.9000273312      -40.2714805989
        0.8741216052        0.9145506471      -40.1878947443
        0.8741216052        0.9290739629      -40.2108890817
        0.8741216052        0.9435972788      -40.2888155763
        0.8741216052        0.9581205947      -40.3217159113
        0.8741216052        0.9726439105      -40.1732761373
        0.8741216052        0.9871672264      -39.6959912098
        0.8741216052        1.0016905422      -38.7619523524
        0.8741216052        1.0162138581      -37.2882419742
        0.8741216052        1.0307371739      -35.2485011512
        0.8741216052        1.0452604898      -32.6700247952
        0.8741216052        1.0597838057      -29.6234449250
        0.8741216052        1.0743071215      -26.2136967211
        0.8741216052        1.0888304374      -22.5753772442
        0.8741216052        1.1033537532      -18.8680433724
        0.8741216052        1.1178770691      -15.2644381931
        0.8741216052        1.1324003850      -11.9293558265
        0.8741216052        1.1469237008       -8.9945818783
        0.8741216052        1.1614470167       -6.5395673626
        0.8741216052        1.1759703325       -4.5852048964
        0.8741216052        1.1904936484       -3.1016069730
        0.8741216052        1.2050169643       -2.0249084333
        0.8741216052        1.2195402801       -1.2760152790
        0.8741216052        1.2340635960       -0.7758372968
        0.8741216052        1.2485869118       -0.4547382959
        0.8741216052        1.2631102277       -0.2566067455
        0.8741216052        1.2776335435       -0.1392002858
        0.8741216052        1.2921568594       -0.0724801786
        0.8741216052        1.3066801753       -0.0361733119
        0.8741216052        1.3212034911       -0.0172811432
        0.8741216052        1.3357268070       -0.0078921866
        0.8741216052        1.3502501228       -0.0034404751
        0.8741216052        1.3647734387       -0.0014290909
        0.8741216052        1.3792967546       -0.0005644072
        0.8741216052        1.3938200704       -0.0002114232
        0.8741216052        1.4083433863       -0.0000749306
        0.8741216052        1.4228667021       -0.0000250708
        0.8741216052        1.4373900180       -0.0000079052
        0.8741216052        1.4519133338       -0.0000023478
        0.8741216052        1.4664366497        0.0000000000
        0.8741216052        1.4809599656        0.0000000000
        0.8741216052        1.4954832814        0.0000000000
        0.8741216052        1.5100065973        0.0000000000
        0.8741216052        1.5245299131        0.0000000000
        0.8741216052        1.5390532290        0.0000000000

        0.8887037279        0.1012449590        0.0000000000
        0.8887037279        0.1157682749        0.0000000000
        0.8887037279        0.1302915907        0.0000000000
        0.8887037279        0.1448149066        0.0000000000
        0.8887037279        0.1593382224        0.0000000000
        0.8887037279        0.1738615383        0.0000000000
        0.8887037279        0.1883848542        0.0000000000
        0.8887037279        0.2029081700        0.0000000000
        0.8887037279        0.2174314859        0.0000000000
        0.8887037279        0.2319548017        0.0000000000
        0.8887037279        0.2464781176        0.0000000000
        0.8887037279        0.2610014334        0.0000000000
        0.8887037279        0.2755247493        0.0000000000
        0.8887037279        0.2900480652       -0.0000028692
        0.8887037279        0.3045713810       -0.0000087373
        0.8887037279        0.3190946969       -0.0000257731
        0.8887037279        0.3336180127       -0.0000734600
        0.8887037279        0.3481413286       -0.0002017197
        0.8887037279        0.3626646445       -0.0005322216
        0.8887037279        0.3771879603       -0.0013463159
        0.8887037279        0.3917112762       -0.0032607776
        0.8887037279        0.4062345920       -0.0075573951
        0.8887037279        0.4207579079       -0.0167631231
        0.8887037279        0.4352812237       -0.0356071850
        0.8887037279        0.4498045396       -0.0724923696
        0.8887037279        0.4643278555       -0.1415746289
        0.8887037279        0.4788511713       -0.2653935238
        0.8887037279        0.4933744872       -0.4776858070
        0.8887037279        0.5078978030       -0.8255597044
        0.8887037279        0.5224211189       -1.3697668760
        0.8887037279        0.5369444348       -2.1817024531
        0.8887037279        0.5514677506       -3.3363222849
        0.8887037279        0.5659910665       -4.9014220302
        0.8887037279        0.5805143823       -6.9251663289
        0.8887037279        0.5950376982       -9.4245210313
        0.8887037279        0.6095610141      -12.3767850172
        0.8887037279        0.6240843299      -15.7151850069
        0.8887037279        0.6386076458      -19.3287449421
        0.8887037279        0.6531309616      -23.0672424010
        0.8887037279        0.6676542775      -26.7532800670
        0.8887037279        0.6821775933      -30.2032040784
        0.8887037279        0.6967009092      -33.2552399704
        0.8887037279        0.7112242251      -35.7979072615
        0.8887037279        0.7257475409      -37.7882979308
        0.8887037279        0.7402708568      -39.2518812526
        0.8887037279        0.7547941726      -40.2633172475
        0.8887037279        0.7693174885      -40.9169339758
        0.8887037279        0.7838408044      -41.2999555572
        0.8887037279        0.7983641202      -41.4782842072
        0.8887037279        0.8128874361      -41.4963639350
        0.8887037279        0.8274107519      -41.3855278311
        0.8887037279        0.8419340678      -41.1735751768
        0.8887037279        0.8564573836      -40.8913647611
        0.8887037279        0.8709806995      -40.5757586080
        0.8887037279        0.8855040154      -40.2692196489
        0.8887037279        0.9000273312      -40.0153405275
        0.8887037279        0.9145506471      -39.8492754345
        0.8887037279        0.9290739629      -39.7840537582
        0.8887037279        0.9435972788      -39.7970737699
        0.8887037279        0.9581205947      -39.8231999312
        0.8887037279        0.9726439105      -39.7597137361
        0.8887037279        0.9871672264      -39.4835751738
        0.8887037279        1.0016905422      -38.8751904666
        0.8887037279        1.0162138581      -37.8392233369
        0.8887037279        1.0307371739      -36.3152832031
        0.8887037279        1.0452604898      -34.2787185166
        0.8887037279        1.0597838057      -31.7385814652
        0.8887037279        1.0743071215      -28.7400240363
        0.8887037279        1.0888304374      -25.3713574804
        0.8887037279        1.1033537532      -21.7679418371
        0.8887037279        1.1178770691      -18.1034740294
        0.8887037279        1.1324003850      -14.5659757705
        0.8887037279        1.1469237008      -11.3255131492
        0.8887037279        1.1614470167       -8.5059524043
        0.8887037279        1.1759703325       -6.1706160505
        0.8887037279        1.1904936484       -4.3242966321
        0.8887037279        1.2050169643       -2.9271258024
        0.8887037279        1.2195402801       -1.9129125420
        0.8887037279        1.2340635960       -1.2057996968
        0.8887037279        1.2485869118       -0.7321974874
        0.8887037279        1.2631102277       -0.4276846163
        0.8887037279        1.2776335435       -0.2399548215
        0.8887037279        1.2921568594       -0.1291396074
        0.8887037279        1.3066801753       -0.0665844288
        0.8887037279        1.3212034911       -0.0328494246
        0.8887037279        1.3357268070       -0.0154850157
        0.8887037279        1.3502501228       -0.0069626085
        0.8887037279        1.3647734387       -0.0029798128
        0.8887037279        1.3792967546       -0.0012108985
        0.8887037279        1.3938200704       -0.0004660434
        0.8887037279        1.4083433863       -0.0001694982
        0.8887037279        1.4228667021       -0.0000581660
        0.8887037279        1.4373900180       -0.0000188272
        0.8887037279        1.4519133338       -0.0000057577
        0.8887037279        1.4664366497       -0.0000016733
        0.8887037279        1.4809599656        0.0000000000
        0.8887037279        1.4954832814        0.0000000000
        0.8887037279        1.5100065973        0.0000000000
        0.8887037279        1.5245299131        0.0000000000
        0.8887037279        1.5390532290        0.0000000000

        0.9032858507        0.1012449590        0.0000000000
        0.9032858507        0.1157682749        0.0000000000
        0.9032858507        0.1302915907        0.0000000000
        0.9032858507        0.1448149066        0.0000000000
        0.9032858507        0.1593382224        0.0000000000
        0.9032858507        0.1738615383        0.0000000000
        0.9032858507        0.1883848542        0.0000000000
        0.9032858507        0.2029081700        0.0000000000
        0.9032858507        0.2174314859        0.0000000000
        0.9032858507        0.2319548017        0.0000000000
        0.9032858507        0.2464781176        0.0000000000
        0.9032858507        0.2610014334        0.0000000000
        0.9032858507        0.2755247493        0.0000000000
        0.9032858507        0.2900480652        0.0000000000
        0.9032858507        0.3045713810       -0.0000028777
        0.9032858507        0.3190946969       -0.0000089134
        0.9032858507        0.3336180127       -0.0000265962
        0.9032858507        0.3481413286       -0.0000762403
        0.9032858507        0.3626646445       -0.0002095256
        0.9032858507        0.3771879603       -0.0005512650
        0.9032858507        0.3917112762       -0.0013877252
        0.9032858507        0.4062345920       -0.0033428485
        0.9032858507        0.4207579079       -0.0077100396
        0.9032858507        0.4352812237       -0.0170402624
        0.9032858507        0.4498045396       -0.0361169527
        0.9032858507        0.4643278555       -0.0734497074
        0.9032858507        0.4788511713       -0.1433482408
        0.9032858507        0.4933744872       -0.2684478787
        0.9032858507        0.5078978030       -0.4822370135
        0.9032858507        0.5224211189       -0.8307686946
        0.9032858507        0.5369444348       -1.3725188047
        0.9032858507        0.5514677506       -2.1755021593
        0.9032858507        0.5659910665       -3.3113271447
        0.9032858507        0.5805143823       -4.8466009819
        0.9032858507        0.5950376982       -6.8325559513
        0.9032858507        0.6095610141       -9.2937748448
        0.9032858507        0.6240843299      -12.2168864714
        0.9032858507        0.6386076458      -15.5408516201
        0.9032858507        0.6531309616      -19.1521297539
        0.9032858507        0.6676542775      -22.8893807806
        0.9032858507        0.6821775933      -26.5612941153
        0.9032858507        0.6967009092      -29.9765070579
        0.9032858507        0.7112242251      -32.9780019967
        0.9032858507        0.7257475409      -35.4699982451
        0.9032858507        0.7402708568      -37.4270343809
        0.9032858507        0.7547941726      -38.8828145319
        0.9032858507        0.7693174885      -39.9059432282
        0.9032858507        0.7838408044      -40.5746977617
        0.9032858507        0.7983641202      -40.9604901469
        0.9032858507        0.8128874361      -41.1223436367
        0.9032858507        0.8274107519      -41.1084807881
        0.9032858507        0.8419340678      -40.9599188315
        0.9032858507        0.8564573836      -40.7137078195
        0.9032858507        0.8709806995      -40.4060004810
        0.9032858507        0.8855040154      -40.0748692459
        0.9032858507        0.9000273312      -39.7608020116
        0.9032858507        0.9145506471      -39.5021255341
        0.9032858507        0.9290739629      -39.3247804976
        0.9032858507        0.9435972788      -39.2296881243
        0.9032858507        0.9581205947      -39.1836878704
        0.9032858507        0.9726439105      -39.1194716449
        0.9032858507        0.9871672264      -38.9457485591
        0.9032858507        1.0016905422      -38.5631991139
        0.9032858507        1.0162138581      -37.8786144034
        0.9032858507        1.0307371739      -36.8120734203
        0.9032858507        1.0452604898      -35.2989097452
        0.9032858507        1.0597838057      -33.2937991134
        0.9032858507        1.0743071215      -30.7828653015
        0.9032858507        1.0888304374      -27.8014447747
        0.9032858507        1.1033537532      -24.4468869794
        0.9032858507        1.1178770691      -20.8750255923
        0.9032858507        1.1324003850      -17.2770368068
        0.9032858507        1.1469237008      -13.8442888793
        0.9032858507        1.1614470167      -10.7346812517
        0.9032858507        1.1759703325       -8.0516818107
        0.9032858507        1.1904936484       -5.8397732349
        0.9032858507        1.2050169643       -4.0928704375
        0.9032858507        1.2195402801       -2.7691021904
        0.9032858507        1.2340635960       -1.8061717678
        0.9032858507        1.2485869118       -1.1341179974
        0.9032858507        1.2631102277       -0.6845692570
        0.9032858507        1.2776335435       -0.3967090473
        0.9032858507        1.2921568594       -0.2204504134
        0.9032858507        1.3066801753       -0.1173348431
        0.9032858507        1.3212034911       -0.0597367572
        0.9032858507        1.3357268070       -0.0290423582
        0.9032858507        1.3502501228       -0.0134553591
        0.9032858507        1.3647734387       -0.0059262247
        0.9032858507        1.3792967546       -0.0024749833
        0.9032858507        1.3938200704       -0.0009778437
        0.9032858507        1.4083433863       -0.0003649044
        0.9032858507        1.4228667021       -0.0001285847
        0.9032858507        1.4373900180       -0.0000428595
        0.9032858507        1.4519133338       -0.0000135761
        0.9032858507        1.4664366497       -0.0000041238
        0.9032858507        1.4809599656       -0.0000012143
        0.9032858507        1.4954832814        0.0000000000
        0.9032858507        1.5100065973        0.0000000000
        0.9032858507        1.5245299131        0.0000000000
        0.9032858507        1.5390532290        0.0000000000

        0.9178679734        0.1012449590        0.0000000000
        0.9178679734        0.1157682749        0.0000000000
        0.9178679734        0.1302915907        0.0000000000
        0.9178679734        0.1448149066        0.0000000000
        0.9178679734        0.1593382224        0.0000000000
        0.9178679734        0.1738615383        0.0000000000
        0.9178679734        0.1883848542        0.0000000000
        0.9178679734        0.2029081700        0.0000000000
        0.9178679734        0.2174314859        0.0000000000
        0.9178679734        0.2319548017        0.0000000000
        0.9178679734        0.2464781176        0.0000000000
        0.9178679734        0.2610014334        0.0000000000
        0.9178679734        0.2755247493        0.0000000000
        0.9178679734        0.2900480652        0.0000000000
        0.9178679734        0.3045713810        0.0000000000
        0.9178679734        0.3190946969       -0.0000029726
        0.9178679734        0.3336180127       -0.0000092638
        0.9178679734        0.3481413286       -0.0000276675
        0.9178679734        0.3626646445       -0.0000791009
        0.9178679734        0.3771879603       -0.0002163477
        0.9178679734        0.3917112762       -0.0005661583
        0.9178679734        0.4062345920       -0.0014184052
        0.9178679734        0.4207579079       -0.0034047064
        0.9178679734        0.4352812237       -0.0078358701
        0.9178679734        0.4498045396       -0.0172987253
        0.9178679734        0.4643278555       -0.0366345182
        0.9178679734        0.4788511713       -0.0744050365
        0.9178679734        0.4933744872       -0.1448634559
        0.9178679734        0.5078978030       -0.2702643942
        0.9178679734        0.5224211189       -0.4831010692
        0.9178679734        0.5369444348       -0.8276388417
        0.9178679734        0.5514677506       -1.3600329289
        0.9178679734        0.5659910665       -2.1464002731
        0.9178679734        0.5805143823       -3.2583497439
        0.9178679734        0.5950376982       -4.7655248152
        0.9178679734        0.6095610141       -6.7247864252
        0.9178679734        0.6240843299       -9.1662493676
        0.9178679734        0.6386076458      -12.0780056437
        0.9178679734        0.6531309616      -15.3938030341
        0.9178679734        0.6676542775      -18.9897307392
        0.9178679734        0.6821775933      -22.6949995111
        0.9178679734        0.6967009092      -26.3171979726
        0.9178679734        0.7112242251      -29.6756309330
        0.9178679734        0.7257475409      -32.6315095971
        0.9178679734        0.7402708568      -35.1045654939
        0.9178679734        0.7547941726      -37.0722959706
        0.9178679734        0.7693174885      -38.5563926184
        0.9178679734        0.7838408044      -39.6053975913
        0.9178679734        0.7983641202      -40.2808122515
        0.9178679734        0.8128874361      -40.6484062845
        0.9178679734        0.8274107519      -40.7724988281
        0.9178679734        0.8419340678      -40.7112848892
        0.9178679734        0.8564573836      -40.5139957202
        0.9178679734        0.8709806995      -40.2218223785
        0.9178679734        0.8855040154      -39.8723879246
        0.9178679734        0.9000273312      -39.5042636929
        0.9178679734        0.9145506471      -39.1570255357
        0.9178679734        0.9290739629      -38.8648902287
        0.9178679734        0.9435972788      -38.6462558847
        0.9178679734        0.9581205947      -38.4944680999
        0.9178679734        0.9726439105      -38.3747933276
        0.9178679734        0.9871672264      -38.2289178647
        0.9178679734        1.0016905422      -37.9835517246
        0.9178679734        1.0162138581      -37.5575016204
        0.9178679734        1.0307371739      -36.8643371456
        0.9178679734        1.0452604898      -35.8139392643
        0.9178679734        1.0597838057      -34.3203172933
        0.9178679734        1.0743071215      -32.3202544310
        0.9178679734        1.0888304374      -29.7985509696
        0.9178679734        1.1033537532      -26.8077806866
        0.9178679734        1.1178770691      -23.4704824219
        0.9178679734        1.1324003850      -19.9601845350
        0.9178679734        1.1469237008      -16.4684359628
        0.9178679734        1.1614470167      -13.1707243243
        0.9178679734        1.1759703325      -10.2021237942
        0.9178679734        1.1904936484       -7.6467962175
        0.9178679734        1.2050169643       -5.5392239619
        0.9178679734        1.2195402801       -3.8723734094
        0.9178679734        1.2340635960       -2.6085950566
        0.9178679734        1.2485869118       -1.6908647264
        0.9178679734        1.2631102277       -1.0532370564
        0.9178679734        1.2776335435       -0.6297495564
        0.9178679734        1.2921568594       -0.3610434103
        0.9178679734        1.3066801753       -0.1982257754
        0.9178679734        1.3212034911       -0.1040597008
        0.9178679734        1.3357268070       -0.0521254342
        0.9178679734        1.3502501228       -0.0248551316
        0.9178679734        1.3647734387       -0.0112528661
        0.9178679734        1.3792967546       -0.0048256929
        0.9178679734        1.3938200704       -0.0019569212
        0.9178679734        1.4083433863       -0.0007501322
        0.9178679734        1.4228667021       -0.0002722517
        0.9178679734        1.4373900180       -0.0000939755
        0.9178679734        1.4519133338       -0.0000311018
        0.9178679734        1.4664366497       -0.0000099891
        0.9178679734        1.4809599656       -0.0000031539
        0.9178679734        1.4954832814        0.0000000000
        0.9178679734        1.5100065973        0.0000000000
        0.9178679734        1.5245299131        0.0000000000
        0.9178679734        1.5390532290        0.0000000000

        0.9324500962        0.1012449590        0.0000000000
        0.9324500962        0.1157682749        0.0000000000
        0.9324500962        0.1302915907        0.0000000000
        0.9324500962        0.1448149066        0.0000000000
        0.9324500962        0.1593382224        0.0000000000
        0.9324500962        0.1738615383        0.0000000000
        0.9324500962        0.1883848542        0.0000000000
        0.9324500962        0.2029081700        0.0000000000
        0.9324500962        0.2174314859        0.0000000000
        0.9324500962        0.2319548017        0.0000000000
        0.9324500962        0.2464781176        0.0000000000
        0.9324500962        0.2610014334        0.0000000000
        0.9324500962        0.2755247493        0.0000000000
        0.9324500962        0.2900480652        0.0000000000
        0.9324500962        0.3045713810        0.0000000000
        0.9324500962        0.3190946969        0.0000000000
        0.9324500962        0.3336180127       -0.0000030958
        0.9324500962        0.3481413286       -0.0000096226
        0.9324500962        0.3626646445       -0.0000286080
        0.9324500962        0.3771879603       -0.0000813595
        0.9324500962        0.3917112762       -0.0002214814
        0.9324500962        0.4062345920       -0.0005776072
        0.9324500962        0.4207579079       -0.0014440719
        0.9324500962        0.4352812237       -0.0034623238
        0.9324500962        0.4498045396       -0.0079608084
        0.9324500962        0.4643278555       -0.0175466613
        0.9324500962        0.4788511713       -0.0370543387
        0.9324500962        0.4933744872       -0.0749330360
        0.9324500962        0.5078978030       -0.1450782917
        0.9324500962        0.5224211189       -0.2689844183
        0.9324500962        0.5369444348       -0.4779383905
        0.9324500962        0.5514677506       -0.8148191131
        0.9324500962        0.5659910665       -1.3348949696
        0.9324500962        0.5805143823       -2.1047747771
        0.9324500962        0.5950376982       -3.1983784065
        0.9324500962        0.6095610141       -4.6887106435
        0.9324500962        0.6240843299       -6.6348672655
        0.9324500962        0.6386076458       -9.0655066686
        0.9324500962        0.6531309616      -11.9626801604
        0.9324500962        0.6676542775      -15.2520277465
        0.9324500962        0.6821775933      -18.8049899576
        0.9324500962        0.6967009092      -22.4549072922
        0.9324500962        0.7112242251      -26.0230327024
        0.9324500962        0.7257475409      -29.3459571793
        0.9324500962        0.7402708568      -32.2958846082
        0.9324500962        0.7547941726      -34.7897657422
        0.9324500962        0.7693174885      -36.7891358520
        0.9324500962        0.7838408044      -38.2953025454
        0.9324500962        0.7983641202      -39.3429003976
        0.9324500962        0.8128874361      -39.9915298696
        0.9324500962        0.8274107519      -40.3143011576
        0.9324500962        0.8419340678      -40.3847226256
        0.9324500962        0.8564573836      -40.2664848595
        0.9324500962        0.8709806995      -40.0104078074
        0.9324500962        0.8855040154      -39.6586087817
        0.9324500962        0.9000273312      -39.2512470939
        0.9324500962        0.9145506471      -38.8299280622
        0.9324500962        0.9290739629      -38.4347813962
        0.9324500962        0.9435972788      -38.0967862445
        0.9324500962        0.9581205947      -37.8297983578
        0.9324500962        0.9726439105      -37.6263191540
        0.9324500962        0.9871672264      -37.4579385199
        0.9324500962        1.0016905422      -37.2778601404
        0.9324500962        1.0162138581      -37.0218512346
        0.9324500962        1.0307371739      -36.6068746924
        0.9324500962        1.0452604898      -35.9317310001
        0.9324500962        1.0597838057      -34.8865445618
        0.9324500962        1.0743071215      -33.3742294366
        0.9324500962        1.0888304374      -31.3387284500
        0.9324500962        1.1033537532      -28.7881668135
        0.9324500962        1.1178770691      -25.8017664439
        0.9324500962        1.1324003850      -22.5172482779
        0.9324500962        1.1469237008      -19.1047276626
        0.9324500962        1.1614470167      -15.7376249645
        0.9324500962        1.1759703325      -12.5691951298
        0.9324500962        1.1904936484       -9.7180197292
        0.9324500962        1.2050169643       -7.2615036290
        0.9324500962        1.2195402801       -5.2351056564
        0.9324500962        1.2340635960       -3.6358198951
        0.9324500962        1.2485869118       -2.4292964953
        0.9324500962        1.2631102277       -1.5598160687
        0.9324500962        1.2776335435       -0.9614583352
        0.9324500962        1.2921568594       -0.5682625697
        0.9324500962        1.3066801753       -0.3215759447
        0.9324500962        1.3212034911       -0.1738965465
        0.9324500962        1.3357268070       -0.0896484791
        0.9324500962        1.3502501228       -0.0439456299
        0.9324500962        1.3647734387       -0.0204338642
        0.9324500962        1.3792967546       -0.0089964071
        0.9324500962        1.3938200704       -0.0037483064
        0.9324500962        1.4083433863       -0.0014800135
        0.9324500962        1.4228667021       -0.0005561324
        0.9324500962        1.4373900180       -0.0002003910
        0.9324500962        1.4519133338       -0.0000700142
        0.9324500962        1.4664366497       -0.0000240331
        0.9324500962        1.4809599656       -0.0000081919
        0.9324500962        1.4954832814       -0.0000027847
        0.9324500962        1.5100065973        0.0000000000
        0.9324500962        1.5245299131        0.0000000000
        0.9324500962        1.5390532290        0.0000000000

        0.9470322189        0.1012449590        0.0000000000
        0.9470322189        0.1157682749        0.0000000000
        0.9470322189        0.1302915907        0.0000000000
        0.9470322189        0.1448149066        0.0000000000
        0.9470322189        0.1593382224        0.0000000000
        0.9470322189        0.1738615383        0.0000000000
        0.9470322189        0.1883848542        0.0000000000
        0.9470322189        0.2029081700        0.0000000000
        0.9470322189        0.2174314859        0.0000000000
        0.9470322189        0.2319548017        0.0000000000
        0.9470322189        0.2464781176        0.0000000000
        0.9470322189        0.2610014334        0.0000000000
        0.9470322189        0.2755247493        0.0000000000
        0.9470322189        0.2900480652        0.0000000000
        0.9470322189        0.3045713810        0.0000000000
        0.9470322189        0.3190946969        0.0000000000
        0.9470322189        0.3336180127        0.0000000000
        0.9470322189        0.3481413286       -0.0000032053
        0.9470322189        0.3626646445       -0.0000099114
        0.9470322189        0.3771879603       -0.0000293295
        0.9470322189        0.3917112762       -0.0000831290
        0.9470322189        0.4062345920       -0.0002258411
        0.9470322189        0.4207579079       -0.0005882927
        0.9470322189        0.4352812237       -0.0014691924
        0.9470322189        0.4498045396       -0.0035160451
        0.9470322189        0.4643278555       -0.0080581908
        0.9470322189        0.4788511713       -0.0176755192
        0.9470322189        0.4933744872       -0.0370964637
        0.9470322189        0.5078978030       -0.0745069067
        0.9470322189        0.5224211189       -0.1433091878
        0.9470322189        0.5369444348       -0.2642902472
        0.9470322189        0.5514677506       -0.4680209099
        0.9470322189        0.5659910665       -0.7970699067
        0.9470322189        0.5805143823       -1.3072338075
        0.9470322189        0.5950376982       -2.0665140092
        0.9470322189        0.6095610141       -3.1502935118
        0.9470322189        0.6240843299       -4.6315692102
        0.9470322189        0.6386076458       -6.5665771129
        0.9470322189        0.6531309616       -8.9785000570
        0.9470322189        0.6676542775      -11.8440648572
        0.9470322189        0.6821775933      -15.0881523968
        0.9470322189        0.6967009092      -18.5891971079
        0.9470322189        0.7112242251      -22.1940443313
        0.9470322189        0.7257475409      -25.7375281333
        0.9470322189        0.7402708568      -29.0615623323
        0.9470322189        0.7547941726      -32.0309464459
        0.9470322189        0.7693174885      -34.5458037393
        0.9470322189        0.7838408044      -36.5508528046
        0.9470322189        0.7983641202      -38.0395879514
        0.9470322189        0.8128874361      -39.0499996499
        0.9470322189        0.8274107519      -39.6507088581
        0.9470322189        0.8419340678      -39.9216282495
        0.9470322189        0.8564573836      -39.9371462674
        0.9470322189        0.8709806995      -39.7584693568
        0.9470322189        0.8855040154      -39.4357825744
        0.9470322189        0.9000273312      -39.0150198667
        0.9470322189        0.9145506471      -38.5426074102
        0.9470322189        0.9290739629      -38.0647553398
        0.9470322189        0.9435972788      -37.6223666993
        0.9470322189        0.9581205947      -37.2450077415
        0.9470322189        0.9726439105      -36.9466891696
        0.9470322189        0.9871672264      -36.7237355330
        0.9470322189        1.0016905422      -36.5529002102
        0.9470322189        1.0162138581      -36.3879569551
        0.9470322189        1.0307371739      -36.1557551212
        0.9470322189        1.0452604898      -35.7563255346
        0.9470322189        1.0597838057      -35.0725534145
        0.9470322189        1.0743071215      -33.9909911903
        0.9470322189        1.0888304374      -32.4284879323
        0.9470322189        1.1033537532      -30.3546161907
        0.9470322189        1.1178770691      -27.8012818343
        0.9470322189        1.1324003850      -24.8573864752
        0.9470322189        1.1469237008      -21.6530209964
        0.9470322189        1.1614470167      -18.3400600441
        0.9470322189        1.1759703325      -15.0739269624
        0.9470322189        1.1904936484      -11.9978589220
        0.9470322189        1.2050169643       -9.2293956400
        0.9470322189        1.2195402801       -6.8496305151
        0.9470322189        1.2340635960       -4.8972012176
        0.9470322189        1.2485869118       -3.3690151182
        0.9470322189        1.2631102277       -2.2278574930
        0.9470322189        1.2776335435       -1.4145860739
        0.9470322189        1.2921568594       -0.8612464935
        0.9470322189        1.3066801753       -0.5018586228
        0.9470322189        1.3212034911       -0.2792479974
        0.9470322189        1.3357268070       -0.1479899985
        0.9470322189        1.3502501228       -0.0745115865
        0.9470322189        1.3647734387       -0.0355739341
        0.9470322189        1.3792967546       -0.0160929622
        0.9470322189        1.3938200704       -0.0069060093
        0.9470322189        1.4083433863       -0.0028218630
        0.9470322189        1.4228667021       -0.0011056352
        0.9470322189        1.4373900180       -0.0004196958
        0.9470322189        1.4519133338       -0.0001562466
        0.9470322189        1.4664366497       -0.0000576632
        0.9470322189        1.4809599656       -0.0000211895
        0.9470322189        1.4954832814       -0.0000077217
        0.9470322189        1.5100065973       -0.0000027575
        0.9470322189        1.5245299131        0.0000000000
        0.9470322189        1.5390532290        0.0000000000

        0.9616143417        0.1012449590        0.0000000000
        0.9616143417        0.1157682749        0.0000000000
        0.9616143417        0.1302915907        0.0000000000
        0.9616143417        0.1448149066        0.0000000000
        0.9616143417        0.1593382224        0.0000000000
        0.9616143417        0.1738615383        0.0000000000
        0.9616143417        0.1883848542        0.0000000000
        0.9616143417        0.2029081700        0.0000000000
        0.9616143417        0.2174314859        0.0000000000
        0.9616143417        0.2319548017        0.0000000000
        0.9616143417        0.2464781176        0.0000000000
        0.9616143417        0.2610014334        0.0000000000
        0.9616143417        0.2755247493        0.0000000000
        0.9616143417        0.2900480652        0.0000000000
        0.9616143417        0.3045713810        0.0000000000
        0.9616143417        0.3190946969        0.0000000000
        0.9616143417        0.3336180127        0.0000000000
        0.9616143417        0.3481413286       -0.0000010219
        0.9616143417        0.3626646445       -0.0000032898
        0.9616143417        0.3771879603       -0.0000101401
        0.9616143417        0.3917112762       -0.0000299471
        0.9616143417        0.4062345920       -0.0000847840
        0.9616143417        0.4207579079       -0.0002300651
        0.9616143417        0.4352812237       -0.0005980474
        0.9616143417        0.4498045396       -0.0014881741
        0.9616143417        0.4643278555       -0.0035425720
        0.9616143417        0.4788511713       -0.0080645763
        0.9616143417        0.4933744872       -0.0175592431
        0.9616143417        0.5078978030       -0.0365927552
        0.9616143417        0.5224211189       -0.0730746853
        0.9616143417        0.5369444348       -0.1400472162
        0.9616143417        0.5514677506       -0.2579843568
        0.9616143417        0.5659910665       -0.4574054894
        0.9616143417        0.5805143823       -0.7812430118
        0.9616143417        0.5950376982       -1.2859124912
        0.9616143417        0.6095610141       -2.0396359798
        0.9616143417        0.6240843299       -3.1166590305
        0.9616143417        0.6386076458       -4.5869305396
        0.9616143417        0.6531309616       -6.5025152702
        0.9616143417        0.6676542775       -8.8837657354
        0.9616143417        0.6821775933      -11.7090068832
        0.9616143417        0.6967009092      -14.9105342293
        0.9616143417        0.7112242251      -18.3776185845
        0.9616143417        0.7257475409      -21.9654542040
        0.9616143417        0.7402708568      -25.5087535541
        0.9616143417        0.7547941726      -28.8394639767
        0.9616143417        0.7693174885      -31.8078892840
        0.9616143417        0.7838408044      -34.3040631316
        0.9616143417        0.7983641202      -36.2730261321
        0.9616143417        0.8128874361      -37.7173109293
        0.9616143417        0.8274107519      -38.6846451326
        0.9616143417        0.8419340678      -39.2463975234
        0.9616143417        0.8564573836      -39.4770544538
        0.9616143417        0.8709806995      -39.4430684852
        0.9616143417        0.8855040154      -39.2023462672
        0.9616143417        0.9000273312      -38.8091786126
        0.9616143417        0.9145506471      -38.3180988039
        0.9616143417        0.9290739629      -37.7835441967
        0.9616143417        0.9435972788      -37.2562813179
        0.9616143417        0.9581205947      -36.7790798084
        0.9616143417        0.9726439105      -36.3829976500
        0.9616143417        0.9871672264      -36.0838325291
        0.9616143417        1.0016905422      -35.8775870628
        0.9616143417        1.0162138581      -35.7348176563
        0.9616143417        1.0307371739      -35.5959835948
        0.9616143417        1.0452604898      -35.3718125748
        0.9616143417        1.0597838057      -34.9522224647
        0.9616143417        1.0743071215      -34.2237575888
        0.9616143417        1.0888304374      -33.0908039188
        0.9616143417        1.1033537532      -31.4936103766
        0.9616143417        1.1178770691      -29.4182378922
        0.9616143417        1.1324003850      -26.8981559851
        0.9616143417        1.1469237008      -24.0104347862
        0.9616143417        1.1614470167      -20.8691146941
        0.9616143417        1.1759703325      -17.6157155612
        0.9616143417        1.1904936484      -14.4052532083
        0.9616143417        1.2050169643      -11.3875402541
        0.9616143417        1.2195402801       -8.6869395578
        0.9616143417        1.2340635960       -6.3862099231
        0.9616143417        1.2485869118       -4.5194457568
        0.9616143417        1.2631102277       -3.0756134932
        0.9616143417        1.2776335435       -2.0101090591
        0.9616143417        1.2921568594       -1.2594931564
        0.9616143417        1.3066801753       -0.7549128344
        0.9616143417        1.3212034911       -0.4317319529
        0.9616143417        1.3357268070       -0.2349865071
        0.9616143417        1.3502501228       -0.1214766489
        0.9616143417        1.3647734387       -0.0595860090
        0.9616143417        1.3792967546       -0.0277548051
        0.9616143417        1.3938200704       -0.0123163904
        0.9616143417        1.4083433863       -0.0052398485
        0.9616143417        1.4228667021       -0.0021574637
        0.9616143417        1.4373900180       -0.0008695520
        0.9616143417        1.4519133338       -0.0003466078
        0.9616143417        1.4664366497       -0.0001373333
        0.9616143417        1.4809599656       -0.0000539260
        0.9616143417        1.4954832814       -0.0000207736
        0.9616143417        1.5100065973       -0.0000077428
        0.9616143417        1.5245299131       -0.0000027570
        0.9616143417        1.5390532290        0.0000000000

        0.9761964645        0.1012449590        0.0000000000
        0.9761964645        0.1157682749        0.0000000000
        0.9761964645        0.1302915907        0.0000000000
        0.9761964645        0.1448149066        0.0000000000
        0.9761964645        0.1593382224        0.0000000000
        0.9761964645        0.1738615383        0.0000000000
        0.9761964645        0.1883848542        0.0000000000
        0.9761964645        0.2029081700        0.0000000000
        0.9761964645        0.2174314859        0.0000000000
        0.9761964645        0.2319548017        0.0000000000
        0.9761964645        0.2464781176        0.0000000000
        0.9761964645        0.2610014334        0.0000000000
        0.9761964645        0.2755247493        0.0000000000
        0.9761964645        0.2900480652        0.0000000000
        0.9761964645        0.3045713810        0.0000000000
        0.9761964645        0.3190946969        0.0000000000
        0.9761964645        0.3336180127        0.0000000000
        0.9761964645        0.3481413286        0.0000000000
        0.9761964645        0.3626646445       -0.0000010470
        0.9761964645        0.3771879603       -0.0000033640
        0.9761964645        0.3917112762       -0.0000103553
        0.9761964645        0.4062345920       -0.0000305435
        0.9761964645        0.4207579079       -0.0000862723
        0.9761964645        0.4352812237       -0.0002331800
        0.9761964645        0.4498045396       -0.0006026646
        0.9761964645        0.4643278555       -0.0014888787
        0.9761964645        0.4788511713       -0.0035164050
        0.9761964645        0.4933744872       -0.0079450913
        0.9761964645        0.5078978030       -0.0171943019
        0.9761964645        0.5224211189       -0.0356961734
        0.9761964645        0.5369444348       -0.0712030692
        0.9761964645        0.5514677506       -0.1366471865
        0.9761964645        0.5659910665       -0.2525284054
        0.9761964645        0.5805143823       -0.4495398348
        0.9761964645        0.5950376982       -0.7707364327
        0.9761964645        0.6095610141       -1.2721445498
        0.9761964645        0.6240843299       -2.0205660702
        0.9761964645        0.6386076458       -3.0877201701
        0.9761964645        0.6531309616       -4.5408221078
        0.9761964645        0.6676542775       -6.4308582965
        0.9761964645        0.6821775933       -8.7805819953
        0.9761964645        0.6967009092      -11.5742849203
        0.9761964645        0.7112242251      -14.7510264605
        0.9761964645        0.7257475409      -18.2029672087
        0.9761964645        0.7402708568      -21.7809571311
        0.9761964645        0.7547941726      -25.3094921700
        0.9761964645        0.7693174885      -28.6109076870
        0.9761964645        0.7838408044      -31.5340094920
        0.9761964645        0.7983641202      -33.9779159467
        0.9761964645        0.8128874361      -35.9018226504
        0.9761964645        0.8274107519      -37.3174546656
        0.9761964645        0.8419340678      -38.2698553869
        0.9761964645        0.8564573836      -38.8174964068
        0.9761964645        0.8709806995      -39.0205237082
        0.9761964645        0.8855040154      -38.9385328911
        0.9761964645        0.9000273312      -38.6329395367
        0.9761964645        0.9145506471      -38.1682159607
        0.9761964645        0.9290739629      -37.6098724302
        0.9761964645        0.9435972788      -37.0205733593
        0.9761964645        0.9581205947      -36.4562893165
        0.9761964645        0.9726439105      -35.9627403508
        0.9761964645        0.9871672264      -35.5711266149
        0.9761964645        1.0016905422      -35.2925881472
        0.9761964645        1.0162138581      -35.1124312100
        0.9761964645        1.0307371739      -34.9866110752
        0.9761964645        1.0452604898      -34.8431856038
        0.9761964645        1.0597838057      -34.5899378813
        0.9761964645        1.0743071215      -34.1266539094
        0.9761964645        1.0888304374      -33.3584293172
        0.9761964645        1.1033537532      -32.2067194107
        0.9761964645        1.1178770691      -30.6175455818
        0.9761964645        1.1324003850      -28.5688249755
        0.9761964645        1.1469237008      -26.0784726218
        0.9761964645        1.1614470167      -23.2116115583
        0.9761964645        1.1759703325      -20.0818509905
        0.9761964645        1.1904936484      -16.8416151254
        0.9761964645        1.2050169643      -13.6607975977
        0.9761964645        1.2195402801      -10.6989976945
        0.9761964645        1.2340635960       -8.0802402721
        0.9761964645        1.2485869118       -5.8780077865
        0.9761964645        1.2631102277       -4.1135277982
        0.9761964645        1.2776335435       -2.7648165473
        0.9761964645        1.2921568594       -1.7810074548
        0.9761964645        1.3066801753       -1.0967996549
        0.9761964645        1.3212034911       -0.6440704465
        0.9761964645        1.3357268070       -0.3598625447
        0.9761964645        1.3502501228       -0.1910771668
        0.9761964645        1.3647734387       -0.0964536343
        0.9761964645        1.3792967546       -0.0464111037
        0.9761964645        1.3938200704       -0.0214046404
        0.9761964645        1.4083433863       -0.0095422410
        0.9761964645        1.4228667021       -0.0041551900
        0.9761964645        1.4373900180       -0.0017849065
        0.9761964645        1.4519133338       -0.0007605592
        0.9761964645        1.4664366497       -0.0003209510
        0.9761964645        1.4809599656       -0.0001329716
        0.9761964645        1.4954832814       -0.0000534057
        0.9761964645        1.5100065973       -0.0000205216
        0.9761964645        1.5245299131       -0.0000074624
        0.9761964645        1.5390532290       -0.0000025448

        0.9907785872        0.1012449590        0.0000000000
        0.9907785872        0.1157682749        0.0000000000
        0.9907785872        0.1302915907        0.0000000000
        0.9907785872        0.1448149066        0.0000000000
        0.9907785872        0.1593382224        0.0000000000
        0.9907785872        0.1738615383        0.0000000000
        0.9907785872        0.1883848542        0.0000000000
        0.9907785872        0.2029081700        0.0000000000
        0.9907785872        0.2174314859        0.0000000000
        0.9907785872        0.2319548017        0.0000000000
        0.9907785872        0.2464781176        0.0000000000
        0.9907785872        0.2610014334        0.0000000000
        0.9907785872        0.2755247493        0.0000000000
        0.9907785872        0.2900480652        0.0000000000
        0.9907785872        0.3045713810        0.0000000000
        0.9907785872        0.3190946969        0.0000000000
        0.9907785872        0.3336180127        0.0000000000
        0.9907785872        0.3481413286        0.0000000000
        0.9907785872        0.3626646445        0.0000000000
        0.9907785872        0.3771879603       -0.0000010704
        0.9907785872        0.3917112762       -0.0000034341
        0.9907785872        0.4062345920       -0.0000105455
        0.9907785872        0.4207579079       -0.0000309733
        0.9907785872        0.4352812237       -0.0000869510
        0.9907785872        0.4498045396       -0.0002332245
        0.9907785872        0.4643278555       -0.0005977839
        0.9907785872        0.4788511713       -0.0014652114
        0.9907785872        0.4933744872       -0.0034386014
        0.9907785872        0.5078978030       -0.0077387748
        0.9907785872        0.5224211189       -0.0167292915
        0.9907785872        0.5369444348       -0.0347852160
        0.9907785872        0.5514677506       -0.0696316948
        0.9907785872        0.5659910665       -0.1342269528
        0.9907785872        0.5805143823       -0.2491097754
        0.9907785872        0.5950376982       -0.4448584940
        0.9907785872        0.6095610141       -0.7639751455
        0.9907785872        0.6240843299       -1.2612599890
        0.9907785872        0.6386076458       -2.0017469940
        0.9907785872        0.6531309616       -3.0555953496
        0.9907785872        0.6676542775       -4.4898540145
        0.9907785872        0.6821775933       -6.3575311046
        0.9907785872        0.6967009092       -8.6848878666
        0.9907785872        0.7112242251      -11.4586430845
        0.9907785872        0.7257475409      -14.6160951429
        0.9907785872        0.7402708568      -18.0425573761
        0.9907785872        0.7547941726      -21.5804037065
        0.9907785872        0.7693174885      -25.0508396373
        0.9907785872        0.7838408044      -28.2836089131
        0.9907785872        0.7983641202      -31.1445451071
        0.9907785872        0.8128874361      -33.5505996768
        0.9907785872        0.8274107519      -35.4682507735
        0.9907785872        0.8419340678      -36.9002643674
        0.9907785872        0.8564573836      -37.8710037417
        0.9907785872        0.8709806995      -38.4181209159
        0.9907785872        0.8855040154      -38.5912343135
        0.9907785872        0.9000273312      -38.4526531842
        0.9907785872        0.9145506471      -38.0753927631
        0.9907785872        0.9290739629      -37.5377868887
        0.9907785872        0.9435972788      -36.9170942351
        0.9907785872        0.9581205947      -36.2841163775
        0.9907785872        0.9726439105      -35.6986767637
        0.9907785872        0.9871672264      -35.2048144448
        0.9907785872        1.0016905422      -34.8255982195
        0.9907785872        1.0162138581      -34.5590990653
        0.9907785872        1.0307371739      -34.3775360973
        0.9907785872        1.0452604898      -34.2304535165
        0.9907785872        1.0597838057      -34.0507605541
        0.9907785872        1.0743071215      -33.7609933548
        0.9907785872        1.0888304374      -33.2776198103
        0.9907785872        1.1033537532      -32.5138721666
        0.9907785872        1.1178770691      -31.3847200378
        0.9907785872        1.1324003850      -29.8182171581
        0.9907785872        1.1469237008      -27.7739065582
        0.9907785872        1.1614470167      -25.2629545376
        0.9907785872        1.1759703325      -22.3605110428
        0.9907785872        1.1904936484      -19.2020824520
        0.9907785872        1.2050169643      -15.9623771009
        0.9907785872        1.2195402801      -12.8232210177
        0.9907785872        1.2340635960       -9.9417728580
        0.9907785872        1.2485869118       -7.4289070676
        0.9907785872        1.2631102277       -5.3418212992
        0.9907785872        1.2776335435       -3.6887163571
        0.9907785872        1.2921568594       -2.4402009730
        0.9907785872        1.3066801753       -1.5424749999
        0.9907785872        1.3212034911       -0.9295061977
        0.9907785872        1.3357268070       -0.5331948722
        0.9907785872        1.3502501228       -0.2911388418
        0.9907785872        1.3647734387       -0.1516251644
        0.9907785872        1.3792967546       -0.0756668010
        0.9907785872        1.3938200704       -0.0364512934
        0.9907785872        1.4083433863       -0.0171119745
        0.9907785872        1.4228667021       -0.0079022412
        0.9907785872        1.4373900180       -0.0036115205
        0.9907785872        1.4519133338       -0.0016331510
        0.9907785872        1.4664366497       -0.0007256555
        0.9907785872        1.4809599656       -0.0003131974
        0.9907785872        1.4954832814       -0.0001296594
        0.9907785872        1.5100065973       -0.0000509066
        0.9907785872        1.5245299131       -0.0000187878
        0.9907785872        1.5390532290       -0.0000064738

        1.0053607100        0.1012449590        0.0000000000
        1.0053607100        0.1157682749        0.0000000000
        1.0053607100        0.1302915907        0.0000000000
        1.0053607100        0.1448149066        0.0000000000
        1.0053607100        0.1593382224        0.0000000000
        1.0053607100        0.1738615383        0.0000000000
        1.0053607100        0.1883848542        0.0000000000
        1.0053607100        0.2029081700        0.0000000000
        1.0053607100        0.2174314859        0.0000000000
        1.0053607100        0.2319548017        0.0000000000
        1.0053607100        0.2464781176        0.0000000000
        1.0053607100        0.2610014334        0.0000000000
        1.0053607100        0.2755247493        0.0000000000
        1.0053607100        0.2900480652        0.0000000000
        1.0053607100        0.3045713810        0.0000000000
        1.0053607100        0.3190946969        0.0000000000
        1.0053607100        0.3336180127        0.0000000000
        1.0053607100        0.3481413286        0.0000000000
        1.0053607100        0.3626646445        0.0000000000
        1.0053607100        0.3771879603        0.0000000000
        1.0053607100        0.3917112762       -0.0000010911
        1.0053607100        0.4062345920       -0.0000034846
        1.0053607100        0.4207579079       -0.0000106310
        1.0053607100        0.4352812237       -0.0000309732
        1.0053607100        0.4498045396       -0.0000861966
        1.0053607100        0.4643278555       -0.0002293062
        1.0053607100        0.4788511713       -0.0005838896
        1.0053607100        0.4933744872       -0.0014254143
        1.0053607100        0.5078978030       -0.0033417521
        1.0053607100        0.5224211189       -0.0075342867
        1.0053607100        0.5369444348       -0.0163505208
        1.0053607100        0.5514677506       -0.0341630644
        1.0053607100        0.5659910665       -0.0687049835
        1.0053607100        0.5805143823       -0.1329063761
        1.0053607100        0.5950376982       -0.2471282198
        1.0053607100        0.6095610141       -0.4414664342
        1.0053607100        0.6240843299       -0.7575555113
        1.0053607100        0.6386076458       -1.2491114930
        1.0053607100        0.6531309616       -1.9803635034
        1.0053607100        0.6676542775       -3.0215317867
        1.0053607100        0.6821775933       -4.4406610460
        1.0053607100        0.6967009092       -6.2916336237
        1.0053607100        0.7112242251       -8.5994340899
        1.0053607100        0.7257475409      -11.3457966296
        1.0053607100        0.7402708568      -14.4604167111
        1.0053607100        0.7547941726      -17.8231583860
        1.0053607100        0.7693174885      -21.2795501843
        1.0053607100        0.7838408044      -24.6658660339
        1.0053607100        0.7983641202      -27.8346639242
        1.0053607100        0.8128874361      -30.6711299428
        1.0053607100        0.8274107519      -33.0962885175
        1.0053607100        0.8419340678      -35.0613058356
        1.0053607100        0.8564573836      -36.5413864489
        1.0053607100        0.8709806995      -37.5349079850
        1.0053607100        0.8855040154      -38.0665607417
        1.0053607100        0.9000273312      -38.1888300341
        1.0053607100        0.9145506471      -37.9776465457
        1.0053607100        0.9290739629      -37.5228990128
        1.0053607100        0.9435972788      -36.9176208396
        1.0053607100        0.9581205947      -36.2488381374
        1.0053607100        0.9726439105      -35.5905137279
        1.0053607100        0.9871672264      -34.9979221089
        1.0053607100        1.0016905422      -34.5037218642
        1.0053607100        1.0162138581      -34.1170467108
        1.0053607100        1.0307371739      -33.8263592751
        1.0053607100        1.0452604898      -33.6047327750
        1.0053607100        1.0597838057      -33.4142652081
        1.0053607100        1.0743071215      -33.2062954506
        1.0053607100        1.0888304374      -32.9168205246
        1.0053607100        1.1033537532      -32.4610082475
        1.0053607100        1.1178770691      -31.7340450417
        1.0053607100        1.1324003850      -30.6245386711
        1.0053607100        1.1469237008      -29.0405423764
        1.0053607100        1.1614470167      -26.9401163508
        1.0053607100        1.1759703325      -24.3535348279
        1.0053607100        1.1904936484      -21.3864535060
        1.0053607100        1.2050169643      -18.2016870494
        1.0053607100        1.2195402801      -14.9867464028
        1.0053607100        1.2340635960      -11.9193907469
        1.0053607100        1.2485869118       -9.1418257628
        1.0053607100        1.2631102277       -6.7480098892
        1.0053607100        1.2776335435       -4.7824043276
        1.0053607100        1.2921568594       -3.2457865579
        1.0053607100        1.3066801753       -2.1044873847
        1.0053607100        1.3212034911       -1.3012723663
        1.0053607100        1.3357268070       -0.7669540524
        1.0053607100        1.3502501228       -0.4314479022
        1.0053607100        1.3647734387       -0.2325098728
        1.0053607100        1.3792967546       -0.1207873087
        1.0053607100        1.3938200704       -0.0609950806
        1.0053607100        1.4083433863       -0.0302058424
        1.0053607100        1.4228667021       -0.0147645884
        1.0053607100        1.4373900180       -0.0071323546
        1.0053607100        1.4519133338       -0.0033878216
        1.0053607100        1.4664366497       -0.0015665906
        1.0053607100        1.4809599656       -0.0006968648
        1.0053607100        1.4954832814       -0.0002948337
        1.0053607100        1.5100065973       -0.0001175393
        1.0053607100        1.5245299131       -0.0000438414
        1.0053607100        1.5390532290       -0.0000152203

        1.0199428327        0.1012449590        0.0000000000
        1.0199428327        0.1157682749        0.0000000000
        1.0199428327        0.1302915907        0.0000000000
        1.0199428327        0.1448149066        0.0000000000
        1.0199428327        0.1593382224        0.0000000000
        1.0199428327        0.1738615383        0.0000000000
        1.0199428327        0.1883848542        0.0000000000
        1.0199428327        0.2029081700        0.0000000000
        1.0199428327        0.2174314859        0.0000000000
        1.0199428327        0.2319548017        0.0000000000
        1.0199428327        0.2464781176        0.0000000000
        1.0199428327        0.2610014334        0.0000000000
        1.0199428327        0.2755247493        0.0000000000
        1.0199428327        0.2900480652        0.0000000000
        1.0199428327        0.3045713810        0.0000000000
        1.0199428327        0.3190946969        0.0000000000
        1.0199428327        0.3336180127        0.0000000000
        1.0199428327        0.3481413286        0.0000000000
        1.0199428327        0.3626646445        0.0000000000
        1.0199428327        0.3771879603        0.0000000000
        1.0199428327        0.3917112762        0.0000000000
        1.0199428327        0.4062345920       -0.0000011006
        1.0199428327        0.4207579079       -0.0000034848
        1.0199428327        0.4352812237       -0.0000105346
        1.0199428327        0.4498045396       -0.0000304316
        1.0199428327        0.4643278555       -0.0000841169
        1.0199428327        0.4788511713       -0.0002228659
        1.0199428327        0.4933744872       -0.0005669644
        1.0199428327        0.5078978030       -0.0013869139
        1.0199428327        0.5224211189       -0.0032652562
        1.0199428327        0.5369444348       -0.0074005502
        1.0199428327        0.5514677506       -0.0161412382
        1.0199428327        0.5659910665       -0.0338547772
        1.0199428327        0.5805143823       -0.0682278930
        1.0199428327        0.5950376982       -0.1320363762
        1.0199428327        0.6095610141       -0.2453044989
        1.0199428327        0.6240843299       -0.4375948259
        1.0199428327        0.6386076458       -0.7499352151
        1.0199428327        0.6531309616       -1.2356067369
        1.0199428327        0.6676542775       -1.9587174119
        1.0199428327        0.6821775933       -2.9893217531
        1.0199428327        0.6967009092       -4.3941589197
        1.0199428327        0.7112242251       -6.2232947282
        1.0199428327        0.7257475409       -8.4951196107
        1.0199428327        0.7402708568      -11.1844219015
        1.0199428327        0.7547941726      -14.2188842252
        1.0199428327        0.7693174885      -17.4868456125
        1.0199428327        0.7838408044      -20.8540162100
        1.0199428327        0.7983641202      -24.1821255272
        1.0199428327        0.8128874361      -27.3420552475
        1.0199428327        0.8274107519      -30.2188843747
        1.0199428327        0.8419340678      -32.7128718672
        1.0199428327        0.8564573836      -34.7430524952
        1.0199428327        0.8709806995      -36.2563513478
        1.0199428327        0.8855040154      -37.2384078305
        1.0199428327        0.9000273312      -37.7189033177
        1.0199428327        0.9145506471      -37.7669917253
        1.0199428327        0.9290739629      -37.4783645304
        1.0199428327        0.9435972788      -36.9591958765
        1.0199428327        0.9581205947      -36.3115955997
        1.0199428327        0.9726439105      -35.6225680516
        1.0199428327        0.9871672264      -34.9569803670
        1.0199428327        1.0016905422      -34.3551746622
        1.0199428327        1.0162138581      -33.8357967849
        1.0199428327        1.0307371739      -33.4027834482
        1.0199428327        1.0452604898      -33.0529062519
        1.0199428327        1.0597838057      -32.7788119316
        1.0199428327        1.0743071215      -32.5638876279
        1.0199428327        1.0888304374      -32.3698052019
        1.0199428327        1.1033537532      -32.1233878558
        1.0199428327        1.1178770691      -31.7128549023
        1.0199428327        1.1324003850      -31.0012373353
        1.0199428327        1.1469237008      -29.8567428701
        1.0199428327        1.1614470167      -28.1902623354
        1.0199428327        1.1759703325      -25.9850696173
        1.0199428327        1.1904936484      -23.3066226700
        1.0199428327        1.2050169643      -20.2895896853
        1.0199428327        1.2195402801      -17.1091039224
        1.0199428327        1.2340635960      -13.9480974157
        1.0199428327        1.2485869118      -10.9705758793
        1.0199428327        1.2631102277       -8.3047540388
        1.0199428327        1.2776335435       -6.0348661898
        1.0199428327        1.2921568594       -4.1990235973
        1.0199428327        1.3066801753       -2.7918657830
        1.0199428327        1.3212034911       -1.7720978859
        1.0199428327        1.3357268070       -1.0744795666
        1.0199428327        1.3502501228       -0.6240145306
        1.0199428327        1.3647734387       -0.3488700500
        1.0199428327        1.3792967546       -0.1891050330
        1.0199428327        1.3938200704       -0.1001871280
        1.0199428327        1.4083433863       -0.0522283736
        1.0199428327        1.4228667021       -0.0268627625
        1.0199428327        1.4373900180       -0.0135907719
        1.0199428327        1.4519133338       -0.0067090310
        1.0199428327        1.4664366497       -0.0031963103
        1.0199428327        1.4809599656       -0.0014533075
        1.0199428327        1.4954832814       -0.0006245352
        1.0199428327        1.5100065973       -0.0002517199
        1.0199428327        1.5245299131       -0.0000946130
        1.0199428327        1.5390532290       -0.0000330268

        1.0345249555        0.1012449590        0.0000000000
        1.0345249555        0.1157682749        0.0000000000
        1.0345249555        0.1302915907        0.0000000000
        1.0345249555        0.1448149066        0.0000000000
        1.0345249555        0.1593382224        0.0000000000
        1.0345249555        0.1738615383        0.0000000000
        1.0345249555        0.1883848542        0.0000000000
        1.0345249555        0.2029081700        0.0000000000
        1.0345249555        0.2174314859        0.0000000000
        1.0345249555        0.2319548017        0.0000000000
        1.0345249555        0.2464781176        0.0000000000
        1.0345249555        0.2610014334        0.0000000000
        1.0345249555        0.2755247493        0.0000000000
        1.0345249555        0.2900480652        0.0000000000
        1.0345249555        0.3045713810        0.0000000000
        1.0345249555        0.3190946969        0.0000000000
        1.0345249555        0.3336180127        0.0000000000
        1.0345249555        0.3481413286        0.0000000000
        1.0345249555        0.3626646445        0.0000000000
        1.0345249555        0.3771879603        0.0000000000
        1.0345249555        0.3917112762        0.0000000000
        1.0345249555        0.4062345920        0.0000000000
        1.0345249555        0.4207579079       -0.0000010894
        1.0345249555        0.4352812237       -0.0000034205
        1.0345249555        0.4498045396       -0.0000102714
        1.0345249555        0.4643278555       -0.0000295531
        1.0345249555        0.4788511713       -0.0000816294
        1.0345249555        0.4933744872       -0.0002167777
        1.0345249555        0.5078978030       -0.0005540084
        1.0345249555        0.5224211189       -0.0013628665
        1.0345249555        0.5369444348       -0.0032259188
        1.0345249555        0.5514677506       -0.0073412651
        1.0345249555        0.5659910665       -0.0160478611
        1.0345249555        0.5805143823       -0.0336731017
        1.0345249555        0.5950376982       -0.0677984252
        1.0345249555        0.6095610141       -0.1309970894
        1.0345249555        0.6240843299       -0.2429962368
        1.0345249555        0.6386076458       -0.4330230285
        1.0345249555        0.6531309616       -0.7417846800
        1.0345249555        0.6676542775       -1.2221260308
        1.0345249555        0.6821775933       -1.9370635514
        1.0345249555        0.6967009092       -2.9539620812
        1.0345249555        0.7112242251       -4.3345184866
        1.0345249555        0.7257475409       -6.1220320686
        1.0345249555        0.7402708568       -8.3294717167
        1.0345249555        0.7547941726      -10.9326344824
        1.0345249555        0.7693174885      -13.8709737350
        1.0345249555        0.7838408044      -17.0548532702
        1.0345249555        0.7983641202      -20.3746044001
        1.0345249555        0.8128874361      -23.7068773544
        1.0345249555        0.8274107519      -26.9179553887
        1.0345249555        0.8419340678      -29.8686041773
        1.0345249555        0.8564573836      -32.4258302348
        1.0345249555        0.8709806995      -34.4819920913
        1.0345249555        0.8855040154      -35.9748436018
        1.0345249555        0.9000273312      -36.8992995902
        1.0345249555        0.9145506471      -37.3054472334
        1.0345249555        0.9290739629      -37.2842570440
        1.0345249555        0.9435972788      -36.9471620351
        1.0345249555        0.9581205947      -36.4059120409
        1.0345249555        0.9726439105      -35.7568474041
        1.0345249555        0.9871672264      -35.0718078071
        1.0345249555        1.0016905422      -34.3968506385
        1.0345249555        1.0162138581      -33.7584870934
        1.0345249555        1.0307371739      -33.1745196268
        1.0345249555        1.0452604898      -32.6638339444
        1.0345249555        1.0597838057      -32.2486687695
        1.0345249555        1.0743071215      -31.9454473996
        1.0345249555        1.0888304374      -31.7460628399
        1.0345249555        1.1033537532      -31.5981812479
        1.0345249555        1.1178770691      -31.3966054067
        1.0345249555        1.1324003850      -30.9946852287
        1.0345249555        1.1469237008      -30.2355956817
        1.0345249555        1.1614470167      -28.9929430907
        1.0345249555        1.1759703325      -27.2050251104
        1.0345249555        1.1904936484      -24.8903934902
        1.0345249555        1.2050169643      -22.1417640262
        1.0345249555        1.2195402801      -19.1046082434
        1.0345249555        1.2340635960      -15.9505747398
        1.0345249555        1.2485869118      -12.8533597249
        1.0345249555        1.2631102277       -9.9694194883
        1.0345249555        1.2776335435       -7.4226635986
        1.0345249555        1.2921568594       -5.2927966341
        1.0345249555        1.3066801753       -3.6092702404
        1.0345249555        1.3212034911       -2.3535270183
        1.0345249555        1.3357268070       -1.4700012459
        1.0345249555        1.3502501228       -0.8827846770
        1.0345249555        1.3647734387       -0.5126850697
        1.0345249555        1.3792967546       -0.2899869152
        1.0345249555        1.3938200704       -0.1608156374
        1.0345249555        1.4083433863       -0.0877781419
        1.0345249555        1.4228667021       -0.0471179304
        1.0345249555        1.4373900180       -0.0247264942
        1.0345249555        1.4519133338       -0.0125662398
        1.0345249555        1.4664366497       -0.0061189035
        1.0345249555        1.4809599656       -0.0028263994
        1.0345249555        1.4954832814       -0.0012282539
        1.0345249555        1.5100065973       -0.0004989661
        1.0345249555        1.5245299131       -0.0001885941
        1.0345249555        1.5390532290       -0.0000660980

        1.0491070782        0.1012449590        0.0000000000
        1.0491070782        0.1157682749        0.0000000000
        1.0491070782        0.1302915907        0.0000000000
        1.0491070782        0.1448149066        0.0000000000
        1.0491070782        0.1593382224        0.0000000000
        1.0491070782        0.1738615383        0.0000000000
        1.0491070782        0.1883848542        0.0000000000
        1.0491070782        0.2029081700        0.0000000000
        1.0491070782        0.2174314859        0.0000000000
        1.0491070782        0.2319548017        0.0000000000
        1.0491070782        0.2464781176        0.0000000000
        1.0491070782        0.2610014334        0.0000000000
        1.0491070782        0.2755247493        0.0000000000
        1.0491070782        0.2900480652        0.0000000000
        1.0491070782        0.3045713810        0.0000000000
        1.0491070782        0.3190946969        0.0000000000
        1.0491070782        0.3336180127        0.0000000000
        1.0491070782        0.3481413286        0.0000000000
        1.0491070782        0.3626646445        0.0000000000
        1.0491070782        0.3771879603        0.0000000000
        1.0491070782        0.3917112762        0.0000000000
        1.0491070782        0.4062345920        0.0000000000
        1.0491070782        0.4207579079        0.0000000000
        1.0491070782        0.4352812237       -0.0000010616
        1.0491070782        0.4498045396       -0.0000033203
        1.0491070782        0.4643278555       -0.0000099644
        1.0491070782        0.4788511713       -0.0000287454
        1.0491070782        0.4933744872       -0.0000797900
        1.0491070782        0.5078978030       -0.0002131632
        1.0491070782        0.5224211189       -0.0005478696
        1.0491070782        0.5369444348       -0.0013535517
        1.0491070782        0.5514677506       -0.0032113512
        1.0491070782        0.5659910665       -0.0073109758
        1.0491070782        0.5805143823       -0.0159645907
        1.0491070782        0.5950376982       -0.0334381343
        1.0491070782        0.6095610141       -0.0672033921
        1.0491070782        0.6240843299       -0.1296744682
        1.0491070782        0.6386076458       -0.2403703095
        1.0491070782        0.6531309616       -0.4281979909
        1.0491070782        0.6676542775       -0.7331786086
        1.0491070782        0.6821775933       -1.2065562755
        1.0491070782        0.6967009092       -1.9081247980
        1.0491070782        0.7112242251       -2.9001277070
        1.0491070782        0.7257475409       -4.2383424901
        1.0491070782        0.7402708568       -5.9624537071
        1.0491070782        0.7547941726       -8.0884794081
        1.0491070782        0.7693174885      -10.6049330634
        1.0491070782        0.7838408044      -13.4719432142
        1.0491070782        0.7983641202      -16.6206885282
        1.0491070782        0.8128874361      -19.9514433268
        1.0491070782        0.8274107519      -23.3323178329
        1.0491070782        0.8419340678      -26.6043135250
        1.0491070782        0.8564573836      -29.5975701540
        1.0491070782        0.8709806995      -32.1577513622
        1.0491070782        0.8855040154      -34.1743371553
        1.0491070782        0.9000273312      -35.5998591657
[truncated: 210,121 more chars]
