# Supplementary material for: How well do force fields capture the strength of salt bridges in proteins?
Source: PeerJ. 2018 Jun 11;6:e4967. doi: 10.7717/peerj.4967 (PMC6001725; doi:10.7717/peerj.4967)
Supplement: Data S1 — Raw data including input files for simulations (Gromacs and PLUMED) and output from PLUMED (bias and free energy surfaces). [file peerj-06-4967-s003.bz2 › raw_data/C27/K39/fes.dat]

        0.0958248410        0.0960472110       -0.0000159155
        0.0958248410        0.1106785472       -0.0000423269
        0.0958248410        0.1253098833       -0.0001045727
        0.0958248410        0.1399412195       -0.0002405496
        0.0958248410        0.1545725557       -0.0005165622
        0.0958248410        0.1692038919       -0.0010386801
        0.0958248410        0.1838352280       -0.0019621215
        0.0958248410        0.1984665642       -0.0034944434
        0.0958248410        0.2130979004       -0.0058879307
        0.0958248410        0.2277292365       -0.0094171087
        0.0958248410        0.2423605727       -0.0143389908
        0.0958248410        0.2569919089       -0.0208375302
        0.0958248410        0.2716232451       -0.0289609859
        0.0958248410        0.2862545812       -0.0385704869
        0.0958248410        0.3008859174       -0.0493243714
        0.0958248410        0.3155172536       -0.0607175513
        0.0958248410        0.3301485897       -0.0721741160
        0.0958248410        0.3447799259       -0.0831616719
        0.0958248410        0.3594112621       -0.0932748100
        0.0958248410        0.3740425983       -0.1022397773
        0.0958248410        0.3886739344       -0.1098273816
        0.0958248410        0.4033052706       -0.1157130509
        0.0958248410        0.4179366068       -0.1193660547
        0.0958248410        0.4325679429       -0.1200574002
        0.0958248410        0.4471992791       -0.1170330165
        0.0958248410        0.4618306153       -0.1098148825
        0.0958248410        0.4764619515       -0.0985064774
        0.0958248410        0.4910932876       -0.0839449015
        0.0958248410        0.5057246238       -0.0675954917
        0.0958248410        0.5203559600       -0.0512074456
        0.0958248410        0.5349872962       -0.0363704319
        0.0958248410        0.5496186323       -0.0241566095
        0.0958248410        0.5642499685       -0.0149755038
        0.0958248410        0.5788813047       -0.0086544471
        0.0958248410        0.5935126408       -0.0046590627
        0.0958248410        0.6081439770       -0.0023359324
        0.0958248410        0.6227753132       -0.0010910075
        0.0958248410        0.6374066494       -0.0004750151
        0.0958248410        0.6520379855       -0.0001930277
        0.0958248410        0.6666693217       -0.0000733358
        0.0958248410        0.6813006579       -0.0000261094
        0.0958248410        0.6959319940       -0.0000087362
        0.0958248410        0.7105633302       -0.0000027567
        0.0958248410        0.7251946664        0.0000000000
        0.0958248410        0.7398260026        0.0000000000
        0.0958248410        0.7544573387        0.0000000000
        0.0958248410        0.7690886749        0.0000000000
        0.0958248410        0.7837200111        0.0000000000
        0.0958248410        0.7983513472        0.0000000000
        0.0958248410        0.8129826834        0.0000000000
        0.0958248410        0.8276140196        0.0000000000
        0.0958248410        0.8422453558        0.0000000000
        0.0958248410        0.8568766919        0.0000000000
        0.0958248410        0.8715080281        0.0000000000
        0.0958248410        0.8861393643        0.0000000000
        0.0958248410        0.9007707004        0.0000000000
        0.0958248410        0.9154020366        0.0000000000
        0.0958248410        0.9300333728        0.0000000000
        0.0958248410        0.9446647090        0.0000000000
        0.0958248410        0.9592960451        0.0000000000
        0.0958248410        0.9739273813        0.0000000000
        0.0958248410        0.9885587175        0.0000000000
        0.0958248410        1.0031900536        0.0000000000
        0.0958248410        1.0178213898        0.0000000000
        0.0958248410        1.0324527260        0.0000000000
        0.0958248410        1.0470840622        0.0000000000
        0.0958248410        1.0617153983        0.0000000000
        0.0958248410        1.0763467345        0.0000000000
        0.0958248410        1.0909780707        0.0000000000
        0.0958248410        1.1056094068        0.0000000000
        0.0958248410        1.1202407430        0.0000000000
        0.0958248410        1.1348720792        0.0000000000
        0.0958248410        1.1495034154        0.0000000000
        0.0958248410        1.1641347515        0.0000000000
        0.0958248410        1.1787660877        0.0000000000
        0.0958248410        1.1933974239        0.0000000000
        0.0958248410        1.2080287601        0.0000000000
        0.0958248410        1.2226600962        0.0000000000
        0.0958248410        1.2372914324        0.0000000000
        0.0958248410        1.2519227686        0.0000000000
        0.0958248410        1.2665541047        0.0000000000
        0.0958248410        1.2811854409        0.0000000000
        0.0958248410        1.2958167771        0.0000000000
        0.0958248410        1.3104481133        0.0000000000
        0.0958248410        1.3250794494        0.0000000000
        0.0958248410        1.3397107856        0.0000000000
        0.0958248410        1.3543421218        0.0000000000
        0.0958248410        1.3689734579        0.0000000000
        0.0958248410        1.3836047941        0.0000000000
        0.0958248410        1.3982361303        0.0000000000
        0.0958248410        1.4128674665        0.0000000000
        0.0958248410        1.4274988026        0.0000000000
        0.0958248410        1.4421301388        0.0000000000
        0.0958248410        1.4567614750        0.0000000000
        0.0958248410        1.4713928111        0.0000000000
        0.0958248410        1.4860241473        0.0000000000
        0.0958248410        1.5006554835        0.0000000000
        0.0958248410        1.5152868197        0.0000000000
        0.0958248410        1.5299181558        0.0000000000
        0.0958248410        1.5445494920        0.0000000000

        0.1105930564        0.0960472110       -0.0000441150
        0.1105930564        0.1106785472       -0.0001171681
        0.1105930564        0.1253098833       -0.0002889719
        0.1105930564        0.1399412195       -0.0006632343
        0.1105930564        0.1545725557       -0.0014202151
        0.1105930564        0.1692038919       -0.0028457524
        0.1105930564        0.1838352280       -0.0053533422
        0.1105930564        0.1984665642       -0.0094879125
        0.1105930564        0.2130979004       -0.0159001027
        0.1105930564        0.2277292365       -0.0252828110
        0.1105930564        0.2423605727       -0.0382670760
        0.1105930564        0.2569919089       -0.0552835008
        0.1105930564        0.2716232451       -0.0764113350
        0.1105930564        0.2862545812       -0.1012586085
        0.1105930564        0.3008859174       -0.1289312489
        0.1105930564        0.3155172536       -0.1581369940
        0.1105930564        0.3301485897       -0.1874198481
        0.1105930564        0.3447799259       -0.2154480198
        0.1105930564        0.3594112621       -0.2412243518
        0.1105930564        0.3740425983       -0.2640969322
        0.1105930564        0.3886739344       -0.2835329954
        0.1105930564        0.4033052706       -0.2987509390
        0.1105930564        0.4179366068       -0.3084192214
        0.1105930564        0.4325679429       -0.3106568061
        0.1105930564        0.4471992791       -0.3034652701
        0.1105930564        0.4618306153       -0.2855071352
        0.1105930564        0.4764619515       -0.2569164231
        0.1105930564        0.4910932876       -0.2197290379
        0.1105930564        0.5057246238       -0.1776493136
        0.1105930564        0.5203559600       -0.1351837302
        0.1105930564        0.5349872962       -0.0964935403
        0.1105930564        0.5496186323       -0.0644452198
        0.1105930564        0.5642499685       -0.0402008097
        0.1105930564        0.5788813047       -0.0233963049
        0.1105930564        0.5935126408       -0.0126968782
        0.1105930564        0.6081439770       -0.0064251923
        0.1105930564        0.6227753132       -0.0030335047
        0.1105930564        0.6374066494       -0.0013376274
        0.1105930564        0.6520379855       -0.0005517799
        0.1105930564        0.6666693217       -0.0002134059
        0.1105930564        0.6813006579       -0.0000776060
        0.1105930564        0.6959319940       -0.0000266274
        0.1105930564        0.7105633302       -0.0000086538
        0.1105930564        0.7251946664       -0.0000026751
        0.1105930564        0.7398260026        0.0000000000
        0.1105930564        0.7544573387        0.0000000000
        0.1105930564        0.7690886749        0.0000000000
        0.1105930564        0.7837200111        0.0000000000
        0.1105930564        0.7983513472        0.0000000000
        0.1105930564        0.8129826834        0.0000000000
        0.1105930564        0.8276140196        0.0000000000
        0.1105930564        0.8422453558        0.0000000000
        0.1105930564        0.8568766919        0.0000000000
        0.1105930564        0.8715080281        0.0000000000
        0.1105930564        0.8861393643        0.0000000000
        0.1105930564        0.9007707004        0.0000000000
        0.1105930564        0.9154020366        0.0000000000
        0.1105930564        0.9300333728        0.0000000000
        0.1105930564        0.9446647090        0.0000000000
        0.1105930564        0.9592960451        0.0000000000
        0.1105930564        0.9739273813        0.0000000000
        0.1105930564        0.9885587175        0.0000000000
        0.1105930564        1.0031900536        0.0000000000
        0.1105930564        1.0178213898        0.0000000000
        0.1105930564        1.0324527260        0.0000000000
        0.1105930564        1.0470840622        0.0000000000
        0.1105930564        1.0617153983        0.0000000000
        0.1105930564        1.0763467345        0.0000000000
        0.1105930564        1.0909780707        0.0000000000
        0.1105930564        1.1056094068        0.0000000000
        0.1105930564        1.1202407430        0.0000000000
        0.1105930564        1.1348720792        0.0000000000
        0.1105930564        1.1495034154        0.0000000000
        0.1105930564        1.1641347515        0.0000000000
        0.1105930564        1.1787660877        0.0000000000
        0.1105930564        1.1933974239        0.0000000000
        0.1105930564        1.2080287601        0.0000000000
        0.1105930564        1.2226600962        0.0000000000
        0.1105930564        1.2372914324        0.0000000000
        0.1105930564        1.2519227686        0.0000000000
        0.1105930564        1.2665541047        0.0000000000
        0.1105930564        1.2811854409        0.0000000000
        0.1105930564        1.2958167771        0.0000000000
        0.1105930564        1.3104481133        0.0000000000
        0.1105930564        1.3250794494        0.0000000000
        0.1105930564        1.3397107856        0.0000000000
        0.1105930564        1.3543421218        0.0000000000
        0.1105930564        1.3689734579        0.0000000000
        0.1105930564        1.3836047941        0.0000000000
        0.1105930564        1.3982361303        0.0000000000
        0.1105930564        1.4128674665        0.0000000000
        0.1105930564        1.4274988026        0.0000000000
        0.1105930564        1.4421301388        0.0000000000
        0.1105930564        1.4567614750        0.0000000000
        0.1105930564        1.4713928111        0.0000000000
        0.1105930564        1.4860241473        0.0000000000
        0.1105930564        1.5006554835        0.0000000000
        0.1105930564        1.5152868197        0.0000000000
        0.1105930564        1.5299181558        0.0000000000
        0.1105930564        1.5445494920        0.0000000000

        0.1253612717        0.0960472110       -0.0001129549
        0.1253612717        0.1106785472       -0.0002996216
        0.1253612717        0.1253098833       -0.0007376930
        0.1253612717        0.1399412195       -0.0016893307
        0.1253612717        0.1545725557       -0.0036071278
        0.1253612717        0.1692038919       -0.0072021553
        0.1253612717        0.1838352280       -0.0134904597
        0.1253612717        0.1984665642       -0.0237897958
        0.1253612717        0.2130979004       -0.0396420298
        0.1253612717        0.2277292365       -0.0626479169
        0.1253612717        0.2423605727       -0.0942160763
        0.1253612717        0.2569919089       -0.1352474137
        0.1253612717        0.2716232451       -0.1858063680
        0.1253612717        0.2862545812       -0.2448716220
        0.1253612717        0.3008859174       -0.3102888496
        0.1253612717        0.3155172536       -0.3790236739
        0.1253612717        0.3301485897       -0.4477054730
        0.1253612717        0.3447799259       -0.5132903308
        0.1253612717        0.3594112621       -0.5735452399
        0.1253612717        0.3740425983       -0.6270678155
        0.1253612717        0.3886739344       -0.6727461843
        0.1253612717        0.4033052706       -0.7088700541
        0.1253612717        0.4179366068       -0.7323801980
        0.1253612717        0.4325679429       -0.7388206848
        0.1253612717        0.4471992791       -0.7233256795
        0.1253612717        0.4618306153       -0.6824653947
        0.1253612717        0.4764619515       -0.6162205874
        0.1253612717        0.4910932876       -0.5290961952
        0.1253612717        0.5057246238       -0.4296661158
        0.1253612717        0.5203559600       -0.3285803564
        0.1253612717        0.5349872962       -0.2358424630
        0.1253612717        0.5496186323       -0.1584972821
        0.1253612717        0.5642499685       -0.0995713883
        0.1253612717        0.5788813047       -0.0584192940
        0.1253612717        0.5935126408       -0.0320005243
        0.1253612717        0.6081439770       -0.0163706615
        0.1253612717        0.6227753132       -0.0078283476
        0.1253612717        0.6374066494       -0.0035044463
        0.1253612717        0.6520379855       -0.0014717700
        0.1253612717        0.6666693217       -0.0005814837
        0.1253612717        0.6813006579       -0.0002168619
        0.1253612717        0.6959319940       -0.0000766411
        0.1253612717        0.7105633302       -0.0000257731
        0.1253612717        0.7251946664       -0.0000082802
        0.1253612717        0.7398260026       -0.0000025501
        0.1253612717        0.7544573387        0.0000000000
        0.1253612717        0.7690886749        0.0000000000
        0.1253612717        0.7837200111        0.0000000000
        0.1253612717        0.7983513472        0.0000000000
        0.1253612717        0.8129826834        0.0000000000
        0.1253612717        0.8276140196        0.0000000000
        0.1253612717        0.8422453558        0.0000000000
        0.1253612717        0.8568766919        0.0000000000
        0.1253612717        0.8715080281        0.0000000000
        0.1253612717        0.8861393643        0.0000000000
        0.1253612717        0.9007707004        0.0000000000
        0.1253612717        0.9154020366        0.0000000000
        0.1253612717        0.9300333728        0.0000000000
        0.1253612717        0.9446647090        0.0000000000
        0.1253612717        0.9592960451        0.0000000000
        0.1253612717        0.9739273813        0.0000000000
        0.1253612717        0.9885587175        0.0000000000
        0.1253612717        1.0031900536        0.0000000000
        0.1253612717        1.0178213898        0.0000000000
        0.1253612717        1.0324527260        0.0000000000
        0.1253612717        1.0470840622        0.0000000000
        0.1253612717        1.0617153983        0.0000000000
        0.1253612717        1.0763467345        0.0000000000
        0.1253612717        1.0909780707        0.0000000000
        0.1253612717        1.1056094068        0.0000000000
        0.1253612717        1.1202407430        0.0000000000
        0.1253612717        1.1348720792        0.0000000000
        0.1253612717        1.1495034154        0.0000000000
        0.1253612717        1.1641347515        0.0000000000
        0.1253612717        1.1787660877        0.0000000000
        0.1253612717        1.1933974239        0.0000000000
        0.1253612717        1.2080287601        0.0000000000
        0.1253612717        1.2226600962        0.0000000000
        0.1253612717        1.2372914324        0.0000000000
        0.1253612717        1.2519227686        0.0000000000
        0.1253612717        1.2665541047        0.0000000000
        0.1253612717        1.2811854409        0.0000000000
        0.1253612717        1.2958167771        0.0000000000
        0.1253612717        1.3104481133        0.0000000000
        0.1253612717        1.3250794494        0.0000000000
        0.1253612717        1.3397107856        0.0000000000
        0.1253612717        1.3543421218        0.0000000000
        0.1253612717        1.3689734579        0.0000000000
        0.1253612717        1.3836047941        0.0000000000
        0.1253612717        1.3982361303        0.0000000000
        0.1253612717        1.4128674665        0.0000000000
        0.1253612717        1.4274988026        0.0000000000
        0.1253612717        1.4421301388        0.0000000000
        0.1253612717        1.4567614750        0.0000000000
        0.1253612717        1.4713928111        0.0000000000
        0.1253612717        1.4860241473        0.0000000000
        0.1253612717        1.5006554835        0.0000000000
        0.1253612717        1.5152868197        0.0000000000
        0.1253612717        1.5299181558        0.0000000000
        0.1253612717        1.5445494920        0.0000000000

        0.1401294871        0.0960472110       -0.0002676170
        0.1401294871        0.1106785472       -0.0007089808
        0.1401294871        0.1253098833       -0.0017425708
        0.1401294871        0.1399412195       -0.0039814535
        0.1401294871        0.1545725557       -0.0084765031
        0.1401294871        0.1692038919       -0.0168625677
        0.1401294871        0.1838352280       -0.0314446144
        0.1401294871        0.1984665642       -0.0551592111
        0.1401294871        0.2130979004       -0.0913630219
        0.1401294871        0.2277292365       -0.1434354621
        0.1401294871        0.2423605727       -0.2142218558
        0.1401294871        0.2569919089       -0.3053796913
        0.1401294871        0.2716232451       -0.4167367411
        0.1401294871        0.2862545812       -0.5458365070
        0.1401294871        0.3008859174       -0.6879006042
        0.1401294871        0.3155172536       -0.8363957466
        0.1401294871        0.3301485897       -0.9841866733
        0.1401294871        0.3447799259       -1.1249283075
        0.1401294871        0.3594112621       -1.2540801093
        0.1401294871        0.3740425983       -1.3689322710
        0.1401294871        0.3886739344       -1.4674192860
        0.1401294871        0.4033052706       -1.5461485329
        0.1401294871        0.4179366068       -1.5986855349
        0.1401294871        0.4325679429       -1.6153402464
        0.1401294871        0.4471992791       -1.5852280195
        0.1401294871        0.4618306153       -1.5002853485
        0.1401294871        0.4764619515       -1.3596842923
        0.1401294871        0.4910932876       -1.1724691735
        0.1401294871        0.5057246238       -0.9567958657
        0.1401294871        0.5203559600       -0.7357437151
        0.1401294871        0.5349872962       -0.5313943388
        0.1401294871        0.5496186323       -0.3596639169
        0.1401294871        0.5642499685       -0.2277914723
        0.1401294871        0.5788813047       -0.1349072853
        0.1401294871        0.5935126408       -0.0747115660
        0.1401294871        0.6081439770       -0.0387151540
        0.1401294871        0.6227753132       -0.0187970519
        0.1401294871        0.6374066494       -0.0085680559
        0.1401294871        0.6520379855       -0.0036763783
        0.1401294871        0.6666693217       -0.0014898411
        0.1401294871        0.6813006579       -0.0005723986
        0.1401294871        0.6959319940       -0.0002093480
        0.1401294871        0.7105633302       -0.0000731776
        0.1401294871        0.7251946664       -0.0000245311
        0.1401294871        0.7398260026       -0.0000079055
        0.1401294871        0.7544573387       -0.0000024520
        0.1401294871        0.7690886749        0.0000000000
        0.1401294871        0.7837200111        0.0000000000
        0.1401294871        0.7983513472        0.0000000000
        0.1401294871        0.8129826834        0.0000000000
        0.1401294871        0.8276140196        0.0000000000
        0.1401294871        0.8422453558        0.0000000000
        0.1401294871        0.8568766919        0.0000000000
        0.1401294871        0.8715080281        0.0000000000
        0.1401294871        0.8861393643        0.0000000000
        0.1401294871        0.9007707004        0.0000000000
        0.1401294871        0.9154020366        0.0000000000
        0.1401294871        0.9300333728        0.0000000000
        0.1401294871        0.9446647090        0.0000000000
        0.1401294871        0.9592960451        0.0000000000
        0.1401294871        0.9739273813        0.0000000000
        0.1401294871        0.9885587175        0.0000000000
        0.1401294871        1.0031900536        0.0000000000
        0.1401294871        1.0178213898        0.0000000000
        0.1401294871        1.0324527260        0.0000000000
        0.1401294871        1.0470840622        0.0000000000
        0.1401294871        1.0617153983        0.0000000000
        0.1401294871        1.0763467345        0.0000000000
        0.1401294871        1.0909780707        0.0000000000
        0.1401294871        1.1056094068        0.0000000000
        0.1401294871        1.1202407430        0.0000000000
        0.1401294871        1.1348720792        0.0000000000
        0.1401294871        1.1495034154        0.0000000000
        0.1401294871        1.1641347515        0.0000000000
        0.1401294871        1.1787660877        0.0000000000
        0.1401294871        1.1933974239        0.0000000000
        0.1401294871        1.2080287601        0.0000000000
        0.1401294871        1.2226600962        0.0000000000
        0.1401294871        1.2372914324        0.0000000000
        0.1401294871        1.2519227686        0.0000000000
        0.1401294871        1.2665541047        0.0000000000
        0.1401294871        1.2811854409        0.0000000000
        0.1401294871        1.2958167771        0.0000000000
        0.1401294871        1.3104481133        0.0000000000
        0.1401294871        1.3250794494        0.0000000000
        0.1401294871        1.3397107856        0.0000000000
        0.1401294871        1.3543421218        0.0000000000
        0.1401294871        1.3689734579        0.0000000000
        0.1401294871        1.3836047941        0.0000000000
        0.1401294871        1.3982361303        0.0000000000
        0.1401294871        1.4128674665        0.0000000000
        0.1401294871        1.4274988026        0.0000000000
        0.1401294871        1.4421301388        0.0000000000
        0.1401294871        1.4567614750        0.0000000000
        0.1401294871        1.4713928111        0.0000000000
        0.1401294871        1.4860241473        0.0000000000
        0.1401294871        1.5006554835        0.0000000000
        0.1401294871        1.5152868197        0.0000000000
        0.1401294871        1.5299181558        0.0000000000
        0.1401294871        1.5445494920        0.0000000000

        0.1548977025        0.0960472110       -0.0005879256
        0.1548977025        0.1106785472       -0.0015555757
        0.1548977025        0.1253098833       -0.0038166456
        0.1548977025        0.1399412195       -0.0086998127
        0.1548977025        0.1545725557       -0.0184653464
        0.1548977025        0.1692038919       -0.0365922781
        0.1548977025        0.1838352280       -0.0679137780
        0.1548977025        0.1984665642       -0.1184640983
        0.1548977025        0.2130979004       -0.1949535134
        0.1548977025        0.2277292365       -0.3038848077
        0.1548977025        0.2423605727       -0.4504175818
        0.1548977025        0.2569919089       -0.6371435093
        0.1548977025        0.2716232451       -0.8629807654
        0.1548977025        0.2862545812       -1.1224744338
        0.1548977025        0.3008859174       -1.4058732578
        0.1548977025        0.3155172536       -1.7002971757
        0.1548977025        0.3301485897       -1.9919635429
        0.1548977025        0.3447799259       -2.2688432022
        0.1548977025        0.3594112621       -2.5225874745
        0.1548977025        0.3740425983       -2.7485361432
        0.1548977025        0.3886739344       -2.9433235308
        0.1548977025        0.4033052706       -3.1008685220
        0.1548977025        0.4179366068       -3.2087856763
        0.1548977025        0.4325679429       -3.2477319043
        0.1548977025        0.4471992791       -3.1953385838
        0.1548977025        0.4618306153       -3.0342207738
        0.1548977025        0.4764619515       -2.7610325738
        0.1548977025        0.4910932876       -2.3921812629
        0.1548977025        0.5057246238       -1.9628043608
        0.1548977025        0.5203559600       -1.5187409601
        0.1548977025        0.5349872962       -1.1047361734
        0.1548977025        0.5496186323       -0.7538448303
        0.1548977025        0.5642499685       -0.4819741040
        0.1548977025        0.5788813047       -0.2886070487
        0.1548977025        0.5935126408       -0.1619144742
        0.1548977025        0.6081439770       -0.0851990517
        0.1548977025        0.6227753132       -0.0421256353
        0.1548977025        0.6374066494       -0.0196211306
        0.1548977025        0.6520379855       -0.0086369009
        0.1548977025        0.6666693217       -0.0036063492
        0.1548977025        0.6813006579       -0.0014341485
        0.1548977025        0.6959319940       -0.0005453032
        0.1548977025        0.7105633302       -0.0001989139
        0.1548977025        0.7251946664       -0.0000697792
        0.1548977025        0.7398260026       -0.0000235682
        0.1548977025        0.7544573387       -0.0000076639
        0.1548977025        0.7690886749       -0.0000023966
        0.1548977025        0.7837200111        0.0000000000
        0.1548977025        0.7983513472        0.0000000000
        0.1548977025        0.8129826834        0.0000000000
        0.1548977025        0.8276140196        0.0000000000
        0.1548977025        0.8422453558        0.0000000000
        0.1548977025        0.8568766919        0.0000000000
        0.1548977025        0.8715080281        0.0000000000
        0.1548977025        0.8861393643        0.0000000000
        0.1548977025        0.9007707004        0.0000000000
        0.1548977025        0.9154020366        0.0000000000
        0.1548977025        0.9300333728        0.0000000000
        0.1548977025        0.9446647090        0.0000000000
        0.1548977025        0.9592960451        0.0000000000
        0.1548977025        0.9739273813        0.0000000000
        0.1548977025        0.9885587175        0.0000000000
        0.1548977025        1.0031900536        0.0000000000
        0.1548977025        1.0178213898        0.0000000000
        0.1548977025        1.0324527260        0.0000000000
        0.1548977025        1.0470840622        0.0000000000
        0.1548977025        1.0617153983        0.0000000000
        0.1548977025        1.0763467345        0.0000000000
        0.1548977025        1.0909780707        0.0000000000
        0.1548977025        1.1056094068        0.0000000000
        0.1548977025        1.1202407430        0.0000000000
        0.1548977025        1.1348720792        0.0000000000
        0.1548977025        1.1495034154        0.0000000000
        0.1548977025        1.1641347515        0.0000000000
        0.1548977025        1.1787660877        0.0000000000
        0.1548977025        1.1933974239        0.0000000000
        0.1548977025        1.2080287601        0.0000000000
        0.1548977025        1.2226600962        0.0000000000
        0.1548977025        1.2372914324        0.0000000000
        0.1548977025        1.2519227686        0.0000000000
        0.1548977025        1.2665541047        0.0000000000
        0.1548977025        1.2811854409        0.0000000000
        0.1548977025        1.2958167771        0.0000000000
        0.1548977025        1.3104481133        0.0000000000
        0.1548977025        1.3250794494        0.0000000000
        0.1548977025        1.3397107856        0.0000000000
        0.1548977025        1.3543421218        0.0000000000
        0.1548977025        1.3689734579        0.0000000000
        0.1548977025        1.3836047941        0.0000000000
        0.1548977025        1.3982361303        0.0000000000
        0.1548977025        1.4128674665        0.0000000000
        0.1548977025        1.4274988026        0.0000000000
        0.1548977025        1.4421301388        0.0000000000
        0.1548977025        1.4567614750        0.0000000000
        0.1548977025        1.4713928111        0.0000000000
        0.1548977025        1.4860241473        0.0000000000
        0.1548977025        1.5006554835        0.0000000000
        0.1548977025        1.5152868197        0.0000000000
        0.1548977025        1.5299181558        0.0000000000
        0.1548977025        1.5445494920        0.0000000000

        0.1696659179        0.0960472110       -0.0012007008
        0.1696659179        0.1106785472       -0.0031727316
        0.1696659179        0.1253098833       -0.0077700405
        0.1696659179        0.1399412195       -0.0176673840
        0.1696659179        0.1545725557       -0.0373776187
        0.1696659179        0.1692038919       -0.0737662474
        0.1696659179        0.1838352280       -0.1362146389
        0.1696659179        0.1984665642       -0.2361653798
        0.1696659179        0.2130979004       -0.3859278077
        0.1696659179        0.2277292365       -0.5968591866
        0.1696659179        0.2423605727       -0.8772375520
        0.1696659179        0.2569919089       -1.2302079723
        0.1696659179        0.2716232451       -1.6521579454
        0.1696659179        0.2862545812       -2.1318997074
        0.1696659179        0.3008859174       -2.6511396931
        0.1696659179        0.3155172536       -3.1866801725
        0.1696659179        0.3301485897       -3.7143110317
        0.1696659179        0.3447799259       -4.2133842165
        0.1696659179        0.3594112621       -4.6701119498
        0.1696659179        0.3740425983       -5.0774770123
        0.1696659179        0.3886739344       -5.4308031082
        0.1696659179        0.4033052706       -5.7202843923
        0.1696659179        0.4179366068       -5.9241109860
        0.1696659179        0.4325679429       -6.0068430818
        0.1696659179        0.4471992791       -5.9262532367
        0.1696659179        0.4618306153       -5.6479612293
        0.1696659179        0.4764619515       -5.1624699677
        0.1696659179        0.4910932876       -4.4965022800
        0.1696659179        0.5057246238       -3.7121151365
        0.1696659179        0.5203559600       -2.8926888327
        0.1696659179        0.5349872962       -2.1214232798
        0.1696659179        0.5496186323       -1.4614146673
        0.1696659179        0.5642499685       -0.9447879269
        0.1696659179        0.5788813047       -0.5731773946
        0.1696659179        0.5935126408       -0.3265726745
        0.1696659179        0.6081439770       -0.1750243325
        0.1696659179        0.6227753132       -0.0884445505
        0.1696659179        0.6374066494       -0.0422695834
        0.1696659179        0.6520379855       -0.0191751844
        0.1696659179        0.6666693217       -0.0082890523
        0.1696659179        0.6813006579       -0.0034275853
        0.1696659179        0.6959319940       -0.0013602682
        0.1696659179        0.7105633302       -0.0005193220
        0.1696659179        0.7251946664       -0.0001909537
        0.1696659179        0.7398260026       -0.0000676199
        0.1696659179        0.7544573387       -0.0000230384
        0.1696659179        0.7690886749       -0.0000075404
        0.1696659179        0.7837200111       -0.0000023647
        0.1696659179        0.7983513472        0.0000000000
        0.1696659179        0.8129826834        0.0000000000
        0.1696659179        0.8276140196        0.0000000000
        0.1696659179        0.8422453558        0.0000000000
        0.1696659179        0.8568766919        0.0000000000
        0.1696659179        0.8715080281        0.0000000000
        0.1696659179        0.8861393643        0.0000000000
        0.1696659179        0.9007707004        0.0000000000
        0.1696659179        0.9154020366        0.0000000000
        0.1696659179        0.9300333728        0.0000000000
        0.1696659179        0.9446647090        0.0000000000
        0.1696659179        0.9592960451        0.0000000000
        0.1696659179        0.9739273813        0.0000000000
        0.1696659179        0.9885587175        0.0000000000
        0.1696659179        1.0031900536        0.0000000000
        0.1696659179        1.0178213898        0.0000000000
        0.1696659179        1.0324527260        0.0000000000
        0.1696659179        1.0470840622        0.0000000000
        0.1696659179        1.0617153983        0.0000000000
        0.1696659179        1.0763467345        0.0000000000
        0.1696659179        1.0909780707        0.0000000000
        0.1696659179        1.1056094068        0.0000000000
        0.1696659179        1.1202407430        0.0000000000
        0.1696659179        1.1348720792        0.0000000000
        0.1696659179        1.1495034154        0.0000000000
        0.1696659179        1.1641347515        0.0000000000
        0.1696659179        1.1787660877        0.0000000000
        0.1696659179        1.1933974239        0.0000000000
        0.1696659179        1.2080287601        0.0000000000
        0.1696659179        1.2226600962        0.0000000000
        0.1696659179        1.2372914324        0.0000000000
        0.1696659179        1.2519227686        0.0000000000
        0.1696659179        1.2665541047        0.0000000000
        0.1696659179        1.2811854409        0.0000000000
        0.1696659179        1.2958167771        0.0000000000
        0.1696659179        1.3104481133        0.0000000000
        0.1696659179        1.3250794494        0.0000000000
        0.1696659179        1.3397107856        0.0000000000
        0.1696659179        1.3543421218        0.0000000000
        0.1696659179        1.3689734579        0.0000000000
        0.1696659179        1.3836047941        0.0000000000
        0.1696659179        1.3982361303        0.0000000000
        0.1696659179        1.4128674665        0.0000000000
        0.1696659179        1.4274988026        0.0000000000
        0.1696659179        1.4421301388        0.0000000000
        0.1696659179        1.4567614750        0.0000000000
        0.1696659179        1.4713928111        0.0000000000
        0.1696659179        1.4860241473        0.0000000000
        0.1696659179        1.5006554835        0.0000000000
        0.1696659179        1.5152868197        0.0000000000
        0.1696659179        1.5299181558        0.0000000000
        0.1696659179        1.5445494920        0.0000000000

        0.1844341332        0.0960472110       -0.0022864275
        0.1844341332        0.1106785472       -0.0060332883
        0.1844341332        0.1253098833       -0.0147465953
        0.1844341332        0.1399412195       -0.0334415665
        0.1844341332        0.1545725557       -0.0705041155
        0.1844341332        0.1692038919       -0.1385276413
        0.1844341332        0.1838352280       -0.2544010546
        0.1844341332        0.1984665642       -0.4381681103
        0.1844341332        0.2130979004       -0.7105246808
        0.1844341332        0.2277292365       -1.0893463435
        0.1844341332        0.2423605727       -1.5860361878
        0.1844341332        0.2569919089       -2.2025026368
        0.1844341332        0.2716232451       -2.9292955322
        0.1844341332        0.2862545812       -3.7452085422
        0.1844341332        0.3008859174       -4.6187318784
        0.1844341332        0.3155172536       -5.5118359587
        0.1844341332        0.3301485897       -6.3860667541
        0.1844341332        0.3447799259       -7.2095770655
        0.1844341332        0.3594112621       -7.9621547321
        0.1844341332        0.3740425983       -8.6348508904
        0.1844341332        0.3886739344       -9.2224826176
        0.1844341332        0.4033052706       -9.7109133856
        0.1844341332        0.4179366068      -10.0650186368
        0.1844341332        0.4325679429      -10.2252101796
        0.1844341332        0.4471992791      -10.1182702409
        0.1844341332        0.4618306153       -9.6818265958
        0.1844341332        0.4764619515       -8.8937275818
        0.1844341332        0.4910932876       -7.7926327573
        0.1844341332        0.5057246238       -6.4783419440
        0.1844341332        0.5203559600       -5.0896040900
        0.1844341332        0.5349872962       -3.7682879532
        0.1844341332        0.5496186323       -2.6250607884
        0.1844341332        0.5642499685       -1.7195610031
        0.1844341332        0.5788813047       -1.0596064123
        0.1844341332        0.5935126408       -0.6150043352
        0.1844341332        0.6081439770       -0.3369320736
        0.1844341332        0.6227753132       -0.1747380741
        0.1844341332        0.6374066494       -0.0860834923
        0.1844341332        0.6520379855       -0.0404374908
        0.1844341332        0.6666693217       -0.0181801660
        0.1844341332        0.6813006579       -0.0078479164
        0.1844341332        0.6959319940       -0.0032601904
        0.1844341332        0.7105633302       -0.0013047851
        0.1844341332        0.7251946664       -0.0005030479
        0.1844341332        0.7398260026       -0.0001866473
        0.1844341332        0.7544573387       -0.0000665485
        0.1844341332        0.7690886749       -0.0000227665
        0.1844341332        0.7837200111       -0.0000074603
        0.1844341332        0.7983513472       -0.0000023399
        0.1844341332        0.8129826834        0.0000000000
        0.1844341332        0.8276140196        0.0000000000
        0.1844341332        0.8422453558        0.0000000000
        0.1844341332        0.8568766919        0.0000000000
        0.1844341332        0.8715080281        0.0000000000
        0.1844341332        0.8861393643        0.0000000000
        0.1844341332        0.9007707004        0.0000000000
        0.1844341332        0.9154020366        0.0000000000
        0.1844341332        0.9300333728        0.0000000000
        0.1844341332        0.9446647090        0.0000000000
        0.1844341332        0.9592960451        0.0000000000
        0.1844341332        0.9739273813        0.0000000000
        0.1844341332        0.9885587175        0.0000000000
        0.1844341332        1.0031900536        0.0000000000
        0.1844341332        1.0178213898        0.0000000000
        0.1844341332        1.0324527260        0.0000000000
        0.1844341332        1.0470840622        0.0000000000
        0.1844341332        1.0617153983        0.0000000000
        0.1844341332        1.0763467345        0.0000000000
        0.1844341332        1.0909780707        0.0000000000
        0.1844341332        1.1056094068        0.0000000000
        0.1844341332        1.1202407430        0.0000000000
        0.1844341332        1.1348720792        0.0000000000
        0.1844341332        1.1495034154        0.0000000000
        0.1844341332        1.1641347515        0.0000000000
        0.1844341332        1.1787660877        0.0000000000
        0.1844341332        1.1933974239        0.0000000000
        0.1844341332        1.2080287601        0.0000000000
        0.1844341332        1.2226600962        0.0000000000
        0.1844341332        1.2372914324        0.0000000000
        0.1844341332        1.2519227686        0.0000000000
        0.1844341332        1.2665541047        0.0000000000
        0.1844341332        1.2811854409        0.0000000000
        0.1844341332        1.2958167771        0.0000000000
        0.1844341332        1.3104481133        0.0000000000
        0.1844341332        1.3250794494        0.0000000000
        0.1844341332        1.3397107856        0.0000000000
        0.1844341332        1.3543421218        0.0000000000
        0.1844341332        1.3689734579        0.0000000000
        0.1844341332        1.3836047941        0.0000000000
        0.1844341332        1.3982361303        0.0000000000
        0.1844341332        1.4128674665        0.0000000000
        0.1844341332        1.4274988026        0.0000000000
        0.1844341332        1.4421301388        0.0000000000
        0.1844341332        1.4567614750        0.0000000000
        0.1844341332        1.4713928111        0.0000000000
        0.1844341332        1.4860241473        0.0000000000
        0.1844341332        1.5006554835        0.0000000000
        0.1844341332        1.5152868197        0.0000000000
        0.1844341332        1.5299181558        0.0000000000
        0.1844341332        1.5445494920        0.0000000000

        0.1992023486        0.0960472110       -0.0040737165
        0.1992023486        0.1106785472       -0.0107335207
        0.1992023486        0.1253098833       -0.0261796161
        0.1992023486        0.1399412195       -0.0591990541
        0.1992023486        0.1545725557       -0.1243401901
        0.1992023486        0.1692038919       -0.2431375519
        0.1992023486        0.1838352280       -0.4438597363
        0.1992023486        0.1984665642       -0.7589825197
        0.1992023486        0.2130979004       -1.2203374369
        0.1992023486        0.2277292365       -1.8529511083
        0.1992023486        0.2423605727       -2.6693138324
        0.1992023486        0.2569919089       -3.6656452510
        0.1992023486        0.2716232451       -4.8207978282
        0.1992023486        0.2862545812       -6.0975860610
        0.1992023486        0.3008859174       -7.4462775513
        0.1992023486        0.3155172536       -8.8104741860
        0.1992023486        0.3301485897      -10.1354954356
        0.1992023486        0.3447799259      -11.3778111541
        0.1992023486        0.3594112621      -12.5117181050
        0.1992023486        0.3740425983      -13.5283424819
        0.1992023486        0.3886739344      -14.4240796358
        0.1992023486        0.4033052706      -15.1808671224
        0.1992023486        0.4179366068      -15.7469737004
        0.1992023486        0.4325679429      -16.0304694790
        0.1992023486        0.4471992791      -15.9147816980
        0.1992023486        0.4618306153      -15.2961020868
        0.1992023486        0.4764619515      -14.1297672625
        0.1992023486        0.4910932876      -12.4644855466
        0.1992023486        0.5057246238      -10.4459281772
        0.1992023486        0.5203559600       -8.2849707471
        0.1992023486        0.5349872962       -6.2032316004
        0.1992023486        0.5496186323       -4.3789684424
        0.1992023486        0.5642499685       -2.9139597580
        0.1992023486        0.5788813047       -1.8294980467
        0.1992023486        0.5935126408       -1.0856857183
        0.1992023486        0.6081439770       -0.6105823303
        0.1992023486        0.6227753132       -0.3264925773
        0.1992023486        0.6374066494       -0.1665963195
        0.1992023486        0.6520379855       -0.0814098531
        0.1992023486        0.6666693217       -0.0382163504
        0.1992023486        0.6813006579       -0.0172713954
        0.1992023486        0.6959319940       -0.0075223501
        0.1992023486        0.7105633302       -0.0031569649
        0.1992023486        0.7251946664       -0.0012753649
        0.1992023486        0.7398260026       -0.0004952256
        0.1992023486        0.7544573387       -0.0001845555
        0.1992023486        0.7690886749       -0.0000659331
        0.1992023486        0.7837200111       -0.0000225609
        0.1992023486        0.7983513472       -0.0000073936
        0.1992023486        0.8129826834       -0.0000023225
        0.1992023486        0.8276140196        0.0000000000
        0.1992023486        0.8422453558        0.0000000000
        0.1992023486        0.8568766919        0.0000000000
        0.1992023486        0.8715080281        0.0000000000
        0.1992023486        0.8861393643        0.0000000000
        0.1992023486        0.9007707004        0.0000000000
        0.1992023486        0.9154020366        0.0000000000
        0.1992023486        0.9300333728        0.0000000000
        0.1992023486        0.9446647090        0.0000000000
        0.1992023486        0.9592960451        0.0000000000
        0.1992023486        0.9739273813        0.0000000000
        0.1992023486        0.9885587175        0.0000000000
        0.1992023486        1.0031900536        0.0000000000
        0.1992023486        1.0178213898        0.0000000000
        0.1992023486        1.0324527260        0.0000000000
        0.1992023486        1.0470840622        0.0000000000
        0.1992023486        1.0617153983        0.0000000000
        0.1992023486        1.0763467345        0.0000000000
        0.1992023486        1.0909780707        0.0000000000
        0.1992023486        1.1056094068        0.0000000000
        0.1992023486        1.1202407430        0.0000000000
        0.1992023486        1.1348720792        0.0000000000
        0.1992023486        1.1495034154        0.0000000000
        0.1992023486        1.1641347515        0.0000000000
        0.1992023486        1.1787660877        0.0000000000
        0.1992023486        1.1933974239        0.0000000000
        0.1992023486        1.2080287601        0.0000000000
        0.1992023486        1.2226600962        0.0000000000
        0.1992023486        1.2372914324        0.0000000000
        0.1992023486        1.2519227686        0.0000000000
        0.1992023486        1.2665541047        0.0000000000
        0.1992023486        1.2811854409        0.0000000000
        0.1992023486        1.2958167771        0.0000000000
        0.1992023486        1.3104481133        0.0000000000
        0.1992023486        1.3250794494        0.0000000000
        0.1992023486        1.3397107856        0.0000000000
        0.1992023486        1.3543421218        0.0000000000
        0.1992023486        1.3689734579        0.0000000000
        0.1992023486        1.3836047941        0.0000000000
        0.1992023486        1.3982361303        0.0000000000
        0.1992023486        1.4128674665        0.0000000000
        0.1992023486        1.4274988026        0.0000000000
        0.1992023486        1.4421301388        0.0000000000
        0.1992023486        1.4567614750        0.0000000000
        0.1992023486        1.4713928111        0.0000000000
        0.1992023486        1.4860241473        0.0000000000
        0.1992023486        1.5006554835        0.0000000000
        0.1992023486        1.5152868197        0.0000000000
        0.1992023486        1.5299181558        0.0000000000
        0.1992023486        1.5445494920        0.0000000000

        0.2139705640        0.0960472110       -0.0068170386
        0.2139705640        0.1106785472       -0.0179329129
        0.2139705640        0.1253098833       -0.0436399748
        0.2139705640        0.1399412195       -0.0983780287
        0.2139705640        0.1545725557       -0.2057973719
        0.2139705640        0.1692038919       -0.4003474954
        0.2139705640        0.1838352280       -0.7261573497
        0.2139705640        0.1984665642       -1.2319824744
        0.2139705640        0.2130979004       -1.9624684684
        0.2139705640        0.2277292365       -2.9479682186
        0.2139705640        0.2423605727       -4.1963602094
        0.2139705640        0.2569919089       -5.6896533549
        0.2139705640        0.2716232451       -7.3858869229
        0.2139705640        0.2862545812       -9.2246596631
        0.2139705640        0.3008859174      -11.1342761580
        0.2139705640        0.3155172536      -13.0399067801
        0.2139705640        0.3301485897      -14.8732693415
        0.2139705640        0.3447799259      -16.5831177163
        0.2139705640        0.3594112621      -18.1425719179
        0.2139705640        0.3740425983      -19.5469641570
        0.2139705640        0.3886739344      -20.7977101197
        0.2139705640        0.4033052706      -21.8745938585
        0.2139705640        0.4179366068      -22.7079041247
        0.2139705640        0.4325679429      -23.1675339784
        0.2139705640        0.4471992791      -23.0831258136
        0.2139705640        0.4618306153      -22.2962046857
        0.2139705640        0.4764619515      -20.7271375341
        0.2139705640        0.4910932876      -18.4271666237
        0.2139705640        0.5057246238      -15.5883043158
        0.2139705640        0.5203559600      -12.5025478572
        0.2139705640        0.5349872962       -9.4865635300
        0.2139705640        0.5496186323       -6.8037872824
        0.2139705640        0.5642499685       -4.6138432990
        0.2139705640        0.5788813047       -2.9624308618
        0.2139705640        0.5935126408       -1.8051289222
        0.2139705640        0.6081439770       -1.0470086223
        0.2139705640        0.6227753132       -0.5800357688
        0.2139705640        0.6374066494       -0.3079633012
        0.2139705640        0.6520379855       -0.1571652662
        0.2139705640        0.6666693217       -0.0772533828
        0.2139705640        0.6813006579       -0.0366084231
        0.2139705640        0.6959319940       -0.0167209131
        0.2139705640        0.7105633302       -0.0073534932
        0.2139705640        0.7251946664       -0.0031090648
        0.2139705640        0.7398260026       -0.0012618679
        0.2139705640        0.7544573387       -0.0004910721
        0.2139705640        0.7690886749       -0.0001831311
        0.2139705640        0.7837200111       -0.0000654340
        0.2139705640        0.7983513472       -0.0000224108
        0.2139705640        0.8129826834       -0.0000073637
        0.2139705640        0.8276140196       -0.0000023229
        0.2139705640        0.8422453558        0.0000000000
        0.2139705640        0.8568766919        0.0000000000
        0.2139705640        0.8715080281        0.0000000000
        0.2139705640        0.8861393643        0.0000000000
        0.2139705640        0.9007707004        0.0000000000
        0.2139705640        0.9154020366        0.0000000000
        0.2139705640        0.9300333728        0.0000000000
        0.2139705640        0.9446647090        0.0000000000
        0.2139705640        0.9592960451        0.0000000000
        0.2139705640        0.9739273813        0.0000000000
        0.2139705640        0.9885587175        0.0000000000
        0.2139705640        1.0031900536        0.0000000000
        0.2139705640        1.0178213898        0.0000000000
        0.2139705640        1.0324527260        0.0000000000
        0.2139705640        1.0470840622        0.0000000000
        0.2139705640        1.0617153983        0.0000000000
        0.2139705640        1.0763467345        0.0000000000
        0.2139705640        1.0909780707        0.0000000000
        0.2139705640        1.1056094068        0.0000000000
        0.2139705640        1.1202407430        0.0000000000
        0.2139705640        1.1348720792        0.0000000000
        0.2139705640        1.1495034154        0.0000000000
        0.2139705640        1.1641347515        0.0000000000
        0.2139705640        1.1787660877        0.0000000000
        0.2139705640        1.1933974239        0.0000000000
        0.2139705640        1.2080287601        0.0000000000
        0.2139705640        1.2226600962        0.0000000000
        0.2139705640        1.2372914324        0.0000000000
        0.2139705640        1.2519227686        0.0000000000
        0.2139705640        1.2665541047        0.0000000000
        0.2139705640        1.2811854409        0.0000000000
        0.2139705640        1.2958167771        0.0000000000
        0.2139705640        1.3104481133        0.0000000000
        0.2139705640        1.3250794494        0.0000000000
        0.2139705640        1.3397107856        0.0000000000
        0.2139705640        1.3543421218        0.0000000000
        0.2139705640        1.3689734579        0.0000000000
        0.2139705640        1.3836047941        0.0000000000
        0.2139705640        1.3982361303        0.0000000000
        0.2139705640        1.4128674665        0.0000000000
        0.2139705640        1.4274988026        0.0000000000
        0.2139705640        1.4421301388        0.0000000000
        0.2139705640        1.4567614750        0.0000000000
        0.2139705640        1.4713928111        0.0000000000
        0.2139705640        1.4860241473        0.0000000000
        0.2139705640        1.5006554835        0.0000000000
        0.2139705640        1.5152868197        0.0000000000
        0.2139705640        1.5299181558        0.0000000000
        0.2139705640        1.5445494920        0.0000000000

        0.2287387794        0.0960472110       -0.0107580257
        0.2287387794        0.1106785472       -0.0282513370
        0.2287387794        0.1253098833       -0.0685831524
        0.2287387794        0.1399412195       -0.1541013680
        0.2287387794        0.1545725557       -0.3209829518
        0.2287387794        0.1692038919       -0.6210000363
        0.2287387794        0.1838352280       -1.1186502924
        0.2287387794        0.1984665642       -1.8819152148
        0.2287387794        0.2130979004       -2.9675863124
        0.2287387794        0.2277292365       -4.4055381951
        0.2287387794        0.2423605727       -6.1881920656
        0.2287387794        0.2569919089       -8.2697329151
        0.2287387794        0.2716232451      -10.5749052884
        0.2287387794        0.2862545812      -13.0126652361
        0.2287387794        0.3008859174      -15.4891115989
        0.2287387794        0.3155172536      -17.9173349313
        0.2287387794        0.3301485897      -20.2256195879
        0.2287387794        0.3447799259      -22.3656124974
        0.2287387794        0.3594112621      -24.3179357533
        0.2287387794        0.3740425983      -26.0882007768
        0.2287387794        0.3886739344      -27.6868943176
        0.2287387794        0.4033052706      -29.0944473119
        0.2287387794        0.4179366068      -30.2247438454
        0.2287387794        0.4325679429      -30.9088827947
        0.2287387794        0.4471992791      -30.9185004430
        0.2287387794        0.4618306153      -30.0317921343
        0.2287387794        0.4764619515      -28.1217044783
        0.2287387794        0.4910932876      -25.2281876460
        0.2287387794        0.5057246238      -21.5779280570
        0.2287387794        0.5203559600      -17.5378814348
        0.2287387794        0.5349872962      -13.5209017130
        0.2287387794        0.5496186323       -9.8835892832
        0.2287387794        0.5642499685       -6.8558110652
        0.2287387794        0.5788813047       -4.5211216592
        0.2287387794        0.5935126408       -2.8420449595
        0.2287387794        0.6081439770       -1.7083171744
        0.2287387794        0.6227753132       -0.9849893253
        0.2287387794        0.6374066494       -0.5462685532
        0.2287387794        0.6520379855       -0.2919520425
        0.2287387794        0.6666693217       -0.1504849976
        0.2287387794        0.6813006579       -0.0747872159
        0.2287387794        0.6959319940       -0.0357957083
        0.2287387794        0.7105633302       -0.0164754926
        0.2287387794        0.7251946664       -0.0072809652
        0.2287387794        0.7398260026       -0.0030858513
        0.2287387794        0.7544573387       -0.0012535114
        0.2287387794        0.7690886749       -0.0004880150
        0.2287387794        0.7837200111       -0.0001821593
        0.2287387794        0.7983513472       -0.0000652336
        0.2287387794        0.8129826834       -0.0000224287
        0.2287387794        0.8276140196       -0.0000074068
        0.2287387794        0.8422453558       -0.0000023489
        0.2287387794        0.8568766919        0.0000000000
        0.2287387794        0.8715080281        0.0000000000
        0.2287387794        0.8861393643        0.0000000000
        0.2287387794        0.9007707004        0.0000000000
        0.2287387794        0.9154020366        0.0000000000
        0.2287387794        0.9300333728        0.0000000000
        0.2287387794        0.9446647090        0.0000000000
        0.2287387794        0.9592960451        0.0000000000
        0.2287387794        0.9739273813        0.0000000000
        0.2287387794        0.9885587175        0.0000000000
        0.2287387794        1.0031900536        0.0000000000
        0.2287387794        1.0178213898        0.0000000000
        0.2287387794        1.0324527260        0.0000000000
        0.2287387794        1.0470840622        0.0000000000
        0.2287387794        1.0617153983        0.0000000000
        0.2287387794        1.0763467345        0.0000000000
        0.2287387794        1.0909780707        0.0000000000
        0.2287387794        1.1056094068        0.0000000000
        0.2287387794        1.1202407430        0.0000000000
        0.2287387794        1.1348720792        0.0000000000
        0.2287387794        1.1495034154        0.0000000000
        0.2287387794        1.1641347515        0.0000000000
        0.2287387794        1.1787660877        0.0000000000
        0.2287387794        1.1933974239        0.0000000000
        0.2287387794        1.2080287601        0.0000000000
        0.2287387794        1.2226600962        0.0000000000
        0.2287387794        1.2372914324        0.0000000000
        0.2287387794        1.2519227686        0.0000000000
        0.2287387794        1.2665541047        0.0000000000
        0.2287387794        1.2811854409        0.0000000000
        0.2287387794        1.2958167771        0.0000000000
        0.2287387794        1.3104481133        0.0000000000
        0.2287387794        1.3250794494        0.0000000000
        0.2287387794        1.3397107856        0.0000000000
        0.2287387794        1.3543421218        0.0000000000
        0.2287387794        1.3689734579        0.0000000000
        0.2287387794        1.3836047941        0.0000000000
        0.2287387794        1.3982361303        0.0000000000
        0.2287387794        1.4128674665        0.0000000000
        0.2287387794        1.4274988026        0.0000000000
        0.2287387794        1.4421301388        0.0000000000
        0.2287387794        1.4567614750        0.0000000000
        0.2287387794        1.4713928111        0.0000000000
        0.2287387794        1.4860241473        0.0000000000
        0.2287387794        1.5006554835        0.0000000000
        0.2287387794        1.5152868197        0.0000000000
        0.2287387794        1.5299181558        0.0000000000
        0.2287387794        1.5445494920        0.0000000000

        0.2435069947        0.0960472110       -0.0160760833
        0.2435069947        0.1106785472       -0.0421398029
        0.2435069947        0.1253098833       -0.1020381309
        0.2435069947        0.1399412195       -0.2284881444
        0.2435069947        0.1545725557       -0.4737999169
        0.2435069947        0.1692038919       -0.9114153723
        0.2435069947        0.1838352280       -1.6300140039
        0.2435069947        0.1984665642       -2.7179115316
        0.2435069947        0.2130979004       -4.2399837775
        0.2435069947        0.2277292365       -6.2148897989
        0.2435069947        0.2423605727       -8.6030202233
        0.2435069947        0.2569919089      -11.3120966266
        0.2435069947        0.2716232451      -14.2186007655
        0.2435069947        0.2862545812      -17.1948924288
        0.2435069947        0.3008859174      -20.1303054337
        0.2435069947        0.3155172536      -22.9408702284
        0.2435069947        0.3301485897      -25.5709353442
        0.2435069947        0.3447799259      -27.9931504633
        0.2435069947        0.3594112621      -30.2083913688
        0.2435069947        0.3740425983      -32.2392645129
        0.2435069947        0.3886739344      -34.1082301654
        0.2435069947        0.4033052706      -35.7988468247
        0.2435069947        0.4179366068      -37.2131113093
        0.2435069947        0.4325679429      -38.1498896997
        0.2435069947        0.4471992791      -38.3286790040
        0.2435069947        0.4618306153      -37.4651501002
        0.2435069947        0.4764619515      -35.3767358565
        0.2435069947        0.4910932876      -32.0740547239
        0.2435069947        0.5057246238      -27.7933882478
        0.2435069947        0.5203559600      -22.9506718482
        0.2435069947        0.5349872962      -18.0350439835
        0.2435069947        0.5496186323      -13.4873981652
        0.2435069947        0.5642499685       -9.6111182707
        0.2435069947        0.5788813047       -6.5403386387
        0.2435069947        0.5935126408       -4.2618051190
        0.2435069947        0.6081439770       -2.6667791388
        0.2435069947        0.6227753132       -1.6063926270
        0.2435069947        0.6374066494       -0.9330711824
        0.2435069947        0.6520379855       -0.5229423190
        0.2435069947        0.6666693217       -0.2826825561
        0.2435069947        0.6813006579       -0.1472108775
        0.2435069947        0.6959319940       -0.0737387855
        0.2435069947        0.7105633302       -0.0354729558
        0.2435069947        0.7251946664       -0.0163692760
        0.2435069947        0.7398260026       -0.0072412607
        0.2435069947        0.7544573387       -0.0030705974
        0.2435069947        0.7690886749       -0.0012486090
        0.2435069947        0.7837200111       -0.0004871796
        0.2435069947        0.7983513472       -0.0001825058
        0.2435069947        0.8129826834       -0.0000656689
        0.2435069947        0.8276140196       -0.0000226956
        0.2435069947        0.8422453558       -0.0000075303
        0.2435069947        0.8568766919       -0.0000023962
        0.2435069947        0.8715080281        0.0000000000
        0.2435069947        0.8861393643        0.0000000000
        0.2435069947        0.9007707004        0.0000000000
        0.2435069947        0.9154020366        0.0000000000
        0.2435069947        0.9300333728        0.0000000000
        0.2435069947        0.9446647090        0.0000000000
        0.2435069947        0.9592960451        0.0000000000
        0.2435069947        0.9739273813        0.0000000000
        0.2435069947        0.9885587175        0.0000000000
        0.2435069947        1.0031900536        0.0000000000
        0.2435069947        1.0178213898        0.0000000000
        0.2435069947        1.0324527260        0.0000000000
        0.2435069947        1.0470840622        0.0000000000
        0.2435069947        1.0617153983        0.0000000000
        0.2435069947        1.0763467345        0.0000000000
        0.2435069947        1.0909780707        0.0000000000
        0.2435069947        1.1056094068        0.0000000000
        0.2435069947        1.1202407430        0.0000000000
        0.2435069947        1.1348720792        0.0000000000
        0.2435069947        1.1495034154        0.0000000000
        0.2435069947        1.1641347515        0.0000000000
        0.2435069947        1.1787660877        0.0000000000
        0.2435069947        1.1933974239        0.0000000000
        0.2435069947        1.2080287601        0.0000000000
        0.2435069947        1.2226600962        0.0000000000
        0.2435069947        1.2372914324        0.0000000000
        0.2435069947        1.2519227686        0.0000000000
        0.2435069947        1.2665541047        0.0000000000
        0.2435069947        1.2811854409        0.0000000000
        0.2435069947        1.2958167771        0.0000000000
        0.2435069947        1.3104481133        0.0000000000
        0.2435069947        1.3250794494        0.0000000000
        0.2435069947        1.3397107856        0.0000000000
        0.2435069947        1.3543421218        0.0000000000
        0.2435069947        1.3689734579        0.0000000000
        0.2435069947        1.3836047941        0.0000000000
        0.2435069947        1.3982361303        0.0000000000
        0.2435069947        1.4128674665        0.0000000000
        0.2435069947        1.4274988026        0.0000000000
        0.2435069947        1.4421301388        0.0000000000
        0.2435069947        1.4567614750        0.0000000000
        0.2435069947        1.4713928111        0.0000000000
        0.2435069947        1.4860241473        0.0000000000
        0.2435069947        1.5006554835        0.0000000000
        0.2435069947        1.5152868197        0.0000000000
        0.2435069947        1.5299181558        0.0000000000
        0.2435069947        1.5445494920        0.0000000000

        0.2582752101        0.0960472110       -0.0228378557
        0.2582752101        0.1106785472       -0.0597506756
        0.2582752101        0.1253098833       -0.1443034752
        0.2582752101        0.1399412195       -0.3220067511
        0.2582752101        0.1545725557       -0.6647020017
        0.2582752101        0.1692038919       -1.2712440396
        0.2582752101        0.1838352280       -2.2569783199
        0.2582752101        0.1984665642       -3.7292628832
        0.2582752101        0.2130979004       -5.7533587895
        0.2582752101        0.2277292365       -8.3213702341
        0.2582752101        0.2423605727      -11.3404043365
        0.2582752101        0.2569919089      -14.6497354632
        0.2582752101        0.2716232451      -18.0621077778
        0.2582752101        0.2862545812      -21.4105921634
        0.2582752101        0.3008859174      -24.5800148390
        0.2582752101        0.3155172536      -27.5132445177
        0.2582752101        0.3301485897      -30.1987924181
        0.2582752101        0.3447799259      -32.6544246794
        0.2582752101        0.3594112621      -34.9160703668
        0.2582752101        0.3740425983      -37.0283654865
        0.2582752101        0.3886739344      -39.0251029357
        0.2582752101        0.4033052706      -40.8929677883
        0.2582752101        0.4179366068      -42.5280484757
        0.2582752101        0.4325679429      -43.7104818568
        0.2582752101        0.4471992791      -44.1250913196
        0.2582752101        0.4618306153      -43.4387120668
        0.2582752101        0.4764619515      -41.4143969636
        0.2582752101        0.4910932876      -38.0163941659
        0.2582752101        0.5057246238      -33.4561583800
        0.2582752101        0.5203559600      -28.1544141989
        0.2582752101        0.5349872962      -22.6341997462
        0.2582752101        0.5496186323      -17.3909316383
        0.2582752101        0.5642499685      -12.7902977241
        0.2582752101        0.5788813047       -9.0239029243
        0.2582752101        0.5935126408       -6.1222129829
        0.2582752101        0.6081439770       -4.0025812431
        0.2582752101        0.6227753132       -2.5252021600
        0.2582752101        0.6374066494       -1.5380327020
        0.2582752101        0.6520379855       -0.9038994432
        0.2582752101        0.6666693217       -0.5119350675
        0.2582752101        0.6813006579       -0.2789658958
        0.2582752101        0.6959319940       -0.1460322761
        0.2582752101        0.7105633302       -0.0733474148
        0.2582752101        0.7251946664       -0.0353240378
        0.2582752101        0.7398260026       -0.0163102918
        0.2582752101        0.7544573387       -0.0072228796
        0.2582752101        0.7690886749       -0.0030695149
        0.2582752101        0.7837200111       -0.0012525073
        0.2582752101        0.7983513472       -0.0004908894
        0.2582752101        0.8129826834       -0.0001847861
        0.2582752101        0.8276140196       -0.0000667844
        0.2582752101        0.8422453558       -0.0000231589
        0.2582752101        0.8568766919       -0.0000076990
        0.2582752101        0.8715080281       -0.0000024527
        0.2582752101        0.8861393643        0.0000000000
        0.2582752101        0.9007707004        0.0000000000
        0.2582752101        0.9154020366        0.0000000000
        0.2582752101        0.9300333728        0.0000000000
        0.2582752101        0.9446647090        0.0000000000
        0.2582752101        0.9592960451        0.0000000000
        0.2582752101        0.9739273813        0.0000000000
        0.2582752101        0.9885587175        0.0000000000
        0.2582752101        1.0031900536        0.0000000000
        0.2582752101        1.0178213898        0.0000000000
        0.2582752101        1.0324527260        0.0000000000
        0.2582752101        1.0470840622        0.0000000000
        0.2582752101        1.0617153983        0.0000000000
        0.2582752101        1.0763467345        0.0000000000
        0.2582752101        1.0909780707        0.0000000000
        0.2582752101        1.1056094068        0.0000000000
        0.2582752101        1.1202407430        0.0000000000
        0.2582752101        1.1348720792        0.0000000000
        0.2582752101        1.1495034154        0.0000000000
        0.2582752101        1.1641347515        0.0000000000
        0.2582752101        1.1787660877        0.0000000000
        0.2582752101        1.1933974239        0.0000000000
        0.2582752101        1.2080287601        0.0000000000
        0.2582752101        1.2226600962        0.0000000000
        0.2582752101        1.2372914324        0.0000000000
        0.2582752101        1.2519227686        0.0000000000
        0.2582752101        1.2665541047        0.0000000000
        0.2582752101        1.2811854409        0.0000000000
        0.2582752101        1.2958167771        0.0000000000
        0.2582752101        1.3104481133        0.0000000000
        0.2582752101        1.3250794494        0.0000000000
        0.2582752101        1.3397107856        0.0000000000
        0.2582752101        1.3543421218        0.0000000000
        0.2582752101        1.3689734579        0.0000000000
        0.2582752101        1.3836047941        0.0000000000
        0.2582752101        1.3982361303        0.0000000000
        0.2582752101        1.4128674665        0.0000000000
        0.2582752101        1.4274988026        0.0000000000
        0.2582752101        1.4421301388        0.0000000000
        0.2582752101        1.4567614750        0.0000000000
        0.2582752101        1.4713928111        0.0000000000
        0.2582752101        1.4860241473        0.0000000000
        0.2582752101        1.5006554835        0.0000000000
        0.2582752101        1.5152868197        0.0000000000
        0.2582752101        1.5299181558        0.0000000000
        0.2582752101        1.5445494920        0.0000000000

        0.2730434255        0.0960472110       -0.0309570465
        0.2730434255        0.1106785472       -0.0808373909
        0.2730434255        0.1253098833       -0.1947222667
        0.2730434255        0.1399412195       -0.4330254956
        0.2730434255        0.1545725557       -0.8899112090
        0.2730434255        0.1692038919       -1.6923310624
        0.2730434255        0.1838352280       -2.9831264554
        0.2730434255        0.1984665642       -4.8851247643
        0.2730434255        0.2130979004       -7.4535629806
        0.2730434255        0.2277292365      -10.6360200229
        0.2730434255        0.2423605727      -14.2632950607
        0.2730434255        0.2569919089      -18.0841667520
        0.2730434255        0.2716232451      -21.8343903167
        0.2730434255        0.2862545812      -25.3095573036
        0.2730434255        0.3008859174      -28.4082735942
        0.2730434255        0.3155172536      -31.1303338195
        0.2730434255        0.3301485897      -33.5412538463
        0.2730434255        0.3447799259      -35.7299953808
        0.2730434255        0.3594112621      -37.7809459505
        0.2730434255        0.3740425983      -39.7615218251
        0.2730434255        0.3886739344      -41.7105832660
        0.2730434255        0.4033052706      -43.6132987390
        0.2730434255        0.4179366068      -45.3646304059
        0.2730434255        0.4325679429      -46.7434777058
        0.2730434255        0.4471992791      -47.4267892129
        0.2730434255        0.4618306153      -47.0590341171
        0.2730434255        0.4764619515      -45.3625594730
        0.2730434255        0.4910932876      -42.2461492563
        0.2730434255        0.5057246238      -37.8619801845
        0.2730434255        0.5203559600      -32.5824113004
        0.2730434255        0.5349872962      -26.9060497425
        0.2730434255        0.5496186323      -21.3342760187
        0.2730434255        0.5642499685      -16.2669677240
        0.2730434255        0.5788813047      -11.9487348607
        0.2730434255        0.5935126408       -8.4690142031
        0.2730434255        0.6081439770       -5.7980773864
        0.2730434255        0.6227753132       -3.8348374155
        0.2730434255        0.6374066494       -2.4485896912
        0.2730434255        0.6520379855       -1.5073042577
        0.2730434255        0.6666693217       -0.8930567425
        0.2730434255        0.6813006579       -0.5084607784
        0.2730434255        0.6959319940       -0.2778450803
        0.2730434255        0.7105633302       -0.1456175364
        0.2730434255        0.7251946664       -0.0731863239
        0.2730434255        0.7398260026       -0.0352842986
        0.2730434255        0.7544573387       -0.0163266519
        0.2730434255        0.7690886749       -0.0072543298
        0.2730434255        0.7837200111       -0.0030959926
        0.2730434255        0.7983513472       -0.0012690404
        0.2730434255        0.8129826834       -0.0004994037
        0.2730434255        0.8276140196       -0.0001885688
        0.2730434255        0.8422453558       -0.0000682734
        0.2730434255        0.8568766919       -0.0000236896
        0.2730434255        0.8715080281       -0.0000078762
        0.2730434255        0.8861393643       -0.0000025094
        0.2730434255        0.9007707004        0.0000000000
        0.2730434255        0.9154020366        0.0000000000
        0.2730434255        0.9300333728        0.0000000000
        0.2730434255        0.9446647090        0.0000000000
        0.2730434255        0.9592960451        0.0000000000
        0.2730434255        0.9739273813        0.0000000000
        0.2730434255        0.9885587175        0.0000000000
        0.2730434255        1.0031900536        0.0000000000
        0.2730434255        1.0178213898        0.0000000000
        0.2730434255        1.0324527260        0.0000000000
        0.2730434255        1.0470840622        0.0000000000
        0.2730434255        1.0617153983        0.0000000000
        0.2730434255        1.0763467345        0.0000000000
        0.2730434255        1.0909780707        0.0000000000
        0.2730434255        1.1056094068        0.0000000000
        0.2730434255        1.1202407430        0.0000000000
        0.2730434255        1.1348720792        0.0000000000
        0.2730434255        1.1495034154        0.0000000000
        0.2730434255        1.1641347515        0.0000000000
        0.2730434255        1.1787660877        0.0000000000
        0.2730434255        1.1933974239        0.0000000000
        0.2730434255        1.2080287601        0.0000000000
        0.2730434255        1.2226600962        0.0000000000
        0.2730434255        1.2372914324        0.0000000000
        0.2730434255        1.2519227686        0.0000000000
        0.2730434255        1.2665541047        0.0000000000
        0.2730434255        1.2811854409        0.0000000000
        0.2730434255        1.2958167771        0.0000000000
        0.2730434255        1.3104481133        0.0000000000
        0.2730434255        1.3250794494        0.0000000000
        0.2730434255        1.3397107856        0.0000000000
        0.2730434255        1.3543421218        0.0000000000
        0.2730434255        1.3689734579        0.0000000000
        0.2730434255        1.3836047941        0.0000000000
        0.2730434255        1.3982361303        0.0000000000
        0.2730434255        1.4128674665        0.0000000000
        0.2730434255        1.4274988026        0.0000000000
        0.2730434255        1.4421301388        0.0000000000
        0.2730434255        1.4567614750        0.0000000000
        0.2730434255        1.4713928111        0.0000000000
        0.2730434255        1.4860241473        0.0000000000
        0.2730434255        1.5006554835        0.0000000000
        0.2730434255        1.5152868197        0.0000000000
        0.2730434255        1.5299181558        0.0000000000
        0.2730434255        1.5445494920        0.0000000000

        0.2878116409        0.0960472110       -0.0401776235
        0.2878116409        0.1106785472       -0.1047162109
        0.2878116409        0.1253098833       -0.2516086963
        0.2878116409        0.1399412195       -0.5577045782
        0.2878116409        0.1545725557       -1.1413423160
        0.2878116409        0.1692038919       -2.1589251593
        0.2878116409        0.1838352280       -3.7800395707
        0.2878116409        0.1984665642       -6.1379555195
        0.2878116409        0.2130979004       -9.2667492683
        0.2878116409        0.2277292365      -13.0521506929
        0.2878116409        0.2423605727      -17.2280456459
        0.2878116409        0.2569919089      -21.4347234748
        0.2878116409        0.2716232451      -25.3226285076
        0.2878116409        0.2862545812      -28.6563075432
        0.2878116409        0.3008859174      -31.3695797793
        0.2878116409        0.3155172536      -33.5501601543
        0.2878116409        0.3301485897      -35.3719089771
        0.2878116409        0.3447799259      -37.0174731205
        0.2878116409        0.3594112621      -38.6279937949
        0.2878116409        0.3740425983      -40.2884091920
        0.2878116409        0.3886739344      -42.0301309581
        0.2878116409        0.4033052706      -43.8264969793
        0.2878116409        0.4179366068      -45.5721540394
        0.2878116409        0.4325679429      -47.0613584877
        0.2878116409        0.4471992791      -47.9934326443
        0.2878116409        0.4618306153      -48.0252763550
        0.2878116409        0.4764619515      -46.8645277166
        0.2878116409        0.4910932876      -44.3691809062
        0.2878116409        0.5057246238      -40.6091911252
        0.2878116409        0.5203559600      -35.8610323314
        0.2878116409        0.5349872962      -30.5382648241
        0.2878116409        0.5496186323      -25.0899197405
        0.2878116409        0.5642499685      -19.9075622360
        0.2878116409        0.5788813047      -15.2694191122
        0.2878116409        0.5935126408      -11.3275036768
        0.2878116409        0.6081439770       -8.1257356133
        0.2878116409        0.6227753132       -5.6311166680
        0.2878116409        0.6374066494       -3.7642197186
        0.2878116409        0.6520379855       -2.4229591278
        0.2878116409        0.6666693217       -1.4993233234
        0.2878116409        0.6813006579       -0.8907885590
        0.2878116409        0.6959319940       -0.5077701124
        0.2878116409        0.7105633302       -0.2776465680
        0.2878116409        0.7251946664       -0.1456651848
        0.2878116409        0.7398260026       -0.0733599370
        0.2878116409        0.7544573387       -0.0354808915
        0.2878116409        0.7690886749       -0.0164838160
        0.2878116409        0.7837200111       -0.0073552796
        0.2878116409        0.7983513472       -0.0031508997
        0.2878116409        0.8129826834       -0.0012950883
        0.2878116409        0.8276140196       -0.0005104215
        0.2878116409        0.8422453558       -0.0001928089
        0.2878116409        0.8568766919       -0.0000697914
        0.2878116409        0.8715080281       -0.0000242108
        0.2878116409        0.8861393643       -0.0000080515
        0.2878116409        0.9007707004       -0.0000025666
        0.2878116409        0.9154020366        0.0000000000
        0.2878116409        0.9300333728        0.0000000000
        0.2878116409        0.9446647090        0.0000000000
        0.2878116409        0.9592960451        0.0000000000
        0.2878116409        0.9739273813        0.0000000000
        0.2878116409        0.9885587175        0.0000000000
        0.2878116409        1.0031900536        0.0000000000
        0.2878116409        1.0178213898        0.0000000000
        0.2878116409        1.0324527260        0.0000000000
        0.2878116409        1.0470840622        0.0000000000
        0.2878116409        1.0617153983        0.0000000000
        0.2878116409        1.0763467345        0.0000000000
        0.2878116409        1.0909780707        0.0000000000
        0.2878116409        1.1056094068        0.0000000000
        0.2878116409        1.1202407430        0.0000000000
        0.2878116409        1.1348720792        0.0000000000
        0.2878116409        1.1495034154        0.0000000000
        0.2878116409        1.1641347515        0.0000000000
        0.2878116409        1.1787660877        0.0000000000
        0.2878116409        1.1933974239        0.0000000000
        0.2878116409        1.2080287601        0.0000000000
        0.2878116409        1.2226600962        0.0000000000
        0.2878116409        1.2372914324        0.0000000000
        0.2878116409        1.2519227686        0.0000000000
        0.2878116409        1.2665541047        0.0000000000
        0.2878116409        1.2811854409        0.0000000000
        0.2878116409        1.2958167771        0.0000000000
        0.2878116409        1.3104481133        0.0000000000
        0.2878116409        1.3250794494        0.0000000000
        0.2878116409        1.3397107856        0.0000000000
        0.2878116409        1.3543421218        0.0000000000
        0.2878116409        1.3689734579        0.0000000000
        0.2878116409        1.3836047941        0.0000000000
        0.2878116409        1.3982361303        0.0000000000
        0.2878116409        1.4128674665        0.0000000000
        0.2878116409        1.4274988026        0.0000000000
        0.2878116409        1.4421301388        0.0000000000
        0.2878116409        1.4567614750        0.0000000000
        0.2878116409        1.4713928111        0.0000000000
        0.2878116409        1.4860241473        0.0000000000
        0.2878116409        1.5006554835        0.0000000000
        0.2878116409        1.5152868197        0.0000000000
        0.2878116409        1.5299181558        0.0000000000
        0.2878116409        1.5445494920        0.0000000000

        0.3025798562        0.0960472110       -0.0500940402
        0.3025798562        0.1106785472       -0.1303230642
        0.3025798562        0.1253098833       -0.3123972133
        0.3025798562        0.1399412195       -0.6903610527
        0.3025798562        0.1545725557       -1.4074347417
        0.3025798562        0.1692038919       -2.6494432964
        0.3025798562        0.1838352280       -4.6107777179
        0.3025798562        0.1984665642       -7.4299005918
        0.3025798562        0.2130979004      -11.1102591460
        0.3025798562        0.2277292365      -15.4626176913
        0.3025798562        0.2423605727      -20.1099315768
        0.3025798562        0.2569919089      -24.5737146759
        0.3025798562        0.2716232451      -28.4174746384
        0.3025798562        0.2862545812      -31.3846239310
        0.3025798562        0.3008859174      -33.4645764420
        0.3025798562        0.3155172536      -34.8585844959
        0.3025798562        0.3301485897      -35.8720698963
        0.3025798562        0.3447799259      -36.7951389462
        0.3025798562        0.3594112621      -37.8263884851
        0.3025798562        0.3740425983      -39.0571414222
        0.3025798562        0.3886739344      -40.4941074299
        0.3025798562        0.4033052706      -42.0837346867
        0.3025798562        0.4179366068      -43.7156362716
        0.3025798562        0.4325679429      -45.2101786882
        0.3025798562        0.4471992791      -46.3151890340
        0.3025798562        0.4618306153      -46.7354044252
        0.3025798562        0.4764619515      -46.1976160074
        0.3025798562        0.4910932876      -44.5292011801
        0.3025798562        0.5057246238      -41.7153788027
        0.3025798562        0.5203559600      -37.9093383896
        0.3025798562        0.5349872962      -33.3929754362
        0.3025798562        0.5496186323      -28.5085727265
        0.3025798562        0.5642499685      -23.5902228332
        0.3025798562        0.5788813047      -18.9161418867
        0.3025798562        0.5935126408      -14.6876919210
        0.3025798562        0.6081439770      -11.0286338618
        0.3025798562        0.6227753132       -7.9943202153
        0.3025798562        0.6374066494       -5.5836177066
        0.3025798562        0.6520379855       -3.7512498394
        0.3025798562        0.6666693217       -2.4209686473
        0.3025798562        0.6813006579       -1.4997344461
        0.3025798562        0.6959319940       -0.8915476440
        0.3025798562        0.7105633302       -0.5086924314
        0.3025798562        0.7251946664       -0.2786864046
        0.3025798562        0.7398260026       -0.1466516530
        0.3025798562        0.7544573387       -0.0741370969
        0.3025798562        0.7690886749       -0.0359990051
        0.3025798562        0.7837200111       -0.0167823152
        0.3025798562        0.7983513472       -0.0075066687
        0.3025798562        0.8129826834       -0.0032196535
        0.3025798562        0.8276140196       -0.0013235741
        0.3025798562        0.8422453558       -0.0005214282
        0.3025798562        0.8568766919       -0.0001968772
        0.3025798562        0.8715080281       -0.0000712676
        0.3025798562        0.8861393643       -0.0000247422
        0.3025798562        0.9007707004       -0.0000082379
        0.3025798562        0.9154020366       -0.0000026299
        0.3025798562        0.9300333728        0.0000000000
        0.3025798562        0.9446647090        0.0000000000
        0.3025798562        0.9592960451        0.0000000000
        0.3025798562        0.9739273813        0.0000000000
        0.3025798562        0.9885587175        0.0000000000
        0.3025798562        1.0031900536        0.0000000000
        0.3025798562        1.0178213898        0.0000000000
        0.3025798562        1.0324527260        0.0000000000
        0.3025798562        1.0470840622        0.0000000000
        0.3025798562        1.0617153983        0.0000000000
        0.3025798562        1.0763467345        0.0000000000
        0.3025798562        1.0909780707        0.0000000000
        0.3025798562        1.1056094068        0.0000000000
        0.3025798562        1.1202407430        0.0000000000
        0.3025798562        1.1348720792        0.0000000000
        0.3025798562        1.1495034154        0.0000000000
        0.3025798562        1.1641347515        0.0000000000
        0.3025798562        1.1787660877        0.0000000000
        0.3025798562        1.1933974239        0.0000000000
        0.3025798562        1.2080287601        0.0000000000
        0.3025798562        1.2226600962        0.0000000000
        0.3025798562        1.2372914324        0.0000000000
        0.3025798562        1.2519227686        0.0000000000
        0.3025798562        1.2665541047        0.0000000000
        0.3025798562        1.2811854409        0.0000000000
        0.3025798562        1.2958167771        0.0000000000
        0.3025798562        1.3104481133        0.0000000000
        0.3025798562        1.3250794494        0.0000000000
        0.3025798562        1.3397107856        0.0000000000
        0.3025798562        1.3543421218        0.0000000000
        0.3025798562        1.3689734579        0.0000000000
        0.3025798562        1.3836047941        0.0000000000
        0.3025798562        1.3982361303        0.0000000000
        0.3025798562        1.4128674665        0.0000000000
        0.3025798562        1.4274988026        0.0000000000
        0.3025798562        1.4421301388        0.0000000000
        0.3025798562        1.4567614750        0.0000000000
        0.3025798562        1.4713928111        0.0000000000
        0.3025798562        1.4860241473        0.0000000000
        0.3025798562        1.5006554835        0.0000000000
        0.3025798562        1.5152868197        0.0000000000
        0.3025798562        1.5299181558        0.0000000000
        0.3025798562        1.5445494920        0.0000000000

        0.3173480716        0.0960472110       -0.0602173072
        0.3173480716        0.1106785472       -0.1563862973
        0.3173480716        0.1253098833       -0.3740573617
        0.3173480716        0.1399412195       -0.8243829403
        0.3173480716        0.1545725557       -1.6749984271
        0.3173480716        0.1692038919       -3.1398790949
        0.3173480716        0.1838352280       -5.4356147232
        0.3173480716        0.1984665642       -8.7015331462
        0.3173480716        0.2130979004      -12.9045610860
        0.3173480716        0.2277292365      -17.7741246639
        0.3173480716        0.2423605727      -22.8174520139
        0.3173480716        0.2569919089      -27.4365592945
        0.3173480716        0.2716232451      -31.1132536181
        0.3173480716        0.2862545812      -33.5811510431
        0.3173480716        0.3008859174      -34.9005446228
        0.3173480716        0.3155172536      -35.4014269555
        0.3173480716        0.3301485897      -35.5313127944
        0.3173480716        0.3447799259      -35.6901088604
        0.3173480716        0.3594112621      -36.1268342937
        0.3173480716        0.3740425983      -36.9243923585
        0.3173480716        0.3886739344      -38.0462089722
        0.3173480716        0.4033052706      -39.3948906784
        0.3173480716        0.4179366068      -40.8452812732
        0.3173480716        0.4325679429      -42.2457917883
        0.3173480716        0.4471992791      -43.4083592275
        0.3173480716        0.4618306153      -44.1132514015
        0.3173480716        0.4764619515      -44.1405874462
        0.3173480716        0.4910932876      -43.3190157285
        0.3173480716        0.5057246238      -41.5690531325
        0.3173480716        0.5203559600      -38.9216431807
        0.3173480716        0.5349872962      -35.5070776236
        0.3173480716        0.5496186323      -31.5241033477
        0.3173480716        0.5642499685      -27.2046189524
        0.3173480716        0.5788813047      -22.7848698395
        0.3173480716        0.5935126408      -18.4854410523
        0.3173480716        0.6081439770      -14.4965922552
        0.3173480716        0.6227753132      -10.9654609502
        0.3173480716        0.6374066494       -7.9853310910
        0.3173480716        0.6520379855       -5.5903629754
        0.3173480716        0.6666693217       -3.7591113948
        0.3173480716        0.6813006579       -2.4270638399
        0.3173480716        0.6959319940       -1.5047444087
        0.3173480716        0.7105633302       -0.8961033378
        0.3173480716        0.7251946664       -0.5127304342
        0.3173480716        0.7398260026       -0.2818953673
        0.3173480716        0.7544573387       -0.1488865609
        0.3173480716        0.7690886749       -0.0755043558
        0.3173480716        0.7837200111       -0.0367410787
        0.3173480716        0.7983513472       -0.0171443445
        0.3173480716        0.8129826834       -0.0076680740
        0.3173480716        0.8276140196       -0.0032868470
        0.3173480716        0.8422453558       -0.0013503797
        0.3173480716        0.8568766919       -0.0005319300
        0.3173480716        0.8715080281       -0.0002009713
        0.3173480716        0.8861393643       -0.0000728435
        0.3173480716        0.9007707004       -0.0000253241
        0.3173480716        0.9154020366       -0.0000084399
        0.3173480716        0.9300333728       -0.0000026949
        0.3173480716        0.9446647090        0.0000000000
        0.3173480716        0.9592960451        0.0000000000
        0.3173480716        0.9739273813        0.0000000000
        0.3173480716        0.9885587175        0.0000000000
        0.3173480716        1.0031900536        0.0000000000
        0.3173480716        1.0178213898        0.0000000000
        0.3173480716        1.0324527260        0.0000000000
        0.3173480716        1.0470840622        0.0000000000
        0.3173480716        1.0617153983        0.0000000000
        0.3173480716        1.0763467345        0.0000000000
        0.3173480716        1.0909780707        0.0000000000
        0.3173480716        1.1056094068        0.0000000000
        0.3173480716        1.1202407430        0.0000000000
        0.3173480716        1.1348720792        0.0000000000
        0.3173480716        1.1495034154        0.0000000000
        0.3173480716        1.1641347515        0.0000000000
        0.3173480716        1.1787660877        0.0000000000
        0.3173480716        1.1933974239        0.0000000000
        0.3173480716        1.2080287601        0.0000000000
        0.3173480716        1.2226600962        0.0000000000
        0.3173480716        1.2372914324        0.0000000000
        0.3173480716        1.2519227686        0.0000000000
        0.3173480716        1.2665541047        0.0000000000
        0.3173480716        1.2811854409        0.0000000000
        0.3173480716        1.2958167771        0.0000000000
        0.3173480716        1.3104481133        0.0000000000
        0.3173480716        1.3250794494        0.0000000000
        0.3173480716        1.3397107856        0.0000000000
        0.3173480716        1.3543421218        0.0000000000
        0.3173480716        1.3689734579        0.0000000000
        0.3173480716        1.3836047941        0.0000000000
        0.3173480716        1.3982361303        0.0000000000
        0.3173480716        1.4128674665        0.0000000000
        0.3173480716        1.4274988026        0.0000000000
        0.3173480716        1.4421301388        0.0000000000
        0.3173480716        1.4567614750        0.0000000000
        0.3173480716        1.4713928111        0.0000000000
        0.3173480716        1.4860241473        0.0000000000
        0.3173480716        1.5006554835        0.0000000000
        0.3173480716        1.5152868197        0.0000000000
        0.3173480716        1.5299181558        0.0000000000
        0.3173480716        1.5445494920        0.0000000000

        0.3321162870        0.0960472110       -0.0700804864
        0.3321162870        0.1106785472       -0.1816983849
        0.3321162870        0.1253098833       -0.4337333794
        0.3321162870        0.1399412195       -0.9536025647
        0.3321162870        0.1545725557       -1.9318952847
        0.3321162870        0.1692038919       -3.6085398544
        0.3321162870        0.1838352280       -6.2195444426
        0.3321162870        0.1984665642       -9.9023513034
        0.3321162870        0.2130979004      -14.5857634505
        0.3321162870        0.2277292365      -19.9187848225
        0.3321162870        0.2423605727      -25.2974095774
        0.3321162870        0.2569919089      -30.0123070170
        0.3321162870        0.2716232451      -33.4741202932
        0.3321162870        0.2862545812      -35.4171868401
        0.3321162870        0.3008859174      -35.9804244968
        0.3321162870        0.3155172536      -35.6253962330
        0.3321162870        0.3301485897      -34.9387339209
        0.3321162870        0.3447799259      -34.4217869234
        0.3321162870        0.3594112621      -34.3615702137
        0.3321162870        0.3740425983      -34.8177004519
        0.3321162870        0.3886739344      -35.6945909451
        0.3321162870        0.4033052706      -36.8359956868
        0.3321162870        0.4179366068      -38.0896855049
        0.3321162870        0.4325679429      -39.3253155697
        0.3321162870        0.4471992791      -40.4210636123
        0.3321162870        0.4618306153      -41.2467138971
        0.3321162870        0.4764619515      -41.6621065432
        0.3321162870        0.4910932876      -41.5325118859
        0.3321162870        0.5057246238      -40.7504353234
        0.3321162870        0.5203559600      -39.2527375715
        0.3321162870        0.5349872962      -37.0290764349
        0.3321162870        0.5496186323      -34.1243940474
        0.3321162870        0.5642499685      -30.6391858746
        0.3321162870        0.5788813047      -26.7274238815
        0.3321162870        0.5935126408      -22.5880349138
        0.3321162870        0.6081439770      -18.4458945635
        0.3321162870        0.6227753132      -14.5228637124
        0.3321162870        0.6374066494      -11.0053960885
        0.3321162870        0.6520379855       -8.0185398096
        0.3321162870        0.6666693217       -5.6144211338
        0.3321162870        0.6813006579       -3.7775261257
        0.3321162870        0.6959319940       -2.4427207781
        0.3321162870        0.7105633302       -1.5183568553
        0.3321162870        0.7251946664       -0.9071821008
        0.3321162870        0.7398260026       -0.5208341314
        0.3321162870        0.7544573387       -0.2871709513
        0.3321162870        0.7690886749       -0.1519539188
        0.3321162870        0.7837200111       -0.0771126071
        0.3321162870        0.7983513472       -0.0375127700
        0.3321162870        0.8129826834       -0.0174903246
        0.3321162870        0.8276140196       -0.0078168782
        0.3321162870        0.8422453558       -0.0033498429
        0.3321162870        0.8568766919       -0.0013769823
        0.3321162870        0.8715080281       -0.0005430542
        0.3321162870        0.8861393643       -0.0002054659
        0.3321162870        0.9007707004       -0.0000745412
        0.3321162870        0.9154020366       -0.0000259088
        0.3321162870        0.9300333728       -0.0000086191
        0.3321162870        0.9446647090       -0.0000027402
        0.3321162870        0.9592960451        0.0000000000
        0.3321162870        0.9739273813        0.0000000000
        0.3321162870        0.9885587175        0.0000000000
        0.3321162870        1.0031900536        0.0000000000
        0.3321162870        1.0178213898        0.0000000000
        0.3321162870        1.0324527260        0.0000000000
        0.3321162870        1.0470840622        0.0000000000
        0.3321162870        1.0617153983        0.0000000000
        0.3321162870        1.0763467345        0.0000000000
        0.3321162870        1.0909780707        0.0000000000
        0.3321162870        1.1056094068        0.0000000000
        0.3321162870        1.1202407430        0.0000000000
        0.3321162870        1.1348720792        0.0000000000
        0.3321162870        1.1495034154        0.0000000000
        0.3321162870        1.1641347515        0.0000000000
        0.3321162870        1.1787660877        0.0000000000
        0.3321162870        1.1933974239        0.0000000000
        0.3321162870        1.2080287601        0.0000000000
        0.3321162870        1.2226600962        0.0000000000
        0.3321162870        1.2372914324        0.0000000000
        0.3321162870        1.2519227686        0.0000000000
        0.3321162870        1.2665541047        0.0000000000
        0.3321162870        1.2811854409        0.0000000000
        0.3321162870        1.2958167771        0.0000000000
        0.3321162870        1.3104481133        0.0000000000
        0.3321162870        1.3250794494        0.0000000000
        0.3321162870        1.3397107856        0.0000000000
        0.3321162870        1.3543421218        0.0000000000
        0.3321162870        1.3689734579        0.0000000000
        0.3321162870        1.3836047941        0.0000000000
        0.3321162870        1.3982361303        0.0000000000
        0.3321162870        1.4128674665        0.0000000000
        0.3321162870        1.4274988026        0.0000000000
        0.3321162870        1.4421301388        0.0000000000
        0.3321162870        1.4567614750        0.0000000000
        0.3321162870        1.4713928111        0.0000000000
        0.3321162870        1.4860241473        0.0000000000
        0.3321162870        1.5006554835        0.0000000000
        0.3321162870        1.5152868197        0.0000000000
        0.3321162870        1.5299181558        0.0000000000
        0.3321162870        1.5445494920        0.0000000000

        0.3468845024        0.0960472110       -0.0793527276
        0.3468845024        0.1106785472       -0.2054087174
        0.3468845024        0.1253098833       -0.4894299648
        0.3468845024        0.1399412195       -1.0737584547
        0.3468845024        0.1545725557       -2.1698654871
        0.3468845024        0.1692038919       -4.0409726274
        0.3468845024        0.1838352280       -6.9399415755
        0.3468845024        0.1984665642      -11.0011981265
        0.3468845024        0.2130979004      -16.1174646014
        0.3468845024        0.2277292365      -21.8639413645
        0.3468845024        0.2423605727      -27.5366509322
        0.3468845024        0.2569919089      -32.3288839323
        0.3468845024        0.2716232451      -35.5931072411
        0.3468845024        0.2862545812      -37.0722737637
        0.3468845024        0.3008859174      -36.9839806892
        0.3468845024        0.3155172536      -35.9134486185
        0.3468845024        0.3301485897      -34.5729943986
        0.3468845024        0.3447799259      -33.5501786047
        0.3468845024        0.3594112621      -33.1561652514
        0.3468845024        0.3740425983      -33.4161143943
        0.3468845024        0.3886739344      -34.1660681320
        0.3468845024        0.4033052706      -35.1812848990
        0.3468845024        0.4179366068      -36.2709389151
        0.3468845024        0.4325679429      -37.3131931112
        0.3468845024        0.4471992791      -38.2422883150
        0.3468845024        0.4618306153      -39.0159335063
        0.3468845024        0.4764619515      -39.5864011964
        0.3468845024        0.4910932876      -39.8847310125
        0.3468845024        0.5057246238      -39.8172809599
        0.3468845024        0.5203559600      -39.2720528895
        0.3468845024        0.5349872962      -38.1346055653
        0.3468845024        0.5496186323      -36.3136060380
        0.3468845024        0.5642499685      -33.7719191568
        0.3468845024        0.5788813047      -30.5536018949
        0.3468845024        0.5935126408      -26.7950689438
        0.3468845024        0.6081439770      -22.7126419669
        0.3468845024        0.6227753132      -18.5674250930
        0.3468845024        0.6374066494      -14.6177069037
        0.3468845024        0.6520379855      -11.0740791556
        0.3468845024        0.6666693217       -8.0706049500
        0.3468845024        0.6813006579       -5.6579357626
        0.3468845024        0.6959319940       -3.8155564974
        0.3468845024        0.7105633302       -2.4747347887
        0.3468845024        0.7251946664       -1.5430545953
        0.3468845024        0.7398260026       -0.9243267154
        0.3468845024        0.7544573387       -0.5315242995
        0.3468845024        0.7690886749       -0.2931983298
        0.3468845024        0.7837200111       -0.1550672909
        0.3468845024        0.7983513472       -0.0786157705
        0.3468845024        0.8129826834       -0.0382094102
        0.3468845024        0.8276140196       -0.0178087328
        0.3468845024        0.8422453558       -0.0079625242
        0.3468845024        0.8568766919       -0.0034160205
        0.3468845024        0.8715080281       -0.0014060987
        0.3468845024        0.8861393643       -0.0005550728
        0.3468845024        0.9007707004       -0.0002099734
        0.3468845024        0.9154020366       -0.0000760311
        0.3468845024        0.9300333728       -0.0000263231
        0.3468845024        0.9446647090       -0.0000087027
        0.3468845024        0.9592960451       -0.0000027443
        0.3468845024        0.9739273813        0.0000000000
        0.3468845024        0.9885587175        0.0000000000
        0.3468845024        1.0031900536        0.0000000000
        0.3468845024        1.0178213898        0.0000000000
        0.3468845024        1.0324527260        0.0000000000
        0.3468845024        1.0470840622        0.0000000000
        0.3468845024        1.0617153983        0.0000000000
        0.3468845024        1.0763467345        0.0000000000
        0.3468845024        1.0909780707        0.0000000000
        0.3468845024        1.1056094068        0.0000000000
        0.3468845024        1.1202407430        0.0000000000
        0.3468845024        1.1348720792        0.0000000000
        0.3468845024        1.1495034154        0.0000000000
        0.3468845024        1.1641347515        0.0000000000
        0.3468845024        1.1787660877        0.0000000000
        0.3468845024        1.1933974239        0.0000000000
        0.3468845024        1.2080287601        0.0000000000
        0.3468845024        1.2226600962        0.0000000000
        0.3468845024        1.2372914324        0.0000000000
        0.3468845024        1.2519227686        0.0000000000
        0.3468845024        1.2665541047        0.0000000000
        0.3468845024        1.2811854409        0.0000000000
        0.3468845024        1.2958167771        0.0000000000
        0.3468845024        1.3104481133        0.0000000000
        0.3468845024        1.3250794494        0.0000000000
        0.3468845024        1.3397107856        0.0000000000
        0.3468845024        1.3543421218        0.0000000000
        0.3468845024        1.3689734579        0.0000000000
        0.3468845024        1.3836047941        0.0000000000
        0.3468845024        1.3982361303        0.0000000000
        0.3468845024        1.4128674665        0.0000000000
        0.3468845024        1.4274988026        0.0000000000
        0.3468845024        1.4421301388        0.0000000000
        0.3468845024        1.4567614750        0.0000000000
        0.3468845024        1.4713928111        0.0000000000
        0.3468845024        1.4860241473        0.0000000000
        0.3468845024        1.5006554835        0.0000000000
        0.3468845024        1.5152868197        0.0000000000
        0.3468845024        1.5299181558        0.0000000000
        0.3468845024        1.5445494920        0.0000000000

        0.3616527177        0.0960472110       -0.0879084891
        0.3616527177        0.1106785472       -0.2272028361
        0.3616527177        0.1253098833       -0.5404345452
        0.3616527177        0.1399412195       -1.1833983793
        0.3616527177        0.1545725557       -2.3862736833
        0.3616527177        0.1692038919       -4.4329979319
        0.3616527177        0.1838352280       -7.5912428789
        0.3616527177        0.1984665642      -11.9925346123
        0.3616527177        0.2130979004      -17.4976799879
        0.3616527177        0.2277292365      -23.6174716064
        0.3616527177        0.2423605727      -29.5619211088
        0.3616527177        0.2569919089      -34.4423871425
        0.3616527177        0.2716232451      -37.5652847125
        0.3616527177        0.2862545812      -38.6863708244
        0.3616527177        0.3008859174      -38.0960063567
        0.3616527177        0.3155172536      -36.4885784792
        0.3616527177        0.3301485897      -34.6836715706
        0.3616527177        0.3447799259      -33.3383276194
        0.3616527177        0.3594112621      -32.7768119943
        0.3616527177        0.3740425983      -32.9851177627
        0.3616527177        0.3886739344      -33.7297519893
        0.3616527177        0.4033052706      -34.7151081007
        0.3616527177        0.4179366068      -35.7039272394
        0.3616527177        0.4325679429      -36.5682705176
        0.3616527177        0.4471992791      -37.2801427691
        0.3616527177        0.4618306153      -37.8702467326
        0.3616527177        0.4764619515      -38.3803117036
        0.3616527177        0.4910932876      -38.8225472152
        0.3616527177        0.5057246238      -39.1518400989
        0.3616527177        0.5203559600      -39.2553308723
        0.3616527177        0.5349872962      -38.9644987489
        0.3616527177        0.5496186323      -38.0909042478
        0.3616527177        0.5642499685      -36.4780228582
        0.3616527177        0.5788813047      -34.0531899642
        0.3616527177        0.5935126408      -30.8611862824
        0.3616527177        0.6081439770      -27.0665831256
        0.3616527177        0.6227753132      -22.9234082935
        0.3616527177        0.6374066494      -18.7228029791
        0.3616527177        0.6520379855      -14.7365568055
        0.3616527177        0.6666693217      -11.1736209062
        0.3616527177        0.6813006579       -8.1590925862
        0.3616527177        0.6959319940       -5.7354323915
        0.3616527177        0.7105633302       -3.8788083414
        0.3616527177        0.7251946664       -2.5216415010
        0.3616527177        0.7398260026       -1.5744578164
        0.3616527177        0.7544573387       -0.9433812362
        0.3616527177        0.7690886749       -0.5421238755
        0.3616527177        0.7837200111       -0.2987094292
        0.3616527177        0.7983513472       -0.1578184831
        0.3616527177        0.8129826834       -0.0799723771
        0.3616527177        0.8276140196       -0.0388810007
        0.3616527177        0.8422453558       -0.0181401797
        0.3616527177        0.8568766919       -0.0081213097
        0.3616527177        0.8715080281       -0.0034874529
        0.3616527177        0.8861393643       -0.0014353279
        0.3616527177        0.9007707004       -0.0005655814
        0.3616527177        0.9154020366       -0.0002131261
        0.3616527177        0.9300333728       -0.0000767202
        0.3616527177        0.9446647090       -0.0000263583
        0.3616527177        0.9592960451       -0.0000086376
        0.3616527177        0.9739273813       -0.0000026989
        0.3616527177        0.9885587175        0.0000000000
        0.3616527177        1.0031900536        0.0000000000
        0.3616527177        1.0178213898        0.0000000000
        0.3616527177        1.0324527260        0.0000000000
        0.3616527177        1.0470840622        0.0000000000
        0.3616527177        1.0617153983        0.0000000000
        0.3616527177        1.0763467345        0.0000000000
        0.3616527177        1.0909780707        0.0000000000
        0.3616527177        1.1056094068        0.0000000000
        0.3616527177        1.1202407430        0.0000000000
        0.3616527177        1.1348720792        0.0000000000
        0.3616527177        1.1495034154        0.0000000000
        0.3616527177        1.1641347515        0.0000000000
        0.3616527177        1.1787660877        0.0000000000
        0.3616527177        1.1933974239        0.0000000000
        0.3616527177        1.2080287601        0.0000000000
        0.3616527177        1.2226600962        0.0000000000
        0.3616527177        1.2372914324        0.0000000000
        0.3616527177        1.2519227686        0.0000000000
        0.3616527177        1.2665541047        0.0000000000
        0.3616527177        1.2811854409        0.0000000000
        0.3616527177        1.2958167771        0.0000000000
        0.3616527177        1.3104481133        0.0000000000
        0.3616527177        1.3250794494        0.0000000000
        0.3616527177        1.3397107856        0.0000000000
        0.3616527177        1.3543421218        0.0000000000
        0.3616527177        1.3689734579        0.0000000000
        0.3616527177        1.3836047941        0.0000000000
        0.3616527177        1.3982361303        0.0000000000
        0.3616527177        1.4128674665        0.0000000000
        0.3616527177        1.4274988026        0.0000000000
        0.3616527177        1.4421301388        0.0000000000
        0.3616527177        1.4567614750        0.0000000000
        0.3616527177        1.4713928111        0.0000000000
        0.3616527177        1.4860241473        0.0000000000
        0.3616527177        1.5006554835        0.0000000000
        0.3616527177        1.5152868197        0.0000000000
        0.3616527177        1.5299181558        0.0000000000
        0.3616527177        1.5445494920        0.0000000000

        0.3764209331        0.0960472110       -0.0957957615
        0.3764209331        0.1106785472       -0.2472250808
        0.3764209331        0.1253098833       -0.5871430586
        0.3764209331        0.1399412195       -1.2835154892
        0.3764209331        0.1545725557       -2.5834025555
        0.3764209331        0.1692038919       -4.7894312608
        0.3764209331        0.1838352280       -8.1827848477
        0.3764209331        0.1984665642      -12.8930146143
        0.3764209331        0.2130979004      -18.7537552496
        0.3764209331        0.2277292365      -25.2207063661
        0.3764209331        0.2423605727      -31.4306533435
        0.3764209331        0.2569919089      -36.4259634273
        0.3764209331        0.2716232451      -39.4754553842
        0.3764209331        0.2862545812      -40.3476987843
        0.3764209331        0.3008859174      -39.3962389934
        0.3764209331        0.3155172536      -37.4081192169
        0.3764209331        0.3301485897      -35.2922779768
        0.3764209331        0.3447799259      -33.7618824903
        0.3764209331        0.3594112621      -33.1491913047
        0.3764209331        0.3740425983      -33.4039607083
        0.3764209331        0.3886739344      -34.2301441663
        0.3764209331        0.4033052706      -35.2662494510
        0.3764209331        0.4179366068      -36.2259910826
        0.3764209331        0.4325679429      -36.9625228131
        0.3764209331        0.4471992791      -37.4643982737
        0.3764209331        0.4618306153      -37.8119148622
        0.3764209331        0.4764619515      -38.1195950505
        0.3764209331        0.4910932876      -38.4794598763
        0.3764209331        0.5057246238      -38.9137549820
        0.3764209331        0.5203559600      -39.3466767840
        0.3764209331        0.5349872962      -39.6053119682
        0.3764209331        0.5496186323      -39.4540356521
        0.3764209331        0.5642499685      -38.6547873532
        0.3764209331        0.5788813047      -37.0345372754
        0.3764209331        0.5935126408      -34.5374041874
        0.3764209331        0.6081439770      -31.2444527738
        0.3764209331        0.6227753132      -27.3564804445
        0.3764209331        0.6374066494      -23.1484444535
        0.3764209331        0.6520379855      -18.9127171375
        0.3764209331        0.6666693217      -14.9088305617
        0.3764209331        0.6813006579      -11.3309052248
        0.3764209331        0.6959319940       -8.2951468415
        0.3764209331        0.7105633302       -5.8433875357
        0.3764209331        0.7251946664       -3.9565080835
        0.3764209331        0.7398260026       -2.5724270265
        0.3764209331        0.7544573387       -1.6049004043
        0.3764209331        0.7690886749       -0.9604299855
        0.3764209331        0.7837200111       -0.5512888126
        0.3764209331        0.7983513472       -0.3035814923
        0.3764209331        0.8129826834       -0.1604265005
        0.3764209331        0.8276140196       -0.0813693565
        0.3764209331        0.8422453558       -0.0396094067
        0.3764209331        0.8568766919       -0.0184972633
        0.3764209331        0.8715080281       -0.0082805003
        0.3764209331        0.8861393643       -0.0035497717
        0.3764209331        0.9007707004       -0.0014555996
        0.3764209331        0.9154020366       -0.0005703148
        0.3764209331        0.9300333728       -0.0002133333
        0.3764209331        0.9446647090       -0.0000761490
        0.3764209331        0.9592960451       -0.0000259369
        0.3764209331        0.9739273813       -0.0000084329
        0.3764209331        0.9885587175       -0.0000026213
        0.3764209331        1.0031900536        0.0000000000
        0.3764209331        1.0178213898        0.0000000000
        0.3764209331        1.0324527260        0.0000000000
        0.3764209331        1.0470840622        0.0000000000
        0.3764209331        1.0617153983        0.0000000000
        0.3764209331        1.0763467345        0.0000000000
        0.3764209331        1.0909780707        0.0000000000
        0.3764209331        1.1056094068        0.0000000000
        0.3764209331        1.1202407430        0.0000000000
        0.3764209331        1.1348720792        0.0000000000
        0.3764209331        1.1495034154        0.0000000000
        0.3764209331        1.1641347515        0.0000000000
        0.3764209331        1.1787660877        0.0000000000
        0.3764209331        1.1933974239        0.0000000000
        0.3764209331        1.2080287601        0.0000000000
        0.3764209331        1.2226600962        0.0000000000
        0.3764209331        1.2372914324        0.0000000000
        0.3764209331        1.2519227686        0.0000000000
        0.3764209331        1.2665541047        0.0000000000
        0.3764209331        1.2811854409        0.0000000000
        0.3764209331        1.2958167771        0.0000000000
        0.3764209331        1.3104481133        0.0000000000
        0.3764209331        1.3250794494        0.0000000000
        0.3764209331        1.3397107856        0.0000000000
        0.3764209331        1.3543421218        0.0000000000
        0.3764209331        1.3689734579        0.0000000000
        0.3764209331        1.3836047941        0.0000000000
        0.3764209331        1.3982361303        0.0000000000
        0.3764209331        1.4128674665        0.0000000000
        0.3764209331        1.4274988026        0.0000000000
        0.3764209331        1.4421301388        0.0000000000
        0.3764209331        1.4567614750        0.0000000000
        0.3764209331        1.4713928111        0.0000000000
        0.3764209331        1.4860241473        0.0000000000
        0.3764209331        1.5006554835        0.0000000000
        0.3764209331        1.5152868197        0.0000000000
        0.3764209331        1.5299181558        0.0000000000
        0.3764209331        1.5445494920        0.0000000000

        0.3911891485        0.0960472110       -0.1030788169
        0.3911891485        0.1106785472       -0.2656798006
        0.3911891485        0.1253098833       -0.6301315708
        0.3911891485        0.1399412195       -1.3755654091
        0.3911891485        0.1545725557       -2.7645703550
        0.3911891485        0.1692038919       -5.1171235845
        0.3911891485        0.1838352280       -8.7274060603
        0.3911891485        0.1984665642      -13.7244892922
        0.3911891485        0.2130979004      -19.9194279529
        0.3911891485        0.2277292365      -26.7207153712
        0.3911891485        0.2423605727      -33.2016637815
        0.3911891485        0.2569919089      -38.3441498233
        0.3911891485        0.2716232451      -41.3828398805
        0.3911891485        0.2862545812      -42.0948358833
        0.3911891485        0.3008859174      -40.8850356902
        0.3911891485        0.3155172536      -38.6172512514
        0.3911891485        0.3301485897      -36.2754346700
        0.3911891485        0.3447799259      -34.6213857576
        0.3911891485        0.3594112621      -33.9973347699
        0.3911891485        0.3740425983      -34.3270107691
        0.3911891485        0.3886739344      -35.2656204955
        0.3911891485        0.4033052706      -36.3969247278
        0.3911891485        0.4179366068      -37.3884130451
        0.3911891485        0.4325679429      -38.0656393781
        0.3911891485        0.4471992791      -38.4140202853
        0.3911891485        0.4618306153      -38.5371275193
        0.3911891485        0.4764619515      -38.5967192482
        0.3911891485        0.4910932876      -38.7484417840
        0.3911891485        0.5057246238      -39.0823619755
        0.3911891485        0.5203559600      -39.5802407118
        0.3911891485        0.5349872962      -40.1032263304
        0.3911891485        0.5496186323      -40.4173327954
        0.3911891485        0.5642499685      -40.2508895120
        0.3911891485        0.5788813047      -39.3656099144
        0.3911891485        0.5935126408      -37.6180947127
        0.3911891485        0.6081439770      -34.9934987473
        0.3911891485        0.6227753132      -31.6046515083
        0.3911891485        0.6374066494      -27.6623680664
        0.3911891485        0.6520379855      -23.4305734384
        0.3911891485        0.6666693217      -19.1806254085
        0.3911891485        0.6813006579      -15.1544039749
        0.3911891485        0.6959319940      -11.5396010195
        0.3911891485        0.7105633302       -8.4568390897
        0.3911891485        0.7251946664       -5.9573651278
        0.3911891485        0.7398260026       -4.0301957966
        0.3911891485        0.7544573387       -2.6168959788
        0.3911891485        0.7690886749       -1.6306394341
        0.3911891485        0.7837200111       -0.9751709983
        0.3911891485        0.7983513472       -0.5598130619
        0.3911891485        0.8129826834       -0.3085328808
        0.3911891485        0.8276140196       -0.1632347638
        0.3911891485        0.8422453558       -0.0828689718
        0.3911891485        0.8568766919       -0.0403376053
        0.3911891485        0.8715080281       -0.0188073357
        0.3911891485        0.8861393643       -0.0083898631
        0.3911891485        0.9007707004       -0.0035770868
        0.3911891485        0.9154020366       -0.0014564296
        0.3911891485        0.9300333728       -0.0005660277
        0.3911891485        0.9446647090       -0.0002099802
        0.3911891485        0.9592960451       -0.0000743943
        0.3911891485        0.9739273813       -0.0000251964
        0.3911891485        0.9885587175       -0.0000081721
        0.3911891485        1.0031900536       -0.0000025413
        0.3911891485        1.0178213898        0.0000000000
        0.3911891485        1.0324527260        0.0000000000
        0.3911891485        1.0470840622        0.0000000000
        0.3911891485        1.0617153983        0.0000000000
        0.3911891485        1.0763467345        0.0000000000
        0.3911891485        1.0909780707        0.0000000000
        0.3911891485        1.1056094068        0.0000000000
        0.3911891485        1.1202407430        0.0000000000
        0.3911891485        1.1348720792        0.0000000000
        0.3911891485        1.1495034154        0.0000000000
        0.3911891485        1.1641347515        0.0000000000
        0.3911891485        1.1787660877        0.0000000000
        0.3911891485        1.1933974239        0.0000000000
        0.3911891485        1.2080287601        0.0000000000
        0.3911891485        1.2226600962        0.0000000000
        0.3911891485        1.2372914324        0.0000000000
        0.3911891485        1.2519227686        0.0000000000
        0.3911891485        1.2665541047        0.0000000000
        0.3911891485        1.2811854409        0.0000000000
        0.3911891485        1.2958167771        0.0000000000
        0.3911891485        1.3104481133        0.0000000000
        0.3911891485        1.3250794494        0.0000000000
        0.3911891485        1.3397107856        0.0000000000
        0.3911891485        1.3543421218        0.0000000000
        0.3911891485        1.3689734579        0.0000000000
        0.3911891485        1.3836047941        0.0000000000
        0.3911891485        1.3982361303        0.0000000000
        0.3911891485        1.4128674665        0.0000000000
        0.3911891485        1.4274988026        0.0000000000
        0.3911891485        1.4421301388        0.0000000000
        0.3911891485        1.4567614750        0.0000000000
        0.3911891485        1.4713928111        0.0000000000
        0.3911891485        1.4860241473        0.0000000000
        0.3911891485        1.5006554835        0.0000000000
        0.3911891485        1.5152868197        0.0000000000
        0.3911891485        1.5299181558        0.0000000000
        0.3911891485        1.5445494920        0.0000000000

        0.4059573638        0.0960472110       -0.1095971755
        0.4059573638        0.1106785472       -0.2822127467
        0.4059573638        0.1253098833       -0.6686993432
        0.4059573638        0.1399412195       -1.4583188807
        0.4059573638        0.1545725557       -2.9278989286
        0.4059573638        0.1692038919       -5.4136631822
        0.4059573638        0.1838352280       -9.2227249122
        0.4059573638        0.1984665642      -14.4857263974
        0.4059573638        0.2130979004      -20.9960655612
        0.4059573638        0.2277292365      -28.1224945254
        0.4059573638        0.2423605727      -34.8829130106
        0.4059573638        0.2569919089      -40.2040717383
        0.4059573638        0.2716232451      -43.2858001089
        0.4059573638        0.2862545812      -43.9054095360
        0.4059573638        0.3008859174      -42.5047090711
        0.4059573638        0.3155172536      -40.0082638576
        0.4059573638        0.3301485897      -37.4633267805
        0.4059573638        0.3447799259      -35.6776211257
        0.4059573638        0.3594112621      -35.0111261438
        0.4059573638        0.3740425983      -35.3774800312
        0.4059573638        0.3886739344      -36.4020906798
        0.4059573638        0.4033052706      -37.6298548050
        0.4059573638        0.4179366068      -38.6896939299
        0.4059573638        0.4325679429      -39.3759455707
        0.4059573638        0.4471992791      -39.6556034705
        0.4059573638        0.4618306153      -39.6309798899
        0.4059573638        0.4764619515      -39.4824201296
        0.4059573638        0.4910932876      -39.4036413846
        0.4059573638        0.5057246238      -39.5378701016
        0.4059573638        0.5203559600      -39.9268343029
        0.4059573638        0.5349872962      -40.4875099001
        0.4059573638        0.5496186323      -41.0257702295
        0.4059573638        0.5642499685      -41.2831174668
        0.4059573638        0.5788813047      -41.0003276071
        0.4059573638        0.5935126408      -39.9771699935
        0.4059573638        0.6081439770      -38.1118975842
        0.4059573638        0.6227753132      -35.4142775784
        0.4059573638        0.6374066494      -31.9957964995
        0.4059573638        0.6520379855      -28.0458245909
        0.4059573638        0.6666693217      -23.8019026414
        0.4059573638        0.6813006579      -19.5185897120
        0.4059573638        0.6959319940      -15.4366044064
        0.4059573638        0.7105633302      -11.7544438309
        0.4059573638        0.7251946664       -8.6068312495
        0.4059573638        0.7398260026       -6.0549818144
        0.4059573638        0.7544573387       -4.0910399966
        0.4059573638        0.7690886749       -2.6544165699
        0.4059573638        0.7837200111       -1.6540556741
        0.4059573638        0.7983513472       -0.9899072267
        0.4059573638        0.8129826834       -0.5688984640
        0.4059573638        0.8276140196       -0.3138154618
        0.4059573638        0.8422453558       -0.1660277369
        0.4059573638        0.8568766919       -0.0841618824
        0.4059573638        0.8715080281       -0.0408312748
        0.4059573638        0.8861393643       -0.0189387885
        0.4059573638        0.9007707004       -0.0083912957
        0.4059573638        0.9154020366       -0.0035499243
        0.4059573638        0.9300333728       -0.0014339108
        0.4059573638        0.9446647090       -0.0005533010
        0.4059573638        0.9592960451       -0.0002041646
        0.4059573638        0.9739273813       -0.0000721424
        0.4059573638        0.9885587175       -0.0000244568
        0.4059573638        1.0031900536       -0.0000079664
        0.4059573638        1.0178213898       -0.0000024972
        0.4059573638        1.0324527260        0.0000000000
        0.4059573638        1.0470840622        0.0000000000
        0.4059573638        1.0617153983        0.0000000000
        0.4059573638        1.0763467345        0.0000000000
        0.4059573638        1.0909780707        0.0000000000
        0.4059573638        1.1056094068        0.0000000000
        0.4059573638        1.1202407430        0.0000000000
        0.4059573638        1.1348720792        0.0000000000
        0.4059573638        1.1495034154        0.0000000000
        0.4059573638        1.1641347515        0.0000000000
        0.4059573638        1.1787660877        0.0000000000
        0.4059573638        1.1933974239        0.0000000000
        0.4059573638        1.2080287601        0.0000000000
        0.4059573638        1.2226600962        0.0000000000
        0.4059573638        1.2372914324        0.0000000000
        0.4059573638        1.2519227686        0.0000000000
        0.4059573638        1.2665541047        0.0000000000
        0.4059573638        1.2811854409        0.0000000000
        0.4059573638        1.2958167771        0.0000000000
        0.4059573638        1.3104481133        0.0000000000
        0.4059573638        1.3250794494        0.0000000000
        0.4059573638        1.3397107856        0.0000000000
        0.4059573638        1.3543421218        0.0000000000
        0.4059573638        1.3689734579        0.0000000000
        0.4059573638        1.3836047941        0.0000000000
        0.4059573638        1.3982361303        0.0000000000
        0.4059573638        1.4128674665        0.0000000000
        0.4059573638        1.4274988026        0.0000000000
        0.4059573638        1.4421301388        0.0000000000
        0.4059573638        1.4567614750        0.0000000000
        0.4059573638        1.4713928111        0.0000000000
        0.4059573638        1.4860241473        0.0000000000
        0.4059573638        1.5006554835        0.0000000000
        0.4059573638        1.5152868197        0.0000000000
        0.4059573638        1.5299181558        0.0000000000
        0.4059573638        1.5445494920        0.0000000000

        0.4207255792        0.0960472110       -0.1147571659
        0.4207255792        0.1106785472       -0.2953655638
        0.4207255792        0.1253098833       -0.6995587401
        0.4207255792        0.1399412195       -1.5249752671
        0.4207255792        0.1545725557       -3.0604815713
        0.4207255792        0.1692038919       -5.6565766721
        0.4207255792        0.1838352280       -9.6328349512
        0.4207255792        0.1984665642      -15.1240570707
        0.4207255792        0.2130979004      -21.9126496814
        0.4207255792        0.2277292365      -29.3377681527
        0.4207255792        0.2423605727      -36.3726696361
        0.4207255792        0.2569919089      -41.8958203213
        0.4207255792        0.2716232451      -45.0707794081
        0.4207255792        0.2862545812      -45.6636710650
        0.4207255792        0.3008859174      -44.1343577708
        0.4207255792        0.3155172536      -41.4480187574
        0.4207255792        0.3301485897      -38.7011402564
        0.4207255792        0.3447799259      -36.7447061907
        0.4207255792        0.3594112621      -35.9663198219
        0.4207255792        0.3740425983      -36.2887290643
        0.4207255792        0.3886739344      -37.3301807064
        0.4207255792        0.4033052706      -38.6165449663
        0.4207255792        0.4179366068      -39.7503785533
        0.4207255792        0.4325679429      -40.4965974532
        0.4207255792        0.4471992791      -40.7943645648
        0.4207255792        0.4618306153      -40.7251958339
        0.4207255792        0.4764619515      -40.4614784927
        0.4207255792        0.4910932876      -40.2067178108
        0.4207255792        0.5057246238      -40.1340865204
        0.4207255792        0.5203559600      -40.3339008125
        0.4207255792        0.5349872962      -40.7840633533
        0.4207255792        0.5496186323      -41.3526997836
        0.4207255792        0.5642499685      -41.8305307709
        0.4207255792        0.5788813047      -41.9796569591
        0.4207255792        0.5935126408      -41.5819889510
        0.4207255792        0.6081439770      -40.4753301771
        0.4207255792        0.6227753132      -38.5737710408
        0.4207255792        0.6374066494      -35.8757698842
        0.4207255792        0.6520379855      -32.4645478058
        0.4207255792        0.6666693217      -28.5019207453
        0.4207255792        0.6813006579      -24.2127155744
        0.4207255792        0.6959319940      -19.8569743021
        0.4207255792        0.7105633302      -15.6921702664
        0.4207255792        0.7251946664      -11.9340569207
        0.4207255792        0.7398260026       -8.7274658214
        0.4207255792        0.7544573387       -6.1350693462
        0.4207255792        0.7690886749       -4.1449441438
        0.4207255792        0.7837200111       -2.6911414349
        0.4207255792        0.7983513472       -1.6786556938
        0.4207255792        0.8129826834       -1.0054754062
        0.4207255792        0.8276140196       -0.5778569137
        0.4207255792        0.8422453558       -0.3183204803
        0.4207255792        0.8568766919       -0.1678867240
        0.4207255792        0.8715080281       -0.0846860777
        0.4207255792        0.8861393643       -0.0408208657
        0.4207255792        0.9007707004       -0.0187936954
        0.4207255792        0.9154020366       -0.0082639229
        0.4207255792        0.9300333728       -0.0034722433
        0.4207255792        0.9446647090       -0.0013954262
        0.4207255792        0.9592960451       -0.0005371360
        0.4207255792        0.9739273813       -0.0001983630
        0.4207255792        0.9885587175       -0.0000704071
        0.4207255792        1.0031900536       -0.0000240524
        0.4207255792        1.0178213898       -0.0000079168
        0.4207255792        1.0324527260       -0.0000025116
        0.4207255792        1.0470840622        0.0000000000
        0.4207255792        1.0617153983        0.0000000000
        0.4207255792        1.0763467345        0.0000000000
        0.4207255792        1.0909780707        0.0000000000
        0.4207255792        1.1056094068        0.0000000000
        0.4207255792        1.1202407430        0.0000000000
        0.4207255792        1.1348720792        0.0000000000
        0.4207255792        1.1495034154        0.0000000000
        0.4207255792        1.1641347515        0.0000000000
        0.4207255792        1.1787660877        0.0000000000
        0.4207255792        1.1933974239        0.0000000000
        0.4207255792        1.2080287601        0.0000000000
        0.4207255792        1.2226600962        0.0000000000
        0.4207255792        1.2372914324        0.0000000000
        0.4207255792        1.2519227686        0.0000000000
        0.4207255792        1.2665541047        0.0000000000
        0.4207255792        1.2811854409        0.0000000000
        0.4207255792        1.2958167771        0.0000000000
        0.4207255792        1.3104481133        0.0000000000
        0.4207255792        1.3250794494        0.0000000000
        0.4207255792        1.3397107856        0.0000000000
        0.4207255792        1.3543421218        0.0000000000
        0.4207255792        1.3689734579        0.0000000000
        0.4207255792        1.3836047941        0.0000000000
        0.4207255792        1.3982361303        0.0000000000
        0.4207255792        1.4128674665        0.0000000000
        0.4207255792        1.4274988026        0.0000000000
        0.4207255792        1.4421301388        0.0000000000
        0.4207255792        1.4567614750        0.0000000000
        0.4207255792        1.4713928111        0.0000000000
        0.4207255792        1.4860241473        0.0000000000
        0.4207255792        1.5006554835        0.0000000000
        0.4207255792        1.5152868197        0.0000000000
        0.4207255792        1.5299181558        0.0000000000
        0.4207255792        1.5445494920        0.0000000000

        0.4354937946        0.0960472110       -0.1175055745
        0.4354937946        0.1106785472       -0.3024860716
        0.4354937946        0.1253098833       -0.7165711149
        0.4354937946        0.1399412195       -1.5624752073
        0.4354937946        0.1545725557       -3.1367828563
        0.4354937946        0.1692038919       -5.7999735310
        0.4354937946        0.1838352280       -9.8819409555
        0.4354937946        0.1984665642      -15.5244349209
        0.4354937946        0.2130979004      -22.5087133279
        0.4354937946        0.2277292365      -30.1608739331
        0.4354937946        0.2423605727      -37.4287255334
        0.4354937946        0.2569919089      -43.1572141520
        0.4354937946        0.2716232451      -46.4766874707
        0.4354937946        0.2862545812      -47.1298150894
        0.4354937946        0.3008859174      -45.5695147549
        0.4354937946        0.3155172536      -42.7721279811
        0.4354937946        0.3301485897      -39.8598623948
        0.4354937946        0.3447799259      -37.7172900033
        0.4354937946        0.3594112621      -36.7661095896
        0.4354937946        0.3740425983      -36.9573470569
        0.4354937946        0.3886739344      -37.9270993662
        0.4354937946        0.4033052706      -39.2059143343
        0.4354937946        0.4179366068      -40.3870898226
        0.4354937946        0.4325679429      -41.2137525749
        0.4354937946        0.4471992791      -41.5944446414
        0.4354937946        0.4618306153      -41.5771337497
        0.4354937946        0.4764619515      -41.3054084246
        0.4354937946        0.4910932876      -40.9671748368
        0.4354937946        0.5057246238      -40.7406706188
        0.4354937946        0.5203559600      -40.7460634909
        0.4354937946        0.5349872962      -41.0144206721
        0.4354937946        0.5496186323      -41.4821141261
        0.4354937946        0.5642499685      -42.0089108806
        0.4354937946        0.5788813047      -42.4091887709
        0.4354937946        0.5935126408      -42.4838641794
        0.4354937946        0.6081439770      -42.0459585489
        0.4354937946        0.6227753132      -40.9404793883
        0.4354937946        0.6374066494      -39.0635155702
        0.4354937946        0.6520379855      -36.3831409378
        0.4354937946        0.6666693217      -32.9578558914
        0.4354937946        0.6813006579      -28.9426577234
        0.4354937946        0.6959319940      -24.5738199932
        0.4354937946        0.7105633302      -20.1316939655
        0.4354937946        0.7251946664      -15.8913172108
        0.4354937946        0.7398260026      -12.0764950781
        0.4354937946        0.7544573387       -8.8308633108
        0.4354937946        0.7690886749       -6.2113202466
        0.4354937946        0.7837200111       -4.2004324319
        0.4354937946        0.7983513472       -2.7293596372
        0.4354937946        0.8129826834       -1.7025831557
        0.4354937946        0.8276140196       -1.0185340864
        0.4354937946        0.8422453558       -0.5836647718
        0.4354937946        0.8568766919       -0.3200360913
        0.4354937946        0.8715080281       -0.1677649425
        0.4354937946        0.8861393643       -0.0840311391
        0.4354937946        0.9007707004       -0.0402142294
        0.4354937946        0.9154020366       -0.0183949895
        0.4354937946        0.9300333728       -0.0080499471
        0.4354937946        0.9446647090       -0.0033747035
        0.4354937946        0.9592960451       -0.0013574473
        0.4354937946        0.9739273813       -0.0005247778
        0.4354937946        0.9885587175       -0.0001952763
        0.4354937946        1.0031900536       -0.0000700123
        0.4354937946        1.0178213898       -0.0000241951
        0.4354937946        1.0324527260       -0.0000080566
        0.4354937946        1.0470840622       -0.0000025819
        0.4354937946        1.0617153983        0.0000000000
        0.4354937946        1.0763467345        0.0000000000
        0.4354937946        1.0909780707        0.0000000000
        0.4354937946        1.1056094068        0.0000000000
        0.4354937946        1.1202407430        0.0000000000
        0.4354937946        1.1348720792        0.0000000000
        0.4354937946        1.1495034154        0.0000000000
        0.4354937946        1.1641347515        0.0000000000
        0.4354937946        1.1787660877        0.0000000000
        0.4354937946        1.1933974239        0.0000000000
        0.4354937946        1.2080287601        0.0000000000
        0.4354937946        1.2226600962        0.0000000000
        0.4354937946        1.2372914324        0.0000000000
        0.4354937946        1.2519227686        0.0000000000
        0.4354937946        1.2665541047        0.0000000000
        0.4354937946        1.2811854409        0.0000000000
        0.4354937946        1.2958167771        0.0000000000
        0.4354937946        1.3104481133        0.0000000000
        0.4354937946        1.3250794494        0.0000000000
        0.4354937946        1.3397107856        0.0000000000
        0.4354937946        1.3543421218        0.0000000000
        0.4354937946        1.3689734579        0.0000000000
        0.4354937946        1.3836047941        0.0000000000
        0.4354937946        1.3982361303        0.0000000000
        0.4354937946        1.4128674665        0.0000000000
        0.4354937946        1.4274988026        0.0000000000
        0.4354937946        1.4421301388        0.0000000000
        0.4354937946        1.4567614750        0.0000000000
        0.4354937946        1.4713928111        0.0000000000
        0.4354937946        1.4860241473        0.0000000000
        0.4354937946        1.5006554835        0.0000000000
        0.4354937946        1.5152868197        0.0000000000
        0.4354937946        1.5299181558        0.0000000000
        0.4354937946        1.5445494920        0.0000000000

        0.4502620100        0.0960472110       -0.1165794929
        0.4502620100        0.1106785472       -0.3003434245
        0.4502620100        0.1253098833       -0.7121343386
        0.4502620100        0.1399412195       -1.5543655442
        0.4502620100        0.1545725557       -3.1240482130
        0.4502620100        0.1692038919       -5.7838740569
        0.4502620100        0.1838352280       -9.8690187673
        0.4502620100        0.1984665642      -15.5303741732
        0.4502620100        0.2130979004      -22.5613993119
        0.4502620100        0.2277292365      -30.3001773018
        0.4502620100        0.2423605727      -37.7007565593
        0.4502620100        0.2569919089      -43.6026650462
        0.4502620100        0.2716232451      -47.1159456119
        0.4502620100        0.2862545812      -47.9502367264
        0.4502620100        0.3008859174      -46.5208013117
        0.4502620100        0.3155172536      -43.7733494374
        0.4502620100        0.3301485897      -40.8172084039
        0.4502620100        0.3447799259      -38.5472185208
        0.4502620100        0.3594112621      -37.4163237415
        0.4502620100        0.3740425983      -37.4189177049
        0.4502620100        0.3886739344      -38.2344344121
        0.4502620100        0.4033052706      -39.4254169190
        0.4502620100        0.4179366068      -40.5984381177
        0.4502620100        0.4325679429      -41.4888965962
        0.4502620100        0.4471992791      -41.9790170821
        0.4502620100        0.4618306153      -42.0780187600
        0.4502620100        0.4764619515      -41.8873360206
        0.4502620100        0.4910932876      -41.5601587649
        0.4502620100        0.5057246238      -41.2582265611
        0.4502620100        0.5203559600      -41.1113266047
        0.4502620100        0.5349872962      -41.1884156504
        0.4502620100        0.5496186323      -41.4868644821
        0.4502620100        0.5642499685      -41.9386380388
        0.4502620100        0.5788813047      -42.4253752793
        0.4502620100        0.5935126408      -42.7935927019
        0.4502620100        0.6081439770      -42.8667896362
        0.4502620100        0.6227753132      -42.4585092377
        0.4502620100        0.6374066494      -41.3935208589
        0.4502620100        0.6520379855      -39.5401357229
        0.4502620100        0.6666693217      -36.8473725967
        0.4502620100        0.6813006579      -33.3727151119
        0.4502620100        0.6959319940      -29.2859565791
        0.4502620100        0.7105633302      -24.8434683416
        0.4502620100        0.7251946664      -20.3400747636
        0.4502620100        0.7398260026      -16.0547863049
        0.4502620100        0.7544573387      -12.2071730694
        0.4502620100        0.7690886749       -8.9342875072
        0.4502620100        0.7837200111       -6.2888993456
        0.4502620100        0.7983513472       -4.2532742908
        0.4502620100        0.8129826834       -2.7606164530
        0.4502620100        0.8276140196       -1.7175004257
        0.4502620100        0.8422453558       -1.0230597074
        0.4502620100        0.8568766919       -0.5829300322
        0.4502620100        0.8715080281       -0.3175332862
        0.4502620100        0.8861393643       -0.1653312119
        0.4502620100        0.9007707004       -0.0823113289
        0.4502620100        0.9154020366       -0.0392156009
        0.4502620100        0.9300333728       -0.0179014090
        0.4502620100        0.9446647090       -0.0078415006
        0.4502620100        0.9592960451       -0.0033012842
        0.4502620100        0.9739273813       -0.0013376833
        0.4502620100        0.9885587175       -0.0005222222
        0.4502620100        1.0031900536       -0.0001964974
        0.4502620100        1.0178213898       -0.0000712412
        0.4502620100        1.0324527260       -0.0000248625
        0.4502620100        1.0470840622       -0.0000083390
        0.4502620100        1.0617153983       -0.0000026817
        0.4502620100        1.0763467345        0.0000000000
        0.4502620100        1.0909780707        0.0000000000
        0.4502620100        1.1056094068        0.0000000000
        0.4502620100        1.1202407430        0.0000000000
        0.4502620100        1.1348720792        0.0000000000
        0.4502620100        1.1495034154        0.0000000000
        0.4502620100        1.1641347515        0.0000000000
        0.4502620100        1.1787660877        0.0000000000
        0.4502620100        1.1933974239        0.0000000000
        0.4502620100        1.2080287601        0.0000000000
        0.4502620100        1.2226600962        0.0000000000
        0.4502620100        1.2372914324        0.0000000000
        0.4502620100        1.2519227686        0.0000000000
        0.4502620100        1.2665541047        0.0000000000
        0.4502620100        1.2811854409        0.0000000000
        0.4502620100        1.2958167771        0.0000000000
        0.4502620100        1.3104481133        0.0000000000
        0.4502620100        1.3250794494        0.0000000000
        0.4502620100        1.3397107856        0.0000000000
        0.4502620100        1.3543421218        0.0000000000
        0.4502620100        1.3689734579        0.0000000000
        0.4502620100        1.3836047941        0.0000000000
        0.4502620100        1.3982361303        0.0000000000
        0.4502620100        1.4128674665        0.0000000000
        0.4502620100        1.4274988026        0.0000000000
        0.4502620100        1.4421301388        0.0000000000
        0.4502620100        1.4567614750        0.0000000000
        0.4502620100        1.4713928111        0.0000000000
        0.4502620100        1.4860241473        0.0000000000
        0.4502620100        1.5006554835        0.0000000000
        0.4502620100        1.5152868197        0.0000000000
        0.4502620100        1.5299181558        0.0000000000
        0.4502620100        1.5445494920        0.0000000000

        0.4650302253        0.0960472110       -0.1109840877
        0.4650302253        0.1106785472       -0.2863384564
        0.4650302253        0.1253098833       -0.6799985312
        0.4650302253        0.1399412195       -1.4868131873
        0.4650302253        0.1545725557       -2.9940919200
        0.4650302253        0.1692038919       -5.5554039416
        0.4650302253        0.1838352280       -9.5027435857
        0.4650302253        0.1984665642      -14.9966488079
        0.4650302253        0.2130979004      -21.8581283015
        0.4650302253        0.2277292365      -29.4693968194
        0.4650302253        0.2423605727      -36.8344457597
        0.4650302253        0.2569919089      -42.8300087254
        0.4650302253        0.2716232451      -46.5716066377
        0.4650302253        0.2862545812      -47.7331583356
        0.4650302253        0.3008859174      -46.6598320393
        0.4650302253        0.3155172536      -44.2148361836
        0.4650302253        0.3301485897      -41.4405761972
        0.4650302253        0.3447799259      -39.2023568528
        0.4650302253        0.3594112621      -37.9679152128
        0.4650302253        0.3740425983      -37.7817030050
        0.4650302253        0.3886739344      -38.3891949505
        0.4650302253        0.4033052706      -39.4140695193
        0.4650302253        0.4179366068      -40.5035437161
        0.4650302253        0.4325679429      -41.4057871961
        0.4650302253        0.4471992791      -41.9882182022
        0.4650302253        0.4618306153      -42.2237509772
        0.4650302253        0.4764619515      -42.1661433545
        0.4650302253        0.4910932876      -41.9221427368
        0.4650302253        0.5057246238      -41.6211432915
        0.4650302253        0.5203559600      -41.3847098768
        0.4650302253        0.5349872962      -41.3019458990
        0.4650302253        0.5496186323      -41.4159194236
        0.4650302253        0.5642499685      -41.7209856056
        0.4650302253        0.5788813047      -42.1655415855
        0.4650302253        0.5935126408      -42.6541109166
        0.4650302253        0.6081439770      -43.0474173441
        0.4650302253        0.6227753132      -43.1658174127
        0.4650302253        0.6374066494      -42.8047936522
        0.4650302253        0.6520379855      -41.7675455119
        0.4650302253        0.6666693217      -39.9100780223
        0.4650302253        0.6813006579      -37.1844022359
        0.4650302253        0.6959319940      -33.6624598241
        0.4650302253        0.7105633302      -29.5299673028
        0.4650302253        0.7251946664      -25.0518312481
        0.4650302253        0.7398260026      -20.5216763857
        0.4650302253        0.7544573387      -16.2117481123
        0.4650302253        0.7690886749      -12.3357079466
        0.4650302253        0.7837200111       -9.0295921076
        0.4650302253        0.7983513472       -6.3498785004
        0.4650302253        0.8129826834       -4.2842564996
        0.4650302253        0.8276140196       -2.7698780918
        0.4650302253        0.8422453558       -1.7142759047
        0.4650302253        0.8568766919       -1.0149473538
        0.4650302253        0.8715080281       -0.5747031618
        0.4650302253        0.8861393643       -0.3113025563
        0.4650302253        0.9007707004       -0.1614238645
        0.4650302253        0.9154020366       -0.0802199981
        0.4650302253        0.9300333728       -0.0382588722
        0.4650302253        0.9446647090       -0.0175371796
        0.4650302253        0.9592960451       -0.0077365638
        0.4650302253        0.9739273813       -0.0032878879
        0.4650302253        0.9885587175       -0.0013466181
        0.4650302253        1.0031900536       -0.0005313900
        0.4650302253        1.0178213898       -0.0002018484
        0.4650302253        1.0324527260       -0.0000736951
        0.4650302253        1.0470840622       -0.0000258139
        0.4650302253        1.0617153983       -0.0000086558
        0.4650302253        1.0763467345       -0.0000027734
        0.4650302253        1.0909780707        0.0000000000
        0.4650302253        1.1056094068        0.0000000000
        0.4650302253        1.1202407430        0.0000000000
        0.4650302253        1.1348720792        0.0000000000
        0.4650302253        1.1495034154        0.0000000000
        0.4650302253        1.1641347515        0.0000000000
        0.4650302253        1.1787660877        0.0000000000
        0.4650302253        1.1933974239        0.0000000000
        0.4650302253        1.2080287601        0.0000000000
        0.4650302253        1.2226600962        0.0000000000
        0.4650302253        1.2372914324        0.0000000000
        0.4650302253        1.2519227686        0.0000000000
        0.4650302253        1.2665541047        0.0000000000
        0.4650302253        1.2811854409        0.0000000000
        0.4650302253        1.2958167771        0.0000000000
        0.4650302253        1.3104481133        0.0000000000
        0.4650302253        1.3250794494        0.0000000000
        0.4650302253        1.3397107856        0.0000000000
        0.4650302253        1.3543421218        0.0000000000
        0.4650302253        1.3689734579        0.0000000000
        0.4650302253        1.3836047941        0.0000000000
        0.4650302253        1.3982361303        0.0000000000
        0.4650302253        1.4128674665        0.0000000000
        0.4650302253        1.4274988026        0.0000000000
        0.4650302253        1.4421301388        0.0000000000
        0.4650302253        1.4567614750        0.0000000000
        0.4650302253        1.4713928111        0.0000000000
        0.4650302253        1.4860241473        0.0000000000
        0.4650302253        1.5006554835        0.0000000000
        0.4650302253        1.5152868197        0.0000000000
        0.4650302253        1.5299181558        0.0000000000
        0.4650302253        1.5445494920        0.0000000000

        0.4797984407        0.0960472110       -0.1004946270
        0.4797984407        0.1106785472       -0.2597991217
        0.4797984407        0.1253098833       -0.6183386345
        0.4797984407        0.1399412195       -1.3553030044
        0.4797984407        0.1545725557       -2.7367139701
        0.4797984407        0.1692038919       -5.0934841727
        0.4797984407        0.1838352280       -8.7432102668
        0.4797984407        0.1984665642      -13.8539803870
        0.4797984407        0.2130979004      -20.2885258443
        0.4797984407        0.2277292365      -27.5071112937
        0.4797984407        0.2423605727      -34.6131660251
        0.4797984407        0.2569919089      -40.5728636101
        0.4797984407        0.2716232451      -44.5445064278
        0.4797984407        0.2862545812      -46.1737897126
        0.4797984407        0.3008859174      -45.7087805176
        0.4797984407        0.3155172536      -43.8768418399
        0.4797984407        0.3301485897      -41.5910819560
        0.4797984407        0.3447799259      -39.6344975049
        0.4797984407        0.3594112621      -38.4590326101
        0.4797984407        0.3740425983      -38.1539719565
        0.4797984407        0.3886739344      -38.5460402114
        0.4797984407        0.4033052706      -39.3467073113
        0.4797984407        0.4179366068      -40.2729921826
        0.4797984407        0.4325679429      -41.1110464643
        0.4797984407        0.4471992791      -41.7313591949
        0.4797984407        0.4618306153      -42.0801477643
        0.4797984407        0.4764619515      -42.1653985831
        0.4797984407        0.4910932876      -42.0428688665
        0.4797984407        0.5057246238      -41.7999665221
        0.4797984407        0.5203559600      -41.5364603293
        0.4797984407        0.5349872962      -41.3451148985
        0.4797984407        0.5496186323      -41.2966955446
        0.4797984407        0.5642499685      -41.4309874612
        0.4797984407        0.5788813047      -41.7514066775
        0.4797984407        0.5935126408      -42.2192179846
        0.4797984407        0.6081439770      -42.7460347294
        0.4797984407        0.6227753132      -43.1887004835
        0.4797984407        0.6374066494      -43.3548545700
        0.4797984407        0.6520379855      -43.0263435378
        0.4797984407        0.6666693217      -42.0001604986
        0.4797984407        0.6813006579      -40.1365963678
        0.4797984407        0.6959319940      -37.3982814629
        0.4797984407        0.7105633302      -33.8660864927
        0.4797984407        0.7251946664      -29.7270894734
        0.4797984407        0.7398260026      -25.2402219784
        0.4797984407        0.7544573387      -20.6912540102
        0.4797984407        0.7690886749      -16.3489001267
        0.4797984407        0.7837200111      -12.4302823915
        0.4797984407        0.7983513472       -9.0798959227
        0.4797984407        0.8129826834       -6.3631284296
        0.4797984407        0.8276140196       -4.2730954008
        0.4797984407        0.8422453558       -2.7475274193
        0.4797984407        0.8568766919       -1.6908387019
        0.4797984407        0.8715080281       -0.9960066949
        0.4797984407        0.8861393643       -0.5619079392
        0.4797984407        0.9007707004       -0.3038999445
        0.4797984407        0.9154020366       -0.1577618581
        0.4797984407        0.9300333728       -0.0787170787
        0.4797984407        0.9446647090       -0.0377983610
        0.4797984407        0.9592960451       -0.0174827814
        0.4797984407        0.9739273813       -0.0077920584
        0.4797984407        0.9885587175       -0.0033457825
        0.4797984407        1.0031900536       -0.0013828385
        0.4797984407        1.0178213898       -0.0005493741
        0.4797984407        1.0324527260       -0.0002094217
        0.4797984407        1.0470840622       -0.0000764532
        0.4797984407        1.0617153983       -0.0000266758
        0.4797984407        1.0763467345       -0.0000088810
        0.4797984407        1.0909780707       -0.0000028162
        0.4797984407        1.1056094068        0.0000000000
        0.4797984407        1.1202407430        0.0000000000
        0.4797984407        1.1348720792        0.0000000000
        0.4797984407        1.1495034154        0.0000000000
        0.4797984407        1.1641347515        0.0000000000
        0.4797984407        1.1787660877        0.0000000000
        0.4797984407        1.1933974239        0.0000000000
        0.4797984407        1.2080287601        0.0000000000
        0.4797984407        1.2226600962        0.0000000000
        0.4797984407        1.2372914324        0.0000000000
        0.4797984407        1.2519227686        0.0000000000
        0.4797984407        1.2665541047        0.0000000000
        0.4797984407        1.2811854409        0.0000000000
        0.4797984407        1.2958167771        0.0000000000
        0.4797984407        1.3104481133        0.0000000000
        0.4797984407        1.3250794494        0.0000000000
        0.4797984407        1.3397107856        0.0000000000
        0.4797984407        1.3543421218        0.0000000000
        0.4797984407        1.3689734579        0.0000000000
        0.4797984407        1.3836047941        0.0000000000
        0.4797984407        1.3982361303        0.0000000000
        0.4797984407        1.4128674665        0.0000000000
        0.4797984407        1.4274988026        0.0000000000
        0.4797984407        1.4421301388        0.0000000000
        0.4797984407        1.4567614750        0.0000000000
        0.4797984407        1.4713928111        0.0000000000
        0.4797984407        1.4860241473        0.0000000000
        0.4797984407        1.5006554835        0.0000000000
        0.4797984407        1.5152868197        0.0000000000
        0.4797984407        1.5299181558        0.0000000000
        0.4797984407        1.5445494920        0.0000000000

        0.4945666561        0.0960472110       -0.0859207369
        0.4945666561        0.1106785472       -0.2226898562
        0.4945666561        0.1253098833       -0.5315046587
        0.4945666561        0.1399412195       -1.1686074845
        0.4945666561        0.1545725557       -2.3679763923
        0.4945666561        0.1692038919       -4.4246915580
        0.4945666561        0.1838352280       -7.6298651866
        0.4945666561        0.1984665642      -12.1542229803
        0.4945666561        0.2130979004      -17.9115115026
        0.4945666561        0.2277292365      -24.4680604515
        0.4945666561        0.2423605727      -31.0715924775
        0.4945666561        0.2569919089      -36.8293714345
        0.4945666561        0.2716232451      -40.9851313037
        0.4945666561        0.2862545812      -43.1747202558
        0.4945666561        0.3008859174      -43.5354848761
        0.4945666561        0.3155172536      -42.6169052228
        0.4945666561        0.3301485897      -41.1455166259
        0.4945666561        0.3447799259      -39.7663204127
        0.4945666561        0.3594112621      -38.8751408212
        0.4945666561        0.3740425983      -38.5877143838
        0.4945666561        0.3886739344      -38.8146449649
        0.4945666561        0.4033052706      -39.3728606542
        0.4945666561        0.4179366068      -40.0742269604
        0.4945666561        0.4325679429      -40.7685720870
        0.4945666561        0.4471992791      -41.3512492495
        0.4945666561        0.4618306153      -41.7573610905
        0.4945666561        0.4764619515      -41.9578589977
        0.4945666561        0.4910932876      -41.9597388527
        0.4945666561        0.5057246238      -41.8048692660
        0.4945666561        0.5203559600      -41.5626203249
        0.4945666561        0.5349872962      -41.3164009650
        0.4945666561        0.5496186323      -41.1480596757
        0.4945666561        0.5642499685      -41.1242498733
        0.4945666561        0.5788813047      -41.2860726731
        0.4945666561        0.5935126408      -41.6402392850
        0.4945666561        0.6081439770      -42.1494151436
        0.4945666561        0.6227753132      -42.7224564866
        0.4945666561        0.6374066494      -43.2100862377
        0.4945666561        0.6520379855      -43.4140002800
        0.4945666561        0.6666693217      -43.1140945948
        0.4945666561        0.6813006579      -42.1103126872
        0.4945666561        0.6959319940      -40.2675918573
        0.4945666561        0.7105633302      -37.5498467651
        0.4945666561        0.7251946664      -34.0331384292
        0.4945666561        0.7398260026      -29.8958156799
        0.4945666561        0.7544573387      -25.3899351115
        0.4945666561        0.7690886749      -20.8014714925
        0.4945666561        0.7837200111      -16.4074558689
        0.4945666561        0.7983513472      -12.4377824938
        0.4945666561        0.8129826834       -9.0484365385
        0.4945666561        0.8276140196       -6.3106626202
        0.4945666561        0.8422453558       -4.2168150491
        0.4945666561        0.8568766919       -2.6992921598
        0.4945666561        0.8715080281       -1.6558659573
        0.4945666561        0.8861393643       -0.9741935715
        0.4945666561        0.9007707004       -0.5502695293
        0.4945666561        0.9154020366       -0.2987711109
        0.4945666561        0.9300333728       -0.1561082402
        0.4945666561        0.9446647090       -0.0785604246
        0.4945666561        0.9592960451       -0.0380921531
        0.4945666561        0.9739273813       -0.0177922625
        0.4945666561        0.9885587175       -0.0079991102
        0.4945666561        1.0031900536       -0.0034569454
        0.4945666561        1.0178213898       -0.0014336781
        0.4945666561        1.0324527260       -0.0005695211
        0.4945666561        1.0470840622       -0.0002163040
        0.4945666561        1.0617153983       -0.0000784088
        0.4945666561        1.0763467345       -0.0000270898
        0.4945666561        1.0909780707       -0.0000089097
        0.4945666561        1.1056094068       -0.0000027875
        0.4945666561        1.1202407430        0.0000000000
        0.4945666561        1.1348720792        0.0000000000
        0.4945666561        1.1495034154        0.0000000000
        0.4945666561        1.1641347515        0.0000000000
        0.4945666561        1.1787660877        0.0000000000
        0.4945666561        1.1933974239        0.0000000000
        0.4945666561        1.2080287601        0.0000000000
        0.4945666561        1.2226600962        0.0000000000
        0.4945666561        1.2372914324        0.0000000000
        0.4945666561        1.2519227686        0.0000000000
        0.4945666561        1.2665541047        0.0000000000
        0.4945666561        1.2811854409        0.0000000000
        0.4945666561        1.2958167771        0.0000000000
        0.4945666561        1.3104481133        0.0000000000
        0.4945666561        1.3250794494        0.0000000000
        0.4945666561        1.3397107856        0.0000000000
        0.4945666561        1.3543421218        0.0000000000
        0.4945666561        1.3689734579        0.0000000000
        0.4945666561        1.3836047941        0.0000000000
        0.4945666561        1.3982361303        0.0000000000
        0.4945666561        1.4128674665        0.0000000000
        0.4945666561        1.4274988026        0.0000000000
        0.4945666561        1.4421301388        0.0000000000
        0.4945666561        1.4567614750        0.0000000000
        0.4945666561        1.4713928111        0.0000000000
        0.4945666561        1.4860241473        0.0000000000
        0.4945666561        1.5006554835        0.0000000000
        0.4945666561        1.5152868197        0.0000000000
        0.4945666561        1.5299181558        0.0000000000
        0.4945666561        1.5445494920        0.0000000000

        0.5093348715        0.0960472110       -0.0689707344
        0.5093348715        0.1106785472       -0.1793054169
        0.5093348715        0.1253098833       -0.4294041594
        0.5093348715        0.1399412195       -0.9476888207
        0.5093348715        0.1545725557       -1.9285279307
        0.5093348715        0.1692038919       -3.6211979109
        0.5093348715        0.1838352280       -6.2798669467
        0.5093348715        0.1984665642      -10.0708933613
        0.5093348715        0.2130979004      -14.9607855781
        0.5093348715        0.2277292365      -20.6370188051
        0.5093348715        0.2423605727      -26.5210236600
        0.5093348715        0.2569919089      -31.9002252986
        0.5093348715        0.2716232451      -36.1425290638
        0.5093348715        0.2862545812      -38.9003752581
        0.5093348715        0.3008859174      -40.2054687364
        0.5093348715        0.3155172536      -40.4108490808
        0.5093348715        0.3301485897      -40.0195953699
        0.5093348715        0.3447799259      -39.4939290064
        0.5093348715        0.3594112621      -39.1322387780
        0.5093348715        0.3740425983      -39.0474458574
        0.5093348715        0.3886739344      -39.2206963723
        0.5093348715        0.4033052706      -39.5762792504
        0.5093348715        0.4179366068      -40.0342607573
        0.5093348715        0.4325679429      -40.5279285296
        0.5093348715        0.4471992791      -40.9989441926
        0.5093348715        0.4618306153      -41.3906858250
        0.5093348715        0.4764619515      -41.6519420086
        0.5093348715        0.4910932876      -41.7499782442
        0.5093348715        0.5057246238      -41.6839206252
        0.5093348715        0.5203559600      -41.4895767334
        0.5093348715        0.5349872962      -41.2325103869
        0.5093348715        0.5496186323      -40.9926300071
        0.5093348715        0.5642499685      -40.8469722992
        0.5093348715        0.5788813047      -40.8562334399
        0.5093348715        0.5935126408      -41.0560689278
        0.5093348715        0.6081439770      -41.4498093368
        0.5093348715        0.6227753132      -41.9989197834
        0.5093348715        0.6374066494      -42.6121507931
        0.5093348715        0.6520379855      -43.1402665884
        0.5093348715        0.6666693217      -43.3850190911
        0.5093348715        0.6813006579      -43.1262373705
        0.5093348715        0.6959319940      -42.1624655682
        0.5093348715        0.7105633302      -40.3541452605
        0.5093348715        0.7251946664      -37.6573805546
        0.5093348715        0.7398260026      -34.1399700019
        0.5093348715        0.7544573387      -29.9764493147
        0.5093348715        0.7690886749      -25.4232120476
        0.5093348715        0.7837200111      -20.7783398755
        0.5093348715        0.7983513472      -16.3341101442
        0.5093348715        0.8129826834      -12.3325830555
        0.5093348715        0.8276140196       -8.9345036075
        0.5093348715        0.8422453558       -6.2080060503
        0.5093348715        0.8568766919       -4.1373700274
        0.5093348715        0.8715080281       -2.6460876755
        0.5093348715        0.8861393643       -1.6253725393
        0.5093348715        0.9007707004       -0.9598576170
        0.5093348715        0.9154020366       -0.5454977483
        0.5093348715        0.9300333728       -0.2985655656
        0.5093348715        0.9446647090       -0.1574337263
        0.5093348715        0.9592960451       -0.0799627581
        0.5093348715        0.9739273813       -0.0390918220
        0.5093348715        0.9885587175       -0.0183717549
        0.5093348715        1.0031900536       -0.0082867052
        0.5093348715        1.0178213898       -0.0035809556
        0.5093348715        1.0324527260       -0.0014798553
        0.5093348715        1.0470840622       -0.0005838868
        0.5093348715        1.0617153983       -0.0002196446
        0.5093348715        1.0763467345       -0.0000786948
        0.5093348715        1.0909780707       -0.0000268339
        0.5093348715        1.1056094068       -0.0000087052
        0.5093348715        1.1202407430       -0.0000026869
        0.5093348715        1.1348720792        0.0000000000
        0.5093348715        1.1495034154        0.0000000000
        0.5093348715        1.1641347515        0.0000000000
        0.5093348715        1.1787660877        0.0000000000
        0.5093348715        1.1933974239        0.0000000000
        0.5093348715        1.2080287601        0.0000000000
        0.5093348715        1.2226600962        0.0000000000
        0.5093348715        1.2372914324        0.0000000000
        0.5093348715        1.2519227686        0.0000000000
        0.5093348715        1.2665541047        0.0000000000
        0.5093348715        1.2811854409        0.0000000000
        0.5093348715        1.2958167771        0.0000000000
        0.5093348715        1.3104481133        0.0000000000
        0.5093348715        1.3250794494        0.0000000000
        0.5093348715        1.3397107856        0.0000000000
        0.5093348715        1.3543421218        0.0000000000
        0.5093348715        1.3689734579        0.0000000000
        0.5093348715        1.3836047941        0.0000000000
        0.5093348715        1.3982361303        0.0000000000
        0.5093348715        1.4128674665        0.0000000000
        0.5093348715        1.4274988026        0.0000000000
        0.5093348715        1.4421301388        0.0000000000
        0.5093348715        1.4567614750        0.0000000000
        0.5093348715        1.4713928111        0.0000000000
        0.5093348715        1.4860241473        0.0000000000
        0.5093348715        1.5006554835        0.0000000000
        0.5093348715        1.5152868197        0.0000000000
        0.5093348715        1.5299181558        0.0000000000
        0.5093348715        1.5445494920        0.0000000000

        0.5241030868        0.0960472110       -0.0517624471
        0.5241030868        0.1106785472       -0.1350475031
        0.5241030868        0.1253098833       -0.3246970527
        0.5241030868        0.1399412195       -0.7198051015
        0.5241030868        0.1545725557       -1.4722672094
        0.5241030868        0.1692038919       -2.7808296344
        0.5241030868        0.1838352280       -4.8560680061
        0.5241030868        0.1984665642       -7.8523494174
        0.5241030868        0.2130979004      -11.7826936366
        0.5241030868        0.2277292365      -16.4543676678
        0.5241030868        0.2423605727      -21.4696015501
        0.5241030868        0.2569919089      -26.3132585425
        0.5241030868        0.2716232451      -30.5031665006
        0.5241030868        0.2862545812      -33.7370497333
        0.5241030868        0.3008859174      -35.9646981720
        0.5241030868        0.3155172536      -37.3540017723
        0.5241030868        0.3301485897      -38.1792835333
        0.5241030868        0.3447799259      -38.6988624083
        0.5241030868        0.3594112621      -39.0820995281
        0.5241030868        0.3740425983      -39.4049790922
        0.5241030868        0.3886739344      -39.6903875114
        0.5241030868        0.4033052706      -39.9520152866
        0.5241030868        0.4179366068      -40.2131508768
        0.5241030868        0.4325679429      -40.4974826944
        0.5241030868        0.4471992791      -40.8085514387
        0.5241030868        0.4618306153      -41.1178575917
        0.5241030868        0.4764619515      -41.3717529102
        0.5241030868        0.4910932876      -41.5137322370
        0.5241030868        0.5057246238      -41.5100402101
        0.5241030868        0.5203559600      -41.3658768777
        0.5241030868        0.5349872962      -41.1254736981
        0.5241030868        0.5496186323      -40.8579900527
        0.5241030868        0.5642499685      -40.6379045630
        0.5241030868        0.5788813047      -40.5295673664
        0.5241030868        0.5935126408      -40.5801736461
        0.5241030868        0.6081439770      -40.8174816335
        0.5241030868        0.6227753132      -41.2444972635
        0.5241030868        0.6374066494      -41.8268245776
        0.5241030868        0.6520379855      -42.4768659260
        0.5241030868        0.6666693217      -43.0455269757
        0.5241030868        0.6813006579      -43.3311877663
        0.5241030868        0.6959319940      -43.1082232481
        0.5241030868        0.7105633302      -42.1688077649
        0.5241030868        0.7251946664      -40.3670825447
        0.5241030868        0.7398260026      -37.6548352656
        0.5241030868        0.7544573387      -34.1004104375
        0.5241030868        0.7690886749      -29.8857721831
        0.5241030868        0.7837200111      -25.2805987609
        0.5241030868        0.7983513472      -20.5976680248
        0.5241030868        0.8129826834      -16.1396215668
        0.5241030868        0.8276140196      -12.1506842209
        0.5241030868        0.8422453558       -8.7855654222
        0.5241030868        0.8568766919       -6.1016256277
        0.5241030868        0.8715080281       -4.0723303353
        0.5241030868        0.8861393643       -2.6138484130
        0.5241030868        0.9007707004       -1.6147250000
        0.5241030868        0.9154020366       -0.9606681631
        0.5241030868        0.9300333728       -0.5505992955
        0.5241030868        0.9446647090       -0.3039576794
        0.5241030868        0.9592960451       -0.1615130218
        0.5241030868        0.9739273813       -0.0825108266
        0.5241030868        0.9885587175       -0.0404628510
        0.5241030868        1.0031900536       -0.0190147591
        0.5241030868        1.0178213898       -0.0085477496
        0.5241030868        1.0324527260       -0.0036697582
        0.5241030868        1.0470840622       -0.0015026552
        0.5241030868        1.0617153983       -0.0005862330
        0.5241030868        1.0763467345       -0.0002177638
        0.5241030868        1.0909780707       -0.0000769954
        0.5241030868        1.1056094068       -0.0000259123
        0.5241030868        1.1202407430       -0.0000083034
        0.5241030868        1.1348720792       -0.0000025340
        0.5241030868        1.1495034154        0.0000000000
        0.5241030868        1.1641347515        0.0000000000
        0.5241030868        1.1787660877        0.0000000000
        0.5241030868        1.1933974239        0.0000000000
        0.5241030868        1.2080287601        0.0000000000
        0.5241030868        1.2226600962        0.0000000000
        0.5241030868        1.2372914324        0.0000000000
        0.5241030868        1.2519227686        0.0000000000
        0.5241030868        1.2665541047        0.0000000000
        0.5241030868        1.2811854409        0.0000000000
        0.5241030868        1.2958167771        0.0000000000
        0.5241030868        1.3104481133        0.0000000000
        0.5241030868        1.3250794494        0.0000000000
        0.5241030868        1.3397107856        0.0000000000
        0.5241030868        1.3543421218        0.0000000000
        0.5241030868        1.3689734579        0.0000000000
        0.5241030868        1.3836047941        0.0000000000
        0.5241030868        1.3982361303        0.0000000000
        0.5241030868        1.4128674665        0.0000000000
        0.5241030868        1.4274988026        0.0000000000
        0.5241030868        1.4421301388        0.0000000000
        0.5241030868        1.4567614750        0.0000000000
        0.5241030868        1.4713928111        0.0000000000
        0.5241030868        1.4860241473        0.0000000000
        0.5241030868        1.5006554835        0.0000000000
        0.5241030868        1.5152868197        0.0000000000
        0.5241030868        1.5299181558        0.0000000000
        0.5241030868        1.5445494920        0.0000000000

        0.5388713022        0.0960472110       -0.0362105187
        0.5388713022        0.1106785472       -0.0948590782
        0.5388713022        0.1253098833       -0.2291200930
        0.5388713022        0.1399412195       -0.5105857127
        0.5388713022        0.1545725557       -1.0506569517
        0.5388713022        0.1692038919       -1.9985801507
        0.5388713022        0.1838352280       -3.5195842804
        0.5388713022        0.1984665642       -5.7494858696
        0.5388713022        0.2130979004       -8.7354971708
        0.5388713022        0.2277292365      -12.3882231281
        0.5388713022        0.2423605727      -16.4750647028
        0.5388713022        0.2569919089      -20.6707806393
        0.5388713022        0.2716232451      -24.6502431946
        0.5388713022        0.2862545812      -28.1804610346
        0.5388713022        0.3008859174      -31.1657818026
        0.5388713022        0.3155172536      -33.6276723605
        0.5388713022        0.3301485897      -35.6404467970
        0.5388713022        0.3447799259      -37.2679754472
        0.5388713022        0.3594112621      -38.5379522989
        0.5388713022        0.3740425983      -39.4590586329
        0.5388713022        0.3886739344      -40.0571402283
        0.5388713022        0.4033052706      -40.3986742547
        0.5388713022        0.4179366068      -40.5841983933
        0.5388713022        0.4325679429      -40.7168978454
        0.5388713022        0.4471992791      -40.8664072744
        0.5388713022        0.4618306153      -41.0481993686
        0.5388713022        0.4764619515      -41.2281110111
        0.5388713022        0.4910932876      -41.3478746121
        0.5388713022        0.5057246238      -41.3580716140
        0.5388713022        0.5203559600      -41.2430021955
        0.5388713022        0.5349872962      -41.0274167405
        0.5388713022        0.5496186323      -40.7650701979
        0.5388713022        0.5642499685      -40.5185643420
        0.5388713022        0.5788813047      -40.3432447881
        0.5388713022        0.5935126408      -40.2824721186
        0.5388713022        0.6081439770      -40.3710572475
        0.5388713022        0.6227753132      -40.6362088453
        0.5388713022        0.6374066494      -41.0871789388
        0.5388713022        0.6520379855      -41.6945402898
        0.5388713022        0.6666693217      -42.3697761286
        0.5388713022        0.6813006579      -42.9581639108
        0.5388713022        0.6959319940      -43.2519705077
        0.5388713022        0.7105633302      -43.0221121396
        0.5388713022        0.7251946664      -42.0604548041
        0.5388713022        0.7398260026      -40.2233112143
        0.5388713022        0.7544573387      -37.4671680400
        0.5388713022        0.7690886749      -33.8682798801
        0.5388713022        0.7837200111      -29.6192814760
        0.5388713022        0.7983513472      -25.0004591683
        0.5388713022        0.8129826834      -20.3308718915
        0.5388713022        0.8276140196      -15.9119698765
        0.5388713022        0.8422453558      -11.9794161182
        0.5388713022        0.8568766919       -8.6753861663
        0.5388713022        0.8715080281       -6.0454806792
        0.5388713022        0.8861393643       -4.0558213433
        0.5388713022        0.9007707004       -2.6207855761
        0.5388713022        0.9154020366       -1.6314920738
        0.5388713022        0.9300333728       -0.9782880686
        0.5388713022        0.9446647090       -0.5646784494
        0.5388713022        0.9592960451       -0.3134105551
        0.5388713022        0.9739273813       -0.1670207998
        0.5388713022        0.9885587175       -0.0853189845
        0.5388713022        1.0031900536       -0.0417056738
        0.5388713022        1.0178213898       -0.0194772526
        0.5388713022        1.0324527260       -0.0086787936
        0.5388713022        1.0470840622       -0.0036859444
        0.5388713022        1.0617153983       -0.0014911138
        0.5388713022        1.0763467345       -0.0005744050
        0.5388713022        1.0909780707       -0.0002107076
        0.5388713022        1.1056094068       -0.0000736240
        0.5388713022        1.1202407430       -0.0000245167
        0.5388713022        1.1348720792       -0.0000077837
        0.5388713022        1.1495034154       -0.0000023579
        0.5388713022        1.1641347515        0.0000000000
        0.5388713022        1.1787660877        0.0000000000
        0.5388713022        1.1933974239        0.0000000000
        0.5388713022        1.2080287601        0.0000000000
        0.5388713022        1.2226600962        0.0000000000
        0.5388713022        1.2372914324        0.0000000000
        0.5388713022        1.2519227686        0.0000000000
        0.5388713022        1.2665541047        0.0000000000
        0.5388713022        1.2811854409        0.0000000000
        0.5388713022        1.2958167771        0.0000000000
        0.5388713022        1.3104481133        0.0000000000
        0.5388713022        1.3250794494        0.0000000000
        0.5388713022        1.3397107856        0.0000000000
        0.5388713022        1.3543421218        0.0000000000
        0.5388713022        1.3689734579        0.0000000000
        0.5388713022        1.3836047941        0.0000000000
        0.5388713022        1.3982361303        0.0000000000
        0.5388713022        1.4128674665        0.0000000000
        0.5388713022        1.4274988026        0.0000000000
        0.5388713022        1.4421301388        0.0000000000
        0.5388713022        1.4567614750        0.0000000000
        0.5388713022        1.4713928111        0.0000000000
        0.5388713022        1.4860241473        0.0000000000
        0.5388713022        1.5006554835        0.0000000000
        0.5388713022        1.5152868197        0.0000000000
        0.5388713022        1.5299181558        0.0000000000
        0.5388713022        1.5445494920        0.0000000000

        0.5536395176        0.0960472110       -0.0235621579
        0.5536395176        0.1106785472       -0.0620137277
        0.5536395176        0.1253098833       -0.1505835110
        0.5536395176        0.1399412195       -0.3376288164
        0.5536395176        0.1545725557       -0.6997443099
        0.5536395176        0.1692038919       -1.3424290927
        0.5536395176        0.1838352280       -2.3884235468
        0.5536395176        0.1984665642       -3.9507916748
        0.5536395176        0.2130979004       -6.0959888579
        0.5536395176        0.2277292365       -8.8117308679
        0.5536395176        0.2423605727      -11.9980100951
        0.5536395176        0.2569919089      -15.4909441324
        0.5536395176        0.2716232451      -19.1104887565
        0.5536395176        0.2862545812      -22.7065458483
        0.5536395176        0.3008859174      -26.1775517957
        0.5536395176        0.3155172536      -29.4542727317
        0.5536395176        0.3301485897      -32.4664625940
        0.5536395176        0.3447799259      -35.1220159716
        0.5536395176        0.3594112621      -37.3178556937
        0.5536395176        0.3740425983      -38.9774778088
        0.5536395176        0.3886739344      -40.0905270191
        0.5536395176        0.4033052706      -40.7283825911
        0.5536395176        0.4179366068      -41.0252523736
        0.5536395176        0.4325679429      -41.1343253373
        0.5536395176        0.4471992791      -41.1804770372
        0.5536395176        0.4618306153      -41.2300767074
        0.5536395176        0.4764619515      -41.2880516147
        0.5536395176        0.4910932876      -41.3193527095
        0.5536395176        0.5057246238      -41.2820613734
        0.5536395176        0.5203559600      -41.1558461147
        0.5536395176        0.5349872962      -40.9534492409
        0.5536395176        0.5496186323      -40.7128959903
        0.5536395176        0.5642499685      -40.4792244446
        0.5536395176        0.5788813047      -40.2897796810
        0.5536395176        0.5935126408      -40.1723621200
        0.5536395176        0.6081439770      -40.1538529473
        0.5536395176        0.6227753132      -40.2674092826
        0.5536395176        0.6374066494      -40.5466935684
        0.5536395176        0.6520379855      -41.0054667825
        0.5536395176        0.6666693217      -41.6120208233
        0.5536395176        0.6813006579      -42.2718557164
        0.5536395176        0.6959319940      -42.8272031238
        0.5536395176        0.7105633302      -43.0739879720
        0.5536395176        0.7251946664      -42.7918236772
        0.5536395176        0.7398260026      -41.7818458729
        0.5536395176        0.7544573387      -39.9072090049
        0.5536395176        0.7690886749      -37.1289858310
        0.5536395176        0.7837200111      -33.5273342461
        0.5536395176        0.7983513472      -29.2983204395
        0.5536395176        0.8129826834      -24.7232042502
        0.5536395176        0.8276140196      -20.1170879306
        0.5536395176        0.8422453558      -15.7720274807
        0.5536395176        0.8568766919      -11.9112787601
        0.5536395176        0.8715080281       -8.6657424243
        0.5536395176        0.8861393643       -6.0744466612
        0.5536395176        0.9007707004       -4.1029326077
        0.5536395176        0.9154020366       -2.6698044341
        0.5536395176        0.9300333728       -1.6726313440
        0.5536395176        0.9446647090       -1.0078850390
        0.5536395176        0.9592960451       -0.5833234081
        0.5536395176        0.9739273813       -0.3237381932
        0.5536395176        0.9885587175       -0.1720030398
        0.5536395176        1.0031900536       -0.0873476746
        0.5536395176        1.0178213898       -0.0423405076
        0.5536395176        1.0324527260       -0.0195706603
        0.5536395176        1.0470840622       -0.0086200785
        0.5536395176        1.0617153983       -0.0036169315
        0.5536395176        1.0763467345       -0.0014457781
        0.5536395176        1.0909780707       -0.0005507038
        0.5536395176        1.1056094068       -0.0001999822
        0.5536395176        1.1202407430       -0.0000692754
        0.5536395176        1.1348720792       -0.0000229026
        0.5536395176        1.1495034154       -0.0000072305
        0.5536395176        1.1641347515       -0.0000021793
        0.5536395176        1.1787660877        0.0000000000
        0.5536395176        1.1933974239        0.0000000000
        0.5536395176        1.2080287601        0.0000000000
        0.5536395176        1.2226600962        0.0000000000
        0.5536395176        1.2372914324        0.0000000000
        0.5536395176        1.2519227686        0.0000000000
        0.5536395176        1.2665541047        0.0000000000
        0.5536395176        1.2811854409        0.0000000000
        0.5536395176        1.2958167771        0.0000000000
        0.5536395176        1.3104481133        0.0000000000
        0.5536395176        1.3250794494        0.0000000000
        0.5536395176        1.3397107856        0.0000000000
        0.5536395176        1.3543421218        0.0000000000
        0.5536395176        1.3689734579        0.0000000000
        0.5536395176        1.3836047941        0.0000000000
        0.5536395176        1.3982361303        0.0000000000
        0.5536395176        1.4128674665        0.0000000000
        0.5536395176        1.4274988026        0.0000000000
        0.5536395176        1.4421301388        0.0000000000
        0.5536395176        1.4567614750        0.0000000000
        0.5536395176        1.4713928111        0.0000000000
        0.5536395176        1.4860241473        0.0000000000
        0.5536395176        1.5006554835        0.0000000000
        0.5536395176        1.5152868197        0.0000000000
        0.5536395176        1.5299181558        0.0000000000
        0.5536395176        1.5445494920        0.0000000000

        0.5684077330        0.0960472110       -0.0142416630
        0.5684077330        0.1106785472       -0.0376844582
        0.5684077330        0.1253098833       -0.0920726625
        0.5684077330        0.1399412195       -0.2079314381
        0.5684077330        0.1545725557       -0.4346371521
        0.5684077330        0.1692038919       -0.8424372918
        0.5684077330        0.1838352280       -1.5177184120
        0.5684077330        0.1984665642       -2.5494762982
        0.5684077330        0.2130979004       -4.0094016485
        0.5684077330        0.2277292365       -5.9332978301
        0.5684077330        0.2423605727       -8.3134176591
        0.5684077330        0.2569919089      -11.1062907771
        0.5684077330        0.2716232451      -14.2502676869
        0.5684077330        0.2862545812      -17.6787457977
        0.5684077330        0.3008859174      -21.3169616598
        0.5684077330        0.3155172536      -25.0632419053
        0.5684077330        0.3301485897      -28.7706067746
        0.5684077330        0.3447799259      -32.2490337029
        0.5684077330        0.3594112621      -35.2973922029
        0.5684077330        0.3740425983      -37.7545104052
        0.5684077330        0.3886739344      -39.5451742345
        0.5684077330        0.4033052706      -40.6984470939
        0.5684077330        0.4179366068      -41.3304137605
        0.5684077330        0.4325679429      -41.6008809240
        0.5684077330        0.4471992791      -41.6637266546
        0.5684077330        0.4618306153      -41.6300978504
        0.5684077330        0.4764619515      -41.5554068335
        0.5684077330        0.4910932876      -41.4501338348
        0.5684077330        0.5057246238      -41.3049740056
        0.5684077330        0.5203559600      -41.1159198190
        0.5684077330        0.5349872962      -40.8966727889
        0.5684077330        0.5496186323      -40.6743074508
        0.5684077330        0.5642499685      -40.4751257998
        0.5684077330        0.5788813047      -40.3138377080
        0.5684077330        0.5935126408      -40.1955092612
        0.5684077330        0.6081439770      -40.1284602869
        0.5684077330        0.6227753132      -40.1363883470
        0.5684077330        0.6374066494      -40.2576271134
        0.5684077330        0.6520379855      -40.5286800336
        0.5684077330        0.6666693217      -40.9599609736
        0.5684077330        0.6813006579      -41.5154852646
        0.5684077330        0.6959319940      -42.1037377189
        0.5684077330        0.7105633302      -42.5801361126
        0.5684077330        0.7251946664      -42.7589238529
        0.5684077330        0.7398260026      -42.4344440884
        0.5684077330        0.7544573387      -41.4133847378
        0.5684077330        0.7690886749      -39.5560648994
        0.5684077330        0.7837200111      -36.8172736657
        0.5684077330        0.7983513472      -33.2717394027
        0.5684077330        0.8129826834      -29.1116222743
        0.5684077330        0.8276140196      -24.6135693146
        0.5684077330        0.8422453558      -20.0852458054
        0.5684077330        0.8568766919      -15.8088421107
        0.5684077330        0.8715080281      -11.9982535836
        0.5684077330        0.8861393643       -8.7790423267
        0.5684077330        0.9007707004       -6.1908032611
        0.5684077330        0.9154020366       -4.2048377791
        0.5684077330        0.9300333728       -2.7480519287
        0.5684077330        0.9446647090       -1.7258176644
        0.5684077330        0.9592960451       -1.0398633355
        0.5684077330        0.9739273813       -0.6001362283
        0.5684077330        0.9885587175       -0.3312311103
        0.5684077330        1.0031900536       -0.1745943188
        0.5684077330        1.0178213898       -0.0877995013
        0.5684077330        1.0324527260       -0.0420936981
        0.5684077330        1.0470840622       -0.0192336186
        0.5684077330        1.0617153983       -0.0083756877
        0.5684077330        1.0763467345       -0.0034770223
        0.5684077330        1.0909780707       -0.0013766190
        0.5684077330        1.1056094068       -0.0005200800
        0.5684077330        1.1202407430       -0.0001875919
        0.5684077330        1.1348720792       -0.0000646273
        0.5684077330        1.1495034154       -0.0000212733
        0.5684077330        1.1641347515       -0.0000066893
        0.5684077330        1.1787660877       -0.0000020089
        0.5684077330        1.1933974239        0.0000000000
        0.5684077330        1.2080287601        0.0000000000
        0.5684077330        1.2226600962        0.0000000000
        0.5684077330        1.2372914324        0.0000000000
        0.5684077330        1.2519227686        0.0000000000
        0.5684077330        1.2665541047        0.0000000000
        0.5684077330        1.2811854409        0.0000000000
        0.5684077330        1.2958167771        0.0000000000
        0.5684077330        1.3104481133        0.0000000000
        0.5684077330        1.3250794494        0.0000000000
        0.5684077330        1.3397107856        0.0000000000
        0.5684077330        1.3543421218        0.0000000000
        0.5684077330        1.3689734579        0.0000000000
        0.5684077330        1.3836047941        0.0000000000
        0.5684077330        1.3982361303        0.0000000000
        0.5684077330        1.4128674665        0.0000000000
        0.5684077330        1.4274988026        0.0000000000
        0.5684077330        1.4421301388        0.0000000000
        0.5684077330        1.4567614750        0.0000000000
        0.5684077330        1.4713928111        0.0000000000
        0.5684077330        1.4860241473        0.0000000000
        0.5684077330        1.5006554835        0.0000000000
        0.5684077330        1.5152868197        0.0000000000
        0.5684077330        1.5299181558        0.0000000000
        0.5684077330        1.5445494920        0.0000000000

        0.5831759483        0.0960472110       -0.0079896726
        0.5831759483        0.1106785472       -0.0212727449
        0.5831759483        0.1253098833       -0.0523516924
        0.5831759483        0.1399412195       -0.1192432545
        0.5831759483        0.1545725557       -0.2518249557
        0.5831759483        0.1692038919       -0.4942328628
        0.5831759483        0.1838352280       -0.9041603383
        0.5831759483        0.1984665642       -1.5478484635
        0.5831759483        0.2130979004       -2.4916902363
        0.5831759483        0.2277292365       -3.7938473555
        0.5831759483        0.2423605727       -5.4998492390
        0.5831759483        0.2569919089       -7.6431396354
        0.5831759483        0.2716232451      -10.2461861112
        0.5831759483        0.2862545812      -13.3145219406
        0.5831759483        0.3008859174      -16.8193911417
        0.5831759483        0.3155172536      -20.6742185504
        0.5831759483        0.3301485897      -24.7194094225
        0.5831759483        0.3447799259      -28.7307319308
        0.5831759483        0.3594112621      -32.4560180733
        0.5831759483        0.3740425983      -35.6692179110
        0.5831759483        0.3886739344      -38.2205044735
        0.5831759483        0.4033052706      -40.0628297049
        0.5831759483        0.4179366068      -41.2471000979
        0.5831759483        0.4325679429      -41.8919549546
        0.5831759483        0.4471992791      -42.1426318488
        0.5831759483        0.4618306153      -42.1342892148
        0.5831759483        0.4764619515      -41.9704029082
        0.5831759483        0.4910932876      -41.7194561861
        0.5831759483        0.5057246238      -41.4254693083
        0.5831759483        0.5203559600      -41.1224267164
        0.5831759483        0.5349872962      -40.8422433834
        0.5831759483        0.5496186323      -40.6117995786
        0.5831759483        0.5642499685      -40.4437019386
        0.5831759483        0.5788813047      -40.3311689668
        0.5831759483        0.5935126408      -40.2546841594
        0.5831759483        0.6081439770      -40.1984120702
        0.5831759483        0.6227753132      -40.1657205751
        0.5831759483        0.6374066494      -40.1829381369
        0.5831759483        0.6520379855      -40.2887291121
        0.5831759483        0.6666693217      -40.5157053519
        0.5831759483        0.6813006579      -40.8733255624
        0.5831759483        0.6959319940      -41.3361143388
        0.5831759483        0.7105633302      -41.8353799033
        0.5831759483        0.7251946664      -42.2526774757
        0.5831759483        0.7398260026      -42.4191342669
        0.5831759483        0.7544573387      -42.1295591016
        0.5831759483        0.7690886749      -41.1772273238
        0.5831759483        0.7837200111      -39.4043614731
        0.5831759483        0.7983513472      -36.7517891453
        0.5831759483        0.8129826834      -33.2875648664
        0.5831759483        0.8276140196      -29.2017104444
        0.5831759483        0.8422453558      -24.7684515834
        0.5831759483        0.8568766919      -20.2901850674
        0.5831759483        0.8715080281      -16.0423762780
        0.5831759483        0.8861393643      -12.2345503419
        0.5831759483        0.9007707004       -8.9934273504
        0.5831759483        0.9154020366       -6.3656130577
        0.5831759483        0.9300333728       -4.3326970514
        0.5831759483        0.9446647090       -2.8313991850
        0.5831759483        0.9592960451       -1.7735629380
        0.5831759483        0.9739273813       -1.0631610973
        0.5831759483        0.9885587175       -0.6090475721
        0.5831759483        1.0031900536       -0.3330643550
        0.5831759483        1.0178213898       -0.1737438912
        0.5831759483        1.0324527260       -0.0864233996
        0.5831759483        1.0470840622       -0.0409893755
        0.5831759483        1.0617153983       -0.0185405295
        0.5831759483        1.0763467345       -0.0080012277
        0.5831759483        1.0909780707       -0.0032959988
        0.5831759483        1.1056094068       -0.0012966517
        0.5831759483        1.1202407430       -0.0004873500
        0.5831759483        1.1348720792       -0.0001750397
        0.5831759483        1.1495034154       -0.0000600846
        0.5831759483        1.1641347515       -0.0000197073
        0.5831759483        1.1787660877       -0.0000061750
        0.5831759483        1.1933974239       -0.0000018481
        0.5831759483        1.2080287601        0.0000000000
        0.5831759483        1.2226600962        0.0000000000
        0.5831759483        1.2372914324        0.0000000000
        0.5831759483        1.2519227686        0.0000000000
        0.5831759483        1.2665541047        0.0000000000
        0.5831759483        1.2811854409        0.0000000000
        0.5831759483        1.2958167771        0.0000000000
        0.5831759483        1.3104481133        0.0000000000
        0.5831759483        1.3250794494        0.0000000000
        0.5831759483        1.3397107856        0.0000000000
        0.5831759483        1.3543421218        0.0000000000
        0.5831759483        1.3689734579        0.0000000000
        0.5831759483        1.3836047941        0.0000000000
        0.5831759483        1.3982361303        0.0000000000
        0.5831759483        1.4128674665        0.0000000000
        0.5831759483        1.4274988026        0.0000000000
        0.5831759483        1.4421301388        0.0000000000
        0.5831759483        1.4567614750        0.0000000000
        0.5831759483        1.4713928111        0.0000000000
        0.5831759483        1.4860241473        0.0000000000
        0.5831759483        1.5006554835        0.0000000000
        0.5831759483        1.5152868197        0.0000000000
        0.5831759483        1.5299181558        0.0000000000
        0.5831759483        1.5445494920        0.0000000000

        0.5979441637        0.0960472110       -0.0041590278
        0.5979441637        0.1106785472       -0.0111540362
        0.5979441637        0.1253098833       -0.0276856959
        0.5979441637        0.1399412195       -0.0637107114
        0.5979441637        0.1545725557       -0.1362337216
        0.5979441637        0.1692038919       -0.2714861259
        0.5979441637        0.1838352280       -0.5060982598
        0.5979441637        0.1984665642       -0.8867127787
        0.5979441637        0.2130979004       -1.4683478821
        0.5979441637        0.2277292365       -2.3126861794
        0.5979441637        0.2423605727       -3.4872324773
        0.5979441637        0.2569919089       -5.0642903032
        0.5979441637        0.2716232451       -7.1159536655
        0.5979441637        0.2862545812       -9.7005014677
        0.5979441637        0.3008859174      -12.8391283614
        0.5979441637        0.3155172536      -16.4891510830
        0.5979441637        0.3301485897      -20.5261139744
        0.5979441637        0.3447799259      -24.7470847537
        0.5979441637        0.3594112621      -28.8992446783
        0.5979441637        0.3740425983      -32.7260268166
        0.5979441637        0.3886739344      -36.0149599496
        0.5979441637        0.4033052706      -38.6316982865
        0.5979441637        0.4179366068      -40.5320982333
        0.5979441637        0.4325679429      -41.7532737541
        0.5979441637        0.4471992791      -42.3907061292
        0.5979441637        0.4618306153      -42.5705274799
        0.5979441637        0.4764619515      -42.4251379162
        0.5979441637        0.4910932876      -42.0773336898
        0.5979441637        0.5057246238      -41.6335991928
        0.5979441637        0.5203559600      -41.1826054835
        0.5979441637        0.5349872962      -40.7931079360
        0.5979441637        0.5496186323      -40.5083266832
        0.5979441637        0.5642499685      -40.3398294376
        0.5979441637        0.5788813047      -40.2678396087
        0.5979441637        0.5935126408      -40.2525392005
        0.5979441637        0.6081439770      -40.2534242872
        0.5979441637        0.6227753132      -40.2473473719
        0.5979441637        0.6374066494      -40.2364207104
        0.5979441637        0.6520379855      -40.2441290934
        0.5979441637        0.6666693217      -40.3052099869
        0.5979441637        0.6813006579      -40.4555458136
        0.5979441637        0.6959319940      -40.7225764901
        0.5979441637        0.7105633302      -41.1114420027
        0.5979441637        0.7251946664      -41.5840463835
        0.5979441637        0.7398260026      -42.0372517394
        0.5979441637        0.7544573387      -42.2947454758
        0.5979441637        0.7690886749      -42.1262560384
        0.5979441637        0.7837200111      -41.2959591307
        0.5979441637        0.7983513472      -39.6259394051
        0.5979441637        0.8129826834      -37.0507669923
        0.5979441637        0.8276140196      -33.6419216440
        0.5979441637        0.8422453558      -29.5941363694
        0.5979441637        0.8568766919      -25.1816337902
        0.5979441637        0.8715080281      -20.7021094766
        0.5979441637        0.8861393643      -16.4264477240
        0.5979441637        0.9007707004      -12.5650012902
        0.5979441637        0.9154020366       -9.2525563617
        0.5979441637        0.9300333728       -6.5484514305
        0.5979441637        0.9446647090       -4.4467758392
        0.5979441637        0.9592960451       -2.8923752618
        0.5979441637        0.9739273813       -1.7993863356
        0.5979441637        0.9885587175       -1.0694089194
        0.5979441637        1.0031900536       -0.6066780891
        0.5979441637        1.0178213898       -0.3283769802
        0.5979441637        1.0324527260       -0.1695650256
        0.5979441637        1.0470840622       -0.0835440035
        0.5979441637        1.0617153983       -0.0392877142
        0.5979441637        1.0763467345       -0.0176420030
        0.5979441637        1.0909780707       -0.0075678846
        0.5979441637        1.1056094068       -0.0031023033
        0.5979441637        1.1202407430       -0.0012155244
        0.5979441637        1.1348720792       -0.0004552207
        0.5979441637        1.1495034154       -0.0001629401
        0.5979441637        1.1641347515       -0.0000557302
        0.5979441637        1.1787660877       -0.0000182126
        0.5979441637        1.1933974239       -0.0000056879
        0.5979441637        1.2080287601       -0.0000016977
        0.5979441637        1.2226600962        0.0000000000
        0.5979441637        1.2372914324        0.0000000000
        0.5979441637        1.2519227686        0.0000000000
        0.5979441637        1.2665541047        0.0000000000
        0.5979441637        1.2811854409        0.0000000000
        0.5979441637        1.2958167771        0.0000000000
        0.5979441637        1.3104481133        0.0000000000
        0.5979441637        1.3250794494        0.0000000000
        0.5979441637        1.3397107856        0.0000000000
        0.5979441637        1.3543421218        0.0000000000
        0.5979441637        1.3689734579        0.0000000000
        0.5979441637        1.3836047941        0.0000000000
        0.5979441637        1.3982361303        0.0000000000
        0.5979441637        1.4128674665        0.0000000000
        0.5979441637        1.4274988026        0.0000000000
        0.5979441637        1.4421301388        0.0000000000
        0.5979441637        1.4567614750        0.0000000000
        0.5979441637        1.4713928111        0.0000000000
        0.5979441637        1.4860241473        0.0000000000
        0.5979441637        1.5006554835        0.0000000000
        0.5979441637        1.5152868197        0.0000000000
        0.5979441637        1.5299181558        0.0000000000
        0.5979441637        1.5445494920        0.0000000000

        0.6127123791        0.0960472110       -0.0020091801
        0.6127123791        0.1106785472       -0.0054347080
        0.6127123791        0.1253098833       -0.0136285024
        0.6127123791        0.1399412195       -0.0317539231
        0.6127123791        0.1545725557       -0.0689399047
        0.6127123791        0.1692038919       -0.1399777250
        0.6127123791        0.1838352280       -0.2670177764
        0.6127123791        0.1984665642       -0.4811444880
        0.6127123791        0.2130979004       -0.8239855033
        0.6127123791        0.2277292365       -1.3496284612
        0.6127123791        0.2423605727       -2.1265439029
        0.6127123791        0.2569919089       -3.2377495249
        0.6127123791        0.2716232451       -4.7758670942
        0.6127123791        0.2862545812       -6.8296977620
        0.6127123791        0.3008859174       -9.4618555195
        0.6127123791        0.3155172536      -12.6822640128
        0.6127123791        0.3301485897      -16.4269282968
        0.6127123791        0.3447799259      -20.5517473482
        0.6127123791        0.3594112621      -24.8460768083
        0.6127123791        0.3740425983      -29.0629747142
        0.6127123791        0.3886739344      -32.9571958675
        0.6127123791        0.4033052706      -36.3209152398
        0.6127123791        0.4179366068      -39.0100330888
        0.6127123791        0.4325679429      -40.9578055122
        0.6127123791        0.4471992791      -42.1754649812
        0.6127123791        0.4618306153      -42.7415405599
        0.6127123791        0.4764619515      -42.7834004544
        0.6127123791        0.4910932876      -42.4556409253
        0.6127123791        0.5057246238      -41.9192530546
        0.6127123791        0.5203559600      -41.3232245883
        0.6127123791        0.5349872962      -40.7884271620
        0.6127123791        0.5496186323      -40.3942619856
        0.6127123791        0.5642499685      -40.1710365700
        0.6127123791        0.5788813047      -40.1023195112
        0.6127123791        0.5935126408      -40.1388641763
        0.6127123791        0.6081439770      -40.2200136099
        0.6127123791        0.6227753132      -40.2942593268
        0.6127123791        0.6374066494      -40.3318683465
        0.6127123791        0.6520379855      -40.3285260081
        0.6127123791        0.6666693217      -40.3043123289
        0.6127123791        0.6813006579      -40.3018158547
        0.6127123791        0.6959319940      -40.3812639963
        0.6127123791        0.7105633302      -40.6056416837
        0.6127123791        0.7251946664      -41.0114874763
        0.6127123791        0.7398260026      -41.5715695017
        0.6127123791        0.7544573387      -42.1665638405
        0.6127123791        0.7690886749      -42.5848809972
        0.6127123791        0.7837200111      -42.5593051699
        0.6127123791        0.7983513472      -41.8314425891
        0.6127123791        0.8129826834      -40.2207485228
        0.6127123791        0.8276140196      -37.6726302252
        0.6127123791        0.8422453558      -34.2705476557
        0.6127123791        0.8568766919      -30.2131570802
        0.6127123791        0.8715080281      -25.7699377816
        0.6127123791        0.8861393643      -21.2319484169
        0.6127123791        0.9007707004      -16.8696532792
        0.6127123791        0.9154020366      -12.9026950839
        0.6127123791        0.9300333728       -9.4819167417
        0.6127123791        0.9446647090       -6.6828226759
        0.6127123791        0.9592960451       -4.5098754401
        0.6127123791        0.9739273813       -2.9103013903
        0.6127123791        0.9885587175       -1.7941980477
        0.6127123791        1.0031900536       -1.0561316632
        0.6127123791        1.0178213898       -0.5934555930
        0.6127123791        1.0324527260       -0.3183538790
        0.6127123791        1.0470840622       -0.1630788205
        0.6127123791        1.0617153983       -0.0798007044
        0.6127123791        1.0763467345       -0.0373159564
        0.6127123791        1.0909780707       -0.0166794614
        0.6127123791        1.1056094068       -0.0071273597
        0.6127123791        1.1202407430       -0.0029115657
        0.6127123791        1.1348720792       -0.0011368729
        0.6127123791        1.1495034154       -0.0004242424
        0.6127123791        1.1641347515       -0.0001512823
        0.6127123791        1.1787660877       -0.0000515597
        0.6127123791        1.1933974239       -0.0000168058
        0.6127123791        1.2080287601       -0.0000052434
        0.6127123791        1.2226600962       -0.0000015687
        0.6127123791        1.2372914324        0.0000000000
        0.6127123791        1.2519227686        0.0000000000
        0.6127123791        1.2665541047        0.0000000000
        0.6127123791        1.2811854409        0.0000000000
        0.6127123791        1.2958167771        0.0000000000
        0.6127123791        1.3104481133        0.0000000000
        0.6127123791        1.3250794494        0.0000000000
        0.6127123791        1.3397107856        0.0000000000
        0.6127123791        1.3543421218        0.0000000000
        0.6127123791        1.3689734579        0.0000000000
        0.6127123791        1.3836047941        0.0000000000
        0.6127123791        1.3982361303        0.0000000000
        0.6127123791        1.4128674665        0.0000000000
        0.6127123791        1.4274988026        0.0000000000
        0.6127123791        1.4421301388        0.0000000000
        0.6127123791        1.4567614750        0.0000000000
        0.6127123791        1.4713928111        0.0000000000
        0.6127123791        1.4860241473        0.0000000000
        0.6127123791        1.5006554835        0.0000000000
        0.6127123791        1.5152868197        0.0000000000
        0.6127123791        1.5299181558        0.0000000000
        0.6127123791        1.5445494920        0.0000000000

        0.6274805945        0.0960472110       -0.0009013184
        0.6274805945        0.1106785472       -0.0024630854
        0.6274805945        0.1253098833       -0.0062536016
        0.6274805945        0.1399412195       -0.0147929386
        0.6274805945        0.1545725557       -0.0327196896
        0.6274805945        0.1692038919       -0.0679712821
        0.6274805945        0.1838352280       -0.1333227941
        0.6274805945        0.1984665642       -0.2483883042
        0.6274805945        0.2130979004       -0.4422597182
        0.6274805945        0.2277292365       -0.7568319346
        0.6274805945        0.2423605727       -1.2502697177
        0.6274805945        0.2569919089       -1.9989698052
        0.6274805945        0.2716232451       -3.0952830975
        0.6274805945        0.2862545812       -4.6382225762
        0.6274805945        0.3008859174       -6.7162500045
        0.6274805945        0.3155172536       -9.3847129712
        0.6274805945        0.3301485897      -12.6438465561
        0.6274805945        0.3447799259      -16.4242977330
        0.6274805945        0.3594112621      -20.5850508886
        0.6274805945        0.3740425983      -24.9247598183
        0.6274805945        0.3886739344      -29.2041566629
        0.6274805945        0.4033052706      -33.1756469932
        0.6274805945        0.4179366068      -36.6157518191
        0.6274805945        0.4325679429      -39.3555202570
        0.6274805945        0.4471992791      -41.3034591198
        0.6274805945        0.4618306153      -42.4561745169
        0.6274805945        0.4764619515      -42.8945179997
        0.6274805945        0.4910932876      -42.7665630075
        0.6274805945        0.5057246238      -42.2613536012
        0.6274805945        0.5203559600      -41.5782251756
        0.6274805945        0.5349872962      -40.8963721995
        0.6274805945        0.5496186323      -40.3493874805
        0.6274805945        0.5642499685      -40.0096687925
        0.6274805945        0.5788813047      -39.8864928892
        0.6274805945        0.5935126408      -39.9380903927
        0.6274805945        0.6081439770      -40.0932216244
        0.6274805945        0.6227753132      -40.2746041373
        0.6274805945        0.6374066494      -40.4176825838
        0.6274805945        0.6520379855      -40.4829443908
        0.6274805945        0.6666693217      -40.4641010076
        0.6274805945        0.6813006579      -40.3938770470
        0.6274805945        0.6959319940      -40.3441150493
        0.6274805945        0.7105633302      -40.4126313297
        0.6274805945        0.7251946664      -40.6916783325
        0.6274805945        0.7398260026      -41.2229105565
        0.6274805945        0.7544573387      -41.9554466026
        0.6274805945        0.7690886749      -42.7280919252
        0.6274805945        0.7837200111      -43.2891059576
        0.6274805945        0.7983513472      -43.3503152576
        0.6274805945        0.8129826834      -42.6565022247
        0.6274805945        0.8276140196      -41.0452001305
        0.6274805945        0.8422453558      -38.4789253419
        0.6274805945        0.8568766919      -35.0458783575
        0.6274805945        0.8715080281      -30.9370293842
        0.6274805945        0.8861393643      -26.4113566867
        0.6274805945        0.9007707004      -21.7578290894
        0.6274805945        0.9154020366      -17.2580943294
        0.6274805945        0.9300333728      -13.1523151653
        0.6274805945        0.9446647090       -9.6121681132
        0.6274805945        0.9592960451       -6.7262890134
        0.6274805945        0.9739273813       -4.5015864570
        0.6274805945        0.9885587175       -2.8792023932
        0.6274805945        1.0031900536       -1.7592976405
        0.6274805945        1.0178213898       -1.0269359848
        0.6274805945        1.0324527260       -0.5727343593
        0.6274805945        1.0470840622       -0.3052715484
        0.6274805945        1.0617153983       -0.1555482776
        0.6274805945        1.0763467345       -0.0757844397
        0.6274805945        1.0909780707       -0.0353071609
        0.6274805945        1.1056094068       -0.0157282104
        0.6274805945        1.1202407430       -0.0066979888
        0.6274805945        1.1348720792       -0.0027262074
        0.6274805945        1.1495034154       -0.0010604073
        0.6274805945        1.1641347515       -0.0003942247
        0.6274805945        1.1787660877       -0.0001401585
        0.6274805945        1.1933974239       -0.0000477086
        0.6274805945        1.2080287601       -0.0000155723
        0.6274805945        1.2226600962       -0.0000048847
        0.6274805945        1.2372914324       -0.0000014753
        0.6274805945        1.2519227686        0.0000000000
        0.6274805945        1.2665541047        0.0000000000
        0.6274805945        1.2811854409        0.0000000000
        0.6274805945        1.2958167771        0.0000000000
        0.6274805945        1.3104481133        0.0000000000
        0.6274805945        1.3250794494        0.0000000000
        0.6274805945        1.3397107856        0.0000000000
        0.6274805945        1.3543421218        0.0000000000
        0.6274805945        1.3689734579        0.0000000000
        0.6274805945        1.3836047941        0.0000000000
        0.6274805945        1.3982361303        0.0000000000
        0.6274805945        1.4128674665        0.0000000000
        0.6274805945        1.4274988026        0.0000000000
        0.6274805945        1.4421301388        0.0000000000
        0.6274805945        1.4567614750        0.0000000000
        0.6274805945        1.4713928111        0.0000000000
        0.6274805945        1.4860241473        0.0000000000
        0.6274805945        1.5006554835        0.0000000000
        0.6274805945        1.5152868197        0.0000000000
        0.6274805945        1.5299181558        0.0000000000
        0.6274805945        1.5445494920        0.0000000000

        0.6422488098        0.0960472110       -0.0003758822
        0.6422488098        0.1106785472       -0.0010399716
        0.6422488098        0.1253098833       -0.0026805556
        0.6422488098        0.1399412195       -0.0064593971
        0.6422488098        0.1545725557       -0.0146155587
        0.6422488098        0.1692038919       -0.0312138098
        0.6422488098        0.1838352280       -0.0632870086
        0.6422488098        0.1984665642       -0.1225559787
        0.6422488098        0.2130979004       -0.2279389036
        0.6422488098        0.2277292365       -0.4089299993
        0.6422488098        0.2423605727       -0.7094790246
        0.6422488098        0.2569919089       -1.1912191123
        0.6422488098        0.2716232451       -1.9340676979
        0.6422488098        0.2862545812       -3.0319641883
        0.6422488098        0.3008859174       -4.5823512975
        0.6422488098        0.3155172536       -6.6699112281
        0.6422488098        0.3301485897       -9.3472140307
        0.6422488098        0.3447799259      -12.6162458454
        0.6422488098        0.3594112621      -16.4148064219
        0.6422488098        0.3740425983      -20.6109994534
        0.6422488098        0.3886739344      -25.0082189486
        0.6422488098        0.4033052706      -29.3621067699
        0.6422488098        0.4179366068      -33.4090955583
        0.6422488098        0.4325679429      -36.9030003455
        0.6422488098        0.4471992791      -39.6527902421
        0.6422488098        0.4618306153      -41.5531021678
        0.6422488098        0.4764619515      -42.6003368202
        0.6422488098        0.4910932876      -42.8906642315
        0.6422488098        0.5057246238      -42.6003852522
        0.6422488098        0.5203559600      -41.9526525768
        0.6422488098        0.5349872962      -41.1771727722
        0.6422488098        0.5496186323      -40.4710811788
        0.6422488098        0.5642499685      -39.9692803061
        0.6422488098        0.5788813047      -39.7305173520
        0.6422488098        0.5935126408      -39.7412426277
        0.6422488098        0.6081439770      -39.9340515900
        0.6422488098        0.6227753132      -40.2136838821
        0.6422488098        0.6374066494      -40.4832458157
        0.6422488098        0.6520379855      -40.6663662617
        0.6422488098        0.6666693217      -40.7245000091
        0.6422488098        0.6813006579      -40.6691627855
        0.6422488098        0.6959319940      -40.5659259163
        0.6422488098        0.7105633302      -40.5239231165
        0.6422488098        0.7251946664      -40.6662445123
        0.6422488098        0.7398260026      -41.0846098792
        0.6422488098        0.7544573387      -41.7922152516
        0.6422488098        0.7690886749      -42.6942501341
        0.6422488098        0.7837200111      -43.5909391572
        0.6422488098        0.7983513472      -44.2144017134
        0.6422488098        0.8129826834      -44.2859456110
        0.6422488098        0.8276140196      -43.5734966530
        0.6422488098        0.8422453558      -41.9330711492
        0.6422488098        0.8568766919      -39.3289599588
        0.6422488098        0.8715080281      -35.8361691267
        0.6422488098        0.8861393643      -31.6304079081
        0.6422488098        0.9007707004      -26.9673348208
        0.6422488098        0.9154020366      -22.1500448077
        0.6422488098        0.9300333728      -17.4861656807
        0.6422488098        0.9446647090      -13.2419574481
        0.6422488098        0.9592960451       -9.6051379056
        0.6422488098        0.9739273813       -6.6666843048
        0.6422488098        0.9885587175       -4.4250472497
        0.6422488098        1.0031900536       -2.8081853202
        0.6422488098        1.0178213898       -1.7038801063
        0.6422488098        1.0324527260       -0.9886063109
        0.6422488098        1.0470840622       -0.5486031973
        0.6422488098        1.0617153983       -0.2912040962
        0.6422488098        1.0763467345       -0.1478566712
        0.6422488098        1.0909780707       -0.0718002419
        0.6422488098        1.1056094068       -0.0333380379
        0.6422488098        1.1202407430       -0.0147964808
        0.6422488098        1.1348720792       -0.0062762548
        0.6422488098        1.1495034154       -0.0025444949
        0.6422488098        1.1641347515       -0.0009864522
        0.6422488098        1.1787660877       -0.0003660793
        0.6422488098        1.1933974239       -0.0001302588
        0.6422488098        1.2080287601       -0.0000445298
        0.6422488098        1.2226600962       -0.0000146592
        0.6422488098        1.2372914324       -0.0000046559
        0.6422488098        1.2519227686       -0.0000014293
        0.6422488098        1.2665541047        0.0000000000
        0.6422488098        1.2811854409        0.0000000000
        0.6422488098        1.2958167771        0.0000000000
        0.6422488098        1.3104481133        0.0000000000
        0.6422488098        1.3250794494        0.0000000000
        0.6422488098        1.3397107856        0.0000000000
        0.6422488098        1.3543421218        0.0000000000
        0.6422488098        1.3689734579        0.0000000000
        0.6422488098        1.3836047941        0.0000000000
        0.6422488098        1.3982361303        0.0000000000
        0.6422488098        1.4128674665        0.0000000000
        0.6422488098        1.4274988026        0.0000000000
        0.6422488098        1.4421301388        0.0000000000
        0.6422488098        1.4567614750        0.0000000000
        0.6422488098        1.4713928111        0.0000000000
        0.6422488098        1.4860241473        0.0000000000
        0.6422488098        1.5006554835        0.0000000000
        0.6422488098        1.5152868197        0.0000000000
        0.6422488098        1.5299181558        0.0000000000
        0.6422488098        1.5445494920        0.0000000000

        0.6570170252        0.0960472110       -0.0001459693
        0.6570170252        0.1106785472       -0.0004099843
        0.6570170252        0.1253098833       -0.0010764172
        0.6570170252        0.1399412195       -0.0026531655
        0.6570170252        0.1545725557       -0.0061706114
        0.6570170252        0.1692038919       -0.0136192398
        0.6570170252        0.1838352280       -0.0286950672
        0.6570170252        0.1984665642       -0.0580319787
        0.6570170252        0.2130979004       -0.1131356095
        0.6570170252        0.2277292365       -0.2131673144
        0.6570170252        0.2423605727       -0.3884620620
        0.6570170252        0.2569919089       -0.6841675316
        0.6570170252        0.2716232451       -1.1627921307
        0.6570170252        0.2862545812       -1.9040472688
        0.6570170252        0.3008859174       -3.0004772372
        0.6570170252        0.3155172536       -4.5480677615
        0.6570170252        0.3301485897       -6.6320677785
        0.6570170252        0.3447799259       -9.3093148195
        0.6570170252        0.3594112621      -12.5893478751
        0.6570170252        0.3740425983      -16.4176948418
        0.6570170252        0.3886739344      -20.6658396233
        0.6570170252        0.4033052706      -25.1327222612
        0.6570170252        0.4179366068      -29.5611497064
        0.6570170252        0.4325679429      -33.6689532183
        0.6570170252        0.4471992791      -37.1902697692
        0.6570170252        0.4618306153      -39.9187926683
        0.6570170252        0.4764619515      -41.7435080679
        0.6570170252        0.4910932876      -42.6685058390
        0.6570170252        0.5057246238      -42.8115075484
        0.6570170252        0.5203559600      -42.3802631200
        0.6570170252        0.5349872962      -41.6312001137
        0.6570170252        0.5496186323      -40.8194504621
        0.6570170252        0.5642499685      -40.1520799834
        0.6570170252        0.5788813047      -39.7557236713
        0.6570170252        0.5935126408      -39.6655980061
        0.6570170252        0.6081439770      -39.8362761560
        0.6570170252        0.6227753132      -40.1683401058
        0.6570170252        0.6374066494      -40.5418604248
        0.6570170252        0.6520379855      -40.8485867965
        0.6570170252        0.6666693217      -41.0180118700
        0.6570170252        0.6813006579      -41.0349499310
        0.6570170252        0.6959319940      -40.9461883523
        0.6570170252        0.7105633302      -40.8524984717
        0.6570170252        0.7251946664      -40.8832402846
        0.6570170252        0.7398260026      -41.1561070986
        0.6570170252        0.7544573387      -41.7324114729
        0.6570170252        0.7690886749      -42.5834465823
        0.6570170252        0.7837200111      -43.5810702562
        0.6570170252        0.7983513472      -44.5158247033
        0.6570170252        0.8129826834      -45.1344539647
        0.6570170252        0.8276140196      -45.1830699797
        0.6570170252        0.8422453558      -44.4453881605
        0.6570170252        0.8568766919      -42.7732022470
        0.6570170252        0.8715080281      -40.1110018941
        0.6570170252        0.8861393643      -36.5143646951
        0.6570170252        0.9007707004      -32.1557576794
        0.6570170252        0.9154020366      -27.3089707142
        0.6570170252        0.9300333728      -22.3089334729
        0.6570170252        0.9446647090      -17.4944882794
        0.6570170252        0.9592960451      -13.1505056003
        0.6570170252        0.9739273813       -9.4666543606
        0.6570170252        0.9885587175       -6.5229085011
        0.6570170252        1.0031900536       -4.3011869925
        0.6570170252        1.0178213898       -2.7141242676
        0.6570170252        1.0324527260       -1.6390299602
        0.6570170252        1.0470840622       -0.9472541080
        0.6570170252        1.0617153983       -0.5238771945
        0.6570170252        1.0763467345       -0.2771908478
        0.6570170252        1.0909780707       -0.1402718686
        0.6570170252        1.1056094068       -0.0678653867
        0.6570170252        1.1202407430       -0.0313833454
        0.6570170252        1.1348720792       -0.0138714319
        0.6570170252        1.1495034154       -0.0058626159
        0.6570170252        1.1641347515       -0.0023714512
        0.6570170252        1.1787660877       -0.0009194748
        0.6570170252        1.1933974239       -0.0003423963
        0.6570170252        1.2080287601       -0.0001227229
        0.6570170252        1.2226600962       -0.0000424248
        0.6570170252        1.2372914324       -0.0000141641
        0.6570170252        1.2519227686       -0.0000045700
        0.6570170252        1.2665541047       -0.0000014232
        0.6570170252        1.2811854409        0.0000000000
        0.6570170252        1.2958167771        0.0000000000
        0.6570170252        1.3104481133        0.0000000000
        0.6570170252        1.3250794494        0.0000000000
        0.6570170252        1.3397107856        0.0000000000
        0.6570170252        1.3543421218        0.0000000000
        0.6570170252        1.3689734579        0.0000000000
        0.6570170252        1.3836047941        0.0000000000
        0.6570170252        1.3982361303        0.0000000000
        0.6570170252        1.4128674665        0.0000000000
        0.6570170252        1.4274988026        0.0000000000
        0.6570170252        1.4421301388        0.0000000000
        0.6570170252        1.4567614750        0.0000000000
        0.6570170252        1.4713928111        0.0000000000
        0.6570170252        1.4860241473        0.0000000000
        0.6570170252        1.5006554835        0.0000000000
        0.6570170252        1.5152868197        0.0000000000
        0.6570170252        1.5299181558        0.0000000000
        0.6570170252        1.5445494920        0.0000000000

        0.6717852406        0.0960472110       -0.0000529057
        0.6717852406        0.1106785472       -0.0001513542
        0.6717852406        0.1253098833       -0.0004064242
        0.6717852406        0.1399412195       -0.0010295262
        0.6717852406        0.1545725557       -0.0024740425
        0.6717852406        0.1692038919       -0.0056730595
        0.6717852406        0.1838352280       -0.0124799662
        0.6717852406        0.1984665642       -0.0264514194
        0.6717852406        0.2130979004       -0.0541562757
        0.6717852406        0.2277292365       -0.1071889006
        0.6717852406        0.2423605727       -0.2049511270
        0.6717852406        0.2569919089       -0.3780038912
        0.6717852406        0.2716232451       -0.6714046128
        0.6717852406        0.2862545812       -1.1470494154
        0.6717852406        0.3008859174       -1.8837702406
        0.6717852406        0.3155172536       -2.9738828297
        0.6717852406        0.3301485897       -4.5150678595
        0.6717852406        0.3447799259       -6.5969687145
        0.6717852406        0.3594112621       -9.2829112300
        0.6717852406        0.3740425983      -12.5888515528
        0.6717852406        0.3886739344      -16.4637460395
        0.6717852406        0.4033052706      -20.7770962110
        0.6717852406        0.4179366068      -25.3193700088
        0.6717852406        0.4325679429      -29.8188845291
        0.6717852406        0.4471992791      -33.9750574917
        0.6717852406        0.4618306153      -37.5036980721
        0.6717852406        0.4764619515      -40.1861342776
        0.6717852406        0.4910932876      -41.9113062034
        0.6717852406        0.5057246238      -42.6995611150
        0.6717852406        0.5203559600      -42.6998231552
        0.6717852406        0.5349872962      -42.1582148988
        0.6717852406        0.5496186323      -41.3645679070
        0.6717852406        0.5642499685      -40.5906269445
        0.6717852406        0.5788813047      -40.0369159776
        0.6717852406        0.5935126408      -39.8023503612
        0.6717852406        0.6081439770      -39.8826024136
        0.6717852406        0.6227753132      -40.1935251314
        0.6717852406        0.6374066494      -40.6090504469
        0.6717852406        0.6520379855      -41.0014648952
        0.6717852406        0.6666693217      -41.2749855083
        0.6717852406        0.6813006579      -41.3879031527
        0.6717852406        0.6959319940      -41.3613654123
        0.6717852406        0.7105633302      -41.2737317414
        0.6717852406        0.7251946664      -41.2402736885
        0.6717852406        0.7398260026      -41.3808736446
        0.6717852406        0.7544573387      -41.7830414655
        0.6717852406        0.7690886749      -42.4709483878
        0.6717852406        0.7837200111      -43.3897750957
        0.6717852406        0.7983513472      -44.4081737171
        0.6717852406        0.8129826834      -45.3342366151
        0.6717852406        0.8276140196      -45.9376597523
        0.6717852406        0.8422453558      -45.9745470956
        0.6717852406        0.8568766919      -45.2171256556
        0.6717852406        0.8715080281      -43.4916180865
        0.6717852406        0.8861393643      -40.7209143866
        0.6717852406        0.9007707004      -36.9591869723
        0.6717852406        0.9154020366      -32.4016656451
        0.6717852406        0.9300333728      -27.3593472137
        0.6717852406        0.9446647090      -22.2025552497
        0.6717852406        0.9592960451      -17.2905860716
        0.6717852406        0.9739273813      -12.9096299834
        0.6717852406        0.9885587175       -9.2359322109
        0.6717852406        1.0031900536       -6.3298194398
        0.6717852406        1.0178213898       -4.1551049779
        0.6717852406        1.0324527260       -2.6121233512
        0.6717852406        1.0470840622       -1.5722972909
        0.6717852406        1.0617153983       -0.9058650455
        0.6717852406        1.0763467345       -0.4993396150
        0.6717852406        1.0909780707       -0.2632312013
        0.6717852406        1.1056094068       -0.1326585330
        0.6717852406        1.1202407430       -0.0639065542
        0.6717852406        1.1348720792       -0.0294372760
        0.6717852406        1.1495034154       -0.0129761226
        0.6717852406        1.1641347515       -0.0054812379
        0.6717852406        1.1787660877       -0.0022227670
        0.6717852406        1.1933974239       -0.0008671489
        0.6717852406        1.2080287601       -0.0003260787
        0.6717852406        1.2226600962       -0.0001183575
        0.6717852406        1.2372914324       -0.0000414872
        0.6717852406        1.2519227686       -0.0000140370
        0.6717852406        1.2665541047       -0.0000045760
        0.6717852406        1.2811854409       -0.0000014341
        0.6717852406        1.2958167771        0.0000000000
        0.6717852406        1.3104481133        0.0000000000
        0.6717852406        1.3250794494        0.0000000000
        0.6717852406        1.3397107856        0.0000000000
        0.6717852406        1.3543421218        0.0000000000
        0.6717852406        1.3689734579        0.0000000000
        0.6717852406        1.3836047941        0.0000000000
        0.6717852406        1.3982361303        0.0000000000
        0.6717852406        1.4128674665        0.0000000000
        0.6717852406        1.4274988026        0.0000000000
        0.6717852406        1.4421301388        0.0000000000
        0.6717852406        1.4567614750        0.0000000000
        0.6717852406        1.4713928111        0.0000000000
        0.6717852406        1.4860241473        0.0000000000
        0.6717852406        1.5006554835        0.0000000000
        0.6717852406        1.5152868197        0.0000000000
        0.6717852406        1.5299181558        0.0000000000
        0.6717852406        1.5445494920        0.0000000000

        0.6865534559        0.0960472110       -0.0000179503
        0.6865534559        0.1106785472       -0.0000525175
        0.6865534559        0.1253098833       -0.0001449124
        0.6865534559        0.1399412195       -0.0003792197
        0.6865534559        0.1545725557       -0.0009465688
        0.6865534559        0.1692038919       -0.0022657310
        0.6865534559        0.1838352280       -0.0052227863
        0.6865534559        0.1984665642       -0.0116243080
        0.6865534559        0.2130979004       -0.0250012124
        0.6865534559        0.2277292365       -0.0519283612
        0.6865534559        0.2423605727       -0.1040054259
        0.6865534559        0.2569919089       -0.2005431403
        0.6865534559        0.2716232451       -0.3717983174
        0.6865534559        0.2862545812       -0.6623089788
        0.6865534559        0.3008859174       -1.1335231384
        0.6865534559        0.3155172536       -1.8645287047
        0.6865534559        0.3301485897       -2.9493648578
        0.6865534559        0.3447799259       -4.4893349725
        0.6865534559        0.3594112621       -6.5792711319
        0.6865534559        0.3740425983       -9.2880651818
        0.6865534559        0.3886739344      -12.6358486466
        0.6865534559        0.4033052706      -16.5723650891
        0.6865534559        0.4179366068      -20.9625328059
        0.6865534559        0.4325679429      -25.5853523197
        0.6865534559        0.4471992791      -30.1508694103
        0.6865534559        0.4618306153      -34.3366388066
        0.6865534559        0.4764619515      -37.8399996324
        0.6865534559        0.4910932876      -40.4362656002
        0.6865534559        0.5057246238      -42.0278396111
        0.6865534559        0.5203559600      -42.6683140876
        0.6865534559        0.5349872962      -42.5509385281
        0.6865534559        0.5496186323      -41.9617798193
        0.6865534559        0.5642499685      -41.2104914903
        0.6865534559        0.5788813047      -40.5600586361
        0.6865534559        0.5935126408      -40.1767716461
        0.6865534559        0.6081439770      -40.1129066556
        0.6865534559        0.6227753132      -40.3217774384
        0.6865534559        0.6374066494      -40.6944005926
        0.6865534559        0.6520379855      -41.1031014350
        0.6865534559        0.6666693217      -41.4397422726
        0.6865534559        0.6813006579      -41.6415601211
        0.6865534559        0.6959319940      -41.7024009796
        0.6865534559        0.7105633302      -41.6699352339
        0.6865534559        0.7251946664      -41.6308526218
        0.6865534559        0.7398260026      -41.6874579045
        0.6865534559        0.7544573387      -41.9309587985
        0.6865534559        0.7690886749      -42.4177781650
        0.6865534559        0.7837200111      -43.1536202602
        0.6865534559        0.7983513472      -44.0858631802
        0.6865534559        0.8129826834      -45.1012071499
        0.6865534559        0.8276140196      -46.0261493485
        0.6865534559        0.8422453558      -46.6330975931
        0.6865534559        0.8568766919      -46.6600197000
        0.6865534559        0.8715080281      -45.8501518837
        0.6865534559        0.8861393643      -44.0086338820
        0.6865534559        0.9007707004      -41.0603609763
        0.6865534559        0.9154020366      -37.0867788455
        0.6865534559        0.9300333728      -32.3243785365
        0.6865534559        0.9446647090      -27.1222401408
        0.6865534559        0.9592960451      -21.8721240983
        0.6865534559        0.9739273813      -16.9339797303
        0.6865534559        0.9885587175      -12.5786551105
        0.6865534559        1.0031900536       -8.9602569655
        0.6865534559        1.0178213898       -6.1186921907
        0.6865534559        1.0324527260       -4.0038638397
        0.6865534559        1.0470840622       -2.5094461004
        0.6865534559        1.0617153983       -1.5056193629
        0.6865534559        1.0763467345       -0.8642618662
        0.6865534559        1.0909780707       -0.4744231462
        0.6865534559        1.1056094068       -0.2489896120
        0.6865534559        1.1202407430       -0.1249587146
        0.6865534559        1.1348720792       -0.0600088914
        0.6865534559        1.1495034154       -0.0276093535
        0.6865534559        1.1641347515       -0.0121903655
        0.6865534559        1.1787660877       -0.0051752938
        0.6865534559        1.1933974239       -0.0021164832
        0.6865534559        1.2080287601       -0.0008349298
        0.6865534559        1.2226600962       -0.0003178933
        0.6865534559        1.2372914324       -0.0001167645
        0.6865534559        1.2519227686       -0.0000413208
        0.6865534559        1.2665541047       -0.0000140585
        0.6865534559        1.2811854409       -0.0000045885
        0.6865534559        1.2958167771       -0.0000014334
        0.6865534559        1.3104481133        0.0000000000
        0.6865534559        1.3250794494        0.0000000000
        0.6865534559        1.3397107856        0.0000000000
        0.6865534559        1.3543421218        0.0000000000
        0.6865534559        1.3689734579        0.0000000000
        0.6865534559        1.3836047941        0.0000000000
        0.6865534559        1.3982361303        0.0000000000
        0.6865534559        1.4128674665        0.0000000000
        0.6865534559        1.4274988026        0.0000000000
        0.6865534559        1.4421301388        0.0000000000
        0.6865534559        1.4567614750        0.0000000000
        0.6865534559        1.4713928111        0.0000000000
        0.6865534559        1.4860241473        0.0000000000
        0.6865534559        1.5006554835        0.0000000000
        0.6865534559        1.5152868197        0.0000000000
        0.6865534559        1.5299181558        0.0000000000
        0.6865534559        1.5445494920        0.0000000000

        0.7013216713        0.0960472110       -0.0000057224
        0.7013216713        0.1106785472       -0.0000172024
        0.7013216713        0.1253098833       -0.0000490286
        0.7013216713        0.1399412195       -0.0001332422
        0.7013216713        0.1545725557       -0.0003471032
        0.7013216713        0.1692038919       -0.0008704320
        0.7013216713        0.1838352280       -0.0021067402
        0.7013216713        0.1984665642       -0.0049256878
        0.7013216713        0.2130979004       -0.0111185212
        0.7013216713        0.2277292365       -0.0241949807
        0.7013216713        0.2423605727       -0.0506752789
        0.7013216713        0.2569919089       -0.1020222314
        0.7013216713        0.2716232451       -0.1972898353
        0.7013216713        0.2862545812       -0.3664050102
        0.7013216713        0.3008859174       -0.6537166364
        0.7013216713        0.3155172536       -1.1210243096
        0.7013216713        0.3301485897       -1.8487873451
        0.7013216713        0.3447799259       -2.9337846326
        0.7013216713        0.3594112621       -4.4814380239
        0.7013216713        0.3740425983       -6.5916111404
        0.7013216713        0.3886739344       -9.3380596116
        0.7013216713        0.4033052706      -12.7437047587
        0.7013216713        0.4179366068      -16.7562358769
        0.7013216713        0.4325679429      -21.2307714690
        0.7013216713        0.4471992791      -25.9276116162
        0.7013216713        0.4618306153      -30.5321514184
        0.7013216713        0.4764619515      -34.6994534641
        0.7013216713        0.4910932876      -38.1177527725
        0.7013216713        0.5057246238      -40.5757421253
        0.7013216713        0.5203559600      -42.0125298507
        0.7013216713        0.5349872962      -42.5312684961
        0.7013216713        0.5496186323      -42.3688414133
        0.7013216713        0.5642499685      -41.8305205664
        0.7013216713        0.5788813047      -41.2121064681
        0.7013216713        0.5935126408      -40.7355299192
        0.7013216713        0.6081439770      -40.5158325138
        0.7013216713        0.6227753132      -40.5631716724
        0.7013216713        0.6374066494      -40.8109813302
        0.7013216713        0.6520379855      -41.1557669821
        0.7013216713        0.6666693217      -41.4951959123
        0.7013216713        0.6813006579      -41.7559334331
        0.7013216713        0.6959319940      -41.9078611445
        0.7013216713        0.7105633302      -41.9652712060
        0.7013216713        0.7251946664      -41.9780701640
        0.7013216713        0.7398260026      -42.0171994601
        0.7013216713        0.7544573387      -42.1585774564
        0.7013216713        0.7690886749      -42.4687272630
        0.7013216713        0.7837200111      -42.9927609309
        0.7013216713        0.7983513472      -43.7425335305
        0.7013216713        0.8129826834      -44.6819985482
        0.7013216713        0.8276140196      -45.7102247003
        0.7013216713        0.8422453558      -46.6491726825
        0.7013216713        0.8568766919      -47.2483250037
        0.7013216713        0.8715080281      -47.2161300196
        0.7013216713        0.8861393643      -46.2777238493
        0.7013216713        0.9007707004      -44.2445313060
        0.7013216713        0.9154020366      -41.0723346720
        0.7013216713        0.9300333728      -36.8860304671
        0.7013216713        0.9446647090      -31.9611624825
        0.7013216713        0.9592960451      -26.6683931906
        0.7013216713        0.9739273813      -21.3996197491
        0.7013216713        0.9885587175      -16.4983343286
        0.7013216713        1.0031900536      -12.2117737077
        0.7013216713        1.0178213898       -8.6722093896
        0.7013216713        1.0324527260       -5.9046080711
        0.7013216713        1.0470840622       -3.8516075916
        0.7013216713        1.0617153983       -2.4052719033
        0.7013216713        1.0763467345       -1.4371002757
        0.7013216713        1.0909780707       -0.8212000488
        0.7013216713        1.1056094068       -0.4488057531
        0.7013216713        1.1202407430       -0.2347149355
        0.7013216713        1.1348720792       -0.1175852099
        0.7013216713        1.1495034154       -0.0565133550
        0.7013216713        1.1641347515       -0.0261039613
        0.7013216713        1.1787660877       -0.0116082886
        0.7013216713        1.1933974239       -0.0049762968
        0.7013216713        1.2080287601       -0.0020576396
        0.7013216713        1.2226600962       -0.0008203801
        0.7013216713        1.2372914324       -0.0003150141
        0.7013216713        1.2519227686       -0.0001162939
        0.7013216713        1.2665541047       -0.0000411920
        0.7013216713        1.2811854409       -0.0000139738
        0.7013216713        1.2958167771       -0.0000045334
        0.7013216713        1.3104481133       -0.0000014046
        0.7013216713        1.3250794494        0.0000000000
        0.7013216713        1.3397107856        0.0000000000
        0.7013216713        1.3543421218        0.0000000000
        0.7013216713        1.3689734579        0.0000000000
        0.7013216713        1.3836047941        0.0000000000
        0.7013216713        1.3982361303        0.0000000000
        0.7013216713        1.4128674665        0.0000000000
        0.7013216713        1.4274988026        0.0000000000
        0.7013216713        1.4421301388        0.0000000000
        0.7013216713        1.4567614750        0.0000000000
        0.7013216713        1.4713928111        0.0000000000
        0.7013216713        1.4860241473        0.0000000000
        0.7013216713        1.5006554835        0.0000000000
        0.7013216713        1.5152868197        0.0000000000
        0.7013216713        1.5299181558        0.0000000000
        0.7013216713        1.5445494920        0.0000000000

        0.7160898867        0.0960472110       -0.0000017215
        0.7160898867        0.1106785472       -0.0000053450
        0.7160898867        0.1253098833       -0.0000158175
        0.7160898867        0.1399412195       -0.0000448543
        0.7160898867        0.1545725557       -0.0001223959
        0.7160898867        0.1692038919       -0.0003222374
        0.7160898867        0.1838352280       -0.0008192746
        0.7160898867        0.1984665642       -0.0020104698
        0.7160898867        0.2130979004       -0.0047552418
        0.7160898867        0.2277292365       -0.0108231697
        0.7160898867        0.2423605727       -0.0236739841
        0.7160898867        0.2569919089       -0.0497268150
        0.7160898867        0.2716232451       -0.1002831131
        0.7160898867        0.2862545812       -0.1942173056
        0.7160898867        0.3008859174       -0.3613938891
        0.7160898867        0.3155172536       -0.6464627790
        0.7160898867        0.3301485897       -1.1122174244
        0.7160898867        0.3447799259       -1.8411459638
        0.7160898867        0.3594112621       -2.9333356009
        0.7160898867        0.3740425983       -4.4987390616
        0.7160898867        0.3886739344       -6.6422341820
        0.7160898867        0.4033052706       -9.4411718102
        0.7160898867        0.4179366068      -12.9174558371
        0.7160898867        0.4325679429      -17.0095852541
        0.7160898867        0.4471992791      -21.5536631355
        0.7160898867        0.4618306153      -26.2841698370
        0.7160898867        0.4764619515      -30.8627952822
        0.7160898867        0.4910932876      -34.9354901377
        0.7160898867        0.5057246238      -38.2059258114
        0.7160898867        0.5203559600      -40.5031494706
        0.7160898867        0.5349872962      -41.8190447259
        0.7160898867        0.5496186323      -42.3006910001
        0.7160898867        0.5642499685      -42.2004846847
        0.7160898867        0.5788813047      -41.8037116580
        0.7160898867        0.5935126408      -41.3599640640
        0.7160898867        0.6081439770      -41.0387891549
        0.7160898867        0.6227753132      -40.9166464718
        0.7160898867        0.6374066494      -40.9900432891
        0.7160898867        0.6520379855      -41.2036637965
        0.7160898867        0.6666693217      -41.4820959233
        0.7160898867        0.6813006579      -41.7565517070
        0.7160898867        0.6959319940      -41.9817130914
        0.7160898867        0.7105633302      -42.1417713638
        0.7160898867        0.7251946664      -42.2481861870
        0.7160898867        0.7398260026      -42.3335547601
        0.7160898867        0.7544573387      -42.4454556020
        0.7160898867        0.7690886749      -42.6414705439
        0.7160898867        0.7837200111      -42.9831266242
        0.7160898867        0.7983513472      -43.5242892294
        0.7160898867        0.8129826834      -44.2906474754
        0.7160898867        0.8276140196      -45.2520810137
        0.7160898867        0.8422453558      -46.2968739038
        0.7160898867        0.8568766919      -47.2215119108
        0.7160898867        0.8715080281      -47.7479667718
        0.7160898867        0.8861393643      -47.5712036252
        0.7160898867        0.9007707004      -46.4269352922
        0.7160898867        0.9154020366      -44.1596371607
        0.7160898867        0.9300333728      -40.7686495222
        0.7160898867        0.9446647090      -36.4171075696
        0.7160898867        0.9592960451      -31.4013706968
        0.7160898867        0.9739273813      -26.0917951742
        0.7160898867        0.9885587175      -20.8635819354
        0.7160898867        1.0031900536      -16.0365094253
        0.7160898867        1.0178213898      -11.8360617423
        0.7160898867        1.0324527260       -8.3797659273
        0.7160898867        1.0470840622       -5.6853284007
        0.7160898867        1.0617153983       -3.6932579582
        0.7160898867        1.0763467345       -2.2958401213
        0.7160898867        1.0909780707       -1.3654440253
        0.7160898867        1.1056094068       -0.7772273060
        0.7160898867        1.1202407430       -0.4237782585
        0.7160898867        1.1348720792       -0.2216270136
        0.7160898867        1.1495034154       -0.1113519061
        0.7160898867        1.1641347515       -0.0538337469
        0.7160898867        1.1787660877       -0.0250743460
        0.7160898867        1.1933974239       -0.0112583103
        0.7160898867        1.2080287601       -0.0048716921
        0.7160898867        1.2226600962       -0.0020295823
        0.7160898867        1.2372914324       -0.0008127788
        0.7160898867        1.2519227686       -0.0003123293
        0.7160898867        1.2665541047       -0.0001149773
        0.7160898867        1.2811854409       -0.0000404993
        0.7160898867        1.2958167771       -0.0000136398
        0.7160898867        1.3104481133       -0.0000043904
        0.7160898867        1.3250794494       -0.0000013517
        0.7160898867        1.3397107856        0.0000000000
        0.7160898867        1.3543421218        0.0000000000
        0.7160898867        1.3689734579        0.0000000000
        0.7160898867        1.3836047941        0.0000000000
        0.7160898867        1.3982361303        0.0000000000
        0.7160898867        1.4128674665        0.0000000000
        0.7160898867        1.4274988026        0.0000000000
        0.7160898867        1.4421301388        0.0000000000
        0.7160898867        1.4567614750        0.0000000000
        0.7160898867        1.4713928111        0.0000000000
        0.7160898867        1.4860241473        0.0000000000
        0.7160898867        1.5006554835        0.0000000000
        0.7160898867        1.5152868197        0.0000000000
        0.7160898867        1.5299181558        0.0000000000
        0.7160898867        1.5445494920        0.0000000000

        0.7308581021        0.0960472110        0.0000000000
        0.7308581021        0.1106785472       -0.0000015830
        0.7308581021        0.1253098833       -0.0000048875
        0.7308581021        0.1399412195       -0.0000145157
        0.7308581021        0.1545725557       -0.0000415803
        0.7308581021        0.1692038919       -0.0001149897
        0.7308581021        0.1838352280       -0.0003068604
        0.7308581021        0.1984665642       -0.0007891288
        0.7308581021        0.2130979004       -0.0019524967
        0.7308581021        0.2277292365       -0.0046418630
        0.7308581021        0.2423605727       -0.0105952072
        0.7308581021        0.2569919089       -0.0232135624
        0.7308581021        0.2716232451       -0.0488292249
        0.7308581021        0.2862545812       -0.0986558485
        0.7308581021        0.3008859174       -0.1915590565
        0.7308581021        0.3155172536       -0.3576288365
        0.7308581021        0.3301485897       -0.6422193682
        0.7308581021        0.3447799259       -1.1096330118
        0.7308581021        0.3594112621       -1.8450030692
        0.7308581021        0.3740425983       -2.9522978624
        0.7308581021        0.3886739344       -4.5459884320
        0.7308581021        0.4033052706       -6.7342633389
        0.7308581021        0.4179366068       -9.5933668340
        0.7308581021        0.4325679429      -13.1361024897
        0.7308581021        0.4471992791      -17.2822910690
        0.7308581021        0.4618306153      -21.8430051064
        0.7308581021        0.4764619515      -26.5305699243
        0.7308581021        0.4910932876      -31.0000731316
        0.7308581021        0.5057246238      -34.9160487737
        0.7308581021        0.5203559600      -38.0251537535
        0.7308581021        0.5349872962      -40.2096530205
        0.7308581021        0.5496186323      -41.5025256914
        0.7308581021        0.5642499685      -42.0609658068
        0.7308581021        0.5788813047      -42.1120234715
        0.7308581021        0.5935126408      -41.8924719407
        0.7308581021        0.6081439770      -41.6016059021
        0.7308581021        0.6227753132      -41.3755440258
        0.7308581021        0.6374066494      -41.2823084300
        0.7308581021        0.6520379855      -41.3322575548
        0.7308581021        0.6666693217      -41.4972076905
        0.7308581021        0.6813006579      -41.7315260761
        0.7308581021        0.6959319940      -41.9893651102
        0.7308581021        0.7105633302      -42.2349196700
        0.7308581021        0.7251946664      -42.4465760344
        0.7308581021        0.7398260026      -42.6186773993
        0.7308581021        0.7544573387      -42.7642450450
        0.7308581021        0.7690886749      -42.9185645455
        0.7308581021        0.7837200111      -43.1395066502
        0.7308581021        0.7983513472      -43.4987767375
        0.7308581021        0.8129826834      -44.0606650236
        0.7308581021        0.8276140196      -44.8507041818
        0.7308581021        0.8422453558      -45.8232141930
        0.7308581021        0.8568766919      -46.8405361950
        0.7308581021        0.8715080281      -47.6754450769
        0.7308581021        0.8861393643      -48.0417451390
        0.7308581021        0.9007707004      -47.6486061272
        0.7308581021        0.9154020366      -46.2652549256
        0.7308581021        0.9300333728      -43.7777331383
        0.7308581021        0.9446647090      -40.2209143011
        0.7308581021        0.9592960451      -35.7767241427
        0.7308581021        0.9739273813      -30.7404212924
        0.7308581021        0.9885587175      -25.4661251815
        0.7308581021        1.0031900536      -20.3068887986
        0.7308581021        1.0178213898      -15.5630426440
        0.7308581021        1.0324527260      -11.4476026597
        0.7308581021        1.0470840622       -8.0720827332
        0.7308581021        1.0617153983       -5.4515908665
        0.7308581021        1.0763467345       -3.5247714381
        0.7308581021        1.0909780707       -2.1819326599
        0.7308581021        1.1056094068       -1.2939808015
        0.7308581021        1.1202407430       -0.7359933170
        0.7308581021        1.1348720792       -0.4020629297
        0.7308581021        1.1495034154       -0.2112581191
        0.7308581021        1.1641347515       -0.1068876353
        0.7308581021        1.1787660877       -0.0521049408
        0.7308581021        1.1933974239       -0.0244675335
        0.7308581021        1.2080287601       -0.0110579727
        0.7308581021        1.2226600962       -0.0048031928
        0.7308581021        1.2372914324       -0.0020020030
        0.7308581021        1.2519227686       -0.0007995576
        0.7308581021        1.2665541047       -0.0003056433
        0.7308581021        1.2811854409       -0.0001117685
        0.7308581021        1.2958167771       -0.0000390956
        0.7308581021        1.3104481133       -0.0000130830
        0.7308581021        1.3250794494       -0.0000041919
        0.7308581021        1.3397107856       -0.0000012863
        0.7308581021        1.3543421218        0.0000000000
        0.7308581021        1.3689734579        0.0000000000
        0.7308581021        1.3836047941        0.0000000000
        0.7308581021        1.3982361303        0.0000000000
        0.7308581021        1.4128674665        0.0000000000
        0.7308581021        1.4274988026        0.0000000000
        0.7308581021        1.4421301388        0.0000000000
        0.7308581021        1.4567614750        0.0000000000
        0.7308581021        1.4713928111        0.0000000000
        0.7308581021        1.4860241473        0.0000000000
        0.7308581021        1.5006554835        0.0000000000
        0.7308581021        1.5152868197        0.0000000000
        0.7308581021        1.5299181558        0.0000000000
        0.7308581021        1.5445494920        0.0000000000

        0.7456263174        0.0960472110        0.0000000000
        0.7456263174        0.1106785472        0.0000000000
        0.7456263174        0.1253098833       -0.0000014513
        0.7456263174        0.1399412195       -0.0000045245
        0.7456263174        0.1545725557       -0.0000136136
        0.7456263174        0.1692038919       -0.0000395178
        0.7456263174        0.1838352280       -0.0001105227
        0.7456263174        0.1984665642       -0.0002973559
        0.7456263174        0.2130979004       -0.0007685931
        0.7456263174        0.2277292365       -0.0019070284
        0.7456263174        0.2423605727       -0.0045409469
        0.7456263174        0.2569919089       -0.0103787226
        0.7456263174        0.2716232451       -0.0227793778
        0.7456263174        0.2862545812       -0.0480364470
        0.7456263174        0.3008859174       -0.0973752601
        0.7456263174        0.3155172536       -0.1898256931
        0.7456263174        0.3301485897       -0.3559791092
        0.7456263174        0.3447799259       -0.6423063693
        0.7456263174        0.3594112621       -1.1151496307
        0.7456263174        0.3740425983       -1.8627100884
        0.7456263174        0.3886739344       -2.9925084923
        0.7456263174        0.4033052706       -4.6213650211
        0.7456263174        0.4179366068       -6.8557127797
        0.7456263174        0.4325679429       -9.7627927846
        0.7456263174        0.4471992791      -13.3379865417
        0.7456263174        0.4618306153      -17.4786769527
        0.7456263174        0.4764619515      -21.9774613877
        0.7456263174        0.4910932876      -26.5440536844
        0.7456263174        0.5057246238      -30.8551735601
        0.7456263174        0.5203559600      -34.6190456956
        0.7456263174        0.5349872962      -37.6330563079
        0.7456263174        0.5496186323      -39.8154039510
        0.7456263174        0.5642499685      -41.2034857293
        0.7456263174        0.5788813047      -41.9257610664
        0.7456263174        0.5935126408      -42.1614618160
        0.7456263174        0.6081439770      -42.1011999368
        0.7456263174        0.6227753132      -41.9156647219
        0.7456263174        0.6374066494      -41.7350360373
        0.7456263174        0.6520379855      -41.6400345361
        0.7456263174        0.6666693217      -41.6642189416
        0.7456263174        0.6813006579      -41.8044692172
        0.7456263174        0.6959319940      -42.0342557264
        0.7456263174        0.7105633302      -42.3150477772
        0.7456263174        0.7251946664      -42.6049785011
        0.7456263174        0.7398260026      -42.8673023007
        0.7456263174        0.7544573387      -43.0809875990
        0.7456263174        0.7690886749      -43.2520204900
        0.7456263174        0.7837200111      -43.4199017234
        0.7456263174        0.7983513472      -43.6529771073
        0.7456263174        0.8129826834      -44.0297439320
        0.7456263174        0.8276140196      -44.6091840729
        0.7456263174        0.8422453558      -45.3982517630
        0.7456263174        0.8568766919      -46.3266723164
        0.7456263174        0.8715080281      -47.2379644694
        0.7456263174        0.8861393643      -47.9020141917
        0.7456263174        0.9007707004      -48.0493930437
        0.7456263174        0.9154020366      -47.4215232125
        0.7456263174        0.9300333728      -45.8251754039
        0.7456263174        0.9446647090      -43.1771594290
        0.7456263174        0.9592960451      -39.5273726045
        0.7456263174        0.9739273813      -35.0549360353
        0.7456263174        0.9885587175      -30.0397629162
        0.7456263174        1.0031900536      -24.8172961828
        0.7456263174        1.0178213898      -19.7263251619
        0.7456263174        1.0324527260      -15.0598378835
        0.7456263174        1.0470840622      -11.0278786258
        0.7456263174        1.0617153983       -7.7391120283
        0.7456263174        1.0763467345       -5.2035391254
        0.7456263174        1.0909780707       -3.3531668510
        0.7456263174        1.1056094068       -2.0726526746
        0.7456263174        1.1202407430       -1.2303466953
        0.7456263174        1.1348720792       -0.7022704910
        0.7456263174        1.1495034154       -0.3858350538
        0.7456263174        1.1641347515       -0.2041475779
        0.7456263174        1.1787660877       -0.1040091249
        0.7456263174        1.1933974239       -0.0509852160
        0.7456263174        1.2080287601       -0.0240172265
        0.7456263174        1.2226600962       -0.0108564838
        0.7456263174        1.2372914324       -0.0047030145
        0.7456263174        1.2519227686       -0.0019506156
        0.7456263174        1.2665541047       -0.0007742255
        0.7456263174        1.2811854409       -0.0002940801
        0.7456263174        1.2958167771       -0.0001069346
        0.7456263174        1.3104481133       -0.0000372410
        0.7456263174        1.3250794494       -0.0000124302
        0.7456263174        1.3397107856       -0.0000039772
        0.7456263174        1.3543421218       -0.0000012200
        0.7456263174        1.3689734579        0.0000000000
        0.7456263174        1.3836047941        0.0000000000
        0.7456263174        1.3982361303        0.0000000000
        0.7456263174        1.4128674665        0.0000000000
        0.7456263174        1.4274988026        0.0000000000
        0.7456263174        1.4421301388        0.0000000000
        0.7456263174        1.4567614750        0.0000000000
        0.7456263174        1.4713928111        0.0000000000
        0.7456263174        1.4860241473        0.0000000000
        0.7456263174        1.5006554835        0.0000000000
        0.7456263174        1.5152868197        0.0000000000
        0.7456263174        1.5299181558        0.0000000000
        0.7456263174        1.5445494920        0.0000000000

        0.7603945328        0.0960472110        0.0000000000
        0.7603945328        0.1106785472        0.0000000000
        0.7603945328        0.1253098833        0.0000000000
        0.7603945328        0.1399412195       -0.0000013587
        0.7603945328        0.1545725557       -0.0000042916
        0.7603945328        0.1692038919       -0.0000130581
        0.7603945328        0.1838352280       -0.0000382134
        0.7603945328        0.1984665642       -0.0001074162
        0.7603945328        0.2130979004       -0.0002897982
        0.7603945328        0.2277292365       -0.0007501890
        0.7603945328        0.2423605727       -0.0018636586
        0.7603945328        0.2569919089       -0.0044450009
        0.7603945328        0.2716232451       -0.0101840292
        0.7603945328        0.2862545812       -0.0224251297
        0.7603945328        0.3008859174       -0.0474799833
        0.7603945328        0.3155172536       -0.0966934010
        0.7603945328        0.3301485897       -0.1894499287
        0.7603945328        0.3447799259       -0.3571407896
        0.7603945328        0.3594112621       -0.6477109276
        0.7603945328        0.3740425983       -1.1296985284
        0.7603945328        0.3886739344       -1.8937194219
        0.7603945328        0.4033052706       -3.0484820465
        0.7603945328        0.4179366068       -4.7083682629
        0.7603945328        0.4325679429       -6.9712726646
        0.7603945328        0.4471992791       -9.8891743357
        0.7603945328        0.4618306153      -13.4389082772
        0.7603945328        0.4764619515      -17.5042418231
        0.7603945328        0.4910932876      -21.8794633021
        0.7603945328        0.5057246238      -26.2978555602
        0.7603945328        0.5203559600      -30.4781596496
        0.7603945328        0.5349872962      -34.1742585459
        0.7603945328        0.5496186323      -37.2129683146
        0.7603945328        0.5642499685      -39.5119672252
        0.7603945328        0.5788813047      -41.0789148531
        0.7603945328        0.5935126408      -41.9975324324
        0.7603945328        0.6081439770      -42.4057039597
        0.7603945328        0.6227753132      -42.4686045210
        0.7603945328        0.6374066494      -42.3503374381
        0.7603945328        0.6520379855      -42.1896761805
        0.7603945328        0.6666693217      -42.0853177508
        0.7603945328        0.6813006579      -42.0920428903
        0.7603945328        0.6959319940      -42.2245148716
        0.7603945328        0.7105633302      -42.4643759620
        0.7603945328        0.7251946664      -42.7692302984
        0.7603945328        0.7398260026      -43.0851786553
        0.7603945328        0.7544573387      -43.3639138222
        0.7603945328        0.7690886749      -43.5811470265
        0.7603945328        0.7837200111      -43.7492665604
        0.7603945328        0.7983513472      -43.9174858950
        0.7603945328        0.8129826834      -44.1575504095
        0.7603945328        0.8276140196      -44.5389871763
        0.7603945328        0.8422453558      -45.1011947761
        0.7603945328        0.8568766919      -45.8294425957
        0.7603945328        0.8715080281      -46.6399911982
        0.7603945328        0.8861393643      -47.3781188853
        0.7603945328        0.9007707004      -47.8317302865
        0.7603945328        0.9154020366      -47.7607747428
        0.7603945328        0.9300333728      -46.9383770868
        0.7603945328        0.9446647090      -45.1952894128
        0.7603945328        0.9592960451      -42.4576380630
        0.7603945328        0.9739273813      -38.7696301572
        0.7603945328        0.9885587175      -34.2962355858
        0.7603945328        1.0031900536      -29.3041698117
        0.7603945328        1.0178213898      -24.1229210139
        0.7603945328        1.0324527260      -19.0921344678
        0.7603945328        1.0470840622      -14.5067545267
        0.7603945328        1.0617153983      -10.5739124501
        0.7603945328        1.0763467345       -7.3927001047
        0.7603945328        1.0909780707       -4.9599936777
        0.7603945328        1.1056094068       -3.1963536007
        0.7603945328        1.1202407430       -1.9804779945
        0.7603945328        1.1348720792       -1.1808729790
        0.7603945328        1.1495034154       -0.6778711225
        0.7603945328        1.1641347515       -0.3745801909
        0.7603945328        1.1787660877       -0.1991089790
        0.7603945328        1.1933974239       -0.1016948281
        0.7603945328        1.2080287601       -0.0498437994
        0.7603945328        1.2226600962       -0.0234162310
        0.7603945328        1.2372914324       -0.0105353244
        0.7603945328        1.2519227686       -0.0045376295
        0.7603945328        1.2665541047       -0.0018710172
        0.7603945328        1.2811854409       -0.0007388582
        0.7603945328        1.2958167771       -0.0002795868
        0.7603945328        1.3104481133       -0.0001014281
        0.7603945328        1.3250794494       -0.0000352933
        0.7603945328        1.3397107856       -0.0000117803
        0.7603945328        1.3543421218       -0.0000037716
        0.7603945328        1.3689734579       -0.0000011576
        0.7603945328        1.3836047941        0.0000000000
        0.7603945328        1.3982361303        0.0000000000
        0.7603945328        1.4128674665        0.0000000000
        0.7603945328        1.4274988026        0.0000000000
        0.7603945328        1.4421301388        0.0000000000
        0.7603945328        1.4567614750        0.0000000000
        0.7603945328        1.4713928111        0.0000000000
        0.7603945328        1.4860241473        0.0000000000
        0.7603945328        1.5006554835        0.0000000000
        0.7603945328        1.5152868197        0.0000000000
        0.7603945328        1.5299181558        0.0000000000
        0.7603945328        1.5445494920        0.0000000000

        0.7751627482        0.0960472110        0.0000000000
        0.7751627482        0.1106785472        0.0000000000
        0.7751627482        0.1253098833        0.0000000000
        0.7751627482        0.1399412195        0.0000000000
        0.7751627482        0.1545725557       -0.0000012999
        0.7751627482        0.1692038919       -0.0000041405
        0.7751627482        0.1838352280       -0.0000126633
        0.7751627482        0.1984665642       -0.0000371608
        0.7751627482        0.2130979004       -0.0001046111
        0.7751627482        0.2277292365       -0.0002825505
        0.7751627482        0.2423605727       -0.0007325413
        0.7751627482        0.2569919089       -0.0018240146
        0.7751627482        0.2716232451       -0.0043643765
        0.7751627482        0.2862545812       -0.0100397424
        0.7751627482        0.3008859174       -0.0222126001
        0.7751627482        0.3155172536       -0.0472795811
        0.7751627482        0.3301485897       -0.0968274076
        0.7751627482        0.3447799259       -0.1907795963
        0.7751627482        0.3594112621       -0.3615045226
        0.7751627482        0.3740425983       -0.6583479048
        0.7751627482        0.3886739344       -1.1512248919
        0.7751627482        0.4033052706       -1.9309474331
        0.7751627482        0.4179366068       -3.1034105249
        0.7751627482        0.4325679429       -4.7754210402
        0.7751627482        0.4471992791       -7.0324299756
        0.7751627482        0.4618306153       -9.9123783720
        0.7751627482        0.4764619515      -13.3835282391
        0.7751627482        0.4910932876      -17.3349479029
        0.7751627482        0.5057246238      -21.5847068641
        0.7751627482        0.5203559600      -25.9041341295
        0.7751627482        0.5349872962      -30.0506968685
        0.7751627482        0.5496186323      -33.8008232558
        0.7751627482        0.5642499685      -36.9772246300
        0.7751627482        0.5788813047      -39.4690426729
        0.7751627482        0.5935126408      -41.2438110722
        0.7751627482        0.6081439770      -42.3484843395
        0.7751627482        0.6227753132      -42.8968045771
        0.7751627482        0.6374066494      -43.0444163409
        0.7751627482        0.6520379855      -42.9586209909
        0.7751627482        0.6666693217      -42.7914070548
        0.7751627482        0.6813006579      -42.6608392780
        0.7751627482        0.6959319940      -42.6408084951
        0.7751627482        0.7105633302      -42.7573491485
        0.7751627482        0.7251946664      -42.9917765623
        0.7751627482        0.7398260026      -43.2927770550
        0.7751627482        0.7544573387      -43.5974736768
        0.7751627482        0.7690886749      -43.8561286730
        0.7751627482        0.7837200111      -44.0512597949
        0.7751627482        0.7983513472      -44.2035211284
        0.7751627482        0.8129826834      -44.3629924752
        0.7751627482        0.8276140196      -44.5907909449
        0.7751627482        0.8422453558      -44.9379296649
        0.7751627482        0.8568766919      -45.4261037907
        0.7751627482        0.8715080281      -46.0321579030
        0.7751627482        0.8861393643      -46.6774828014
        0.7751627482        0.9007707004      -47.2251276647
        0.7751627482        0.9154020366      -47.4881859423
        0.7751627482        0.9300333728      -47.2512292488
        0.7751627482        0.9446647090      -46.3031728162
        0.7751627482        0.9592960451      -44.4769462026
        0.7751627482        0.9739273813      -41.6892512746
        0.7751627482        0.9885587175      -37.9717318115
        0.7751627482        1.0031900536      -33.4834161632
        0.7751627482        1.0178213898      -28.4959412658
        0.7751627482        1.0324527260      -23.3501861301
        0.7751627482        1.0470840622      -18.3939285279
        0.7751627482        1.0617153983      -13.9190471201
        0.7751627482        1.0763467345      -10.1175984071
        0.7751627482        1.0909780707       -7.0677732224
        0.7751627482        1.1056094068       -4.7482428913
        0.7751627482        1.1202407430       -3.0697910311
        0.7751627482        1.1348720792       -1.9105068818
        0.7751627482        1.1495034154       -1.1444049939
        0.7751627482        1.1641347515       -0.6593462320
        0.7751627482        1.1787660877       -0.3650074159
        0.7751627482        1.1933974239       -0.1939249816
        0.7751627482        1.2080287601       -0.0987743852
        0.7751627482        1.2226600962       -0.0481948732
        0.7751627482        1.2372914324       -0.0225191294
        0.7751627482        1.2519227686       -0.0100768921
        0.7751627482        1.2665541047       -0.0043201123
        0.7751627482        1.2811854409       -0.0017754018
        0.7751627482        1.2958167771       -0.0006997860
        0.7751627482        1.3104481133       -0.0002646451
        0.7751627482        1.3250794494       -0.0000960499
        0.7751627482        1.3397107856       -0.0000334539
        0.7751627482        1.3543421218       -0.0000111801
        0.7751627482        1.3689734579       -0.0000035832
        0.7751627482        1.3836047941       -0.0000011005
        0.7751627482        1.3982361303        0.0000000000
        0.7751627482        1.4128674665        0.0000000000
        0.7751627482        1.4274988026        0.0000000000
        0.7751627482        1.4421301388        0.0000000000
        0.7751627482        1.4567614750        0.0000000000
        0.7751627482        1.4713928111        0.0000000000
        0.7751627482        1.4860241473        0.0000000000
        0.7751627482        1.5006554835        0.0000000000
        0.7751627482        1.5152868197        0.0000000000
        0.7751627482        1.5299181558        0.0000000000
        0.7751627482        1.5445494920        0.0000000000

        0.7899309636        0.0960472110        0.0000000000
        0.7899309636        0.1106785472        0.0000000000
        0.7899309636        0.1253098833        0.0000000000
        0.7899309636        0.1399412195        0.0000000000
        0.7899309636        0.1545725557        0.0000000000
        0.7899309636        0.1692038919       -0.0000012564
        0.7899309636        0.1838352280       -0.0000040155
        0.7899309636        0.1984665642       -0.0000123019
        0.7899309636        0.2130979004       -0.0000361438
        0.7899309636        0.2277292365       -0.0001018969
        0.7899309636        0.2423605727       -0.0002758245
        0.7899309636        0.2569919089       -0.0007173375
        0.7899309636        0.2716232451       -0.0017933705
        0.7899309636        0.2862545812       -0.0043118873
        0.7899309636        0.3008859174       -0.0099738211
        0.7899309636        0.3155172536       -0.0221986882
        0.7899309636        0.3301485897       -0.0475376100
        0.7899309636        0.3447799259       -0.0979115012
        0.7899309636        0.3594112621       -0.1938278486
        0.7899309636        0.3740425983       -0.3684335673
        0.7899309636        0.3886739344       -0.6716760736
        0.7899309636        0.4033052706       -1.1730315751
        0.7899309636        0.4179366068       -1.9605463698
        0.7899309636        0.4325679429       -3.1339181168
        0.7899309636        0.4471992791       -4.7905982255
        0.7899309636        0.4618306153       -7.0064342285
        0.7899309636        0.4764619515       -9.8151960673
        0.7899309636        0.4910932876      -13.1927301543
        0.7899309636        0.5057246238      -17.0502622179
        0.7899309636        0.5203559600      -21.2381616311
        0.7899309636        0.5349872962      -25.5586296105
        0.7899309636        0.5496186323      -29.7852307500
        0.7899309636        0.5642499685      -33.6882715245
        0.7899309636        0.5788813047      -37.0648743638
        0.7899309636        0.5935126408      -39.7695342832
        0.7899309636        0.6081439770      -41.7372014834
        0.7899309636        0.6227753132      -42.9908935212
        0.7899309636        0.6374066494      -43.6311519627
        0.7899309636        0.6520379855      -43.8117913122
        0.7899309636        0.6666693217      -43.7099655939
        0.7899309636        0.6813006579      -43.4969496522
        0.7899309636        0.6959319940      -43.3126830368
        0.7899309636        0.7105633302      -43.2463403481
        0.7899309636        0.7251946664      -43.3270687414
        0.7899309636        0.7398260026      -43.5295054338
        0.7899309636        0.7544573387      -43.7944325520
        0.7899309636        0.7690886749      -44.0576394550
        0.7899309636        0.7837200111      -44.2753959354
        0.7899309636        0.7983513472      -44.4371046165
        0.7899309636        0.8129826834      -44.5632469755
        0.7899309636        0.8276140196      -44.6938019864
        0.7899309636        0.8422453558      -44.8740477676
        0.7899309636        0.8568766919      -45.1413539287
        0.7899309636        0.8715080281      -45.5126217207
        0.7899309636        0.8861393643      -45.9712185964
        0.7899309636        0.9007707004      -46.4545387854
        0.7899309636        0.9154020366      -46.8459727015
        0.7899309636        0.9300333728      -46.9760494886
        0.7899309636        0.9446647090      -46.6368858347
        0.7899309636        0.9592960451      -45.6122861598
        0.7899309636        0.9739273813      -43.7220518402
        0.7899309636        0.9885587175      -40.8724319166
        0.7899309636        1.0031900536      -37.0973565551
        0.7899309636        1.0178213898      -32.5726506123
        0.7899309636        1.0324527260      -27.5924304603
        0.7899309636        1.0470840622      -22.5118275994
        0.7899309636        1.0617153983      -17.6749672146
        0.7899309636        1.0763467345      -13.3527588211
        0.7899309636        1.0909780707       -9.7085356927
        0.7899309636        1.1056094068       -6.7958459144
        0.7899309636        1.1202407430       -4.5802354989
        0.7899309636        1.1348720792       -2.9714551604
        0.7899309636        1.1495034154       -1.8543463884
        0.7899309636        1.1641347515       -1.1120424417
        0.7899309636        1.1787660877       -0.6401461977
        0.7899309636        1.1933974239       -0.3533694114
        0.7899309636        1.2080287601       -0.1869225328
        0.7899309636        1.2226600962       -0.0947194542
        0.7899309636        1.2372914324       -0.0459828083
        0.7899309636        1.2519227686       -0.0213942741
        0.7899309636        1.2665541047       -0.0095450911
        0.7899309636        1.2811854409       -0.0040857843
        0.7899309636        1.2958167771       -0.0016786450
        0.7899309636        1.3104481133       -0.0006620944
        0.7899309636        1.3250794494       -0.0002507170
        0.7899309636        1.3397107856       -0.0000911368
        0.7899309636        1.3543421218       -0.0000317942
        0.7899309636        1.3689734579       -0.0000106393
        0.7899309636        1.3836047941       -0.0000034125
        0.7899309636        1.3982361303       -0.0000010481
        0.7899309636        1.4128674665        0.0000000000
        0.7899309636        1.4274988026        0.0000000000
        0.7899309636        1.4421301388        0.0000000000
        0.7899309636        1.4567614750        0.0000000000
        0.7899309636        1.4713928111        0.0000000000
        0.7899309636        1.4860241473        0.0000000000
        0.7899309636        1.5006554835        0.0000000000
        0.7899309636        1.5152868197        0.0000000000
        0.7899309636        1.5299181558        0.0000000000
        0.7899309636        1.5445494920        0.0000000000

        0.8046991789        0.0960472110        0.0000000000
        0.8046991789        0.1106785472        0.0000000000
        0.8046991789        0.1253098833        0.0000000000
        0.8046991789        0.1399412195        0.0000000000
        0.8046991789        0.1545725557        0.0000000000
        0.8046991789        0.1692038919        0.0000000000
        0.8046991789        0.1838352280       -0.0000012174
        0.8046991789        0.1984665642       -0.0000038958
        0.8046991789        0.2130979004       -0.0000119528
        0.8046991789        0.2277292365       -0.0000351920
        0.8046991789        0.2423605727       -0.0000995131
        0.8046991789        0.2569919089       -0.0002704522
        0.8046991789        0.2716232451       -0.0007068364
        0.8046991789        0.2862545812       -0.0017772369
        0.8046991789        0.3008859174       -0.0043000447
        0.8046991789        0.3155172536       -0.0100113865
        0.8046991789        0.3301485897       -0.0224211939
        0.8046991789        0.3447799259       -0.0482680355
        0.8046991789        0.3594112621       -0.0997814538
        0.8046991789        0.3740425983       -0.1978293045
        0.8046991789        0.3886739344       -0.3756862035
        0.8046991789        0.4033052706       -0.6825955946
        0.8046991789        0.4179366068       -1.1856676249
        0.8046991789        0.4325679429       -1.9683176990
        0.8046991789        0.4471992791       -3.1238283786
        0.8046991789        0.4618306153       -4.7438523193
        0.8046991789        0.4764619515       -6.9033180221
        0.8046991789        0.4910932876       -9.6443490642
        0.8046991789        0.5057246238      -12.9618360999
        0.8046991789        0.5203559600      -16.7926276555
        0.8046991789        0.5349872962      -21.0101625343
        0.8046991789        0.5496186323      -25.4273310392
        0.8046991789        0.5642499685      -29.8110741635
        0.8046991789        0.5788813047      -33.9103012992
        0.8046991789        0.5935126408      -37.4934943173
        0.8046991789        0.6081439770      -40.3867591814
        0.8046991789        0.6227753132      -42.5014681102
        0.8046991789        0.6374066494      -43.8445715190
        0.8046991789        0.6520379855      -44.5110743646
        0.8046991789        0.6666693217      -44.6624421575
        0.8046991789        0.6813006579      -44.4953813169
        0.8046991789        0.6959319940      -44.2052240236
        0.8046991789        0.7105633302      -43.9500030598
        0.8046991789        0.7251946664      -43.8243051539
        0.8046991789        0.7398260026      -43.8518364561
        0.8046991789        0.7544573387      -43.9994752041
        0.8046991789        0.7690886749      -44.2060014135
        0.8046991789        0.7837200111      -44.4122449634
        0.8046991789        0.7983513472      -44.5808549446
        0.8046991789        0.8129826834      -44.7018021785
        0.8046991789        0.8276140196      -44.7877395258
        0.8046991789        0.8422453558      -44.8659828477
        0.8046991789        0.8568766919      -44.9709217062
        0.8046991789        0.8715080281      -45.1362370187
        0.8046991789        0.8861393643      -45.3843437719
        0.8046991789        0.9007707004      -45.7117266784
        0.8046991789        0.9154020366      -46.0717172690
        0.8046991789        0.9300333728      -46.3594213475
        0.8046991789        0.9446647090      -46.4063875810
        0.8046991789        0.9592960451      -45.9937990944
        0.8046991789        0.9739273813      -44.8896227100
        0.8046991789        0.9885587175      -42.9056739689
        0.8046991789        1.0031900536      -39.9582299085
        0.8046991789        1.0178213898      -36.1085300736
        0.8046991789        1.0324527260      -31.5641202942
        0.8046991789        1.0470840622      -26.6379253205
        0.8046991789        1.0617153983      -21.6803076359
        0.8046991789        1.0763467345      -17.0093204463
        0.8046991789        1.0909780707      -12.8610988636
        0.8046991789        1.1056094068       -9.3698958097
        0.8046991789        1.1202407430       -6.5742715298
        0.8046991789        1.1348720792       -4.4388827567
        0.8046991789        1.1495034154       -2.8811530772
        0.8046991789        1.1641347515       -1.7957515463
        0.8046991789        1.1787660877       -1.0737069074
        0.8046991789        1.1933974239       -0.6154332709
        0.8046991789        1.2080287601       -0.3380591932
        0.8046991789        1.2226600962       -0.1779703817
        0.8046991789        1.2372914324       -0.0898260238
        0.8046991789        1.2519227686       -0.0434891458
        0.8046991789        1.2665541047       -0.0202074142
        0.8046991789        1.2811854409       -0.0090150738
        0.8046991789        1.2958167771       -0.0038624260
        0.8046991789        1.3104481133       -0.0015893256
        0.8046991789        1.3250794494       -0.0006280640
        0.8046991789        1.3397107856       -0.0002383119
        0.8046991789        1.3543421218       -0.0000867937
        0.8046991789        1.3689734579       -0.0000303215
        0.8046991789        1.3836047941       -0.0000101520
        0.8046991789        1.3982361303       -0.0000032539
        0.8046991789        1.4128674665        0.0000000000
        0.8046991789        1.4274988026        0.0000000000
        0.8046991789        1.4421301388        0.0000000000
        0.8046991789        1.4567614750        0.0000000000
        0.8046991789        1.4713928111        0.0000000000
        0.8046991789        1.4860241473        0.0000000000
        0.8046991789        1.5006554835        0.0000000000
        0.8046991789        1.5152868197        0.0000000000
        0.8046991789        1.5299181558        0.0000000000
        0.8046991789        1.5445494920        0.0000000000

        0.8194673943        0.0960472110        0.0000000000
        0.8194673943        0.1106785472        0.0000000000
        0.8194673943        0.1253098833        0.0000000000
        0.8194673943        0.1399412195        0.0000000000
        0.8194673943        0.1545725557        0.0000000000
        0.8194673943        0.1692038919        0.0000000000
        0.8194673943        0.1838352280        0.0000000000
        0.8194673943        0.1984665642       -0.0000011816
        0.8194673943        0.2130979004       -0.0000037862
        0.8194673943        0.2277292365       -0.0000116460
        0.8194673943        0.2423605727       -0.0000344168
        0.8194673943        0.2569919089       -0.0000977972
        0.8194673943        0.2716232451       -0.0002673503
        0.8194673943        0.2862545812       -0.0007033427
        0.8194673943        0.3008859174       -0.0017807483
        0.8194673943        0.3155172536       -0.0043376002
        0.8194673943        0.3301485897       -0.0101577766
        0.8194673943        0.3447799259       -0.0228447160
        0.8194673943        0.3594112621       -0.0492767946
        0.8194673943        0.3740425983       -0.1018056756
        0.8194673943        0.3886739344       -0.2012041029
        0.8194673943        0.4033052706       -0.3800510010
        0.8194673943        0.4179366068       -0.6858063341
        0.8194673943        0.4325679429       -1.1824457052
        0.8194673943        0.4471992791       -1.9494292731
        0.8194673943        0.4618306153       -3.0770934758
        0.8194673943        0.4764619515       -4.6581248755
        0.8194673943        0.4910932876       -6.7752676028
        0.8194673943        0.5057246238       -9.4857252407
        0.8194673943        0.5203559600      -12.8033160854
        0.8194673943        0.5349872962      -16.6810171531
        0.8194673943        0.5496186323      -20.9989140440
        0.8194673943        0.5642499685      -25.5640408581
        0.8194673943        0.5788813047      -30.1268991329
        0.8194673943        0.5935126408      -34.4141446706
        0.8194673943        0.6081439770      -38.1706165965
        0.8194673943        0.6227753132      -41.2003972950
        0.8194673943        0.6374066494      -43.3976093941
        0.8194673943        0.6520379855      -44.7613016923
        0.8194673943        0.6666693217      -45.3919941915
        0.8194673943        0.6813006579      -45.4694779324
        0.8194673943        0.6959319940      -45.2142898928
        0.8194673943        0.7105633302      -44.8404450165
        0.8194673943        0.7251946664      -44.5124312371
        0.8194673943        0.7398260026      -44.3203542174
        0.8194673943        0.7544573387      -44.2805419763
        0.8194673943        0.7690886749      -44.3576272813
        0.8194673943        0.7837200111      -44.4951881413
        0.8194673943        0.7983513472      -44.6411461273
        0.8194673943        0.8129826834      -44.7608686477
        0.8194673943        0.8276140196      -44.8394703281
        0.8194673943        0.8422453558      -44.8792318317
        0.8194673943        0.8568766919      -44.8968379869
        0.8194673943        0.8715080281      -44.9210373651
        0.8194673943        0.8861393643      -44.9879022527
        0.8194673943        0.9007707004      -45.1299101744
        0.8194673943        0.9154020366      -45.3568537435
        0.8194673943        0.9300333728      -45.6310164769
        0.8194673943        0.9446647090      -45.8451956909
        0.8194673943        0.9592960451      -45.8168406194
        0.8194673943        0.9739273813      -45.3100554685
        0.8194673943        0.9885587175      -44.0870019201
        0.8194673943        1.0031900536      -41.9749851154
        0.8194673943        1.0178213898      -38.9243160633
        0.8194673943        1.0324527260      -35.0331954033
        0.8194673943        1.0470840622      -30.5299210700
        0.8194673943        1.0617153983      -25.7213847632
        0.8194673943        1.0763467345      -20.9290572293
        0.8194673943        1.0909780707      -16.4338082631
        0.8194673943        1.1056094068      -12.4417769006
        0.8194673943        1.1202407430       -9.0726134751
        0.8194673943        1.1348720792       -6.3646898011
        0.8194673943        1.1495034154       -4.2904096291
        0.8194673943        1.1641347515       -2.7761501742
        0.8194673943        1.1787660877       -1.7229919847
        0.8194673943        1.1933974239       -1.0253142370
        0.8194673943        1.2080287601       -0.5850136568
        0.8194673943        1.2226600962       -0.3201421578
        0.8194673943        1.2372914324       -0.1681100011
        0.8194673943        1.2519227686       -0.0847489892
        0.8194673943        1.2665541047       -0.0410339353
        0.8194673943        1.2811854409       -0.0190868000
        0.8194673943        1.2958167771       -0.0085300851
        0.8194673943        1.3104481133       -0.0036626561
        0.8194673943        1.3250794494       -0.0015107820
        0.8194673943        1.3397107856       -0.0005984593
        0.8194673943        1.3543421218       -0.0002275420
        0.8194673943        1.3689734579       -0.0000829685
        0.8194673943        1.3836047941       -0.0000289819
        0.8194673943        1.3982361303       -0.0000096868
        0.8194673943        1.4128674665       -0.0000030950
        0.8194673943        1.4274988026        0.0000000000
        0.8194673943        1.4421301388        0.0000000000
        0.8194673943        1.4567614750        0.0000000000
        0.8194673943        1.4713928111        0.0000000000
        0.8194673943        1.4860241473        0.0000000000
        0.8194673943        1.5006554835        0.0000000000
        0.8194673943        1.5152868197        0.0000000000
        0.8194673943        1.5299181558        0.0000000000
        0.8194673943        1.5445494920        0.0000000000

        0.8342356097        0.0960472110        0.0000000000
        0.8342356097        0.1106785472        0.0000000000
        0.8342356097        0.1253098833        0.0000000000
        0.8342356097        0.1399412195        0.0000000000
        0.8342356097        0.1545725557        0.0000000000
        0.8342356097        0.1692038919        0.0000000000
        0.8342356097        0.1838352280        0.0000000000
        0.8342356097        0.1984665642        0.0000000000
        0.8342356097        0.2130979004       -0.0000011486
        0.8342356097        0.2277292365       -0.0000036934
        0.8342356097        0.2423605727       -0.0000114145
        0.8342356097        0.2569919089       -0.0000339346
        0.8342356097        0.2716232451       -0.0000970927
        0.8342356097        0.2862545812       -0.0002673789
        0.8342356097        0.3008859174       -0.0007085136
        0.8342356097        0.3155172536       -0.0018052816
        0.8342356097        0.3301485897       -0.0044181520
        0.8342356097        0.3447799259       -0.0103714921
        0.8342356097        0.3594112621       -0.0233193165
        0.8342356097        0.3740425983       -0.0501518387
        0.8342356097        0.3886739344       -0.1030662240
        0.8342356097        0.4033052706       -0.2022899081
        0.8342356097        0.4179366068       -0.3792105526
        0.8342356097        0.4325679429       -0.6793832598
        0.8342356097        0.4471992791       -1.1646362631
        0.8342356097        0.4618306153       -1.9133235176
        0.8342356097        0.4764619515       -3.0176279229
        0.8342356097        0.4910932876       -4.5766603127
        0.8342356097        0.5057246238       -6.6841377945
        0.8342356097        0.5203559600       -9.4102356148
        0.8342356097        0.5349872962      -12.7793233388
        0.8342356097        0.5496186323      -16.7483772756
        0.8342356097        0.5642499685      -21.1932726330
        0.8342356097        0.5788813047      -25.9098497163
        0.8342356097        0.5935126408      -30.6329408495
        0.8342356097        0.6081439770      -35.0710831514
        0.8342356097        0.6227753132      -38.9501957591
        0.8342356097        0.6374066494      -42.0576100090
        0.8342356097        0.6520379855      -44.2778561514
        0.8342356097        0.6666693217      -45.6122312582
        0.8342356097        0.6813006579      -46.1756505754
        0.8342356097        0.6959319940      -46.1684385345
        0.8342356097        0.7105633302      -45.8283415834
        0.8342356097        0.7251946664      -45.3764530819
        0.8342356097        0.7398260026      -44.9745853976
        0.8342356097        0.7544573387      -44.7070919997
        0.8342356097        0.7690886749      -44.5888705025
        0.8342356097        0.7837200111      -44.5899506862
        0.8342356097        0.7983513472      -44.6624681709
        0.8342356097        0.8129826834      -44.7596332404
        0.8342356097        0.8276140196      -44.8443975323
        0.8342356097        0.8422453558      -44.8919227718
        0.8342356097        0.8568766919      -44.8913440352
        0.8342356097        0.8715080281      -44.8492790361
        0.8342356097        0.8861393643      -44.7928003510
        0.8342356097        0.9007707004      -44.7660862600
        0.8342356097        0.9154020366      -44.8150692882
        0.8342356097        0.9300333728      -44.9593477567
        0.8342356097        0.9446647090      -45.1591675676
        0.8342356097        0.9592960451      -45.2928583781
        0.8342356097        0.9739273813      -45.1607246461
        0.8342356097        0.9885587175      -44.5220610520
        0.8342356097        1.0031900536      -43.1562839014
        0.8342356097        1.0178213898      -40.9261699204
        0.8342356097        1.0324527260      -37.8192336264
        0.8342356097        1.0470840622      -33.9536565140
        0.8342356097        1.0617153983      -29.5510528607
        0.8342356097        1.0763467345      -24.8901040664
        0.8342356097        1.0909780707      -20.2574781555
        0.8342356097        1.1056094068      -15.9073560831
        0.8342356097        1.1202407430      -12.0340629853
        0.8342356097        1.1348720792       -8.7580583652
        0.8342356097        1.1495034154       -6.1242345517
        0.8342356097        1.1641347515       -4.1110406237
        0.8342356097        1.1787660877       -2.6478090090
        0.8342356097        1.1933974239       -1.6360860531
        0.8342356097        1.2080287601       -0.9700594603
        0.8342356097        1.2226600962       -0.5521227092
        0.8342356097        1.2372914324       -0.3017965871
        0.8342356097        1.2519227686       -0.1584916867
        0.8342356097        1.2665541047       -0.0799896562
        0.8342356097        1.2811854409       -0.0388028286
        0.8342356097        1.2958167771       -0.0180930435
        0.8342356097        1.3104481133       -0.0081084875
        0.8342356097        1.3250794494       -0.0034916832
        0.8342356097        1.3397107856       -0.0014440236
        0.8342356097        1.3543421218       -0.0005730735
        0.8342356097        1.3689734579       -0.0002180083
        0.8342356097        1.3836047941       -0.0000794048
        0.8342356097        1.3982361303       -0.0000276596
        0.8342356097        1.4128674665       -0.0000092077
        0.8342356097        1.4274988026       -0.0000029273
        0.8342356097        1.4421301388        0.0000000000
        0.8342356097        1.4567614750        0.0000000000
        0.8342356097        1.4713928111        0.0000000000
        0.8342356097        1.4860241473        0.0000000000
        0.8342356097        1.5006554835        0.0000000000
        0.8342356097        1.5152868197        0.0000000000
        0.8342356097        1.5299181558        0.0000000000
        0.8342356097        1.5445494920        0.0000000000

        0.8490038251        0.0960472110        0.0000000000
        0.8490038251        0.1106785472        0.0000000000
        0.8490038251        0.1253098833        0.0000000000
        0.8490038251        0.1399412195        0.0000000000
        0.8490038251        0.1545725557        0.0000000000
        0.8490038251        0.1692038919        0.0000000000
        0.8490038251        0.1838352280        0.0000000000
        0.8490038251        0.1984665642        0.0000000000
        0.8490038251        0.2130979004        0.0000000000
        0.8490038251        0.2277292365       -0.0000011227
        0.8490038251        0.2423605727       -0.0000036318
        0.8490038251        0.2569919089       -0.0000113050
        0.8490038251        0.2716232451       -0.0000338722
        0.8490038251        0.2862545812       -0.0000976647
        0.8490038251        0.3008859174       -0.0002708136
        0.8490038251        0.3155172536       -0.0007213816
        0.8490038251        0.3301485897       -0.0018433520
        0.8490038251        0.3447799259       -0.0045116900
        0.8490038251        0.3594112621       -0.0105620135
        0.8490038251        0.3740425983       -0.0236241682
        0.8490038251        0.3886739344       -0.0504548185
        0.8490038251        0.4033052706       -0.1028892367
        0.8490038251        0.4179366068       -0.2004490841
        0.8490038251        0.4325679429       -0.3734946467
        0.8490038251        0.4471992791       -0.6665911091
        0.8490038251        0.4618306153       -1.1414390954
        0.8490038251        0.4764619515       -1.8782547154
        0.8490038251        0.4910932876       -2.9739180275
        0.8490038251        0.5057246238       -4.5348446270
        0.8490038251        0.5203559600       -6.6629642395
        0.8490038251        0.5349872962       -9.4349408521
        0.8490038251        0.5496186323      -12.8776734160
        0.8490038251        0.5642499685      -16.9459851035
        0.8490038251        0.5788813047      -21.5095955142
        0.8490038251        0.5935126408      -26.3550793755
        0.8490038251        0.6081439770      -31.2051327623
        0.8490038251        0.6227753132      -35.7535619346
        0.8490038251        0.6374066494      -39.7109860179
        0.8490038251        0.6520379855      -42.8532937917
        0.8490038251        0.6666693217      -45.0623364369
        0.8490038251        0.6813006579      -46.3473369828
        0.8490038251        0.6959319940      -46.8383082777
        0.8490038251        0.7105633302      -46.7506200536
        0.8490038251        0.7251946664      -46.3305835284
        0.8490038251        0.7398260026      -45.8000407532
        0.8490038251        0.7544573387      -45.3180498441
        0.8490038251        0.7690886749      -44.9689740583
        0.8490038251        0.7837200111      -44.7736962205
        0.8490038251        0.7983513472      -44.7118863003
        0.8490038251        0.8129826834      -44.7427666436
        0.8490038251        0.8276140196      -44.8182050052
        0.8490038251        0.8422453558      -44.8897397510
        0.8490038251        0.8568766919      -44.9151193973
        0.8490038251        0.8715080281      -44.8682442685
        0.8490038251        0.8861393643      -44.7507699014
        0.8490038251        0.9007707004      -44.5980356467
        0.8490038251        0.9154020366      -44.4706347515
        0.8490038251        0.9300333728      -44.4280512257
        0.8490038251        0.9446647090      -44.4906793087
        0.8490038251        0.9592960451      -44.6057313984
        0.8490038251        0.9739273813      -44.6346878064
        0.8490038251        0.9885587175      -44.3722647209
        0.8490038251        1.0031900536      -43.5928047128
        0.8490038251        1.0178213898      -42.1075065202
        0.8490038251        1.0324527260      -39.8121973140
        0.8490038251        1.0470840622      -36.7117179600
        0.8490038251        1.0617153983      -32.9182306286
        0.8490038251        1.0763467345      -28.6295941163
        0.8490038251        1.0909780707      -24.0966380328
        0.8490038251        1.1056094068      -19.5863464125
        0.8490038251        1.1202407430      -15.3457377365
        0.8490038251        1.1348720792      -11.5709054120
        0.8490038251        1.1495034154       -8.3862352038
        0.8490038251        1.1641347515       -5.8378514650
        0.8490038251        1.1787660877       -3.9019310350
        0.8490038251        1.1933974239       -2.5041313253
        0.8490038251        1.2080287601       -1.5434752032
        0.8490038251        1.2226600962       -0.9140425578
        0.8490038251        1.2372914324       -0.5202510634
        0.8490038251        1.2519227686       -0.2846839485
        0.8490038251        1.2665541047       -0.1497956204
        0.8490038251        1.2811854409       -0.0757986194
        0.8490038251        1.2958167771       -0.0368838721
        0.8490038251        1.3104481133       -0.0172556769
        0.8490038251        1.3250794494       -0.0077578400
        0.8490038251        1.3397107856       -0.0033490191
        0.8490038251        1.3543421218       -0.0013867360
        0.8490038251        1.3689734579       -0.0005500878
        0.8490038251        1.3836047941       -0.0002088002
        0.8490038251        1.3982361303       -0.0000757734
        0.8490038251        1.4128674665       -0.0000262805
        0.8490038251        1.4274988026       -0.0000087112
        0.8490038251        1.4421301388       -0.0000027625
        0.8490038251        1.4567614750        0.0000000000
        0.8490038251        1.4713928111        0.0000000000
        0.8490038251        1.4860241473        0.0000000000
        0.8490038251        1.5006554835        0.0000000000
        0.8490038251        1.5152868197        0.0000000000
        0.8490038251        1.5299181558        0.0000000000
        0.8490038251        1.5445494920        0.0000000000

        0.8637720404        0.0960472110        0.0000000000
        0.8637720404        0.1106785472        0.0000000000
        0.8637720404        0.1253098833        0.0000000000
        0.8637720404        0.1399412195        0.0000000000
        0.8637720404        0.1545725557        0.0000000000
        0.8637720404        0.1692038919        0.0000000000
        0.8637720404        0.1838352280        0.0000000000
        0.8637720404        0.1984665642        0.0000000000
        0.8637720404        0.2130979004        0.0000000000
        0.8637720404        0.2277292365        0.0000000000
        0.8637720404        0.2423605727       -0.0000011092
        0.8637720404        0.2569919089       -0.0000036176
        0.8637720404        0.2716232451       -0.0000113546
        0.8637720404        0.2862545812       -0.0000342739
        0.8637720404        0.3008859174       -0.0000993917
        0.8637720404        0.3155172536       -0.0002765175
        0.8637720404        0.3301485897       -0.0007368864
        0.8637720404        0.3447799259       -0.0018782067
        0.8637720404        0.3594112621       -0.0045734964
        0.8637720404        0.3740425983       -0.0106321203
        0.8637720404        0.3886739344       -0.0235947396
        0.8637720404        0.4033052706       -0.0500096638
        0.8637720404        0.4179366068       -0.1013423974
        0.8637720404        0.4325679429       -0.1966311883
        0.8637720404        0.4471992791       -0.3658794722
        0.8637720404        0.4618306153       -0.6539043627
        0.8637720404        0.4764619515       -1.1238704952
        0.8637720404        0.4910932876       -1.8590546474
        0.8637720404        0.5057246238       -2.9607545648
        0.8637720404        0.5203559600       -4.5401681253
        0.8637720404        0.5349872962       -6.7030311662
        0.8637720404        0.5496186323       -9.5278945893
        0.8637720404        0.5642499685      -13.0415225744
        0.8637720404        0.5788813047      -17.1969327262
        0.8637720404        0.5935126408      -21.8602335387
        0.8637720404        0.6081439770      -26.8115150964
        0.8637720404        0.6227753132      -31.7629860757
        0.8637720404        0.6374066494      -36.3945475263
        0.8637720404        0.6520379855      -40.4028949486
        0.8637720404        0.6666693217      -43.5551848461
        0.8637720404        0.6813006579      -45.7337803199
        0.8637720404        0.6959319940      -46.9575769048
        0.8637720404        0.7105633302      -47.3706594309
        0.8637720404        0.7251946664      -47.2002544200
        0.8637720404        0.7398260026      -46.6982946981
        0.8637720404        0.7544573387      -46.0872551977
        0.8637720404        0.7690886749      -45.5269281403
        0.8637720404        0.7837200111      -45.1068613889
        0.8637720404        0.7983513472      -44.8570442680
        0.8637720404        0.8129826834      -44.7644143436
        0.8637720404        0.8276140196      -44.7864950918
        0.8637720404        0.8422453558      -44.8614428301
        0.8637720404        0.8568766919      -44.9193826184
        0.8637720404        0.8715080281      -44.8992077363
        0.8637720404        0.8861393643      -44.7689280915
        0.8637720404        0.9007707004      -44.5409263297
        0.8637720404        0.9154020366      -44.2715070787
        0.8637720404        0.9300333728      -44.0394058612
        0.8637720404        0.9446647090      -43.9081954633
        0.8637720404        0.9592960451      -43.8869063926
        0.8637720404        0.9739273813      -43.9058422622
        0.8637720404        0.9885587175      -43.8185875335
        0.8637720404        1.0031900536      -43.4298844364
        0.8637720404        1.0178213898      -42.5388285119
        0.8637720404        1.0324527260      -40.9829798557
        0.8637720404        1.0470840622      -38.6721999746
        0.8637720404        1.0617153983      -35.6074254944
        0.8637720404        1.0763467345      -31.8842935726
        0.8637720404        1.0909780707      -27.6826745804
        0.8637720404        1.1056094068      -23.2428079388
        0.8637720404        1.1202407430      -18.8300494295
        0.8637720404        1.1348720792      -14.6939672552
        0.8637720404        1.1495034154      -11.0311611014
        0.8637720404        1.1641347515       -7.9613901055
        0.8637720404        1.1787660877       -5.5223192019
        0.8637720404        1.1933974239       -3.6815813158
        0.8637720404        1.2080287601       -2.3594994584
        0.8637720404        1.2226600962       -1.4541073064
        0.8637720404        1.2372914324       -0.8619382131
        0.8637720404        1.2519227686       -0.4915290542
        0.8637720404        1.2665541047       -0.2696964381
        0.8637720404        1.2811854409       -0.1423854568
        0.8637720404        1.2958167771       -0.0723187211
        0.8637720404        1.3104481133       -0.0353214749
        0.8637720404        1.3250794494       -0.0165764008
        0.8637720404        1.3397107856       -0.0074666897
        0.8637720404        1.3543421218       -0.0032240290
        0.8637720404        1.3689734579       -0.0013328058
        0.8637720404        1.3836047941       -0.0005270151
        0.8637720404        1.3982361303       -0.0001992309
        0.8637720404        1.4128674665       -0.0000720087
        0.8637720404        1.4274988026       -0.0000248933
        0.8637720404        1.4421301388       -0.0000082381
        0.8637720404        1.4567614750       -0.0000026105
        0.8637720404        1.4713928111        0.0000000000
        0.8637720404        1.4860241473        0.0000000000
        0.8637720404        1.5006554835        0.0000000000
        0.8637720404        1.5152868197        0.0000000000
        0.8637720404        1.5299181558        0.0000000000
        0.8637720404        1.5445494920        0.0000000000

        0.8785402558        0.0960472110        0.0000000000
        0.8785402558        0.1106785472        0.0000000000
        0.8785402558        0.1253098833        0.0000000000
        0.8785402558        0.1399412195        0.0000000000
        0.8785402558        0.1545725557        0.0000000000
        0.8785402558        0.1692038919        0.0000000000
        0.8785402558        0.1838352280        0.0000000000
        0.8785402558        0.1984665642        0.0000000000
        0.8785402558        0.2130979004        0.0000000000
        0.8785402558        0.2277292365        0.0000000000
        0.8785402558        0.2423605727        0.0000000000
        0.8785402558        0.2569919089       -0.0000011119
        0.8785402558        0.2716232451       -0.0000036565
        0.8785402558        0.2862545812       -0.0000115490
        0.8785402558        0.3008859174       -0.0000349921
        0.8785402558        0.3155172536       -0.0001015527
        0.8785402558        0.3301485897       -0.0002818776
        0.8785402558        0.3447799259       -0.0007473985
        0.8785402558        0.3594112621       -0.0018917031
        0.8785402558        0.3740425983       -0.0045698161
        0.8785402558        0.3886739344       -0.0105411996
        0.8785402558        0.4033052706       -0.0232414878
        0.8785402558        0.4179366068       -0.0490489067
        0.8785402558        0.4325679429       -0.0992362493
        0.8785402558        0.4471992791       -0.1927683217
        0.8785402558        0.4618306153       -0.3599481216
        0.8785402558        0.4764619515       -0.6465531761
        0.8785402558        0.4910932876       -1.1175149621
        0.8785402558        0.5057246238       -1.8585119349
        0.8785402558        0.5203559600       -2.9733975402
        0.8785402558        0.5349872962       -4.5755745882
        0.8785402558        0.5496186323       -6.7724871628
        0.8785402558        0.5642499685       -9.6441785536
        0.8785402558        0.5788813047      -13.2188753738
        0.8785402558        0.5935126408      -17.4502851834
        0.8785402558        0.6081439770      -22.2024224055
        0.8785402558        0.6227753132      -27.2480908765
        0.8785402558        0.6374066494      -32.2861713373
        0.8785402558        0.6520379855      -36.9797186484
        0.8785402558        0.6666693217      -41.0109537102
        0.8785402558        0.6813006579      -44.1415247259
        0.8785402558        0.6959319940      -46.2603896368
        0.8785402558        0.7105633302      -47.4021061309
        0.8785402558        0.7251946664      -47.7276731302
        0.8785402558        0.7398260026      -47.4750817991
        0.8785402558        0.7544573387      -46.8990589665
        0.8785402558        0.7690886749      -46.2213788740
        0.8785402558        0.7837200111      -45.6037891316
        0.8785402558        0.7983513472      -45.1421575275
        0.8785402558        0.8129826834      -44.8721653000
        0.8785402558        0.8276140196      -44.7778957209
        0.8785402558        0.8422453558      -44.8015794136
        0.8785402558        0.8568766919      -44.8583653829
        0.8785402558        0.8715080281      -44.8593212911
        0.8785402558        0.8861393643      -44.7395707731
        0.8785402558        0.9007707004      -44.4817194457
        0.8785402558        0.9154020366      -44.1231191334
        0.8785402558        0.9300333728      -43.7410888658
        0.8785402558        0.9446647090      -43.4200448472
        0.8785402558        0.9592960451      -43.2128829407
        0.8785402558        0.9739273813      -43.1112628077
        0.8785402558        0.9885587175      -43.0348895222
        0.8785402558        1.0031900536      -42.8416356975
        0.8785402558        1.0178213898      -42.3531589561
        0.8785402558        1.0324527260      -41.3878419882
        0.8785402558        1.0470840622      -39.7943095828
        0.8785402558        1.0617153983      -37.4814609325
        0.8785402558        1.0763467345      -34.4417738936
        0.8785402558        1.0909780707      -30.7632244921
        0.8785402558        1.1056094068      -26.6242538748
        0.8785402558        1.1202407430      -22.2689275533
        0.8785402558        1.1348720792      -17.9659726690
        0.8785402558        1.1495034154      -13.9622953385
        0.8785402558        1.1641347515      -10.4443690732
        0.8785402558        1.1787660877       -7.5175757032
        0.8785402558        1.1933974239       -5.2061798299
        0.8785402558        1.2080287601       -3.4693729647
        0.8785402558        1.2226600962       -2.2250902006
        0.8785402558        1.2372914324       -1.3736919161
        0.8785402558        1.2519227686       -0.8164778377
        0.8785402558        1.2665541047       -0.4672431550
        0.8785402558        1.2811854409       -0.2574163433
        0.8785402558        1.2958167771       -0.1364736091
        0.8785402558        1.3104481133       -0.0695740535
        0.8785402558        1.3250794494       -0.0340681881
        0.8785402558        1.3397107856       -0.0160021958
        0.8785402558        1.3543421218       -0.0072006417
        0.8785402558        1.3689734579       -0.0031007590
        0.8785402558        1.3836047941       -0.0012770523
        0.8785402558        1.3982361303       -0.0005029796
        0.8785402558        1.4128674665       -0.0001895108
        0.8785402558        1.4274988026       -0.0000683418
        0.8785402558        1.4421301388       -0.0000236022
        0.8785402558        1.4567614750       -0.0000078058
        0.8785402558        1.4713928111       -0.0000024701
        0.8785402558        1.4860241473        0.0000000000
        0.8785402558        1.5006554835        0.0000000000
        0.8785402558        1.5152868197        0.0000000000
        0.8785402558        1.5299181558        0.0000000000
        0.8785402558        1.5445494920        0.0000000000

        0.8933084712        0.0960472110        0.0000000000
        0.8933084712        0.1106785472        0.0000000000
        0.8933084712        0.1253098833        0.0000000000
        0.8933084712        0.1399412195        0.0000000000
        0.8933084712        0.1545725557        0.0000000000
        0.8933084712        0.1692038919        0.0000000000
        0.8933084712        0.1838352280        0.0000000000
        0.8933084712        0.1984665642        0.0000000000
        0.8933084712        0.2130979004        0.0000000000
        0.8933084712        0.2277292365        0.0000000000
        0.8933084712        0.2423605727        0.0000000000
        0.8933084712        0.2569919089        0.0000000000
        0.8933084712        0.2716232451       -0.0000011304
        0.8933084712        0.2862545812       -0.0000037326
        0.8933084712        0.3008859174       -0.0000118020
        0.8933084712        0.3155172536       -0.0000356843
        0.8933084712        0.3301485897       -0.0001030532
        0.8933084712        0.3447799259       -0.0002840427
        0.8933084712        0.3594112621       -0.0007470989
        0.8933084712        0.3740425983       -0.0018760031
        0.8933084712        0.3886739344       -0.0045017000
        0.8933084712        0.4033052706       -0.0103372263
        0.8933084712        0.4179366068       -0.0227503836
        0.8933084712        0.4325679429       -0.0480580772
        0.8933084712        0.4471992791       -0.0975519194
        0.8933084712        0.4618306153       -0.1904135799
        0.8933084712        0.4764619515       -0.3574794381
        0.8933084712        0.4910932876       -0.6454170930
        0.8933084712        0.5057246238       -1.1203141858
        0.8933084712        0.5203559600       -1.8691131418
        0.8933084712        0.5349872962       -2.9970092232
        0.8933084712        0.5496186323       -4.6191015923
        0.8933084712        0.5642499685       -6.8453524844
        0.8933084712        0.5788813047       -9.7592275991
        0.8933084712        0.5935126408      -13.3921755843
        0.8933084712        0.6081439770      -17.6982845634
        0.8933084712        0.6227753132      -22.5357914425
        0.8933084712        0.6374066494      -27.6637800137
        0.8933084712        0.6520379855      -32.7616988383
        0.8933084712        0.6666693217      -37.4743839893
        0.8933084712        0.6813006579      -41.4758990955
        0.8933084712        0.6959319940      -44.5351004844
        0.8933084712        0.7105633302      -46.5608241739
        0.8933084712        0.7251946664      -47.6102148859
        0.8933084712        0.7398260026      -47.8588073261
        0.8933084712        0.7544573387      -47.5470269410
        0.8933084712        0.7690886749      -46.9247685271
        0.8933084712        0.7837200111      -46.2101876431
        0.8933084712        0.7983513472      -45.5666841500
        0.8933084712        0.8129826834      -45.0930251911
        0.8933084712        0.8276140196      -44.8209263063
        0.8933084712        0.8422453558      -44.7195132942
        0.8933084712        0.8568766919      -44.7100339399
        0.8933084712        0.8715080281      -44.6923678927
        0.8933084712        0.8861393643      -44.5784108021
        0.8933084712        0.9007707004      -44.3214968554
        0.8933084712        0.9154020366      -43.9305098696
        0.8933084712        0.9300333728      -43.4630974719
        0.8933084712        0.9446647090      -43.0010705600
        0.8933084712        0.9592960451      -42.6177376869
        0.8933084712        0.9739273813      -42.3485060826
        0.8933084712        0.9885587175      -42.1728314146
        0.8933084712        1.0031900536      -42.0102487467
        0.8933084712        1.0178213898      -41.7289359150
        0.8933084712        1.0324527260      -41.1638022033
        0.8933084712        1.0470840622      -40.1418911203
        0.8933084712        1.0617153983      -38.5135458462
        0.8933084712        1.0763467345      -36.1860868630
        0.8933084712        1.0909780707      -33.1529268836
        0.8933084712        1.1056094068      -29.5082283795
        0.8933084712        1.1202407430      -25.4390457884
        0.8933084712        1.1348720792      -21.1941400105
        0.8933084712        1.1495034154      -17.0378588107
        0.8933084712        1.1641347515      -13.2032978828
        0.8933084712        1.1787660877       -9.8581461684
        0.8933084712        1.1933974239       -7.0902537039
        0.8933084712        1.2080287601       -4.9121531308
        0.8933084712        1.2226600962       -3.2784013967
        0.8933084712        1.2372914324       -2.1080752253
        0.8933084712        1.2519227686       -1.3061042907
        0.8933084712        1.2665541047       -0.7796529453
        0.8933084712        1.2811854409       -0.4482234015
        0.8933084712        1.2958167771       -0.2479880889
        0.8933084712        1.3104481133       -0.1318930578
        0.8933084712        1.3250794494       -0.0673401575
        0.8933084712        1.3397107856       -0.0329598537
        0.8933084712        1.3543421218       -0.0154473188
        0.8933084712        1.3689734579       -0.0069271997
        0.8933084712        1.3836047941       -0.0029716218
        0.8933084712        1.3982361303       -0.0012196538
        0.8933084712        1.4128674665       -0.0004791374
        0.8933084712        1.4274988026       -0.0001802280
        0.8933084712        1.4421301388       -0.0000649199
        0.8933084712        1.4567614750       -0.0000223836
        0.8933084712        1.4713928111       -0.0000073796
        0.8933084712        1.4860241473       -0.0000023251
        0.8933084712        1.5006554835        0.0000000000
        0.8933084712        1.5152868197        0.0000000000
        0.8933084712        1.5299181558        0.0000000000
        0.8933084712        1.5445494920        0.0000000000

        0.9080766866        0.0960472110        0.0000000000
        0.9080766866        0.1106785472        0.0000000000
        0.9080766866        0.1253098833        0.0000000000
        0.9080766866        0.1399412195        0.0000000000
        0.9080766866        0.1545725557        0.0000000000
        0.9080766866        0.1692038919        0.0000000000
        0.9080766866        0.1838352280        0.0000000000
        0.9080766866        0.1984665642        0.0000000000
        0.9080766866        0.2130979004        0.0000000000
        0.9080766866        0.2277292365        0.0000000000
        0.9080766866        0.2423605727        0.0000000000
        0.9080766866        0.2569919089        0.0000000000
        0.9080766866        0.2716232451        0.0000000000
        0.9080766866        0.2862545812       -0.0000011555
        0.9080766866        0.3008859174       -0.0000038079
        0.9080766866        0.3155172536       -0.0000119821
        0.9080766866        0.3301485897       -0.0000359756
        0.9080766866        0.3447799259       -0.0001030502
        0.9080766866        0.3594112621       -0.0002817507
        0.9080766866        0.3740425983       -0.0007360044
        0.9080766866        0.3886739344       -0.0018394574
        0.9080766866        0.4033052706       -0.0044051118
        0.9080766866        0.4179366068       -0.0101230022
        0.9080766866        0.4325679429       -0.0223477335
        0.9080766866        0.4471992791       -0.0474257431
        0.9080766866        0.4618306153       -0.0967674666
        0.9080766866        0.4764619515       -0.1898016242
        0.9080766866        0.4910932876       -0.3577438358
        0.9080766866        0.5057246238       -0.6477451051
        0.9080766866        0.5203559600       -1.1264951426
        0.9080766866        0.5349872962       -1.8818469593
        0.9080766866        0.5496186323       -3.0206500853
        0.9080766866        0.5642499685       -4.6608885939
        0.9080766866        0.5788813047       -6.9166023528
        0.9080766866        0.5935126408       -9.8751987289
        0.9080766866        0.6081439770      -13.5689810291
        0.9080766866        0.6227753132      -17.9461404117
        0.9080766866        0.6374066494      -22.8503062926
        0.9080766866        0.6520379855      -28.0198360143
        0.9080766866        0.6666693217      -33.1153295963
        0.9080766866        0.6813006579      -37.7748374059
        0.9080766866        0.6959319940      -41.6835749386
        0.9080766866        0.7105633302      -44.6357343977
        0.9080766866        0.7251946664      -46.5672554912
        0.9080766866        0.7398260026      -47.5509790895
        0.9080766866        0.7544573387      -47.7618935271
        0.9080766866        0.7690886749      -47.4297296224
        0.9080766866        0.7837200111      -46.7942794261
        0.9080766866        0.7983513472      -46.0700874492
        0.9080766866        0.8129826834      -45.4203123888
        0.9080766866        0.8276140196      -44.9391796324
        0.9080766866        0.8422453558      -44.6458422234
        0.9080766866        0.8568766919      -44.4937179055
        0.9080766866        0.8715080281      -44.3954977513
        0.9080766866        0.8861393643      -44.2573127856
        0.9080766866        0.9007707004      -44.0109049777
        0.9080766866        0.9154020366      -43.6333426876
        0.9080766866        0.9300333728      -43.1492683414
        0.9080766866        0.9446647090      -42.6174559589
        0.9080766866        0.9592960451      -42.1081090617
        0.9080766866        0.9739273813      -41.6784117897
        0.9080766866        0.9885587175      -41.3521267508
        0.9080766866        1.0031900536      -41.1063043245
        0.9080766866        1.0178213898      -40.8660988684
        0.9080766866        1.0324527260      -40.5081756499
        0.9080766866        1.0470840622      -39.8738736922
        0.9080766866        1.0617153983      -38.7934188751
        0.9080766866        1.0763467345      -37.1200477916
        0.9080766866        1.0909780707      -34.7677706607
        0.9080766866        1.1056094068      -31.7415496329
        0.9080766866        1.1202407430      -28.1481079937
        0.9080766866        1.1348720792      -24.1813757408
        0.9080766866        1.1495034154      -20.0862241735
        0.9080766866        1.1641347515      -16.1122508364
        0.9080766866        1.1787660877      -12.4716843825
        0.9080766866        1.1933974239       -9.3117387953
        0.9080766866        1.2080287601       -6.7051033204
        0.9080766866        1.2226600962       -4.6563326967
        0.9080766866        1.2372914324       -3.1185570311
        0.9080766866        1.2519227686       -2.0141505320
        0.9080766866        1.2665541047       -1.2540057155
        0.9080766866        1.2811854409       -0.7520595836
        0.9080766866        1.2958167771       -0.4339664687
        0.9080766866        1.3104481133       -0.2406016432
        0.9080766866        1.3250794494       -0.1279804260
        0.9080766866        1.3397107856       -0.0652289846
        0.9080766866        1.3543421218       -0.0318280885
        0.9080766866        1.3689734579       -0.0148620918
        0.9080766866        1.3836047941       -0.0066413399
        0.9080766866        1.3982361303       -0.0028408414
        0.9080766866        1.4128674665       -0.0011634842
        0.9080766866        1.4274988026       -0.0004562503
        0.9080766866        1.4421301388       -0.0001712469
        0.9080766866        1.4567614750       -0.0000614688
        0.9080766866        1.4713928111       -0.0000210754
        0.9080766866        1.4860241473       -0.0000068949
        0.9080766866        1.5006554835       -0.0000021479
        0.9080766866        1.5152868197        0.0000000000
        0.9080766866        1.5299181558        0.0000000000
        0.9080766866        1.5445494920        0.0000000000

        0.9228449019        0.0960472110        0.0000000000
        0.9228449019        0.1106785472        0.0000000000
        0.9228449019        0.1253098833        0.0000000000
        0.9228449019        0.1399412195        0.0000000000
        0.9228449019        0.1545725557        0.0000000000
        0.9228449019        0.1692038919        0.0000000000
        0.9228449019        0.1838352280        0.0000000000
        0.9228449019        0.1984665642        0.0000000000
        0.9228449019        0.2130979004        0.0000000000
        0.9228449019        0.2277292365        0.0000000000
        0.9228449019        0.2423605727        0.0000000000
        0.9228449019        0.2569919089        0.0000000000
        0.9228449019        0.2716232451        0.0000000000
        0.9228449019        0.2862545812        0.0000000000
        0.9228449019        0.3008859174       -0.0000011738
        0.9228449019        0.3155172536       -0.0000038409
        0.9228449019        0.3301485897       -0.0000119866
        0.9228449019        0.3447799259       -0.0000356930
        0.9228449019        0.3594112621       -0.0001015246
        0.9228449019        0.3740425983       -0.0002762232
        0.9228449019        0.3886739344       -0.0007199801
        0.9228449019        0.4033052706       -0.0018004048
        0.9228449019        0.4179366068       -0.0043240375
        0.9228449019        0.4325679429       -0.0099804614
        0.9228449019        0.4471992791       -0.0221419282
        0.9228449019        0.4618306153       -0.0472047821
        0.9228449019        0.4764619515       -0.0966693369
        0.9228449019        0.4910932876       -0.1900914976
        0.9228449019        0.5057246238       -0.3588600652
        0.9228449019        0.5203559600       -0.6504305952
        0.9228449019        0.5349872962       -1.1321775006
        0.9228449019        0.5496186323       -1.8934426927
        0.9228449019        0.5642499685       -3.0437520454
        0.9228449019        0.5788813047       -4.7047609005
        0.9228449019        0.5935126408       -6.9937300360
        0.9228449019        0.6081439770       -9.9979054253
        0.9228449019        0.6227753132      -13.7426237106
        0.9228449019        0.6374066494      -18.1608657527
        0.9228449019        0.6520379855      -23.0761394181
        0.9228449019        0.6666693217      -28.2104276546
        0.9228449019        0.6813006579      -33.2219467377
        0.9228449019        0.6959319940      -37.7652623060
        0.9228449019        0.7105633302      -41.5554177349
        0.9228449019        0.7251946664      -44.4155127961
        0.9228449019        0.7398260026      -46.2955728616
        0.9228449019        0.7544573387      -47.2636210757
        0.9228449019        0.7690886749      -47.4785926491
        0.9228449019        0.7837200111      -47.1549981044
        0.9228449019        0.7983513472      -46.5248164871
        0.9228449019        0.8129826834      -45.7996330059
        0.9228449019        0.8276140196      -45.1378844452
        0.9228449019        0.8422453558      -44.6246568718
        0.9228449019        0.8568766919      -44.2700789228
        0.9228449019        0.8715080281      -44.0263480864
        0.9228449019        0.8861393643      -43.8165922926
        0.9228449019        0.9007707004      -43.5653976351
        0.9228449019        0.9154020366      -43.2222128157
        0.9228449019        0.9300333728      -42.7730480757
        0.9228449019        0.9446647090      -42.2400967549
        0.9228449019        0.9592960451      -41.6715753670
        0.9228449019        0.9739273813      -41.1252677272
        0.9228449019        0.9885587175      -40.6495592483
        0.9228449019        1.0031900536      -40.2654321521
        0.9228449019        1.0178213898      -39.9521975233
        0.9228449019        1.0324527260      -39.6393485987
        0.9228449019        1.0470840622      -39.2073576930
        0.9228449019        1.0617153983      -38.5006611158
        0.9228449019        1.0763467345      -37.3543978900
        0.9228449019        1.0909780707      -35.6315531162
        0.9228449019        1.1056094068      -33.2609357841
        0.9228449019        1.1202407430      -30.2631745582
        0.9228449019        1.1348720792      -26.7547888107
        0.9228449019        1.1495034154      -22.9284202924
        0.9228449019        1.1641347515      -19.0160130255
        0.9228449019        1.1787660877      -15.2466460200
        0.9228449019        1.1933974239      -11.8104247863
        0.9228449019        1.2080287601       -8.8359034074
        0.9228449019        1.2226600962       -6.3834270530
        0.9228449019        1.2372914324       -4.4523142047
        0.9228449019        1.2519227686       -2.9968553236
        0.9228449019        1.2665541047       -1.9451762381
        0.9228449019        1.2811854409       -1.2160745109
        0.9228449019        1.2958167771       -0.7312004364
        0.9228449019        1.3104481133       -0.4221993933
        0.9228449019        1.3250794494       -0.2337784737
        0.9228449019        1.3397107856       -0.1240099543
        0.9228449019        1.3543421218       -0.0629840177
        0.9228449019        1.3689734579       -0.0306238206
        0.9228449019        1.3836047941       -0.0142555325
        0.9228449019        1.3982361303       -0.0063540725
        0.9228449019        1.4128674665       -0.0027116461
        0.9228449019        1.4274988026       -0.0011075226
        0.9228449019        1.4421301388       -0.0004325961
        0.9228449019        1.4567614750       -0.0001614159
        0.9228449019        1.4713928111       -0.0000574631
        0.9228449019        1.4860241473       -0.0000194935
        0.9228449019        1.5006554835       -0.0000062916
        0.9228449019        1.5152868197       -0.0000019301
        0.9228449019        1.5299181558        0.0000000000
        0.9228449019        1.5445494920        0.0000000000

        0.9376131173        0.0960472110        0.0000000000
        0.9376131173        0.1106785472        0.0000000000
        0.9376131173        0.1253098833        0.0000000000
        0.9376131173        0.1399412195        0.0000000000
        0.9376131173        0.1545725557        0.0000000000
        0.9376131173        0.1692038919        0.0000000000
        0.9376131173        0.1838352280        0.0000000000
        0.9376131173        0.1984665642        0.0000000000
        0.9376131173        0.2130979004        0.0000000000
        0.9376131173        0.2277292365        0.0000000000
        0.9376131173        0.2423605727        0.0000000000
        0.9376131173        0.2569919089        0.0000000000
        0.9376131173        0.2716232451        0.0000000000
        0.9376131173        0.2862545812        0.0000000000
        0.9376131173        0.3008859174        0.0000000000
        0.9376131173        0.3155172536       -0.0000011747
        0.9376131173        0.3301485897       -0.0000038119
        0.9376131173        0.3447799259       -0.0000118095
        0.9376131173        0.3594112621       -0.0000349877
        0.9376131173        0.3740425983       -0.0000992808
        0.9376131173        0.3886739344       -0.0002702215
        0.9376131173        0.4033052706       -0.0007062270
        0.9376131173        0.4179366068       -0.0017734084
        0.9376131173        0.4325679429       -0.0042792095
        0.9376131173        0.4471992791       -0.0099196465
        0.9376131173        0.4618306153       -0.0220810046
        0.9376131173        0.4764619515       -0.0471799567
        0.9376131173        0.4910932876       -0.0967431756
        0.9376131173        0.5057246238       -0.1903827322
        0.9376131173        0.5203559600       -0.3596697039
        0.9376131173        0.5349872962       -0.6525881727
        0.9376131173        0.5496186323       -1.1377102376
        0.9376131173        0.5642499685       -1.9064612909
        0.9376131173        0.5788813047       -3.0709893284
        0.9376131173        0.5935126408       -4.7546660223
        0.9376131173        0.6081439770       -7.0729415314
        0.9376131173        0.6227753132      -10.1049826490
        0.9376131173        0.6374066494      -13.8612354575
        0.9376131173        0.6520379855      -18.2569934464
        0.9376131173        0.6666693217      -23.1038506157
        0.9376131173        0.6813006579      -28.1267237952
        0.9376131173        0.6959319940      -33.0046035917
        0.9376131173        0.7105633302      -37.4234196284
        0.9376131173        0.7251946664      -41.1255858606
        0.9376131173        0.7398260026      -43.9448909136
        0.9376131173        0.7544573387      -45.8231337518
        0.9376131173        0.7690886749      -46.8099263483
        0.9376131173        0.7837200111      -47.0473386401
        0.9376131173        0.7983513472      -46.7402583184
        0.9376131173        0.8129826834      -46.1158317861
        0.9376131173        0.8276140196      -45.3805570631
        0.9376131173        0.8422453558      -44.6865413185
        0.9376131173        0.8568766919      -44.1154734486
        0.9376131173        0.8715080281      -43.6816606576
        0.9376131173        0.8861393643      -43.3490442811
        0.9376131173        0.9007707004      -43.0548144056
        0.9376131173        0.9154020366      -42.7334195409
        0.9376131173        0.9300333728      -42.3366550246
        0.9376131173        0.9446647090      -41.8465389407
        0.9376131173        0.9592960451      -41.2785244276
        0.9376131173        0.9739273813      -40.6745024017
        0.9376131173        0.9885587175      -40.0878064500
        0.9376131173        1.0031900536      -39.5643873834
        0.9376131173        1.0178213898      -39.1243537705
        0.9376131173        1.0324527260      -38.7470393909
        0.9376131173        1.0470840622      -38.3624824156
        0.9376131173        1.0617153983      -37.8529994000
        0.9376131173        1.0763467345      -37.0683687771
        0.9376131173        1.0909780707      -35.8547801493
        0.9376131173        1.1056094068      -34.0917009025
        0.9376131173        1.1202407430      -31.7257601424
        0.9376131173        1.1348720792      -28.7903437378
        0.9376131173        1.1495034154      -25.4044150401
        0.9376131173        1.1641347515      -21.7513545962
        0.9376131173        1.1787660877      -18.0447448852
        0.9376131173        1.1933974239      -14.4909779494
        0.9376131173        1.2080287601      -11.2581558533
        0.9376131173        1.2226600962       -8.4576950582
        0.9376131173        1.2372914324       -6.1404444010
        0.9376131173        1.2519227686       -4.3046183837
        0.9376131173        1.2665541047       -2.9102069494
        0.9376131173        1.2811854409       -1.8945520980
        0.9376131173        1.2958167771       -1.1857012495
        0.9376131173        1.3104481133       -0.7123283382
        0.9376131173        1.3250794494       -0.4103148122
        0.9376131173        1.3397107856       -0.2264486254
        0.9376131173        1.3543421218       -0.1196999084
        0.9376131173        1.3689734579       -0.0605974914
        0.9376131173        1.3836047941       -0.0293790399
        0.9376131173        1.3982361303       -0.0136384183
        0.9376131173        1.4128674665       -0.0060594835
        0.9376131173        1.4274988026       -0.0025746641
        0.9376131173        1.4421301388       -0.0010451424
        0.9376131173        1.4567614750       -0.0004048356
        0.9376131173        1.4713928111       -0.0001494481
        0.9376131173        1.4860241473       -0.0000525180
        0.9376131173        1.5006554835       -0.0000175460
        0.9376131173        1.5152868197       -0.0000055681
        0.9376131173        1.5299181558       -0.0000016753
        0.9376131173        1.5445494920        0.0000000000

        0.9523813327        0.0960472110        0.0000000000
        0.9523813327        0.1106785472        0.0000000000
        0.9523813327        0.1253098833        0.0000000000
        0.9523813327        0.1399412195        0.0000000000
        0.9523813327        0.1545725557        0.0000000000
        0.9523813327        0.1692038919        0.0000000000
        0.9523813327        0.1838352280        0.0000000000
        0.9523813327        0.1984665642        0.0000000000
        0.9523813327        0.2130979004        0.0000000000
        0.9523813327        0.2277292365        0.0000000000
        0.9523813327        0.2423605727        0.0000000000
        0.9523813327        0.2569919089        0.0000000000
        0.9523813327        0.2716232451        0.0000000000
        0.9523813327        0.2862545812        0.0000000000
        0.9523813327        0.3008859174        0.0000000000
        0.9523813327        0.3155172536        0.0000000000
        0.9523813327        0.3301485897       -0.0000011567
        0.9523813327        0.3447799259       -0.0000037345
        0.9523813327        0.3594112621       -0.0000115426
        0.9523813327        0.3740425983       -0.0000342062
        0.9523813327        0.3886739344       -0.0000973128
        0.9523813327        0.4033052706       -0.0002659193
        0.9523813327        0.4179366068       -0.0006980859
        0.9523813327        0.4325679429       -0.0017600700
        0.9523813327        0.4471992791       -0.0042600658
        0.9523813327        0.4618306153       -0.0098943489
        0.9523813327        0.4764619515       -0.0220468275
        0.9523813327        0.4910932876       -0.0471317428
        0.9523813327        0.5057246238       -0.0966982399
        0.9523813327        0.5203559600       -0.1904841403
        0.9523813327        0.5349872962       -0.3604457060
        0.9523813327        0.5496186323       -0.6554066436
        0.9523813327        0.5642499685       -1.1452829626
        0.9523813327        0.5788813047       -1.9228949621
        0.9523813327        0.5935126408       -3.1005145235
        0.9523813327        0.6081439770       -4.7982495835
        0.9523813327        0.6227753132       -7.1230219691
        0.9523813327        0.6374066494      -10.1405394119
        0.9523813327        0.6520379855      -13.8471292398
        0.9523813327        0.6666693217      -18.1509651777
        0.9523813327        0.6813006579      -22.8706073868
        0.9523813327        0.6959319940      -27.7529578171
        0.9523813327        0.7105633302      -32.5060670442
        0.9523813327        0.7251946664      -36.8388598444
        0.9523813327        0.7398260026      -40.5008046707
        0.9523813327        0.7544573387      -43.3167660493
        0.9523813327        0.7690886749      -45.2122781287
        0.9523813327        0.7837200111      -46.2228629026
        0.9523813327        0.7983513472      -46.4820500620
        0.9523813327        0.8129826834      -46.1889706125
        0.9523813327        0.8276140196      -45.5646387376
        0.9523813327        0.8422453558      -44.8101060323
        0.9523813327        0.8568766919      -44.0767336648
        0.9523813327        0.8715080281      -43.4521144418
        0.9523813327        0.8861393643      -42.9601325432
        0.9523813327        0.9007707004      -42.5723806634
        0.9523813327        0.9154020366      -42.2283649744
        0.9523813327        0.9300333728      -41.8606955093
        0.9523813327        0.9446647090      -41.4189534569
        0.9523813327        0.9592960451      -40.8850484380
        0.9523813327        0.9739273813      -40.2757172967
        0.9523813327        0.9885587175      -39.6330510823
        0.9523813327        1.0031900536      -39.0079543062
        0.9523813327        1.0178213898      -38.4418902639
        0.9523813327        1.0324527260      -37.9502520916
        0.9523813327        1.0470840622      -37.5092913063
        0.9523813327        1.0617153983      -37.0492827972
        0.9523813327        1.0763467345      -36.4578796955
        0.9523813327        1.0909780707      -35.5965335297
        0.9523813327        1.1056094068      -34.3285619468
        0.9523813327        1.1202407430      -32.5521582469
        0.9523813327        1.1348720792      -30.2286361844
        0.9523813327        1.1495034154      -27.3971510871
        0.9523813327        1.1641347515      -24.1713606749
        0.9523813327        1.1787660877      -20.7191266427
        0.9523813327        1.1933974239      -17.2315030665
        0.9523813327        1.2080287601      -13.8901869018
        0.9523813327        1.2226600962      -10.8420725710
        0.9523813327        1.2372914324       -8.1857312073
        0.9523813327        1.2519227686       -5.9696054964
        0.9523813327        1.2665541047       -4.1982376250
        0.9523813327        1.2811854409       -2.8422744545
        0.9523813327        1.2958167771       -1.8494224783
        0.9523813327        1.3104481133       -1.1550615768
        0.9523813327        1.3250794494       -0.6917971726
        0.9523813327        1.3397107856       -0.3971278065
        0.9523813327        1.3543421218       -0.2184455901
        0.9523813327        1.3689734579       -0.1151146244
        0.9523813327        1.3836047941       -0.0580974036
        0.9523813327        1.3982361303       -0.0280665104
        0.9523813327        1.4128674665       -0.0129682182
        0.9523813327        1.4274988026       -0.0057252515
        0.9523813327        1.4421301388       -0.0024123357
        0.9523813327        1.4567614750       -0.0009689361
        0.9523813327        1.4713928111       -0.0003705695
        0.9523813327        1.4860241473       -0.0001348045
        0.9523813327        1.5006554835       -0.0000465954
        0.9523813327        1.5152868197       -0.0000152905
        0.9523813327        1.5299181558       -0.0000047574
        0.9523813327        1.5445494920       -0.0000014026

        0.9671495481        0.0960472110        0.0000000000
        0.9671495481        0.1106785472        0.0000000000
        0.9671495481        0.1253098833        0.0000000000
        0.9671495481        0.1399412195        0.0000000000
        0.9671495481        0.1545725557        0.0000000000
        0.9671495481        0.1692038919        0.0000000000
        0.9671495481        0.1838352280        0.0000000000
        0.9671495481        0.1984665642        0.0000000000
        0.9671495481        0.2130979004        0.0000000000
        0.9671495481        0.2277292365        0.0000000000
        0.9671495481        0.2423605727        0.0000000000
        0.9671495481        0.2569919089        0.0000000000
        0.9671495481        0.2716232451        0.0000000000
        0.9671495481        0.2862545812        0.0000000000
        0.9671495481        0.3008859174        0.0000000000
        0.9671495481        0.3155172536        0.0000000000
        0.9671495481        0.3301485897        0.0000000000
        0.9671495481        0.3447799259       -0.0000011307
        0.9671495481        0.3594112621       -0.0000036501
        0.9671495481        0.3740425983       -0.0000113065
        0.9671495481        0.3886739344       -0.0000336335
        0.9671495481        0.4033052706       -0.0000960817
        0.9671495481        0.4179366068       -0.0002635447
        0.9671495481        0.4325679429       -0.0006937757
        0.9671495481        0.4471992791       -0.0017520706
        0.9671495481        0.4618306153       -0.0042438172
        0.9671495481        0.4764619515       -0.0098595619
        0.9671495481        0.4910932876       -0.0219781480
        0.9671495481        0.5057246238       -0.0470288229
        0.9671495481        0.5203559600       -0.0966476999
        0.9671495481        0.5349872962       -0.1908217148
        0.9671495481        0.5496186323       -0.3620016328
        0.9671495481        0.5642499685       -0.6596788339
        0.9671495481        0.5788813047       -1.1541277470
        0.9671495481        0.5935126408       -1.9371136939
        0.9671495481        0.6081439770       -3.1168919265
        0.9671495481        0.6227753132       -4.8055138010
        0.9671495481        0.6374066494       -7.0987085029
        0.9671495481        0.6520379855      -10.0518186972
        0.9671495481        0.6666693217      -13.6577628623
        0.9671495481        0.6813006579      -17.8331091175
        0.9671495481        0.6959319940      -22.4160019134
        0.9671495481        0.7105633302      -27.1767656584
        0.9671495481        0.7251946664      -31.8405037946
        0.9671495481        0.7398260026      -36.1205913011
        0.9671495481        0.7544573387      -39.7601480094
        0.9671495481        0.7690886749      -42.5741452457
        0.9671495481        0.7837200111      -44.4805677852
        0.9671495481        0.7983513472      -45.5099424209
        0.9671495481        0.8129826834      -45.7900570509
        0.9671495481        0.8276140196      -45.5122768876
        0.9671495481        0.8422453558      -44.8909130574
        0.9671495481        0.8568766919      -44.1254567503
        0.9671495481        0.8715080281      -43.3709975355
        0.9671495481        0.8861393643      -42.7196666124
        0.9671495481        0.9007707004      -42.1960092071
        0.9671495481        0.9154020366      -41.7682784236
        0.9671495481        0.9300333728      -41.3732161360
        0.9671495481        0.9446647090      -40.9459673924
        0.9671495481        0.9592960451      -40.4441734357
        0.9671495481        0.9739273813      -39.8586680458
        0.9671495481        0.9885587175      -39.2102874464
        0.9671495481        1.0031900536      -38.5379593079
        0.9671495481        1.0178213898      -37.8841317640
        0.9671495481        1.0324527260      -37.2808364201
        0.9671495481        1.0470840622      -36.7370570094
        0.9671495481        1.0617153983      -36.2281763950
        0.9671495481        1.0763467345      -35.6903108703
        0.9671495481        1.0909780707      -35.0235243348
        0.9671495481        1.1056094068      -34.1063495081
        0.9671495481        1.1202407430      -32.8201565800
        0.9671495481        1.1348720792      -31.0776616452
        0.9671495481        1.1495034154      -28.8472770921
        0.9671495481        1.1641347515      -26.1654057585
        0.9671495481        1.1787660877      -23.1324923337
        0.9671495481        1.1933974239      -19.8944761940
        0.9671495481        1.2080287601      -16.6164645497
        0.9671495481        1.2226600962      -13.4570936136
        0.9671495481        1.2372914324      -10.5495169928
        0.9671495481        1.2519227686       -7.9905570722
        0.9671495481        1.2665541047       -5.8365123188
        0.9671495481        1.2811854409       -4.1037658995
        0.9671495481        1.2958167771       -2.7734106299
        0.9671495481        1.3104481133       -1.7995673570
        0.9671495481        1.3250794494       -1.1202800017
        0.9671495481        1.3397107856       -0.6687785077
        0.9671495481        1.3543421218       -0.3827050483
        0.9671495481        1.3689734579       -0.2098298055
        0.9671495481        1.3836047941       -0.1101558298
        0.9671495481        1.3982361303       -0.0553237457
        0.9671495481        1.4128674665       -0.0265542147
        0.9671495481        1.4274988026       -0.0121670903
        0.9671495481        1.4421301388       -0.0053159028
        0.9671495481        1.4567614750       -0.0022121971
        0.9671495481        1.4713928111       -0.0008759488
        0.9671495481        1.4860241473       -0.0003297089
        0.9671495481        1.5006554835       -0.0001178651
        0.9671495481        1.5152868197       -0.0000399855
        0.9671495481        1.5299181558       -0.0000128599
        0.9671495481        1.5445494920       -0.0000039181

        0.9819177634        0.0960472110        0.0000000000
        0.9819177634        0.1106785472        0.0000000000
        0.9819177634        0.1253098833        0.0000000000
        0.9819177634        0.1399412195        0.0000000000
        0.9819177634        0.1545725557        0.0000000000
        0.9819177634        0.1692038919        0.0000000000
        0.9819177634        0.1838352280        0.0000000000
        0.9819177634        0.1984665642        0.0000000000
        0.9819177634        0.2130979004        0.0000000000
        0.9819177634        0.2277292365        0.0000000000
        0.9819177634        0.2423605727        0.0000000000
        0.9819177634        0.2569919089        0.0000000000
        0.9819177634        0.2716232451        0.0000000000
        0.9819177634        0.2862545812        0.0000000000
        0.9819177634        0.3008859174        0.0000000000
        0.9819177634        0.3155172536        0.0000000000
        0.9819177634        0.3301485897        0.0000000000
        0.9819177634        0.3447799259        0.0000000000
        0.9819177634        0.3594112621       -0.0000011064
        0.9819177634        0.3740425983       -0.0000035847
        0.9819177634        0.3886739344       -0.0000111503
        0.9819177634        0.4033052706       -0.0000332842
        0.9819177634        0.4179366068       -0.0000953233
        0.9819177634        0.4325679429       -0.0002618246
        0.9819177634        0.4471992791       -0.0006895798
        0.9819177634        0.4618306153       -0.0017416358
        0.9819177634        0.4764619515       -0.0042196282
        0.9819177634        0.4910932876       -0.0098119255
        0.9819177634        0.5057246238       -0.0219090024
        0.9819177634        0.5203559600       -0.0469937118
        0.9819177634        0.5349872962       -0.0968371624
        0.9819177634        0.5496186323       -0.1916507470
        0.9819177634        0.5642499685       -0.3640660457
        0.9819177634        0.5788813047       -0.6632729452
        0.9819177634        0.5935126408       -1.1579205837
        0.9819177634        0.6081439770       -1.9357936625
        0.9819177634        0.6227753132       -3.0983124542
        0.9819177634        0.6374066494       -4.7489137540
        0.9819177634        0.6520379855       -6.9761311044
        0.9819177634        0.6666693217       -9.8338774709
        0.9819177634        0.6813006579      -13.3222526832
        0.9819177634        0.6959319940      -17.3722544127
        0.9819177634        0.7105633302      -21.8379917857
        0.9819177634        0.7251946664      -26.5007327849
        0.9819177634        0.7398260026      -31.0888629608
        0.9819177634        0.7544573387      -35.3142779952
        0.9819177634        0.7690886749      -38.9188524548
        0.9819177634        0.7837200111      -41.7183647354
        0.9819177634        0.7983513472      -43.6307316195
        0.9819177634        0.8129826834      -44.6817260624
        0.9819177634        0.8276140196      -44.9899322374
        0.9819177634        0.8422453558      -44.7376501076
        0.9819177634        0.8568766919      -44.1344435609
        0.9819177634        0.8715080281      -43.3787237912
        0.9819177634        0.8861393643      -42.6236846305
        0.9819177634        0.9007707004      -41.9558616279
        0.9819177634        0.9154020366      -41.3931960466
        0.9819177634        0.9300333728      -40.9027656842
        0.9819177634        0.9446647090      -40.4297695053
        0.9819177634        0.9592960451      -39.9250199694
        0.9819177634        0.9739273813      -39.3611951854
        0.9819177634        0.9885587175      -38.7357917036
        0.9819177634        1.0031900536      -38.0652942838
        0.9819177634        1.0178213898      -37.3766005555
        0.9819177634        1.0324527260      -36.6988699427
        0.9819177634        1.0470840622      -36.0554433030
        0.9819177634        1.0617153983      -35.4544677871
        0.9819177634        1.0763467345      -34.8787299539
        0.9819177634        1.0909780707      -34.2780458241
        0.9819177634        1.1056094068      -33.5690453627
        0.9819177634        1.1202407430      -32.6459083023
        0.9819177634        1.1348720792      -31.4016029015
        0.9819177634        1.1495034154      -29.7541225557
        0.9819177634        1.1641347515      -27.6689874881
        0.9819177634        1.1787660877      -25.1702937102
        0.9819177634        1.1933974239      -22.3376468420
        0.9819177634        1.2080287601      -19.2921749202
        0.9819177634        1.2226600962      -16.1776694717
        0.9819177634        1.2372914324      -13.1416975331
        0.9819177634        1.2519227686      -10.3186475515
        0.9819177634        1.2665541047       -7.8152424597
        0.9819177634        1.2811854409       -5.6997998307
        0.9819177634        1.2958167771       -3.9975405589
        0.9819177634        1.3104481133       -2.6935217334
        0.9819177634        1.3250794494       -1.7423319917
        0.9819177634        1.3397107856       -1.0813193479
        0.9819177634        1.3543421218       -0.6434239634
        0.9819177634        1.3689734579       -0.3667812819
        0.9819177634        1.3836047941       -0.2001067546
        0.9819177634        1.3982361303       -0.1043729281
        0.9819177634        1.4128674665       -0.0519864087
        0.9819177634        1.4274988026       -0.0246988031
        0.9819177634        1.4421301388       -0.0111808871
        0.9819177634        1.4567614750       -0.0048178132
        0.9819177634        1.4713928111       -0.0019741919
        0.9819177634        1.4860241473       -0.0007686296
        0.9819177634        1.5006554835       -0.0002841001
        0.9819177634        1.5152868197       -0.0000996128
        0.9819177634        1.5299181558       -0.0000331010
        0.9819177634        1.5445494920       -0.0000104150

        0.9966859788        0.0960472110        0.0000000000
        0.9966859788        0.1106785472        0.0000000000
        0.9966859788        0.1253098833        0.0000000000
        0.9966859788        0.1399412195        0.0000000000
        0.9966859788        0.1545725557        0.0000000000
        0.9966859788        0.1692038919        0.0000000000
        0.9966859788        0.1838352280        0.0000000000
        0.9966859788        0.1984665642        0.0000000000
        0.9966859788        0.2130979004        0.0000000000
        0.9966859788        0.2277292365        0.0000000000
        0.9966859788        0.2423605727        0.0000000000
        0.9966859788        0.2569919089        0.0000000000
        0.9966859788        0.2716232451        0.0000000000
        0.9966859788        0.2862545812        0.0000000000
        0.9966859788        0.3008859174        0.0000000000
        0.9966859788        0.3155172536        0.0000000000
        0.9966859788        0.3301485897        0.0000000000
        0.9966859788        0.3447799259        0.0000000000
        0.9966859788        0.3594112621        0.0000000000
        0.9966859788        0.3740425983       -0.0000010896
        0.9966859788        0.3886739344       -0.0000035430
        0.9966859788        0.4033052706       -0.0000110437
        0.9966859788        0.4179366068       -0.0000330019
        0.9966859788        0.4325679429       -0.0000945381
        0.9966859788        0.4471992791       -0.0002596393
        0.9966859788        0.4618306153       -0.0006839123
        0.9966859788        0.4764619515       -0.0017287267
        0.9966859788        0.4910932876       -0.0041955341
        0.9966859788        0.5057246238       -0.0097802680
        0.9966859788        0.5203559600       -0.0219004246
        0.9966859788        0.5349872962       -0.0470938419
        0.9966859788        0.5496186323       -0.0971853768
        0.9966859788        0.5642499685       -0.1922976405
        0.9966859788        0.5788813047       -0.3644812554
        0.9966859788        0.5935126408       -0.6612656437
        0.9966859788        0.6081439770       -1.1479265179
        0.9966859788        0.6227753132       -1.9069902363
        0.9966859788        0.6374066494       -3.0336605157
        0.9966859788        0.6520379855       -4.6264241789
        0.9966859788        0.6666693217       -6.7728100310
        0.9966859788        0.6813006579       -9.5310261151
        0.9966859788        0.6959319940      -12.9093590136
        0.9966859788        0.7105633302      -16.8472679433
        0.9966859788        0.7251946664      -21.2045298152
        0.9966859788        0.7398260026      -25.7655023000
        0.9966859788        0.7544573387      -30.2623124513
        0.9966859788        0.7690886749      -34.4138351031
        0.9966859788        0.7837200111      -37.9705309549
        0.9966859788        0.7983513472      -40.7531407850
        0.9966859788        0.8129826834      -42.6768318356
        0.9966859788        0.8276140196      -43.7580167941
        0.9966859788        0.8422453558      -44.1044695450
        0.9966859788        0.8568766919      -43.8902429844
        0.9966859788        0.8715080281      -43.3185075528
        0.9966859788        0.8861393643      -42.5797181853
        0.9966859788        0.9007707004      -41.8167858319
        0.9966859788        0.9154020366      -41.1082555502
        0.9966859788        0.9300333728      -40.4732301931
        0.9966859788        0.9446647090      -39.8919813653
        0.9966859788        0.9592960451      -39.3303589830
        0.9966859788        0.9739273813      -38.7576570466
        0.9966859788        0.9885587175      -38.1543260976
        0.9966859788        1.0031900536      -37.5124466990
        0.9966859788        1.0178213898      -36.8341187956
        0.9966859788        1.0324527260      -36.1306982147
        0.9966859788        1.0470840622      -35.4219457457
        0.9966859788        1.0617153983      -34.7318471079
        0.9966859788        1.0763467345      -34.0787534391
        0.9966859788        1.0909780707      -33.4611522764
        0.9966859788        1.1056094068      -32.8446350165
        0.9966859788        1.1202407430      -32.1574819673
        0.9966859788        1.1348720792      -31.2997058130
        0.9966859788        1.1495034154      -30.1642225634
        0.9966859788        1.1641347515      -28.6628612177
        0.9966859788        1.1787660877      -26.7481961342
        0.9966859788        1.1933974239      -24.4254410467
        0.9966859788        1.2080287601      -21.7537058369
        0.9966859788        1.2226600962      -18.8388416651
        0.9966859788        1.2372914324      -15.8199163432
        0.9966859788        1.2519227686      -12.8504338229
        0.9966859788        1.2665541047      -10.0762425362
        0.9966859788        1.2811854409       -7.6143795896
        0.9966859788        1.2958167771       -5.5383201745
        0.9966859788        1.3104481133       -3.8734157732
        0.9966859788        1.3250794494       -2.6025127555
        0.9966859788        1.3397107856       -1.6783062528
        0.9966859788        1.3543421218       -1.0377199924
        0.9966859788        1.3689734579       -0.6145009509
        0.9966859788        1.3836047941       -0.3480746703
        0.9966859788        1.3982361303       -0.1883658598
        0.9966859788        1.4128674665       -0.0972757916
        0.9966859788        1.4274988026       -0.0478856270
        0.9966859788        1.4421301388       -0.0224472429
        0.9966859788        1.4567614750       -0.0100108104
        0.9966859788        1.4713928111       -0.0042436813
        0.9966859788        1.4860241473       -0.0017085291
        0.9966859788        1.5006554835       -0.0006527553
        0.9966859788        1.5152868197       -0.0002364622
        0.9966859788        1.5299181558       -0.0000811368
        0.9966859788        1.5445494920       -0.0000263405

        1.0114541942        0.0960472110        0.0000000000
        1.0114541942        0.1106785472        0.0000000000
        1.0114541942        0.1253098833        0.0000000000
        1.0114541942        0.1399412195        0.0000000000
        1.0114541942        0.1545725557        0.0000000000
        1.0114541942        0.1692038919        0.0000000000
        1.0114541942        0.1838352280        0.0000000000
        1.0114541942        0.1984665642        0.0000000000
        1.0114541942        0.2130979004        0.0000000000
        1.0114541942        0.2277292365        0.0000000000
        1.0114541942        0.2423605727        0.0000000000
        1.0114541942        0.2569919089        0.0000000000
        1.0114541942        0.2716232451        0.0000000000
        1.0114541942        0.2862545812        0.0000000000
        1.0114541942        0.3008859174        0.0000000000
        1.0114541942        0.3155172536        0.0000000000
        1.0114541942        0.3301485897        0.0000000000
        1.0114541942        0.3447799259        0.0000000000
        1.0114541942        0.3594112621        0.0000000000
        1.0114541942        0.3740425983        0.0000000000
        1.0114541942        0.3886739344       -0.0000010779
        1.0114541942        0.4033052706       -0.0000035064
        1.0114541942        0.4179366068       -0.0000109292
        1.0114541942        0.4325679429       -0.0000326500
        1.0114541942        0.4471992791       -0.0000935287
        1.0114541942        0.4618306153       -0.0002570643
        1.0114541942        0.4764619515       -0.0006782971
        1.0114541942        0.4910932876       -0.0017189419
        1.0114541942        0.5057246238       -0.0041841090
        1.0114541942        0.5203559600       -0.0097793118
        1.0114541942        0.5349872962       -0.0219318747
        1.0114541942        0.5496186323       -0.0471511086
        1.0114541942        0.5642499685       -0.0970772107
        1.0114541942        0.5788813047       -0.1912435502
        1.0114541942        0.5935126408       -0.3603287795
        1.0114541942        0.6081439770       -0.6493405280
        1.0114541942        0.6227753132       -1.1198406703
        1.0114541942        0.6374066494       -1.8500713332
        1.0114541942        0.6520379855       -2.9316797100
        1.0114541942        0.6666693217       -4.4616884990
        1.0114541942        0.6813006579       -6.5286733360
        1.0114541942        0.6959319940       -9.1933463905
        1.0114541942        0.7105633302      -12.4662732471
        1.0114541942        0.7251946664      -16.2885597467
        1.0114541942        0.7398260026      -20.5230040494
        1.0114541942        0.7544573387      -24.9613809221
        1.0114541942        0.7690886749      -29.3483240959
        1.0114541942        0.7837200111      -33.4165831435
        1.0114541942        0.7983513472      -36.9256277361
        1.0114541942        0.8129826834      -39.6963289821
        1.0114541942        0.8276140196      -41.6363521706
        1.0114541942        0.8422453558      -42.7516549552
        1.0114541942        0.8568766919      -43.1399627541
        1.0114541942        0.8715080281      -42.9652045064
        1.0114541942        0.8861393643      -42.4184136359
        1.0114541942        0.9007707004      -41.6769914345
        1.0114541942        0.9154020366      -40.8754090098
        1.0114541942        0.9300333728      -40.0946793473
        1.0114541942        0.9446647090      -39.3688111876
        1.0114541942        0.9592960451      -38.6998378922
        1.0114541942        0.9739273813      -38.0724213110
        1.0114541942        0.9885587175      -37.4634388695
        1.0114541942        1.0031900536      -36.8473901514
        1.0114541942        1.0178213898      -36.2012331242
        1.0114541942        1.0324527260      -35.5111538217
        1.0114541942        1.0470840622      -34.7800925035
        1.0114541942        1.0617153983      -34.0313406475
        1.0114541942        1.0763467345      -33.3029903815
        1.0114541942        1.0909780707      -32.6317425300
        1.0114541942        1.1056094068      -32.0309604698
        1.0114541942        1.1202407430      -31.4727282441
        1.0114541942        1.1348720792      -30.8831372552
        1.0114541942        1.1495034154      -30.1539227125
        1.0114541942        1.1641347515      -29.1660466315
        1.0114541942        1.1787660877      -27.8168460977
        1.0114541942        1.1933974239      -26.0434064904
        1.0114541942        1.2080287601      -23.8381477351
        1.0114541942        1.2226600962      -21.2547872891
        1.0114541942        1.2372914324      -18.4033334180
        1.0114541942        1.2519227686      -15.4337342550
        1.0114541942        1.2665541047      -12.5107851506
        1.0114541942        1.2811854409       -9.7865081366
        1.0114541942        1.2958167771       -7.3775708103
        1.0114541942        1.3104481133       -5.3530888737
        1.0114541942        1.3250794494       -3.7338513140
        1.0114541942        1.3397107856       -2.5003052950
        1.0114541942        1.3543421218       -1.6051093775
        1.0114541942        1.3689734579       -0.9864576416
        1.0114541942        1.3836047941       -0.5795940369
        1.0114541942        1.3982361303       -0.3251567676
        1.0114541942        1.4128674665       -0.1739745036
        1.0114541942        1.4274988026       -0.0886844979
        1.0114541942        1.4421301388       -0.0430289878
        1.0114541942        1.4567614750       -0.0198534252
        1.0114541942        1.4713928111       -0.0087035958
        1.0114541942        1.4860241473       -0.0036222874
        1.0114541942        1.5006554835       -0.0014298818
        1.0114541942        1.5152868197       -0.0005348322
        1.0114541942        1.5299181558       -0.0001893241
        1.0114541942        1.5445494920       -0.0000633332

        1.0262224095        0.0960472110        0.0000000000
        1.0262224095        0.1106785472        0.0000000000
        1.0262224095        0.1253098833        0.0000000000
        1.0262224095        0.1399412195        0.0000000000
        1.0262224095        0.1545725557        0.0000000000
        1.0262224095        0.1692038919        0.0000000000
        1.0262224095        0.1838352280        0.0000000000
        1.0262224095        0.1984665642        0.0000000000
        1.0262224095        0.2130979004        0.0000000000
        1.0262224095        0.2277292365        0.0000000000
        1.0262224095        0.2423605727        0.0000000000
        1.0262224095        0.2569919089        0.0000000000
        1.0262224095        0.2716232451        0.0000000000
        1.0262224095        0.2862545812        0.0000000000
        1.0262224095        0.3008859174        0.0000000000
        1.0262224095        0.3155172536        0.0000000000
        1.0262224095        0.3301485897        0.0000000000
        1.0262224095        0.3447799259        0.0000000000
        1.0262224095        0.3594112621        0.0000000000
        1.0262224095        0.3740425983        0.0000000000
        1.0262224095        0.3886739344        0.0000000000
        1.0262224095        0.4033052706       -0.0000010636
        1.0262224095        0.4179366068       -0.0000034594
        1.0262224095        0.4325679429       -0.0000107838
        1.0262224095        0.4471992791       -0.0000322418
        1.0262224095        0.4618306153       -0.0000925282
        1.0262224095        0.4764619515       -0.0002549898
        1.0262224095        0.4910932876       -0.0006748799
        1.0262224095        0.5057246238       -0.0017149415
        1.0262224095        0.5203559600       -0.0041809660
        1.0262224095        0.5349872962       -0.0097695601
        1.0262224095        0.5496186323       -0.0218564782
        1.0262224095        0.5642499685       -0.0467733556
        1.0262224095        0.5788813047       -0.0956971525
        1.0262224095        0.5935126408       -0.1871853449
        1.0262224095        0.6081439770       -0.3502192372
        1.0262224095        0.6227753132       -0.6273641601
        1.0262224095        0.6374066494       -1.0773049742
        1.0262224095        0.6520379855       -1.7755562091
        1.0262224095        0.6666693217       -2.8116722170
        1.0262224095        0.6813006579       -4.2811467354
        1.0262224095        0.6959319940       -6.2709760457
        1.0262224095        0.7105633302       -8.8399326895
        1.0262224095        0.7251946664      -11.9974407691
        1.0262224095        0.7398260026      -15.6870206221
        1.0262224095        0.7544573387      -19.7800019494
        1.0262224095        0.7690886749      -24.0824659351
        1.0262224095        0.7837200111      -28.3548556414
        1.0262224095        0.7983513472      -32.3413090962
        1.0262224095        0.8129826834      -35.8046981002
        1.0262224095        0.8276140196      -38.5621513120
        1.0262224095        0.8422453558      -40.5138177741
        1.0262224095        0.8568766919      -41.6565877999
        1.0262224095        0.8715080281      -42.0772089609
        1.0262224095        0.8861393643      -41.9260588909
        1.0262224095        0.9007707004      -41.3803221043
        1.0262224095        0.9154020366      -40.6087685259
        1.0262224095        0.9300333728      -39.7477167591
        1.0262224095        0.9446647090      -38.8912088634
        1.0262224095        0.9592960451      -38.0922156950
        1.0262224095        0.9739273813      -37.3690737051
        1.0262224095        0.9885587175      -36.7127692504
        1.0262224095        1.0031900536      -36.0942030514
        1.0262224095        1.0178213898      -35.4733956901
        1.0262224095        1.0324527260      -34.8125734145
        1.0262224095        1.0470840622      -34.0918149413
        1.0262224095        1.0617153983      -33.3214569110
        1.0262224095        1.0763467345      -32.5434579341
        1.0262224095        1.0909780707      -31.8172723662
        1.0262224095        1.1056094068      -31.1935878941
        1.0262224095        1.1202407430      -30.6866121011
        1.0262224095        1.1348720792      -30.2571445171
        1.0262224095        1.1495034154      -29.8133707035
        1.0262224095        1.1641347515      -29.2282548448
        1.0262224095        1.1787660877      -28.3669134832
        1.0262224095        1.1933974239      -27.1163329727
        1.0262224095        1.2080287601      -25.4111600411
        1.0262224095        1.2226600962      -23.2504808663
        1.0262224095        1.2372914324      -20.7014967558
        1.0262224095        1.2519227686      -17.8885133203
        1.0262224095        1.2665541047      -14.9700185765
        1.0262224095        1.2811854409      -12.1106136517
        1.0262224095        1.2958167771       -9.4555366363
        1.0262224095        1.3104481133       -7.1131206349
        1.0262224095        1.3250794494       -5.1468148098
        1.0262224095        1.3397107856       -3.5756613752
        1.0262224095        1.3543421218       -2.3810371953
        1.0262224095        1.3689734579       -1.5172990949
        1.0262224095        1.3836047941       -0.9239435040
        1.0262224095        1.3982361303       -0.5369527859
        1.0262224095        1.4128674665       -0.2974772326
        1.0262224095        1.4274988026       -0.1569484251
        1.0262224095        1.4421301388       -0.0787839901
        1.0262224095        1.4567614750       -0.0375931272
        1.0262224095        1.4713928111       -0.0170366007
        1.0262224095        1.4860241473       -0.0073257942
        1.0262224095        1.5006554835       -0.0029858201
        1.0262224095        1.5152868197       -0.0011520332
        1.0262224095        1.5299181558       -0.0004201392
        1.0262224095        1.5445494920       -0.0001445630

        1.0409906249        0.0960472110        0.0000000000
        1.0409906249        0.1106785472        0.0000000000
        1.0409906249        0.1253098833        0.0000000000
        1.0409906249        0.1399412195        0.0000000000
        1.0409906249        0.1545725557        0.0000000000
        1.0409906249        0.1692038919        0.0000000000
        1.0409906249        0.1838352280        0.0000000000
        1.0409906249        0.1984665642        0.0000000000
        1.0409906249        0.2130979004        0.0000000000
        1.0409906249        0.2277292365        0.0000000000
        1.0409906249        0.2423605727        0.0000000000
        1.0409906249        0.2569919089        0.0000000000
        1.0409906249        0.2716232451        0.0000000000
        1.0409906249        0.2862545812        0.0000000000
        1.0409906249        0.3008859174        0.0000000000
        1.0409906249        0.3155172536        0.0000000000
        1.0409906249        0.3301485897        0.0000000000
        1.0409906249        0.3447799259        0.0000000000
        1.0409906249        0.3594112621        0.0000000000
        1.0409906249        0.3740425983        0.0000000000
        1.0409906249        0.3886739344        0.0000000000
        1.0409906249        0.4033052706        0.0000000000
        1.0409906249        0.4179366068       -0.0000010475
        1.0409906249        0.4325679429       -0.0000034089
        1.0409906249        0.4471992791       -0.0000106441
        1.0409906249        0.4618306153       -0.0000319100
        1.0409906249        0.4764619515       -0.0000918566
        1.0409906249        0.4910932876       -0.0002538378
        1.0409906249        0.5057246238       -0.0006729012
        1.0409906249        0.5203559600       -0.0017094017
        1.0409906249        0.5349872962       -0.0041567126
        1.0409906249        0.5496186323       -0.0096661557
        1.0409906249        0.5642499685       -0.0214833286
        1.0409906249        0.5788813047       -0.0456312937
        1.0409906249        0.5935126408       -0.0926708700
        1.0409906249        0.6081439770       -0.1801136604
        1.0409906249        0.6227753132       -0.3354224694
        1.0409906249        0.6374066494       -0.5992517475
        1.0409906249        0.6520379855       -1.0281161187
        1.0409906249        0.6666693217       -1.6950947461
        1.0409906249        0.6813006579       -2.6867707849
        1.0409906249        0.6959319940       -4.0948448752
        1.0409906249        0.7105633302       -6.0020997050
        1.0409906249        0.7251946664       -8.4644014018
        1.0409906249        0.7398260026      -11.4922969290
        1.0409906249        0.7544573387      -15.0365163503
        1.0409906249        0.7690886749      -18.9811138054
        1.0409906249        0.7837200111      -23.1467999393
        1.0409906249        0.7983513472      -27.3058899040
        1.0409906249        0.8129826834      -31.2088198048
        1.0409906249        0.8276140196      -34.6193994558
        1.0409906249        0.8422453558      -37.3520516713
        1.0409906249        0.8568766919      -39.3014219356
        1.0409906249        0.8715080281      -40.4555907178
        1.0409906249        0.8861393643      -40.8892328429
        1.0409906249        0.9007707004      -40.7399945558
        1.0409906249        0.9154020366      -40.1764474450
        1.0409906249        0.9300333728      -39.3669978397
        1.0409906249        0.9446647090      -38.4563911119
        1.0409906249        0.9592960451      -37.5520364902
        1.0409906249        0.9739273813      -36.7187149484
        1.0409906249        0.9885587175      -35.9789823725
        1.0409906249        1.0031900536      -35.3179219496
        1.0409906249        1.0178213898      -34.6932136549
        1.0409906249        1.0324527260      -34.0520441381
        1.0409906249        1.0470840622      -33.3533681087
        1.0409906249        1.0617153983      -32.5887397171
        1.0409906249        1.0763467345      -31.7916881263
        1.0409906249        1.0909780707      -31.0284830235
        1.0409906249        1.1056094068      -30.3718030865
        1.0409906249        1.1202407430      -29.8678963197
        1.0409906249        1.1348720792      -29.5110829712
        1.0409906249        1.1495034154      -29.2351904156
        1.0409906249        1.1641347515      -28.9235891952
        1.0409906249        1.1787660877      -28.4332082751
        1.0409906249        1.1933974239      -27.6253475579
        1.0409906249        1.2080287601      -26.3958745304
        1.0409906249        1.2226600962      -24.6978762661
        1.0409906249        1.2372914324      -22.5514060424
        1.0409906249        1.2519227686      -20.0385742068
        1.0409906249        1.2665541047      -17.2869431446
        1.0409906249        1.2811854409      -14.4472935731
        1.0409906249        1.2958167771      -11.6715960729
        1.0409906249        1.3104481133       -9.0945106047
        1.0409906249        1.3250794494       -6.8195292228
        1.0409906249        1.3397107856       -4.9103473095
        1.0409906249        1.3543421218       -3.3883655890
        1.0409906249        1.3689734579       -2.2368257430
        1.0409906249        1.3836047941       -1.4105527045
        1.0409906249        1.3982361303       -0.8486046245
        1.0409906249        1.4128674665       -0.4865118807
        1.0409906249        1.4274988026       -0.2655299741
        1.0409906249        1.4421301388       -0.1378327068
        1.0409906249        1.4567614750       -0.0679831000
        1.0409906249        1.4713928111       -0.0318294082
        1.0409906249        1.4860241473       -0.0141302015
        1.0409906249        1.5006554835       -0.0059399514
        1.0409906249        1.5152868197       -0.0023606878
        1.0409906249        1.5299181558       -0.0008853018
        1.0409906249        1.5445494920       -0.0003126081

        1.0557588403        0.0960472110        0.0000000000
        1.0557588403        0.1106785472        0.0000000000
        1.0557588403        0.1253098833        0.0000000000
        1.0557588403        0.1399412195        0.0000000000
        1.0557588403        0.1545725557        0.0000000000
        1.0557588403        0.1692038919        0.0000000000
        1.0557588403        0.1838352280        0.0000000000
        1.0557588403        0.1984665642        0.0000000000
        1.0557588403        0.2130979004        0.0000000000
        1.0557588403        0.2277292365        0.0000000000
        1.0557588403        0.2423605727        0.0000000000
        1.0557588403        0.2569919089        0.0000000000
        1.0557588403        0.2716232451        0.0000000000
        1.0557588403        0.2862545812        0.0000000000
        1.0557588403        0.3008859174        0.0000000000
        1.0557588403        0.3155172536        0.0000000000
        1.0557588403        0.3301485897        0.0000000000
        1.0557588403        0.3447799259        0.0000000000
        1.0557588403        0.3594112621        0.0000000000
        1.0557588403        0.3740425983        0.0000000000
        1.0557588403        0.3886739344        0.0000000000
        1.0557588403        0.4033052706        0.0000000000
        1.0557588403        0.4179366068        0.0000000000
        1.0557588403        0.4325679429       -0.0000010310
        1.0557588403        0.4471992791       -0.0000033651
        1.0557588403        0.4618306153       -0.0000105426
        1.0557588403        0.4764619515       -0.0000316946
        1.0557588403        0.4910932876       -0.0000913838
        1.0557588403        0.5057246238       -0.0002524455
        1.0557588403        0.5203559600       -0.0006673936
        1.0557588403        0.5349872962       -0.0016868738
        1.0557588403        0.5496186323       -0.0040738257
        1.0557588403        0.5642499685       -0.0093993159
        1.0557588403        0.5788813047       -0.0207280809
        1.0557588403        0.5935126408       -0.0437309188
        1.0557588403        0.6081439770       -0.0883694778
        1.0557588403        0.6227753132       -0.1712497645
        1.0557588403        0.6374066494       -0.3185755796
        1.0557588403        0.6520379855       -0.5692974964
        1.0557588403        0.6666693217       -0.9775644326
        1.0557588403        0.6813006579       -1.6131125490
        1.0557588403        0.6959319940       -2.5580820423
        1.0557588403        0.7105633302       -3.8992138690
        1.0557588403        0.7251946664       -5.7154298515
        1.0557588403        0.7398260026       -8.0620658299
        1.0557588403        0.7544573387      -10.9540716057
        1.0557588403        0.7690886749      -14.3512110340
        1.0557588403        0.7837200111      -18.1488729022
        1.0557588403        0.7983513472      -22.1784159775
        1.0557588403        0.8129826834      -26.2202119696
        1.0557588403        0.8276140196      -30.0298477909
        1.0557588403        0.8422453558      -33.3736123341
        1.0557588403        0.8568766919      -36.0653275814
        1.0557588403        0.8715080281      -37.9951065061
        1.0557588403        0.8861393643      -39.1427152690
        1.0557588403        0.9007707004      -39.5729178778
[truncated: 210,121 more chars]
