# Supplementary material for: How well do force fields capture the strength of salt bridges in proteins?
Source: PeerJ. 2018 Jun 11;6:e4967. doi: 10.7717/peerj.4967 (PMC6001725; doi:10.7717/peerj.4967)
Supplement: Data S1 — Raw data including input files for simulations (Gromacs and PLUMED) and output from PLUMED (bias and free energy surfaces). [file peerj-06-4967-s003.bz2 › raw_data/C27/K58/fes.dat]

        0.0945638600        0.0925422340       -0.0000351516
        0.0945638600        0.1075429286       -0.0001007136
        0.0945638600        0.1225436231       -0.0002657303
        0.0945638600        0.1375443177       -0.0006461679
        0.0945638600        0.1525450123       -0.0014495012
        0.0945638600        0.1675457068       -0.0030031374
        0.0945638600        0.1825464014       -0.0057551198
        0.0945638600        0.1975470960       -0.0102200646
        0.0945638600        0.2125477905       -0.0168565680
        0.0945638600        0.2275484851       -0.0258964768
        0.0945638600        0.2425491797       -0.0371875015
        0.0945638600        0.2575498742       -0.0501294507
        0.0945638600        0.2725505688       -0.0637564832
        0.0945638600        0.2875512634       -0.0769490936
        0.0945638600        0.3025519579       -0.0886910185
        0.0945638600        0.3175526525       -0.0982653559
        0.0945638600        0.3325533471       -0.1053246692
        0.0945638600        0.3475540416       -0.1098389745
        0.0945638600        0.3625547362       -0.1119739664
        0.0945638600        0.3775554307       -0.1119570796
        0.0945638600        0.3925561253       -0.1099684938
        0.0945638600        0.4075568199       -0.1060784486
        0.0945638600        0.4225575144       -0.1002499178
        0.0945638600        0.4375582090       -0.0924187147
        0.0945638600        0.4525589036       -0.0826338441
        0.0945638600        0.4675595981       -0.0711992098
        0.0945638600        0.4825602927       -0.0587373763
        0.0945638600        0.4975609873       -0.0461232047
        0.0945638600        0.5125616818       -0.0343007518
        0.0945638600        0.5275623764       -0.0240597548
        0.0945638600        0.5425630710       -0.0158671897
        0.0945638600        0.5575637655       -0.0098151865
        0.0945638600        0.5725644601       -0.0056853535
        0.0945638600        0.5875651547       -0.0030804027
        0.0945638600        0.6025658492       -0.0015603012
        0.0945638600        0.6175665438       -0.0007388058
        0.0945638600        0.6325672384       -0.0003271489
        0.0945638600        0.6475679329       -0.0001355904
        0.0945638600        0.6625686275       -0.0000526699
        0.0945638600        0.6775693221       -0.0000192104
        0.0945638600        0.6925700166       -0.0000065939
        0.0945638600        0.7075707112       -0.0000021356
        0.0945638600        0.7225714058        0.0000000000
        0.0945638600        0.7375721003        0.0000000000
        0.0945638600        0.7525727949        0.0000000000
        0.0945638600        0.7675734895        0.0000000000
        0.0945638600        0.7825741840        0.0000000000
        0.0945638600        0.7975748786        0.0000000000
        0.0945638600        0.8125755732        0.0000000000
        0.0945638600        0.8275762677        0.0000000000
        0.0945638600        0.8425769623        0.0000000000
        0.0945638600        0.8575776568        0.0000000000
        0.0945638600        0.8725783514        0.0000000000
        0.0945638600        0.8875790460        0.0000000000
        0.0945638600        0.9025797405        0.0000000000
        0.0945638600        0.9175804351        0.0000000000
        0.0945638600        0.9325811297        0.0000000000
        0.0945638600        0.9475818242        0.0000000000
        0.0945638600        0.9625825188        0.0000000000
        0.0945638600        0.9775832134        0.0000000000
        0.0945638600        0.9925839079        0.0000000000
        0.0945638600        1.0075846025        0.0000000000
        0.0945638600        1.0225852971        0.0000000000
        0.0945638600        1.0375859916        0.0000000000
        0.0945638600        1.0525866862        0.0000000000
        0.0945638600        1.0675873808        0.0000000000
        0.0945638600        1.0825880753        0.0000000000
        0.0945638600        1.0975887699        0.0000000000
        0.0945638600        1.1125894645        0.0000000000
        0.0945638600        1.1275901590        0.0000000000
        0.0945638600        1.1425908536        0.0000000000
        0.0945638600        1.1575915482        0.0000000000
        0.0945638600        1.1725922427        0.0000000000
        0.0945638600        1.1875929373        0.0000000000
        0.0945638600        1.2025936319        0.0000000000
        0.0945638600        1.2175943264        0.0000000000
        0.0945638600        1.2325950210        0.0000000000
        0.0945638600        1.2475957156        0.0000000000
        0.0945638600        1.2625964101        0.0000000000
        0.0945638600        1.2775971047        0.0000000000
        0.0945638600        1.2925977993        0.0000000000
        0.0945638600        1.3075984938        0.0000000000
        0.0945638600        1.3225991884        0.0000000000
        0.0945638600        1.3375998829        0.0000000000
        0.0945638600        1.3526005775        0.0000000000
        0.0945638600        1.3676012721        0.0000000000
        0.0945638600        1.3826019666        0.0000000000
        0.0945638600        1.3976026612        0.0000000000
        0.0945638600        1.4126033558        0.0000000000
        0.0945638600        1.4276040503        0.0000000000
        0.0945638600        1.4426047449        0.0000000000
        0.0945638600        1.4576054395        0.0000000000
        0.0945638600        1.4726061340        0.0000000000
        0.0945638600        1.4876068286        0.0000000000
        0.0945638600        1.5026075232        0.0000000000
        0.0945638600        1.5176082177        0.0000000000
        0.0945638600        1.5326089123        0.0000000000
        0.0945638600        1.5476096069        0.0000000000
        0.0945638600        1.5626103014        0.0000000000
        0.0945638600        1.5776109960        0.0000000000

        0.1095635447        0.0925422340       -0.0000985257
        0.1095635447        0.1075429286       -0.0002814572
        0.1095635447        0.1225436231       -0.0007403671
        0.1095635447        0.1375443177       -0.0017947032
        0.1095635447        0.1525450123       -0.0040129419
        0.1095635447        0.1675457068       -0.0082864556
        0.1095635447        0.1825464014       -0.0158250987
        0.1095635447        0.1975470960       -0.0280021568
        0.1095635447        0.2125477905       -0.0460151930
        0.1095635447        0.2275484851       -0.0704241593
        0.1095635447        0.2425491797       -0.1007385024
        0.1095635447        0.2575498742       -0.1352702289
        0.1095635447        0.2725505688       -0.1713860318
        0.1095635447        0.2875512634       -0.2061001707
        0.1095635447        0.3025519579       -0.2367669736
        0.1095635447        0.3175526525       -0.2615861254
        0.1095635447        0.3325533471       -0.2797559226
        0.1095635447        0.3475540416       -0.2913021725
        0.1095635447        0.3625547362       -0.2967361847
        0.1095635447        0.3775554307       -0.2966974407
        0.1095635447        0.3925561253       -0.2916709317
        0.1095635447        0.4075568199       -0.2818247405
        0.1095635447        0.4225575144       -0.2670138876
        0.1095635447        0.4375582090       -0.2469875912
        0.1095635447        0.4525589036       -0.2217645204
        0.1095635447        0.4675595981       -0.1920267087
        0.1095635447        0.4825602927       -0.1593192200
        0.1095635447        0.4975609873       -0.1259053411
        0.1095635447        0.5125616818       -0.0942982126
        0.1095635447        0.5275623764       -0.0666626417
        0.1095635447        0.5425630710       -0.0443428298
        0.1095635447        0.5575637655       -0.0276904979
        0.1095635447        0.5725644601       -0.0162078091
        0.1095635447        0.5875651547       -0.0088837964
        0.1095635447        0.6025658492       -0.0045582144
        0.1095635447        0.6175665438       -0.0021896991
        0.1095635447        0.6325672384       -0.0009855178
        0.1095635447        0.6475679329       -0.0004160608
        0.1095635447        0.6625686275       -0.0001650474
        0.1095635447        0.6775693221       -0.0000616569
        0.1095635447        0.6925700166       -0.0000217483
        0.1095635447        0.7075707112       -0.0000072643
        0.1095635447        0.7225714058       -0.0000023045
        0.1095635447        0.7375721003        0.0000000000
        0.1095635447        0.7525727949        0.0000000000
        0.1095635447        0.7675734895        0.0000000000
        0.1095635447        0.7825741840        0.0000000000
        0.1095635447        0.7975748786        0.0000000000
        0.1095635447        0.8125755732        0.0000000000
        0.1095635447        0.8275762677        0.0000000000
        0.1095635447        0.8425769623        0.0000000000
        0.1095635447        0.8575776568        0.0000000000
        0.1095635447        0.8725783514        0.0000000000
        0.1095635447        0.8875790460        0.0000000000
        0.1095635447        0.9025797405        0.0000000000
        0.1095635447        0.9175804351        0.0000000000
        0.1095635447        0.9325811297        0.0000000000
        0.1095635447        0.9475818242        0.0000000000
        0.1095635447        0.9625825188        0.0000000000
        0.1095635447        0.9775832134        0.0000000000
        0.1095635447        0.9925839079        0.0000000000
        0.1095635447        1.0075846025        0.0000000000
        0.1095635447        1.0225852971        0.0000000000
        0.1095635447        1.0375859916        0.0000000000
        0.1095635447        1.0525866862        0.0000000000
        0.1095635447        1.0675873808        0.0000000000
        0.1095635447        1.0825880753        0.0000000000
        0.1095635447        1.0975887699        0.0000000000
        0.1095635447        1.1125894645        0.0000000000
        0.1095635447        1.1275901590        0.0000000000
        0.1095635447        1.1425908536        0.0000000000
        0.1095635447        1.1575915482        0.0000000000
        0.1095635447        1.1725922427        0.0000000000
        0.1095635447        1.1875929373        0.0000000000
        0.1095635447        1.2025936319        0.0000000000
        0.1095635447        1.2175943264        0.0000000000
        0.1095635447        1.2325950210        0.0000000000
        0.1095635447        1.2475957156        0.0000000000
        0.1095635447        1.2625964101        0.0000000000
        0.1095635447        1.2775971047        0.0000000000
        0.1095635447        1.2925977993        0.0000000000
        0.1095635447        1.3075984938        0.0000000000
        0.1095635447        1.3225991884        0.0000000000
        0.1095635447        1.3375998829        0.0000000000
        0.1095635447        1.3526005775        0.0000000000
        0.1095635447        1.3676012721        0.0000000000
        0.1095635447        1.3826019666        0.0000000000
        0.1095635447        1.3976026612        0.0000000000
        0.1095635447        1.4126033558        0.0000000000
        0.1095635447        1.4276040503        0.0000000000
        0.1095635447        1.4426047449        0.0000000000
        0.1095635447        1.4576054395        0.0000000000
        0.1095635447        1.4726061340        0.0000000000
        0.1095635447        1.4876068286        0.0000000000
        0.1095635447        1.5026075232        0.0000000000
        0.1095635447        1.5176082177        0.0000000000
        0.1095635447        1.5326089123        0.0000000000
        0.1095635447        1.5476096069        0.0000000000
        0.1095635447        1.5626103014        0.0000000000
        0.1095635447        1.5776109960        0.0000000000

        0.1245632295        0.0925422340       -0.0002543616
        0.1245632295        0.1075429286       -0.0007243718
        0.1245632295        0.1225436231       -0.0018993316
        0.1245632295        0.1375443177       -0.0045888614
        0.1245632295        0.1525450123       -0.0102254922
        0.1245632295        0.1675457068       -0.0210399929
        0.1245632295        0.1825464014       -0.0400332873
        0.1245632295        0.1975470960       -0.0705674571
        0.1245632295        0.2125477905       -0.1155028848
        0.1245632295        0.2275484851       -0.1760506993
        0.1245632295        0.2425491797       -0.2507815625
        0.1245632295        0.2575498742       -0.3353290093
        0.1245632295        0.2725505688       -0.4230947270
        0.1245632295        0.2875512634       -0.5067729372
        0.1245632295        0.3025519579       -0.5800640076
        0.1245632295        0.3175526525       -0.6388627020
        0.1245632295        0.3325533471       -0.6815424907
        0.1245632295        0.3475540416       -0.7084498540
        0.1245632295        0.3625547362       -0.7210209860
        0.1245632295        0.3775554307       -0.7209072630
        0.1245632295        0.3925561253       -0.7093062481
        0.1245632295        0.4075568199       -0.6865792794
        0.1245632295        0.4225575144       -0.6522542871
        0.1245632295        0.4375582090       -0.6055160627
        0.1245632295        0.4525589036       -0.5461238589
        0.1245632295        0.4675595981       -0.4754123004
        0.1245632295        0.4825602927       -0.3968536980
        0.1245632295        0.4975609873       -0.3157879114
        0.1245632295        0.5125616818       -0.2383328945
        0.1245632295        0.5275623764       -0.1699223816
        0.1245632295        0.5425630710       -0.1140957763
        0.1245632295        0.5575637655       -0.0719933096
        0.1245632295        0.5725644601       -0.0426285206
        0.1245632295        0.5875651547       -0.0236683840
        0.1245632295        0.6025658492       -0.0123207990
        0.1245632295        0.6175665438       -0.0060159706
        0.1245632295        0.6325672384       -0.0027581056
        0.1245632295        0.6475679329       -0.0011891554
        0.1245632295        0.6625686275       -0.0004831740
        0.1245632295        0.6775693221       -0.0001854891
        0.1245632295        0.6925700166       -0.0000674734
        0.1245632295        0.7075707112       -0.0000233248
        0.1245632295        0.7225714058       -0.0000076835
        0.1245632295        0.7375721003       -0.0000024165
        0.1245632295        0.7525727949        0.0000000000
        0.1245632295        0.7675734895        0.0000000000
        0.1245632295        0.7825741840        0.0000000000
        0.1245632295        0.7975748786        0.0000000000
        0.1245632295        0.8125755732        0.0000000000
        0.1245632295        0.8275762677        0.0000000000
        0.1245632295        0.8425769623        0.0000000000
        0.1245632295        0.8575776568        0.0000000000
        0.1245632295        0.8725783514        0.0000000000
        0.1245632295        0.8875790460        0.0000000000
        0.1245632295        0.9025797405        0.0000000000
        0.1245632295        0.9175804351        0.0000000000
        0.1245632295        0.9325811297        0.0000000000
        0.1245632295        0.9475818242        0.0000000000
        0.1245632295        0.9625825188        0.0000000000
        0.1245632295        0.9775832134        0.0000000000
        0.1245632295        0.9925839079        0.0000000000
        0.1245632295        1.0075846025        0.0000000000
        0.1245632295        1.0225852971        0.0000000000
        0.1245632295        1.0375859916        0.0000000000
        0.1245632295        1.0525866862        0.0000000000
        0.1245632295        1.0675873808        0.0000000000
        0.1245632295        1.0825880753        0.0000000000
        0.1245632295        1.0975887699        0.0000000000
        0.1245632295        1.1125894645        0.0000000000
        0.1245632295        1.1275901590        0.0000000000
        0.1245632295        1.1425908536        0.0000000000
        0.1245632295        1.1575915482        0.0000000000
        0.1245632295        1.1725922427        0.0000000000
        0.1245632295        1.1875929373        0.0000000000
        0.1245632295        1.2025936319        0.0000000000
        0.1245632295        1.2175943264        0.0000000000
        0.1245632295        1.2325950210        0.0000000000
        0.1245632295        1.2475957156        0.0000000000
        0.1245632295        1.2625964101        0.0000000000
        0.1245632295        1.2775971047        0.0000000000
        0.1245632295        1.2925977993        0.0000000000
        0.1245632295        1.3075984938        0.0000000000
        0.1245632295        1.3225991884        0.0000000000
        0.1245632295        1.3375998829        0.0000000000
        0.1245632295        1.3526005775        0.0000000000
        0.1245632295        1.3676012721        0.0000000000
        0.1245632295        1.3826019666        0.0000000000
        0.1245632295        1.3976026612        0.0000000000
        0.1245632295        1.4126033558        0.0000000000
        0.1245632295        1.4276040503        0.0000000000
        0.1245632295        1.4426047449        0.0000000000
        0.1245632295        1.4576054395        0.0000000000
        0.1245632295        1.4726061340        0.0000000000
        0.1245632295        1.4876068286        0.0000000000
        0.1245632295        1.5026075232        0.0000000000
        0.1245632295        1.5176082177        0.0000000000
        0.1245632295        1.5326089123        0.0000000000
        0.1245632295        1.5476096069        0.0000000000
        0.1245632295        1.5626103014        0.0000000000
        0.1245632295        1.5776109960        0.0000000000

        0.1395629142        0.0925422340       -0.0006054682
        0.1395629142        0.1075429286       -0.0017185672
        0.1395629142        0.1225436231       -0.0044907883
        0.1395629142        0.1375443177       -0.0108116432
        0.1395629142        0.1525450123       -0.0240037992
        0.1395629142        0.1675457068       -0.0492027977
        0.1395629142        0.1825464014       -0.0932500087
        0.1395629142        0.1975470960       -0.1636994071
        0.1395629142        0.2125477905       -0.2667972926
        0.1395629142        0.2275484851       -0.4048627072
        0.1395629142        0.2425491797       -0.5741107301
        0.1395629142        0.2575498742       -0.7641445320
        0.1395629142        0.2725505688       -0.9597596912
        0.1395629142        0.2875512634       -1.1445497953
        0.1395629142        0.3025519579       -1.3048005091
        0.1395629142        0.3175526525       -1.4320370225
        0.1395629142        0.3325533471       -1.5234367555
        0.1395629142        0.3475540416       -1.5804775435
        0.1395629142        0.3625547362       -1.6068387456
        0.1395629142        0.3775554307       -1.6064377230
        0.1395629142        0.3925561253       -1.5819870105
        0.1395629142        0.4075568199       -1.5341788025
        0.1395629142        0.4225575144       -1.4616808698
        0.1395629142        0.4375582090       -1.3621964847
        0.1395629142        0.4525589036       -1.2345154666
        0.1395629142        0.4675595981       -1.0808381918
        0.1395629142        0.4825602927       -0.9082053065
        0.1395629142        0.4975609873       -0.7280926043
        0.1395629142        0.5125616818       -0.5541113946
        0.1395629142        0.5275623764       -0.3987459234
        0.1395629142        0.5425630710       -0.2705209395
        0.1395629142        0.5575637655       -0.1726719525
        0.1395629142        0.5725644601       -0.1035665037
        0.1395629142        0.5875651547       -0.0583401169
        0.1395629142        0.6025658492       -0.0308694621
        0.1395629142        0.6175665438       -0.0153547534
        0.1395629142        0.6325672384       -0.0071897043
        0.1395629142        0.6475679329       -0.0031752886
        0.1395629142        0.6625686275       -0.0013259342
        0.1395629142        0.6775693221       -0.0005249743
        0.1395629142        0.6925700166       -0.0001976465
        0.1395629142        0.7075707112       -0.0000709472
        0.1395629142        0.7225714058       -0.0000243336
        0.1395629142        0.7375721003       -0.0000079834
        0.1395629142        0.7525727949       -0.0000025056
        0.1395629142        0.7675734895        0.0000000000
        0.1395629142        0.7825741840        0.0000000000
        0.1395629142        0.7975748786        0.0000000000
        0.1395629142        0.8125755732        0.0000000000
        0.1395629142        0.8275762677        0.0000000000
        0.1395629142        0.8425769623        0.0000000000
        0.1395629142        0.8575776568        0.0000000000
        0.1395629142        0.8725783514        0.0000000000
        0.1395629142        0.8875790460        0.0000000000
        0.1395629142        0.9025797405        0.0000000000
        0.1395629142        0.9175804351        0.0000000000
        0.1395629142        0.9325811297        0.0000000000
        0.1395629142        0.9475818242        0.0000000000
        0.1395629142        0.9625825188        0.0000000000
        0.1395629142        0.9775832134        0.0000000000
        0.1395629142        0.9925839079        0.0000000000
        0.1395629142        1.0075846025        0.0000000000
        0.1395629142        1.0225852971        0.0000000000
        0.1395629142        1.0375859916        0.0000000000
        0.1395629142        1.0525866862        0.0000000000
        0.1395629142        1.0675873808        0.0000000000
        0.1395629142        1.0825880753        0.0000000000
        0.1395629142        1.0975887699        0.0000000000
        0.1395629142        1.1125894645        0.0000000000
        0.1395629142        1.1275901590        0.0000000000
        0.1395629142        1.1425908536        0.0000000000
        0.1395629142        1.1575915482        0.0000000000
        0.1395629142        1.1725922427        0.0000000000
        0.1395629142        1.1875929373        0.0000000000
        0.1395629142        1.2025936319        0.0000000000
        0.1395629142        1.2175943264        0.0000000000
        0.1395629142        1.2325950210        0.0000000000
        0.1395629142        1.2475957156        0.0000000000
        0.1395629142        1.2625964101        0.0000000000
        0.1395629142        1.2775971047        0.0000000000
        0.1395629142        1.2925977993        0.0000000000
        0.1395629142        1.3075984938        0.0000000000
        0.1395629142        1.3225991884        0.0000000000
        0.1395629142        1.3375998829        0.0000000000
        0.1395629142        1.3526005775        0.0000000000
        0.1395629142        1.3676012721        0.0000000000
        0.1395629142        1.3826019666        0.0000000000
        0.1395629142        1.3976026612        0.0000000000
        0.1395629142        1.4126033558        0.0000000000
        0.1395629142        1.4276040503        0.0000000000
        0.1395629142        1.4426047449        0.0000000000
        0.1395629142        1.4576054395        0.0000000000
        0.1395629142        1.4726061340        0.0000000000
        0.1395629142        1.4876068286        0.0000000000
        0.1395629142        1.5026075232        0.0000000000
        0.1395629142        1.5176082177        0.0000000000
        0.1395629142        1.5326089123        0.0000000000
        0.1395629142        1.5476096069        0.0000000000
        0.1395629142        1.5626103014        0.0000000000
        0.1395629142        1.5776109960        0.0000000000

        0.1545625990        0.0925422340       -0.0013304654
        0.1545625990        0.1075429286       -0.0037631488
        0.1545625990        0.1225436231       -0.0097977216
        0.1545625990        0.1375443177       -0.0234991959
        0.1545625990        0.1525450123       -0.0519680604
        0.1545625990        0.1675457068       -0.1060895805
        0.1545625990        0.1825464014       -0.2002092183
        0.1545625990        0.1975470960       -0.3499096671
        0.1545625990        0.2125477905       -0.5676536356
        0.1545625990        0.2275484851       -0.8572862343
        0.1545625990        0.2425491797       -1.2096648827
        0.1545625990        0.2575498742       -1.6019815459
        0.1545625990        0.2725505688       -2.0019929326
        0.1545625990        0.2875512634       -2.3758723509
        0.1545625990        0.3025519579       -2.6963393407
        0.1545625990        0.3175526525       -2.9476293973
        0.1545625990        0.3325533471       -3.1258236775
        0.1545625990        0.3475540416       -3.2355646363
        0.1545625990        0.3625547362       -3.2854643799
        0.1545625990        0.3775554307       -3.2840605616
        0.1545625990        0.3925561253       -3.2369873655
        0.1545625990        0.4075568199       -3.1454086087
        0.1545625990        0.4225575144       -3.0060001558
        0.1545625990        0.4375582090       -2.8130434767
        0.1545625990        0.4525589036       -2.5626134856
        0.1545625990        0.4675595981       -2.2575072127
        0.1545625990        0.4825602927       -1.9105338149
        0.1545625990        0.4975609873       -1.5441201730
        0.1545625990        0.5125616818       -1.1859186145
        0.1545625990        0.5275623764       -0.8621706833
        0.1545625990        0.5425630710       -0.5916547362
        0.1545625990        0.5575637655       -0.3825309145
        0.1545625990        0.5725644601       -0.2327798097
        0.1545625990        0.5875651547       -0.1332902740
        0.1545625990        0.6025658492       -0.0718507529
        0.1545625990        0.6175665438       -0.0365040658
        0.1545625990        0.6325672384       -0.0175103416
        0.1545625990        0.6475679329       -0.0079485517
        0.1545625990        0.6625686275       -0.0034235845
        0.1545625990        0.6775693221       -0.0014031114
        0.1545625990        0.6925700166       -0.0005486069
        0.1545625990        0.7075707112       -0.0002050650
        0.1545625990        0.7225714058       -0.0000733724
        0.1545625990        0.7375721003       -0.0000251338
        0.1545625990        0.7525727949       -0.0000082360
        0.1545625990        0.7675734895       -0.0000025773
        0.1545625990        0.7825741840        0.0000000000
        0.1545625990        0.7975748786        0.0000000000
        0.1545625990        0.8125755732        0.0000000000
        0.1545625990        0.8275762677        0.0000000000
        0.1545625990        0.8425769623        0.0000000000
        0.1545625990        0.8575776568        0.0000000000
        0.1545625990        0.8725783514        0.0000000000
        0.1545625990        0.8875790460        0.0000000000
        0.1545625990        0.9025797405        0.0000000000
        0.1545625990        0.9175804351        0.0000000000
        0.1545625990        0.9325811297        0.0000000000
        0.1545625990        0.9475818242        0.0000000000
        0.1545625990        0.9625825188        0.0000000000
        0.1545625990        0.9775832134        0.0000000000
        0.1545625990        0.9925839079        0.0000000000
        0.1545625990        1.0075846025        0.0000000000
        0.1545625990        1.0225852971        0.0000000000
        0.1545625990        1.0375859916        0.0000000000
        0.1545625990        1.0525866862        0.0000000000
        0.1545625990        1.0675873808        0.0000000000
        0.1545625990        1.0825880753        0.0000000000
        0.1545625990        1.0975887699        0.0000000000
        0.1545625990        1.1125894645        0.0000000000
        0.1545625990        1.1275901590        0.0000000000
        0.1545625990        1.1425908536        0.0000000000
        0.1545625990        1.1575915482        0.0000000000
        0.1545625990        1.1725922427        0.0000000000
        0.1545625990        1.1875929373        0.0000000000
        0.1545625990        1.2025936319        0.0000000000
        0.1545625990        1.2175943264        0.0000000000
        0.1545625990        1.2325950210        0.0000000000
        0.1545625990        1.2475957156        0.0000000000
        0.1545625990        1.2625964101        0.0000000000
        0.1545625990        1.2775971047        0.0000000000
        0.1545625990        1.2925977993        0.0000000000
        0.1545625990        1.3075984938        0.0000000000
        0.1545625990        1.3225991884        0.0000000000
        0.1545625990        1.3375998829        0.0000000000
        0.1545625990        1.3526005775        0.0000000000
        0.1545625990        1.3676012721        0.0000000000
        0.1545625990        1.3826019666        0.0000000000
        0.1545625990        1.3976026612        0.0000000000
        0.1545625990        1.4126033558        0.0000000000
        0.1545625990        1.4276040503        0.0000000000
        0.1545625990        1.4426047449        0.0000000000
        0.1545625990        1.4576054395        0.0000000000
        0.1545625990        1.4726061340        0.0000000000
        0.1545625990        1.4876068286        0.0000000000
        0.1545625990        1.5026075232        0.0000000000
        0.1545625990        1.5176082177        0.0000000000
        0.1545625990        1.5326089123        0.0000000000
        0.1545625990        1.5476096069        0.0000000000
        0.1545625990        1.5626103014        0.0000000000
        0.1545625990        1.5776109960        0.0000000000

        0.1695622837        0.0925422340       -0.0027029749
        0.1695622837        0.1075429286       -0.0076165569
        0.1695622837        0.1225436231       -0.0197532460
        0.1695622837        0.1375443177       -0.0471851346
        0.1695622837        0.1525450123       -0.1039094105
        0.1695622837        0.1675457068       -0.2111925081
        0.1695622837        0.1825464014       -0.3967272517
        0.1695622837        0.1975470960       -0.6900413052
        0.1695622837        0.2125477905       -1.1138311285
        0.1695622837        0.2275484851       -1.6733469519
        0.1695622837        0.2425491797       -2.3483787584
        0.1695622837        0.2575498742       -3.0927747921
        0.1695622837        0.2725505688       -3.8435490926
        0.1695622837        0.2875512634       -4.5366400474
        0.1695622837        0.3025519579       -5.1225101982
        0.1695622837        0.3175526525       -5.5749429698
        0.1695622837        0.3325533471       -5.8905485280
        0.1695622837        0.3475540416       -6.0814826196
        0.1695622837        0.3625547362       -6.1661912507
        0.1695622837        0.3775554307       -6.1617714122
        0.1695622837        0.3925561253       -6.0789469064
        0.1695622837        0.4075568199       -5.9193802364
        0.1695622837        0.4225575144       -5.6756538644
        0.1695622837        0.4375582090       -5.3350470063
        0.1695622837        0.4525589036       -4.8873391465
        0.1695622837        0.4675595981       -4.3343506924
        0.1695622837        0.4825602927       -3.6968056564
        0.1695622837        0.4975609873       -3.0144646679
        0.1695622837        0.5125616818       -2.3385652986
        0.1695622837        0.5275623764       -1.7195343490
        0.1695622837        0.5425630710       -1.1951917330
        0.1695622837        0.5575637655       -0.7839892085
        0.1695622837        0.5725644601       -0.4849571014
        0.1695622837        0.5875651547       -0.2829116965
        0.1695622837        0.6025658492       -0.1557812413
        0.1695622837        0.6175665438       -0.0810878114
        0.1695622837        0.6325672384       -0.0399837943
        0.1695622837        0.6475679329       -0.0187237687
        0.1695622837        0.6625686275       -0.0083493120
        0.1695622837        0.6775693221       -0.0035543303
        0.1695622837        0.6925700166       -0.0014474271
        0.1695622837        0.7075707112       -0.0005645377
        0.1695622837        0.7225714058       -0.0002109377
        0.1695622837        0.7375721003       -0.0000754486
        0.1695622837        0.7525727949       -0.0000257953
        0.1695622837        0.7675734895       -0.0000084138
        0.1695622837        0.7825741840       -0.0000026109
        0.1695622837        0.7975748786        0.0000000000
        0.1695622837        0.8125755732        0.0000000000
        0.1695622837        0.8275762677        0.0000000000
        0.1695622837        0.8425769623        0.0000000000
        0.1695622837        0.8575776568        0.0000000000
        0.1695622837        0.8725783514        0.0000000000
        0.1695622837        0.8875790460        0.0000000000
        0.1695622837        0.9025797405        0.0000000000
        0.1695622837        0.9175804351        0.0000000000
        0.1695622837        0.9325811297        0.0000000000
        0.1695622837        0.9475818242        0.0000000000
        0.1695622837        0.9625825188        0.0000000000
        0.1695622837        0.9775832134        0.0000000000
        0.1695622837        0.9925839079        0.0000000000
        0.1695622837        1.0075846025        0.0000000000
        0.1695622837        1.0225852971        0.0000000000
        0.1695622837        1.0375859916        0.0000000000
        0.1695622837        1.0525866862        0.0000000000
        0.1695622837        1.0675873808        0.0000000000
        0.1695622837        1.0825880753        0.0000000000
        0.1695622837        1.0975887699        0.0000000000
        0.1695622837        1.1125894645        0.0000000000
        0.1695622837        1.1275901590        0.0000000000
        0.1695622837        1.1425908536        0.0000000000
        0.1695622837        1.1575915482        0.0000000000
        0.1695622837        1.1725922427        0.0000000000
        0.1695622837        1.1875929373        0.0000000000
        0.1695622837        1.2025936319        0.0000000000
        0.1695622837        1.2175943264        0.0000000000
        0.1695622837        1.2325950210        0.0000000000
        0.1695622837        1.2475957156        0.0000000000
        0.1695622837        1.2625964101        0.0000000000
        0.1695622837        1.2775971047        0.0000000000
        0.1695622837        1.2925977993        0.0000000000
        0.1695622837        1.3075984938        0.0000000000
        0.1695622837        1.3225991884        0.0000000000
        0.1695622837        1.3375998829        0.0000000000
        0.1695622837        1.3526005775        0.0000000000
        0.1695622837        1.3676012721        0.0000000000
        0.1695622837        1.3826019666        0.0000000000
        0.1695622837        1.3976026612        0.0000000000
        0.1695622837        1.4126033558        0.0000000000
        0.1695622837        1.4276040503        0.0000000000
        0.1695622837        1.4426047449        0.0000000000
        0.1695622837        1.4576054395        0.0000000000
        0.1695622837        1.4726061340        0.0000000000
        0.1695622837        1.4876068286        0.0000000000
        0.1695622837        1.5026075232        0.0000000000
        0.1695622837        1.5176082177        0.0000000000
        0.1695622837        1.5326089123        0.0000000000
        0.1695622837        1.5476096069        0.0000000000
        0.1695622837        1.5626103014        0.0000000000
        0.1695622837        1.5776109960        0.0000000000

        0.1845619685        0.0925422340       -0.0050863931
        0.1845619685        0.1075429286       -0.0142751444
        0.1845619685        0.1225436231       -0.0368673706
        0.1845619685        0.1375443177       -0.0876826044
        0.1845619685        0.1525450123       -0.1922135636
        0.1845619685        0.1675457068       -0.3888101919
        0.1845619685        0.1825464014       -0.7267455306
        0.1845619685        0.1975470960       -1.2574488726
        0.1845619685        0.2125477905       -2.0185887180
        0.1845619685        0.2275484851       -3.0151982035
        0.1845619685        0.2425491797       -4.2062704145
        0.1845619685        0.2575498742       -5.5055429406
        0.1845619685        0.2725505688       -6.7995441571
        0.1845619685        0.2875512634       -7.9767784212
        0.1845619685        0.3025519579       -8.9552550489
        0.1845619685        0.3175526525       -9.6965481152
        0.1845619685        0.3325533471      -10.2026986581
        0.1845619685        0.3475540416      -10.5014345299
        0.1845619685        0.3625547362      -10.6289633183
        0.1845619685        0.3775554307      -10.6167427473
        0.1845619685        0.3925561253      -10.4834495618
        0.1845619685        0.4075568199      -10.2309307101
        0.1845619685        0.4225575144       -9.8442731482
        0.1845619685        0.4375582090       -9.2980255924
        0.1845619685        0.4525589036       -8.5694511984
        0.1845619685        0.4675595981       -7.6553675628
        0.1845619685        0.4825602927       -6.5851322346
        0.1845619685        0.4975609873       -5.4224717964
        0.1845619685        0.5125616818       -4.2538304149
        0.1845619685        0.5275623764       -3.1677018768
        0.1845619685        0.5425630710       -2.2336874622
        0.1845619685        0.5575637655       -1.4893911234
        0.1845619685        0.5725644601       -0.9386743825
        0.1845619685        0.5875651547       -0.5594079285
        0.1845619685        0.6025658492       -0.3156249224
        0.1845619685        0.6175665438       -0.1689061103
        0.1845619685        0.6325672384       -0.0859324379
        0.1845619685        0.6475679329       -0.0416683547
        0.1845619685        0.6625686275       -0.0193038413
        0.1845619685        0.6775693221       -0.0085607954
        0.1845619685        0.6925700166       -0.0036384898
        0.1845619685        0.7075707112       -0.0014823458
        0.1845619685        0.7225714058       -0.0005784749
        0.1845619685        0.7375721003       -0.0002159173
        0.1845619685        0.7525727949       -0.0000769425
        0.1845619685        0.7675734895       -0.0000261294
        0.1845619685        0.7825741840       -0.0000084392
        0.1845619685        0.7975748786       -0.0000025914
        0.1845619685        0.8125755732        0.0000000000
        0.1845619685        0.8275762677        0.0000000000
        0.1845619685        0.8425769623        0.0000000000
        0.1845619685        0.8575776568        0.0000000000
        0.1845619685        0.8725783514        0.0000000000
        0.1845619685        0.8875790460        0.0000000000
        0.1845619685        0.9025797405        0.0000000000
        0.1845619685        0.9175804351        0.0000000000
        0.1845619685        0.9325811297        0.0000000000
        0.1845619685        0.9475818242        0.0000000000
        0.1845619685        0.9625825188        0.0000000000
        0.1845619685        0.9775832134        0.0000000000
        0.1845619685        0.9925839079        0.0000000000
        0.1845619685        1.0075846025        0.0000000000
        0.1845619685        1.0225852971        0.0000000000
        0.1845619685        1.0375859916        0.0000000000
        0.1845619685        1.0525866862        0.0000000000
        0.1845619685        1.0675873808        0.0000000000
        0.1845619685        1.0825880753        0.0000000000
        0.1845619685        1.0975887699        0.0000000000
        0.1845619685        1.1125894645        0.0000000000
        0.1845619685        1.1275901590        0.0000000000
        0.1845619685        1.1425908536        0.0000000000
        0.1845619685        1.1575915482        0.0000000000
        0.1845619685        1.1725922427        0.0000000000
        0.1845619685        1.1875929373        0.0000000000
        0.1845619685        1.2025936319        0.0000000000
        0.1845619685        1.2175943264        0.0000000000
        0.1845619685        1.2325950210        0.0000000000
        0.1845619685        1.2475957156        0.0000000000
        0.1845619685        1.2625964101        0.0000000000
        0.1845619685        1.2775971047        0.0000000000
        0.1845619685        1.2925977993        0.0000000000
        0.1845619685        1.3075984938        0.0000000000
        0.1845619685        1.3225991884        0.0000000000
        0.1845619685        1.3375998829        0.0000000000
        0.1845619685        1.3526005775        0.0000000000
        0.1845619685        1.3676012721        0.0000000000
        0.1845619685        1.3826019666        0.0000000000
        0.1845619685        1.3976026612        0.0000000000
        0.1845619685        1.4126033558        0.0000000000
        0.1845619685        1.4276040503        0.0000000000
        0.1845619685        1.4426047449        0.0000000000
        0.1845619685        1.4576054395        0.0000000000
        0.1845619685        1.4726061340        0.0000000000
        0.1845619685        1.4876068286        0.0000000000
        0.1845619685        1.5026075232        0.0000000000
        0.1845619685        1.5176082177        0.0000000000
        0.1845619685        1.5326089123        0.0000000000
        0.1845619685        1.5476096069        0.0000000000
        0.1845619685        1.5626103014        0.0000000000
        0.1845619685        1.5776109960        0.0000000000

        0.1995616532        0.0925422340       -0.0088857871
        0.1995616532        0.1075429286       -0.0248310905
        0.1995616532        0.1225436231       -0.0638415935
        0.1995616532        0.1375443177       -0.1511234454
        0.1995616532        0.1525450123       -0.3296569687
        0.1995616532        0.1675457068       -0.6633914167
        0.1995616532        0.1825464014       -1.2332552553
        0.1995616532        0.1975470960       -2.1216511893
        0.1995616532        0.2125477905       -3.3854092749
        0.1995616532        0.2275484851       -5.0248438905
        0.1995616532        0.2425491797       -6.9633505527
        0.1995616532        0.2575498742       -9.0517295427
        0.1995616532        0.2725505688      -11.1011764112
        0.1995616532        0.2875512634      -12.9332412810
        0.1995616532        0.3025519579      -14.4245358663
        0.1995616532        0.3175526525      -15.5268543507
        0.1995616532        0.3325533471      -16.2580282183
        0.1995616532        0.3475540416      -16.6743618254
        0.1995616532        0.3625547362      -16.8410865748
        0.1995616532        0.3775554307      -16.8113727628
        0.1995616532        0.3925561253      -16.6149046054
        0.1995616532        0.4075568199      -16.2527169027
        0.1995616532        0.4225575144      -15.6976442028
        0.1995616532        0.4375582090      -14.9036821226
        0.1995616532        0.4525589036      -13.8264611120
        0.1995616532        0.4675595981      -12.4503073604
        0.1995616532        0.4825602927      -10.8105302599
        0.1995616532        0.4975609873       -8.9989762203
        0.1995616532        0.5125616818       -7.1481079141
        0.1995616532        0.5275623764       -5.3995206584
        0.1995616532        0.5425630710       -3.8701419352
        0.1995616532        0.5575637655       -2.6292543686
        0.1995616532        0.5725644601       -1.6929089901
        0.1995616532        0.5875651547       -1.0338854715
        0.1995616532        0.6025658492       -0.5998040899
        0.1995616532        0.6175665438       -0.3312363666
        0.1995616532        0.6325672384       -0.1745296539
        0.1995616532        0.6475679329       -0.0879398261
        0.1995616532        0.6625686275       -0.0424504034
        0.1995616532        0.6775693221       -0.0196528469
        0.1995616532        0.6925700166       -0.0087272697
        0.1995616532        0.7075707112       -0.0037145181
        0.1995616532        0.7225714058       -0.0015130662
        0.1995616532        0.7375721003       -0.0005887626
        0.1995616532        0.7525727949       -0.0002184518
        0.1995616532        0.7675734895       -0.0000771720
        0.1995616532        0.7825741840       -0.0000259252
        0.1995616532        0.7975748786       -0.0000082820
        0.1995616532        0.8125755732       -0.0000025160
        0.1995616532        0.8275762677        0.0000000000
        0.1995616532        0.8425769623        0.0000000000
        0.1995616532        0.8575776568        0.0000000000
        0.1995616532        0.8725783514        0.0000000000
        0.1995616532        0.8875790460        0.0000000000
        0.1995616532        0.9025797405        0.0000000000
        0.1995616532        0.9175804351        0.0000000000
        0.1995616532        0.9325811297        0.0000000000
        0.1995616532        0.9475818242        0.0000000000
        0.1995616532        0.9625825188        0.0000000000
        0.1995616532        0.9775832134        0.0000000000
        0.1995616532        0.9925839079        0.0000000000
        0.1995616532        1.0075846025        0.0000000000
        0.1995616532        1.0225852971        0.0000000000
        0.1995616532        1.0375859916        0.0000000000
        0.1995616532        1.0525866862        0.0000000000
        0.1995616532        1.0675873808        0.0000000000
        0.1995616532        1.0825880753        0.0000000000
        0.1995616532        1.0975887699        0.0000000000
        0.1995616532        1.1125894645        0.0000000000
        0.1995616532        1.1275901590        0.0000000000
        0.1995616532        1.1425908536        0.0000000000
        0.1995616532        1.1575915482        0.0000000000
        0.1995616532        1.1725922427        0.0000000000
        0.1995616532        1.1875929373        0.0000000000
        0.1995616532        1.2025936319        0.0000000000
        0.1995616532        1.2175943264        0.0000000000
        0.1995616532        1.2325950210        0.0000000000
        0.1995616532        1.2475957156        0.0000000000
        0.1995616532        1.2625964101        0.0000000000
        0.1995616532        1.2775971047        0.0000000000
        0.1995616532        1.2925977993        0.0000000000
        0.1995616532        1.3075984938        0.0000000000
        0.1995616532        1.3225991884        0.0000000000
        0.1995616532        1.3375998829        0.0000000000
        0.1995616532        1.3526005775        0.0000000000
        0.1995616532        1.3676012721        0.0000000000
        0.1995616532        1.3826019666        0.0000000000
        0.1995616532        1.3976026612        0.0000000000
        0.1995616532        1.4126033558        0.0000000000
        0.1995616532        1.4276040503        0.0000000000
        0.1995616532        1.4426047449        0.0000000000
        0.1995616532        1.4576054395        0.0000000000
        0.1995616532        1.4726061340        0.0000000000
        0.1995616532        1.4876068286        0.0000000000
        0.1995616532        1.5026075232        0.0000000000
        0.1995616532        1.5176082177        0.0000000000
        0.1995616532        1.5326089123        0.0000000000
        0.1995616532        1.5476096069        0.0000000000
        0.1995616532        1.5626103014        0.0000000000
        0.1995616532        1.5776109960        0.0000000000

        0.2145613380        0.0925422340       -0.0144515217
        0.2145613380        0.1075429286       -0.0401987489
        0.2145613380        0.1225436231       -0.1028545559
        0.2145613380        0.1375443177       -0.2422427767
        0.2145613380        0.1525450123       -0.5256142934
        0.2145613380        0.1675457068       -1.0518080812
        0.2145613380        0.1825464014       -1.9437703729
        0.2145613380        0.1975470960       -3.3230897089
        0.2145613380        0.2125477905       -5.2673791153
        0.2145613380        0.2275484851       -7.7634311463
        0.2145613380        0.2425491797      -10.6790679895
        0.2145613380        0.2575498742      -13.7749490005
        0.2145613380        0.2725505688      -16.7603712242
        0.2145613380        0.2875512634      -19.3724806512
        0.2145613380        0.3025519579      -21.4431432658
        0.2145613380        0.3175526525      -22.9243180384
        0.2145613380        0.3325533471      -23.8672324011
        0.2145613380        0.3475540416      -24.3749870566
        0.2145613380        0.3625547362      -24.5556185284
        0.2145613380        0.3775554307      -24.4916381097
        0.2145613380        0.3925561253      -24.2258905394
        0.2145613380        0.4075568199      -23.7565116949
        0.2145613380        0.4225575144      -23.0384519049
        0.2145613380        0.4375582090      -21.9963538847
        0.2145613380        0.4525589036      -20.5532415275
        0.2145613380        0.4675595981      -18.6700114077
        0.2145613380        0.4825602927      -16.3800932021
        0.2145613380        0.4975609873      -13.8015099170
        0.2145613380        0.5125616818      -11.1179259596
        0.2145613380        0.5275623764       -8.5354094696
        0.2145613380        0.5425630710       -6.2329833060
        0.2145613380        0.5575637655       -4.3262207686
        0.2145613380        0.5725644601       -2.8547785205
        0.2145613380        0.5875651547       -1.7929252134
        0.2145613380        0.6025658492       -1.0735532600
        0.2145613380        0.6175665438       -0.6141161732
        0.2145613380        0.6325672384       -0.3363059851
        0.2145613380        0.6475679329       -0.1766047076
        0.2145613380        0.6625686275       -0.0890168698
        0.2145613380        0.6775693221       -0.0430696930
        0.2145613380        0.6925700166       -0.0199865716
        0.2145613380        0.7075707112       -0.0088819177
        0.2145613380        0.7225714058       -0.0037727512
        0.2145613380        0.7375721003       -0.0015288846
        0.2145613380        0.7525727949       -0.0005901833
        0.2145613380        0.7675734895       -0.0002168046
        0.2145613380        0.7825741840       -0.0000757530
        0.2145613380        0.7975748786       -0.0000251849
        0.2145613380        0.8125755732       -0.0000079708
        0.2145613380        0.8275762677       -0.0000024028
        0.2145613380        0.8425769623        0.0000000000
        0.2145613380        0.8575776568        0.0000000000
        0.2145613380        0.8725783514        0.0000000000
        0.2145613380        0.8875790460        0.0000000000
        0.2145613380        0.9025797405        0.0000000000
        0.2145613380        0.9175804351        0.0000000000
        0.2145613380        0.9325811297        0.0000000000
        0.2145613380        0.9475818242        0.0000000000
        0.2145613380        0.9625825188        0.0000000000
        0.2145613380        0.9775832134        0.0000000000
        0.2145613380        0.9925839079        0.0000000000
        0.2145613380        1.0075846025        0.0000000000
        0.2145613380        1.0225852971        0.0000000000
        0.2145613380        1.0375859916        0.0000000000
        0.2145613380        1.0525866862        0.0000000000
        0.2145613380        1.0675873808        0.0000000000
        0.2145613380        1.0825880753        0.0000000000
        0.2145613380        1.0975887699        0.0000000000
        0.2145613380        1.1125894645        0.0000000000
        0.2145613380        1.1275901590        0.0000000000
        0.2145613380        1.1425908536        0.0000000000
        0.2145613380        1.1575915482        0.0000000000
        0.2145613380        1.1725922427        0.0000000000
        0.2145613380        1.1875929373        0.0000000000
        0.2145613380        1.2025936319        0.0000000000
        0.2145613380        1.2175943264        0.0000000000
        0.2145613380        1.2325950210        0.0000000000
        0.2145613380        1.2475957156        0.0000000000
        0.2145613380        1.2625964101        0.0000000000
        0.2145613380        1.2775971047        0.0000000000
        0.2145613380        1.2925977993        0.0000000000
        0.2145613380        1.3075984938        0.0000000000
        0.2145613380        1.3225991884        0.0000000000
        0.2145613380        1.3375998829        0.0000000000
        0.2145613380        1.3526005775        0.0000000000
        0.2145613380        1.3676012721        0.0000000000
        0.2145613380        1.3826019666        0.0000000000
        0.2145613380        1.3976026612        0.0000000000
        0.2145613380        1.4126033558        0.0000000000
        0.2145613380        1.4276040503        0.0000000000
        0.2145613380        1.4426047449        0.0000000000
        0.2145613380        1.4576054395        0.0000000000
        0.2145613380        1.4726061340        0.0000000000
        0.2145613380        1.4876068286        0.0000000000
        0.2145613380        1.5026075232        0.0000000000
        0.2145613380        1.5176082177        0.0000000000
        0.2145613380        1.5326089123        0.0000000000
        0.2145613380        1.5476096069        0.0000000000
        0.2145613380        1.5626103014        0.0000000000
        0.2145613380        1.5776109960        0.0000000000

        0.2295610227        0.0925422340       -0.0219553752
        0.2295610227        0.1075429286       -0.0607730204
        0.2295610227        0.1225436231       -0.1546969897
        0.2295610227        0.1375443177       -0.3623667288
        0.2295610227        0.1525450123       -0.7817558979
        0.2295610227        0.1675457068       -1.5548935501
        0.2295610227        0.1825464014       -2.8550075395
        0.2295610227        0.1975470960       -4.8475642580
        0.2295610227        0.2125477905       -7.6278116551
        0.2295610227        0.2275484851      -11.1551503182
        0.2295610227        0.2425491797      -15.2181701737
        0.2295610227        0.2575498742      -19.4597432601
        0.2295610227        0.2725505688      -23.4646413982
        0.2295610227        0.2875512634      -26.8761778775
        0.2295610227        0.3025519579      -29.4884303489
        0.2295610227        0.3175526525      -31.2734724441
        0.2295610227        0.3325533471      -32.3409468416
        0.2295610227        0.3475540416      -32.8626411928
        0.2295610227        0.3625547362      -33.0033398177
        0.2295610227        0.3775554307      -32.8804756677
        0.2295610227        0.3925561253      -32.5496952302
        0.2295610227        0.4075568199      -32.0026753444
        0.2295610227        0.4225575144      -31.1710756240
        0.2295610227        0.4375582090      -29.9427814293
        0.2295610227        0.4525589036      -28.1981990057
        0.2295610227        0.4675595981      -25.8623826495
        0.2295610227        0.4825602927      -22.9537527399
        0.2295610227        0.4975609873      -19.6055391837
        0.2295610227        0.5125616818      -16.0468000864
        0.2295610227        0.5275623764      -12.5492665415
        0.2295610227        0.5425630710       -9.3620717635
        0.2295610227        0.5575637655       -6.6597712930
        0.2295610227        0.5725644601       -4.5197397904
        0.2295610227        0.5875651547       -2.9301210418
        0.2295610227        0.6025658492       -1.8176670820
        0.2295610227        0.6175665438       -1.0808604742
        0.2295610227        0.6325672384       -0.6170008881
        0.2295610227        0.6475679329       -0.3383878998
        0.2295610227        0.6625686275       -0.1782941941
        0.2295610227        0.6775693221       -0.0901689071
        0.2295610227        0.6925700166       -0.0437000290
        0.2295610227        0.7075707112       -0.0202564576
        0.2295610227        0.7225714058       -0.0089630940
        0.2295610227        0.7375721003       -0.0037797298
        0.2295610227        0.7525727949       -0.0015174224
        0.2295610227        0.7675734895       -0.0005797070
        0.2295610227        0.7825741840       -0.0002107657
        0.2295610227        0.7975748786       -0.0000729722
        0.2295610227        0.8125755732       -0.0000240752
        0.2295610227        0.8275762677       -0.0000075726
        0.2295610227        0.8425769623       -0.0000022719
        0.2295610227        0.8575776568        0.0000000000
        0.2295610227        0.8725783514        0.0000000000
        0.2295610227        0.8875790460        0.0000000000
        0.2295610227        0.9025797405        0.0000000000
        0.2295610227        0.9175804351        0.0000000000
        0.2295610227        0.9325811297        0.0000000000
        0.2295610227        0.9475818242        0.0000000000
        0.2295610227        0.9625825188        0.0000000000
        0.2295610227        0.9775832134        0.0000000000
        0.2295610227        0.9925839079        0.0000000000
        0.2295610227        1.0075846025        0.0000000000
        0.2295610227        1.0225852971        0.0000000000
        0.2295610227        1.0375859916        0.0000000000
        0.2295610227        1.0525866862        0.0000000000
        0.2295610227        1.0675873808        0.0000000000
        0.2295610227        1.0825880753        0.0000000000
        0.2295610227        1.0975887699        0.0000000000
        0.2295610227        1.1125894645        0.0000000000
        0.2295610227        1.1275901590        0.0000000000
        0.2295610227        1.1425908536        0.0000000000
        0.2295610227        1.1575915482        0.0000000000
        0.2295610227        1.1725922427        0.0000000000
        0.2295610227        1.1875929373        0.0000000000
        0.2295610227        1.2025936319        0.0000000000
        0.2295610227        1.2175943264        0.0000000000
        0.2295610227        1.2325950210        0.0000000000
        0.2295610227        1.2475957156        0.0000000000
        0.2295610227        1.2625964101        0.0000000000
        0.2295610227        1.2775971047        0.0000000000
        0.2295610227        1.2925977993        0.0000000000
        0.2295610227        1.3075984938        0.0000000000
        0.2295610227        1.3225991884        0.0000000000
        0.2295610227        1.3375998829        0.0000000000
        0.2295610227        1.3526005775        0.0000000000
        0.2295610227        1.3676012721        0.0000000000
        0.2295610227        1.3826019666        0.0000000000
        0.2295610227        1.3976026612        0.0000000000
        0.2295610227        1.4126033558        0.0000000000
        0.2295610227        1.4276040503        0.0000000000
        0.2295610227        1.4426047449        0.0000000000
        0.2295610227        1.4576054395        0.0000000000
        0.2295610227        1.4726061340        0.0000000000
        0.2295610227        1.4876068286        0.0000000000
        0.2295610227        1.5026075232        0.0000000000
        0.2295610227        1.5176082177        0.0000000000
        0.2295610227        1.5326089123        0.0000000000
        0.2295610227        1.5476096069        0.0000000000
        0.2295610227        1.5626103014        0.0000000000
        0.2295610227        1.5776109960        0.0000000000

        0.2445607075        0.0925422340       -0.0312859961
        0.2445607075        0.1075429286       -0.0861545128
        0.2445607075        0.1225436231       -0.2181120477
        0.2445607075        0.1375443177       -0.5079682806
        0.2445607075        0.1525450123       -1.0891682835
        0.2445607075        0.1675457068       -2.1522247410
        0.2445607075        0.1825464014       -3.9243232630
        0.2445607075        0.1975470960       -6.6135805246
        0.2445607075        0.2125477905      -10.3235859725
        0.2445607075        0.2275484851      -14.9680698501
        0.2445607075        0.2425491797      -20.2323117034
        0.2445607075        0.2575498742      -25.6188245034
        0.2445607075        0.2725505688      -30.5755823410
        0.2445607075        0.2875512634      -34.6561044131
        0.2445607075        0.3025519579      -37.6368865608
        0.2445607075        0.3175526525      -39.5399992910
        0.2445607075        0.3325533471      -40.5634438137
        0.2445607075        0.3475540416      -40.9695726963
        0.2445607075        0.3625547362      -40.9903326170
        0.2445607075        0.3775554307      -40.7786948081
        0.2445607075        0.3925561253      -40.3985112850
        0.2445607075        0.4075568199      -39.8297142393
        0.2445607075        0.4225575144      -38.9769378955
        0.2445607075        0.4375582090      -37.6884239249
        0.2445607075        0.4525589036      -35.7971593501
        0.2445607075        0.4675595981      -33.1826768725
        0.2445607075        0.4825602927      -29.8326447423
        0.2445607075        0.4975609873      -25.8754335493
        0.2445607075        0.5125616818      -21.5654585581
        0.2445607075        0.5275623764      -17.2253718032
        0.2445607075        0.5425630710      -13.1689093652
        0.2445607075        0.5575637655       -9.6343496631
        0.2445607075        0.5725644601       -6.7496638385
        0.2445607075        0.5875651547       -4.5337893562
        0.2445607075        0.6025658492       -2.9239266614
        0.2445607075        0.6175665438       -1.8126209462
        0.2445607075        0.6325672384       -1.0807968625
        0.2445607075        0.6475679329       -0.6197192967
        0.2445607075        0.6625686275       -0.3413656849
        0.2445607075        0.6775693221       -0.1803402134
        0.2445607075        0.6925700166       -0.0911870485
        0.2445607075        0.7075707112       -0.0440413761
        0.2445607075        0.7225714058       -0.0202830493
        0.2445607075        0.7375721003       -0.0088969194
        0.2445607075        0.7525727949       -0.0037148802
        0.2445607075        0.7675734895       -0.0014766368
        0.2445607075        0.7825741840       -0.0005590142
        0.2445607075        0.7975748786       -0.0002016975
        0.2445607075        0.8125755732       -0.0000693985
        0.2445607075        0.8275762677       -0.0000227750
        0.2445607075        0.8425769623       -0.0000071290
        0.2445607075        0.8575776568       -0.0000021250
        0.2445607075        0.8725783514        0.0000000000
        0.2445607075        0.8875790460        0.0000000000
        0.2445607075        0.9025797405        0.0000000000
        0.2445607075        0.9175804351        0.0000000000
        0.2445607075        0.9325811297        0.0000000000
        0.2445607075        0.9475818242        0.0000000000
        0.2445607075        0.9625825188        0.0000000000
        0.2445607075        0.9775832134        0.0000000000
        0.2445607075        0.9925839079        0.0000000000
        0.2445607075        1.0075846025        0.0000000000
        0.2445607075        1.0225852971        0.0000000000
        0.2445607075        1.0375859916        0.0000000000
        0.2445607075        1.0525866862        0.0000000000
        0.2445607075        1.0675873808        0.0000000000
        0.2445607075        1.0825880753        0.0000000000
        0.2445607075        1.0975887699        0.0000000000
        0.2445607075        1.1125894645        0.0000000000
        0.2445607075        1.1275901590        0.0000000000
        0.2445607075        1.1425908536        0.0000000000
        0.2445607075        1.1575915482        0.0000000000
        0.2445607075        1.1725922427        0.0000000000
        0.2445607075        1.1875929373        0.0000000000
        0.2445607075        1.2025936319        0.0000000000
        0.2445607075        1.2175943264        0.0000000000
        0.2445607075        1.2325950210        0.0000000000
        0.2445607075        1.2475957156        0.0000000000
        0.2445607075        1.2625964101        0.0000000000
        0.2445607075        1.2775971047        0.0000000000
        0.2445607075        1.2925977993        0.0000000000
        0.2445607075        1.3075984938        0.0000000000
        0.2445607075        1.3225991884        0.0000000000
        0.2445607075        1.3375998829        0.0000000000
        0.2445607075        1.3526005775        0.0000000000
        0.2445607075        1.3676012721        0.0000000000
        0.2445607075        1.3826019666        0.0000000000
        0.2445607075        1.3976026612        0.0000000000
        0.2445607075        1.4126033558        0.0000000000
        0.2445607075        1.4276040503        0.0000000000
        0.2445607075        1.4426047449        0.0000000000
        0.2445607075        1.4576054395        0.0000000000
        0.2445607075        1.4726061340        0.0000000000
        0.2445607075        1.4876068286        0.0000000000
        0.2445607075        1.5026075232        0.0000000000
        0.2445607075        1.5176082177        0.0000000000
        0.2445607075        1.5326089123        0.0000000000
        0.2445607075        1.5476096069        0.0000000000
        0.2445607075        1.5626103014        0.0000000000
        0.2445607075        1.5776109960        0.0000000000

        0.2595603922        0.0925422340       -0.0420159919
        0.2595603922        0.1075429286       -0.1150858666
        0.2595603922        0.1225436231       -0.2897066519
        0.2595603922        0.1375443177       -0.6706407650
        0.2595603922        0.1525450123       -1.4287092441
        0.2595603922        0.1675457068       -2.8036953770
        0.2595603922        0.1825464014       -5.0742890328
        0.2595603922        0.1975470960       -8.4831593673
        0.2595603922        0.2125477905      -13.1272482134
        0.2595603922        0.2275484851      -18.8543898486
        0.2595603922        0.2425491797      -25.2264724041
        0.2595603922        0.2575498742      -31.5935418850
        0.2595603922        0.2725505688      -37.2695384371
        0.2595603922        0.2875512634      -41.7380002374
        0.2595603922        0.3025519579      -44.7903896933
        0.2595603922        0.3175526525      -46.5348585280
        0.2595603922        0.3325533471      -47.2874302789
        0.2595603922        0.3475540416      -47.4177730544
        0.2595603922        0.3625547362      -47.2279240267
        0.2595603922        0.3775554307      -46.8995689482
        0.2595603922        0.3925561253      -46.4947746243
        0.2595603922        0.4075568199      -45.9746852318
        0.2595603922        0.4225575144      -45.2160031259
        0.2595603922        0.4375582090      -44.0315647030
        0.2595603922        0.4525589036      -42.2115267745
        0.2595603922        0.4675595981      -39.5883306371
        0.2595603922        0.4825602927      -36.1060852788
        0.2595603922        0.4975609873      -31.8634190567
        0.2595603922        0.5125616818      -27.1075130558
        0.2595603922        0.5275623764      -22.1796824501
        0.2595603922        0.5425630710      -17.4347607420
        0.2595603922        0.5575637655      -13.1654460882
        0.2595603922        0.5725644601       -9.5559266349
        0.2595603922        0.5875651547       -6.6728953230
        0.2595603922        0.6025658492       -4.4864171866
        0.2595603922        0.6175665438       -2.9051301461
        0.2595603922        0.6325672384       -1.8111036500
        0.2595603922        0.6475679329       -1.0857616015
        0.2595603922        0.6625686275       -0.6248423821
        0.2595603922        0.6775693221       -0.3444557354
        0.2595603922        0.6925700166       -0.1815108411
        0.2595603922        0.7075707112       -0.0912617348
        0.2595603922        0.7225714058       -0.0437251322
        0.2595603922        0.7375721003       -0.0199498891
        0.2595603922        0.7525727949       -0.0086673898
        0.2595603922        0.7675734895       -0.0035871096
        0.2595603922        0.7825741840       -0.0014150326
        0.2595603922        0.7975748786       -0.0005323587
        0.2595603922        0.8125755732       -0.0001910647
        0.2595603922        0.8275762677       -0.0000654103
        0.2595603922        0.8425769623       -0.0000213538
        0.2595603922        0.8575776568       -0.0000066408
        0.2595603922        0.8725783514       -0.0000019665
        0.2595603922        0.8875790460        0.0000000000
        0.2595603922        0.9025797405        0.0000000000
        0.2595603922        0.9175804351        0.0000000000
        0.2595603922        0.9325811297        0.0000000000
        0.2595603922        0.9475818242        0.0000000000
        0.2595603922        0.9625825188        0.0000000000
        0.2595603922        0.9775832134        0.0000000000
        0.2595603922        0.9925839079        0.0000000000
        0.2595603922        1.0075846025        0.0000000000
        0.2595603922        1.0225852971        0.0000000000
        0.2595603922        1.0375859916        0.0000000000
        0.2595603922        1.0525866862        0.0000000000
        0.2595603922        1.0675873808        0.0000000000
        0.2595603922        1.0825880753        0.0000000000
        0.2595603922        1.0975887699        0.0000000000
        0.2595603922        1.1125894645        0.0000000000
        0.2595603922        1.1275901590        0.0000000000
        0.2595603922        1.1425908536        0.0000000000
        0.2595603922        1.1575915482        0.0000000000
        0.2595603922        1.1725922427        0.0000000000
        0.2595603922        1.1875929373        0.0000000000
        0.2595603922        1.2025936319        0.0000000000
        0.2595603922        1.2175943264        0.0000000000
        0.2595603922        1.2325950210        0.0000000000
        0.2595603922        1.2475957156        0.0000000000
        0.2595603922        1.2625964101        0.0000000000
        0.2595603922        1.2775971047        0.0000000000
        0.2595603922        1.2925977993        0.0000000000
        0.2595603922        1.3075984938        0.0000000000
        0.2595603922        1.3225991884        0.0000000000
        0.2595603922        1.3375998829        0.0000000000
        0.2595603922        1.3526005775        0.0000000000
        0.2595603922        1.3676012721        0.0000000000
        0.2595603922        1.3826019666        0.0000000000
        0.2595603922        1.3976026612        0.0000000000
        0.2595603922        1.4126033558        0.0000000000
        0.2595603922        1.4276040503        0.0000000000
        0.2595603922        1.4426047449        0.0000000000
        0.2595603922        1.4576054395        0.0000000000
        0.2595603922        1.4726061340        0.0000000000
        0.2595603922        1.4876068286        0.0000000000
        0.2595603922        1.5026075232        0.0000000000
        0.2595603922        1.5176082177        0.0000000000
        0.2595603922        1.5326089123        0.0000000000
        0.2595603922        1.5476096069        0.0000000000
        0.2595603922        1.5626103014        0.0000000000
        0.2595603922        1.5776109960        0.0000000000

        0.2745600770        0.0925422340       -0.0534658462
        0.2745600770        0.1075429286       -0.1456608529
        0.2745600770        0.1225436231       -0.3645681321
        0.2745600770        0.1375443177       -0.8387460421
        0.2745600770        0.1525450123       -1.7750169591
        0.2745600770        0.1675457068       -3.4584208686
        0.2745600770        0.1825464014       -6.2108079325
        0.2745600770        0.1975470960      -10.2956976033
        0.2745600770        0.2125477905      -15.7853379898
        0.2745600770        0.2275484851      -22.4433632779
        0.2745600770        0.2425491797      -29.6964290637
        0.2745600770        0.2575498742      -36.7436523431
        0.2745600770        0.2725505688      -42.7834008362
        0.2745600770        0.2875512634      -47.2622022007
        0.2745600770        0.3025519579      -50.0258824895
        0.2745600770        0.3175526525      -51.3040260645
        0.2745600770        0.3325533471      -51.5534935965
        0.2745600770        0.3475540416      -51.2580739528
        0.2745600770        0.3625547362      -50.7827433732
        0.2745600770        0.3775554307      -50.3228473488
        0.2745600770        0.3925561253      -49.9234034651
        0.2745600770        0.4075568199      -49.5182171734
        0.2745600770        0.4225575144      -48.9581421811
        0.2745600770        0.4375582090      -48.0325400499
        0.2745600770        0.4525589036      -46.5046574491
        0.2745600770        0.4675595981      -44.1705776378
        0.2745600770        0.4825602927      -40.9275786197
        0.2745600770        0.4975609873      -36.8229058865
        0.2745600770        0.5125616818      -32.0589966898
        0.2745600770        0.5275623764      -26.9511498164
        0.2745600770        0.5425630710      -21.8548886195
        0.2745600770        0.5575637655      -17.0909252614
        0.2745600770        0.5725644601      -12.8919969365
        0.2745600770        0.5875651547       -9.3825321995
        0.2745600770        0.6025658492       -6.5876427728
        0.2745600770        0.6175665438       -4.4592506459
        0.2745600770        0.6325672384       -2.9062807692
        0.2745600770        0.6475679329       -1.8202570179
        0.2745600770        0.6625686275       -1.0931582026
        0.2745600770        0.6775693221       -0.6280876200
        0.2745600770        0.6925700166       -0.3445894556
        0.2745600770        0.7075707112       -0.1802635099
        0.2745600770        0.7225714058       -0.0898435279
        0.2745600770        0.7375721003       -0.0426530467
        0.2745600770        0.7525727949       -0.0192936327
        0.2745600770        0.7675734895       -0.0083196482
        0.2745600770        0.7825741840       -0.0034217102
        0.2745600770        0.7975748786       -0.0013426371
        0.2745600770        0.8125755732       -0.0005026130
        0.2745600770        0.8275762677       -0.0001794442
        0.2745600770        0.8425769623       -0.0000610816
        0.2745600770        0.8575776568       -0.0000198159
        0.2745600770        0.8725783514       -0.0000061287
        0.2745600770        0.8875790460       -0.0000018089
        0.2745600770        0.9025797405        0.0000000000
        0.2745600770        0.9175804351        0.0000000000
        0.2745600770        0.9325811297        0.0000000000
        0.2745600770        0.9475818242        0.0000000000
        0.2745600770        0.9625825188        0.0000000000
        0.2745600770        0.9775832134        0.0000000000
        0.2745600770        0.9925839079        0.0000000000
        0.2745600770        1.0075846025        0.0000000000
        0.2745600770        1.0225852971        0.0000000000
        0.2745600770        1.0375859916        0.0000000000
        0.2745600770        1.0525866862        0.0000000000
        0.2745600770        1.0675873808        0.0000000000
        0.2745600770        1.0825880753        0.0000000000
        0.2745600770        1.0975887699        0.0000000000
        0.2745600770        1.1125894645        0.0000000000
        0.2745600770        1.1275901590        0.0000000000
        0.2745600770        1.1425908536        0.0000000000
        0.2745600770        1.1575915482        0.0000000000
        0.2745600770        1.1725922427        0.0000000000
        0.2745600770        1.1875929373        0.0000000000
        0.2745600770        1.2025936319        0.0000000000
        0.2745600770        1.2175943264        0.0000000000
        0.2745600770        1.2325950210        0.0000000000
        0.2745600770        1.2475957156        0.0000000000
        0.2745600770        1.2625964101        0.0000000000
        0.2745600770        1.2775971047        0.0000000000
        0.2745600770        1.2925977993        0.0000000000
        0.2745600770        1.3075984938        0.0000000000
        0.2745600770        1.3225991884        0.0000000000
        0.2745600770        1.3375998829        0.0000000000
        0.2745600770        1.3526005775        0.0000000000
        0.2745600770        1.3676012721        0.0000000000
        0.2745600770        1.3826019666        0.0000000000
        0.2745600770        1.3976026612        0.0000000000
        0.2745600770        1.4126033558        0.0000000000
        0.2745600770        1.4276040503        0.0000000000
        0.2745600770        1.4426047449        0.0000000000
        0.2745600770        1.4576054395        0.0000000000
        0.2745600770        1.4726061340        0.0000000000
        0.2745600770        1.4876068286        0.0000000000
        0.2745600770        1.5026075232        0.0000000000
        0.2745600770        1.5176082177        0.0000000000
        0.2745600770        1.5326089123        0.0000000000
        0.2745600770        1.5476096069        0.0000000000
        0.2745600770        1.5626103014        0.0000000000
        0.2745600770        1.5776109960        0.0000000000

        0.2895597617        0.0925422340       -0.0648419402
        0.2895597617        0.1075429286       -0.1757299158
        0.2895597617        0.1225436231       -0.4373559872
        0.2895597617        0.1375443177       -1.0001100294
        0.2895597617        0.1525450123       -2.1026199373
        0.2895597617        0.1675457068       -4.0674680894
        0.2895597617        0.1825464014       -7.2475263910
        0.2895597617        0.1975470960      -11.9111305911
        0.2895597617        0.2125477905      -18.0889005829
        0.2895597617        0.2275484851      -25.4480132045
        0.2895597617        0.2425491797      -33.2788994664
        0.2895597617        0.2575498742      -40.6445562255
        0.2895597617        0.2725505688      -46.6578619124
        0.2895597617        0.2875512634      -50.7672259695
        0.2895597617        0.3025519579      -52.9103862807
        0.2895597617        0.3175526525      -53.4649710948
        0.2895597617        0.3325533471      -53.0390452422
        0.2895597617        0.3475540416      -52.2248821224
        0.2895597617        0.3625547362      -51.4333683679
        0.2895597617        0.3775554307      -50.8519442012
        0.2895597617        0.3925561253      -50.4898128760
        0.2895597617        0.4075568199      -50.2439652811
        0.2895597617        0.4225575144      -49.9433391031
        0.2895597617        0.4375582090      -49.3710994750
        0.2895597617        0.4525589036      -48.2888461764
        0.2895597617        0.4675595981      -46.4797829676
        0.2895597617        0.4825602927      -43.8051315373
        0.2895597617        0.4975609873      -40.2511880184
        0.2895597617        0.5125616818      -35.9448169002
        0.2895597617        0.5275623764      -31.1296404726
        0.2895597617        0.5425630710      -26.1126904636
        0.2895597617        0.5575637655      -21.2019046546
        0.2895597617        0.5725644601      -16.6546802754
        0.2895597617        0.5875651547      -12.6491418880
        0.2895597617        0.6025658492       -9.2787961249
        0.2895597617        0.6175665438       -6.5635168616
        0.2895597617        0.6325672384       -4.4678047046
        0.2895597617        0.6475679329       -2.9197042634
        0.2895597617        0.6625686275       -1.8274395376
        0.2895597617        0.6775693221       -1.0931994222
        0.2895597617        0.6925700166       -0.6240458410
        0.2895597617        0.7075707112       -0.3396010876
        0.2895597617        0.7225714058       -0.1761152872
        0.2895597617        0.7375721003       -0.0870470492
        0.2895597617        0.7525727949       -0.0410220871
        0.2895597617        0.7675734895       -0.0184409442
        0.2895597617        0.7825741840       -0.0079098296
        0.2895597617        0.7975748786       -0.0032371698
        0.2895597617        0.8125755732       -0.0012637676
        0.2895597617        0.8275762677       -0.0004704804
        0.2895597617        0.8425769623       -0.0001670254
        0.2895597617        0.8575776568       -0.0000565669
        0.2895597617        0.8725783514       -0.0000182975
        0.2895597617        0.8875790460       -0.0000056640
        0.2895597617        0.9025797405       -0.0000016813
        0.2895597617        0.9175804351        0.0000000000
        0.2895597617        0.9325811297        0.0000000000
        0.2895597617        0.9475818242        0.0000000000
        0.2895597617        0.9625825188        0.0000000000
        0.2895597617        0.9775832134        0.0000000000
        0.2895597617        0.9925839079        0.0000000000
        0.2895597617        1.0075846025        0.0000000000
        0.2895597617        1.0225852971        0.0000000000
        0.2895597617        1.0375859916        0.0000000000
        0.2895597617        1.0525866862        0.0000000000
        0.2895597617        1.0675873808        0.0000000000
        0.2895597617        1.0825880753        0.0000000000
        0.2895597617        1.0975887699        0.0000000000
        0.2895597617        1.1125894645        0.0000000000
        0.2895597617        1.1275901590        0.0000000000
        0.2895597617        1.1425908536        0.0000000000
        0.2895597617        1.1575915482        0.0000000000
        0.2895597617        1.1725922427        0.0000000000
        0.2895597617        1.1875929373        0.0000000000
        0.2895597617        1.2025936319        0.0000000000
        0.2895597617        1.2175943264        0.0000000000
        0.2895597617        1.2325950210        0.0000000000
        0.2895597617        1.2475957156        0.0000000000
        0.2895597617        1.2625964101        0.0000000000
        0.2895597617        1.2775971047        0.0000000000
        0.2895597617        1.2925977993        0.0000000000
        0.2895597617        1.3075984938        0.0000000000
        0.2895597617        1.3225991884        0.0000000000
        0.2895597617        1.3375998829        0.0000000000
        0.2895597617        1.3526005775        0.0000000000
        0.2895597617        1.3676012721        0.0000000000
        0.2895597617        1.3826019666        0.0000000000
        0.2895597617        1.3976026612        0.0000000000
        0.2895597617        1.4126033558        0.0000000000
        0.2895597617        1.4276040503        0.0000000000
        0.2895597617        1.4426047449        0.0000000000
        0.2895597617        1.4576054395        0.0000000000
        0.2895597617        1.4726061340        0.0000000000
        0.2895597617        1.4876068286        0.0000000000
        0.2895597617        1.5026075232        0.0000000000
        0.2895597617        1.5176082177        0.0000000000
        0.2895597617        1.5326089123        0.0000000000
        0.2895597617        1.5476096069        0.0000000000
        0.2895597617        1.5626103014        0.0000000000
        0.2895597617        1.5776109960        0.0000000000

        0.3045594465        0.0925422340       -0.0753887605
        0.3045594465        0.1075429286       -0.2033244128
        0.3045594465        0.1225436231       -0.5033857877
        0.3045594465        0.1375443177       -1.1445621409
        0.3045594465        0.1525450123       -2.3913951246
        0.3045594465        0.1675457068       -4.5946228073
        0.3045594465        0.1825464014       -8.1253411560
        0.3045594465        0.1975470960      -13.2424083288
        0.3045594465        0.2125477905      -19.9232136039
        0.3045594465        0.2275484851      -27.7352329332
        0.3045594465        0.2425491797      -35.8426487362
        0.3045594465        0.2575498742      -43.1966648755
        0.3045594465        0.2725505688      -48.8589986674
        0.3045594465        0.2875512634      -52.3154123811
        0.3045594465        0.3025519579      -53.6223926476
        0.3045594465        0.3175526525      -53.3172885536
        0.3045594465        0.3325533471      -52.1548429704
        0.3045594465        0.3475540416      -50.8188028306
        0.3045594465        0.3625547362      -49.7424469971
        0.3045594465        0.3775554307      -49.0813373027
        0.3045594465        0.3925561253      -48.7897952692
        0.3045594465        0.4075568199      -48.7185447596
        0.3045594465        0.4225575144      -48.6783457479
        0.3045594465        0.4375582090      -48.4640361050
        0.3045594465        0.4525589036      -47.8642550323
        0.3045594465        0.4675595981      -46.6810390470
        0.3045594465        0.4825602927      -44.7639964545
        0.3045594465        0.4975609873      -42.0464158139
        0.3045594465        0.5125616818      -38.5663760194
        0.3045594465        0.5275623764      -34.4631793887
        0.3045594465        0.5425630710      -29.9507337512
        0.3045594465        0.5575637655      -25.2780907361
        0.3045594465        0.5725644601      -20.6899101002
        0.3045594465        0.5875651547      -16.3963919093
        0.3045594465        0.6025658492      -12.5560591617
        0.3045594465        0.6175665438       -9.2694988429
        0.3045594465        0.6325672384       -6.5802597101
        0.3045594465        0.6475679329       -4.4802768705
        0.3045594465        0.6625686275       -2.9191053601
        0.3045594465        0.6775693221       -1.8167529925
        0.3045594465        0.6925700166       -1.0787614662
        0.3045594465        0.7075707112       -0.6107868762
        0.3045594465        0.7225714058       -0.3297348526
        0.3045594465        0.7375721003       -0.1697727290
        0.3045594465        0.7525727949       -0.0833977043
        0.3045594465        0.7675734895       -0.0390952728
        0.3045594465        0.7825741840       -0.0174893425
        0.3045594465        0.7975748786       -0.0074645919
        0.3045594465        0.8125755732       -0.0030388616
        0.3045594465        0.8275762677       -0.0011800044
        0.3045594465        0.8425769623       -0.0004372801
        0.3045594465        0.8575776568       -0.0001548343
        0.3045594465        0.8725783514       -0.0000524874
        0.3045594465        0.8875790460       -0.0000170770
        0.3045594465        0.9025797405       -0.0000053449
        0.3045594465        0.9175804351       -0.0000016122
        0.3045594465        0.9325811297        0.0000000000
        0.3045594465        0.9475818242        0.0000000000
        0.3045594465        0.9625825188        0.0000000000
        0.3045594465        0.9775832134        0.0000000000
        0.3045594465        0.9925839079        0.0000000000
        0.3045594465        1.0075846025        0.0000000000
        0.3045594465        1.0225852971        0.0000000000
        0.3045594465        1.0375859916        0.0000000000
        0.3045594465        1.0525866862        0.0000000000
        0.3045594465        1.0675873808        0.0000000000
        0.3045594465        1.0825880753        0.0000000000
        0.3045594465        1.0975887699        0.0000000000
        0.3045594465        1.1125894645        0.0000000000
        0.3045594465        1.1275901590        0.0000000000
        0.3045594465        1.1425908536        0.0000000000
        0.3045594465        1.1575915482        0.0000000000
        0.3045594465        1.1725922427        0.0000000000
        0.3045594465        1.1875929373        0.0000000000
        0.3045594465        1.2025936319        0.0000000000
        0.3045594465        1.2175943264        0.0000000000
        0.3045594465        1.2325950210        0.0000000000
        0.3045594465        1.2475957156        0.0000000000
        0.3045594465        1.2625964101        0.0000000000
        0.3045594465        1.2775971047        0.0000000000
        0.3045594465        1.2925977993        0.0000000000
        0.3045594465        1.3075984938        0.0000000000
        0.3045594465        1.3225991884        0.0000000000
        0.3045594465        1.3375998829        0.0000000000
        0.3045594465        1.3526005775        0.0000000000
        0.3045594465        1.3676012721        0.0000000000
        0.3045594465        1.3826019666        0.0000000000
        0.3045594465        1.3976026612        0.0000000000
        0.3045594465        1.4126033558        0.0000000000
        0.3045594465        1.4276040503        0.0000000000
        0.3045594465        1.4426047449        0.0000000000
        0.3045594465        1.4576054395        0.0000000000
        0.3045594465        1.4726061340        0.0000000000
        0.3045594465        1.4876068286        0.0000000000
        0.3045594465        1.5026075232        0.0000000000
        0.3045594465        1.5176082177        0.0000000000
        0.3045594465        1.5326089123        0.0000000000
        0.3045594465        1.5476096069        0.0000000000
        0.3045594465        1.5626103014        0.0000000000
        0.3045594465        1.5776109960        0.0000000000

        0.3195591312        0.0925422340       -0.0844960011
        0.3195591312        0.1075429286       -0.2269319843
        0.3195591312        0.1225436231       -0.5592714359
        0.3195591312        0.1375443177       -1.2652896184
        0.3195591312        0.1525450123       -2.6291360377
        0.3195591312        0.1675457068       -5.0207287559
        0.3195591312        0.1825464014       -8.8188202008
        0.3195591312        0.1975470960      -14.2635145193
        0.3195591312        0.2125477905      -21.2754092873
        0.3195591312        0.2275484851      -29.3288704745
        0.3195591312        0.2425491797      -37.4805608811
        0.3195591312        0.2575498742      -44.5982125949
        0.3195591312        0.2725505688      -49.7231506355
        0.3195591312        0.2875512634      -52.4025580554
        0.3195591312        0.3025519579      -52.8219466693
        0.3195591312        0.3175526525      -51.6729164813
        0.3195591312        0.3325533471      -49.8390484413
        0.3195591312        0.3475540416      -48.0715391520
        0.3195591312        0.3625547362      -46.8016565027
        0.3195591312        0.3775554307      -46.1320470974
        0.3195591312        0.3925561253      -45.9466124928
        0.3195591312        0.4075568199      -46.0416736101
        0.3195591312        0.4225575144      -46.2113791678
        0.3195591312        0.4375582090      -46.2753299592
        0.3195591312        0.4525589036      -46.0734510320
        0.3195591312        0.4675595981      -45.4582593739
        0.3195591312        0.4825602927      -44.2999282124
        0.3195591312        0.4975609873      -42.5032191813
        0.3195591312        0.5125616818      -40.0271158448
        0.3195591312        0.5275623764      -36.8977888920
        0.3195591312        0.5425630710      -33.2096168410
        0.3195591312        0.5575637655      -29.1141792366
        0.3195591312        0.5725644601      -24.8011436101
        0.3195591312        0.5875651547      -20.4761649536
        0.3195591312        0.6025658492      -16.3393248436
        0.3195591312        0.6175665438      -12.5653418242
        0.3195591312        0.6325672384       -9.2861983046
        0.3195591312        0.6475679329       -6.5782811235
        0.3195591312        0.6625686275       -4.4575104422
        0.3195591312        0.6775693221       -2.8849412184
        0.3195591312        0.6925700166       -1.7818939123
        0.3195591312        0.7075707112       -1.0500312167
        0.3195591312        0.7225714058       -0.5903850632
        0.3195591312        0.7375721003       -0.3167972835
        0.3195591312        0.7525727949       -0.1622599276
        0.3195591312        0.7675734895       -0.0793253104
        0.3195591312        0.7825741840       -0.0370076156
        0.3195591312        0.7975748786       -0.0164720605
        0.3195591312        0.8125755732       -0.0069949132
        0.3195591312        0.8275762677       -0.0028354100
        0.3195591312        0.8425769623       -0.0010984445
        0.3195591312        0.8575776568       -0.0004074748
        0.3195591312        0.8725783514       -0.0001450873
        0.3195591312        0.8875790460       -0.0000497106
        0.3195591312        0.9025797405       -0.0000164200
        0.3195591312        0.9175804351       -0.0000052329
        0.3195591312        0.9325811297       -0.0000016083
        0.3195591312        0.9475818242        0.0000000000
        0.3195591312        0.9625825188        0.0000000000
        0.3195591312        0.9775832134        0.0000000000
        0.3195591312        0.9925839079        0.0000000000
        0.3195591312        1.0075846025        0.0000000000
        0.3195591312        1.0225852971        0.0000000000
        0.3195591312        1.0375859916        0.0000000000
        0.3195591312        1.0525866862        0.0000000000
        0.3195591312        1.0675873808        0.0000000000
        0.3195591312        1.0825880753        0.0000000000
        0.3195591312        1.0975887699        0.0000000000
        0.3195591312        1.1125894645        0.0000000000
        0.3195591312        1.1275901590        0.0000000000
        0.3195591312        1.1425908536        0.0000000000
        0.3195591312        1.1575915482        0.0000000000
        0.3195591312        1.1725922427        0.0000000000
        0.3195591312        1.1875929373        0.0000000000
        0.3195591312        1.2025936319        0.0000000000
        0.3195591312        1.2175943264        0.0000000000
        0.3195591312        1.2325950210        0.0000000000
        0.3195591312        1.2475957156        0.0000000000
        0.3195591312        1.2625964101        0.0000000000
        0.3195591312        1.2775971047        0.0000000000
        0.3195591312        1.2925977993        0.0000000000
        0.3195591312        1.3075984938        0.0000000000
        0.3195591312        1.3225991884        0.0000000000
        0.3195591312        1.3375998829        0.0000000000
        0.3195591312        1.3526005775        0.0000000000
        0.3195591312        1.3676012721        0.0000000000
        0.3195591312        1.3826019666        0.0000000000
        0.3195591312        1.3976026612        0.0000000000
        0.3195591312        1.4126033558        0.0000000000
        0.3195591312        1.4276040503        0.0000000000
        0.3195591312        1.4426047449        0.0000000000
        0.3195591312        1.4576054395        0.0000000000
        0.3195591312        1.4726061340        0.0000000000
        0.3195591312        1.4876068286        0.0000000000
        0.3195591312        1.5026075232        0.0000000000
        0.3195591312        1.5176082177        0.0000000000
        0.3195591312        1.5326089123        0.0000000000
        0.3195591312        1.5476096069        0.0000000000
        0.3195591312        1.5626103014        0.0000000000
        0.3195591312        1.5776109960        0.0000000000

        0.3345588160        0.0925422340       -0.0917376699
        0.3345588160        0.1075429286       -0.2455667820
        0.3345588160        0.1225436231       -0.6030031681
        0.3345588160        0.1375443177       -1.3587742254
        0.3345588160        0.1525450123       -2.8108621576
        0.3345588160        0.1675457068       -5.3411615005
        0.3345588160        0.1825464014       -9.3293455924
        0.3345588160        0.1975470960      -14.9938625702
        0.3345588160        0.2125477905      -22.2033483340
        0.3345588160        0.2275484851      -30.3540501016
        0.3345588160        0.2425491797      -38.4190292642
        0.3345588160        0.2575498742      -45.2096525763
        0.3345588160        0.2725505688      -49.7685659522
        0.3345588160        0.2875512634      -51.7130231304
        0.3345588160        0.3025519579      -51.3501481192
        0.3345588160        0.3175526525      -49.5053390493
        0.3345588160        0.3325533471      -47.1646251991
        0.3345588160        0.3475540416      -45.1216395690
        0.3345588160        0.3625547362      -43.7862961086
        0.3345588160        0.3775554307      -43.1951700224
        0.3345588160        0.3925561253      -43.1531552629
        0.3345588160        0.4075568199      -43.3968491093
        0.3345588160        0.4225575144      -43.7022728505
        0.3345588160        0.4375582090      -43.9183047850
        0.3345588160        0.4525589036      -43.9492021358
        0.3345588160        0.4675595981      -43.7205811177
        0.3345588160        0.4825602927      -43.1536932247
        0.3345588160        0.4975609873      -42.1584255386
        0.3345588160        0.5125616818      -40.6443291523
        0.3345588160        0.5275623764      -38.5423619958
        0.3345588160        0.5425630710      -35.8276079825
        0.3345588160        0.5575637655      -32.5349392825
        0.3345588160        0.5725644601      -28.7639045111
        0.3345588160        0.5875651547      -24.6728712332
        0.3345588160        0.6025658492      -20.4635814562
        0.3345588160        0.6175665438      -16.3570432761
        0.3345588160        0.6325672384      -12.5629299256
        0.3345588160        0.6475679329       -9.2481176055
        0.3345588160        0.6625686275       -6.5129315322
        0.3345588160        0.6775693221       -4.3826349320
        0.3345588160        0.6925700166       -2.8162170070
        0.3345588160        0.7075707112       -1.7278085639
        0.3345588160        0.7225714058       -1.0121493987
        0.3345588160        0.7375721003       -0.5661543772
        0.3345588160        0.7525727949       -0.3023635907
        0.3345588160        0.7675734895       -0.1541451050
        0.3345588160        0.7825741840       -0.0749950726
        0.3345588160        0.7975748786       -0.0348203893
        0.3345588160        0.8125755732       -0.0154360540
        0.3345588160        0.8275762677       -0.0065408346
        0.3345588160        0.8425769623       -0.0026540881
        0.3345588160        0.8575776568       -0.0010336685
        0.3345588160        0.8725783514       -0.0003873091
        0.3345588160        0.8875790460       -0.0001398880
        0.3345588160        0.9025797405       -0.0000487474
        0.3345588160        0.9175804351       -0.0000163843
        0.3345588160        0.9325811297       -0.0000053043
        0.3345588160        0.9475818242       -0.0000016510
        0.3345588160        0.9625825188        0.0000000000
        0.3345588160        0.9775832134        0.0000000000
        0.3345588160        0.9925839079        0.0000000000
        0.3345588160        1.0075846025        0.0000000000
        0.3345588160        1.0225852971        0.0000000000
        0.3345588160        1.0375859916        0.0000000000
        0.3345588160        1.0525866862        0.0000000000
        0.3345588160        1.0675873808        0.0000000000
        0.3345588160        1.0825880753        0.0000000000
        0.3345588160        1.0975887699        0.0000000000
        0.3345588160        1.1125894645        0.0000000000
        0.3345588160        1.1275901590        0.0000000000
        0.3345588160        1.1425908536        0.0000000000
        0.3345588160        1.1575915482        0.0000000000
        0.3345588160        1.1725922427        0.0000000000
        0.3345588160        1.1875929373        0.0000000000
        0.3345588160        1.2025936319        0.0000000000
        0.3345588160        1.2175943264        0.0000000000
        0.3345588160        1.2325950210        0.0000000000
        0.3345588160        1.2475957156        0.0000000000
        0.3345588160        1.2625964101        0.0000000000
        0.3345588160        1.2775971047        0.0000000000
        0.3345588160        1.2925977993        0.0000000000
        0.3345588160        1.3075984938        0.0000000000
        0.3345588160        1.3225991884        0.0000000000
        0.3345588160        1.3375998829        0.0000000000
        0.3345588160        1.3526005775        0.0000000000
        0.3345588160        1.3676012721        0.0000000000
        0.3345588160        1.3826019666        0.0000000000
        0.3345588160        1.3976026612        0.0000000000
        0.3345588160        1.4126033558        0.0000000000
        0.3345588160        1.4276040503        0.0000000000
        0.3345588160        1.4426047449        0.0000000000
        0.3345588160        1.4576054395        0.0000000000
        0.3345588160        1.4726061340        0.0000000000
        0.3345588160        1.4876068286        0.0000000000
        0.3345588160        1.5026075232        0.0000000000
        0.3345588160        1.5176082177        0.0000000000
        0.3345588160        1.5326089123        0.0000000000
        0.3345588160        1.5476096069        0.0000000000
        0.3345588160        1.5626103014        0.0000000000
        0.3345588160        1.5776109960        0.0000000000

        0.3495585007        0.0925422340       -0.0968615417
        0.3495585007        0.1075429286       -0.2586990001
        0.3495585007        0.1225436231       -0.6336621514
        0.3495585007        0.1375443177       -1.4238729505
        0.3495585007        0.1525450123       -2.9362891489
        0.3495585007        0.1675457068       -5.5596978841
        0.3495585007        0.1825464014       -9.6718157765
        0.3495585007        0.1975470960      -15.4722091090
        0.3495585007        0.2125477905      -22.7889832436
        0.3495585007        0.2275484851      -30.9607019544
        0.3495585007        0.2425491797      -38.9022585916
        0.3495585007        0.2575498742      -45.3911410443
        0.3495585007        0.2725505688      -49.4820603274
        0.3495585007        0.2875512634      -50.8560917891
        0.3495585007        0.3025519579      -49.9200245794
        0.3495585007        0.3175526525      -47.6027659475
        0.3495585007        0.3325533471      -44.9638021706
        0.3495585007        0.3475540416      -42.8187526699
        0.3495585007        0.3625547362      -41.5463100736
        0.3495585007        0.3775554307      -41.1148465172
        0.3495585007        0.3925561253      -41.2507580636
        0.3495585007        0.4075568199      -41.6298389126
        0.3495585007        0.4225575144      -42.0059898295
        0.3495585007        0.4375582090      -42.2524815094
        0.3495585007        0.4525589036      -42.3365910069
        0.3495585007        0.4675595981      -42.2644396023
        0.3495585007        0.4825602927      -42.0281152224
        0.3495585007        0.4975609873      -41.5747727596
        0.3495585007        0.5125616818      -40.8043072094
        0.3495585007        0.5275623764      -39.5909145736
        0.3495585007        0.5425630710      -37.8169113400
        0.3495585007        0.5575637655      -35.4066054164
        0.3495585007        0.5725644601      -32.3522471011
        0.3495585007        0.5875651547      -28.7284137032
        0.3495585007        0.6025658492      -24.6923637976
        0.3495585007        0.6175665438      -20.4675825300
        0.3495585007        0.6325672384      -16.3101544139
        0.3495585007        0.6475679329      -12.4640800320
        0.3495585007        0.6625686275       -9.1182571697
        0.3495585007        0.6775693221       -6.3789262243
        0.3495585007        0.6925700166       -4.2651340423
        0.3495585007        0.7075707112       -2.7250136837
        0.3495585007        0.7225714058       -1.6634031469
        0.3495585007        0.7375721003       -0.9699174291
        0.3495585007        0.7525727949       -0.5400773922
        0.3495585007        0.7675734895       -0.2871061975
        0.3495585007        0.7825741840       -0.1457041198
        0.3495585007        0.7975748786       -0.0706186744
        0.3495585007        0.8125755732       -0.0327215400
        0.3495585007        0.8275762677       -0.0145192420
        0.3495585007        0.8425769623       -0.0061827587
        0.3495585007        0.8575776568       -0.0025323039
        0.3495585007        0.8725783514       -0.0009993778
        0.3495585007        0.8875790460       -0.0003803994
        0.3495585007        0.9025797405       -0.0001396285
        0.3495585007        0.9175804351       -0.0000493623
        0.3495585007        0.9325811297       -0.0000167767
        0.3495585007        0.9475818242       -0.0000054705
        0.3495585007        0.9625825188       -0.0000017075
        0.3495585007        0.9775832134        0.0000000000
        0.3495585007        0.9925839079        0.0000000000
        0.3495585007        1.0075846025        0.0000000000
        0.3495585007        1.0225852971        0.0000000000
        0.3495585007        1.0375859916        0.0000000000
        0.3495585007        1.0525866862        0.0000000000
        0.3495585007        1.0675873808        0.0000000000
        0.3495585007        1.0825880753        0.0000000000
        0.3495585007        1.0975887699        0.0000000000
        0.3495585007        1.1125894645        0.0000000000
        0.3495585007        1.1275901590        0.0000000000
        0.3495585007        1.1425908536        0.0000000000
        0.3495585007        1.1575915482        0.0000000000
        0.3495585007        1.1725922427        0.0000000000
        0.3495585007        1.1875929373        0.0000000000
        0.3495585007        1.2025936319        0.0000000000
        0.3495585007        1.2175943264        0.0000000000
        0.3495585007        1.2325950210        0.0000000000
        0.3495585007        1.2475957156        0.0000000000
        0.3495585007        1.2625964101        0.0000000000
        0.3495585007        1.2775971047        0.0000000000
        0.3495585007        1.2925977993        0.0000000000
        0.3495585007        1.3075984938        0.0000000000
        0.3495585007        1.3225991884        0.0000000000
        0.3495585007        1.3375998829        0.0000000000
        0.3495585007        1.3526005775        0.0000000000
        0.3495585007        1.3676012721        0.0000000000
        0.3495585007        1.3826019666        0.0000000000
        0.3495585007        1.3976026612        0.0000000000
        0.3495585007        1.4126033558        0.0000000000
        0.3495585007        1.4276040503        0.0000000000
        0.3495585007        1.4426047449        0.0000000000
        0.3495585007        1.4576054395        0.0000000000
        0.3495585007        1.4726061340        0.0000000000
        0.3495585007        1.4876068286        0.0000000000
        0.3495585007        1.5026075232        0.0000000000
        0.3495585007        1.5176082177        0.0000000000
        0.3495585007        1.5326089123        0.0000000000
        0.3495585007        1.5476096069        0.0000000000
        0.3495585007        1.5626103014        0.0000000000
        0.3495585007        1.5776109960        0.0000000000

        0.3645581855        0.0925422340       -0.0997612570
        0.3645581855        0.1075429286       -0.2661464803
        0.3645581855        0.1225436231       -0.6510676172
        0.3645581855        0.1375443177       -1.4608171300
        0.3645581855        0.1525450123       -3.0073073471
        0.3645581855        0.1675457068       -5.6828102816
        0.3645581855        0.1825464014       -9.8629625019
        0.3645581855        0.1975470960      -15.7348870824
        0.3645581855        0.2125477905      -23.1012871138
        0.3645581855        0.2275484851      -31.2655990890
        0.3645581855        0.2425491797      -39.1086912886
        0.3645581855        0.2575498742      -45.3908652385
        0.3645581855        0.2725505688      -49.1799259120
        0.3645581855        0.2875512634      -50.2033517744
        0.3645581855        0.3025519579      -48.9365371451
        0.3645581855        0.3175526525      -46.3775978824
        0.3645581855        0.3325533471      -43.6328676980
        0.3645581855        0.3475540416      -41.5274695313
        0.3645581855        0.3625547362      -40.4102628989
        0.3645581855        0.3775554307      -40.1910150251
        0.3645581855        0.3925561253      -40.5277085279
        0.3645581855        0.4075568199      -41.0395008677
        0.3645581855        0.4225575144      -41.4535078697
        0.3645581855        0.4375582090      -41.6552360620
        0.3645581855        0.4525589036      -41.6605200884
        0.3645581855        0.4675595981      -41.5468138332
        0.3645581855        0.4825602927      -41.3807256632
        0.3645581855        0.4975609873      -41.1677461647
        0.3645581855        0.5125616818      -40.8355525458
        0.3645581855        0.5275623764      -40.2481575579
        0.3645581855        0.5425630710      -39.2392126710
        0.3645581855        0.5575637655      -37.6518819238
        0.3645581855        0.5725644601      -35.3772901815
        0.3645581855        0.5875651547      -32.3871771868
        0.3645581855        0.6025658492      -28.7552649764
        0.3645581855        0.6175665438      -24.6589924791
        0.3645581855        0.6325672384      -20.3551844577
        0.3645581855        0.6475679329      -16.1323905973
        0.3645581855        0.6625686275      -12.2539552120
        0.3645581855        0.6775693221       -8.9110211641
        0.3645581855        0.6925700166       -6.1996668019
        0.3645581855        0.7075707112       -4.1248669454
        0.3645581855        0.7225714058       -2.6235011895
        0.3645581855        0.7375721003       -1.5944178356
        0.3645581855        0.7525727949       -0.9255813564
        0.3645581855        0.7675734895       -0.5131681975
        0.3645581855        0.7825741840       -0.2718126573
        0.3645581855        0.7975748786       -0.1376688742
        0.3645581855        0.8125755732       -0.0667754596
        0.3645581855        0.8275762677       -0.0310789559
        0.3645581855        0.8425769623       -0.0139084600
        0.3645581855        0.8575776568       -0.0059950321
        0.3645581855        0.8725783514       -0.0024911511
        0.3645581855        0.8875790460       -0.0009978597
        0.3645581855        0.9025797405       -0.0003849023
        0.3645581855        0.9175804351       -0.0001427279
        0.3645581855        0.9325811297       -0.0000507860
        0.3645581855        0.9475818242       -0.0000173114
        0.3645581855        0.9625825188       -0.0000056446
        0.3645581855        0.9775832134       -0.0000017569
        0.3645581855        0.9925839079        0.0000000000
        0.3645581855        1.0075846025        0.0000000000
        0.3645581855        1.0225852971        0.0000000000
        0.3645581855        1.0375859916        0.0000000000
        0.3645581855        1.0525866862        0.0000000000
        0.3645581855        1.0675873808        0.0000000000
        0.3645581855        1.0825880753        0.0000000000
        0.3645581855        1.0975887699        0.0000000000
        0.3645581855        1.1125894645        0.0000000000
        0.3645581855        1.1275901590        0.0000000000
        0.3645581855        1.1425908536        0.0000000000
        0.3645581855        1.1575915482        0.0000000000
        0.3645581855        1.1725922427        0.0000000000
        0.3645581855        1.1875929373        0.0000000000
        0.3645581855        1.2025936319        0.0000000000
        0.3645581855        1.2175943264        0.0000000000
        0.3645581855        1.2325950210        0.0000000000
        0.3645581855        1.2475957156        0.0000000000
        0.3645581855        1.2625964101        0.0000000000
        0.3645581855        1.2775971047        0.0000000000
        0.3645581855        1.2925977993        0.0000000000
        0.3645581855        1.3075984938        0.0000000000
        0.3645581855        1.3225991884        0.0000000000
        0.3645581855        1.3375998829        0.0000000000
        0.3645581855        1.3526005775        0.0000000000
        0.3645581855        1.3676012721        0.0000000000
        0.3645581855        1.3826019666        0.0000000000
        0.3645581855        1.3976026612        0.0000000000
        0.3645581855        1.4126033558        0.0000000000
        0.3645581855        1.4276040503        0.0000000000
        0.3645581855        1.4426047449        0.0000000000
        0.3645581855        1.4576054395        0.0000000000
        0.3645581855        1.4726061340        0.0000000000
        0.3645581855        1.4876068286        0.0000000000
        0.3645581855        1.5026075232        0.0000000000
        0.3645581855        1.5176082177        0.0000000000
        0.3645581855        1.5326089123        0.0000000000
        0.3645581855        1.5476096069        0.0000000000
        0.3645581855        1.5626103014        0.0000000000
        0.3645581855        1.5776109960        0.0000000000

        0.3795578702        0.0925422340       -0.1004462239
        0.3795578702        0.1075429286       -0.2679780290
        0.3795578702        0.1225436231       -0.6555010713
        0.3795578702        0.1375443177       -1.4705077978
        0.3795578702        0.1525450123       -3.0263605550
        0.3795578702        0.1675457068       -5.7162967952
        0.3795578702        0.1825464014       -9.9150106557
        0.3795578702        0.1975470960      -15.8050008020
        0.3795578702        0.2125477905      -23.1795855600
        0.3795578702        0.2275484851      -31.3291415224
        0.3795578702        0.2425491797      -39.1219769969
        0.3795578702        0.2575498742      -45.3128372580
        0.3795578702        0.2725505688      -48.9770490244
        0.3795578702        0.2875512634      -49.8647801403
        0.3795578702        0.3025519579      -48.4851921317
        0.3795578702        0.3175526525      -45.8716893509
        0.3795578702        0.3325533471      -43.1557510092
        0.3795578702        0.3475540416      -41.1679890138
        0.3795578702        0.3625547362      -40.2390770459
        0.3795578702        0.3775554307      -40.2399453233
        0.3795578702        0.3925561253      -40.7787463240
        0.3795578702        0.4075568199      -41.4277256382
        0.3795578702        0.4225575144      -41.8840777925
        0.3795578702        0.4375582090      -42.0300166469
        0.3795578702        0.4525589036      -41.9068631078
        0.3795578702        0.4675595981      -41.6409873414
        0.3795578702        0.4825602927      -41.3611088526
        0.3795578702        0.4975609873      -41.1360738996
        0.3795578702        0.5125616818      -40.9463647884
        0.3795578702        0.5275623764      -40.6871373801
        0.3795578702        0.5425630710      -40.1918313904
        0.3795578702        0.5575637655      -39.2660827185
        0.3795578702        0.5725644601      -37.7274364153
        0.3795578702        0.5875651547      -35.4489833724
        0.3795578702        0.6025658492      -32.4004857800
        0.3795578702        0.6175665438      -28.6735206268
        0.3795578702        0.6325672384      -24.4767040258
        0.3795578702        0.6475679329      -20.0972846195
        0.3795578702        0.6625686275      -15.8407343716
        0.3795578702        0.6775693221      -11.9698630241
        0.3795578702        0.6925700166       -8.6631246019
        0.3795578702        0.7075707112       -6.0007959983
        0.3795578702        0.7225714058       -3.9756334823
        0.3795578702        0.7375721003       -2.5178572453
        0.3795578702        0.7525727949       -1.5239047992
        0.3795578702        0.7675734895       -0.8815588463
        0.3795578702        0.7825741840       -0.4877836339
        0.3795578702        0.7975748786       -0.2584993751
        0.3795578702        0.8125755732       -0.1314353870
        0.3795578702        0.8275762677       -0.0642390423
        0.3795578702        0.8425769623       -0.0302272909
        0.3795578702        0.8575776568       -0.0137053580
        0.3795578702        0.8725783514       -0.0059876490
        0.3795578702        0.8875790460       -0.0025183153
        0.3795578702        0.9025797405       -0.0010181434
        0.3795578702        0.9175804351       -0.0003950213
        0.3795578702        0.9325811297       -0.0001468580
        0.3795578702        0.9475818242       -0.0000522594
        0.3795578702        0.9625825188       -0.0000177870
        0.3795578702        0.9775832134       -0.0000057853
        0.3795578702        0.9925839079       -0.0000018002
        0.3795578702        1.0075846025        0.0000000000
        0.3795578702        1.0225852971        0.0000000000
        0.3795578702        1.0375859916        0.0000000000
        0.3795578702        1.0525866862        0.0000000000
        0.3795578702        1.0675873808        0.0000000000
        0.3795578702        1.0825880753        0.0000000000
        0.3795578702        1.0975887699        0.0000000000
        0.3795578702        1.1125894645        0.0000000000
        0.3795578702        1.1275901590        0.0000000000
        0.3795578702        1.1425908536        0.0000000000
        0.3795578702        1.1575915482        0.0000000000
        0.3795578702        1.1725922427        0.0000000000
        0.3795578702        1.1875929373        0.0000000000
        0.3795578702        1.2025936319        0.0000000000
        0.3795578702        1.2175943264        0.0000000000
        0.3795578702        1.2325950210        0.0000000000
        0.3795578702        1.2475957156        0.0000000000
        0.3795578702        1.2625964101        0.0000000000
        0.3795578702        1.2775971047        0.0000000000
        0.3795578702        1.2925977993        0.0000000000
        0.3795578702        1.3075984938        0.0000000000
        0.3795578702        1.3225991884        0.0000000000
        0.3795578702        1.3375998829        0.0000000000
        0.3795578702        1.3526005775        0.0000000000
        0.3795578702        1.3676012721        0.0000000000
        0.3795578702        1.3826019666        0.0000000000
        0.3795578702        1.3976026612        0.0000000000
        0.3795578702        1.4126033558        0.0000000000
        0.3795578702        1.4276040503        0.0000000000
        0.3795578702        1.4426047449        0.0000000000
        0.3795578702        1.4576054395        0.0000000000
        0.3795578702        1.4726061340        0.0000000000
        0.3795578702        1.4876068286        0.0000000000
        0.3795578702        1.5026075232        0.0000000000
        0.3795578702        1.5176082177        0.0000000000
        0.3795578702        1.5326089123        0.0000000000
        0.3795578702        1.5476096069        0.0000000000
        0.3795578702        1.5626103014        0.0000000000
        0.3795578702        1.5776109960        0.0000000000

        0.3945575549        0.0925422340       -0.0990026678
        0.3945575549        0.1075429286       -0.2644102832
        0.3945575549        0.1225436231       -0.6474597840
        0.3945575549        0.1375443177       -1.4539862974
        0.3945575549        0.1525450123       -2.9954327556
        0.3945575549        0.1675457068       -5.6635781239
        0.3945575549        0.1825464014       -9.8332416225
        0.3945575549        0.1975470960      -15.6896904447
        0.3945575549        0.2125477905      -23.0318772075
        0.3945575549        0.2275484851      -31.1574525776
        0.3945575549        0.2425491797      -38.9411651185
        0.3945575549        0.2575498742      -45.1409114105
        0.3945575549        0.2725505688      -48.8311718170
        0.3945575549        0.2875512634      -49.7592333736
        0.3945575549        0.3025519579      -48.4330867465
        0.3945575549        0.3175526525      -45.8896799109
        0.3945575549        0.3325533471      -43.2683763134
        0.3945575549        0.3475540416      -41.4074180127
        0.3945575549        0.3625547362      -40.6379495059
        0.3945575549        0.3775554307      -40.8188391779
        0.3945575549        0.3925561253      -41.5333316215
        0.3945575549        0.4075568199      -42.3216270787
        0.3945575549        0.4225575144      -42.8512215818
        0.3945575549        0.4375582090      -42.9863038738
        0.3945575549        0.4525589036      -42.7679169712
        0.3945575549        0.4675595981      -42.3419366108
        0.3945575549        0.4825602927      -41.8752121471
        0.3945575549        0.4975609873      -41.4895893683
        0.3945575549        0.5125616818      -41.2264420002
        0.3945575549        0.5275623764      -41.0386079599
        0.3945575549        0.5425630710      -40.7995446742
        0.3945575549        0.5575637655      -40.3229065796
        0.3945575549        0.5725644601      -39.3932926298
        0.3945575549        0.5875651547      -37.8109130738
        0.3945575549        0.6025658492      -35.4452919248
        0.3945575549        0.6175665438      -32.2818537591
        0.3945575549        0.6325672384      -28.4413045321
        0.3945575549        0.6475679329      -24.1607995215
        0.3945575549        0.6625686275      -19.7428567410
        0.3945575549        0.6775693221      -15.4914330883
        0.3945575549        0.6925700166      -11.6567071586
        0.3945575549        0.7075707112       -8.4021249631
        0.3945575549        0.7225714058       -5.7963378687
        0.3945575549        0.7375721003       -3.8249704550
        0.3945575549        0.7525727949       -2.4141875154
        0.3945575549        0.7675734895       -1.4581176297
        0.3945575549        0.7825741840       -0.8436431703
        0.3945575549        0.7975748786       -0.4683043390
        0.3945575549        0.8125755732       -0.2498166316
        0.3945575549        0.8275762677       -0.1282485731
        0.3945575549        0.8425769623       -0.0634123637
        0.3945575549        0.8575776568       -0.0301987075
        0.3945575549        0.8725783514       -0.0138408233
        0.3945575549        0.8875790460       -0.0060971933
        0.3945575549        0.9025797405       -0.0025777829
        0.3945575549        0.9175804351       -0.0010445453
        0.3945575549        0.9325811297       -0.0004052802
        0.3945575549        0.9475818242       -0.0001504880
        0.3945575549        0.9625825188       -0.0000534658
        0.3945575549        0.9775832134       -0.0000181705
        0.3945575549        0.9925839079       -0.0000059104
        0.3945575549        1.0075846025       -0.0000018392
        0.3945575549        1.0225852971        0.0000000000
        0.3945575549        1.0375859916        0.0000000000
        0.3945575549        1.0525866862        0.0000000000
        0.3945575549        1.0675873808        0.0000000000
        0.3945575549        1.0825880753        0.0000000000
        0.3945575549        1.0975887699        0.0000000000
        0.3945575549        1.1125894645        0.0000000000
        0.3945575549        1.1275901590        0.0000000000
        0.3945575549        1.1425908536        0.0000000000
        0.3945575549        1.1575915482        0.0000000000
        0.3945575549        1.1725922427        0.0000000000
        0.3945575549        1.1875929373        0.0000000000
        0.3945575549        1.2025936319        0.0000000000
        0.3945575549        1.2175943264        0.0000000000
        0.3945575549        1.2325950210        0.0000000000
        0.3945575549        1.2475957156        0.0000000000
        0.3945575549        1.2625964101        0.0000000000
        0.3945575549        1.2775971047        0.0000000000
        0.3945575549        1.2925977993        0.0000000000
        0.3945575549        1.3075984938        0.0000000000
        0.3945575549        1.3225991884        0.0000000000
        0.3945575549        1.3375998829        0.0000000000
        0.3945575549        1.3526005775        0.0000000000
        0.3945575549        1.3676012721        0.0000000000
        0.3945575549        1.3826019666        0.0000000000
        0.3945575549        1.3976026612        0.0000000000
        0.3945575549        1.4126033558        0.0000000000
        0.3945575549        1.4276040503        0.0000000000
        0.3945575549        1.4426047449        0.0000000000
        0.3945575549        1.4576054395        0.0000000000
        0.3945575549        1.4726061340        0.0000000000
        0.3945575549        1.4876068286        0.0000000000
        0.3945575549        1.5026075232        0.0000000000
        0.3945575549        1.5176082177        0.0000000000
        0.3945575549        1.5326089123        0.0000000000
        0.3945575549        1.5476096069        0.0000000000
        0.3945575549        1.5626103014        0.0000000000
        0.3945575549        1.5776109960        0.0000000000

        0.4095572397        0.0925422340       -0.0955412644
        0.4095572397        0.1075429286       -0.2556795026
        0.4095572397        0.1225436231       -0.6273749608
        0.4095572397        0.1375443177       -1.4118837019
        0.4095572397        0.1525450123       -2.9151104391
        0.4095572397        0.1675457068       -5.5243630101
        0.4095572397        0.1825464014       -9.6145904947
        0.4095572397        0.1975470960      -15.3796819086
        0.4095572397        0.2125477905      -22.6374588590
        0.4095572397        0.2275484851      -30.7116136706
        0.4095572397        0.2425491797      -38.5015065311
        0.4095572397        0.2575498742      -44.7771018947
        0.4095572397        0.2725505688      -48.6048048982
        0.4095572397        0.2875512634      -49.7050734341
        0.4095572397        0.3025519579      -48.5514094910
        0.4095572397        0.3175526525      -46.1539711806
        0.4095572397        0.3325533471      -43.6441053526
        0.4095572397        0.3475540416      -41.8714880782
        0.4095572397        0.3625547362      -41.1886570715
        0.4095572397        0.3775554307      -41.4721834046
        0.4095572397        0.3925561253      -42.3090038737
        0.4095572397        0.4075568199      -43.2263701824
        0.4095572397        0.4225575144      -43.8668035958
        0.4095572397        0.4375582090      -44.0659170068
        0.4095572397        0.4525589036      -43.8415041498
        0.4095572397        0.4675595981      -43.3293921332
        0.4095572397        0.4825602927      -42.7058282197
        0.4095572397        0.4975609873      -42.1248953118
        0.4095572397        0.5125616818      -41.6813687915
        0.4095572397        0.5275623764      -41.3941757257
        0.4095572397        0.5425630710      -41.2008419988
        0.4095572397        0.5575637655      -40.9595093157
        0.4095572397        0.5725644601      -40.4643303906
        0.4095572397        0.5875651547      -39.4819241445
        0.4095572397        0.6025658492      -37.8072653189
        0.4095572397        0.6175665438      -35.3234414707
        0.4095572397        0.6325672384      -32.0426339194
        0.4095572397        0.6475679329      -28.1118923501
        0.4095572397        0.6625686275      -23.7826665193
        0.4095572397        0.6775693221      -19.3572016491
        0.4095572397        0.6925700166      -15.1301949367
        0.4095572397        0.7075707112      -11.3407953470
        0.4095572397        0.7225714058       -8.1432998694
        0.4095572397        0.7375721003       -5.5989185386
        0.4095572397        0.7525727949       -3.6864645669
        0.4095572397        0.7675734895       -2.3261576103
        0.4095572397        0.7825741840       -1.4083698373
        0.4095572397        0.7975748786       -0.8193156753
        0.4095572397        0.8125755732       -0.4585411677
        0.4095572397        0.8275762677       -0.2470674679
        0.4095572397        0.8425769623       -0.1281675154
        0.4095572397        0.8575776568       -0.0639709825
        0.4095572397        0.8725783514       -0.0306859226
        0.4095572397        0.8875790460       -0.0141280054
        0.4095572397        0.9025797405       -0.0062358858
        0.4095572397        0.9175804351       -0.0026364888
        0.4095572397        0.9325811297       -0.0010672750
        0.4095572397        0.9475818242       -0.0004136249
        0.4095572397        0.9625825188       -0.0001534770
        0.4095572397        0.9775832134       -0.0000545205
        0.4095572397        0.9925839079       -0.0000185443
        0.4095572397        1.0075846025       -0.0000060362
        0.4095572397        1.0225852971       -0.0000018787
        0.4095572397        1.0375859916        0.0000000000
        0.4095572397        1.0525866862        0.0000000000
        0.4095572397        1.0675873808        0.0000000000
        0.4095572397        1.0825880753        0.0000000000
        0.4095572397        1.0975887699        0.0000000000
        0.4095572397        1.1125894645        0.0000000000
        0.4095572397        1.1275901590        0.0000000000
        0.4095572397        1.1425908536        0.0000000000
        0.4095572397        1.1575915482        0.0000000000
        0.4095572397        1.1725922427        0.0000000000
        0.4095572397        1.1875929373        0.0000000000
        0.4095572397        1.2025936319        0.0000000000
        0.4095572397        1.2175943264        0.0000000000
        0.4095572397        1.2325950210        0.0000000000
        0.4095572397        1.2475957156        0.0000000000
        0.4095572397        1.2625964101        0.0000000000
        0.4095572397        1.2775971047        0.0000000000
        0.4095572397        1.2925977993        0.0000000000
        0.4095572397        1.3075984938        0.0000000000
        0.4095572397        1.3225991884        0.0000000000
        0.4095572397        1.3375998829        0.0000000000
        0.4095572397        1.3526005775        0.0000000000
        0.4095572397        1.3676012721        0.0000000000
        0.4095572397        1.3826019666        0.0000000000
        0.4095572397        1.3976026612        0.0000000000
        0.4095572397        1.4126033558        0.0000000000
        0.4095572397        1.4276040503        0.0000000000
        0.4095572397        1.4426047449        0.0000000000
        0.4095572397        1.4576054395        0.0000000000
        0.4095572397        1.4726061340        0.0000000000
        0.4095572397        1.4876068286        0.0000000000
        0.4095572397        1.5026075232        0.0000000000
        0.4095572397        1.5176082177        0.0000000000
        0.4095572397        1.5326089123        0.0000000000
        0.4095572397        1.5476096069        0.0000000000
        0.4095572397        1.5626103014        0.0000000000
        0.4095572397        1.5776109960        0.0000000000

        0.4245569244        0.0925422340       -0.0901526973
        0.4245569244        0.1075429286       -0.2419381938
        0.4245569244        0.1225436231       -0.5953972145
        0.4245569244        0.1375443177       -1.3440294004
        0.4245569244        0.1525450123       -2.7839732073
        0.4245569244        0.1675457068       -5.2938978410
        0.4245569244        0.1825464014       -9.2471137850
        0.4245569244        0.1975470960      -14.8498338714
        0.4245569244        0.2125477905      -21.9501310007
        0.4245569244        0.2275484851      -29.9159396944
        0.4245569244        0.2425491797      -37.6909612753
        0.4245569244        0.2575498742      -44.0699197966
        0.4245569244        0.2725505688      -48.1089207117
        0.4245569244        0.2875512634      -49.4821024262
        0.4245569244        0.3025519579      -48.5973661093
        0.4245569244        0.3175526525      -46.4069708792
        0.4245569244        0.3325533471      -44.0151904526
        0.4245569244        0.3475540416      -42.2829319436
        0.4245569244        0.3625547362      -41.6018335177
        0.4245569244        0.3775554307      -41.8946117653
        0.4245569244        0.3925561253      -42.7814644061
        0.4245569244        0.4075568199      -43.7989673628
        0.4245569244        0.4225575144      -44.5744665874
        0.4245569244        0.4375582090      -44.9108914823
        0.4245569244        0.4525589036      -44.7866176581
        0.4245569244        0.4675595981      -44.3033304224
        0.4245569244        0.4825602927      -43.6198331291
        0.4245569244        0.4975609873      -42.8979316345
        0.4245569244        0.5125616818      -42.2679981936
        0.4245569244        0.5275623764      -41.8076269568
        0.4245569244        0.5425630710      -41.5243344566
        0.4245569244        0.5575637655      -41.3415354993
        0.4245569244        0.5725644601      -41.0971156120
        0.4245569244        0.5875651547      -40.5658107265
        0.4245569244        0.6025658492      -39.5072554110
        0.4245569244        0.6175665438      -37.7274077514
        0.4245569244        0.6325672384      -35.1325440413
        0.4245569244        0.6475679329      -31.7578797521
        0.4245569244        0.6625686275      -27.7639507950
        0.4245569244        0.6775693221      -23.4051669562
        0.4245569244        0.6925700166      -18.9810836930
        0.4245569244        0.7075707112      -14.7824001631
        0.4245569244        0.7225714058      -11.0433353764
        0.4245569244        0.7375721003       -7.9105595936
        0.4245569244        0.7525727949       -5.4347587861
        0.4245569244        0.7675734895       -3.5839828655
        0.4245569244        0.7825741840       -2.2710519496
        0.4245569244        0.7975748786       -1.3841927282
        0.4245569244        0.8125755732       -0.8119703748
        0.4245569244        0.8275762677       -0.4584297964
        0.4245569244        0.8425769623       -0.2489744202
        0.4245569244        0.8575776568       -0.1299462145
        0.4245569244        0.8725783514       -0.0651045017
        0.4245569244        0.8875790460       -0.0312794299
        0.4245569244        0.9025797405       -0.0144012265
        0.4245569244        0.9175804351       -0.0063515905
        0.4245569244        0.9325811297       -0.0026834193
        0.4245569244        0.9475818242       -0.0010860812
        0.4245569244        0.9625825188       -0.0004211425
        0.4245569244        0.9775832134       -0.0001564266
        0.4245569244        0.9925839079       -0.0000556381
        0.4245569244        1.0075846025       -0.0000189359
        0.4245569244        1.0225852971       -0.0000061604
        0.4245569244        1.0375859916       -0.0000019136
        0.4245569244        1.0525866862        0.0000000000
        0.4245569244        1.0675873808        0.0000000000
        0.4245569244        1.0825880753        0.0000000000
        0.4245569244        1.0975887699        0.0000000000
        0.4245569244        1.1125894645        0.0000000000
        0.4245569244        1.1275901590        0.0000000000
        0.4245569244        1.1425908536        0.0000000000
        0.4245569244        1.1575915482        0.0000000000
        0.4245569244        1.1725922427        0.0000000000
        0.4245569244        1.1875929373        0.0000000000
        0.4245569244        1.2025936319        0.0000000000
        0.4245569244        1.2175943264        0.0000000000
        0.4245569244        1.2325950210        0.0000000000
        0.4245569244        1.2475957156        0.0000000000
        0.4245569244        1.2625964101        0.0000000000
        0.4245569244        1.2775971047        0.0000000000
        0.4245569244        1.2925977993        0.0000000000
        0.4245569244        1.3075984938        0.0000000000
        0.4245569244        1.3225991884        0.0000000000
        0.4245569244        1.3375998829        0.0000000000
        0.4245569244        1.3526005775        0.0000000000
        0.4245569244        1.3676012721        0.0000000000
        0.4245569244        1.3826019666        0.0000000000
        0.4245569244        1.3976026612        0.0000000000
        0.4245569244        1.4126033558        0.0000000000
        0.4245569244        1.4276040503        0.0000000000
        0.4245569244        1.4426047449        0.0000000000
        0.4245569244        1.4576054395        0.0000000000
        0.4245569244        1.4726061340        0.0000000000
        0.4245569244        1.4876068286        0.0000000000
        0.4245569244        1.5026075232        0.0000000000
        0.4245569244        1.5176082177        0.0000000000
        0.4245569244        1.5326089123        0.0000000000
        0.4245569244        1.5476096069        0.0000000000
        0.4245569244        1.5626103014        0.0000000000
        0.4245569244        1.5776109960        0.0000000000

        0.4395566092        0.0925422340       -0.0829114457
        0.4395566092        0.1075429286       -0.2232801406
        0.4395566092        0.1225436231       -0.5514927556
        0.4395566092        0.1375443177       -1.2497415488
        0.4395566092        0.1525450123       -2.5993368230
        0.4395566092        0.1675457068       -4.9646277227
        0.4395566092        0.1825464014       -8.7132868690
        0.4395566092        0.1975470960      -14.0650089861
        0.4395566092        0.2125477905      -20.9076443251
        0.4395566092        0.2275484851      -28.6718076521
        0.4395566092        0.2425491797      -36.3687584331
        0.4395566092        0.2575498742      -42.8374370912
        0.4395566092        0.2725505688      -47.1298444241
        0.4395566092        0.2875512634      -48.8614857318
        0.4395566092        0.3025519579      -48.3465857876
        0.4395566092        0.3175526525      -46.4458720368
        0.4395566092        0.3325533471      -44.2102049193
        0.4395566092        0.3475540416      -42.5020370867
        0.4395566092        0.3625547362      -41.7611573563
        0.4395566092        0.3775554307      -41.9792645869
        0.4395566092        0.3925561253      -42.8377299988
        0.4395566092        0.4075568199      -43.9068631828
        0.4395566092        0.4225575144      -44.8139330678
        0.4395566092        0.4375582090      -45.3327686914
        0.4395566092        0.4525589036      -45.3952239247
        0.4395566092        0.4675595981      -45.0536384491
        0.4395566092        0.4825602927      -44.4291345240
        0.4395566092        0.4975609873      -43.6688306702
        0.4395566092        0.5125616818      -42.9169276932
        0.4395566092        0.5275623764      -42.2920007512
        0.4395566092        0.5425630710      -41.8623552056
        0.4395566092        0.5575637655      -41.6205332581
        0.4395566092        0.5725644601      -41.4677980665
        0.4395566092        0.5875651547      -41.2210037137
        0.4395566092        0.6025658492      -40.6460347575
        0.4395566092        0.6175665438      -39.5099923936
        0.4395566092        0.6325672384      -37.6366991781
        0.4395566092        0.6475679329      -34.9504984889
        0.4395566092        0.6625686275      -31.4988067279
        0.4395566092        0.6775693221      -27.4494238121
        0.4395566092        0.6925700166      -23.0626549690
        0.4395566092        0.7075707112      -18.6429861059
        0.4395566092        0.7225714058      -14.4814382278
        0.4395566092        0.7375721003      -10.8045528726
        0.4395566092        0.7525727949       -7.7444853572
        0.4395566092        0.7675734895       -5.3361703188
        0.4395566092        0.7825741840       -3.5367652944
        0.4395566092        0.7975748786       -2.2558216337
        0.4395566092        0.8125755732       -1.3845751664
        0.4395566092        0.8275762677       -0.8173866270
        0.4395566092        0.8425769623       -0.4637388187
        0.4395566092        0.8575776568       -0.2526021989
        0.4395566092        0.8725783514       -0.1319925441
        0.4395566092        0.8875790460       -0.0661241386
        0.4395566092        0.9025797405       -0.0317511500
        0.4395566092        0.9175804351       -0.0146133954
        0.4395566092        0.9325811297       -0.0064474431
        0.4395566092        0.9475818242       -0.0027270407
        0.4395566092        0.9625825188       -0.0011055799
        0.4395566092        0.9775832134       -0.0004294109
        0.4395566092        0.9925839079       -0.0001596733
        0.4395566092        1.0075846025       -0.0000567859
        0.4395566092        1.0225852971       -0.0000192935
        0.4395566092        1.0375859916       -0.0000062553
        0.4395566092        1.0525866862       -0.0000019333
        0.4395566092        1.0675873808        0.0000000000
        0.4395566092        1.0825880753        0.0000000000
        0.4395566092        1.0975887699        0.0000000000
        0.4395566092        1.1125894645        0.0000000000
        0.4395566092        1.1275901590        0.0000000000
        0.4395566092        1.1425908536        0.0000000000
        0.4395566092        1.1575915482        0.0000000000
        0.4395566092        1.1725922427        0.0000000000
        0.4395566092        1.1875929373        0.0000000000
        0.4395566092        1.2025936319        0.0000000000
        0.4395566092        1.2175943264        0.0000000000
        0.4395566092        1.2325950210        0.0000000000
        0.4395566092        1.2475957156        0.0000000000
        0.4395566092        1.2625964101        0.0000000000
        0.4395566092        1.2775971047        0.0000000000
        0.4395566092        1.2925977993        0.0000000000
        0.4395566092        1.3075984938        0.0000000000
        0.4395566092        1.3225991884        0.0000000000
        0.4395566092        1.3375998829        0.0000000000
        0.4395566092        1.3526005775        0.0000000000
        0.4395566092        1.3676012721        0.0000000000
        0.4395566092        1.3826019666        0.0000000000
        0.4395566092        1.3976026612        0.0000000000
        0.4395566092        1.4126033558        0.0000000000
        0.4395566092        1.4276040503        0.0000000000
        0.4395566092        1.4426047449        0.0000000000
        0.4395566092        1.4576054395        0.0000000000
        0.4395566092        1.4726061340        0.0000000000
        0.4395566092        1.4876068286        0.0000000000
        0.4395566092        1.5026075232        0.0000000000
        0.4395566092        1.5176082177        0.0000000000
        0.4395566092        1.5326089123        0.0000000000
        0.4395566092        1.5476096069        0.0000000000
        0.4395566092        1.5626103014        0.0000000000
        0.4395566092        1.5776109960        0.0000000000

        0.4545562939        0.0925422340       -0.0739494521
        0.4545562939        0.1075429286       -0.1999513094
        0.4545562939        0.1225436231       -0.4959917236
        0.4545562939        0.1375443177       -1.1291223837
        0.4545562939        0.1525450123       -2.3600339233
        0.4545562939        0.1675457068       -4.5316200441
        0.4545562939        0.1825464014       -7.9996077935
        0.4545562939        0.1975470960      -12.9954914897
        0.4545562939        0.2125477905      -19.4540836330
        0.4545562939        0.2275484851      -26.8869234649
        0.4545562939        0.2425491797      -34.3996046910
        0.4545562939        0.2575498742      -40.9025404467
        0.4545562939        0.2725505688      -45.4603629926
        0.4545562939        0.2875512634      -47.6275233032
        0.4545562939        0.3025519579      -47.6017803037
        0.4545562939        0.3175526525      -46.1167936545
        0.4545562939        0.3325533471      -44.1347512258
        0.4545562939        0.3475540416      -42.4968931502
        0.4545562939        0.3625547362      -41.6870921371
        0.4545562939        0.3775554307      -41.7792157576
        0.4545562939        0.3925561253      -42.5393019127
        0.4545562939        0.4075568199      -43.5966248566
        0.4545562939        0.4225575144      -44.5985388025
        0.4545562939        0.4375582090      -45.3013996333
        0.4545562939        0.4525589036      -45.5931998074
        0.4545562939        0.4675595981      -45.4718248761
        0.4545562939        0.4825602927      -45.0092661179
        0.4545562939        0.4975609873      -44.3212919951
        0.4545562939        0.5125616818      -43.5454121827
        0.4545562939        0.5275623764      -42.8193936168
        0.4545562939        0.5425630710      -42.2536495117
        0.4545562939        0.5575637655      -41.8998896710
        0.4545562939        0.5725644601      -41.7266501439
        0.4545562939        0.5875651547      -41.6130221367
        0.4545562939        0.6025658492      -41.3652228595
        0.4545562939        0.6175665438      -40.7522457652
        0.4545562939        0.6325672384      -39.5521617782
        0.4545562939        0.6475679329      -37.6003021128
        0.4545562939        0.6625686275      -34.8309287380
        0.4545562939        0.6775693221      -31.3026971416
        0.4545562939        0.6925700166      -27.1978514261
        0.4545562939        0.7075707112      -22.7904646566
        0.4545562939        0.7225714058      -18.3904943724
        0.4545562939        0.7375721003      -14.2814722036
        0.4545562939        0.7525727949      -10.6722860262
        0.4545562939        0.7675734895       -7.6757171946
        0.4545562939        0.7825741840       -5.3137626586
        0.4545562939        0.7975748786       -3.5402399380
        0.4545562939        0.8125755732       -2.2687700261
        0.4545562939        0.8275762677       -1.3974827292
        0.4545562939        0.8425769623       -0.8266852761
        0.4545562939        0.8575776568       -0.4693145789
        0.4545562939        0.8725783514       -0.2555773578
        0.4545562939        0.8875790460       -0.1334896159
        0.4545562939        0.9025797405       -0.0668757810
        0.4545562939        0.9175804351       -0.0321401811
        0.4545562939        0.9325811297       -0.0148184480
        0.4545562939        0.9475818242       -0.0065529953
        0.4545562939        0.9625825188       -0.0027779704
        0.4545562939        0.9775832134       -0.0011279782
        0.4545562939        0.9925839079       -0.0004382423
        0.4545562939        1.0075846025       -0.0001627323
        0.4545562939        1.0225852971       -0.0000576873
        0.4545562939        1.0375859916       -0.0000195010
        0.4545562939        1.0525866862       -0.0000062804
        0.4545562939        1.0675873808       -0.0000019242
        0.4545562939        1.0825880753        0.0000000000
        0.4545562939        1.0975887699        0.0000000000
        0.4545562939        1.1125894645        0.0000000000
        0.4545562939        1.1275901590        0.0000000000
        0.4545562939        1.1425908536        0.0000000000
        0.4545562939        1.1575915482        0.0000000000
        0.4545562939        1.1725922427        0.0000000000
        0.4545562939        1.1875929373        0.0000000000
        0.4545562939        1.2025936319        0.0000000000
        0.4545562939        1.2175943264        0.0000000000
        0.4545562939        1.2325950210        0.0000000000
        0.4545562939        1.2475957156        0.0000000000
        0.4545562939        1.2625964101        0.0000000000
        0.4545562939        1.2775971047        0.0000000000
        0.4545562939        1.2925977993        0.0000000000
        0.4545562939        1.3075984938        0.0000000000
        0.4545562939        1.3225991884        0.0000000000
        0.4545562939        1.3375998829        0.0000000000
        0.4545562939        1.3526005775        0.0000000000
        0.4545562939        1.3676012721        0.0000000000
        0.4545562939        1.3826019666        0.0000000000
        0.4545562939        1.3976026612        0.0000000000
        0.4545562939        1.4126033558        0.0000000000
        0.4545562939        1.4276040503        0.0000000000
        0.4545562939        1.4426047449        0.0000000000
        0.4545562939        1.4576054395        0.0000000000
        0.4545562939        1.4726061340        0.0000000000
        0.4545562939        1.4876068286        0.0000000000
        0.4545562939        1.5026075232        0.0000000000
        0.4545562939        1.5176082177        0.0000000000
        0.4545562939        1.5326089123        0.0000000000
        0.4545562939        1.5476096069        0.0000000000
        0.4545562939        1.5626103014        0.0000000000
        0.4545562939        1.5776109960        0.0000000000

        0.4695559787        0.0925422340       -0.0635689835
        0.4695559787        0.1075429286       -0.1726661384
        0.4695559787        0.1225436231       -0.4303975877
        0.4695559787        0.1375443177       -0.9849492869
        0.4695559787        0.1525450123       -2.0704463219
        0.4695559787        0.1675457068       -4.0004065425
        0.4695559787        0.1825464014       -7.1104932594
        0.4695559787        0.1975470960      -11.6393848482
        0.4695559787        0.2125477905      -17.5726157216
        0.4695559787        0.2275484851      -24.5185577458
        0.4695559787        0.2425491797      -31.7048155505
        0.4695559787        0.2575498742      -38.1462742007
        0.4695559787        0.2725505688      -42.9472293396
        0.4695559787        0.2875512634      -45.6106750900
        0.4695559787        0.3025519579      -46.2043044665
        0.4695559787        0.3175526525      -45.3013656618
        0.4695559787        0.3325533471      -43.7337272750
        0.4695559787        0.3475540416      -42.2855744848
        0.4695559787        0.3625547362      -41.4653714752
        0.4695559787        0.3775554307      -41.4292535294
        0.4695559787        0.3925561253      -42.0437530634
        0.4695559787        0.4075568199      -43.0208903611
        0.4695559787        0.4225575144      -44.0520676699
        0.4695559787        0.4375582090      -44.8951381388
        0.4695559787        0.4525589036      -45.4060867746
        0.4695559787        0.4675595981      -45.5328569044
        0.4695559787        0.4825602927      -45.2957126140
        0.4695559787        0.4975609873      -44.7694686915
        0.4695559787        0.5125616818      -44.0687914604
        0.4695559787        0.5275623764      -43.3296915484
        0.4695559787        0.5425630710      -42.6825191289
        0.4695559787        0.5575637655      -42.2198423621
        0.4695559787        0.5725644601      -41.9685637468
        0.4695559787        0.5875651547      -41.8749912948
        0.4695559787        0.6025658492      -41.8062839825
        0.4695559787        0.6175665438      -41.5671519355
        0.4695559787        0.6325672384      -40.9299264822
        0.4695559787        0.6475679329      -39.6766901728
        0.4695559787        0.6625686275      -37.6492187571
        0.4695559787        0.6775693221      -34.7952686540
        0.4695559787        0.6925700166      -31.1942107019
        0.4695559787        0.7075707112      -27.0486223528
        0.4695559787        0.7225714058      -22.6419013103
        0.4695559787        0.7375721003      -18.2771240679
        0.4695559787        0.7525727949      -14.2191297847
        0.4695559787        0.7675734895      -10.6567561248
        0.4695559787        0.7825741840       -7.6904642977
        0.4695559787        0.7975748786       -5.3403987874
        0.4695559787        0.8125755732       -3.5657651785
        0.4695559787        0.8275762677       -2.2874777251
        0.4695559787        0.8425769623       -1.4090353250
        0.4695559787        0.8575776568       -0.8331017284
        0.4695559787        0.8725783514       -0.4727779981
        0.4695559787        0.8875790460       -0.2575474796
        0.4695559787        0.9025797405       -0.1347018088
        0.4695559787        0.9175804351       -0.0676424507
        0.4695559787        0.9325811297       -0.0326049232
        0.4695559787        0.9475818242       -0.0150764539
        0.4695559787        0.9625825188       -0.0066813130
        0.4695559787        0.9775832134       -0.0028344638
        0.4695559787        0.9925839079       -0.0011497275
        0.4695559787        1.0075846025       -0.0004453597
        0.4695559787        1.0225852971       -0.0001645621
        0.4695559787        1.0375859916       -0.0000579436
        0.4695559787        1.0525866862       -0.0000194245
        0.4695559787        1.0675873808       -0.0000061929
        0.4695559787        1.0825880753       -0.0000018762
        0.4695559787        1.0975887699        0.0000000000
        0.4695559787        1.1125894645        0.0000000000
        0.4695559787        1.1275901590        0.0000000000
        0.4695559787        1.1425908536        0.0000000000
        0.4695559787        1.1575915482        0.0000000000
        0.4695559787        1.1725922427        0.0000000000
        0.4695559787        1.1875929373        0.0000000000
        0.4695559787        1.2025936319        0.0000000000
        0.4695559787        1.2175943264        0.0000000000
        0.4695559787        1.2325950210        0.0000000000
        0.4695559787        1.2475957156        0.0000000000
        0.4695559787        1.2625964101        0.0000000000
        0.4695559787        1.2775971047        0.0000000000
        0.4695559787        1.2925977993        0.0000000000
        0.4695559787        1.3075984938        0.0000000000
        0.4695559787        1.3225991884        0.0000000000
        0.4695559787        1.3375998829        0.0000000000
        0.4695559787        1.3526005775        0.0000000000
        0.4695559787        1.3676012721        0.0000000000
        0.4695559787        1.3826019666        0.0000000000
        0.4695559787        1.3976026612        0.0000000000
        0.4695559787        1.4126033558        0.0000000000
        0.4695559787        1.4276040503        0.0000000000
        0.4695559787        1.4426047449        0.0000000000
        0.4695559787        1.4576054395        0.0000000000
        0.4695559787        1.4726061340        0.0000000000
        0.4695559787        1.4876068286        0.0000000000
        0.4695559787        1.5026075232        0.0000000000
        0.4695559787        1.5176082177        0.0000000000
        0.4695559787        1.5326089123        0.0000000000
        0.4695559787        1.5476096069        0.0000000000
        0.4695559787        1.5626103014        0.0000000000
        0.4695559787        1.5776109960        0.0000000000

        0.4845556634        0.0925422340       -0.0523192078
        0.4845556634        0.1075429286       -0.1428277399
        0.4845556634        0.1225436231       -0.3579665918
        0.4845556634        0.1375443177       -0.8240697872
        0.4845556634        0.1525450123       -1.7435766369
        0.4845556634        0.1675457068       -3.3931657108
        0.4845556634        0.1825464014       -6.0796433001
        0.4845556634        0.1975470960      -10.0416637868
        0.4845556634        0.2125477905      -15.3145487397
        0.4845556634        0.2275484851      -21.6137144668
        0.4845556634        0.2425491797      -28.3122970447
        0.4845556634        0.2575498742      -34.5631362843
        0.4845556634        0.2725505688      -39.5442122685
        0.4845556634        0.2875512634      -42.7291024789
        0.4845556634        0.3025519579      -44.0555121486
        0.4845556634        0.3175526525      -43.9122089040
        0.4845556634        0.3325533471      -42.9597745690
        0.4845556634        0.3475540416      -41.8810282341
        0.4845556634        0.3625547362      -41.1751390079
        0.4845556634        0.3775554307      -41.0654336461
        0.4845556634        0.3925561253      -41.5233769809
        0.4845556634        0.4075568199      -42.3622473340
        0.4845556634        0.4225575144      -43.3422258559
        0.4845556634        0.4375582090      -44.2468136636
        0.4845556634        0.4525589036      -44.9193839917
        0.4845556634        0.4675595981      -45.2706485560
        0.4845556634        0.4825602927      -45.2743318228
        0.4845556634        0.4975609873      -44.9615372688
        0.4845556634        0.5125616818      -44.4135584676
        0.4845556634        0.5275623764      -43.7476428791
        0.4845556634        0.5425630710      -43.0932285459
        0.4845556634        0.5575637655      -42.5628011394
        0.4845556634        0.5725644601      -42.2250654422
        0.4845556634        0.5875651547      -42.0860847791
        0.4845556634        0.6025658492      -42.0797356905
        0.4845556634        0.6175665438      -42.0674382525
        0.4845556634        0.6325672384      -41.8499113182
        0.4845556634        0.6475679329      -41.1960599660
        0.4845556634        0.6625686275      -39.8900425956
        0.4845556634        0.6775693221      -37.7869044712
        0.4845556634        0.6925700166      -34.8575634705
        0.4845556634        0.7075707112      -31.2044383095
        0.4845556634        0.7225714058      -27.0411247678
        0.4845556634        0.7375721003      -22.6453113154
        0.4845556634        0.7525727949      -18.3033191431
        0.4845556634        0.7675734895      -14.2632322019
        0.4845556634        0.7825741840      -10.7054984130
        0.4845556634        0.7975748786       -7.7318286871
        0.4845556634        0.8125755732       -5.3688991617
        0.4845556634        0.8275762677       -3.5822757581
        0.4845556634        0.8425769623       -2.2960346168
        0.4845556634        0.8575776568       -1.4136626035
        0.4845556634        0.8725783514       -0.8362694939
        0.4845556634        0.8875790460       -0.4754150182
        0.4845556634        0.9025797405       -0.2597418874
        0.4845556634        0.9175804351       -0.1363408807
        0.4845556634        0.9325811297       -0.0687109529
        0.4845556634        0.9475818242       -0.0332114988
        0.4845556634        0.9625825188       -0.0153765749
        0.4845556634        0.9775832134       -0.0068100324
        0.4845556634        0.9925839079       -0.0028812908
        0.4845556634        1.0075846025       -0.0011631903
        0.4845556634        1.0225852971       -0.0004475801
        0.4845556634        1.0375859916       -0.0001639939
        0.4845556634        1.0525866862       -0.0000571698
        0.4845556634        1.0675873808       -0.0000189466
        0.4845556634        1.0825880753       -0.0000059662
        0.4845556634        1.0975887699       -0.0000017847
        0.4845556634        1.1125894645        0.0000000000
        0.4845556634        1.1275901590        0.0000000000
        0.4845556634        1.1425908536        0.0000000000
        0.4845556634        1.1575915482        0.0000000000
        0.4845556634        1.1725922427        0.0000000000
        0.4845556634        1.1875929373        0.0000000000
        0.4845556634        1.2025936319        0.0000000000
        0.4845556634        1.2175943264        0.0000000000
        0.4845556634        1.2325950210        0.0000000000
        0.4845556634        1.2475957156        0.0000000000
        0.4845556634        1.2625964101        0.0000000000
        0.4845556634        1.2775971047        0.0000000000
        0.4845556634        1.2925977993        0.0000000000
        0.4845556634        1.3075984938        0.0000000000
        0.4845556634        1.3225991884        0.0000000000
        0.4845556634        1.3375998829        0.0000000000
        0.4845556634        1.3526005775        0.0000000000
        0.4845556634        1.3676012721        0.0000000000
        0.4845556634        1.3826019666        0.0000000000
        0.4845556634        1.3976026612        0.0000000000
        0.4845556634        1.4126033558        0.0000000000
        0.4845556634        1.4276040503        0.0000000000
        0.4845556634        1.4426047449        0.0000000000
        0.4845556634        1.4576054395        0.0000000000
        0.4845556634        1.4726061340        0.0000000000
        0.4845556634        1.4876068286        0.0000000000
        0.4845556634        1.5026075232        0.0000000000
        0.4845556634        1.5176082177        0.0000000000
        0.4845556634        1.5326089123        0.0000000000
        0.4845556634        1.5476096069        0.0000000000
        0.4845556634        1.5626103014        0.0000000000
        0.4845556634        1.5776109960        0.0000000000

        0.4995553482        0.0925422340       -0.0409666566
        0.4995553482        0.1075429286       -0.1124621924
        0.4995553482        0.1225436231       -0.2835845473
        0.4995553482        0.1375443177       -0.6572227190
        0.4995553482        0.1525450123       -1.4009104304
        0.4995553482        0.1675457068       -2.7489550635
        0.4995553482        0.1825464014       -4.9713981071
        0.4995553482        0.1975470960       -8.2980003977
        0.4995553482        0.2125477905      -12.8075312297
        0.4995553482        0.2275484851      -18.3237422084
        0.4995553482        0.2425491797      -24.3788537692
        0.4995553482        0.2575498742      -30.2904658393
        0.4995553482        0.2725505688      -35.3451699179
        0.4995553482        0.2875512634      -39.0192880358
        0.4995553482        0.3025519579      -41.1373074020
        0.4995553482        0.3175526525      -41.8965426611
        0.4995553482        0.3325533471      -41.7560766088
        0.4995553482        0.3475540416      -41.2534977787
        0.4995553482        0.3625547362      -40.8354650017
        0.4995553482        0.3775554307      -40.7625813528
        0.4995553482        0.3925561253      -41.1008764235
        0.4995553482        0.4075568199      -41.7729444167
        0.4995553482        0.4225575144      -42.6281597465
        0.4995553482        0.4375582090      -43.5010408979
        0.4995553482        0.4525589036      -44.2465634027
        0.4995553482        0.4675595981      -44.7572775561
        0.4995553482        0.4825602927      -44.9720822930
        0.4995553482        0.4975609873      -44.8818013959
        0.4995553482        0.5125616818      -44.5296910798
        0.4995553482        0.5275623764      -44.0026867412
        0.4995553482        0.5425630710      -43.4128189624
        0.4995553482        0.5575637655      -42.8733661688
        0.4995553482        0.5725644601      -42.4758227140
        0.4995553482        0.5875651547      -42.2707444712
        0.4995553482        0.6025658492      -42.2519370553
        0.4995553482        0.6175665438      -42.3439972410
        0.4995553482        0.6325672384      -42.3981811342
        0.4995553482        0.6475679329      -42.2055062078
        0.4995553482        0.6625686275      -41.5325457880
        0.4995553482        0.6775693221      -40.1742973287
        0.4995553482        0.6925700166      -38.0073255973
        0.4995553482        0.7075707112      -35.0239881670
        0.4995553482        0.7225714058      -31.3369180831
        0.4995553482        0.7375721003      -27.1556688887
        0.4995553482        0.7525727949      -22.7461902907
        0.4995553482        0.7675734895      -18.3853761067
        0.4995553482        0.7825741840      -14.3200054404
        0.4995553482        0.7975748786      -10.7360652650
        0.4995553482        0.8125755732       -7.7421631979
        0.4995553482        0.8275762677       -5.3684722967
        0.4995553482        0.8425769623       -3.5794733170
        0.4995553482        0.8575776568       -2.2954712580
        0.4995553482        0.8725783514       -1.4161907349
        0.4995553482        0.8875790460       -0.8406109657
        0.4995553482        0.9025797405       -0.4799061944
        0.4995553482        0.9175804351       -0.2633159530
        0.4995553482        0.9325811297       -0.1386934198
        0.4995553482        0.9475818242       -0.0700288541
        0.4995553482        0.9625825188       -0.0338442807
        0.4995553482        0.9775832134       -0.0156331740
        0.4995553482        0.9925839079       -0.0068926696
        0.4995553482        1.0075846025       -0.0028973291
        0.4995553482        1.0225852971       -0.0011599290
        0.4995553482        1.0375859916       -0.0004418782
        0.4995553482        1.0525866862       -0.0001600702
        0.4995553482        1.0675873808       -0.0000551096
        0.4995553482        1.0825880753       -0.0000180301
        0.4995553482        1.0975887699       -0.0000056072
        0.4995553482        1.1125894645       -0.0000016583
        0.4995553482        1.1275901590        0.0000000000
        0.4995553482        1.1425908536        0.0000000000
        0.4995553482        1.1575915482        0.0000000000
        0.4995553482        1.1725922427        0.0000000000
        0.4995553482        1.1875929373        0.0000000000
        0.4995553482        1.2025936319        0.0000000000
        0.4995553482        1.2175943264        0.0000000000
        0.4995553482        1.2325950210        0.0000000000
        0.4995553482        1.2475957156        0.0000000000
        0.4995553482        1.2625964101        0.0000000000
        0.4995553482        1.2775971047        0.0000000000
        0.4995553482        1.2925977993        0.0000000000
        0.4995553482        1.3075984938        0.0000000000
        0.4995553482        1.3225991884        0.0000000000
        0.4995553482        1.3375998829        0.0000000000
        0.4995553482        1.3526005775        0.0000000000
        0.4995553482        1.3676012721        0.0000000000
        0.4995553482        1.3826019666        0.0000000000
        0.4995553482        1.3976026612        0.0000000000
        0.4995553482        1.4126033558        0.0000000000
        0.4995553482        1.4276040503        0.0000000000
        0.4995553482        1.4426047449        0.0000000000
        0.4995553482        1.4576054395        0.0000000000
        0.4995553482        1.4726061340        0.0000000000
        0.4995553482        1.4876068286        0.0000000000
        0.4995553482        1.5026075232        0.0000000000
        0.4995553482        1.5176082177        0.0000000000
        0.4995553482        1.5326089123        0.0000000000
        0.4995553482        1.5476096069        0.0000000000
        0.4995553482        1.5626103014        0.0000000000
        0.4995553482        1.5776109960        0.0000000000

        0.5145550329        0.0925422340       -0.0303494749
        0.5145550329        0.1075429286       -0.0838341317
        0.5145550329        0.1225436231       -0.2128444971
        0.5145550329        0.1375443177       -0.4970280715
        0.5145550329        0.1525450123       -1.0684452824
        0.5145550329        0.1675457068       -2.1166221333
        0.5145550329        0.1825464014       -3.8693502141
        0.5145550329        0.1975470960       -6.5384087425
        0.5145550329        0.2125477905      -10.2347622569
        0.5145550329        0.2275484851      -14.8813412214
        0.5145550329        0.2425491797      -20.1687641751
        0.5145550329        0.2575498742      -25.5928130389
        0.5145550329        0.2725505688      -30.5771227744
        0.5145550329        0.2875512634      -34.6377416417
        0.5145550329        0.3025519579      -37.5188628751
        0.5145550329        0.3175526525      -39.2417830700
        0.5145550329        0.3325533471      -40.0544823663
        0.5145550329        0.3475540416      -40.3170288672
        0.5145550329        0.3625547362      -40.3796996558
        0.5145550329        0.3775554307      -40.4993515065
        0.5145550329        0.3925561253      -40.8098926866
        0.5145550329        0.4075568199      -41.3356964747
        0.5145550329        0.4225575144      -42.0250714772
        0.5145550329        0.4375582090      -42.7845616923
        0.5145550329        0.4525589036      -43.5059063634
        0.5145550329        0.4675595981      -44.0867162855
        0.5145550329        0.4825602927      -44.4482452252
        0.5145550329        0.4975609873      -44.5502573854
        0.5145550329        0.5125616818      -44.3992154055
        0.5145550329        0.5275623764      -44.0462165076
        0.5145550329        0.5425630710      -43.5751136627
        0.5145550329        0.5575637655      -43.0851905396
        0.5145550329        0.5725644601      -42.6730685680
        0.5145550329        0.5875651547      -42.4153525194
        0.5145550329        0.6025658492      -42.3505980424
        0.5145550329        0.6175665438      -42.4604065423
        0.5145550329        0.6325672384      -42.6547548197
        0.5145550329        0.6475679329      -42.7711263871
        0.5145550329        0.6625686275      -42.5950004759
        0.5145550329        0.6775693221      -41.9003395540
        0.5145550329        0.6925700166      -40.4988849905
        0.5145550329        0.7075707112      -38.2832936192
        0.5145550329        0.7225714058      -35.2529406141
        0.5145550329        0.7375721003      -31.5181938730
        0.5145550329        0.7525727949      -27.2842207218
        0.5145550329        0.7675734895      -22.8180269339
        0.5145550329        0.7825741840      -18.4046271572
        0.5145550329        0.7975748786      -14.3011570466
        0.5145550329        0.8125755732      -10.6995890251
        0.5145550329        0.8275762677       -7.7068947687
        0.5145550329        0.8425769623       -5.3457240906
        0.5145550329        0.8575776568       -3.5717050513
        0.5145550329        0.8725783514       -2.2989492376
        0.5145550329        0.8875790460       -1.4250681532
        0.5145550329        0.9025797405       -0.8500521811
        0.5145550329        0.9175804351       -0.4873174914
        0.5145550329        0.9325811297       -0.2680735563
        0.5145550329        0.9475818242       -0.1412668577
        0.5145550329        0.9625825188       -0.0711969952
        0.5145550329        0.9775832134       -0.0342668326
        0.5145550329        0.9925839079       -0.0157293983
        0.5145550329        1.0075846025       -0.0068783862
        0.5145550329        1.0225852971       -0.0028627321
        0.5145550329        1.0375859916       -0.0011330915
        0.5145550329        1.0525866862       -0.0004263189
        0.5145550329        1.0675873808       -0.0001524512
        0.5145550329        1.0825880753       -0.0000518334
        0.5145550329        1.0975887699       -0.0000167699
        0.5145550329        1.1125894645       -0.0000051687
        0.5145550329        1.1275901590       -0.0000015191
        0.5145550329        1.1425908536        0.0000000000
        0.5145550329        1.1575915482        0.0000000000
        0.5145550329        1.1725922427        0.0000000000
        0.5145550329        1.1875929373        0.0000000000
        0.5145550329        1.2025936319        0.0000000000
        0.5145550329        1.2175943264        0.0000000000
        0.5145550329        1.2325950210        0.0000000000
        0.5145550329        1.2475957156        0.0000000000
        0.5145550329        1.2625964101        0.0000000000
        0.5145550329        1.2775971047        0.0000000000
        0.5145550329        1.2925977993        0.0000000000
        0.5145550329        1.3075984938        0.0000000000
        0.5145550329        1.3225991884        0.0000000000
        0.5145550329        1.3375998829        0.0000000000
        0.5145550329        1.3526005775        0.0000000000
        0.5145550329        1.3676012721        0.0000000000
        0.5145550329        1.3826019666        0.0000000000
        0.5145550329        1.3976026612        0.0000000000
        0.5145550329        1.4126033558        0.0000000000
        0.5145550329        1.4276040503        0.0000000000
        0.5145550329        1.4426047449        0.0000000000
        0.5145550329        1.4576054395        0.0000000000
        0.5145550329        1.4726061340        0.0000000000
        0.5145550329        1.4876068286        0.0000000000
        0.5145550329        1.5026075232        0.0000000000
        0.5145550329        1.5176082177        0.0000000000
        0.5145550329        1.5326089123        0.0000000000
        0.5145550329        1.5476096069        0.0000000000
        0.5145550329        1.5626103014        0.0000000000
        0.5145550329        1.5776109960        0.0000000000

        0.5295547177        0.0925422340       -0.0211772775
        0.5295547177        0.1075429286       -0.0589044303
        0.5295547177        0.1225436231       -0.1507050904
        0.5295547177        0.1375443177       -0.3549588536
        0.5295547177        0.1525450123       -0.7704608481
        0.5295547177        0.1675457068       -1.5431365705
        0.5295547177        0.1825464014       -2.8564880699
        0.5295547177        0.1975470960       -4.8966214347
        0.5295547177        0.2125477905       -7.7923592814
        0.5295547177        0.2275484851      -11.5473135534
        0.5295547177        0.2425491797      -15.9946864171
        0.5295547177        0.2575498742      -20.8046581286
        0.5295547177        0.2725505688      -25.5533495074
        0.5295547177        0.2875512634      -29.8310732240
        0.5295547177        0.3025519579      -33.3458047923
        0.5295547177        0.3175526525      -35.9806469748
        0.5295547177        0.3325533471      -37.7892806600
        0.5295547177        0.3475540416      -38.9434169500
        0.5295547177        0.3625547362      -39.6628275406
        0.5295547177        0.3775554307      -40.1557992378
        0.5295547177        0.3925561253      -40.5833048117
        0.5295547177        0.4075568199      -41.0456782480
        0.5295547177        0.4225575144      -41.5835993659
        0.5295547177        0.4375582090      -42.1861138943
        0.5295547177        0.4525589036      -42.8029029518
        0.5295547177        0.4675595981      -43.3610153592
        0.5295547177        0.4825602927      -43.7854202852
        0.5295547177        0.4975609873      -44.0195870870
        0.5295547177        0.5125616818      -44.0404789470
        0.5295547177        0.5275623764      -43.8640220825
        0.5295547177        0.5425630710      -43.5411110386
        0.5295547177        0.5575637655      -43.1473989789
        0.5295547177        0.5725644601      -42.7703015956
        0.5295547177        0.5875651547      -42.4943151283
        0.5295547177        0.6025658492      -42.3836665136
        0.5295547177        0.6175665438      -42.4622302375
        0.5295547177        0.6325672384      -42.6946099556
        0.5295547177        0.6475679329      -42.9759312347
        0.5295547177        0.6625686275      -43.1372858610
        0.5295547177        0.6775693221      -42.9685196243
        0.5295547177        0.6925700166      -42.2539442356
        0.5295547177        0.7075707112      -40.8134563164
        0.5295547177        0.7225714058      -38.5414847241
        0.5295547177        0.7375721003      -35.4364177577
        0.5295547177        0.7525727949      -31.6126500893
        0.5295547177        0.7675734895      -27.2886495819
        0.5295547177        0.7825741840      -22.7502688525
        0.5295547177        0.7975748786      -18.2977093076
        0.5295547177        0.8125755732      -14.1918049617
        0.5295547177        0.8275762677      -10.6156032606
        0.5295547177        0.8425769623       -7.6601139014
        0.5295547177        0.8575776568       -5.3329601316
        0.5295547177        0.8725783514       -3.5811900260
        0.5295547177        0.8875790460       -2.3177039797
        0.5295547177        0.9025797405       -1.4436974123
        0.5295547177        0.9175804351       -0.8640424501
        0.5295547177        0.9325811297       -0.4959275141
        0.5295547177        0.9475818242       -0.2724737226
        0.5295547177        0.9625825188       -0.1430616726
        0.5295547177        0.9775832134       -0.0716759387
        0.5295547177        0.9925839079       -0.0342234570
        0.5295547177        1.0075846025       -0.0155564729
        0.5295547177        1.0225852971       -0.0067262106
        0.5295547177        1.0375859916       -0.0027648255
        0.5295547177        1.0525866862       -0.0010803035
        0.5295547177        1.0675873808       -0.0004013764
        0.5295547177        1.0825880753       -0.0001419275
        0.5295547177        1.0975887699       -0.0000478254
        0.5295547177        1.1125894645       -0.0000153807
        0.5295547177        1.1275901590       -0.0000047266
        0.5295547177        1.1425908536       -0.0000013880
        0.5295547177        1.1575915482        0.0000000000
        0.5295547177        1.1725922427        0.0000000000
        0.5295547177        1.1875929373        0.0000000000
        0.5295547177        1.2025936319        0.0000000000
        0.5295547177        1.2175943264        0.0000000000
        0.5295547177        1.2325950210        0.0000000000
        0.5295547177        1.2475957156        0.0000000000
        0.5295547177        1.2625964101        0.0000000000
        0.5295547177        1.2775971047        0.0000000000
        0.5295547177        1.2925977993        0.0000000000
        0.5295547177        1.3075984938        0.0000000000
        0.5295547177        1.3225991884        0.0000000000
        0.5295547177        1.3375998829        0.0000000000
        0.5295547177        1.3526005775        0.0000000000
        0.5295547177        1.3676012721        0.0000000000
        0.5295547177        1.3826019666        0.0000000000
        0.5295547177        1.3976026612        0.0000000000
        0.5295547177        1.4126033558        0.0000000000
        0.5295547177        1.4276040503        0.0000000000
        0.5295547177        1.4426047449        0.0000000000
        0.5295547177        1.4576054395        0.0000000000
        0.5295547177        1.4726061340        0.0000000000
        0.5295547177        1.4876068286        0.0000000000
        0.5295547177        1.5026075232        0.0000000000
        0.5295547177        1.5176082177        0.0000000000
        0.5295547177        1.5326089123        0.0000000000
        0.5295547177        1.5476096069        0.0000000000
        0.5295547177        1.5626103014        0.0000000000
        0.5295547177        1.5776109960        0.0000000000

        0.5445544024        0.0925422340       -0.0138705374
        0.5445544024        0.1075429286       -0.0388819774
        0.5445544024        0.1225436231       -0.1003468435
        0.5445544024        0.1375443177       -0.2386734387
        0.5445544024        0.1525450123       -0.5238347836
        0.5445544024        0.1675457068       -1.0625353441
        0.5445544024        0.1825464014       -1.9955965226
        0.5445544024        0.1975470960       -3.4784748253
        0.5445544024        0.2125477905       -5.6431024984
        0.5445544024        0.2275484851       -8.5494734965
        0.5445544024        0.2425491797      -12.1454113877
        0.5445544024        0.2575498742      -16.2549739177
        0.5445544024        0.2725505688      -20.6057409045
        0.5445544024        0.2875512634      -24.8872016762
        0.5445544024        0.3025519579      -28.8178042736
        0.5445544024        0.3175526525      -32.1963677736
        0.5445544024        0.3325533471      -34.9244419134
        0.5445544024        0.3475540416      -37.0010065044
        0.5445544024        0.3625547362      -38.5001079607
        0.5445544024        0.3775554307      -39.5425637188
        0.5445544024        0.3925561253      -40.2683185132
        0.5445544024        0.4075568199      -40.8117248769
        0.5445544024        0.4225575144      -41.2807008196
        0.5445544024        0.4375582090      -41.7418130226
        0.5445544024        0.4525589036      -42.2144684201
        0.5445544024        0.4675595981      -42.6764170719
        0.5445544024        0.4825602927      -43.0793946678
        0.5445544024        0.4975609873      -43.3699243584
        0.5445544024        0.5125616818      -43.5086679561
        0.5445544024        0.5275623764      -43.4832254818
        0.5445544024        0.5425630710      -43.3125729514
        0.5445544024        0.5575637655      -43.0441864247
        0.5445544024        0.5725644601      -42.7459889146
        0.5445544024        0.5875651547      -42.4946850297
        0.5445544024        0.6025658492      -42.3610292216
        0.5445544024        0.6175665438      -42.3925983046
        0.5445544024        0.6325672384      -42.5961820545
        0.5445544024        0.6475679329      -42.9237018631
        0.5445544024        0.6625686275      -43.2658569698
        0.5445544024        0.6775693221      -43.4564204978
        0.5445544024        0.6925700166      -43.2888693683
        0.5445544024        0.7075707112      -42.5463477727
        0.5445544024        0.7225714058      -41.0437184235
        0.5445544024        0.7375721003      -38.6746721775
        0.5445544024        0.7525727949      -35.4498077325
        0.5445544024        0.7675734895      -31.5094264406
        0.5445544024        0.7825741840      -27.1019712199
        0.5445544024        0.7975748786      -22.5331652190
        0.5445544024        0.8125755732      -18.1036619827
        0.5445544024        0.8275762677      -14.0565679181
        0.5445544024        0.8425769623      -10.5491010933
        0.5445544024        0.8575776568       -7.6503461940
        0.5445544024        0.8725783514       -5.3571701368
        0.5445544024        0.8875790460       -3.6172207682
        0.5445544024        0.9025797405       -2.3506793143
        0.5445544024        0.9175804351       -1.4671768435
        0.5445544024        0.9325811297       -0.8776734770
        0.5445544024        0.9475818242       -0.5022318220
        0.5445544024        0.9625825188       -0.2744451973
        0.5445544024        0.9775832134       -0.1430051272
        0.5445544024        0.9925839079       -0.0709676630
        0.5445544024        1.0075846025       -0.0335092724
        0.5445544024        1.0225852971       -0.0150449600
        0.5445544024        1.0375859916       -0.0064216995
        0.5445544024        1.0525866862       -0.0026066219
        0.5445544024        1.0675873808       -0.0010070319
        0.5445544024        1.0825880753       -0.0003707854
        0.5445544024        1.0975887699       -0.0001303195
        0.5445544024        1.1125894645       -0.0000437900
        0.5445544024        1.1275901590       -0.0000140829
        0.5445544024        1.1425908536       -0.0000043351
        0.5445544024        1.1575915482       -0.0000012785
        0.5445544024        1.1725922427        0.0000000000
        0.5445544024        1.1875929373        0.0000000000
        0.5445544024        1.2025936319        0.0000000000
        0.5445544024        1.2175943264        0.0000000000
        0.5445544024        1.2325950210        0.0000000000
        0.5445544024        1.2475957156        0.0000000000
        0.5445544024        1.2625964101        0.0000000000
        0.5445544024        1.2775971047        0.0000000000
        0.5445544024        1.2925977993        0.0000000000
        0.5445544024        1.3075984938        0.0000000000
        0.5445544024        1.3225991884        0.0000000000
        0.5445544024        1.3375998829        0.0000000000
        0.5445544024        1.3526005775        0.0000000000
        0.5445544024        1.3676012721        0.0000000000
        0.5445544024        1.3826019666        0.0000000000
        0.5445544024        1.3976026612        0.0000000000
        0.5445544024        1.4126033558        0.0000000000
        0.5445544024        1.4276040503        0.0000000000
        0.5445544024        1.4426047449        0.0000000000
        0.5445544024        1.4576054395        0.0000000000
        0.5445544024        1.4726061340        0.0000000000
        0.5445544024        1.4876068286        0.0000000000
        0.5445544024        1.5026075232        0.0000000000
        0.5445544024        1.5176082177        0.0000000000
        0.5445544024        1.5326089123        0.0000000000
        0.5445544024        1.5476096069        0.0000000000
        0.5445544024        1.5626103014        0.0000000000
        0.5445544024        1.5776109960        0.0000000000

        0.5595540872        0.0925422340       -0.0085064066
        0.5595540872        0.1075429286       -0.0240553061
        0.5595540872        0.1225436231       -0.0626979583
        0.5595540872        0.1375443177       -0.1508032220
        0.5595540872        0.1525450123       -0.3352257867
        0.5595540872        0.1675457068       -0.6899716247
        0.5595540872        0.1825464014       -1.3178288255
        0.5595540872        0.1975470960       -2.3419831898
        0.5595540872        0.2125477905       -3.8849616048
        0.5595540872        0.2275484851       -6.0377983745
        0.5595540872        0.2425491797       -8.8286200459
        0.5595540872        0.2575498742      -12.2026349851
        0.5595540872        0.2725505688      -16.0220010883
        0.5595540872        0.2875512634      -20.0858112066
        0.5595540872        0.3025519579      -24.1627319996
        0.5595540872        0.3175526525      -28.0262449731
        0.5595540872        0.3325533471      -31.4850731898
        0.5595540872        0.3475540416      -34.4054906034
        0.5595540872        0.3625547362      -36.7243548179
        0.5595540872        0.3775554307      -38.4516993891
        0.5595540872        0.3925561253      -39.6617263040
        0.5595540872        0.4075568199      -40.4726936762
        0.5595540872        0.4225575144      -41.0192177151
        0.5595540872        0.4375582090      -41.4233733755
        0.5595540872        0.4525589036      -41.7720612990
        0.5595540872        0.4675595981      -42.1064595782
        0.5595540872        0.4825602927      -42.4253480598
        0.5595540872        0.4975609873      -42.6994648925
        0.5595540872        0.5125616818      -42.8909908187
        0.5595540872        0.5275623764      -42.9717772746
        0.5595540872        0.5425630710      -42.9355730447
        0.5595540872        0.5575637655      -42.8021877887
        0.5595540872        0.5725644601      -42.6142374984
        0.5595540872        0.5875651547      -42.4288697508
        0.5595540872        0.6025658492      -42.3070262936
        0.5595540872        0.6175665438      -42.3017169197
        0.5595540872        0.6325672384      -42.4455849216
        0.5595540872        0.6475679329      -42.7376169239
        0.5595540872        0.6625686275      -43.1294998751
        0.5595540872        0.6775693221      -43.5142009918
        0.5595540872        0.6925700166      -43.7227665573
        0.5595540872        0.7075707112      -43.5378599978
        0.5595540872        0.7225714058      -42.7299600810
        0.5595540872        0.7375721003      -41.1123015283
        0.5595540872        0.7525727949      -38.5978316501
        0.5595540872        0.7675734895      -35.2348695835
        0.5595540872        0.7825741840      -31.2044919031
        0.5595540872        0.7975748786      -26.7796203600
        0.5595540872        0.8125755732      -22.2630200445
        0.5595540872        0.8275762677      -17.9284141767
        0.5595540872        0.8425769623      -13.9827482999
        0.5595540872        0.8575776568      -10.5542073564
        0.5595540872        0.8725783514       -7.6991728050
        0.5595540872        0.8875790460       -5.4175129908
        0.5595540872        0.9025797405       -3.6685566934
        0.5595540872        0.9175804351       -2.3850505037
        0.5595540872        0.9325811297       -1.4853566054
        0.5595540872        0.9475818242       -0.8843480571
        0.5595540872        0.9625825188       -0.5024858881
        0.5595540872        0.9775832134       -0.2720850602
        0.5595540872        0.9925839079       -0.1402398103
        0.5595540872        1.0075846025       -0.0687527085
        0.5595540872        1.0225852971       -0.0320498461
        0.5595540872        1.0375859916       -0.0142095849
        0.5595540872        1.0525866862       -0.0059966109
        0.5595540872        1.0675873808       -0.0024119143
        0.5595540872        1.0825880753       -0.0009260714
        0.5595540872        1.0975887699       -0.0003399772
        0.5595540872        1.1125894645       -0.0001194908
        0.5595540872        1.1275901590       -0.0000402343
        0.5595540872        1.1425908536       -0.0000129775
        0.5595540872        1.1575915482       -0.0000040106
        0.5595540872        1.1725922427       -0.0000011866
        0.5595540872        1.1875929373        0.0000000000
        0.5595540872        1.2025936319        0.0000000000
        0.5595540872        1.2175943264        0.0000000000
        0.5595540872        1.2325950210        0.0000000000
        0.5595540872        1.2475957156        0.0000000000
        0.5595540872        1.2625964101        0.0000000000
        0.5595540872        1.2775971047        0.0000000000
        0.5595540872        1.2925977993        0.0000000000
        0.5595540872        1.3075984938        0.0000000000
        0.5595540872        1.3225991884        0.0000000000
        0.5595540872        1.3375998829        0.0000000000
        0.5595540872        1.3526005775        0.0000000000
        0.5595540872        1.3676012721        0.0000000000
        0.5595540872        1.3826019666        0.0000000000
        0.5595540872        1.3976026612        0.0000000000
        0.5595540872        1.4126033558        0.0000000000
        0.5595540872        1.4276040503        0.0000000000
        0.5595540872        1.4426047449        0.0000000000
        0.5595540872        1.4576054395        0.0000000000
        0.5595540872        1.4726061340        0.0000000000
        0.5595540872        1.4876068286        0.0000000000
        0.5595540872        1.5026075232        0.0000000000
        0.5595540872        1.5176082177        0.0000000000
        0.5595540872        1.5326089123        0.0000000000
        0.5595540872        1.5476096069        0.0000000000
        0.5595540872        1.5626103014        0.0000000000
        0.5595540872        1.5776109960        0.0000000000

        0.5745537719        0.0925422340       -0.0048766021
        0.5745537719        0.1075429286       -0.0139282810
        0.5745537719        0.1225436231       -0.0367134586
        0.5745537719        0.1375443177       -0.0894430867
        0.5745537719        0.1525450123       -0.2017643205
        0.5745537719        0.1675457068       -0.4223377564
        0.5745537719        0.1825464014       -0.8224628118
        0.5745537719        0.1975470960       -1.4946256203
        0.5745537719        0.2125477905       -2.5434647837
        0.5745537719        0.2275484851       -4.0690639422
        0.5745537719        0.2425491797       -6.1457580866
        0.5745537719        0.2575498742       -8.8018883507
        0.5745537719        0.2725505688      -12.0057656189
        0.5745537719        0.2875512634      -15.6609376421
        0.5745537719        0.3025519579      -19.6115459966
        0.5745537719        0.3175526525      -23.6574097520
        0.5745537719        0.3325533471      -27.5779018974
        0.5745537719        0.3475540416      -31.1622135768
        0.5745537719        0.3625547362      -34.2409977468
        0.5745537719        0.3775554307      -36.7122775388
        0.5745537719        0.3925561253      -38.5547477004
        0.5745537719        0.4075568199      -39.8245114962
        0.5745537719        0.4225575144      -40.6357333094
        0.5745537719        0.4375582090      -41.1301866027
        0.5745537719        0.4525589036      -41.4439726445
        0.5745537719        0.4675595981      -41.6805834221
        0.5745537719        0.4825602927      -41.8972703753
        0.5745537719        0.4975609873      -42.1069617575
        0.5745537719        0.5125616818      -42.2926376295
        0.5745537719        0.5275623764      -42.4272460877
        0.5745537719        0.5425630710      -42.4913446896
        0.5745537719        0.5575637655      -42.4830017073
        0.5745537719        0.5725644601      -42.4189774612
        0.5745537719        0.5875651547      -42.3303087205
        0.5745537719        0.6025658492      -42.2566267771
        0.5745537719        0.6175665438      -42.2413809059
        0.5745537719        0.6325672384      -42.3265716236
        0.5745537719        0.6475679329      -42.5433073883
        0.5745537719        0.6625686275      -42.8952526450
        0.5745537719        0.6775693221      -43.3363643888
        0.5745537719        0.6925700166      -43.7511100867
        0.5745537719        0.7075707112      -43.9507995721
        0.5745537719        0.7225714058      -43.6980819922
        0.5745537719        0.7375721003      -42.7602094797
        0.5745537719        0.7525727949      -40.9750890115
        0.5745537719        0.7675734895      -38.3033724666
        0.5745537719        0.7825741840      -34.8437754932
        0.5745537719        0.7975748786      -30.8063383989
        0.5745537719        0.8125755732      -26.4583437013
        0.5745537719        0.8275762677      -22.0674641378
        0.5745537719        0.8425769623      -17.8617928605
        0.5745537719        0.8575776568      -14.0125969895
        0.5745537719        0.8725783514      -10.6335169458
        0.5745537719        0.8875790460       -7.7862692789
        0.5745537719        0.9025797405       -5.4867532022
        0.5745537719        0.9175804351       -3.7110601279
        0.5745537719        0.9325811297       -2.4034644680
        0.5745537719        0.9475818242       -1.4873959446
        0.5745537719        0.9625825188       -0.8780129414
        0.5745537719        0.9775832134       -0.4936900982
        0.5745537719        0.9925839079       -0.2641582245
        0.5745537719        1.0075846025       -0.1344394959
        0.5745537719        1.0225852971       -0.0650866907
        0.5745537719        1.0375859916       -0.0299965714
        0.5745537719        1.0525866862       -0.0131766458
        0.5745537719        1.0675873808       -0.0055255070
        0.5745537719        1.0825880753       -0.0022154838
        0.5745537719        1.0975887699       -0.0008504821
        0.5745537719        1.1125894645       -0.0003128311
        0.5745537719        1.1275901590       -0.0001102807
        0.5745537719        1.1425908536       -0.0000372497
        0.5745537719        1.1575915482       -0.0000120555
        0.5745537719        1.1725922427       -0.0000037375
        0.5745537719        1.1875929373       -0.0000011091
        0.5745537719        1.2025936319        0.0000000000
        0.5745537719        1.2175943264        0.0000000000
        0.5745537719        1.2325950210        0.0000000000
        0.5745537719        1.2475957156        0.0000000000
        0.5745537719        1.2625964101        0.0000000000
        0.5745537719        1.2775971047        0.0000000000
        0.5745537719        1.2925977993        0.0000000000
        0.5745537719        1.3075984938        0.0000000000
        0.5745537719        1.3225991884        0.0000000000
        0.5745537719        1.3375998829        0.0000000000
        0.5745537719        1.3526005775        0.0000000000
        0.5745537719        1.3676012721        0.0000000000
        0.5745537719        1.3826019666        0.0000000000
        0.5745537719        1.3976026612        0.0000000000
        0.5745537719        1.4126033558        0.0000000000
        0.5745537719        1.4276040503        0.0000000000
        0.5745537719        1.4426047449        0.0000000000
        0.5745537719        1.4576054395        0.0000000000
        0.5745537719        1.4726061340        0.0000000000
        0.5745537719        1.4876068286        0.0000000000
        0.5745537719        1.5026075232        0.0000000000
        0.5745537719        1.5176082177        0.0000000000
        0.5745537719        1.5326089123        0.0000000000
        0.5745537719        1.5476096069        0.0000000000
        0.5745537719        1.5626103014        0.0000000000
        0.5745537719        1.5776109960        0.0000000000

        0.5895534567        0.0925422340       -0.0026109863
        0.5895534567        0.1075429286       -0.0075420779
        0.5895534567        0.1225436231       -0.0201373190
        0.5895534567        0.1375443177       -0.0497861728
        0.5895534567        0.1525450123       -0.1142187646
        0.5895534567        0.1675457068       -0.2437718356
        0.5895534567        0.1825464014       -0.4854271335
        0.5895534567        0.1975470960       -0.9049282126
        0.5895534567        0.2125477905       -1.5851230452
        0.5895534567        0.2275484851       -2.6192994467
        0.5895534567        0.2425491797       -4.0994752616
        0.5895534567        0.2575498742       -6.1008137864
        0.5895534567        0.2725505688       -8.6641884343
        0.5895534567        0.2875512634      -11.7796195068
        0.5895534567        0.3025519579      -15.3742039192
        0.5895534567        0.3175526525      -19.3089019692
        0.5895534567        0.3325533471      -23.3879623289
        0.5895534567        0.3475540416      -27.3820194661
        0.5895534567        0.3625547362      -31.0616842291
        0.5895534567        0.3775554307      -34.2346814249
        0.5895534567        0.3925561253      -36.7778242649
        0.5895534567        0.4075568199      -38.6556741598
        0.5895534567        0.4225575144      -39.9203707466
        0.5895534567        0.4375582090      -40.6917532957
        0.5895534567        0.4525589036      -41.1229458426
        0.5895534567        0.4675595981      -41.3619208459
        0.5895534567        0.4825602927      -41.5212263353
        0.5895534567        0.4975609873      -41.6645328490
        0.5895534567        0.5125616818      -41.8113410885
        0.5895534567        0.5275623764      -41.9537353212
        0.5895534567        0.5425630710      -42.0752713371
        0.5895534567        0.5575637655      -42.1638055878
        0.5895534567        0.5725644601      -42.2159233961
        0.5895534567        0.5875651547      -42.2364890754
        0.5895534567        0.6025658492      -42.2386388489
        0.5895534567        0.6175665438      -42.2464259255
        0.5895534567        0.6325672384      -42.2971739249
        0.5895534567        0.6475679329      -42.4373280349
        0.5895534567        0.6625686275      -42.7065412100
        0.5895534567        0.6775693221      -43.1101629068
        0.5895534567        0.6925700166      -43.5886553701
        0.5895534567        0.7075707112      -43.9997038745
        0.5895534567        0.7225714058      -44.1288925138
        0.5895534567        0.7375721003      -43.7340454918
        0.5895534567        0.7525727949      -42.6105035630
        0.5895534567        0.7675734895      -40.6508378540
        0.5895534567        0.7825741840      -37.8733171544
        0.5895534567        0.7975748786      -34.4095843406
        0.5895534567        0.8125755732      -30.4628699007
        0.5895534567        0.8275762677      -26.2598321671
        0.5895534567        0.8425769623      -22.0154587930
        0.5895534567        0.8575776568      -17.9167349109
        0.5895534567        0.8725783514      -14.1183839229
        0.5895534567        0.8875790460      -10.7407444990
        0.5895534567        0.9025797405       -7.8649518939
        0.5895534567        0.9175804351       -5.5274570784
        0.5895534567        0.9325811297       -3.7188382983
        0.5895534567        0.9475818242       -2.3899509930
        0.5895534567        0.9625825188       -1.4645448349
        0.5895534567        0.9775832134       -0.8546602529
        0.5895534567        0.9925839079       -0.4746289427
        0.5895534567        1.0075846025       -0.2508156082
        0.5895534567        1.0225852971       -0.1261963621
        0.5895534567        1.0375859916       -0.0605241874
        0.5895534567        1.0525866862       -0.0277112496
        0.5895534567        1.0675873808       -0.0121313664
        0.5895534567        1.0825880753       -0.0050846376
        0.5895534567        1.0975887699       -0.0020420434
        0.5895534567        1.1125894645       -0.0007860530
        0.5895534567        1.1275901590       -0.0002899907
        0.5895534567        1.1425908536       -0.0001025130
        0.5895534567        1.1575915482       -0.0000347315
        0.5895534567        1.1725922427       -0.0000112815
        0.5895534567        1.1875929373       -0.0000035136
        0.5895534567        1.2025936319       -0.0000010494
        0.5895534567        1.2175943264        0.0000000000
        0.5895534567        1.2325950210        0.0000000000
        0.5895534567        1.2475957156        0.0000000000
        0.5895534567        1.2625964101        0.0000000000
        0.5895534567        1.2775971047        0.0000000000
        0.5895534567        1.2925977993        0.0000000000
        0.5895534567        1.3075984938        0.0000000000
        0.5895534567        1.3225991884        0.0000000000
        0.5895534567        1.3375998829        0.0000000000
        0.5895534567        1.3526005775        0.0000000000
        0.5895534567        1.3676012721        0.0000000000
        0.5895534567        1.3826019666        0.0000000000
        0.5895534567        1.3976026612        0.0000000000
        0.5895534567        1.4126033558        0.0000000000
        0.5895534567        1.4276040503        0.0000000000
        0.5895534567        1.4426047449        0.0000000000
        0.5895534567        1.4576054395        0.0000000000
        0.5895534567        1.4726061340        0.0000000000
        0.5895534567        1.4876068286        0.0000000000
        0.5895534567        1.5026075232        0.0000000000
        0.5895534567        1.5176082177        0.0000000000
        0.5895534567        1.5326089123        0.0000000000
        0.5895534567        1.5476096069        0.0000000000
        0.5895534567        1.5626103014        0.0000000000
        0.5895534567        1.5776109960        0.0000000000

        0.6045531414        0.0925422340       -0.0013051841
        0.6045531414        0.1075429286       -0.0038190355
        0.6045531414        0.1225436231       -0.0103480325
        0.6045531414        0.1375443177       -0.0260193819
        0.6045531414        0.1525450123       -0.0608622780
        0.6045531414        0.1675457068       -0.1328185395
        0.6045531414        0.1825464014       -0.2712936274
        0.6045531414        0.1975470960       -0.5205206928
        0.6045531414        0.2125477905       -0.9416393935
        0.6045531414        0.2275484851       -1.6122016864
        0.6045531414        0.2425491797       -2.6218400172
        0.6045531414        0.2575498742       -4.0630873454
        0.6045531414        0.2725505688       -6.0170002775
        0.6045531414        0.2875512634       -8.5346018741
        0.6045531414        0.3025519579      -11.6172155695
        0.6045531414        0.3175526525      -15.2007523947
        0.6045531414        0.3325533471      -19.1496968382
        0.6045531414        0.3475540416      -23.2651324742
        0.6045531414        0.3625547362      -27.3079952158
        0.6045531414        0.3775554307      -31.0348340149
        0.6045531414        0.3925561253      -34.2394446673
        0.6045531414        0.4075568199      -36.7904231627
        0.6045531414        0.4225575144      -38.6533948953
        0.6045531414        0.4375582090      -39.8895615740
        0.6045531414        0.4525589036      -40.6299351355
        0.6045531414        0.4675595981      -41.0343088664
        0.6045531414        0.4825602927      -41.2502527518
        0.6045531414        0.4975609873      -41.3862061400
        0.6045531414        0.5125616818      -41.5046581080
        0.6045531414        0.5275623764      -41.6313311705
        0.6045531414        0.5425630710      -41.7701401127
        0.6045531414        0.5575637655      -41.9146675598
        0.6045531414        0.5725644601      -42.0533407014
        0.6045531414        0.5875651547      -42.1720426621
        0.6045531414        0.6025658492      -42.2595210963
        0.6045531414        0.6175665438      -42.3169727556
        0.6045531414        0.6325672384      -42.3673516909
        0.6045531414        0.6475679329      -42.4567748994
        0.6045531414        0.6625686275      -42.6418365646
        0.6045531414        0.6775693221      -42.9621961825
        0.6045531414        0.6925700166      -43.4059112081
        0.6045531414        0.7075707112      -43.8825805639
        0.6045531414        0.7225714058      -44.2212226669
        0.6045531414        0.7375721003      -44.2014829067
        0.6045531414        0.7525727949      -43.6101422052
        0.6045531414        0.7675734895      -42.2997700145
        0.6045531414        0.7825741840      -40.2239477979
        0.6045531414        0.7975748786      -37.4367147151
        0.6045531414        0.8125755732      -34.0638809826
        0.6045531414        0.8275762677      -30.2666529484
        0.6045531414        0.8425769623      -26.2158228894
        0.6045531414        0.8575776568      -22.0816665273
        0.6045531414        0.8725783514      -18.0320504920
        0.6045531414        0.8875790460      -14.2278299446
        0.6045531414        0.9025797405      -10.8103995612
        0.6045531414        0.9175804351       -7.8846306394
        0.6045531414        0.9325811297       -5.5049031025
        0.6045531414        0.9475818242       -3.6707030062
        0.6045531414        0.9625825188       -2.3336255316
        0.6045531414        0.9775832134       -1.4129651798
        0.6045531414        0.9925839079       -0.8145125432
        0.6045531414        1.0075846025       -0.4471883584
        0.6045531414        1.0225852971       -0.2340676075
        0.6045531414        1.0375859916       -0.1169664382
        0.6045531414        1.0525866862       -0.0558865539
        0.6045531414        1.0675873808       -0.0255646383
        0.6045531414        1.0825880753       -0.0112051743
        0.6045531414        1.0975887699       -0.0047074039
        0.6045531414        1.1125894645       -0.0018954491
        0.6045531414        1.1275901590       -0.0007314236
        0.6045531414        1.1425908536       -0.0002705249
        0.6045531414        1.1575915482       -0.0000959571
        0.6045531414        1.1725922427       -0.0000326666
        0.6045531414        1.1875929373       -0.0000106774
        0.6045531414        1.2025936319       -0.0000033507
        0.6045531414        1.2175943264       -0.0000010102
        0.6045531414        1.2325950210        0.0000000000
        0.6045531414        1.2475957156        0.0000000000
        0.6045531414        1.2625964101        0.0000000000
        0.6045531414        1.2775971047        0.0000000000
        0.6045531414        1.2925977993        0.0000000000
        0.6045531414        1.3075984938        0.0000000000
        0.6045531414        1.3225991884        0.0000000000
        0.6045531414        1.3375998829        0.0000000000
        0.6045531414        1.3526005775        0.0000000000
        0.6045531414        1.3676012721        0.0000000000
        0.6045531414        1.3826019666        0.0000000000
        0.6045531414        1.3976026612        0.0000000000
        0.6045531414        1.4126033558        0.0000000000
        0.6045531414        1.4276040503        0.0000000000
        0.6045531414        1.4426047449        0.0000000000
        0.6045531414        1.4576054395        0.0000000000
        0.6045531414        1.4726061340        0.0000000000
        0.6045531414        1.4876068286        0.0000000000
        0.6045531414        1.5026075232        0.0000000000
        0.6045531414        1.5176082177        0.0000000000
        0.6045531414        1.5326089123        0.0000000000
        0.6045531414        1.5476096069        0.0000000000
        0.6045531414        1.5626103014        0.0000000000
        0.6045531414        1.5776109960        0.0000000000

        0.6195528262        0.0925422340       -0.0006092824
        0.6195528262        0.1075429286       -0.0018092476
        0.6195528262        0.1225436231       -0.0049857549
        0.6195528262        0.1375443177       -0.0127814270
        0.6195528262        0.1525450123       -0.0305681799
        0.6195528262        0.1675457068       -0.0684195148
        0.6195528262        0.1825464014       -0.1438176280
        0.6195528262        0.1975470960       -0.2849287199
        0.6195528262        0.2125477905       -0.5339688755
        0.6195528262        0.2275484851       -0.9497822433
        0.6195528262        0.2425491797       -1.6083034736
        0.6195528262        0.2575498742       -2.5992330608
        0.6195528262        0.2725505688       -4.0173488942
        0.6195528262        0.2875512634       -5.9477893446
        0.6195528262        0.3025519579       -8.4464563343
        0.6195528262        0.3175526525      -11.5189297522
        0.6195528262        0.3325533471      -15.1031203328
        0.6195528262        0.3475540416      -19.0616268716
        0.6195528262        0.3625547362      -23.1890488386
        0.6195528262        0.3775554307      -27.2369570321
        0.6195528262        0.3925561253      -30.9543793511
        0.6195528262        0.4075568199      -34.1350674463
        0.6195528262        0.4225575144      -36.6573261922
        0.6195528262        0.4375582090      -38.5021021335
        0.6195528262        0.4525589036      -39.7425330530
        0.6195528262        0.4675595981      -40.5102819479
        0.6195528262        0.4825602927      -40.9537106819
        0.6195528262        0.4975609873      -41.2043267303
        0.6195528262        0.5125616818      -41.3605803186
        0.6195528262        0.5275623764      -41.4873522953
        0.6195528262        0.5425630710      -41.6224413709
        0.6195528262        0.5575637655      -41.7819121582
        0.6195528262        0.5725644601      -41.9624278533
        0.6195528262        0.5875651547      -42.1446810821
        0.6195528262        0.6025658492      -42.3026185986
        0.6195528262        0.6175665438      -42.4183110417
        0.6195528262        0.6325672384      -42.4965995279
        0.6195528262        0.6475679329      -42.5714774868
        0.6195528262        0.6625686275      -42.6983520554
        0.6195528262        0.6775693221      -42.9312546586
        0.6195528262        0.6925700166      -43.2904648685
        0.6195528262        0.7075707112      -43.7326460924
        0.6195528262        0.7225714058      -44.1389373165
        0.6195528262        0.7375721003      -44.3316993849
        0.6195528262        0.7525727949      -44.1171785019
        0.6195528262        0.7675734895      -43.3364670836
        0.6195528262        0.7825741840      -41.9017069945
        0.6195528262        0.7975748786      -39.8036152474
        0.6195528262        0.8125755732      -37.0940396914
        0.6195528262        0.8275762677      -33.8605495979
        0.6195528262        0.8425769623      -30.2100617633
        0.6195528262        0.8575776568      -26.2670428187
        0.6195528262        0.8725783514      -22.1789493332
        0.6195528262        0.8875790460      -18.1165310046
        0.6195528262        0.9025797405      -14.2612161327
        0.6195528262        0.9175804351      -10.7809492367
        0.6195528262        0.9325811297       -7.8030561984
        0.6195528262        0.9475818242       -5.3944927819
        0.6195528262        0.9625825188       -3.5564480748
        0.6195528262        0.9775832134       -2.2342073825
        0.6195528262        0.9925839079       -1.3374864701
        0.6195528262        1.0075846025       -0.7635571443
        0.6195528262        1.0225852971       -0.4162165001
        0.6195528262        1.0375859916       -0.2169381287
        0.6195528262        1.0525866862       -0.1082507879
        0.6195528262        1.0675873808       -0.0517560656
        0.6195528262        1.0825880753       -0.0237176048
        0.6195528262        1.0975887699       -0.0104173073
        0.6195528262        1.1125894645       -0.0043852001
        0.6195528262        1.1275901590       -0.0017695062
        0.6195528262        1.1425908536       -0.0006848398
        0.6195528262        1.1575915482       -0.0002544380
        0.6195528262        1.1725922427       -0.0000908185
        0.6195528262        1.1875929373       -0.0000311484
        0.6195528262        1.2025936319       -0.0000102583
        0.6195528262        1.2175943264       -0.0000032416
        0.6195528262        1.2325950210        0.0000000000
        0.6195528262        1.2475957156        0.0000000000
        0.6195528262        1.2625964101        0.0000000000
        0.6195528262        1.2775971047        0.0000000000
        0.6195528262        1.2925977993        0.0000000000
        0.6195528262        1.3075984938        0.0000000000
        0.6195528262        1.3225991884        0.0000000000
        0.6195528262        1.3375998829        0.0000000000
        0.6195528262        1.3526005775        0.0000000000
        0.6195528262        1.3676012721        0.0000000000
        0.6195528262        1.3826019666        0.0000000000
        0.6195528262        1.3976026612        0.0000000000
        0.6195528262        1.4126033558        0.0000000000
        0.6195528262        1.4276040503        0.0000000000
        0.6195528262        1.4426047449        0.0000000000
        0.6195528262        1.4576054395        0.0000000000
        0.6195528262        1.4726061340        0.0000000000
        0.6195528262        1.4876068286        0.0000000000
        0.6195528262        1.5026075232        0.0000000000
        0.6195528262        1.5176082177        0.0000000000
        0.6195528262        1.5326089123        0.0000000000
        0.6195528262        1.5476096069        0.0000000000
        0.6195528262        1.5626103014        0.0000000000
        0.6195528262        1.5776109960        0.0000000000

        0.6345525109        0.0925422340       -0.0002658039
        0.6345525109        0.1075429286       -0.0008027224
        0.6345525109        0.1225436231       -0.0022552443
        0.6345525109        0.1375443177       -0.0059109011
        0.6345525109        0.1525450123       -0.0144977976
        0.6345525109        0.1675457068       -0.0333891193
        0.6345525109        0.1825464014       -0.0724581335
        0.6345525109        0.1975470960       -0.1486811392
        0.6345525109        0.2125477905       -0.2894129100
        0.6345525109        0.2275484851       -0.5359291282
        0.6345525109        0.2425491797       -0.9463322253
        0.6345525109        0.2575498742       -1.5963537180
        0.6345525109        0.2725505688       -2.5762195657
        0.6345525109        0.2875512634       -3.9819215865
        0.6345525109        0.3025519579       -5.9001944199
        0.6345525109        0.3175526525       -8.3882156752
        0.6345525109        0.3325533471      -11.4512897981
        0.6345525109        0.3475540416      -15.0241459314
        0.6345525109        0.3625547362      -18.9631799509
        0.6345525109        0.3775554307      -23.0565087683
        0.6345525109        0.3925561253      -27.0544571507
        0.6345525109        0.4075568199      -30.7151549952
        0.6345525109        0.4225575144      -33.8516866478
        0.6345525109        0.4375582090      -36.3642226716
        0.6345525109        0.4525589036      -38.2461850312
        0.6345525109        0.4675595981      -39.5653517664
        0.6345525109        0.4825602927      -40.4316551045
        0.6345525109        0.4975609873      -40.9665758825
        0.6345525109        0.5125616818      -41.2834390495
        0.6345525109        0.5275623764      -41.4786121975
        0.6345525109        0.5425630710      -41.6275710048
        0.6345525109        0.5575637655      -41.7806757417
        0.6345525109        0.5725644601      -41.9591310754
        0.6345525109        0.5875651547      -42.1560561146
        0.6345525109        0.6025658492      -42.3464677909
        0.6345525109        0.6175665438      -42.5043423904
        0.6345525109        0.6325672384      -42.6198862951
        0.6345525109        0.6475679329      -42.7094863211
        0.6345525109        0.6625686275      -42.8137368974
        0.6345525109        0.6775693221      -42.9826241840
        0.6345525109        0.6925700166      -43.2506570363
        0.6345525109        0.7075707112      -43.6095066025
        0.6345525109        0.7225714058      -43.9902149064
        0.6345525109        0.7375721003      -44.2664383901
        0.6345525109        0.7525727949      -44.2812615357
        0.6345525109        0.7675734895      -43.8867714430
        0.6345525109        0.7825741840      -42.9774653297
        0.6345525109        0.7975748786      -41.5027312498
        0.6345525109        0.8125755732      -39.4576625387
        0.6345525109        0.8275762677      -36.8649705898
        0.6345525109        0.8425769623      -33.7641116156
        0.6345525109        0.8575776568      -30.2155872564
        0.6345525109        0.8725783514      -26.3156757811
        0.6345525109        0.8875790460      -22.2085138955
        0.6345525109        0.9025797405      -18.0830223960
        0.6345525109        0.9175804351      -14.1501924192
        0.6345525109        0.9325811297      -10.6066409015
        0.6345525109        0.9475818242       -7.5976163926
        0.6345525109        0.9625825188       -5.1932568327
        0.6345525109        0.9775832134       -3.3858070045
        0.6345525109        0.9925839079       -2.1062378149
        0.6345525109        1.0075846025       -1.2514090996
        0.6345525109        1.0225852971       -0.7110126979
        0.6345525109        1.0375859916       -0.3867602014
        0.6345525109        1.0525866862       -0.2015745427
        0.6345525109        1.0675873808       -0.1006946610
        0.6345525109        1.0825880753       -0.0482126404
        0.6345525109        1.0975887699       -0.0221251331
        0.6345525109        1.1125894645       -0.0097336171
        0.6345525109        1.1275901590       -0.0041076034
        0.6345525109        1.1425908536       -0.0016642540
        0.6345525109        1.1575915482       -0.0006479598
        0.6345525109        1.1725922427       -0.0002425168
        0.6345525109        1.1875929373       -0.0000872129
        0.6345525109        1.2025936319       -0.0000300914
        0.6345525109        1.2175943264       -0.0000099446
        0.6345525109        1.2325950210       -0.0000031389
        0.6345525109        1.2475957156        0.0000000000
        0.6345525109        1.2625964101        0.0000000000
        0.6345525109        1.2775971047        0.0000000000
        0.6345525109        1.2925977993        0.0000000000
        0.6345525109        1.3075984938        0.0000000000
        0.6345525109        1.3225991884        0.0000000000
        0.6345525109        1.3375998829        0.0000000000
        0.6345525109        1.3526005775        0.0000000000
        0.6345525109        1.3676012721        0.0000000000
        0.6345525109        1.3826019666        0.0000000000
        0.6345525109        1.3976026612        0.0000000000
        0.6345525109        1.4126033558        0.0000000000
        0.6345525109        1.4276040503        0.0000000000
        0.6345525109        1.4426047449        0.0000000000
        0.6345525109        1.4576054395        0.0000000000
        0.6345525109        1.4726061340        0.0000000000
        0.6345525109        1.4876068286        0.0000000000
        0.6345525109        1.5026075232        0.0000000000
        0.6345525109        1.5176082177        0.0000000000
        0.6345525109        1.5326089123        0.0000000000
        0.6345525109        1.5476096069        0.0000000000
        0.6345525109        1.5626103014        0.0000000000
        0.6345525109        1.5776109960        0.0000000000

        0.6495521957        0.0925422340       -0.0001084975
        0.6495521957        0.1075429286       -0.0003340474
        0.6495521957        0.1225436231       -0.0009594551
        0.6495521957        0.1375443177       -0.0025787095
        0.6495521957        0.1525450123       -0.0065070973
        0.6495521957        0.1675457068       -0.0154691853
        0.6495521957        0.1825464014       -0.0347621719
        0.6495521957        0.1975470960       -0.0740735053
        0.6495521957        0.2125477905       -0.1500774796
        0.6495521957        0.2275484851       -0.2897530113
        0.6495521957        0.2425491797       -0.5340051141
        0.6495521957        0.2575498742       -0.9406504606
        0.6495521957        0.2725505688       -1.5852654428
        0.6495521957        0.2875512634       -2.5580210812
        0.6495521957        0.3025519579       -3.9547274480
        0.6495521957        0.3175526525       -5.8611835240
        0.6495521957        0.3325533471       -8.3318443135
        0.6495521957        0.3475540416      -11.3667656573
        0.6495521957        0.3625547362      -14.8939467716
        0.6495521957        0.3775554307      -18.7655969589
        0.6495521957        0.3925561253      -22.7742058290
        0.6495521957        0.4075568199      -26.6870928093
        0.6495521957        0.4225575144      -30.2893957866
        0.6495521957        0.4375582090      -33.4207190917
        0.6495521957        0.4525589036      -35.9937114470
        0.6495521957        0.4675595981      -37.9921448713
        0.6495521957        0.4825602927      -39.4553996693
        0.6495521957        0.4975609873      -40.4596262541
        0.6495521957        0.5125616818      -41.1021639619
        0.6495521957        0.5275623764      -41.4892995485
        0.6495521957        0.5425630710      -41.7239028340
        0.6495521957        0.5575637655      -41.8914545025
        0.6495521957        0.5725644601      -42.0479176268
        0.6495521957        0.5875651547      -42.2154719313
        0.6495521957        0.6025658492      -42.3892365823
        0.6495521957        0.6175665438      -42.5520282784
        0.6495521957        0.6325672384      -42.6902655939
        0.6495521957        0.6475679329      -42.8050306014
        0.6495521957        0.6625686275      -42.9155706277
        0.6495521957        0.6775693221      -43.0543748328
        0.6495521957        0.6925700166      -43.2534500181
        0.6495521957        0.7075707112      -43.5239025161
        0.6495521957        0.7225714058      -43.8363101316
        0.6495521957        0.7375721003      -44.1130200006
        0.6495521957        0.7525727949      -44.2397200607
        0.6495521957        0.7675734895      -44.0927213679
        0.6495521957        0.7825741840      -43.5680198608
        0.6495521957        0.7975748786      -42.5969064466
        0.6495521957        0.8125755732      -41.1423183686
        0.6495521957        0.8275762677      -39.1835233593
        0.6495521957        0.8425769623      -36.7045582181
        0.6495521957        0.8575776568      -33.6989341339
        0.6495521957        0.8725783514      -30.1916605042
        0.6495521957        0.8875790460      -26.2669030257
        0.6495521957        0.9025797405      -22.0832837485
        0.6495521957        0.9175804351      -17.8630014950
        0.6495521957        0.9325811297      -13.8537883969
        0.6495521957        0.9475818242      -10.2770833882
        0.6495521957        0.9625825188       -7.2831283688
        0.6495521957        0.9775832134       -4.9296671298
        0.6495521957        0.9925839079       -3.1886511294
        0.6495521957        1.0075846025       -1.9728882077
        0.6495521957        1.0225852971       -1.1687796136
        0.6495521957        1.0375859916       -0.6634504278
        0.6495521957        1.0525866862       -0.3609705700
        0.6495521957        1.0675873808       -0.1882510263
        0.6495521957        1.0825880753       -0.0941031724
        0.6495521957        1.0975887699       -0.0451000702
        0.6495521957        1.1125894645       -0.0207363016
        0.6495521957        1.1275901590       -0.0091553274
        0.6495521957        1.1425908536       -0.0038851158
        0.6495521957        1.1575915482       -0.0015853331
        0.6495521957        1.1725922427       -0.0006218180
        0.6495521957        1.1875929373       -0.0002341317
        0.6495521957        1.2025936319       -0.0000844568
        0.6495521957        1.2175943264       -0.0000291268
        0.6495521957        1.2325950210       -0.0000095823
        0.6495521957        1.2475957156       -0.0000030056
        0.6495521957        1.2625964101        0.0000000000
        0.6495521957        1.2775971047        0.0000000000
        0.6495521957        1.2925977993        0.0000000000
        0.6495521957        1.3075984938        0.0000000000
        0.6495521957        1.3225991884        0.0000000000
        0.6495521957        1.3375998829        0.0000000000
        0.6495521957        1.3526005775        0.0000000000
        0.6495521957        1.3676012721        0.0000000000
        0.6495521957        1.3826019666        0.0000000000
        0.6495521957        1.3976026612        0.0000000000
        0.6495521957        1.4126033558        0.0000000000
        0.6495521957        1.4276040503        0.0000000000
        0.6495521957        1.4426047449        0.0000000000
        0.6495521957        1.4576054395        0.0000000000
        0.6495521957        1.4726061340        0.0000000000
        0.6495521957        1.4876068286        0.0000000000
        0.6495521957        1.5026075232        0.0000000000
        0.6495521957        1.5176082177        0.0000000000
        0.6495521957        1.5326089123        0.0000000000
        0.6495521957        1.5476096069        0.0000000000
        0.6495521957        1.5626103014        0.0000000000
        0.6495521957        1.5776109960        0.0000000000

        0.6645518804        0.0925422340       -0.0000415054
        0.6645518804        0.1075429286       -0.0001306368
        0.6645518804        0.1225436231       -0.0003847426
        0.6645518804        0.1375443177       -0.0010637332
        0.6645518804        0.1525450123       -0.0027703095
        0.6645518804        0.1675457068       -0.0068184309
        0.6645518804        0.1825464014       -0.0159081624
        0.6645518804        0.1975470960       -0.0352755925
        0.6645518804        0.2125477905       -0.0745020651
        0.6645518804        0.2275484851       -0.1501084321
        0.6645518804        0.2425491797       -0.2888699964
        0.6645518804        0.2575498742       -0.5314241164
        0.6645518804        0.2725505688       -0.9352120509
        0.6645518804        0.2875512634       -1.5751941114
        0.6645518804        0.3025519579       -2.5403295902
        0.6645518804        0.3175526525       -3.9239265460
        0.6645518804        0.3325533471       -5.8071680223
        0.6645518804        0.3475540416       -8.2377130128
        0.6645518804        0.3625547362      -11.2086891736
        0.6645518804        0.3775554307      -14.6458273229
        0.6645518804        0.3925561253      -18.4096017373
        0.6645518804        0.4075568199      -22.3141333507
        0.6645518804        0.4225575144      -26.1574498069
        0.6645518804        0.4375582090      -29.7529029627
        0.6645518804        0.4525589036      -32.9524334026
        0.6645518804        0.4675595981      -35.6580949858
        0.6645518804        0.4825602927      -37.8243044674
        0.6645518804        0.4975609873      -39.4553627933
        0.6645518804        0.5125616818      -40.6003980639
        0.6645518804        0.5275623764      -41.3443569767
        0.6645518804        0.5425630710      -41.7930278458
        0.6645518804        0.5575637655      -42.0533953388
        0.6645518804        0.5725644601      -42.2150031642
        0.6645518804        0.5875651547      -42.3390386459
        0.6645518804        0.6025658492      -42.4579327003
        0.6645518804        0.6175665438      -42.5825829073
        0.6645518804        0.6325672384      -42.7118618056
        0.6645518804        0.6475679329      -42.8412190462
        0.6645518804        0.6625686275      -42.9700649824
        0.6645518804        0.6775693221      -43.1070336772
        0.6645518804        0.6925700166      -43.2692722096
        0.6645518804        0.7075707112      -43.4720410454
        0.6645518804        0.7225714058      -43.7109585367
        0.6645518804        0.7375721003      -43.9468341160
        0.6645518804        0.7525727949      -44.1044266687
        0.6645518804        0.7675734895      -44.0885179290
        0.6645518804        0.7825741840      -43.8086702216
        0.6645518804        0.7975748786      -43.1972936837
        0.6645518804        0.8125755732      -42.2098381193
        0.6645518804        0.8275762677      -40.8086682529
        0.6645518804        0.8425769623      -38.9449576129
        0.6645518804        0.8575776568      -36.5568356408
        0.6645518804        0.8725783514      -33.5933716063
        0.6645518804        0.8875790460      -30.0569963177
        0.6645518804        0.9025797405      -26.0420353833
        0.6645518804        0.9175804351      -21.7446792133
        0.6645518804        0.9325811297      -17.4330638364
        0.6645518804        0.9475818242      -13.3874894512
        0.6645518804        0.9625825188       -9.8364020935
        0.6645518804        0.9775832134       -6.9139695547
        0.6645518804        0.9925839079       -4.6514160210
        0.6645518804        1.0075846025       -2.9971716990
        0.6645518804        1.0225852971       -1.8507660595
        0.6645518804        1.0375859916       -1.0955240354
        0.6645518804        1.0525866862       -0.6216363714
        0.6645518804        1.0675873808       -0.3381445501
        0.6645518804        1.0825880753       -0.1763740650
        0.6645518804        1.0975887699       -0.0882712407
        0.6645518804        1.1125894645       -0.0424304841
        0.6645518804        1.1275901590       -0.0196078956
        0.6645518804        1.1425908536       -0.0087157250
        0.6645518804        1.1575915482       -0.0037253255
        0.6645518804        1.1725922427       -0.0015292462
        0.6645518804        1.1875929373       -0.0006017181
        0.6645518804        1.2025936319       -0.0002264365
        0.6645518804        1.2175943264       -0.0000813425
        0.6645518804        1.2325950210       -0.0000278534
        0.6645518804        1.2475957156       -0.0000090895
        0.6645518804        1.2625964101       -0.0000028228
        0.6645518804        1.2775971047        0.0000000000
        0.6645518804        1.2925977993        0.0000000000
        0.6645518804        1.3075984938        0.0000000000
        0.6645518804        1.3225991884        0.0000000000
        0.6645518804        1.3375998829        0.0000000000
        0.6645518804        1.3526005775        0.0000000000
        0.6645518804        1.3676012721        0.0000000000
        0.6645518804        1.3826019666        0.0000000000
        0.6645518804        1.3976026612        0.0000000000
        0.6645518804        1.4126033558        0.0000000000
        0.6645518804        1.4276040503        0.0000000000
        0.6645518804        1.4426047449        0.0000000000
        0.6645518804        1.4576054395        0.0000000000
        0.6645518804        1.4726061340        0.0000000000
        0.6645518804        1.4876068286        0.0000000000
        0.6645518804        1.5026075232        0.0000000000
        0.6645518804        1.5176082177        0.0000000000
        0.6645518804        1.5326089123        0.0000000000
        0.6645518804        1.5476096069        0.0000000000
        0.6645518804        1.5626103014        0.0000000000
        0.6645518804        1.5776109960        0.0000000000

        0.6795515652        0.0925422340       -0.0000149106
        0.6795515652        0.1075429286       -0.0000481204
        0.6795515652        0.1225436231       -0.0001457769
        0.6795515652        0.1375443177       -0.0004159120
        0.6795515652        0.1525450123       -0.0011212466
        0.6795515652        0.1675457068       -0.0028646411
        0.6795515652        0.1825464014       -0.0069537102
        0.6795515652        0.1975470960       -0.0160705007
        0.6795515652        0.2125477905       -0.0354143461
        0.6795515652        0.2275484851       -0.0744991402
        0.6795515652        0.2425491797       -0.1497243023
        0.6795515652        0.2575498742       -0.2876430086
        0.6795515652        0.2725505688       -0.5284686742
        0.6795515652        0.2875512634       -0.9287885216
        0.6795515652        0.3025519579       -1.5618180043
        0.6795515652        0.3175526525       -2.5131786449
        0.6795515652        0.3325533471       -3.8706588105
        0.6795515652        0.3475540416       -5.7081628442
        0.6795515652        0.3625547362       -8.0668292598
        0.6795515652        0.3775554307      -10.9388028308
        0.6795515652        0.3925561253      -14.2595175250
        0.6795515652        0.4075568199      -17.9116398421
        0.6795515652        0.4225575144      -21.7392709845
        0.6795515652        0.4375582090      -25.5675152719
        0.6795515652        0.4525589036      -29.2223024792
        0.6795515652        0.4675595981      -32.5478671680
        0.6795515652        0.4825602927      -35.4217566291
        0.6795515652        0.4975609873      -37.7673390656
        0.6795515652        0.5125616818      -39.5618395307
        0.6795515652        0.5275623764      -40.8364887735
        0.6795515652        0.5425630710      -41.6667413157
        0.6795515652        0.5575637655      -42.1545242771
        0.6795515652        0.5725644601      -42.4082595827
        0.6795515652        0.5875651547      -42.5267200696
        0.6795515652        0.6025658492      -42.5892354069
        0.6795515652        0.6175665438      -42.6507640455
        0.6795515652        0.6325672384      -42.7398837712
        0.6795515652        0.6475679329      -42.8607013650
        0.6795515652        0.6625686275      -43.0013147408
        0.6795515652        0.6775693221      -43.1478755671
        0.6795515652        0.6925700166      -43.2968955677
        0.6795515652        0.7075707112      -43.4563806283
        0.6795515652        0.7225714058      -43.6328922459
        0.6795515652        0.7375721003      -43.8126227688
        0.6795515652        0.7525727949      -43.9507018541
        0.6795515652        0.7675734895      -43.9781824895
        0.6795515652        0.7825741840      -43.8232525147
        0.6795515652        0.7975748786      -43.4316602871
        0.6795515652        0.8125755732      -42.7701619664
        0.6795515652        0.8275762677      -41.8081020497
        0.6795515652        0.8425769623      -40.4894055616
        0.6795515652        0.8575776568      -38.7184993845
        0.6795515652        0.8725783514      -36.3794164527
        0.6795515652        0.8875790460      -33.3876512043
        0.6795515652        0.9025797405      -29.7509873054
        0.6795515652        0.9175804351      -25.6050454723
        0.6795515652        0.9325811297      -21.2005662118
        0.6795515652        0.9475818242      -16.8457209177
        0.6795515652        0.9625825188      -12.8302495842
        0.6795515652        0.9775832134       -9.3640812762
        0.6795515652        0.9925839079       -6.5503433386
        0.6795515652        1.0075846025       -4.3928808468
        0.6795515652        1.0225852971       -2.8247250446
        0.6795515652        1.0375859916       -1.7415484988
        0.6795515652        1.0525866862       -1.0295128169
        0.6795515652        1.0675873808       -0.5836913137
        0.6795515652        1.0825880753       -0.3176016849
        0.6795515652        1.0975887699       -0.1660217402
        0.6795515652        1.1125894645       -0.0834586123
        0.6795515652        1.1275901590       -0.0403697412
        0.6795515652        1.1425908536       -0.0187853817
        0.6795515652        1.1575915482       -0.0083994874
        0.6795515652        1.1725922427       -0.0036018202
        0.6795515652        1.1875929373       -0.0014779799
        0.6795515652        1.2025936319       -0.0005792006
        0.6795515652        1.2175943264       -0.0002164826
        0.6795515652        1.2325950210       -0.0000771213
        0.6795515652        1.2475957156       -0.0000261939
        0.6795515652        1.2625964101       -0.0000084792
        0.6795515652        1.2775971047       -0.0000026182
        0.6795515652        1.2925977993        0.0000000000
        0.6795515652        1.3075984938        0.0000000000
        0.6795515652        1.3225991884        0.0000000000
        0.6795515652        1.3375998829        0.0000000000
        0.6795515652        1.3526005775        0.0000000000
        0.6795515652        1.3676012721        0.0000000000
        0.6795515652        1.3826019666        0.0000000000
        0.6795515652        1.3976026612        0.0000000000
        0.6795515652        1.4126033558        0.0000000000
        0.6795515652        1.4276040503        0.0000000000
        0.6795515652        1.4426047449        0.0000000000
        0.6795515652        1.4576054395        0.0000000000
        0.6795515652        1.4726061340        0.0000000000
        0.6795515652        1.4876068286        0.0000000000
        0.6795515652        1.5026075232        0.0000000000
        0.6795515652        1.5176082177        0.0000000000
        0.6795515652        1.5326089123        0.0000000000
        0.6795515652        1.5476096069        0.0000000000
        0.6795515652        1.5626103014        0.0000000000
        0.6795515652        1.5776109960        0.0000000000

        0.6945512499        0.0925422340       -0.0000050420
        0.6945512499        0.1075429286       -0.0000167372
        0.6945512499        0.1225436231       -0.0000523208
        0.6945512499        0.1375443177       -0.0001544994
        0.6945512499        0.1525450123       -0.0004322843
        0.6945512499        0.1675457068       -0.0011488712
        0.6945512499        0.1825464014       -0.0029060175
        0.6945512499        0.1975470960       -0.0070064258
        0.6945512499        0.2125477905       -0.0161185174
        0.6945512499        0.2275484851       -0.0354081566
        0.6945512499        0.2425491797       -0.0743109025
        0.6945512499        0.2575498742       -0.1490469115
        0.6945512499        0.2725505688       -0.2857629229
        0.6945512499        0.2875512634       -0.5237725198
        0.6945512499        0.3025519579       -0.9177957649
        0.6945512499        0.3175526525       -1.5375929355
        0.6945512499        0.3325533471       -2.4633598348
        0.6945512499        0.3475540416       -3.7761169990
        0.6945512499        0.3625547362       -5.5440762883
        0.6945512499        0.3775554307       -7.8078759574
        0.6945512499        0.3925561253      -10.5684613744
        0.6945512499        0.4075568199      -13.7805519629
        0.6945512499        0.4225575144      -17.3526440528
        0.6945512499        0.4375582090      -21.1528536068
        0.6945512499        0.4525589036      -25.0196170765
        0.6945512499        0.4675595981      -28.7768185002
        0.6945512499        0.4825602927      -32.2528191007
        0.6945512499        0.4975609873      -35.3013796063
        0.6945512499        0.5125616818      -37.8204889449
        0.6945512499        0.5275623764      -39.7644283416
        0.6945512499        0.5425630710      -41.1460463508
        0.6945512499        0.5575637655      -42.0294754828
        0.6945512499        0.5725644601      -42.5162605190
        0.6945512499        0.5875651547      -42.7282391172
        0.6945512499        0.6025658492      -42.7888833623
        0.6945512499        0.6175665438      -42.8039128306
        0.6945512499        0.6325672384      -42.8440903631
        0.6945512499        0.6475679329      -42.9365619568
        0.6945512499        0.6625686275      -43.0708745869
        0.6945512499        0.6775693221      -43.2189267361
        0.6945512499        0.6925700166      -43.3584064020
        0.6945512499        0.7075707112      -43.4852120638
        0.6945512499        0.7225714058      -43.6070586569
        0.6945512499        0.7375721003      -43.7240333300
        0.6945512499        0.7525727949      -43.8119492728
        0.6945512499        0.7675734895      -43.8226748110
        0.6945512499        0.7825741840      -43.7026634213
        0.6945512499        0.7975748786      -43.4156934948
        0.6945512499        0.8125755732      -42.9497347783
        0.6945512499        0.8275762677      -42.2969276975
        0.6945512499        0.8425769623      -41.4157193544
        0.6945512499        0.8575776568      -40.2019828403
        0.6945512499        0.8725783514      -38.4970786098
        0.6945512499        0.8875790460      -36.1409138035
        0.6945512499        0.9025797405      -33.0485115094
        0.6945512499        0.9175804351      -29.2701198757
        0.6945512499        0.9325811297      -25.0016561011
        0.6945512499        0.9475818242      -20.5399422572
        0.6945512499        0.9625825188      -16.2061538414
        0.6945512499        0.9775832134      -12.2724830821
        0.6945512499        0.9925839079       -8.9175164748
        0.6945512499        1.0075846025       -6.2163971489
        0.6945512499        1.0225852971       -4.1566457051
        0.6945512499        1.0375859916       -2.6658257827
        0.6945512499        1.0525866862       -1.6402550063
        0.6945512499        1.0675873808       -0.9688836751
        0.6945512499        1.0825880753       -0.5499890713
        0.6945512499        1.0975887699       -0.3003447926
        0.6945512499        1.1125894645       -0.1578909231
        0.6945512499        1.1275901590       -0.0798920717
        0.6945512499        1.1425908536       -0.0388670275
        0.6945512499        1.1575915482       -0.0181456785
        0.6945512499        1.1725922427       -0.0081118295
        0.6945512499        1.1875929373       -0.0034652958
        0.6945512499        1.2025936319       -0.0014126016
        0.6945512499        1.2175943264       -0.0005491395
        0.6945512499        1.2325950210       -0.0002035872
        0.6945512499        1.2475957156       -0.0000720233
        0.6945512499        1.2625964101       -0.0000243166
        0.6945512499        1.2775971047       -0.0000078389
        0.6945512499        1.2925977993       -0.0000024139
        0.6945512499        1.3075984938        0.0000000000
        0.6945512499        1.3225991884        0.0000000000
        0.6945512499        1.3375998829        0.0000000000
        0.6945512499        1.3526005775        0.0000000000
        0.6945512499        1.3676012721        0.0000000000
        0.6945512499        1.3826019666        0.0000000000
        0.6945512499        1.3976026612        0.0000000000
        0.6945512499        1.4126033558        0.0000000000
        0.6945512499        1.4276040503        0.0000000000
        0.6945512499        1.4426047449        0.0000000000
        0.6945512499        1.4576054395        0.0000000000
        0.6945512499        1.4726061340        0.0000000000
        0.6945512499        1.4876068286        0.0000000000
        0.6945512499        1.5026075232        0.0000000000
        0.6945512499        1.5176082177        0.0000000000
        0.6945512499        1.5326089123        0.0000000000
        0.6945512499        1.5476096069        0.0000000000
        0.6945512499        1.5626103014        0.0000000000
        0.6945512499        1.5776109960        0.0000000000

        0.7095509346        0.0925422340       -0.0000016089
        0.7095509346        0.1075429286       -0.0000055112
        0.7095509346        0.1225436231       -0.0000178315
        0.7095509346        0.1375443177       -0.0000546408
        0.7095509346        0.1525450123       -0.0001590120
        0.7095509346        0.1675457068       -0.0004402939
        0.7095509346        0.1825464014       -0.0011616827
        0.7095509346        0.1975470960       -0.0029235075
        0.7095509346        0.2125477905       -0.0070224481
        0.7095509346        0.2275484851       -0.0161078183
        0.7095509346        0.2425491797       -0.0352915406
        0.7095509346        0.2575498742       -0.0738671235
        0.7095509346        0.2725505688       -0.1477022934
        0.7095509346        0.2875512634       -0.2821336157
        0.7095509346        0.3025519579       -0.5147967333
        0.7095509346        0.3175526525       -0.8973756412
        0.7095509346        0.3325533471       -1.4949954952
        0.7095509346        0.3475540416       -2.3822073618
        0.7095509346        0.3625547362       -3.6353128506
        0.7095509346        0.3775554307       -5.3218537707
        0.7095509346        0.3925561253       -7.4888864248
        0.7095509346        0.4075568199      -10.1518252004
        0.7095509346        0.4225575144      -13.2854065867
        0.7095509346        0.4375582090      -16.8182409642
        0.7095509346        0.4525589036      -20.6326305380
        0.7095509346        0.4675595981      -24.5712679332
        0.7095509346        0.4825602927      -28.4514155802
        0.7095509346        0.4975609873      -32.0852818764
        0.7095509346        0.5125616818      -35.3034478043
        0.7095509346        0.5275623764      -37.9772565839
        0.7095509346        0.5425630710      -40.0362732041
        0.7095509346        0.5575637655      -41.4777933148
        0.7095509346        0.5725644601      -42.3662778583
        0.7095509346        0.5875651547      -42.8212823080
        0.7095509346        0.6025658492      -42.9936910706
        0.7095509346        0.6175665438      -43.0332377614
        0.7095509346        0.6325672384      -43.0554518030
        0.7095509346        0.6475679329      -43.1201742763
        0.7095509346        0.6625686275      -43.2316786604
        0.7095509346        0.6775693221      -43.3604701703
        0.7095509346        0.6925700166      -43.4742126324
        0.7095509346        0.7075707112      -43.5593296655
        0.7095509346        0.7225714058      -43.6213241681
        0.7095509346        0.7375721003      -43.6670534644
        0.7095509346        0.7525727949      -43.6852217783
        0.7095509346        0.7675734895      -43.6424164608
        0.7095509346        0.7825741840      -43.4997346695
        0.7095509346        0.7975748786      -43.2376146466
        0.7095509346        0.8125755732      -42.8665088936
        0.7095509346        0.8275762677      -42.4073692300
        0.7095509346        0.8425769623      -41.8468739712
        0.7095509346        0.8575776568      -41.0947108826
        0.7095509346        0.8725783514      -39.9768048652
        0.7095509346        0.8875790460      -38.2808834570
        0.7095509346        0.9025797405      -35.8386345482
        0.7095509346        0.9175804351      -32.6040926993
        0.7095509346        0.9325811297      -28.6886694274
        0.7095509346        0.9475818242      -24.3382664168
        0.7095509346        0.9625825188      -19.8684097316
        0.7095509346        0.9775832134      -15.5892503205
        0.7095509346        0.9925839079      -11.7476992586
        0.7095509346        1.0075846025       -8.4982167936
        0.7095509346        1.0225852971       -5.8999033585
        0.7095509346        1.0375859916       -3.9315630956
        0.7095509346        1.0525866862       -2.5162534037
        0.7095509346        1.0675873808       -1.5482740577
        0.7095509346        1.0825880753       -0.9168999539
        0.7095509346        1.0975887699       -0.5229964694
        0.7095509346        1.1125894645       -0.2873178040
        0.7095509346        1.1275901590       -0.1518715687
        0.7095509346        1.1425908536       -0.0770987736
        0.7095509346        1.1575915482       -0.0375070890
        0.7095509346        1.1725922427       -0.0174491618
        0.7095509346        1.1875929373       -0.0077514094
        0.7095509346        1.2025936319       -0.0032856282
        0.7095509346        1.2175943264       -0.0013288929
        0.7095509346        1.2325950210       -0.0005130915
        0.7095509346        1.2475957156       -0.0001892294
        0.7095509346        1.2625964101       -0.0000666660
        0.7095509346        1.2775971047       -0.0000224353
        0.7095509346        1.2925977993       -0.0000072096
        0.7095509346        1.3075984938       -0.0000022088
        0.7095509346        1.3225991884        0.0000000000
        0.7095509346        1.3375998829        0.0000000000
        0.7095509346        1.3526005775        0.0000000000
        0.7095509346        1.3676012721        0.0000000000
        0.7095509346        1.3826019666        0.0000000000
        0.7095509346        1.3976026612        0.0000000000
        0.7095509346        1.4126033558        0.0000000000
        0.7095509346        1.4276040503        0.0000000000
        0.7095509346        1.4426047449        0.0000000000
        0.7095509346        1.4576054395        0.0000000000
        0.7095509346        1.4726061340        0.0000000000
        0.7095509346        1.4876068286        0.0000000000
        0.7095509346        1.5026075232        0.0000000000
        0.7095509346        1.5176082177        0.0000000000
        0.7095509346        1.5326089123        0.0000000000
        0.7095509346        1.5476096069        0.0000000000
        0.7095509346        1.5626103014        0.0000000000
        0.7095509346        1.5776109960        0.0000000000

        0.7245506194        0.0925422340        0.0000000000
        0.7245506194        0.1075429286       -0.0000017220
        0.7245506194        0.1225436231       -0.0000057828
        0.7245506194        0.1375443177       -0.0000184281
        0.7245506194        0.1525450123       -0.0000558681
        0.7245506194        0.1675457068       -0.0001613392
        0.7245506194        0.1825464014       -0.0004442706
        0.7245506194        0.1975470960       -0.0011672569
        0.7245506194        0.2125477905       -0.0029273212
        0.7245506194        0.2275484851       -0.0070090331
        0.7245506194        0.2425491797       -0.0160237485
        0.7245506194        0.2575498742       -0.0349760461
        0.7245506194        0.2725505688       -0.0728829983
        0.7245506194        0.2875512634       -0.1449711486
        0.7245506194        0.3025519579       -0.2752600721
        0.7245506194        0.3175526525       -0.4990369762
        0.7245506194        0.3325533471       -0.8644429449
        0.7245506194        0.3475540416       -1.4322837471
        0.7245506194        0.3625547362       -2.2733369999
        0.7245506194        0.3775554307       -3.4627911782
        0.7245506194        0.3925561253       -5.0718647554
        0.7245506194        0.4075568199       -7.1570581844
        0.7245506194        0.4225575144       -9.7480104557
        0.7245506194        0.4375582090      -12.8356559563
        0.7245506194        0.4525589036      -16.3630729555
        0.7245506194        0.4675595981      -20.2216148564
        0.7245506194        0.4825602927      -24.2544001628
        0.7245506194        0.4975609873      -28.2682649769
        0.7245506194        0.5125616818      -32.0541519117
        0.7245506194        0.5275623764      -35.4144489501
        0.7245506194        0.5425630710      -38.1936421972
        0.7245506194        0.5575637655      -40.3060971177
        0.7245506194        0.5725644601      -41.7530504061
        0.7245506194        0.5875651547      -42.6214967942
        0.7245506194        0.6025658492      -43.0616143930
        0.7245506194        0.6175665438      -43.2465742751
        0.7245506194        0.6325672384      -43.3269122225
        0.7245506194        0.6475679329      -43.3966092269
        0.7245506194        0.6625686275      -43.4848017572
        0.7245506194        0.6775693221      -43.5748992605
        0.7245506194        0.6925700166      -43.6380056960
        0.7245506194        0.7075707112      -43.6599193918
        0.7245506194        0.7225714058      -43.6467424996
        0.7245506194        0.7375721003      -43.6099098986
        0.7245506194        0.7525727949      -43.5462624555
        0.7245506194        0.7675734895      -43.4319759922
        0.7245506194        0.7825741840      -43.2380262549
        0.7245506194        0.7975748786      -42.9566931073
        0.7245506194        0.8125755732      -42.6161755125
        0.7245506194        0.8275762677      -42.2639831998
        0.7245506194        0.8425769623      -41.9197226421
        0.7245506194        0.8575776568      -41.5223078274
        0.7245506194        0.8725783514      -40.9076787338
        0.7245506194        0.8875790460      -39.8400122016
        0.7245506194        0.9025797405      -38.0886201341
        0.7245506194        0.9175804351      -35.5150619632
        0.7245506194        0.9325811297      -32.1296329905
        0.7245506194        0.9475818242      -28.0953666712
        0.7245506194        0.9625825188      -23.6853993093
        0.7245506194        0.9775832134      -19.2173217421
        0.7245506194        0.9925839079      -14.9891006430
        0.7245506194        1.0075846025      -11.2318199402
        0.7245506194        1.0225852971       -8.0848029340
        0.7245506194        1.0375859916       -5.5928430642
        0.7245506194        1.0525866862       -3.7217113726
        0.7245506194        1.0675873808       -2.3849376808
        0.7245506194        1.0825880753       -1.4729589336
        0.7245506194        1.0975887699       -0.8768422064
        0.7245506194        1.1125894645       -0.5026753335
        0.7245506194        1.1275901590       -0.2770330772
        0.7245506194        1.1425908536       -0.1464525957
        0.7245506194        1.1575915482       -0.0741071547
        0.7245506194        1.1725922427       -0.0358367140
        0.7245506194        1.1875929373       -0.0165478354
        0.7245506194        1.2025936319       -0.0072955721
        0.7245506194        1.2175943264       -0.0030722422
        0.7245506194        1.2325950210       -0.0012363900
        0.7245506194        1.2475957156       -0.0004756537
        0.7245506194        1.2625964101       -0.0001748801
        0.7245506194        1.2775971047       -0.0000614132
        0.7245506194        1.2925977993       -0.0000205818
        0.7245506194        1.3075984938       -0.0000065739
        0.7245506194        1.3225991884       -0.0000019998
        0.7245506194        1.3375998829        0.0000000000
        0.7245506194        1.3526005775        0.0000000000
        0.7245506194        1.3676012721        0.0000000000
        0.7245506194        1.3826019666        0.0000000000
        0.7245506194        1.3976026612        0.0000000000
        0.7245506194        1.4126033558        0.0000000000
        0.7245506194        1.4276040503        0.0000000000
        0.7245506194        1.4426047449        0.0000000000
        0.7245506194        1.4576054395        0.0000000000
        0.7245506194        1.4726061340        0.0000000000
        0.7245506194        1.4876068286        0.0000000000
        0.7245506194        1.5026075232        0.0000000000
        0.7245506194        1.5176082177        0.0000000000
        0.7245506194        1.5326089123        0.0000000000
        0.7245506194        1.5476096069        0.0000000000
        0.7245506194        1.5626103014        0.0000000000
        0.7245506194        1.5776109960        0.0000000000

        0.7395503041        0.0925422340        0.0000000000
        0.7395503041        0.1075429286        0.0000000000
        0.7395503041        0.1225436231       -0.0000017875
        0.7395503041        0.1375443177       -0.0000059334
        0.7395503041        0.1525450123       -0.0000187606
        0.7395503041        0.1675457068       -0.0000565392
        0.7395503041        0.1825464014       -0.0001625226
        0.7395503041        0.1975470960       -0.0004457597
        0.7395503041        0.2125477905       -0.0011667787
        0.7395503041        0.2275484851       -0.0029146931
        0.7395503041        0.2425491797       -0.0069482094
        0.7395503041        0.2575498742       -0.0158035821
        0.7395503041        0.2725505688       -0.0342901317
        0.7395503041        0.2875512634       -0.0709731687
        0.7395503041        0.3025519579       -0.1401583691
        0.7395503041        0.3175526525       -0.2642332584
        0.7395503041        0.3325533471       -0.4760168132
        0.7395503041        0.3475540416       -0.8205713951
        0.7395503041        0.3625547362       -1.3557883418
        0.7395503041        0.3775554307       -2.1509889583
        0.7395503041        0.3925561253       -3.2828121707
        0.7395503041        0.4075568199       -4.8278739270
        0.7395503041        0.4225575144       -6.8521843456
        0.7395503041        0.4375582090       -9.3980690222
        0.7395503041        0.4525589036      -12.4701510587
        0.7395503041        0.4675595981      -16.0226364496
        0.7395503041        0.4825602927      -19.9508035822
        0.7395503041        0.4975609873      -24.0903297388
        0.7395503041        0.5125616818      -28.2283387234
        0.7395503041        0.5275623764      -32.1285253685
        0.7395503041        0.5425630710      -35.5685233715
        0.7395503041        0.5575637655      -38.3818211944
        0.7395503041        0.5725644601      -40.4918779360
        0.7395503041        0.5875651547      -41.9257297147
        0.7395503041        0.6025658492      -42.7997205991
        0.7395503041        0.6175665438      -43.2799534870
        0.7395503041        0.6325672384      -43.5310189603
        0.7395503041        0.6475679329      -43.6730468906
        0.7395503041        0.6625686275      -43.7641910834
        0.7395503041        0.6775693221      -43.8129043812
        0.7395503041        0.6925700166      -43.8082686414
        0.7395503041        0.7075707112      -43.7474960658
        0.7395503041        0.7225714058      -43.6441465527
        0.7395503041        0.7375721003      -43.5158612925
        0.7395503041        0.7525727949      -43.3657808372
        0.7395503041        0.7675734895      -43.1763205715
        0.7395503041        0.7825741840      -42.9242042117
        0.7395503041        0.7975748786      -42.6080480652
        0.7395503041        0.8125755732      -42.2665037551
        0.7395503041        0.8275762677      -41.9663233384
        0.7395503041        0.8425769623      -41.7572270758
        0.7395503041        0.8575776568      -41.6142928959
        0.7395503041        0.8725783514      -41.4024019110
        0.7395503041        0.8875790460      -40.8894945941
        0.7395503041        0.9025797405      -39.8092777097
        0.7395503041        0.9175804351      -37.9467774818
        0.7395503041        0.9325811297      -35.2097209054
        0.7395503041        0.9475818242      -31.6596225212
        0.7395503041        0.9625825188      -27.4977363353
        0.7395503041        0.9775832134      -23.0178742056
        0.7395503041        0.9925839079      -18.5440912182
        0.7395503041        1.0075846025      -14.3698319207
        0.7395503041        1.0225852971      -10.7117095082
        0.7395503041        1.0375859916       -7.6867980834
        0.7395503041        1.0525866862       -5.3156957575
        0.7395503041        1.0675873808       -3.5455182861
        0.7395503041        1.0825880753       -2.2814003076
        0.7395503041        1.0975887699       -1.4151890307
        0.7395503041        1.1125894645       -0.8449197456
        0.7395503041        1.1275901590       -0.4844692607
        0.7395503041        1.1425908536       -0.2662088403
        0.7395503041        1.1575915482       -0.1399401414
        0.7395503041        1.1725922427       -0.0703080675
        0.7395503041        1.1875929373       -0.0337531552
        0.7395503041        1.2025936319       -0.0154881272
        0.7395503041        1.2175943264       -0.0067960443
        0.7395503041        1.2325950210       -0.0028523000
        0.7395503041        1.2475957156       -0.0011448116
        0.7395503041        1.2625964101       -0.0004390896
        0.7395503041        1.2775971047       -0.0001607802
        0.7395503041        1.2925977993       -0.0000561448
        0.7395503041        1.3075984938       -0.0000186772
        0.7395503041        1.3225991884       -0.0000059154
        0.7395503041        1.3375998829       -0.0000017814
        0.7395503041        1.3526005775        0.0000000000
        0.7395503041        1.3676012721        0.0000000000
        0.7395503041        1.3826019666        0.0000000000
        0.7395503041        1.3976026612        0.0000000000
        0.7395503041        1.4126033558        0.0000000000
        0.7395503041        1.4276040503        0.0000000000
        0.7395503041        1.4426047449        0.0000000000
        0.7395503041        1.4576054395        0.0000000000
        0.7395503041        1.4726061340        0.0000000000
        0.7395503041        1.4876068286        0.0000000000
        0.7395503041        1.5026075232        0.0000000000
        0.7395503041        1.5176082177        0.0000000000
        0.7395503041        1.5326089123        0.0000000000
        0.7395503041        1.5476096069        0.0000000000
        0.7395503041        1.5626103014        0.0000000000
        0.7395503041        1.5776109960        0.0000000000

        0.7545499889        0.0925422340        0.0000000000
        0.7545499889        0.1075429286        0.0000000000
        0.7545499889        0.1225436231        0.0000000000
        0.7545499889        0.1375443177       -0.0000018242
        0.7545499889        0.1525450123       -0.0000060208
        0.7545499889        0.1675457068       -0.0000189430
        0.7545499889        0.1825464014       -0.0000568429
        0.7545499889        0.1975470960       -0.0001627088
        0.7545499889        0.2125477905       -0.0004442842
        0.7545499889        0.2275484851       -0.0011571210
        0.7545499889        0.2425491797       -0.0028739200
        0.7545499889        0.2575498742       -0.0068055375
        0.7545499889        0.2725505688       -0.0153640348
        0.7545499889        0.2875512634       -0.0330727120
        0.7545499889        0.3025519579       -0.0679156836
        0.7545499889        0.3175526525       -0.1331654048
        0.7545499889        0.3325533471       -0.2496219827
        0.7545499889        0.3475540416       -0.4480431119
        0.7545499889        0.3625547362       -0.7713421860
        0.7545499889        0.3775554307       -1.2759033309
        0.7545499889        0.3925561253       -2.0311613429
        0.7545499889        0.4075568199       -3.1165169711
        0.7545499889        0.4225575144       -4.6147803977
        0.7545499889        0.4375582090       -6.6016557889
        0.7545499889        0.4525589036       -9.1312963673
        0.7545499889        0.4675595981      -12.2188779799
        0.7545499889        0.4825602927      -15.8228398665
        0.7545499889        0.4975609873      -19.8318635915
        0.7545499889        0.5125616818      -24.0635491151
        0.7545499889        0.5275623764      -28.2809044302
        0.7545499889        0.5425630710      -32.2277888963
        0.7545499889        0.5575637655      -35.6765599047
        0.7545499889        0.5725644601      -38.4741199869
        0.7545499889        0.5875651547      -40.5704111687
        0.7545499889        0.6025658492      -42.0181220025
        0.7545499889        0.6175665438      -42.9428544164
        0.7545499889        0.6325672384      -43.4953010053
        0.7545499889        0.6475679329      -43.8052789778
        0.7545499889        0.6625686275      -43.9564029931
        0.7545499889        0.6775693221      -43.9887625844
        0.7545499889        0.6925700166      -43.9210743695
        0.7545499889        0.7075707112      -43.7735518357
        0.7545499889        0.7225714058      -43.5753645055
        0.7545499889        0.7375721003      -43.3542022610
        0.7545499889        0.7525727949      -43.1201035878
        0.7545499889        0.7675734895      -42.8606210345
        0.7545499889        0.7825741840      -42.5559927573
        0.7545499889        0.7975748786      -42.2070207725
        0.7545499889        0.8125755732      -41.8557451925
        0.7545499889        0.8275762677      -41.5789338651
        0.7545499889        0.8425769623      -41.4486743954
        0.7545499889        0.8575776568      -41.4754421782
        0.7545499889        0.8725783514      -41.5635768666
        0.7545499889        0.8875790460      -41.5064883836
        0.7545499889        0.9025797405      -41.0296269037
        0.7545499889        0.9175804351      -39.8655320635
        0.7545499889        0.9325811297      -37.8317510397
        0.7545499889        0.9475818242      -34.8847986046
        0.7545499889        0.9625825188      -31.1359277492
        0.7545499889        0.9775832134      -26.8279232181
        0.7545499889        0.9925839079      -22.2818461991
        0.7545499889        1.0075846025      -17.8292435816
        0.7545499889        1.0225852971      -13.7490383404
        0.7545499889        1.0375859916      -10.2265195302
        0.7545499889        1.0525866862       -7.3429088756
        0.7545499889        1.0675873808       -5.0915035671
        0.7545499889        1.0825880753       -3.4075163659
        0.7545499889        1.0975887699       -2.1979617140
        0.7545499889        1.1125894645       -1.3636250750
        0.7545499889        1.1275901590       -0.8119119230
        0.7545499889        1.1425908536       -0.4630942497
        0.7545499889        1.1575915482       -0.2527450970
        0.7545499889        1.1725922427       -0.1319403355
        0.7545499889        1.1875929373       -0.0658901670
        0.7545499889        1.2025936319       -0.0314894865
        0.7545499889        1.2175943264       -0.0144043161
        0.7545499889        1.2325950210       -0.0063051754
        0.7545499889        1.2475957156       -0.0026391417
        0.7545499889        1.2625964101       -0.0010551275
        0.7545499889        1.2775971047       -0.0004024542
        0.7545499889        1.2925977993       -0.0001463002
        0.7545499889        1.3075984938       -0.0000506455
        0.7545499889        1.3225991884       -0.0000166891
        0.7545499889        1.3375998829       -0.0000052315
        0.7545499889        1.3526005775       -0.0000015589
        0.7545499889        1.3676012721        0.0000000000
        0.7545499889        1.3826019666        0.0000000000
        0.7545499889        1.3976026612        0.0000000000
        0.7545499889        1.4126033558        0.0000000000
        0.7545499889        1.4276040503        0.0000000000
        0.7545499889        1.4426047449        0.0000000000
        0.7545499889        1.4576054395        0.0000000000
        0.7545499889        1.4726061340        0.0000000000
        0.7545499889        1.4876068286        0.0000000000
        0.7545499889        1.5026075232        0.0000000000
        0.7545499889        1.5176082177        0.0000000000
        0.7545499889        1.5326089123        0.0000000000
        0.7545499889        1.5476096069        0.0000000000
        0.7545499889        1.5626103014        0.0000000000
        0.7545499889        1.5776109960        0.0000000000

        0.7695496736        0.0925422340        0.0000000000
        0.7695496736        0.1075429286        0.0000000000
        0.7695496736        0.1225436231        0.0000000000
        0.7695496736        0.1375443177        0.0000000000
        0.7695496736        0.1525450123       -0.0000018457
        0.7695496736        0.1675457068       -0.0000060643
        0.7695496736        0.1825464014       -0.0000189939
        0.7695496736        0.1975470960       -0.0000567157
        0.7695496736        0.2125477905       -0.0001614431
        0.7695496736        0.2275484851       -0.0004380198
        0.7695496736        0.2425491797       -0.0011324853
        0.7695496736        0.2575498742       -0.0027899304
        0.7695496736        0.2725505688       -0.0065498383
        0.7695496736        0.2875512634       -0.0146602206
        0.7695496736        0.3025519579       -0.0313099106
        0.7695496736        0.3175526525       -0.0638809768
        0.7695496736        0.3325533471       -0.1246954084
        0.7695496736        0.3475540416       -0.2332547501
        0.7695496736        0.3625547362       -0.4188308972
        0.7695496736        0.3775554307       -0.7230566182
        0.7695496736        0.3925561253       -1.2019058650
        0.7695496736        0.4075568199       -1.9261822912
        0.7695496736        0.4225575144       -2.9793708335
        0.7695496736        0.4375582090       -4.4514815098
        0.7695496736        0.4525589036       -6.4275193504
        0.7695496736        0.4675595981       -8.9699646212
        0.7695496736        0.4825602927      -12.0967681512
        0.7695496736        0.4975609873      -15.7597968557
        0.7695496736        0.5125616818      -19.8318818110
        0.7695496736        0.5275623764      -24.1110233041
        0.7695496736        0.5425630710      -28.3460824635
        0.7695496736        0.5575637655      -32.2803167900
        0.7695496736        0.5725644601      -35.7009529607
        0.7695496736        0.5875651547      -38.4787919918
        0.7695496736        0.6025658492      -40.5840973123
        0.7695496736        0.6175665438      -42.0735319871
        0.7695496736        0.6325672384      -43.0547197863
        0.7695496736        0.6475679329      -43.6447585535
        0.7695496736        0.6625686275      -43.9409000059
        0.7695496736        0.6775693221      -44.0133070522
        0.7695496736        0.6925700166      -43.9157106784
        0.7695496736        0.7075707112      -43.6993328855
        0.7695496736        0.7225714058      -43.4161709820
        0.7695496736        0.7375721003      -43.1088831316
        0.7695496736        0.7525727949      -42.7972211530
        0.7695496736        0.7675734895      -42.4753641650
        0.7695496736        0.7825741840      -42.1273533801
        0.7695496736        0.7975748786      -41.7542780215
        0.7695496736        0.8125755732      -41.3961499929
        0.7695496736        0.8275762677      -41.1307503452
        0.7695496736        0.8425769623      -41.0424590286
        0.7695496736        0.8575776568      -41.1709112900
        0.7695496736        0.8725783514      -41.4627615964
        0.7695496736        0.8875790460      -41.7514945852
        0.7695496736        0.9025797405      -41.7786464657
        0.7695496736        0.9175804351      -41.2518563350
        0.7695496736        0.9325811297      -39.9207676039
        0.7695496736        0.9475818242      -37.6466016590
        0.7695496736        0.9625825188      -34.4444239221
        0.7695496736        0.9775832134      -30.4854565330
        0.7695496736        0.9925839079      -26.0584580130
        0.7695496736        1.0075846025      -21.5025883895
        0.7695496736        1.0225852971      -17.1346255832
        0.7695496736        1.0375859916      -13.1944678567
        0.7695496736        1.0525866862       -9.8225467937
        0.7695496736        1.0675873808       -7.0671269791
        0.7695496736        1.0825880753       -4.9083278536
        0.7695496736        1.0975887699       -3.2845321241
        0.7695496736        1.1125894645       -2.1131229835
        0.7695496736        1.1275901590       -1.3045254638
        0.7695496736        1.1425908536       -0.7717619823
        0.7695496736        1.1575915482       -0.4372741096
        0.7695496736        1.1725922427       -0.2372725029
        0.7695496736        1.1875929373       -0.1233261159
        0.7695496736        1.2025936319       -0.0614065419
        0.7695496736        1.2175943264       -0.0292813719
        0.7695496736        1.2325950210       -0.0133610394
        0.7695496736        1.2475957156       -0.0058271186
        0.7695496736        1.2625964101       -0.0024258350
        0.7695496736        1.2775971047       -0.0009628491
        0.7695496736        1.2925977993       -0.0003640550
        0.7695496736        1.3075984938       -0.0001310557
        0.7695496736        1.3225991884       -0.0000449083
        0.7695496736        1.3375998829       -0.0000146434
        0.7695496736        1.3526005775       -0.0000045423
        0.7695496736        1.3676012721       -0.0000013417
        0.7695496736        1.3826019666        0.0000000000
        0.7695496736        1.3976026612        0.0000000000
        0.7695496736        1.4126033558        0.0000000000
        0.7695496736        1.4276040503        0.0000000000
        0.7695496736        1.4426047449        0.0000000000
        0.7695496736        1.4576054395        0.0000000000
        0.7695496736        1.4726061340        0.0000000000
        0.7695496736        1.4876068286        0.0000000000
        0.7695496736        1.5026075232        0.0000000000
        0.7695496736        1.5176082177        0.0000000000
        0.7695496736        1.5326089123        0.0000000000
        0.7695496736        1.5476096069        0.0000000000
        0.7695496736        1.5626103014        0.0000000000
        0.7695496736        1.5776109960        0.0000000000

        0.7845493584        0.0925422340        0.0000000000
        0.7845493584        0.1075429286        0.0000000000
        0.7845493584        0.1225436231        0.0000000000
        0.7845493584        0.1375443177        0.0000000000
        0.7845493584        0.1525450123        0.0000000000
        0.7845493584        0.1675457068       -0.0000018529
        0.7845493584        0.1825464014       -0.0000060567
        0.7845493584        0.1975470960       -0.0000188562
        0.7845493584        0.2125477905       -0.0000559131
        0.7845493584        0.2275484851       -0.0001579034
        0.7845493584        0.2425491797       -0.0004246703
        0.7845493584        0.2575498742       -0.0010878182
        0.7845493584        0.2725505688       -0.0026551869
        0.7845493584        0.2875512634       -0.0061803825
        0.7845493584        0.3025519579       -0.0137344540
        0.7845493584        0.3175526525       -0.0291809177
        0.7845493584        0.3325533471       -0.0593698571
        0.7845493584        0.3475540416       -0.1158568289
        0.7845493584        0.3625547362       -0.2171978242
        0.7845493584        0.3775554307       -0.3917530406
        0.7845493584        0.3925561253       -0.6807303260
        0.7845493584        0.4075568199       -1.1408832126
        0.7845493584        0.4225575144       -1.8458048630
        0.7845493584        0.4375582090       -2.8841479927
        0.7845493584        0.4525589036       -4.3526221203
        0.7845493584        0.4675595981       -6.3419242895
        0.7845493584        0.4825602927       -8.9156141321
        0.7845493584        0.4975609873      -12.0854380247
        0.7845493584        0.5125616818      -15.7904188726
        0.7845493584        0.5275623764      -19.8887310911
        0.7845493584        0.5425630710      -24.1690322090
        0.7845493584        0.5575637655      -28.3817077304
        0.7845493584        0.5725644601      -32.2828630316
        0.7845493584        0.5875651547      -35.6781981822
        0.7845493584        0.6025658492      -38.4528088257
        0.7845493584        0.6175665438      -40.5776520599
        0.7845493584        0.6325672384      -42.0928324574
        0.7845493584        0.6475679329      -43.0779580898
        0.7845493584        0.6625686275      -43.6246664351
        0.7845493584        0.6775693221      -43.8222215614
        0.7845493584        0.6925700166      -43.7562558947
        0.7845493584        0.7075707112      -43.5112943914
        0.7845493584        0.7225714058      -43.1670125366
        0.7845493584        0.7375721003      -42.7864062205
        0.7845493584        0.7525727949      -42.4038838530
        0.7845493584        0.7675734895      -42.0243837507
        0.7845493584        0.7825741840      -41.6384996381
        0.7845493584        0.7975748786      -41.2478707099
        0.7845493584        0.8125755732      -40.8870100690
        0.7845493584        0.8275762677      -40.6271260673
        0.7845493584        0.8425769623      -40.5547517291
        0.7845493584        0.8575776568      -40.7298349911
        0.7845493584        0.8725783514      -41.1389048577
        0.7845493584        0.8875790460      -41.6636384794
        0.7845493584        0.9025797405      -42.0811058830
        0.7845493584        0.9175804351      -42.1010133029
        0.7845493584        0.9325811297      -41.4320613014
        0.7845493584        0.9475818242      -39.8585673278
        0.7845493584        0.9625825188      -37.3029083411
        0.7845493584        0.9775832134      -33.8516971442
        0.7845493584        0.9925839079      -29.7353492678
        0.7845493584        1.0075846025      -25.2689032440
        0.7845493584        1.0225852971      -20.7778745291
        0.7845493584        1.0375859916      -16.5367966427
        0.7845493584        1.0525866862      -12.7374669383
        0.7845493584        1.0675873808       -9.4866388515
        0.7845493584        1.0825880753       -6.8207993351
        0.7845493584        1.0975887699       -4.7246784160
        0.7845493584        1.1125894645       -3.1468284394
        0.7845493584        1.1275901590       -2.0122886240
        0.7845493584        1.1425908536       -1.2344047589
        0.7845493584        1.1575915482       -0.7261990011
        0.7845493584        1.1725922427       -0.4097235319
        0.7845493584        1.1875929373       -0.2216875298
        0.7845493584        1.2025936319       -0.1149822477
        0.7845493584        1.2175943264       -0.0571188495
        0.7845493584        1.2325950210       -0.0271419025
        0.7845493584        1.2475957156       -0.0123196350
        0.7845493584        1.2625964101       -0.0053343161
        0.7845493584        1.2775971047       -0.0022011269
        0.7845493584        1.2925977993       -0.0008650020
        0.7845493584        1.3075984938       -0.0003236362
        0.7845493584        1.3225991884       -0.0001152721
        0.7845493584        1.3375998829       -0.0000390823
        0.7845493584        1.3526005775       -0.0000126133
        0.7845493584        1.3676012721       -0.0000038781
        0.7845493584        1.3826019666       -0.0000011365
        0.7845493584        1.3976026612        0.0000000000
        0.7845493584        1.4126033558        0.0000000000
        0.7845493584        1.4276040503        0.0000000000
        0.7845493584        1.4426047449        0.0000000000
        0.7845493584        1.4576054395        0.0000000000
        0.7845493584        1.4726061340        0.0000000000
        0.7845493584        1.4876068286        0.0000000000
        0.7845493584        1.5026075232        0.0000000000
        0.7845493584        1.5176082177        0.0000000000
        0.7845493584        1.5326089123        0.0000000000
        0.7845493584        1.5476096069        0.0000000000
        0.7845493584        1.5626103014        0.0000000000
        0.7845493584        1.5776109960        0.0000000000

        0.7995490431        0.0925422340        0.0000000000
        0.7995490431        0.1075429286        0.0000000000
        0.7995490431        0.1225436231        0.0000000000
        0.7995490431        0.1375443177        0.0000000000
        0.7995490431        0.1525450123        0.0000000000
        0.7995490431        0.1675457068        0.0000000000
        0.7995490431        0.1825464014       -0.0000018411
        0.7995490431        0.1975470960       -0.0000059724
        0.7995490431        0.2125477905       -0.0000184337
        0.7995490431        0.2275484851       -0.0000541488
        0.7995490431        0.2425491797       -0.0001514096
        0.7995490431        0.2575498742       -0.0004031970
        0.7995490431        0.2725505688       -0.0010233559
        0.7995490431        0.2875512634       -0.0024784189
        0.7995490431        0.3025519579       -0.0057353418
        0.7995490431        0.3175526525       -0.0127014181
        0.7995490431        0.3325533471       -0.0269619443
        0.7995490431        0.3475540416       -0.0549469718
        0.7995490431        0.3625547362       -0.1076677451
        0.7995490431        0.3775554307       -0.2031350365
        0.7995490431        0.3925561253       -0.3694669636
        0.7995490431        0.4075568199       -0.6484436203
        0.7995490431        0.4225575144       -1.0987796938
        0.7995490431        0.4375582090       -1.7976440122
        0.7995490431        0.4525589036       -2.8381885596
        0.7995490431        0.4675595981       -4.3206624513
        0.7995490431        0.4825602927       -6.3358401113
        0.7995490431        0.4975609873       -8.9422640042
        0.7995490431        0.5125616818      -12.1423660719
        0.7995490431        0.5275623764      -15.8650918830
        0.7995490431        0.5425630710      -19.9624929235
        0.7995490431        0.5575637655      -24.2243742743
        0.7995490431        0.5725644601      -28.4094463425
        0.7995490431        0.5875651547      -32.2854188575
        0.7995490431        0.6025658492      -35.6664416122
        0.7995490431        0.6175665438      -38.4366053187
        0.7995490431        0.6325672384      -40.5538919400
        0.7995490431        0.6475679329      -42.0377852744
        0.7995490431        0.6625686275      -42.9503657598
        0.7995490431        0.6775693221      -43.3803929102
        0.7995490431        0.6925700166      -43.4331501543
        0.7995490431        0.7075707112      -43.2217900783
        0.7995490431        0.7225714058      -42.8549111425
        0.7995490431        0.7375721003      -42.4206969570
        0.7995490431        0.7525727949      -41.9745202090
        0.7995490431        0.7675734895      -41.5381397508
        0.7995490431        0.7825741840      -41.1132001951
        0.7995490431        0.7975748786      -40.7037721756
        0.7995490431        0.8125755732      -40.3373308472
        0.7995490431        0.8275762677      -40.0732559901
        0.7995490431        0.8425769623      -39.9920512590
        0.7995490431        0.8575776568      -40.1653402041
        0.7995490431        0.8725783514      -40.6145274750
        0.7995490431        0.8875790460      -41.2725727566
        0.7995490431        0.9025797405      -41.9658398587
        0.7995490431        0.9175804351      -42.4292034868
        0.7995490431        0.9325811297      -42.3571716871
        0.7995490431        0.9475818242      -41.4792696528
        0.7995490431        0.9625825188      -39.6350888963
        0.7995490431        0.9775832134      -36.8206731365
        0.7995490431        0.9925839079      -33.1879737351
        0.7995490431        1.0075846025      -28.9997153896
        0.7995490431        1.0225852971      -24.5616731134
        0.7995490431        1.0375859916      -20.1608062635
        0.7995490431        1.0525866862      -16.0278496969
        0.7995490431        1.0675873808      -12.3256544713
        0.7995490431        1.0825880753       -9.1526689617
        0.7995490431        1.0975887699       -6.5504885856
        0.7995490431        1.1125894645       -4.5112383569
        0.7995490431        1.1275901590       -2.9864166339
        0.7995490431        1.1425908536       -1.8993438022
        0.7995490431        1.1575915482       -1.1602675112
        0.7995490431        1.1725922427       -0.6806331816
        0.7995490431        1.1875929373       -0.3832102896
        0.7995490431        1.2025936319       -0.2068745840
        0.7995490431        1.2175943264       -0.1069378496
        0.7995490431        1.2325950210       -0.0528493605
        0.7995490431        1.2475957156       -0.0249341891
        0.7995490431        1.2625964101       -0.0112171901
        0.7995490431        1.2775971047       -0.0048079645
        0.7995490431        1.2925977993       -0.0019626277
        0.7995490431        1.3075984938       -0.0007628597
        0.7995490431        1.3225991884       -0.0002823508
        0.7995490431        1.3375998829       -0.0000995231
        0.7995490431        1.3526005775       -0.0000334194
        0.7995490431        1.3676012721       -0.0000107012
        0.7995490431        1.3826019666       -0.0000032712
        0.7995490431        1.3976026612        0.0000000000
        0.7995490431        1.4126033558        0.0000000000
        0.7995490431        1.4276040503        0.0000000000
        0.7995490431        1.4426047449        0.0000000000
        0.7995490431        1.4576054395        0.0000000000
        0.7995490431        1.4726061340        0.0000000000
        0.7995490431        1.4876068286        0.0000000000
        0.7995490431        1.5026075232        0.0000000000
        0.7995490431        1.5176082177        0.0000000000
        0.7995490431        1.5326089123        0.0000000000
        0.7995490431        1.5476096069        0.0000000000
        0.7995490431        1.5626103014        0.0000000000
        0.7995490431        1.5776109960        0.0000000000

        0.8145487279        0.0925422340        0.0000000000
        0.8145487279        0.1075429286        0.0000000000
        0.8145487279        0.1225436231        0.0000000000
        0.8145487279        0.1375443177        0.0000000000
        0.8145487279        0.1525450123        0.0000000000
        0.8145487279        0.1675457068        0.0000000000
        0.8145487279        0.1825464014        0.0000000000
        0.8145487279        0.1975470960       -0.0000017978
        0.8145487279        0.2125477905       -0.0000057749
        0.8145487279        0.2275484851       -0.0000176422
        0.8145487279        0.2425491797       -0.0000512897
        0.8145487279        0.2575498742       -0.0001420292
        0.8145487279        0.2725505688       -0.0003750627
        0.8145487279        0.2875512634       -0.0009458742
        0.8145487279        0.3025519579       -0.0022815537
        0.8145487279        0.3175526525       -0.0052721869
        0.8145487279        0.3325533471       -0.0116897710
        0.8145487279        0.3475540416       -0.0249084888
        0.8145487279        0.3625547362       -0.0510801379
        0.8145487279        0.3775554307       -0.1009477369
        0.8145487279        0.3925561253       -0.1924615527
        0.8145487279        0.4075568199       -0.3542197145
        0.8145487279        0.4225575144       -0.6293845207
        0.8145487279        0.4375582090       -1.0790648249
        0.8145487279        0.4525589036       -1.7833376193
        0.8145487279        0.4675595981       -2.8375450432
        0.8145487279        0.4825602927       -4.3418709606
        0.8145487279        0.4975609873       -6.3838652609
        0.8145487279        0.5125616818       -9.0162639357
        0.8145487279        0.5275623764      -12.2351696053
        0.8145487279        0.5425630710      -15.9652160287
        0.8145487279        0.5575637655      -20.0578572411
        0.8145487279        0.5725644601      -24.3060266053
        0.8145487279        0.5875651547      -28.4734298842
        0.8145487279        0.6025658492      -32.3312124612
        0.8145487279        0.6175665438      -35.6915171753
        0.8145487279        0.6325672384      -38.4290632312
        0.8145487279        0.6475679329      -40.4879036197
        0.8145487279        0.6625686275      -41.8768748603
        0.8145487279        0.6775693221      -42.6593616485
        0.8145487279        0.6925700166      -42.9402203360
        0.8145487279        0.7075707112      -42.8491009890
        0.8145487279        0.7225714058      -42.5195092014
        0.8145487279        0.7375721003      -42.0669574665
        0.8145487279        0.7525727949      -41.5732304519
        0.8145487279        0.7675734895      -41.0830076677
        0.8145487279        0.7825741840      -40.6139443292
        0.8145487279        0.7975748786      -40.1755209677
        0.8145487279        0.8125755732      -39.7888736394
        0.8145487279        0.8275762677      -39.4997477425
        0.8145487279        0.8425769623      -39.3782219493
        0.8145487279        0.8575776568      -39.5014278750
        0.8145487279        0.8725783514      -39.9202294676
        0.8145487279        0.8875790460      -40.6181995079
        0.8145487279        0.9025797405      -41.4787837514
        0.8145487279        0.9175804351      -42.2792027533
        0.8145487279        0.9325811297      -42.7229545700
        0.8145487279        0.9475818242      -42.5070233330
        0.8145487279        0.9625825188      -41.4019769165
        0.8145487279        0.9775832134      -39.3138420654
        0.8145487279        0.9925839079      -36.3035303965
        0.8145487279        1.0075846025      -32.5600997837
        0.8145487279        1.0225852971      -28.3456605670
        0.8145487279        1.0375859916      -23.9385162338
        0.8145487279        1.0525866862      -19.5932534466
        0.8145487279        1.0675873808      -15.5206550129
        0.8145487279        1.0825880753      -11.8794265080
        0.8145487279        1.0975887699       -8.7717212794
        0.8145487279        1.1125894645       -6.2409586467
        0.8145487279        1.1275901590       -4.2751888347
        0.8145487279        1.1425908536       -2.8183062940
        0.8145487279        1.1575915482       -1.7871286312
        0.8145487279        1.1725922427       -1.0893266937
        0.8145487279        1.1875929373       -0.6375580254
        0.8145487279        1.2025936319       -0.3577658320
        0.8145487279        1.2175943264       -0.1921612155
        0.8145487279        1.2325950210       -0.0986304992
        0.8145487279        1.2475957156       -0.0483105867
        0.8145487279        1.2625964101       -0.0225597001
        0.8145487279        1.2775971047       -0.0100376055
        0.8145487279        1.2925977993       -0.0042541876
        0.8145487279        1.3075984938       -0.0017174309
        0.8145487279        1.3225991884       -0.0006605244
        0.8145487279        1.3375998829       -0.0002421107
        0.8145487279        1.3526005775       -0.0000846404
        0.8145487279        1.3676012721       -0.0000282580
        0.8145487279        1.3826019666       -0.0000090229
        0.8145487279        1.3976026612       -0.0000027589
        0.8145487279        1.4126033558        0.0000000000
        0.8145487279        1.4276040503        0.0000000000
        0.8145487279        1.4426047449        0.0000000000
        0.8145487279        1.4576054395        0.0000000000
        0.8145487279        1.4726061340        0.0000000000
        0.8145487279        1.4876068286        0.0000000000
        0.8145487279        1.5026075232        0.0000000000
        0.8145487279        1.5176082177        0.0000000000
        0.8145487279        1.5326089123        0.0000000000
        0.8145487279        1.5476096069        0.0000000000
        0.8145487279        1.5626103014        0.0000000000
        0.8145487279        1.5776109960        0.0000000000

        0.8295484126        0.0925422340        0.0000000000
        0.8295484126        0.1075429286        0.0000000000
        0.8295484126        0.1225436231        0.0000000000
        0.8295484126        0.1375443177        0.0000000000
        0.8295484126        0.1525450123        0.0000000000
        0.8295484126        0.1675457068        0.0000000000
        0.8295484126        0.1825464014        0.0000000000
        0.8295484126        0.1975470960        0.0000000000
        0.8295484126        0.2125477905       -0.0000017197
        0.8295484126        0.2275484851       -0.0000054619
        0.8295484126        0.2425491797       -0.0000165110
        0.8295484126        0.2575498742       -0.0000475685
        0.8295484126        0.2725505688       -0.0001307979
        0.8295484126        0.2875512634       -0.0003438266
        0.8295484126        0.3025519579       -0.0008654182
        0.8295484126        0.3175526525       -0.0020891046
        0.8295484126        0.3325533471       -0.0048443425
        0.8295484126        0.3475540416       -0.0108073559
        0.8295484126        0.3625547362       -0.0232292547
        0.8295484126        0.3775554307       -0.0481614036
        0.8295484126        0.3925561253       -0.0963919994
        0.8295484126        0.4075568199       -0.1862637258
        0.8295484126        0.4225575144       -0.3473262753
        0.8295484126        0.4375582090       -0.6243084639
        0.8295484126        0.4525589036       -1.0802061349
        0.8295484126        0.4675595981       -1.7966127321
        0.8295484126        0.4825602927       -2.8691856410
        0.8295484126        0.4975609873       -4.3967318494
        0.8295484126        0.5125616818       -6.4639313732
        0.8295484126        0.5275623764       -9.1199490920
        0.8295484126        0.5425630710      -12.3575530237
        0.8295484126        0.5575637655      -16.0989874937
        0.8295484126        0.5725644601      -20.1946000587
        0.8295484126        0.5875651547      -24.4372264990
        0.8295484126        0.6025658492      -28.5901404277
        0.8295484126        0.6175665438      -32.4214590630
        0.8295484126        0.6325672384      -35.7362589519
        0.8295484126        0.6475679329      -38.4000910242
        0.8295484126        0.6625686275      -40.3516442644
        0.8295484126        0.6775693221      -41.6046738592
        0.8295484126        0.6925700166      -42.2392942056
        0.8295484126        0.7075707112      -42.3827880644
        0.8295484126        0.7225714058      -42.1825333660
        0.8295484126        0.7375721003      -41.7775492459
        0.8295484126        0.7525727949      -41.2770181735
        0.8295484126        0.7675734895      -40.7517065286
        0.8295484126        0.7825741840      -40.2389343063
        0.8295484126        0.7975748786      -39.7571991438
        0.8295484126        0.8125755732      -39.3247724930
        0.8295484126        0.8275762677      -38.9765128468
        0.8295484126        0.8425769623      -38.7727727120
        0.8295484126        0.8575776568      -38.7937899379
        0.8295484126        0.8725783514      -39.1151702242
        0.8295484126        0.8875790460      -39.7673751028
        0.8295484126        0.9025797405      -40.6927814821
        0.8295484126        0.9175804351      -41.7214628574
        0.8295484126        0.9325811297      -42.5842032396
        0.8295484126        0.9475818242      -42.9664374242
        0.8295484126        0.9625825188      -42.5863991818
        0.8295484126        0.9775832134      -41.2670353522
        0.8295484126        0.9925839079      -38.9738709354
        0.8295484126        1.0075846025      -35.8090334578
        0.8295484126        1.0225852971      -31.9730959712
        0.8295484126        1.0375859916      -27.7172173115
        0.8295484126        1.0525866862      -23.3032905132
        0.8295484126        1.0675873808      -18.9767976863
        0.8295484126        1.0825880753      -14.9477299750
        0.8295484126        1.0975887699      -11.3749567018
        0.8295484126        1.1125894645       -8.3549297675
        0.8295484126        1.1275901590       -5.9190433585
        0.8295484126        1.1425908536       -4.0419390921
        0.8295484126        1.1575915482       -2.6581763035
        0.8295484126        1.1725922427       -1.6815152415
        0.8295484126        1.1875929373       -1.0215171285
        0.8295484126        1.2025936319       -0.5948752297
        0.8295484126        1.2175943264       -0.3314780819
        0.8295484126        1.2325950210       -0.1764616022
        0.8295484126        1.2475957156       -0.0896388245
        0.8295484126        1.2625964101       -0.0434166850
        0.8295484126        1.2775971047       -0.0200425846
        0.8295484126        1.2925977993       -0.0088172321
        0.8295484126        1.3075984938       -0.0036969369
        0.8295484126        1.3225991884       -0.0014779067
        0.8295484126        1.3375998829       -0.0005637134
        0.8295484126        1.3526005775       -0.0002053837
        0.8295484126        1.3676012721       -0.0000715861
        0.8295484126        1.3826019666       -0.0000239044
        0.8295484126        1.3976026612       -0.0000076542
        0.8295484126        1.4126033558       -0.0000023499
        0.8295484126        1.4276040503        0.0000000000
        0.8295484126        1.4426047449        0.0000000000
        0.8295484126        1.4576054395        0.0000000000
        0.8295484126        1.4726061340        0.0000000000
        0.8295484126        1.4876068286        0.0000000000
        0.8295484126        1.5026075232        0.0000000000
        0.8295484126        1.5176082177        0.0000000000
        0.8295484126        1.5326089123        0.0000000000
        0.8295484126        1.5476096069        0.0000000000
        0.8295484126        1.5626103014        0.0000000000
        0.8295484126        1.5776109960        0.0000000000

        0.8445480974        0.0925422340        0.0000000000
        0.8445480974        0.1075429286        0.0000000000
        0.8445480974        0.1225436231        0.0000000000
        0.8445480974        0.1375443177        0.0000000000
        0.8445480974        0.1525450123        0.0000000000
        0.8445480974        0.1675457068        0.0000000000
        0.8445480974        0.1825464014        0.0000000000
        0.8445480974        0.1975470960        0.0000000000
        0.8445480974        0.2125477905        0.0000000000
        0.8445480974        0.2275484851       -0.0000016034
        0.8445480974        0.2425491797       -0.0000050470
        0.8445480974        0.2575498742       -0.0000151481
        0.8445480974        0.2725505688       -0.0000434257
        0.8445480974        0.2875512634       -0.0001191393
        0.8445480974        0.3025519579       -0.0003133269
        0.8445480974        0.3175526525       -0.0007912209
        0.8445480974        0.3325533471       -0.0019216496
        0.8445480974        0.3475540416       -0.0044957365
        0.8445480974        0.3625547362       -0.0101449918
        0.8445480974        0.3775554307       -0.0221011110
        0.8445480974        0.3925561253       -0.0464941906
        0.8445480974        0.4075568199       -0.0944055833
        0.8445480974        0.4225575144       -0.1848084077
        0.8445480974        0.4375582090       -0.3482649231
        0.8445480974        0.4525589036       -0.6307735223
        0.8445480974        0.4675595981       -1.0965449074
        0.8445480974        0.4825602927       -1.8279457998
        0.8445480974        0.4975609873       -2.9206713833
        0.8445480974        0.5125616818       -4.4726980998
        0.8445480974        0.5275623764       -6.5669551855
        0.8445480974        0.5425630710       -9.2499218119
        0.8445480974        0.5575637655      -12.5109358956
        0.8445480974        0.5725644601      -16.2686156944
        0.8445480974        0.5875651547      -20.3700340921
        0.8445480974        0.6025658492      -24.6048477782
        0.8445480974        0.6175665438      -28.7320228667
        0.8445480974        0.6325672384      -32.5135112337
        0.8445480974        0.6475679329      -35.7483399168
        0.8445480974        0.6625686275      -38.3011046787
        0.8445480974        0.6775693221      -40.1194161416
        0.8445480974        0.6925700166      -41.2357570374
        0.8445480974        0.7075707112      -41.7521461391
        0.8445480974        0.7225714058      -41.8113141056
        0.8445480974        0.7375721003      -41.5632467699
        0.8445480974        0.7525727949      -41.1374156753
        0.8445480974        0.7675734895      -40.6277021150
        0.8445480974        0.7825741840      -40.0914088388
        0.8445480974        0.7975748786      -39.5594794145
        0.8445480974        0.8125755732      -39.0535432214
        0.8445480974        0.8275762677      -38.6050774868
        0.8445480974        0.8425769623      -38.2706279137
        0.8445480974        0.8575776568      -38.1349659145
        0.8445480974        0.8725783514      -38.2945983509
        0.8445480974        0.8875790460      -38.8204858698
        0.8445480974        0.9025797405      -39.7103639766
        0.8445480974        0.9175804351      -40.8514800344
        0.8445480974        0.9325811297      -42.0156940678
        0.8445480974        0.9475818242      -42.8969601814
        0.8445480974        0.9625825188      -43.1811469403
        0.8445480974        0.9775832134      -42.6217265983
        0.8445480974        0.9925839079      -41.0927336551
        0.8445480974        1.0075846025      -38.6038256283
        0.8445480974        1.0225852971      -35.2816461810
        0.8445480974        1.0375859916      -31.3339665197
        0.8445480974        1.0525866862      -27.0122642873
        0.8445480974        1.0675873808      -22.5793999336
        0.8445480974        1.0825880753      -18.2817030742
        0.8445480974        1.0975887699      -14.3243666267
        0.8445480974        1.1125894645      -10.8528075779
        0.8445480974        1.1275901590       -7.9445238726
        0.8445480974        1.1425908536       -5.6133235497
        0.8445480974        1.1575915482       -3.8231075173
        0.8445480974        1.1725922427       -2.5056115543
        0.8445480974        1.1875929373       -1.5771012529
        0.8445480974        1.2025936319       -0.9514561570
        0.8445480974        1.2175943264       -0.5491915258
        0.8445480974        1.2325950210       -0.3028632614
        0.8445480974        1.2475957156       -0.1594135560
        0.8445480974        1.2625964101       -0.0800390414
        0.8445480974        1.2775971047       -0.0383232931
        0.8445480974        1.2925977993       -0.0174991322
        0.8445480974        1.3075984938       -0.0076224809
        0.8445480974        1.3225991884       -0.0031694445
        0.8445480974        1.3375998829       -0.0012592814
        0.8445480974        1.3526005775       -0.0004787376
        0.8445480974        1.3676012721       -0.0001743878
        0.8445480974        1.3826019666       -0.0000609206
        0.8445480974        1.3976026612       -0.0000204074
        0.8445480974        1.4126033558       -0.0000065447
        0.8445480974        1.4276040503       -0.0000020002
        0.8445480974        1.4426047449        0.0000000000
        0.8445480974        1.4576054395        0.0000000000
        0.8445480974        1.4726061340        0.0000000000
        0.8445480974        1.4876068286        0.0000000000
        0.8445480974        1.5026075232        0.0000000000
        0.8445480974        1.5176082177        0.0000000000
        0.8445480974        1.5326089123        0.0000000000
        0.8445480974        1.5476096069        0.0000000000
        0.8445480974        1.5626103014        0.0000000000
        0.8445480974        1.5776109960        0.0000000000

        0.8595477821        0.0925422340        0.0000000000
        0.8595477821        0.1075429286        0.0000000000
        0.8595477821        0.1225436231        0.0000000000
        0.8595477821        0.1375443177        0.0000000000
        0.8595477821        0.1525450123        0.0000000000
        0.8595477821        0.1675457068        0.0000000000
        0.8595477821        0.1825464014        0.0000000000
        0.8595477821        0.1975470960        0.0000000000
        0.8595477821        0.2125477905        0.0000000000
        0.8595477821        0.2275484851        0.0000000000
        0.8595477821        0.2425491797       -0.0000014656
        0.8595477821        0.2575498742       -0.0000045900
        0.8595477821        0.2725505688       -0.0000137387
        0.8595477821        0.2875512634       -0.0000393971
        0.8595477821        0.3025519579       -0.0001084229
        0.8595477821        0.3175526525       -0.0002868702
        0.8595477821        0.3325533471       -0.0007309999
        0.8595477821        0.3475540416       -0.0017966482
        0.8595477821        0.3625547362       -0.0042635581
        0.8595477821        0.3775554307       -0.0097725166
        0.8595477821        0.3925561253       -0.0216263399
        0.8595477821        0.4075568199       -0.0461534922
        0.8595477821        0.4225575144       -0.0948352472
        0.8595477821        0.4375582090       -0.1872941928
        0.8595477821        0.4525589036       -0.3549762046
        0.8595477821        0.4675595981       -0.6449070257
        0.8595477821        0.4825602927       -1.1223202796
        0.8595477821        0.4975609873       -1.8703949341
        0.8595477821        0.5125616818       -2.9851096776
        0.8595477821        0.5275623764       -4.5637354927
        0.8595477821        0.5425630710       -6.6870673988
        0.8595477821        0.5575637655       -9.3979625288
        0.8595477821        0.5725644601      -12.6811611919
        0.8595477821        0.5875651547      -16.4503918498
        0.8595477821        0.6025658492      -20.5476657484
        0.8595477821        0.6175665438      -24.7569522478
        0.8595477821        0.6325672384      -28.8312465010
        0.8595477821        0.6475679329      -32.5290047923
        0.8595477821        0.6625686275      -35.6529369754
        0.8595477821        0.6775693221      -38.0817180964
        0.8595477821        0.6925700166      -39.7852288290
        0.8595477821        0.7075707112      -40.8182570959
        0.8595477821        0.7225714058      -41.2952749691
        0.8595477821        0.7375721003      -41.3559446583
        0.8595477821        0.7525727949      -41.1332880822
        0.8595477821        0.7675734895      -40.7331992094
        0.8595477821        0.7825741840      -40.2281399762
        0.8595477821        0.7975748786      -39.6632232841
        0.8595477821        0.8125755732      -39.0709197682
        0.8595477821        0.8275762677      -38.4899549228
        0.8595477821        0.8425769623      -37.9825566870
        0.8595477821        0.8575776568      -37.6420408519
        0.8595477821        0.8725783514      -37.5824417003
        0.8595477821        0.8875790460      -37.9067130687
        0.8595477821        0.9025797405      -38.6601809398
        0.8595477821        0.9175804351      -39.7868076291
        0.8595477821        0.9325811297      -41.1099964304
        0.8595477821        0.9475818242      -42.3521816999
        0.8595477821        0.9625825188      -43.1905869428
        0.8595477821        0.9775832134      -43.3295998660
        0.8595477821        0.9925839079      -42.5635452629
        0.8595477821        1.0075846025      -40.8108969488
        0.8595477821        1.0225852971      -38.1162459925
        0.8595477821        1.0375859916      -34.6290105698
        0.8595477821        1.0525866862      -30.5712504200
        0.8595477821        1.0675873808      -26.2028296343
        0.8595477821        1.0825880753      -21.7873619313
        0.8595477821        1.0975887699      -17.5613625231
        0.8595477821        1.1125894645      -13.7105473241
        0.8595477821        1.1275901590      -10.3572757560
        0.8595477821        1.1425908536       -7.5601367840
        0.8595477821        1.1575915482       -5.3227781928
        0.8595477821        1.1725922427       -3.6072517806
        0.8595477821        1.1875929373       -2.3480634913
        0.8595477821        1.2025936319       -1.4651004321
        0.8595477821        1.2175943264       -0.8748279405
        0.8595477821        1.2325950210       -0.4992692979
        0.8595477821        1.2475957156       -0.2721132714
        0.8595477821        1.2625964101       -0.1415715765
        0.8595477821        1.2775971047       -0.0703011747
        0.8595477821        1.2925977993       -0.0333266859
        0.8595477821        1.3075984938       -0.0150901774
        0.8595477821        1.3225991884       -0.0065321206
        0.8595477821        1.3375998829       -0.0027063262
        0.8595477821        1.3526005775       -0.0010744763
        0.8595477821        1.3676012721       -0.0004091263
        0.8595477821        1.3826019666       -0.0001493795
        0.8595477821        1.3976026612       -0.0000522229
        0.8595477821        1.4126033558       -0.0000174292
        0.8595477821        1.4276040503       -0.0000055260
        0.8595477821        1.4426047449       -0.0000016577
        0.8595477821        1.4576054395        0.0000000000
        0.8595477821        1.4726061340        0.0000000000
        0.8595477821        1.4876068286        0.0000000000
        0.8595477821        1.5026075232        0.0000000000
        0.8595477821        1.5176082177        0.0000000000
        0.8595477821        1.5326089123        0.0000000000
        0.8595477821        1.5476096069        0.0000000000
        0.8595477821        1.5626103014        0.0000000000
        0.8595477821        1.5776109960        0.0000000000

        0.8745474669        0.0925422340        0.0000000000
        0.8745474669        0.1075429286        0.0000000000
        0.8745474669        0.1225436231        0.0000000000
        0.8745474669        0.1375443177        0.0000000000
        0.8745474669        0.1525450123        0.0000000000
        0.8745474669        0.1675457068        0.0000000000
        0.8745474669        0.1825464014        0.0000000000
        0.8745474669        0.1975470960        0.0000000000
        0.8745474669        0.2125477905        0.0000000000
        0.8745474669        0.2275484851        0.0000000000
        0.8745474669        0.2425491797        0.0000000000
        0.8745474669        0.2575498742       -0.0000013251
        0.8745474669        0.2725505688       -0.0000041473
        0.8745474669        0.2875512634       -0.0000124508
        0.8745474669        0.3025519579       -0.0000359198
        0.8745474669        0.3175526525       -0.0000997632
        0.8745474669        0.3325533471       -0.0002672309
        0.8745474669        0.3475540416       -0.0006912255
        0.8745474669        0.3625547362       -0.0017273752
        0.8745474669        0.3775554307       -0.0041690820
        0.8745474669        0.3925561253       -0.0097070139
        0.8745474669        0.4075568199       -0.0217666330
        0.8745474669        0.4225575144       -0.0469191047
        0.8745474669        0.4375582090       -0.0970562097
        0.8745474669        0.4525589036       -0.1924148911
        0.8745474669        0.4675595981       -0.3652703251
        0.8745474669        0.4825602927       -0.6636510436
        0.8745474669        0.4975609873       -1.1538076435
        0.8745474669        0.5125616818       -1.9195907318
        0.8745474669        0.5275623764       -3.0567509481
        0.8745474669        0.5425630710       -4.6608901622
        0.8745474669        0.5575637655       -6.8094974734
        0.8745474669        0.5725644601       -9.5407608362
        0.8745474669        0.5875651547      -12.8338088638
        0.8745474669        0.6025658492      -16.5959868980
        0.8745474669        0.6175665438      -20.6624281564
        0.8745474669        0.6325672384      -24.8113880696
        0.8745474669        0.6475679329      -28.7951966367
        0.8745474669        0.6625686275      -32.3813217637
        0.8745474669        0.6775693221      -35.3927184529
        0.8745474669        0.6925700166      -37.7347728564
        0.8745474669        0.7075707112      -39.4002287999
        0.8745474669        0.7225714058      -40.4522273019
        0.8745474669        0.7375721003      -40.9941376215
        0.8745474669        0.7525727949      -41.1384334337
        0.8745474669        0.7675734895      -40.9844151153
        0.8745474669        0.7825741840      -40.6089347242
        0.8745474669        0.7975748786      -40.0692132119
        0.8745474669        0.8125755732      -39.4141759625
        0.8745474669        0.8275762677      -38.6998545875
        0.8745474669        0.8425769623      -38.0037487880
        0.8745474669        0.8575776568      -37.4319508957
        0.8745474669        0.8725783514      -37.1124394183
        0.8745474669        0.8875790460      -37.1704984333
        0.8745474669        0.9025797405      -37.6889792390
        0.8745474669        0.9175804351      -38.6651695121
        0.8745474669        0.9325811297      -39.9821987333
        0.8745474669        0.9475818242      -41.4108729305
        0.8745474669        0.9625825188      -42.6466149949
        0.8745474669        0.9775832134      -43.3711146661
        0.8745474669        0.9925839079      -43.3180191929
        0.8745474669        1.0075846025      -42.3222926643
        0.8745474669        1.0225852971      -40.3423274071
        0.8745474669        1.0375859916      -37.4554454237
        0.8745474669        1.0525866862      -33.8344381752
        0.8745474669        1.0675873808      -29.7138681223
        0.8745474669        1.0825880753      -25.3531867682
        0.8745474669        1.0975887699      -21.0024695972
        0.8745474669        1.1125894645      -16.8758207466
        0.8745474669        1.1275901590      -13.1355966212
        0.8745474669        1.1425908536       -9.8872801838
        0.8745474669        1.1575915482       -7.1820032004
        0.8745474669        1.1725922427       -5.0232124870
        0.8745474669        1.1875929373       -3.3754936008
        0.8745474669        1.2025936319       -2.1751224244
        0.8745474669        1.2175943264       -1.3420440744
        0.8745474669        1.2325950210       -0.7919970958
        0.8745474669        1.2475957156       -0.4467544713
        0.8745474669        1.2625964101       -0.2408092173
        0.8745474669        1.2775971047       -0.1240366051
        0.8745474669        1.2925977993       -0.0610742774
        0.8745474669        1.3075984938       -0.0287676053
        0.8745474669        1.3225991884       -0.0129749061
        0.8745474669        1.3375998829       -0.0056090985
        0.8745474669        1.3526005775       -0.0023256676
        0.8745474669        1.3676012721       -0.0009246638
        0.8745474669        1.3826019666       -0.0003520268
        0.8745474669        1.3976026612       -0.0001279791
        0.8745474669        1.4126033558       -0.0000442584
        0.8745474669        1.4276040503       -0.0000144891
        0.8745474669        1.4426047449       -0.0000044720
        0.8745474669        1.4576054395       -0.0000012962
        0.8745474669        1.4726061340        0.0000000000
        0.8745474669        1.4876068286        0.0000000000
        0.8745474669        1.5026075232        0.0000000000
        0.8745474669        1.5176082177        0.0000000000
        0.8745474669        1.5326089123        0.0000000000
        0.8745474669        1.5476096069        0.0000000000
        0.8745474669        1.5626103014        0.0000000000
        0.8745474669        1.5776109960        0.0000000000

        0.8895471516        0.0925422340        0.0000000000
        0.8895471516        0.1075429286        0.0000000000
        0.8895471516        0.1225436231        0.0000000000
        0.8895471516        0.1375443177        0.0000000000
        0.8895471516        0.1525450123        0.0000000000
        0.8895471516        0.1675457068        0.0000000000
        0.8895471516        0.1825464014        0.0000000000
        0.8895471516        0.1975470960        0.0000000000
        0.8895471516        0.2125477905        0.0000000000
        0.8895471516        0.2275484851        0.0000000000
        0.8895471516        0.2425491797        0.0000000000
        0.8895471516        0.2575498742        0.0000000000
        0.8895471516        0.2725505688       -0.0000011952
        0.8895471516        0.2875512634       -0.0000037652
        0.8895471516        0.3025519579       -0.0000114131
        0.8895471516        0.3175526525       -0.0000333468
        0.8895471516        0.3325533471       -0.0000940805
        0.8895471516        0.3475540416       -0.0002564867
        0.8895471516        0.3625547362       -0.0006755317
        0.8895471516        0.3775554307       -0.0017169925
        0.8895471516        0.3925561253       -0.0042042189
        0.8895471516        0.4075568199       -0.0098979700
        0.8895471516        0.4225575144       -0.0223643871
        0.8895471516        0.4375582090       -0.0484261289
        0.8895471516        0.4525589036       -0.1003843370
        0.8895471516        0.4675595981       -0.1990833429
        0.8895471516        0.4825602927       -0.3775981816
        0.8895471516        0.4975609873       -0.6848259787
        0.8895471516        0.5125616818       -1.1876414043
        0.8895471516        0.5275623764       -1.9697866941
        0.8895471516        0.5425630710       -3.1256698758
        0.8895471516        0.5575637655       -4.7480160896
        0.8895471516        0.5725644601       -6.9098586712
        0.8895471516        0.5875651547       -9.6434035260
        0.8895471516        0.6025658492      -12.9204467458
        0.8895471516        0.6175665438      -16.6406617573
        0.8895471516        0.6325672384      -20.6341176532
        0.8895471516        0.6475679329      -24.6815187282
        0.8895471516        0.6625686275      -28.5495901058
        0.8895471516        0.6775693221      -32.0319996062
        0.8895471516        0.6925700166      -34.9824446010
        0.8895471516        0.7075707112      -37.3292421051
        0.8895471516        0.7225714058      -39.0689722099
        0.8895471516        0.7375721003      -40.2455567359
        0.8895471516        0.7525727949      -40.9256082551
        0.8895471516        0.7675734895      -41.1795083368
        0.8895471516        0.7825741840      -41.0727625167
        0.8895471516        0.7975748786      -40.6671285982
        0.8895471516        0.8125755732      -40.0279337027
        0.8895471516        0.8275762677      -39.2332145205
        0.8895471516        0.8425769623      -38.3809741635
        0.8895471516        0.8575776568      -37.5915982686
        0.8895471516        0.8725783514      -37.0024401617
        0.8895471516        0.8875790460      -36.7514701624
        0.8895471516        0.9025797405      -36.9488296437
        0.8895471516        0.9175804351      -37.6405424818
        0.8895471516        0.9325811297      -38.7756648242
        0.8895471516        0.9475818242      -40.1918576609
        0.8895471516        0.9625825188      -41.6303980716
        0.8895471516        0.9775832134      -42.7804847145
        0.8895471516        0.9925839079      -43.3402627189
        0.8895471516        1.0075846025      -43.0755202496
        0.8895471516        1.0225852971      -41.8596189384
        0.8895471516        1.0375859916      -39.6870616347
        0.8895471516        1.0525866862      -36.6624327252
        0.8895471516        1.0675873808      -32.9722701598
        0.8895471516        1.0825880753      -28.8492976964
        0.8895471516        1.0975887699      -24.5376822902
        0.8895471516        1.1125894645      -20.2654987356
        0.8895471516        1.1275901590      -16.2268413175
        0.8895471516        1.1425908536      -12.5722640290
        0.8895471516        1.1575915482       -9.4043834281
        0.8895471516        1.1725922427       -6.7764066815
        0.8895471516        1.1875929373       -4.6936892867
        0.8895471516        1.2025936319       -3.1197452526
        0.8895471516        1.2175943264       -1.9872029935
        0.8895471516        1.2325950210       -1.2119806769
        0.8895471516        1.2475957156       -0.7073880997
        0.8895471516        1.2625964101       -0.3950541181
        0.8895471516        1.2775971047       -0.2111366053
        0.8895471516        1.2925977993       -0.1080403489
        0.8895471516        1.3075984938       -0.0529705292
        0.8895471516        1.3225991884       -0.0249020120
        0.8895471516        1.3375998829       -0.0112299339
        0.8895471516        1.3526005775       -0.0048566175
        0.8895471516        1.3676012721       -0.0020114275
        0.8895471516        1.3826019666       -0.0007957172
        0.8895471516        1.3976026612       -0.0002996021
        0.8895471516        1.4126033558       -0.0001069188
        0.8895471516        1.4276040503       -0.0000360070
        0.8895471516        1.4426047449       -0.0000114028
        0.8895471516        1.4576054395       -0.0000033861
        0.8895471516        1.4726061340        0.0000000000
        0.8895471516        1.4876068286        0.0000000000
        0.8895471516        1.5026075232        0.0000000000
        0.8895471516        1.5176082177        0.0000000000
        0.8895471516        1.5326089123        0.0000000000
        0.8895471516        1.5476096069        0.0000000000
        0.8895471516        1.5626103014        0.0000000000
        0.8895471516        1.5776109960        0.0000000000

        0.9045468364        0.0925422340        0.0000000000
        0.9045468364        0.1075429286        0.0000000000
        0.9045468364        0.1225436231        0.0000000000
        0.9045468364        0.1375443177        0.0000000000
        0.9045468364        0.1525450123        0.0000000000
        0.9045468364        0.1675457068        0.0000000000
        0.9045468364        0.1825464014        0.0000000000
        0.9045468364        0.1975470960        0.0000000000
        0.9045468364        0.2125477905        0.0000000000
        0.9045468364        0.2275484851        0.0000000000
        0.9045468364        0.2425491797        0.0000000000
        0.9045468364        0.2575498742        0.0000000000
        0.9045468364        0.2725505688        0.0000000000
        0.9045468364        0.2875512634       -0.0000010910
        0.9045468364        0.3025519579       -0.0000034847
        0.9045468364        0.3175526525       -0.0000107357
        0.9045468364        0.3325533471       -0.0000319548
        0.9045468364        0.3475540416       -0.0000919021
        0.9045468364        0.3625547362       -0.0002551277
        0.9045468364        0.3775554307       -0.0006825037
        0.9045468364        0.3925561253       -0.0017558744
        0.9045468364        0.4075568199       -0.0043359526
        0.9045468364        0.4225575144       -0.0102610026
        0.9045468364        0.4375582090       -0.0232435792
        0.9045468364        0.4525589036       -0.0503598672
        0.9045468364        0.4675595981       -0.1043074428
        0.9045468364        0.4825602927       -0.2064698839
        0.9045468364        0.4975609873       -0.3905113862
        0.9045468364        0.5125616818       -0.7057304829
        0.9045468364        0.5275623764       -1.2188384182
        0.9045468364        0.5425630710       -2.0124173003
        0.9045468364        0.5575637655       -3.1783290732
        0.9045468364        0.5725644601       -4.8050386372
        0.9045468364        0.5875651547       -6.9593664285
        0.9045468364        0.6025658492       -9.6655877148
        0.9045468364        0.6175665438      -12.8874923665
        0.9045468364        0.6325672384      -16.5205723345
        0.9045468364        0.6475679329      -20.4000279140
        0.9045468364        0.6625686275      -24.3250144206
        0.9045468364        0.6775693221      -28.0924385921
        0.9045468364        0.6925700166      -31.5288681891
        0.9045468364        0.7075707112      -34.5101773619
        0.9045468364        0.7225714058      -36.9649838667
        0.9045468364        0.7375721003      -38.8655535657
        0.9045468364        0.7525727949      -40.2141504062
        0.9045468364        0.7675734895      -41.0322691646
        0.9045468364        0.7825741840      -41.3564114210
        0.9045468364        0.7975748786      -41.2396748294
        0.9045468364        0.8125755732      -40.7554614238
        0.9045468364        0.8275762677      -39.9992493430
        0.9045468364        0.8425769623      -39.0865854339
        0.9045468364        0.8575776568      -38.1483472228
        0.9045468364        0.8725783514      -37.3249373238
        0.9045468364        0.8875790460      -36.7582708383
        0.9045468364        0.9025797405      -36.5769890117
        0.9045468364        0.9175804351      -36.8711140462
        0.9045468364        0.9325811297      -37.6592634489
        0.9045468364        0.9475818242      -38.8605265330
        0.9045468364        0.9625825188      -40.2867879778
        0.9045468364        0.9775832134      -41.6652588017
        0.9045468364        0.9925839079      -42.6879694770
        0.9045468364        1.0075846025      -43.0729078486
        0.9045468364        1.0225852971      -42.6173123332
        0.9045468364        1.0375859916      -41.2286039228
        0.9045468364        1.0525866862      -38.9283920378
        0.9045468364        1.0675873808      -35.8343353179
        0.9045468364        1.0825880753      -32.1299003978
        0.9045468364        1.0975887699      -28.0325128525
        0.9045468364        1.1125894645      -23.7672506525
        0.9045468364        1.1275901590      -19.5481018868
        0.9045468364        1.1425908536      -15.5645779819
        0.9045468364        1.1575915482      -11.9703939150
        0.9045468364        1.1725922427       -8.8731714383
        0.9045468364        1.1875929373       -6.3273676430
        0.9045468364        1.2025936319       -4.3339034161
        0.9045468364        1.2175943264       -2.8481544490
        0.9045468364        1.2325950210       -1.7945685891
        0.9045468364        1.2475957156       -1.0836860653
        0.9045468364        1.2625964101       -0.6271416884
        0.9045468364        1.2775971047       -0.3478902177
        0.9045468364        1.2925977993       -0.1850632456
        0.9045468364        1.3075984938       -0.0944501000
        0.9045468364        1.3225991884       -0.0462571314
        0.9045468364        1.3375998829       -0.0217302512
        0.9045468364        1.3526005775       -0.0097783169
        0.9045468364        1.3676012721       -0.0042045166
        0.9045468364        1.3826019666       -0.0017217008
        0.9045468364        1.3976026612       -0.0006688181
        0.9045468364        1.4126033558       -0.0002455083
        0.9045468364        1.4276040503       -0.0000848564
        0.9045468364        1.4426047449       -0.0000275448
        0.9045468364        1.4576054395       -0.0000083835
        0.9045468364        1.4726061340       -0.0000023905
        0.9045468364        1.4876068286        0.0000000000
        0.9045468364        1.5026075232        0.0000000000
        0.9045468364        1.5176082177        0.0000000000
        0.9045468364        1.5326089123        0.0000000000
        0.9045468364        1.5476096069        0.0000000000
        0.9045468364        1.5626103014        0.0000000000
        0.9045468364        1.5776109960        0.0000000000

        0.9195465211        0.0925422340        0.0000000000
        0.9195465211        0.1075429286        0.0000000000
        0.9195465211        0.1225436231        0.0000000000
        0.9195465211        0.1375443177        0.0000000000
        0.9195465211        0.1525450123        0.0000000000
        0.9195465211        0.1675457068        0.0000000000
        0.9195465211        0.1825464014        0.0000000000
        0.9195465211        0.1975470960        0.0000000000
        0.9195465211        0.2125477905        0.0000000000
        0.9195465211        0.2275484851        0.0000000000
        0.9195465211        0.2425491797        0.0000000000
        0.9195465211        0.2575498742        0.0000000000
        0.9195465211        0.2725505688        0.0000000000
        0.9195465211        0.2875512634        0.0000000000
        0.9195465211        0.3025519579       -0.0000010234
        0.9195465211        0.3175526525       -0.0000033329
        0.9195465211        0.3325533471       -0.0000104801
        0.9195465211        0.3475540416       -0.0000318052
        0.9195465211        0.3625547362       -0.0000930127
        0.9195465211        0.3775554307       -0.0002616217
        0.9195465211        0.3925561253       -0.0007063909
        0.9195465211        0.4075568199       -0.0018278256
        0.9195465211        0.4225575144       -0.0045268988
        0.9195465211        0.4375582090       -0.0107214461
        0.9195465211        0.4525589036       -0.0242672803
        0.9195465211        0.4675595981       -0.0524697513
        0.9195465211        0.4825602927       -0.1083380350
        0.9195465211        0.4975609873       -0.2135822545
        0.9195465211        0.5125616818       -0.4020398158
        0.9195465211        0.5275623764       -0.7227495145
        0.9195465211        0.5425630710       -1.2413573155
        0.9195465211        0.5575637655       -2.0381244708
        0.9195465211        0.5725644601       -3.2008255059
        0.9195465211        0.5875651547       -4.8116756577
        0.9195465211        0.6025658492       -6.9294021231
        0.9195465211        0.6175665438       -9.5703637261
        0.9195465211        0.6325672384      -12.6949159712
        0.9195465211        0.6475679329      -16.2050810342
        0.9195465211        0.6625686275      -19.9559508359
        0.9195465211        0.6775693221      -23.7774639328
        0.9195465211        0.6925700166      -27.4987221455
        0.9195465211        0.7075707112      -30.9668860581
        0.9195465211        0.7225714058      -34.0568385433
        0.9195465211        0.7375721003      -36.6731069449
        0.9195465211        0.7525727949      -38.7486190121
        0.9195465211        0.7675734895      -40.2446246594
        0.9195465211        0.7825741840      -41.1535610735
        0.9195465211        0.7975748786      -41.5033573635
        0.9195465211        0.8125755732      -41.3592538702
        0.9195465211        0.8275762677      -40.8194313092
        0.9195465211        0.8425769623      -40.0044360858
        0.9195465211        0.8575776568      -39.0453400483
        0.9195465211        0.8725783514      -38.0769804078
        0.9195465211        0.8875790460      -37.2375252487
        0.9195465211        0.9025797405      -36.6671875710
        0.9195465211        0.9175804351      -36.4950417444
        0.9195465211        0.9325811297      -36.8090268854
        0.9195465211        0.9475818242      -37.6173987129
        0.9195465211        0.9625825188      -38.8203365685
        0.9195465211        0.9775832134      -40.2095879320
        0.9195465211        0.9925839079      -41.5017349551
        0.9195465211        1.0075846025      -42.3948797814
        0.9195465211        1.0225852971      -42.6288660426
        0.9195465211        1.0375859916      -42.0300340502
        0.9195465211        1.0525866862      -40.5305359747
        0.9195465211        1.0675873808      -38.1633491093
        0.9195465211        1.0825880753      -35.0418958710
        0.9195465211        1.0975887699      -31.3350878949
        0.9195465211        1.1125894645      -27.2452213723
        0.9195465211        1.1275901590      -22.9903189439
        0.9195465211        1.1425908536      -18.7880584671
        0.9195465211        1.1575915482      -14.8380456377
        0.9195465211        1.1725922427      -11.3026001665
        0.9195465211        1.1875929373       -8.2903096553
        0.9195465211        1.2025936319       -5.8478974589
        0.9195465211        1.2175943264       -3.9634291050
        0.9195465211        1.2325950210       -2.5794881262
        0.9195465211        1.2475957156       -1.6116114756
        0.9195465211        1.2625964101       -0.9665651123
        0.9195465211        1.2775971047       -0.5565459878
        0.9195465211        1.2925977993       -0.3077077738
        0.9195465211        1.3075984938       -0.1633498651
        0.9195465211        1.3225991884       -0.0832126346
        0.9195465211        1.3375998829       -0.0406206802
        0.9195465211        1.3526005775       -0.0189577060
        0.9195465211        1.3676012721       -0.0084322447
        0.9195465211        1.3826019666       -0.0035615849
        0.9195465211        1.3976026612       -0.0014233136
        0.9195465211        1.4126033558       -0.0005364169
        0.9195465211        1.4276040503       -0.0001901739
        0.9195465211        1.4426047449       -0.0000633308
        0.9195465211        1.4576054395       -0.0000198031
        0.9195465211        1.4726061340       -0.0000058169
        0.9195465211        1.4876068286       -0.0000016059
        0.9195465211        1.5026075232        0.0000000000
        0.9195465211        1.5176082177        0.0000000000
        0.9195465211        1.5326089123        0.0000000000
        0.9195465211        1.5476096069        0.0000000000
        0.9195465211        1.5626103014        0.0000000000
        0.9195465211        1.5776109960        0.0000000000

        0.9345462059        0.0925422340        0.0000000000
        0.9345462059        0.1075429286        0.0000000000
        0.9345462059        0.1225436231        0.0000000000
        0.9345462059        0.1375443177        0.0000000000
        0.9345462059        0.1525450123        0.0000000000
        0.9345462059        0.1675457068        0.0000000000
        0.9345462059        0.1825464014        0.0000000000
        0.9345462059        0.1975470960        0.0000000000
        0.9345462059        0.2125477905        0.0000000000
        0.9345462059        0.2275484851        0.0000000000
        0.9345462059        0.2425491797        0.0000000000
        0.9345462059        0.2575498742        0.0000000000
        0.9345462059        0.2725505688        0.0000000000
        0.9345462059        0.2875512634        0.0000000000
        0.9345462059        0.3025519579        0.0000000000
        0.9345462059        0.3175526525        0.0000000000
        0.9345462059        0.3325533471       -0.0000033214
        0.9345462059        0.3475540416       -0.0000106286
        0.9345462059        0.3625547362       -0.0000327047
        0.9345462059        0.3775554307       -0.0000965975
        0.9345462059        0.3925561253       -0.0002734132
        0.9345462059        0.4075568199       -0.0007406381
        0.9345462059        0.4225575144       -0.0019183041
        0.9345462059        0.4375582090       -0.0047471887
        0.9345462059        0.4525589036       -0.0112181399
        0.9345462059        0.4675595981       -0.0253036831
        0.9345462059        0.4825602927       -0.0544628483
        0.9345462059        0.4975609873       -0.1118473579
        0.9345462059        0.5125616818       -0.2191819017
        0.9345462059        0.5275623764       -0.4099815429
        0.9345462059        0.5425630710       -0.7323016466
        0.9345462059        0.5575637655       -1.2496779436
        0.9345462059        0.5725644601       -2.0385550034
        0.9345462059        0.5875651547       -3.1807449042
        0.9345462059        0.6025658492       -4.7507152689
        0.9345462059        0.6175665438       -6.7997228761
        0.9345462059        0.6325672384       -9.3410501391
        0.9345462059        0.6475679329      -12.3412931485
        0.9345462059        0.6625686275      -15.7207471253
        0.9345462059        0.6775693221      -19.3621805834
        0.9345462059        0.6925700166      -23.1240812523
        0.9345462059        0.7075707112      -26.8539384327
        0.9345462059        0.7225714058      -30.3992419548
        0.9345462059        0.7375721003      -33.6165630281
        0.9345462059        0.7525727949      -36.3803877250
        0.9345462059        0.7675734895      -38.5929438305
        0.9345462059        0.7825741840      -40.1947023787
        0.9345462059        0.7975748786      -41.1730622108
        0.9345462059        0.8125755732      -41.5648941511
        0.9345462059        0.8275762677      -41.4493130349
        0.9345462059        0.8425769623      -40.9318855412
        0.9345462059        0.8575776568      -40.1281487313
        0.9345462059        0.8725783514      -39.1565569588
        0.9345462059        0.8875790460      -38.1442881793
        0.9345462059        0.9025797405      -37.2370912195
        0.9345462059        0.9175804351      -36.5967207519
        0.9345462059        0.9325811297      -36.3746648120
        0.9345462059        0.9475818242      -36.6667770769
        0.9345462059        0.9625825188      -37.4686885152
        0.9345462059        0.9775832134      -38.6551509161
        0.9345462059        0.9925839079      -39.9955418949
        0.9345462059        1.0075846025      -41.2004025907
        0.9345462059        1.0225852971      -41.9809362958
        0.9345462059        1.0375859916      -42.1010799551
        0.9345462059        1.0525866862      -41.4089977631
        0.9345462059        1.0675873808      -39.8459014474
        0.9345462059        1.0825880753      -37.4388495488
        0.9345462059        1.0975887699      -34.2870110881
        0.9345462059        1.1125894645      -30.5477818113
        0.9345462059        1.1275901590      -26.4232733157
        0.9345462059        1.1425908536      -22.1435672426
        0.9345462059        1.1575915482      -17.9437102863
        0.9345462059        1.1725922427      -14.0360204517
        0.9345462059        1.1875929373      -10.5840721657
        0.9345462059        1.2025936319       -7.6859421688
        0.9345462059        1.2175943264       -5.3711281745
        0.9345462059        1.2325950210       -3.6103733142
        0.9345462059        1.2475957156       -2.3336340766
        0.9345462059        1.2625964101       -1.4502275351
        0.9345462059        1.2775971047       -0.8663520869
        0.9345462059        1.2925977993       -0.4973493361
        0.9345462059        1.3075984938       -0.2741609054
        0.9345462059        1.3225991884       -0.1449125341
        0.9345462059        1.3375998829       -0.0732826915
        0.9345462059        1.3526005775       -0.0353525788
        0.9345462059        1.3676012721       -0.0162144615
        0.9345462059        1.3826019666       -0.0070463097
        0.9345462059        1.3976026612       -0.0028925458
        0.9345462059        1.4126033558       -0.0011190516
        0.9345462059        1.4276040503       -0.0004074487
        0.9345462059        1.4426047449       -0.0001395818
        0.9345462059        1.4576054395       -0.0000450247
        0.9345462059        1.4726061340       -0.0000136947
        0.9345462059        1.4876068286       -0.0000039342
        0.9345462059        1.5026075232       -0.0000010676
        0.9345462059        1.5176082177        0.0000000000
        0.9345462059        1.5326089123        0.0000000000
        0.9345462059        1.5476096069        0.0000000000
        0.9345462059        1.5626103014        0.0000000000
        0.9345462059        1.5776109960        0.0000000000

        0.9495458906        0.0925422340        0.0000000000
        0.9495458906        0.1075429286        0.0000000000
        0.9495458906        0.1225436231        0.0000000000
        0.9495458906        0.1375443177        0.0000000000
        0.9495458906        0.1525450123        0.0000000000
        0.9495458906        0.1675457068        0.0000000000
        0.9495458906        0.1825464014        0.0000000000
        0.9495458906        0.1975470960        0.0000000000
        0.9495458906        0.2125477905        0.0000000000
        0.9495458906        0.2275484851        0.0000000000
        0.9495458906        0.2425491797        0.0000000000
        0.9495458906        0.2575498742        0.0000000000
        0.9495458906        0.2725505688        0.0000000000
        0.9495458906        0.2875512634        0.0000000000
        0.9495458906        0.3025519579        0.0000000000
        0.9495458906        0.3175526525        0.0000000000
        0.9495458906        0.3325533471       -0.0000010141
        0.9495458906        0.3475540416       -0.0000034214
        0.9495458906        0.3625547362       -0.0000110687
        0.9495458906        0.3775554307       -0.0000342980
        0.9495458906        0.3925561253       -0.0001016770
        0.9495458906        0.4075568199       -0.0002881177
        0.9495458906        0.4225575144       -0.0007798615
        0.9495458906        0.4375582090       -0.0020150630
        0.9495458906        0.4525589036       -0.0049677356
        0.9495458906        0.4675595981       -0.0116805095
        0.9495458906        0.4825602927       -0.0261885674
        0.9495458906        0.4975609873       -0.0559906013
        0.9495458906        0.5125616818       -0.1141734342
        0.9495458906        0.5275623764       -0.2221339951
        0.9495458906        0.5425630710       -0.4125208980
        0.9495458906        0.5575637655       -0.7315513216
        0.9495458906        0.5725644601       -1.2393962594
        0.9495458906        0.5875651547       -2.0071948735
        0.9495458906        0.6025658492       -3.1098387934
        0.9495458906        0.6175665438       -4.6150579567
        0.9495458906        0.6325672384       -6.5710126518
        0.9495458906        0.6475679329       -8.9955126198
        0.9495458906        0.6625686275      -11.8693750084
        0.9495458906        0.6775693221      -15.1346569074
        0.9495458906        0.6925700166      -18.6969314751
        0.9495458906        0.7075707112      -22.4305292632
        0.9495458906        0.7225714058      -26.1864480569
        0.9495458906        0.7375721003      -29.8032106119
        0.9495458906        0.7525727949      -33.1206563593
        0.9495458906        0.7675734895      -35.9958776331
        0.9495458906        0.7825741840      -38.3195593052
        0.9495458906        0.7975748786      -40.0294811750
        0.9495458906        0.8125755732      -41.1163337588
        0.9495458906        0.8275762677      -41.6178015904
        0.9495458906        0.8425769623      -41.6023714858
        0.9495458906        0.8575776568      -41.1521958241
        0.9495458906        0.8725783514      -40.3573482364
        0.9495458906        0.8875790460      -39.3263792127
        0.9495458906        0.9025797405      -38.2036427970
        0.9495458906        0.9175804351      -37.1739802927
        0.9495458906        0.9325811297      -36.4397528931
        0.9495458906        0.9475818242      -36.1723165913
        0.9495458906        0.9625825188      -36.4575926162
        0.9495458906        0.9775832134      -37.2608489139
        0.9495458906        0.9925839079      -38.4262377119
        0.9495458906        1.0075846025      -39.7096374488
        0.9495458906        1.0225852971      -40.8298112820
        0.9495458906        1.0375859916      -41.5191873250
        0.9495458906        1.0525866862      -41.5610687995
        0.9495458906        1.0675873808      -40.8096875295
        0.9495458906        1.0825880753      -39.1974342518
        0.9495458906        1.0975887699      -36.7360977011
        0.9495458906        1.1125894645      -33.5157930648
        0.9495458906        1.1275901590      -29.6997364553
        0.9495458906        1.1425908536      -25.5099038014
        0.9495458906        1.1575915482      -21.2007480727
        0.9495458906        1.1725922427      -17.0241789838
        0.9495458906        1.1875929373      -13.1944469540
        0.9495458906        1.2025936319       -9.8625231361
        0.9495458906        1.2175943264       -7.1056970423
        0.9495458906        1.2325950210       -4.9323180061
        0.9495458906        1.2475957156       -3.2972190769
        0.9495458906        1.2625964101       -2.1218163144
        0.9495458906        1.2775971047       -1.3136151219
        0.9495458906        1.2925977993       -0.7816524904
        0.9495458906        1.3075984938       -0.4463722815
        0.9495458906        1.3225991884       -0.2441139388
        0.9495458906        1.3375998829       -0.1275008413
        0.9495458906        1.3526005775       -0.0634020504
        0.9495458906        1.3676012721       -0.0299217111
        0.9495458906        1.3826019666       -0.0133637336
        0.9495458906        1.3976026612       -0.0056361937
        0.9495458906        1.4126033558       -0.0022418806
        0.9495458906        1.4276040503       -0.0008408157
        0.9495458906        1.4426047449       -0.0002975634
        0.9495458906        1.4576054395       -0.0000995234
        0.9495458906        1.4726061340       -0.0000315161
        0.9495458906        1.4876068286       -0.0000094659
        0.9495458906        1.5026075232       -0.0000026966
        0.9495458906        1.5176082177        0.0000000000
        0.9495458906        1.5326089123        0.0000000000
        0.9495458906        1.5476096069        0.0000000000
        0.9495458906        1.5626103014        0.0000000000
        0.9495458906        1.5776109960        0.0000000000

        0.9645455754        0.0925422340        0.0000000000
        0.9645455754        0.1075429286        0.0000000000
        0.9645455754        0.1225436231        0.0000000000
        0.9645455754        0.1375443177        0.0000000000
        0.9645455754        0.1525450123        0.0000000000
        0.9645455754        0.1675457068        0.0000000000
        0.9645455754        0.1825464014        0.0000000000
        0.9645455754        0.1975470960        0.0000000000
        0.9645455754        0.2125477905        0.0000000000
        0.9645455754        0.2275484851        0.0000000000
        0.9645455754        0.2425491797        0.0000000000
        0.9645455754        0.2575498742        0.0000000000
        0.9645455754        0.2725505688        0.0000000000
        0.9645455754        0.2875512634        0.0000000000
        0.9645455754        0.3025519579        0.0000000000
        0.9645455754        0.3175526525        0.0000000000
        0.9645455754        0.3325533471        0.0000000000
        0.9645455754        0.3475540416       -0.0000010623
        0.9645455754        0.3625547362       -0.0000036054
        0.9645455754        0.3775554307       -0.0000117029
        0.9645455754        0.3925561253       -0.0000362962
        0.9645455754        0.4075568199       -0.0001074879
        0.9645455754        0.4225575144       -0.0003037829
        0.9645455754        0.4375582090       -0.0008188510
        0.9645455754        0.4525589036       -0.0021041798
        0.9645455754        0.4675595981       -0.0051532416
        0.9645455754        0.4825602927       -0.0120274751
        0.9645455754        0.4975609873       -0.0267568083
        0.9645455754        0.5125616818       -0.0567536532
        0.9645455754        0.5275623764       -0.1148189428
        0.9645455754        0.5425630710       -0.2216419073
        0.9645455754        0.5575637655       -0.4083778689
        0.9645455754        0.5725644601       -0.7184936934
        0.9645455754        0.5875651547       -1.2077956198
        0.9645455754        0.6025658492       -1.9416706598
        0.9645455754        0.6175665438       -2.9892174654
        0.9645455754        0.6325672384       -4.4148900546
        0.9645455754        0.6475679329       -6.2689887683
        0.9645455754        0.6625686275       -8.5784065206
        0.9645455754        0.6775693221      -11.3386728731
        0.9645455754        0.6925700166      -14.5081664891
        0.9645455754        0.7075707112      -18.0056551243
        0.9645455754        0.7225714058      -21.7125222384
        0.9645455754        0.7375721003      -25.4804706639
        0.9645455754        0.7525727949      -29.1443598191
        0.9645455754        0.7675734895      -32.5389303157
        0.9645455754        0.7825741840      -35.5174799048
        0.9645455754        0.7975748786      -37.9691109182
        0.9645455754        0.8125755732      -39.8292227351
        0.9645455754        0.8275762677      -41.0783829674
        0.9645455754        0.8425769623      -41.7303424945
        0.9645455754        0.8575776568      -41.8184216650
        0.9645455754        0.8725783514      -41.3930396176
        0.9645455754        0.8875790460      -40.5357452128
        0.9645455754        0.9025797405      -39.3802189562
        0.9645455754        0.9175804351      -38.1203408162
        0.9645455754        0.9325811297      -36.9895665700
        0.9645455754        0.9475818242      -36.2127912391
        0.9645455754        0.9625825188      -35.9492063915
        0.9645455754        0.9775832134      -36.2501225896
        0.9645455754        0.9925839079      -37.0469797837
        0.9645455754        1.0075846025      -38.1695200227
        0.9645455754        1.0225852971      -39.3824232629
        0.9645455754        1.0375859916      -40.4257840400
        0.9645455754        1.0525866862      -41.0494397411
        0.9645455754        1.0675873808      -41.0386716416
        0.9645455754        1.0825880753      -40.2343258345
        0.9645455754        1.0975887699      -38.5509792622
        0.9645455754        1.1125894645      -35.9926524560
        0.9645455754        1.1275901590      -32.6603295788
        0.9645455754        1.1425908536      -28.7439661572
        0.9645455754        1.1575915482      -24.4959988324
        0.9645455754        1.1725922427      -20.1912260690
        0.9645455754        1.1875929373      -16.0840444465
        0.9645455754        1.2025936319      -12.3745697312
        0.9645455754        1.2175943264       -9.1905338171
        0.9645455754        1.2325950210       -6.5855721159
        0.9645455754        1.2475957156       -4.5500068331
        0.9645455754        1.2625964101       -3.0285734982
        0.9645455754        1.2775971047       -1.9399088528
        0.9645455754        1.2925977993       -1.1938913858
        0.9645455754        1.3075984938       -0.7045140511
        0.9645455754        1.3225991884       -0.3975985427
        0.9645455754        1.3375998829       -0.2139817149
        0.9645455754        1.3526005775       -0.1094990830
        0.9645455754        1.3676012721       -0.0531369072
        0.9645455754        1.3826019666       -0.0244031877
        0.9645455754        1.3976026612       -0.0105935608
        0.9645455754        1.4126033558       -0.0043458854
        0.9645455754        1.4276040503       -0.0016859719
        0.9645455754        1.4426047449       -0.0006193892
        0.9645455754        1.4576054395       -0.0002158610
        0.9645455754        1.4726061340       -0.0000714698
        0.9645455754        1.4876068286       -0.0000225009
        0.9645455754        1.5026075232       -0.0000067302
        0.9645455754        1.5176082177       -0.0000019137
        0.9645455754        1.5326089123        0.0000000000
        0.9645455754        1.5476096069        0.0000000000
        0.9645455754        1.5626103014        0.0000000000
        0.9645455754        1.5776109960        0.0000000000

        0.9795452601        0.0925422340        0.0000000000
        0.9795452601        0.1075429286        0.0000000000
        0.9795452601        0.1225436231        0.0000000000
        0.9795452601        0.1375443177        0.0000000000
        0.9795452601        0.1525450123        0.0000000000
        0.9795452601        0.1675457068        0.0000000000
        0.9795452601        0.1825464014        0.0000000000
        0.9795452601        0.1975470960        0.0000000000
        0.9795452601        0.2125477905        0.0000000000
        0.9795452601        0.2275484851        0.0000000000
        0.9795452601        0.2425491797        0.0000000000
        0.9795452601        0.2575498742        0.0000000000
        0.9795452601        0.2725505688        0.0000000000
        0.9795452601        0.2875512634        0.0000000000
        0.9795452601        0.3025519579        0.0000000000
        0.9795452601        0.3175526525        0.0000000000
        0.9795452601        0.3325533471        0.0000000000
        0.9795452601        0.3475540416        0.0000000000
        0.9795452601        0.3625547362       -0.0000011258
        0.9795452601        0.3775554307       -0.0000038278
        0.9795452601        0.3925561253       -0.0000124147
        0.9795452601        0.4075568199       -0.0000383960
        0.9795452601        0.4225575144       -0.0001132109
        0.9795452601        0.4375582090       -0.0003180691
        0.9795452601        0.4525589036       -0.0008512338
        0.9795452601        0.4675595981       -0.0021699041
        0.9795452601        0.4825602927       -0.0052692901
        0.9795452601        0.4975609873       -0.0121929521
        0.9795452601        0.5125616818       -0.0268944552
        0.9795452601        0.5275623764       -0.0565662617
        0.9795452601        0.5425630710       -0.1134796448
        0.9795452601        0.5575637655       -0.2172068191
        0.9795452601        0.5725644601       -0.3968347162
        0.9795452601        0.5875651547       -0.6925193540
        0.9795452601        0.6025658492       -1.1556201019
        0.9795452601        0.6175665438       -1.8467976487
        0.9795452601        0.6325672384       -2.8317984052
        0.9795452601        0.6475679329       -4.1749897135
        0.9795452601        0.6625686275       -5.9309602836
        0.9795452601        0.6775693221       -8.1348288667
        0.9795452601        0.6925700166      -10.7925248235
        0.9795452601        0.7075707112      -13.8730038267
        0.9795452601        0.7225714058      -17.3044946442
        0.9795452601        0.7375721003      -20.9761166612
        0.9795452601        0.7525727949      -24.7451505817
        0.9795452601        0.7675734895      -28.4496369854
        0.9795452601        0.7825741840      -31.9253768623
        0.9795452601        0.7975748786      -35.0245487052
        0.9795452601        0.8125755732      -37.6304535027
        0.9795452601        0.8275762677      -39.6626813227
        0.9795452601        0.8425769623      -41.0722581171
        0.9795452601        0.8575776568      -41.8346841512
        0.9795452601        0.8725783514      -41.9524350838
        0.9795452601        0.8875790460      -41.4716108624
        0.9795452601        0.9025797405      -40.5035822972
        0.9795452601        0.9175804351      -39.2332598523
        0.9795452601        0.9325811297      -37.9000696415
        0.9795452601        0.9475818242      -36.7534586088
        0.9795452601        0.9625825188      -35.9997811840
        0.9795452601        0.9775832134      -35.7610001715
        0.9795452601        0.9925839079      -36.0569995770
        0.9795452601        1.0075846025      -36.8105365071
        0.9795452601        1.0225852971      -37.8657688612
        0.9795452601        1.0375859916      -39.0110466536
        0.9795452601        1.0525866862      -40.0016625382
        0.9795452601        1.0675873808      -40.5838066156
        0.9795452601        1.0825880753      -40.5232183806
        0.9795452601        1.0975887699      -39.6393587077
        0.9795452601        1.1125894645      -37.8397447080
        0.9795452601        1.1275901590      -35.1436787363
        0.9795452601        1.1425908536      -31.6846755692
        0.9795452601        1.1575915482      -27.6877732170
        0.9795452601        1.1725922427      -23.4278687765
        0.9795452601        1.1875929373      -19.1821178129
        0.9795452601        1.2025936319      -15.1895840329
        0.9795452601        1.2175943264      -11.6259682525
        0.9795452601        1.2325950210       -8.5946540235
        0.9795452601        1.2475957156       -6.1309432810
        0.9795452601        1.2625964101       -4.2148553313
        0.9795452601        1.2775971047       -2.7880182894
        0.9795452601        1.2925977993       -1.7708894551
        0.9795452601        1.3075984938       -1.0775258998
        0.9795452601        1.3225991884       -0.6263919239
        0.9795452601        1.3375998829       -0.3469519887
        0.9795452601        1.3526005775       -0.1826525825
        0.9795452601        1.3676012721       -0.0912169849
        0.9795452601        1.3826019666       -0.0431628280
        0.9795452601        1.3976026612       -0.0193464069
        0.9795452601        1.4126033558       -0.0082182887
        0.9795452601        1.4276040503       -0.0033125180
        0.9795452601        1.4426047449       -0.0012686582
        0.9795452601        1.4576054395       -0.0004622340
        0.9795452601        1.4726061340       -0.0001602911
        0.9795452601        1.4876068286       -0.0000528821
        0.9795452601        1.5026075232       -0.0000165674
        0.9795452601        1.5176082177       -0.0000049224
        0.9795452601        1.5326089123       -0.0000013797
        0.9795452601        1.5476096069        0.0000000000
        0.9795452601        1.5626103014        0.0000000000
        0.9795452601        1.5776109960        0.0000000000

        0.9945449448        0.0925422340        0.0000000000
        0.9945449448        0.1075429286        0.0000000000
        0.9945449448        0.1225436231        0.0000000000
        0.9945449448        0.1375443177        0.0000000000
        0.9945449448        0.1525450123        0.0000000000
        0.9945449448        0.1675457068        0.0000000000
        0.9945449448        0.1825464014        0.0000000000
        0.9945449448        0.1975470960        0.0000000000
        0.9945449448        0.2125477905        0.0000000000
        0.9945449448        0.2275484851        0.0000000000
        0.9945449448        0.2425491797        0.0000000000
        0.9945449448        0.2575498742        0.0000000000
        0.9945449448        0.2725505688        0.0000000000
        0.9945449448        0.2875512634        0.0000000000
        0.9945449448        0.3025519579        0.0000000000
        0.9945449448        0.3175526525        0.0000000000
        0.9945449448        0.3325533471        0.0000000000
        0.9945449448        0.3475540416        0.0000000000
        0.9945449448        0.3625547362        0.0000000000
        0.9945449448        0.3775554307       -0.0000011987
        0.9945449448        0.3925561253       -0.0000040633
        0.9945449448        0.4075568199       -0.0000131136
        0.9945449448        0.4225575144       -0.0000403039
        0.9945449448        0.4375582090       -0.0001179278
        0.9945449448        0.4525589036       -0.0003284670
        0.9945449448        0.4675595981       -0.0008710748
        0.9945449448        0.4825602927       -0.0022000651
        0.9945449448        0.4975609873       -0.0052940549
        0.9945449448        0.5125616818       -0.0121410314
        0.9945449448        0.5275623764       -0.0265428120
        0.9945449448        0.5425630710       -0.0553296981
        0.9945449448        0.5575637655       -0.1100068601
        0.9945449448        0.5725644601       -0.2087178124
        0.9945449448        0.5875651547       -0.3782326290
        0.9945449448        0.6025658492       -0.6555068416
        0.9945449448        0.6175665438       -1.0882597361
        0.9945449448        0.6325672384       -1.7339884629
        0.9945449448        0.6475679329       -2.6568534163
        0.9945449448        0.6625686275       -3.9220179990
        0.9945449448        0.6775693221       -5.5874747020
        0.9945449448        0.6925700166       -7.6941802297
        0.9945449448        0.7075707112      -10.2561108210
        0.9945449448        0.7225714058      -13.2521073437
        0.9945449448        0.7375721003      -16.6210430713
        0.9945449448        0.7525727949      -20.2615226971
        0.9945449448        0.7675734895      -24.0373663518
        0.9945449448        0.7825741840      -27.7896314828
        0.9945449448        0.7975748786      -31.3535493031
        0.9945449448        0.8125755732      -34.5752812751
        0.9945449448        0.8275762677      -37.3224628878
        0.9945449448        0.8425769623      -39.4870175945
        0.9945449448        0.8575776568      -40.9862193291
        0.9945449448        0.8725783514      -41.7711519007
        0.9945449448        0.8875790460      -41.8455461946
        0.9945449448        0.9025797405      -41.2862715186
        0.9945449448        0.9175804351      -40.2499331588
        0.9945449448        0.9325811297      -38.9552827589
        0.9945449448        0.9475818242      -37.6450347143
        0.9945449448        0.9625825188      -36.5420902561
        0.9945449448        0.9775832134      -35.8156632623
        0.9945449448        0.9925839079      -35.5637121893
        0.9945449448        1.0075846025      -35.8079416576
        0.9945449448        1.0225852971      -36.4938601376
        0.9945449448        1.0375859916      -37.4918877938
        0.9945449448        1.0525866862      -38.6019792697
        0.9945449448        1.0675873808      -39.5684875638
        0.9945449448        1.0825880753      -40.1109715260
        0.9945449448        1.0975887699      -39.9701857408
        0.9945449448        1.1125894645      -38.9595215081
        0.9945449448        1.1275901590      -37.0059751748
        0.9945449448        1.1425908536      -34.1660472707
        0.9945449448        1.1575915482      -30.6111703422
        0.9945449448        1.1725922427      -26.5892174352
        0.9945449448        1.1875929373      -22.3763602570
        0.9945449448        1.2025936319      -18.2334656800
        0.9945449448        1.2175943264      -14.3753827287
        0.9945449448        1.2325950210      -10.9548337130
        0.9945449448        1.2475957156       -8.0586911329
        0.9945449448        1.2625964101       -5.7133686606
        0.9945449448        1.2775971047       -3.8962150294
        0.9945449448        1.2925977993       -2.5499946658
        0.9945449448        1.3075984938       -1.5977641832
        0.9945449448        1.3225991884       -0.9560441428
        0.9945449448        1.3375998829       -0.5450495640
        0.9945449448        1.3526005775       -0.2955183087
        0.9945449448        1.3676012721       -0.1521981505
        0.9945449448        1.3826019666       -0.0744275346
        0.9945449448        1.3976026612       -0.0345701588
        0.9945449448        1.4126033558       -0.0152647130
        0.9945449448        1.4276040503       -0.0064142972
        0.9945449448        1.4426047449       -0.0025669867
        0.9945449448        1.4576054395       -0.0009785232
        0.9945449448        1.4726061340       -0.0003550170
        0.9945449448        1.4876068286       -0.0001223968
        0.9945449448        1.5026075232       -0.0000400005
        0.9945449448        1.5176082177       -0.0000123661
        0.9945449448        1.5326089123       -0.0000036029
        0.9945449448        1.5476096069        0.0000000000
        0.9945449448        1.5626103014        0.0000000000
        0.9945449448        1.5776109960        0.0000000000

        1.0095446296        0.0925422340        0.0000000000
        1.0095446296        0.1075429286        0.0000000000
        1.0095446296        0.1225436231        0.0000000000
        1.0095446296        0.1375443177        0.0000000000
        1.0095446296        0.1525450123        0.0000000000
        1.0095446296        0.1675457068        0.0000000000
        1.0095446296        0.1825464014        0.0000000000
        1.0095446296        0.1975470960        0.0000000000
        1.0095446296        0.2125477905        0.0000000000
        1.0095446296        0.2275484851        0.0000000000
        1.0095446296        0.2425491797        0.0000000000
        1.0095446296        0.2575498742        0.0000000000
        1.0095446296        0.2725505688        0.0000000000
        1.0095446296        0.2875512634        0.0000000000
        1.0095446296        0.3025519579        0.0000000000
        1.0095446296        0.3175526525        0.0000000000
        1.0095446296        0.3325533471        0.0000000000
        1.0095446296        0.3475540416        0.0000000000
        1.0095446296        0.3625547362        0.0000000000
        1.0095446296        0.3775554307        0.0000000000
        1.0095446296        0.3925561253       -0.0000012708
        1.0095446296        0.4075568199       -0.0000042759
        1.0095446296        0.4225575144       -0.0000136877
        1.0095446296        0.4375582090       -0.0000416823
        1.0095446296        0.4525589036       -0.0001207714
        1.0095446296        0.4675595981       -0.0003330945
        1.0095446296        0.4825602927       -0.0008748552
        1.0095446296        0.4975609873       -0.0021888944
        1.0095446296        0.5125616818       -0.0052184549
        1.0095446296        0.5275623764       -0.0118566897
        1.0095446296        0.5425630710       -0.0256790456
        1.0095446296        0.5575637655       -0.0530341339
        1.0095446296        0.5725644601       -0.1045197016
        1.0095446296        0.5875651547       -0.1967802849
        1.0095446296        0.6025658492       -0.3544383874
        1.0095446296        0.6175665438       -0.6118170850
        1.0095446296        0.6325672384       -1.0139339841
        1.0095446296        0.6475679329       -1.6160848541
        1.0095446296        0.6625686275       -2.4813112602
        1.0095446296        0.6775693221       -3.6753095345
        1.0095446296        0.6925700166       -5.2588883949
        1.0095446296        0.7075707112       -7.2786619927
        1.0095446296        0.7225714058       -9.7570042359
        1.0095446296        0.7375721003      -12.6825288192
        1.0095446296        0.7525727949      -16.0029460154
        1.0095446296        0.7675734895      -19.6229407278
        1.0095446296        0.7825741840      -23.4094197362
        1.0095446296        0.7975748786      -27.2038687199
        1.0095446296        0.8125755732      -30.8377673477
        1.0095446296        0.8275762677      -34.1456435162
        1.0095446296        0.8425769623      -36.9738947616
        1.0095446296        0.8575776568      -39.1894359398
        1.0095446296        0.8725783514      -40.6942218022
        1.0095446296        0.8875790460      -41.4461402932
        1.0095446296        0.9025797405      -41.4777611655
        1.0095446296        0.9175804351      -40.9007265150
        1.0095446296        0.9325811297      -39.8899130843
        1.0095446296        0.9475818242      -38.6532607457
        1.0095446296        0.9625825188      -37.4004474048
        1.0095446296        0.9775832134      -36.3206133009
        1.0095446296        0.9925839079      -35.5695527123
        1.0095446296        1.0075846025      -35.2590283661
        1.0095446296        1.0225852971      -35.4411681425
        1.0095446296        1.0375859916      -36.0882146864
        1.0095446296        1.0525866862      -37.0763404435
        1.0095446296        1.0675873808      -38.1860483433
        1.0095446296        1.0825880753      -39.1281942880
        1.0095446296        1.0975887699      -39.5948937662
        1.0095446296        1.1125894645      -39.3228353133
        1.0095446296        1.1275901590      -38.1491037101
        1.0095446296        1.1425908536      -36.0413989055
        1.0095446296        1.1575915482      -33.0951563947
        1.0095446296        1.1725922427      -29.5033877869
        1.0095446296        1.1875929373      -25.5134177308
        1.0095446296        1.2025936319      -21.3846124821
        1.0095446296        1.2175943264      -17.3552884117
        1.0095446296        1.2325950210      -13.6207002853
        1.0095446296        1.2475957156      -10.3208449533
        1.0095446296        1.2625964101       -7.5365080883
        1.0095446296        1.2775971047       -5.2923930403
        1.0095446296        1.2925977993       -3.5659748731
        1.0095446296        1.3075984938       -2.3001247099
        1.0095446296        1.3225991884       -1.4172280444
        1.0095446296        1.3375998829       -0.8326639747
        1.0095446296        1.3526005775       -0.4659166197
        1.0095446296        1.3676012721       -0.2481465697
        1.0095446296        1.3826019666       -0.1258050765
        1.0095446296        1.3976026612       -0.0607437426
        1.0095446296        1.4126033558       -0.0279509654
        1.0095446296        1.4276040503       -0.0122616103
        1.0095446296        1.4426047449       -0.0051268725
        1.0095446296        1.4576054395       -0.0020411288
        1.0095446296        1.4726061340       -0.0007723736
        1.0095446296        1.4876068286       -0.0002771745
        1.0095446296        1.5026075232       -0.0000940914
        1.0095446296        1.5176082177       -0.0000301527
        1.0095446296        1.5326089123       -0.0000090991
        1.0095446296        1.5476096069       -0.0000025842
        1.0095446296        1.5626103014        0.0000000000
        1.0095446296        1.5776109960        0.0000000000

        1.0245443143        0.0925422340        0.0000000000
        1.0245443143        0.1075429286        0.0000000000
        1.0245443143        0.1225436231        0.0000000000
        1.0245443143        0.1375443177        0.0000000000
        1.0245443143        0.1525450123        0.0000000000
        1.0245443143        0.1675457068        0.0000000000
        1.0245443143        0.1825464014        0.0000000000
        1.0245443143        0.1975470960        0.0000000000
        1.0245443143        0.2125477905        0.0000000000
        1.0245443143        0.2275484851        0.0000000000
        1.0245443143        0.2425491797        0.0000000000
        1.0245443143        0.2575498742        0.0000000000
        1.0245443143        0.2725505688        0.0000000000
        1.0245443143        0.2875512634        0.0000000000
        1.0245443143        0.3025519579        0.0000000000
        1.0245443143        0.3175526525        0.0000000000
        1.0245443143        0.3325533471        0.0000000000
        1.0245443143        0.3475540416        0.0000000000
        1.0245443143        0.3625547362        0.0000000000
        1.0245443143        0.3775554307        0.0000000000
        1.0245443143        0.3925561253        0.0000000000
        1.0245443143        0.4075568199       -0.0000013300
        1.0245443143        0.4225575144       -0.0000044304
        1.0245443143        0.4375582090       -0.0000140337
        1.0245443143        0.4525589036       -0.0000422843
        1.0245443143        0.4675595981       -0.0001212695
        1.0245443143        0.4825602927       -0.0003311819
        1.0245443143        0.4975609873       -0.0008614803
        1.0245443143        0.5125616818       -0.0021347943
        1.0245443143        0.5275623764       -0.0050403446
        1.0245443143        0.5425630710       -0.0113417001
        1.0245443143        0.5575637655       -0.0243361877
        1.0245443143        0.5725644601       -0.0498411453
        1.0245443143        0.5875651547       -0.0975551297
        1.0245443143        0.6025658492       -0.1827775907
        1.0245443143        0.6175665438       -0.3283529983
        1.0245443143        0.6325672384       -0.5665286195
        1.0245443143        0.6475679329       -0.9402106461
        1.0245443143        0.6625686275       -1.5029601470
        1.0245443143        0.6775693221       -2.3170843773
        1.0245443143        0.6925700166       -3.4493517837
        1.0245443143        0.7075707112       -4.9640879333
        1.0245443143        0.7225714058       -6.9136944363
        1.0245443143        0.7375721003       -9.3272628339
        1.0245443143        0.7525727949      -12.1991972141
        1.0245443143        0.7675734895      -15.4810979965
        1.0245443143        0.7825741840      -19.0801508040
        1.0245443143        0.7975748786      -22.8649216299
        1.0245443143        0.8125755732      -26.6760698030
        1.0245443143        0.8275762677      -30.3382146633
        1.0245443143        0.8425769623      -33.6717461083
        1.0245443143        0.8575776568      -36.5072212494
        1.0245443143        0.8725783514      -38.7051999604
        1.0245443143        0.8875790460      -40.1791370969
        1.0245443143        0.9025797405      -40.9126790483
        1.0245443143        0.9175804351      -40.9622900064
        1.0245443143        0.9325811297      -40.4436325309
        1.0245443143        0.9475818242      -39.5098414959
        1.0245443143        0.9625825188      -38.3332505388
        1.0245443143        0.9775832134      -37.0960559097
        1.0245443143        0.9925839079      -35.9850341010
        1.0245443143        1.0075846025      -35.1795655165
        1.0245443143        1.0225852971      -34.8256421366
        1.0245443143        1.0375859916      -34.9987606746
        1.0245443143        1.0525866862      -35.6687823703
        1.0245443143        1.0675873808      -36.6838436666
        1.0245443143        1.0825880753      -37.7857508543
        1.0245443143        1.0975887699      -38.6576033022
        1.0245443143        1.1125894645      -38.9907750889
        1.0245443143        1.1275901590      -38.5497216582
        1.0245443143        1.1425908536      -37.2144002968
        1.0245443143        1.1575915482      -34.9907857238
        1.0245443143        1.1725922427      -31.9934977670
        1.0245443143        1.1875929373      -28.4130623487
        1.0245443143        1.2025936319      -24.4803837073
        1.0245443143        1.2175943264      -20.4354905145
        1.0245443143        1.2325950210      -16.5021642840
        1.0245443143        1.2475957156      -12.8680416111
        1.0245443143        1.2625964101       -9.6705033590
        1.0245443143        1.2775971047       -6.9895470799
        1.0245443143        1.2925977993       -4.8484047657
        1.0245443143        1.3075984938       -3.2212997135
        1.0245443143        1.3225991884       -2.0464263846
        1.0245443143        1.3375998829       -1.2414563006
        1.0245443143        1.3526005775       -0.7186303810
        1.0245443143        1.3676012721       -0.3968378853
        1.0245443143        1.3826019666       -0.2090783416
        1.0245443143        1.3976026612       -0.1051208229
        1.0245443143        1.4126033558       -0.0504361493
        1.0245443143        1.4276040503       -0.0230794773
        1.0245443143        1.4426047449       -0.0100601168
        1.0245443143        1.4576054395       -0.0041693178
        1.0245443143        1.4726061340       -0.0016391739
        1.0245443143        1.4876068286       -0.0006099159
        1.0245443143        1.5026075232       -0.0002143114
        1.0245443143        1.5176082177       -0.0000709968
        1.0245443143        1.5326089123       -0.0000221402
        1.0245443143        1.5476096069       -0.0000064973
        1.0245443143        1.5626103014       -0.0000017896
        1.0245443143        1.5776109960        0.0000000000

        1.0395439991        0.0925422340        0.0000000000
        1.0395439991        0.1075429286        0.0000000000
        1.0395439991        0.1225436231        0.0000000000
        1.0395439991        0.1375443177        0.0000000000
        1.0395439991        0.1525450123        0.0000000000
        1.0395439991        0.1675457068        0.0000000000
        1.0395439991        0.1825464014        0.0000000000
        1.0395439991        0.1975470960        0.0000000000
        1.0395439991        0.2125477905        0.0000000000
        1.0395439991        0.2275484851        0.0000000000
        1.0395439991        0.2425491797        0.0000000000
        1.0395439991        0.2575498742        0.0000000000
        1.0395439991        0.2725505688        0.0000000000
        1.0395439991        0.2875512634        0.0000000000
        1.0395439991        0.3025519579        0.0000000000
        1.0395439991        0.3175526525        0.0000000000
        1.0395439991        0.3325533471        0.0000000000
        1.0395439991        0.3475540416        0.0000000000
        1.0395439991        0.3625547362        0.0000000000
        1.0395439991        0.3775554307        0.0000000000
        1.0395439991        0.3925561253        0.0000000000
        1.0395439991        0.4075568199        0.0000000000
        1.0395439991        0.4225575144       -0.0000013638
        1.0395439991        0.4375582090       -0.0000044949
        1.0395439991        0.4525589036       -0.0000140863
        1.0395439991        0.4675595981       -0.0000420134
        1.0395439991        0.4825602927       -0.0001193063
        1.0395439991        0.4975609873       -0.0003226338
        1.0395439991        0.5125616818       -0.0008309593
        1.0395439991        0.5275623764       -0.0020387483
        1.0395439991        0.5425630710       -0.0047671320
        1.0395439991        0.5575637655       -0.0106318462
        1.0395439991        0.5725644601       -0.0226426220
        1.0395439991        0.5875651547       -0.0461153192
        1.0395439991        0.6025658492       -0.0899620106
        1.0395439991        0.6175665438       -0.1683666876
        1.0395439991        0.6325672384       -0.3027407617
        1.0395439991        0.6475679329       -0.5236897312
        1.0395439991        0.6625686275       -0.8725452882
        1.0395439991        0.6775693221       -1.4018602145
        1.0395439991        0.6925700166       -2.1741282692
        1.0395439991        0.7075707112       -3.2578959872
        1.0395439991        0.7225714058       -4.7205595889
        1.0395439991        0.7375721003       -6.6178471238
        1.0395439991        0.7525727949       -8.9814130239
        1.0395439991        0.7675734895      -11.8074701344
        1.0395439991        0.7825741840      -15.0496507608
        1.0395439991        0.7975748786      -18.6176611884
        1.0395439991        0.8125755732      -22.3809968404
        1.0395439991        0.8275762677      -26.1763490410
        1.0395439991        0.8425769623      -29.8190664683
        1.0395439991        0.8575776568      -33.1206500449
        1.0395439991        0.8725783514      -35.9123929518
        1.0395439991        0.8875790460      -38.0700177239
        1.0395439991        0.9025797405      -39.5302288396
        1.0395439991        0.9175804351      -40.2925385836
        1.0395439991        0.9325811297      -40.4082013372
        1.0395439991        0.9475818242      -39.9660967692
        1.0395439991        0.9625825188      -39.0858134310
        1.0395439991        0.9775832134      -37.9199502768
        1.0395439991        0.9925839079      -36.6570784307
        1.0395439991        1.0075846025      -35.5122635802
        1.0395439991        1.0225852971      -34.6972335206
        1.0395439991        1.0375859916      -34.3739179624
        1.0395439991        1.0525866862      -34.6061533169
        1.0395439991        1.0675873808      -35.3288170729
        1.0395439991        1.0825880753      -36.3491993293
        1.0395439991        1.0975887699      -37.3837023953
        1.0395439991        1.1125894645      -38.1190260579
        1.0395439991        1.1275901590      -38.2775966501
        1.0395439991        1.1425908536      -37.6671507672
        1.0395439991        1.1575915482      -36.2037062010
        1.0395439991        1.1725922427      -33.9095144393
        1.0395439991        1.1875929373      -30.8954614785
        1.0395439991        1.2025936319      -27.3375103518
        1.0395439991        1.2175943264      -23.4520278583
        1.0395439991        1.2325950210      -19.4706884778
        1.0395439991        1.2475957156      -15.6151377429
        1.0395439991        1.2625964101      -12.0735575437
        1.0395439991        1.2775971047       -8.9827625658
        1.0395439991        1.2925977993       -6.4189303843
        1.0395439991        1.3075984938       -4.3981139007
        1.0395439991        1.3225991884       -2.8855411141
        1.0395439991        1.3375998829       -1.8110178878
        1.0395439991        1.3526005775       -1.0866883701
        1.0395439991        1.3676012721       -0.6232365475
        1.0395439991        1.3826019666       -0.3415673837
        1.0395439991        1.3976026612       -0.1788122254
        1.0395439991        1.4126033558       -0.0893396298
        1.0395439991        1.4276040503       -0.0425404246
        1.0395439991        1.4426047449       -0.0192678016
        1.0395439991        1.4576054395       -0.0082824935
        1.0395439991        1.4726061340       -0.0033712670
        1.0395439991        1.4876068286       -0.0012966860
        1.0395439991        1.5026075232       -0.0004704931
        1.0395439991        1.5176082177       -0.0001608637
        1.0395439991        1.5326089123       -0.0000517816
        1.0395439991        1.5476096069       -0.0000156914
        1.0395439991        1.5626103014       -0.0000044699
        1.0395439991        1.5776109960       -0.0000011965

        1.0545436838        0.0925422340        0.0000000000
        1.0545436838        0.1075429286        0.0000000000
        1.0545436838        0.1225436231        0.0000000000
        1.0545436838        0.1375443177        0.0000000000
        1.0545436838        0.1525450123        0.0000000000
        1.0545436838        0.1675457068        0.0000000000
        1.0545436838        0.1825464014        0.0000000000
        1.0545436838        0.1975470960        0.0000000000
        1.0545436838        0.2125477905        0.0000000000
        1.0545436838        0.2275484851        0.0000000000
        1.0545436838        0.2425491797        0.0000000000
        1.0545436838        0.2575498742        0.0000000000
        1.0545436838        0.2725505688        0.0000000000
        1.0545436838        0.2875512634        0.0000000000
        1.0545436838        0.3025519579        0.0000000000
        1.0545436838        0.3175526525        0.0000000000
        1.0545436838        0.3325533471        0.0000000000
        1.0545436838        0.3475540416        0.0000000000
        1.0545436838        0.3625547362        0.0000000000
        1.0545436838        0.3775554307        0.0000000000
        1.0545436838        0.3925561253        0.0000000000
        1.0545436838        0.4075568199        0.0000000000
        1.0545436838        0.4225575144        0.0000000000
        1.0545436838        0.4375582090       -0.0000013690
        1.0545436838        0.4525589036       -0.0000044637
        1.0545436838        0.4675595981       -0.0000138476
        1.0545436838        0.4825602927       -0.0000408910
        1.0545436838        0.4975609873       -0.0001149554
        1.0545436838        0.5125616818       -0.0003077237
        1.0545436838        0.5275623764       -0.0007846810
        1.0545436838        0.5425630710       -0.0019073716
        1.0545436838        0.5575637655       -0.0044243762
        1.0545436838        0.5725644601       -0.0098070416
        1.0545436838        0.5875651547       -0.0208045722
        1.0545436838        0.6025658492       -0.0423040983
        1.0545436838        0.6175665438       -0.0825713603
        1.0545436838        0.6325672384       -0.1549015827
        1.0545436838        0.6475679329       -0.2796170726
        1.0545436838        0.6625686275       -0.4862013755
        1.0545436838        0.6775693221       -0.8151467288
        1.0545436838        0.6925700166       -1.3188041211
        1.0545436838        0.7075707112       -2.0602330136
        1.0545436838        0.7225714058       -3.1089925671
        1.0545436838        0.7375721003       -4.5333401391
        1.0545436838        0.7525727949       -6.3894794612
        1.0545436838        0.7675734895       -8.7097674011
        1.0545436838        0.7825741840      -11.4922133385
        1.0545436838        0.7975748786      -14.6929005885
        1.0545436838        0.8125755732      -18.2221310036
        1.0545436838        0.8275762677      -21.9454646498
        1.0545436838        0.8425769623      -25.6920513559
        1.0545436838        0.8575776568      -29.2723164858
        1.0545436838        0.8725783514      -32.5032695895
        1.0545436838        0.8875790460      -35.2341853541
        1.0545436838        0.9025797405      -37.3630833876
        1.0545436838        0.9175804351      -38.8388406927
        1.0545436838        0.9325811297      -39.6527996369
        1.0545436838        0.9475818242      -39.8305161966
        1.0545436838        0.9625825188      -39.4329265249
        1.0545436838        0.9775832134      -38.5670774169
        1.0545436838        0.9925839079      -37.3962986630
        1.0545436838        1.0075846025      -36.1358931626
        1.0545436838        1.0225852971      -35.0259187720
        1.0545436838        1.0375859916      -34.2840321612
        1.0545436838        1.0525866862      -34.0521673010
        1.0545436838        1.0675873808      -34.3556691493
        1.0545436838        1.0825880753      -35.0903175689
        1.0545436838        1.0975887699      -36.0427573100
        1.0545436838        1.1125894645      -36.9373554440
        1.0545436838        1.1275901590      -37.4932682126
        1.0545436838        1.1425908536      -37.4742092560
        1.0545436838        1.1575915482      -36.7202426297
        1.0545436838        1.1725922427      -35.1608217126
        1.0545436838        1.1875929373      -32.8146501156
        1.0545436838        1.2025936319      -29.7818570835
        1.0545436838        1.2175943264      -26.2301671155
        1.0545436838        1.2325950210      -22.3742207159
        1.0545436838        1.2475957156      -18.4484162624
        1.0545436838        1.2625964101      -14.6768852054
        1.0545436838        1.2775971047      -11.2462891435
        1.0545436838        1.2925977993       -8.2866174093
        1.0545436838        1.3075984938       -5.8629324650
        1.0545436838        1.3225991884       -3.9784346359
        1.0545436838        1.3375998829       -2.5869063554
        1.0545436838        1.3526005775       -1.6107339796
        1.0545436838        1.3676012721       -0.9597730229
        1.0545436838        1.3826019666       -0.5468571611
        1.0545436838        1.3976026612       -0.2976104660
        1.0545436838        1.4126033558       -0.1544568415
        1.0545436838        1.4276040503       -0.0762941578
        1.0545436838        1.4426047449       -0.0357879710
        1.0545436838        1.4576054395       -0.0159066215
        1.0545436838        1.4726061340       -0.0066856107
        1.0545436838        1.4876068286       -0.0026529265
        1.0545436838        1.5026075232       -0.0009927105
        1.0545436838        1.5176082177       -0.0003500540
        1.0545436838        1.5326089123       -0.0001162715
        1.0545436838        1.5476096069       -0.0000363766
        1.0545436838        1.5626103014       -0.0000107103
        1.0545436838        1.5776109960       -0.0000029665

        1.0695433686        0.0925422340        0.0000000000
        1.0695433686        0.1075429286        0.0000000000
        1.0695433686        0.1225436231        0.0000000000
        1.0695433686        0.1375443177        0.0000000000
        1.0695433686        0.1525450123        0.0000000000
        1.0695433686        0.1675457068        0.0000000000
        1.0695433686        0.1825464014        0.0000000000
        1.0695433686        0.1975470960        0.0000000000
        1.0695433686        0.2125477905        0.0000000000
        1.0695433686        0.2275484851        0.0000000000
        1.0695433686        0.2425491797        0.0000000000
        1.0695433686        0.2575498742        0.0000000000
        1.0695433686        0.2725505688        0.0000000000
        1.0695433686        0.2875512634        0.0000000000
        1.0695433686        0.3025519579        0.0000000000
        1.0695433686        0.3175526525        0.0000000000
        1.0695433686        0.3325533471        0.0000000000
        1.0695433686        0.3475540416        0.0000000000
        1.0695433686        0.3625547362        0.0000000000
        1.0695433686        0.3775554307        0.0000000000
        1.0695433686        0.3925561253        0.0000000000
        1.0695433686        0.4075568199        0.0000000000
        1.0695433686        0.4225575144        0.0000000000
        1.0695433686        0.4375582090        0.0000000000
        1.0695433686        0.4525589036       -0.0000013461
        1.0695433686        0.4675595981       -0.0000043429
        1.0695433686        0.4825602927       -0.0000133340
        1.0695433686        0.4975609873       -0.0000389675
        1.0695433686        0.5125616818       -0.0001084293
        1.0695433686        0.5275623764       -0.0002874671
        1.0695433686        0.5425630710       -0.0007268803
        1.0695433686        0.5575637655       -0.0017552411
        1.0695433686        0.5725644601       -0.0040537227
        1.0695433686        0.5875651547       -0.0089675112
        1.0695433686        0.6025658492       -0.0190285757
        1.0695433686        0.6175665438       -0.0387800737
        1.0695433686        0.6325672384       -0.0759925844
        1.0695433686        0.6475679329       -0.1433304480
        1.0695433686        0.6625686275       -0.2604371790
        1.0695433686        0.6775693221       -0.4562261180
        1.0695433686        0.6925700166       -0.7708662065
        1.0695433686        0.7075707112       -1.2566075422
        1.0695433686        0.7225714058       -1.9764026387
        1.0695433686        0.7375721003       -2.9995057667
        1.0695433686        0.7525727949       -4.3939168926
        1.0695433686        0.7675734895       -6.2163205810
        1.0695433686        0.7825741840       -8.5005858045
        1.0695433686        0.7975748786      -11.2460154685
        1.0695433686        0.8125755732      -14.4071173272
        1.0695433686        0.8275762677      -17.8881072440
        1.0695433686        0.8425769623      -21.5464318840
        1.0695433686        0.8575776568      -25.2079805661
        1.0695433686        0.8725783514      -28.6915418519
        1.0695433686        0.8875790460      -31.8342669521
        1.0695433686        0.9025797405      -34.5083447301
        1.0695433686        0.9175804351      -36.6242823947
[truncated: 210,121 more chars]
