# Supplementary material for: How well do force fields capture the strength of salt bridges in proteins?
Source: PeerJ. 2018 Jun 11;6:e4967. doi: 10.7717/peerj.4967 (PMC6001725; doi:10.7717/peerj.4967)
Supplement: Data S1 — Raw data including input files for simulations (Gromacs and PLUMED) and output from PLUMED (bias and free energy surfaces). [file peerj-06-4967-s003.bz2 › raw_data/cutoff/C22_TIPS3P/K39_1.4_cutoff/fes.dat]

        0.0993680540        0.0932390870       -0.0000119725
        0.0993680540        0.1077995361       -0.0000336374
        0.0993680540        0.1223599852       -0.0000877018
        0.0993680540        0.1369204343       -0.0002125061
        0.0993680540        0.1514808834       -0.0004793302
        0.0993680540        0.1660413325       -0.0010083898
        0.0993680540        0.1806017815       -0.0019828667
        0.0993680540        0.1951622306       -0.0036532844
        0.0993680540        0.2097226797       -0.0063235669
        0.0993680540        0.2242831288       -0.0103132883
        0.0993680540        0.2388435779       -0.0158983537
        0.0993680540        0.2534040270       -0.0232422899
        0.0993680540        0.2679644761       -0.0323380255
        0.0993680540        0.2825249252       -0.0429811200
        0.0993680540        0.2970853743       -0.0547880234
        0.0993680540        0.3116458234       -0.0672589859
        0.0993680540        0.3262062725       -0.0798694328
        0.0993680540        0.3407667215       -0.0921612305
        0.0993680540        0.3553271706       -0.1037998911
        0.0993680540        0.3698876197       -0.1145674496
        0.0993680540        0.3844480688       -0.1242763266
        0.0993680540        0.3990085179       -0.1326205340
        0.0993680540        0.4135689670       -0.1390242485
        0.0993680540        0.4281294161       -0.1425843754
        0.0993680540        0.4426898652       -0.1421983125
        0.0993680540        0.4572503143       -0.1368955946
        0.0993680540        0.4718107634       -0.1262717153
        0.0993680540        0.4863712125       -0.1108251902
        0.0993680540        0.5009316615       -0.0920044051
        0.0993680540        0.5154921106       -0.0718991740
        0.0993680540        0.5300525597       -0.0526934482
        0.0993680540        0.5446130088       -0.0361150130
        0.0993680540        0.5591734579       -0.0231016898
        0.0993680540        0.5737339070       -0.0137733901
        0.0993680540        0.5882943561       -0.0076479333
        0.0993680540        0.6028548052       -0.0039540465
        0.0993680540        0.6174152543       -0.0019038620
        0.0993680540        0.6319757034       -0.0008543662
        0.0993680540        0.6465361525       -0.0003577828
        0.0993680540        0.6610966015       -0.0001400781
        0.0993680540        0.6756570506       -0.0000514025
        0.0993680540        0.6902174997       -0.0000177355
        0.0993680540        0.7047779488       -0.0000057756
        0.0993680540        0.7193383979       -0.0000017828
        0.0993680540        0.7338988470        0.0000000000
        0.0993680540        0.7484592961        0.0000000000
        0.0993680540        0.7630197452        0.0000000000
        0.0993680540        0.7775801943        0.0000000000
        0.0993680540        0.7921406434        0.0000000000
        0.0993680540        0.8067010925        0.0000000000
        0.0993680540        0.8212615415        0.0000000000
        0.0993680540        0.8358219906        0.0000000000
        0.0993680540        0.8503824397        0.0000000000
        0.0993680540        0.8649428888        0.0000000000
        0.0993680540        0.8795033379        0.0000000000
        0.0993680540        0.8940637870        0.0000000000
        0.0993680540        0.9086242361        0.0000000000
        0.0993680540        0.9231846852        0.0000000000
        0.0993680540        0.9377451343        0.0000000000
        0.0993680540        0.9523055834        0.0000000000
        0.0993680540        0.9668660325        0.0000000000
        0.0993680540        0.9814264815        0.0000000000
        0.0993680540        0.9959869306        0.0000000000
        0.0993680540        1.0105473797        0.0000000000
        0.0993680540        1.0251078288        0.0000000000
        0.0993680540        1.0396682779        0.0000000000
        0.0993680540        1.0542287270        0.0000000000
        0.0993680540        1.0687891761        0.0000000000
        0.0993680540        1.0833496252        0.0000000000
        0.0993680540        1.0979100743        0.0000000000
        0.0993680540        1.1124705234        0.0000000000
        0.0993680540        1.1270309725        0.0000000000
        0.0993680540        1.1415914215        0.0000000000
        0.0993680540        1.1561518706        0.0000000000
        0.0993680540        1.1707123197        0.0000000000
        0.0993680540        1.1852727688        0.0000000000
        0.0993680540        1.1998332179        0.0000000000
        0.0993680540        1.2143936670        0.0000000000
        0.0993680540        1.2289541161        0.0000000000
        0.0993680540        1.2435145652        0.0000000000
        0.0993680540        1.2580750143        0.0000000000
        0.0993680540        1.2726354634        0.0000000000
        0.0993680540        1.2871959125        0.0000000000
        0.0993680540        1.3017563615        0.0000000000
        0.0993680540        1.3163168106        0.0000000000
        0.0993680540        1.3308772597        0.0000000000
        0.0993680540        1.3454377088        0.0000000000
        0.0993680540        1.3599981579        0.0000000000
        0.0993680540        1.3745586070        0.0000000000
        0.0993680540        1.3891190561        0.0000000000
        0.0993680540        1.4036795052        0.0000000000
        0.0993680540        1.4182399543        0.0000000000
        0.0993680540        1.4328004034        0.0000000000
        0.0993680540        1.4473608525        0.0000000000
        0.0993680540        1.4619213015        0.0000000000
        0.0993680540        1.4764817506        0.0000000000
        0.0993680540        1.4910421997        0.0000000000
        0.0993680540        1.5056026488        0.0000000000
        0.0993680540        1.5201630979        0.0000000000
        0.0993680540        1.5347235470        0.0000000000

        0.1140853374        0.0932390870       -0.0000333627
        0.1140853374        0.1077995361       -0.0000933840
        0.1140853374        0.1223599852       -0.0002424882
        0.1140853374        0.1369204343       -0.0005849739
        0.1140853374        0.1514808834       -0.0013132040
        0.1140853374        0.1660413325       -0.0027486006
        0.1140853374        0.1806017815       -0.0053756066
        0.1140853374        0.1951622306       -0.0098481545
        0.1140853374        0.2097226797       -0.0169468746
        0.1140853374        0.2242831288       -0.0274752513
        0.1140853374        0.2388435779       -0.0421040925
        0.1140853374        0.2534040270       -0.0611986888
        0.1140853374        0.2679644761       -0.0846800245
        0.1140853374        0.2825249252       -0.1119704343
        0.1140853374        0.2970853743       -0.1420529278
        0.1140853374        0.3116458234       -0.1736386161
        0.1140853374        0.3262062725       -0.2053998829
        0.1140853374        0.3407667215       -0.2361990578
        0.1140853374        0.3553271706       -0.2652300114
        0.1140853374        0.3698876197       -0.2919979393
        0.1140853374        0.3844480688       -0.3160991492
        0.1140853374        0.3990085179       -0.3368390416
        0.1140853374        0.4135689670       -0.3528369558
        0.1140853374        0.4281294161       -0.3618618485
        0.1140853374        0.4426898652       -0.3611340120
        0.1140853374        0.4572503143       -0.3481494793
        0.1140853374        0.4718107634       -0.3217803908
        0.1140853374        0.4863712125       -0.2831529512
        0.1140853374        0.5009316615       -0.2358071626
        0.1140853374        0.5154921106       -0.1849569075
        0.1140853374        0.5300525597       -0.1361264722
        0.1140853374        0.5446130088       -0.0937510875
        0.1140853374        0.5591734579       -0.0603025317
        0.1140853374        0.5737339070       -0.0361819334
        0.1140853374        0.5882943561       -0.0202388863
        0.1140853374        0.6028548052       -0.0105538591
        0.1140853374        0.6174152543       -0.0051333667
        0.1140853374        0.6319757034       -0.0023315820
        0.1140853374        0.6465361525       -0.0009906517
        0.1140853374        0.6610966015       -0.0003947040
        0.1140853374        0.6756570506       -0.0001479326
        0.1140853374        0.6902174997       -0.0000523533
        0.1140853374        0.7047779488       -0.0000175699
        0.1140853374        0.7193383979       -0.0000056167
        0.1140853374        0.7338988470       -0.0000017174
        0.1140853374        0.7484592961        0.0000000000
        0.1140853374        0.7630197452        0.0000000000
        0.1140853374        0.7775801943        0.0000000000
        0.1140853374        0.7921406434        0.0000000000
        0.1140853374        0.8067010925        0.0000000000
        0.1140853374        0.8212615415        0.0000000000
        0.1140853374        0.8358219906        0.0000000000
        0.1140853374        0.8503824397        0.0000000000
        0.1140853374        0.8649428888        0.0000000000
        0.1140853374        0.8795033379        0.0000000000
        0.1140853374        0.8940637870        0.0000000000
        0.1140853374        0.9086242361        0.0000000000
        0.1140853374        0.9231846852        0.0000000000
        0.1140853374        0.9377451343        0.0000000000
        0.1140853374        0.9523055834        0.0000000000
        0.1140853374        0.9668660325        0.0000000000
        0.1140853374        0.9814264815        0.0000000000
        0.1140853374        0.9959869306        0.0000000000
        0.1140853374        1.0105473797        0.0000000000
        0.1140853374        1.0251078288        0.0000000000
        0.1140853374        1.0396682779        0.0000000000
        0.1140853374        1.0542287270        0.0000000000
        0.1140853374        1.0687891761        0.0000000000
        0.1140853374        1.0833496252        0.0000000000
        0.1140853374        1.0979100743        0.0000000000
        0.1140853374        1.1124705234        0.0000000000
        0.1140853374        1.1270309725        0.0000000000
        0.1140853374        1.1415914215        0.0000000000
        0.1140853374        1.1561518706        0.0000000000
        0.1140853374        1.1707123197        0.0000000000
        0.1140853374        1.1852727688        0.0000000000
        0.1140853374        1.1998332179        0.0000000000
        0.1140853374        1.2143936670        0.0000000000
        0.1140853374        1.2289541161        0.0000000000
        0.1140853374        1.2435145652        0.0000000000
        0.1140853374        1.2580750143        0.0000000000
        0.1140853374        1.2726354634        0.0000000000
        0.1140853374        1.2871959125        0.0000000000
        0.1140853374        1.3017563615        0.0000000000
        0.1140853374        1.3163168106        0.0000000000
        0.1140853374        1.3308772597        0.0000000000
        0.1140853374        1.3454377088        0.0000000000
        0.1140853374        1.3599981579        0.0000000000
        0.1140853374        1.3745586070        0.0000000000
        0.1140853374        1.3891190561        0.0000000000
        0.1140853374        1.4036795052        0.0000000000
        0.1140853374        1.4182399543        0.0000000000
        0.1140853374        1.4328004034        0.0000000000
        0.1140853374        1.4473608525        0.0000000000
        0.1140853374        1.4619213015        0.0000000000
        0.1140853374        1.4764817506        0.0000000000
        0.1140853374        1.4910421997        0.0000000000
        0.1140853374        1.5056026488        0.0000000000
        0.1140853374        1.5201630979        0.0000000000
        0.1140853374        1.5347235470        0.0000000000

        0.1288026207        0.0932390870       -0.0000861623
        0.1288026207        0.1077995361       -0.0002402373
        0.1288026207        0.1223599852       -0.0006211818
        0.1288026207        0.1369204343       -0.0014916378
        0.1288026207        0.1514808834       -0.0033318951
        0.1288026207        0.1660413325       -0.0069364444
        0.1288026207        0.1806017815       -0.0134884372
        0.1288026207        0.1951622306       -0.0245617759
        0.1288026207        0.2097226797       -0.0420008724
        0.1288026207        0.2242831288       -0.0676566490
        0.1288026207        0.2388435779       -0.1030108755
        0.1288026207        0.2534040270       -0.1487784462
        0.1288026207        0.2679644761       -0.2046095514
        0.1288026207        0.2825249252       -0.2690010985
        0.1288026207        0.2970853743       -0.3394707000
        0.1288026207        0.3116458234       -0.4129673748
        0.1288026207        0.3262062725       -0.4864166661
        0.1288026207        0.3407667215       -0.5572428299
        0.1288026207        0.3553271706       -0.6236858610
        0.1288026207        0.3698876197       -0.6847455245
        0.1288026207        0.3844480688       -0.7396618620
        0.1288026207        0.3990085179       -0.7870132221
        0.1288026207        0.4135689670       -0.8237692843
        0.1288026207        0.4281294161       -0.8448645573
        0.1288026207        0.4426898652       -0.8438494082
        0.1288026207        0.4572503143       -0.8147726899
        0.1288026207        0.4718107634       -0.7547478740
        0.1288026207        0.4863712125       -0.6660561985
        0.1288026207        0.5009316615       -0.5566190600
        0.1288026207        0.5154921106       -0.4383772958
        0.1288026207        0.5300525597       -0.3241739610
        0.1288026207        0.5446130088       -0.2244837336
        0.1288026207        0.5591734579       -0.1453063601
        0.1288026207        0.5737339070       -0.0878261666
        0.1288026207        0.5882943561       -0.0495503436
        0.1288026207        0.6028548052       -0.0261023108
        0.1288026207        0.6174152543       -0.0128507926
        0.1288026207        0.6319757034       -0.0059224833
        0.1288026207        0.6465361525       -0.0025610353
        0.1288026207        0.6610966015       -0.0010423079
        0.1288026207        0.6756570506       -0.0004007463
        0.1288026207        0.6902174997       -0.0001461777
        0.1288026207        0.7047779488       -0.0000508110
        0.1288026207        0.7193383979       -0.0000169011
        0.1288026207        0.7338988470       -0.0000053978
        0.1288026207        0.7484592961       -0.0000016587
        0.1288026207        0.7630197452        0.0000000000
        0.1288026207        0.7775801943        0.0000000000
        0.1288026207        0.7921406434        0.0000000000
        0.1288026207        0.8067010925        0.0000000000
        0.1288026207        0.8212615415        0.0000000000
        0.1288026207        0.8358219906        0.0000000000
        0.1288026207        0.8503824397        0.0000000000
        0.1288026207        0.8649428888        0.0000000000
        0.1288026207        0.8795033379        0.0000000000
        0.1288026207        0.8940637870        0.0000000000
        0.1288026207        0.9086242361        0.0000000000
        0.1288026207        0.9231846852        0.0000000000
        0.1288026207        0.9377451343        0.0000000000
        0.1288026207        0.9523055834        0.0000000000
        0.1288026207        0.9668660325        0.0000000000
        0.1288026207        0.9814264815        0.0000000000
        0.1288026207        0.9959869306        0.0000000000
        0.1288026207        1.0105473797        0.0000000000
        0.1288026207        1.0251078288        0.0000000000
        0.1288026207        1.0396682779        0.0000000000
        0.1288026207        1.0542287270        0.0000000000
        0.1288026207        1.0687891761        0.0000000000
        0.1288026207        1.0833496252        0.0000000000
        0.1288026207        1.0979100743        0.0000000000
        0.1288026207        1.1124705234        0.0000000000
        0.1288026207        1.1270309725        0.0000000000
        0.1288026207        1.1415914215        0.0000000000
        0.1288026207        1.1561518706        0.0000000000
        0.1288026207        1.1707123197        0.0000000000
        0.1288026207        1.1852727688        0.0000000000
        0.1288026207        1.1998332179        0.0000000000
        0.1288026207        1.2143936670        0.0000000000
        0.1288026207        1.2289541161        0.0000000000
        0.1288026207        1.2435145652        0.0000000000
        0.1288026207        1.2580750143        0.0000000000
        0.1288026207        1.2726354634        0.0000000000
        0.1288026207        1.2871959125        0.0000000000
        0.1288026207        1.3017563615        0.0000000000
        0.1288026207        1.3163168106        0.0000000000
        0.1288026207        1.3308772597        0.0000000000
        0.1288026207        1.3454377088        0.0000000000
        0.1288026207        1.3599981579        0.0000000000
        0.1288026207        1.3745586070        0.0000000000
        0.1288026207        1.3891190561        0.0000000000
        0.1288026207        1.4036795052        0.0000000000
        0.1288026207        1.4182399543        0.0000000000
        0.1288026207        1.4328004034        0.0000000000
        0.1288026207        1.4473608525        0.0000000000
        0.1288026207        1.4619213015        0.0000000000
        0.1288026207        1.4764817506        0.0000000000
        0.1288026207        1.4910421997        0.0000000000
        0.1288026207        1.5056026488        0.0000000000
        0.1288026207        1.5201630979        0.0000000000
        0.1288026207        1.5347235470        0.0000000000

        0.1435199041        0.0932390870       -0.0002065032
        0.1435199041        0.1077995361       -0.0005734506
        0.1435199041        0.1223599852       -0.0014762405
        0.1435199041        0.1369204343       -0.0035278444
        0.1435199041        0.1514808834       -0.0078390018
        0.1435199041        0.1660413325       -0.0162271421
        0.1435199041        0.1806017815       -0.0313631370
        0.1435199041        0.1951622306       -0.0567418162
        0.1435199041        0.2097226797       -0.0963716998
        0.1435199041        0.2242831288       -0.1541541970
        0.1435199041        0.2388435779       -0.2330476565
        0.1435199041        0.2534040270       -0.3342321688
        0.1435199041        0.2679644761       -0.4565409691
        0.1435199041        0.2825249252       -0.5963703866
        0.1435199041        0.2970853743       -0.7481433183
        0.1435199041        0.3116458234       -0.9052373320
        0.1435199041        0.3262062725       -1.0611496004
        0.1435199041        0.3407667215       -1.2105792656
        0.1435199041        0.3553271706       -1.3500649102
        0.1435199041        0.3698876197       -1.4778359283
        0.1435199041        0.3844480688       -1.5926820300
        0.1435199041        0.3990085179       -1.6919960407
        0.1435199041        0.4135689670       -1.7696909619
        0.1435199041        0.4281294161       -1.8151938093
        0.1435199041        0.4426898652       -1.8147278921
        0.1435199041        0.4572503143       -1.7552618714
        0.1435199041        0.4718107634       -1.6300116099
        0.1435199041        0.4863712125       -1.4430734011
        0.1435199041        0.5009316615       -1.2106612968
        0.1435199041        0.5154921106       -0.9578707527
        0.1435199041        0.5300525597       -0.7121410207
        0.1435199041        0.5446130088       -0.4962321895
        0.1435199041        0.5591734579       -0.3235582939
        0.1435199041        0.5737339070       -0.1972496673
        0.1435199041        0.5882943561       -0.1124228234
        0.1435199041        0.6028548052       -0.0599468223
        0.1435199041        0.6174152543       -0.0299484450
        0.1435199041        0.6319757034       -0.0140486355
        0.1435199041        0.6465361525       -0.0062063088
        0.1435199041        0.6610966015       -0.0025915788
        0.1435199041        0.6756570506       -0.0010271828
        0.1435199041        0.6902174997       -0.0003881424
        0.1435199041        0.7047779488       -0.0001404066
        0.1435199041        0.7193383979       -0.0000487865
        0.1435199041        0.7338988470       -0.0000163180
        0.1435199041        0.7484592961       -0.0000052582
        0.1435199041        0.7630197452       -0.0000016314
        0.1435199041        0.7775801943        0.0000000000
        0.1435199041        0.7921406434        0.0000000000
        0.1435199041        0.8067010925        0.0000000000
        0.1435199041        0.8212615415        0.0000000000
        0.1435199041        0.8358219906        0.0000000000
        0.1435199041        0.8503824397        0.0000000000
        0.1435199041        0.8649428888        0.0000000000
        0.1435199041        0.8795033379        0.0000000000
        0.1435199041        0.8940637870        0.0000000000
        0.1435199041        0.9086242361        0.0000000000
        0.1435199041        0.9231846852        0.0000000000
        0.1435199041        0.9377451343        0.0000000000
        0.1435199041        0.9523055834        0.0000000000
        0.1435199041        0.9668660325        0.0000000000
        0.1435199041        0.9814264815        0.0000000000
        0.1435199041        0.9959869306        0.0000000000
        0.1435199041        1.0105473797        0.0000000000
        0.1435199041        1.0251078288        0.0000000000
        0.1435199041        1.0396682779        0.0000000000
        0.1435199041        1.0542287270        0.0000000000
        0.1435199041        1.0687891761        0.0000000000
        0.1435199041        1.0833496252        0.0000000000
        0.1435199041        1.0979100743        0.0000000000
        0.1435199041        1.1124705234        0.0000000000
        0.1435199041        1.1270309725        0.0000000000
        0.1435199041        1.1415914215        0.0000000000
        0.1435199041        1.1561518706        0.0000000000
        0.1435199041        1.1707123197        0.0000000000
        0.1435199041        1.1852727688        0.0000000000
        0.1435199041        1.1998332179        0.0000000000
        0.1435199041        1.2143936670        0.0000000000
        0.1435199041        1.2289541161        0.0000000000
        0.1435199041        1.2435145652        0.0000000000
        0.1435199041        1.2580750143        0.0000000000
        0.1435199041        1.2726354634        0.0000000000
        0.1435199041        1.2871959125        0.0000000000
        0.1435199041        1.3017563615        0.0000000000
        0.1435199041        1.3163168106        0.0000000000
        0.1435199041        1.3308772597        0.0000000000
        0.1435199041        1.3454377088        0.0000000000
        0.1435199041        1.3599981579        0.0000000000
        0.1435199041        1.3745586070        0.0000000000
        0.1435199041        1.3891190561        0.0000000000
        0.1435199041        1.4036795052        0.0000000000
        0.1435199041        1.4182399543        0.0000000000
        0.1435199041        1.4328004034        0.0000000000
        0.1435199041        1.4473608525        0.0000000000
        0.1435199041        1.4619213015        0.0000000000
        0.1435199041        1.4764817506        0.0000000000
        0.1435199041        1.4910421997        0.0000000000
        0.1435199041        1.5056026488        0.0000000000
        0.1435199041        1.5201630979        0.0000000000
        0.1435199041        1.5347235470        0.0000000000

        0.1582371875        0.0932390870       -0.0004599948
        0.1582371875        0.1077995361       -0.0012720318
        0.1582371875        0.1223599852       -0.0032595753
        0.1582371875        0.1369204343       -0.0077504207
        0.1582371875        0.1514808834       -0.0171271567
        0.1582371875        0.1660413325       -0.0352422373
        0.1582371875        0.1806017815       -0.0676746096
        0.1582371875        0.1951622306       -0.1215887359
        0.1582371875        0.2097226797       -0.2049974426
        0.1582371875        0.2242831288       -0.3254101924
        0.1582371875        0.2388435779       -0.4881191143
        0.1582371875        0.2534040270       -0.6946041825
        0.1582371875        0.2679644761       -0.9415889315
        0.1582371875        0.2825249252       -1.2211064488
        0.1582371875        0.2970853743       -1.5216259611
        0.1582371875        0.3116458234       -1.8299838403
        0.1582371875        0.3262062725       -2.1336518141
        0.1582371875        0.3407667215       -2.4227600886
        0.1582371875        0.3553271706       -2.6912342341
        0.1582371875        0.3698876197       -2.9364225560
        0.1582371875        0.3844480688       -3.1568278944
        0.1582371875        0.3990085179       -3.3482080935
        0.1582371875        0.4135689670       -3.4993742986
        0.1582371875        0.4281294161       -3.5900313317
        0.1582371875        0.4426898652       -3.5930801814
        0.1582371875        0.4572503143       -3.4822254025
        0.1582371875        0.4718107634       -3.2428183912
        0.1582371875        0.4863712125       -2.8812430418
        0.1582371875        0.5009316615       -2.4278190089
        0.1582371875        0.5154921106       -1.9309233122
        0.1582371875        0.5300525597       -1.4444194211
        0.1582371875        0.5446130088       -1.0138055062
        0.1582371875        0.5591734579       -0.6667089845
        0.1582371875        0.5737339070       -0.4106000841
        0.1582371875        0.5882943561       -0.2368938449
        0.1582371875        0.6028548052       -0.1281898500
        0.1582371875        0.6174152543       -0.0651917979
        0.1582371875        0.6319757034       -0.0312463773
        0.1582371875        0.6465361525       -0.0141651557
        0.1582371875        0.6610966015       -0.0060987803
        0.1582371875        0.6756570506       -0.0025046154
        0.1582371875        0.6902174997       -0.0009850998
        0.1582371875        0.7047779488       -0.0003722973
        0.1582371875        0.7193383979       -0.0001354860
        0.1582371875        0.7338988470       -0.0000475159
        0.1582371875        0.7484592961       -0.0000160533
        0.1582371875        0.7630197452       -0.0000052184
        0.1582371875        0.7775801943       -0.0000016289
        0.1582371875        0.7921406434        0.0000000000
        0.1582371875        0.8067010925        0.0000000000
        0.1582371875        0.8212615415        0.0000000000
        0.1582371875        0.8358219906        0.0000000000
        0.1582371875        0.8503824397        0.0000000000
        0.1582371875        0.8649428888        0.0000000000
        0.1582371875        0.8795033379        0.0000000000
        0.1582371875        0.8940637870        0.0000000000
        0.1582371875        0.9086242361        0.0000000000
        0.1582371875        0.9231846852        0.0000000000
        0.1582371875        0.9377451343        0.0000000000
        0.1582371875        0.9523055834        0.0000000000
        0.1582371875        0.9668660325        0.0000000000
        0.1582371875        0.9814264815        0.0000000000
        0.1582371875        0.9959869306        0.0000000000
        0.1582371875        1.0105473797        0.0000000000
        0.1582371875        1.0251078288        0.0000000000
        0.1582371875        1.0396682779        0.0000000000
        0.1582371875        1.0542287270        0.0000000000
        0.1582371875        1.0687891761        0.0000000000
        0.1582371875        1.0833496252        0.0000000000
        0.1582371875        1.0979100743        0.0000000000
        0.1582371875        1.1124705234        0.0000000000
        0.1582371875        1.1270309725        0.0000000000
        0.1582371875        1.1415914215        0.0000000000
        0.1582371875        1.1561518706        0.0000000000
        0.1582371875        1.1707123197        0.0000000000
        0.1582371875        1.1852727688        0.0000000000
        0.1582371875        1.1998332179        0.0000000000
        0.1582371875        1.2143936670        0.0000000000
        0.1582371875        1.2289541161        0.0000000000
        0.1582371875        1.2435145652        0.0000000000
        0.1582371875        1.2580750143        0.0000000000
        0.1582371875        1.2726354634        0.0000000000
        0.1582371875        1.2871959125        0.0000000000
        0.1582371875        1.3017563615        0.0000000000
        0.1582371875        1.3163168106        0.0000000000
        0.1582371875        1.3308772597        0.0000000000
        0.1582371875        1.3454377088        0.0000000000
        0.1582371875        1.3599981579        0.0000000000
        0.1582371875        1.3745586070        0.0000000000
        0.1582371875        1.3891190561        0.0000000000
        0.1582371875        1.4036795052        0.0000000000
        0.1582371875        1.4182399543        0.0000000000
        0.1582371875        1.4328004034        0.0000000000
        0.1582371875        1.4473608525        0.0000000000
        0.1582371875        1.4619213015        0.0000000000
        0.1582371875        1.4764817506        0.0000000000
        0.1582371875        1.4910421997        0.0000000000
        0.1582371875        1.5056026488        0.0000000000
        0.1582371875        1.5201630979        0.0000000000
        0.1582371875        1.5347235470        0.0000000000

        0.1729544708        0.0932390870       -0.0009540207
        0.1729544708        0.1077995361       -0.0026266833
        0.1729544708        0.1223599852       -0.0066987058
        0.1729544708        0.1369204343       -0.0158442053
        0.1729544708        0.1514808834       -0.0348114715
        0.1729544708        0.1660413325       -0.0711794715
        0.1729544708        0.1806017815       -0.1357458404
        0.1729544708        0.1951622306       -0.2420825763
        0.1729544708        0.2097226797       -0.4049194315
        0.1729544708        0.2242831288       -0.6374151023
        0.1729544708        0.2388435779       -0.9479188859
        0.1729544708        0.2534040270       -1.3372174075
        0.1729544708        0.2679644761       -1.7972384695
        0.1729544708        0.2825249252       -2.3117243984
        0.1729544708        0.2970853743       -2.8587403920
        0.1729544708        0.3116458234       -3.4143710944
        0.1729544708        0.3262062725       -3.9567240586
        0.1729544708        0.3407667215       -4.4693019548
        0.1729544708        0.3553271706       -4.9427574400
        0.1729544708        0.3698876197       -5.3740212966
        0.1729544708        0.3844480688       -5.7621099589
        0.1729544708        0.3990085179       -6.1010016061
        0.1729544708        0.4135689670       -6.3718728095
        0.1729544708        0.4281294161       -6.5388799436
        0.1729544708        0.4426898652       -6.5529222626
        0.1729544708        0.4572503143       -6.3650953744
        0.1729544708        0.4718107634       -5.9463297992
        0.1729544708        0.4863712125       -5.3048697332
        0.1729544708        0.5009316615       -4.4924171328
        0.1729544708        0.5154921106       -3.5944509046
        0.1729544708        0.5300525597       -2.7080821254
        0.1729544708        0.5446130088       -1.9169721184
        0.1729544708        0.5591734579       -1.2735402514
        0.1729544708        0.5737339070       -0.7939711428
        0.1729544708        0.5882943561       -0.4648968755
        0.1729544708        0.6028548052       -0.2561136533
        0.1729544708        0.6174152543       -0.1331003888
        0.1729544708        0.6319757034       -0.0654760219
        0.1729544708        0.6465361525       -0.0306110042
        0.1729544708        0.6610966015       -0.0136583875
        0.1729544708        0.6756570506       -0.0058394587
        0.1729544708        0.6902174997       -0.0023998764
        0.1729544708        0.7047779488       -0.0009500216
        0.1729544708        0.7193383979       -0.0003625181
        0.1729544708        0.7338988470       -0.0001332927
        0.1729544708        0.7484592961       -0.0000471711
        0.1729544708        0.7630197452       -0.0000160439
        0.1729544708        0.7775801943       -0.0000052363
        0.1729544708        0.7921406434       -0.0000016354
        0.1729544708        0.8067010925        0.0000000000
        0.1729544708        0.8212615415        0.0000000000
        0.1729544708        0.8358219906        0.0000000000
        0.1729544708        0.8503824397        0.0000000000
        0.1729544708        0.8649428888        0.0000000000
        0.1729544708        0.8795033379        0.0000000000
        0.1729544708        0.8940637870        0.0000000000
        0.1729544708        0.9086242361        0.0000000000
        0.1729544708        0.9231846852        0.0000000000
        0.1729544708        0.9377451343        0.0000000000
        0.1729544708        0.9523055834        0.0000000000
        0.1729544708        0.9668660325        0.0000000000
        0.1729544708        0.9814264815        0.0000000000
        0.1729544708        0.9959869306        0.0000000000
        0.1729544708        1.0105473797        0.0000000000
        0.1729544708        1.0251078288        0.0000000000
        0.1729544708        1.0396682779        0.0000000000
        0.1729544708        1.0542287270        0.0000000000
        0.1729544708        1.0687891761        0.0000000000
        0.1729544708        1.0833496252        0.0000000000
        0.1729544708        1.0979100743        0.0000000000
        0.1729544708        1.1124705234        0.0000000000
        0.1729544708        1.1270309725        0.0000000000
        0.1729544708        1.1415914215        0.0000000000
        0.1729544708        1.1561518706        0.0000000000
        0.1729544708        1.1707123197        0.0000000000
        0.1729544708        1.1852727688        0.0000000000
        0.1729544708        1.1998332179        0.0000000000
        0.1729544708        1.2143936670        0.0000000000
        0.1729544708        1.2289541161        0.0000000000
        0.1729544708        1.2435145652        0.0000000000
        0.1729544708        1.2580750143        0.0000000000
        0.1729544708        1.2726354634        0.0000000000
        0.1729544708        1.2871959125        0.0000000000
        0.1729544708        1.3017563615        0.0000000000
        0.1729544708        1.3163168106        0.0000000000
        0.1729544708        1.3308772597        0.0000000000
        0.1729544708        1.3454377088        0.0000000000
        0.1729544708        1.3599981579        0.0000000000
        0.1729544708        1.3745586070        0.0000000000
        0.1729544708        1.3891190561        0.0000000000
        0.1729544708        1.4036795052        0.0000000000
        0.1729544708        1.4182399543        0.0000000000
        0.1729544708        1.4328004034        0.0000000000
        0.1729544708        1.4473608525        0.0000000000
        0.1729544708        1.4619213015        0.0000000000
        0.1729544708        1.4764817506        0.0000000000
        0.1729544708        1.4910421997        0.0000000000
        0.1729544708        1.5056026488        0.0000000000
        0.1729544708        1.5201630979        0.0000000000
        0.1729544708        1.5347235470        0.0000000000

        0.1876717542        0.0932390870       -0.0018459395
        0.1876717542        0.1077995361       -0.0050594532
        0.1876717542        0.1223599852       -0.0128389184
        0.1876717542        0.1369204343       -0.0302016273
        0.1876717542        0.1514808834       -0.0659570111
        0.1876717542        0.1660413325       -0.1339698025
        0.1876717542        0.1806017815       -0.2536366522
        0.1876717542        0.1951622306       -0.4487433699
        0.1876717542        0.2097226797       -0.7441842876
        0.1876717542        0.2242831288       -1.1608466655
        0.1876717542        0.2388435779       -1.7099716853
        0.1876717542        0.2534040270       -2.3888991506
        0.1876717542        0.2679644761       -3.1798185436
        0.1876717542        0.2825249252       -4.0520671779
        0.1876717542        0.2970853743       -4.9672629751
        0.1876717542        0.3116458234       -5.8858100955
        0.1876717542        0.3262062725       -6.7732510793
        0.1876717542        0.3407667215       -7.6051735260
        0.1876717542        0.3553271706       -8.3694235412
        0.1876717542        0.3698876197       -9.0642149483
        0.1876717542        0.3844480688       -9.6909989529
        0.1876717542        0.3990085179      -10.2425565246
        0.1876717542        0.4135689670      -10.6898850055
        0.1876717542        0.4281294161      -10.9747030990
        0.1876717542        0.4426898652      -11.0150372871
        0.1876717542        0.4572503143      -10.7270505768
        0.1876717542        0.4718107634      -10.0577116679
        0.1876717542        0.4863712125       -9.0147064226
        0.1876717542        0.5009316615       -7.6782146704
        0.1876717542        0.5154921106       -6.1865251955
        0.1876717542        0.5300525597       -4.7003385819
        0.1876717542        0.5446130088       -3.3611048820
        0.1876717542        0.5591734579       -2.2604394150
        0.1876717542        0.5737339070       -1.4302969247
        0.1876717542        0.5882943561       -0.8527014521
        0.1876717542        0.6028548052       -0.4801092694
        0.1876717542        0.6174152543       -0.2561278699
        0.1876717542        0.6319757034       -0.1299620023
        0.1876717542        0.6465361525       -0.0629790820
        0.1876717542        0.6610966015       -0.0292596958
        0.1876717542        0.6756570506       -0.0130731383
        0.1876717542        0.6902174997       -0.0056281805
        0.1876717542        0.7047779488       -0.0023362438
        0.1876717542        0.7193383979       -0.0009346258
        0.1876717542        0.7338988470       -0.0003599375
        0.1876717542        0.7484592961       -0.0001332547
        0.1876717542        0.7630197452       -0.0000473635
        0.1876717542        0.7775801943       -0.0000161455
        0.1876717542        0.7921406434       -0.0000052708
        0.1876717542        0.8067010925       -0.0000016504
        0.1876717542        0.8212615415        0.0000000000
        0.1876717542        0.8358219906        0.0000000000
        0.1876717542        0.8503824397        0.0000000000
        0.1876717542        0.8649428888        0.0000000000
        0.1876717542        0.8795033379        0.0000000000
        0.1876717542        0.8940637870        0.0000000000
        0.1876717542        0.9086242361        0.0000000000
        0.1876717542        0.9231846852        0.0000000000
        0.1876717542        0.9377451343        0.0000000000
        0.1876717542        0.9523055834        0.0000000000
        0.1876717542        0.9668660325        0.0000000000
        0.1876717542        0.9814264815        0.0000000000
        0.1876717542        0.9959869306        0.0000000000
        0.1876717542        1.0105473797        0.0000000000
        0.1876717542        1.0251078288        0.0000000000
        0.1876717542        1.0396682779        0.0000000000
        0.1876717542        1.0542287270        0.0000000000
        0.1876717542        1.0687891761        0.0000000000
        0.1876717542        1.0833496252        0.0000000000
        0.1876717542        1.0979100743        0.0000000000
        0.1876717542        1.1124705234        0.0000000000
        0.1876717542        1.1270309725        0.0000000000
        0.1876717542        1.1415914215        0.0000000000
        0.1876717542        1.1561518706        0.0000000000
        0.1876717542        1.1707123197        0.0000000000
        0.1876717542        1.1852727688        0.0000000000
        0.1876717542        1.1998332179        0.0000000000
        0.1876717542        1.2143936670        0.0000000000
        0.1876717542        1.2289541161        0.0000000000
        0.1876717542        1.2435145652        0.0000000000
        0.1876717542        1.2580750143        0.0000000000
        0.1876717542        1.2726354634        0.0000000000
        0.1876717542        1.2871959125        0.0000000000
        0.1876717542        1.3017563615        0.0000000000
        0.1876717542        1.3163168106        0.0000000000
        0.1876717542        1.3308772597        0.0000000000
        0.1876717542        1.3454377088        0.0000000000
        0.1876717542        1.3599981579        0.0000000000
        0.1876717542        1.3745586070        0.0000000000
        0.1876717542        1.3891190561        0.0000000000
        0.1876717542        1.4036795052        0.0000000000
        0.1876717542        1.4182399543        0.0000000000
        0.1876717542        1.4328004034        0.0000000000
        0.1876717542        1.4473608525        0.0000000000
        0.1876717542        1.4619213015        0.0000000000
        0.1876717542        1.4764817506        0.0000000000
        0.1876717542        1.4910421997        0.0000000000
        0.1876717542        1.5056026488        0.0000000000
        0.1876717542        1.5201630979        0.0000000000
        0.1876717542        1.5347235470        0.0000000000

        0.2023890375        0.0932390870       -0.0033399209
        0.2023890375        0.1077995361       -0.0091116376
        0.2023890375        0.1223599852       -0.0230034362
        0.2023890375        0.1369204343       -0.0538063694
        0.2023890375        0.1514808834       -0.1167724300
        0.2023890375        0.1660413325       -0.2355426790
        0.2023890375        0.1806017815       -0.4425276612
        0.2023890375        0.1951622306       -0.7763531939
        0.2023890375        0.2097226797       -1.2756840114
        0.2023890375        0.2242831288       -1.9703009514
        0.2023890375        0.2388435779       -2.8720496584
        0.2023890375        0.2534040270       -3.9690608649
        0.2023890375        0.2679644761       -5.2257026203
        0.2023890375        0.2825249252       -6.5884382069
        0.2023890375        0.2970853743       -7.9955097266
        0.2023890375        0.3116458234       -9.3874521218
        0.2023890375        0.3262062725      -10.7160169968
        0.2023890375        0.3407667215      -11.9501122231
        0.2023890375        0.3553271706      -13.0776749353
        0.2023890375        0.3698876197      -14.1018828862
        0.2023890375        0.3844480688      -15.0300168180
        0.2023890375        0.3990085179      -15.8553114402
        0.2023890375        0.4135689670      -16.5367677978
        0.2023890375        0.4281294161      -16.9870637259
        0.2023890375        0.4426898652      -17.0800682382
        0.2023890375        0.4572503143      -16.6833053252
        0.2023890375        0.4718107634      -15.7078284871
        0.2023890375        0.4863712125      -14.1552241176
        0.2023890375        0.5009316615      -12.1381088090
        0.2023890375        0.5154921106       -9.8609889876
        0.2023890375        0.5300525597       -7.5676935925
        0.2023890375        0.5446130088       -5.4779704641
        0.2023890375        0.5591734579       -3.7392599927
        0.2023890375        0.5737339070       -2.4092063414
        0.2023890375        0.5882943561       -1.4681398442
        0.2023890375        0.6028548052       -0.8486951786
        0.2023890375        0.6174152543       -0.4670949563
        0.2023890375        0.6319757034       -0.2457138634
        0.2023890375        0.6465361525       -0.1240027949
        0.2023890375        0.6610966015       -0.0602133648
        0.2023890375        0.6756570506       -0.0281839259
        0.2023890375        0.6902174997       -0.0127232376
        0.2023890375        0.7047779488       -0.0055367568
        0.2023890375        0.7193383979       -0.0023198469
        0.2023890375        0.7338988470       -0.0009345404
        0.2023890375        0.7484592961       -0.0003615145
        0.2023890375        0.7630197452       -0.0001341662
        0.2023890375        0.7775801943       -0.0000477424
        0.2023890375        0.7921406434       -0.0000162797
        0.2023890375        0.8067010925       -0.0000053244
        0.2023890375        0.8212615415       -0.0000016696
        0.2023890375        0.8358219906        0.0000000000
        0.2023890375        0.8503824397        0.0000000000
        0.2023890375        0.8649428888        0.0000000000
        0.2023890375        0.8795033379        0.0000000000
        0.2023890375        0.8940637870        0.0000000000
        0.2023890375        0.9086242361        0.0000000000
        0.2023890375        0.9231846852        0.0000000000
        0.2023890375        0.9377451343        0.0000000000
        0.2023890375        0.9523055834        0.0000000000
        0.2023890375        0.9668660325        0.0000000000
        0.2023890375        0.9814264815        0.0000000000
        0.2023890375        0.9959869306        0.0000000000
        0.2023890375        1.0105473797        0.0000000000
        0.2023890375        1.0251078288        0.0000000000
        0.2023890375        1.0396682779        0.0000000000
        0.2023890375        1.0542287270        0.0000000000
        0.2023890375        1.0687891761        0.0000000000
        0.2023890375        1.0833496252        0.0000000000
        0.2023890375        1.0979100743        0.0000000000
        0.2023890375        1.1124705234        0.0000000000
        0.2023890375        1.1270309725        0.0000000000
        0.2023890375        1.1415914215        0.0000000000
        0.2023890375        1.1561518706        0.0000000000
        0.2023890375        1.1707123197        0.0000000000
        0.2023890375        1.1852727688        0.0000000000
        0.2023890375        1.1998332179        0.0000000000
        0.2023890375        1.2143936670        0.0000000000
        0.2023890375        1.2289541161        0.0000000000
        0.2023890375        1.2435145652        0.0000000000
        0.2023890375        1.2580750143        0.0000000000
        0.2023890375        1.2726354634        0.0000000000
        0.2023890375        1.2871959125        0.0000000000
        0.2023890375        1.3017563615        0.0000000000
        0.2023890375        1.3163168106        0.0000000000
        0.2023890375        1.3308772597        0.0000000000
        0.2023890375        1.3454377088        0.0000000000
        0.2023890375        1.3599981579        0.0000000000
        0.2023890375        1.3745586070        0.0000000000
        0.2023890375        1.3891190561        0.0000000000
        0.2023890375        1.4036795052        0.0000000000
        0.2023890375        1.4182399543        0.0000000000
        0.2023890375        1.4328004034        0.0000000000
        0.2023890375        1.4473608525        0.0000000000
        0.2023890375        1.4619213015        0.0000000000
        0.2023890375        1.4764817506        0.0000000000
        0.2023890375        1.4910421997        0.0000000000
        0.2023890375        1.5056026488        0.0000000000
        0.2023890375        1.5201630979        0.0000000000
        0.2023890375        1.5347235470        0.0000000000

        0.2171063209        0.0932390870       -0.0056658021
        0.2171063209        0.1077995361       -0.0153831383
        0.2171063209        0.1223599852       -0.0386328073
        0.2171063209        0.1369204343       -0.0898399631
        0.2171063209        0.1514808834       -0.1937173132
        0.2171063209        0.1660413325       -0.3879461424
        0.2171063209        0.1806017815       -0.7230380232
        0.2171063209        0.1951622306       -1.2572314473
        0.2171063209        0.2097226797       -2.0456744613
        0.2171063209        0.2242831288       -3.1259097670
        0.2171063209        0.2388435779       -4.5044809963
        0.2171063209        0.2534040270       -6.1503085292
        0.2171063209        0.2679644761       -7.9981963724
        0.2171063209        0.2825249252       -9.9614359870
        0.2171063209        0.2970853743      -11.9487031312
        0.2171063209        0.3116458234      -13.8796354918
        0.2171063209        0.3262062725      -15.6955898265
        0.2171063209        0.3407667215      -17.3647919350
        0.2171063209        0.3553271706      -18.8819790192
        0.2171063209        0.3698876197      -20.2613906118
        0.2171063209        0.3844480688      -21.5208382178
        0.2171063209        0.3990085179      -22.6566252587
        0.2171063209        0.4135689670      -23.6153683351
        0.2171063209        0.4281294161      -24.2763581125
        0.2171063209        0.4426898652      -24.4606928659
        0.2171063209        0.4572503143      -23.9754623685
        0.2171063209        0.4718107634      -22.6835264893
        0.2171063209        0.4863712125      -20.5712563619
        0.2171063209        0.5009316615      -17.7809675513
        0.2171063209        0.5154921106      -14.5884040333
        0.2171063209        0.5300525597      -11.3322022288
        0.2171063209        0.5446130088       -8.3256580378
        0.2171063209        0.5591734579       -5.7870962181
        0.2171063209        0.5737339070       -3.8116795755
        0.2171063209        0.5882943561       -2.3851370444
        0.2171063209        0.6028548052       -1.4226761892
        0.2171063209        0.6174152543       -0.8118861861
        0.2171063209        0.6319757034       -0.4448359859
        0.2171063209        0.6465361525       -0.2346530704
        0.2171063209        0.6610966015       -0.1193702964
        0.2171063209        0.6756570506       -0.0585865831
        0.2171063209        0.6902174997       -0.0277248642
        0.2171063209        0.7047779488       -0.0126348749
        0.2171063209        0.7193383979       -0.0055371003
        0.2171063209        0.7338988470       -0.0023305241
        0.2171063209        0.7484592961       -0.0009412198
        0.2171063209        0.7630197452       -0.0003645634
        0.2171063209        0.7775801943       -0.0001353998
        0.2171063209        0.7921406434       -0.0000482131
        0.2171063209        0.8067010925       -0.0000164691
        0.2171063209        0.8212615415       -0.0000053964
        0.2171063209        0.8358219906       -0.0000016970
        0.2171063209        0.8503824397        0.0000000000
        0.2171063209        0.8649428888        0.0000000000
        0.2171063209        0.8795033379        0.0000000000
        0.2171063209        0.8940637870        0.0000000000
        0.2171063209        0.9086242361        0.0000000000
        0.2171063209        0.9231846852        0.0000000000
        0.2171063209        0.9377451343        0.0000000000
        0.2171063209        0.9523055834        0.0000000000
        0.2171063209        0.9668660325        0.0000000000
        0.2171063209        0.9814264815        0.0000000000
        0.2171063209        0.9959869306        0.0000000000
        0.2171063209        1.0105473797        0.0000000000
        0.2171063209        1.0251078288        0.0000000000
        0.2171063209        1.0396682779        0.0000000000
        0.2171063209        1.0542287270        0.0000000000
        0.2171063209        1.0687891761        0.0000000000
        0.2171063209        1.0833496252        0.0000000000
        0.2171063209        1.0979100743        0.0000000000
        0.2171063209        1.1124705234        0.0000000000
        0.2171063209        1.1270309725        0.0000000000
        0.2171063209        1.1415914215        0.0000000000
        0.2171063209        1.1561518706        0.0000000000
        0.2171063209        1.1707123197        0.0000000000
        0.2171063209        1.1852727688        0.0000000000
        0.2171063209        1.1998332179        0.0000000000
        0.2171063209        1.2143936670        0.0000000000
        0.2171063209        1.2289541161        0.0000000000
        0.2171063209        1.2435145652        0.0000000000
        0.2171063209        1.2580750143        0.0000000000
        0.2171063209        1.2726354634        0.0000000000
        0.2171063209        1.2871959125        0.0000000000
        0.2171063209        1.3017563615        0.0000000000
        0.2171063209        1.3163168106        0.0000000000
        0.2171063209        1.3308772597        0.0000000000
        0.2171063209        1.3454377088        0.0000000000
        0.2171063209        1.3599981579        0.0000000000
        0.2171063209        1.3745586070        0.0000000000
        0.2171063209        1.3891190561        0.0000000000
        0.2171063209        1.4036795052        0.0000000000
        0.2171063209        1.4182399543        0.0000000000
        0.2171063209        1.4328004034        0.0000000000
        0.2171063209        1.4473608525        0.0000000000
        0.2171063209        1.4619213015        0.0000000000
        0.2171063209        1.4764817506        0.0000000000
        0.2171063209        1.4910421997        0.0000000000
        0.2171063209        1.5056026488        0.0000000000
        0.2171063209        1.5201630979        0.0000000000
        0.2171063209        1.5347235470        0.0000000000

        0.2318236043        0.0932390870       -0.0090385182
        0.2318236043        0.1077995361       -0.0244213347
        0.2318236043        0.1223599852       -0.0610041268
        0.2318236043        0.1369204343       -0.1410269034
        0.2318236043        0.1514808834       -0.3020907842
        0.2318236043        0.1660413325       -0.6005328894
        0.2318236043        0.1806017815       -1.1100281038
        0.2318236043        0.1951622306       -1.9123264749
        0.2318236043        0.2097226797       -3.0795752609
        0.2318236043        0.2242831288       -4.6522358876
        0.2318236043        0.2388435779       -6.6208127064
        0.2318236043        0.2534040270       -8.9201592548
        0.2318236043        0.2679644761      -11.4404380244
        0.2318236043        0.2825249252      -14.0510562516
        0.2318236043        0.2970853743      -16.6280224841
        0.2318236043        0.3116458234      -19.0750452542
        0.2318236043        0.3262062725      -21.3337871099
        0.2318236043        0.3407667215      -23.3844635099
        0.2318236043        0.3553271706      -25.2398905728
        0.2318236043        0.3698876197      -26.9335033133
        0.2318236043        0.3844480688      -28.4985961857
        0.2318236043        0.3990085179      -29.9372186737
        0.2318236043        0.4135689670      -31.1848366047
        0.2318236043        0.4281294161      -32.0872160209
        0.2318236043        0.4426898652      -32.4104328451
        0.2318236043        0.4572503143      -31.8957633560
        0.2318236043        0.4718107634      -30.3489429962
        0.2318236043        0.4863712125      -27.7295213714
        0.2318236043        0.5009316615      -24.1975133273
        0.2318236043        0.5154921106      -20.0905277650
        0.2318236043        0.5300525597      -15.8378625067
        0.2318236043        0.5446130088      -11.8485689906
        0.2318236043        0.5591734579       -8.4196683536
        0.2318236043        0.5737339070       -5.6950250143
        0.2318236043        0.5882943561       -3.6775069766
        0.2318236043        0.6028548052       -2.2747457345
        0.2318236043        0.6174152543       -1.3521938952
        0.2318236043        0.6319757034       -0.7744276924
        0.2318236043        0.6465361525       -0.4279572086
        0.2318236043        0.6610966015       -0.2282565709
        0.2318236043        0.6756570506       -0.1174204562
        0.2318236043        0.6902174997       -0.0581830820
        0.2318236043        0.7047779488       -0.0277298718
        0.2318236043        0.7193383979       -0.0126952753
        0.2318236043        0.7338988470       -0.0055780427
        0.2318236043        0.7484592961       -0.0023509483
        0.2318236043        0.7630197452       -0.0009502670
        0.2318236043        0.7775801943       -0.0003683859
        0.2318236043        0.7921406434       -0.0001369749
        0.2318236043        0.8067010925       -0.0000488668
        0.2318236043        0.8212615415       -0.0000167276
        0.2318236043        0.8358219906       -0.0000054954
        0.2318236043        0.8503824397       -0.0000017320
        0.2318236043        0.8649428888        0.0000000000
        0.2318236043        0.8795033379        0.0000000000
        0.2318236043        0.8940637870        0.0000000000
        0.2318236043        0.9086242361        0.0000000000
        0.2318236043        0.9231846852        0.0000000000
        0.2318236043        0.9377451343        0.0000000000
        0.2318236043        0.9523055834        0.0000000000
        0.2318236043        0.9668660325        0.0000000000
        0.2318236043        0.9814264815        0.0000000000
        0.2318236043        0.9959869306        0.0000000000
        0.2318236043        1.0105473797        0.0000000000
        0.2318236043        1.0251078288        0.0000000000
        0.2318236043        1.0396682779        0.0000000000
        0.2318236043        1.0542287270        0.0000000000
        0.2318236043        1.0687891761        0.0000000000
        0.2318236043        1.0833496252        0.0000000000
        0.2318236043        1.0979100743        0.0000000000
        0.2318236043        1.1124705234        0.0000000000
        0.2318236043        1.1270309725        0.0000000000
        0.2318236043        1.1415914215        0.0000000000
        0.2318236043        1.1561518706        0.0000000000
        0.2318236043        1.1707123197        0.0000000000
        0.2318236043        1.1852727688        0.0000000000
        0.2318236043        1.1998332179        0.0000000000
        0.2318236043        1.2143936670        0.0000000000
        0.2318236043        1.2289541161        0.0000000000
        0.2318236043        1.2435145652        0.0000000000
        0.2318236043        1.2580750143        0.0000000000
        0.2318236043        1.2726354634        0.0000000000
        0.2318236043        1.2871959125        0.0000000000
        0.2318236043        1.3017563615        0.0000000000
        0.2318236043        1.3163168106        0.0000000000
        0.2318236043        1.3308772597        0.0000000000
        0.2318236043        1.3454377088        0.0000000000
        0.2318236043        1.3599981579        0.0000000000
        0.2318236043        1.3745586070        0.0000000000
        0.2318236043        1.3891190561        0.0000000000
        0.2318236043        1.4036795052        0.0000000000
        0.2318236043        1.4182399543        0.0000000000
        0.2318236043        1.4328004034        0.0000000000
        0.2318236043        1.4473608525        0.0000000000
        0.2318236043        1.4619213015        0.0000000000
        0.2318236043        1.4764817506        0.0000000000
        0.2318236043        1.4910421997        0.0000000000
        0.2318236043        1.5056026488        0.0000000000
        0.2318236043        1.5201630979        0.0000000000
        0.2318236043        1.5347235470        0.0000000000

        0.2465408876        0.0932390870       -0.0136055487
        0.2465408876        0.1077995361       -0.0365816314
        0.2465408876        0.1223599852       -0.0908908707
        0.2465408876        0.1369204343       -0.2088721153
        0.2465408876        0.1514808834       -0.4444615038
        0.2465408876        0.1660413325       -0.8769937993
        0.2465408876        0.1806017815       -1.6074629060
        0.2465408876        0.1951622306       -2.7430835226
        0.2465408876        0.2097226797       -4.3702444208
        0.2465408876        0.2242831288       -6.5229813845
        0.2465408876        0.2388435779       -9.1600081793
        0.2465408876        0.2534040270      -12.1630504702
        0.2465408876        0.2679644761      -15.3607264962
        0.2465408876        0.2825249252      -18.5695824441
        0.2465408876        0.2970853743      -21.6353277575
        0.2465408876        0.3116458234      -24.4588244840
        0.2465408876        0.3262062725      -27.0014618356
        0.2465408876        0.3407667215      -29.2752100350
        0.2465408876        0.3553271706      -31.3261566342
        0.2465408876        0.3698876197      -33.2155487167
        0.2465408876        0.3844480688      -34.9953717651
        0.2465408876        0.3990085179      -36.6744189116
        0.2465408876        0.4135689670      -38.1791723275
        0.2465408876        0.4281294161      -39.3269647178
        0.2465408876        0.4426898652      -39.8358790211
        0.2465408876        0.4572503143      -39.3867186930
        0.2465408876        0.4718107634      -37.7269842943
        0.2465408876        0.4863712125      -34.7783774664
        0.2465408876        0.5009316615      -30.6976934502
        0.2465408876        0.5154921106      -25.8577640297
        0.2465408876        0.5300525597      -20.7530834798
        0.2465408876        0.5446130088      -15.8709886175
        0.2465408876        0.5591734579      -11.5817369650
        0.2465408876        0.5737339070       -8.0843815766
        0.2465408876        0.5882943561       -5.4138095578
        0.2465408876        0.6028548052       -3.4881605731
        0.2465408876        0.6174152543       -2.1672643540
        0.2465408876        0.6319757034       -1.3001425562
        0.2465408876        0.6465361525       -0.7531544763
        0.2465408876        0.6610966015       -0.4209528456
        0.2465408876        0.6756570506       -0.2266954420
        0.2465408876        0.6902174997       -0.1174523091
        0.2465408876        0.7047779488       -0.0584690823
        0.2465408876        0.7193383979       -0.0279404977
        0.2465408876        0.7338988470       -0.0128101146
        0.2465408876        0.7484592961       -0.0056336686
        0.2465408876        0.7630197452       -0.0023765577
        0.2465408876        0.7775801943       -0.0009617596
        0.2465408876        0.7921406434       -0.0003734060
        0.2465408876        0.8067010925       -0.0001391134
        0.2465408876        0.8212615415       -0.0000497319
        0.2465408876        0.8358219906       -0.0000170616
        0.2465408876        0.8503824397       -0.0000056162
        0.2465408876        0.8649428888       -0.0000017729
        0.2465408876        0.8795033379        0.0000000000
        0.2465408876        0.8940637870        0.0000000000
        0.2465408876        0.9086242361        0.0000000000
        0.2465408876        0.9231846852        0.0000000000
        0.2465408876        0.9377451343        0.0000000000
        0.2465408876        0.9523055834        0.0000000000
        0.2465408876        0.9668660325        0.0000000000
        0.2465408876        0.9814264815        0.0000000000
        0.2465408876        0.9959869306        0.0000000000
        0.2465408876        1.0105473797        0.0000000000
        0.2465408876        1.0251078288        0.0000000000
        0.2465408876        1.0396682779        0.0000000000
        0.2465408876        1.0542287270        0.0000000000
        0.2465408876        1.0687891761        0.0000000000
        0.2465408876        1.0833496252        0.0000000000
        0.2465408876        1.0979100743        0.0000000000
        0.2465408876        1.1124705234        0.0000000000
        0.2465408876        1.1270309725        0.0000000000
        0.2465408876        1.1415914215        0.0000000000
        0.2465408876        1.1561518706        0.0000000000
        0.2465408876        1.1707123197        0.0000000000
        0.2465408876        1.1852727688        0.0000000000
        0.2465408876        1.1998332179        0.0000000000
        0.2465408876        1.2143936670        0.0000000000
        0.2465408876        1.2289541161        0.0000000000
        0.2465408876        1.2435145652        0.0000000000
        0.2465408876        1.2580750143        0.0000000000
        0.2465408876        1.2726354634        0.0000000000
        0.2465408876        1.2871959125        0.0000000000
        0.2465408876        1.3017563615        0.0000000000
        0.2465408876        1.3163168106        0.0000000000
        0.2465408876        1.3308772597        0.0000000000
        0.2465408876        1.3454377088        0.0000000000
        0.2465408876        1.3599981579        0.0000000000
        0.2465408876        1.3745586070        0.0000000000
        0.2465408876        1.3891190561        0.0000000000
        0.2465408876        1.4036795052        0.0000000000
        0.2465408876        1.4182399543        0.0000000000
        0.2465408876        1.4328004034        0.0000000000
        0.2465408876        1.4473608525        0.0000000000
        0.2465408876        1.4619213015        0.0000000000
        0.2465408876        1.4764817506        0.0000000000
        0.2465408876        1.4910421997        0.0000000000
        0.2465408876        1.5056026488        0.0000000000
        0.2465408876        1.5201630979        0.0000000000
        0.2465408876        1.5347235470        0.0000000000

        0.2612581710        0.0932390870       -0.0193984507
        0.2612581710        0.1077995361       -0.0519039073
        0.2612581710        0.1223599852       -0.1282754240
        0.2612581710        0.1369204343       -0.2930525562
        0.2612581710        0.1514808834       -0.6195030437
        0.2612581710        0.1660413325       -1.2133607820
        0.2612581710        0.1806017815       -2.2053990981
        0.2612581710        0.1951622306       -3.7276001918
        0.2612581710        0.2097226797       -5.8742687810
        0.2612581710        0.2242831288       -8.6596320326
        0.2612581710        0.2388435779      -11.9912643644
        0.2612581710        0.2534040270      -15.6767548687
        0.2612581710        0.2679644761      -19.4670807580
        0.2612581710        0.2825249252      -23.1210107640
        0.2612581710        0.2970853743      -26.4631786128
        0.2612581710        0.3116458234      -29.4129062507
        0.2612581710        0.3262062725      -31.9783278171
        0.2612581710        0.3407667215      -34.2280060944
        0.2612581710        0.3553271706      -36.2579186662
        0.2612581710        0.3698876197      -38.1636367432
        0.2612581710        0.3844480688      -40.0148662533
        0.2612581710        0.3990085179      -41.8243719827
        0.2612581710        0.4135689670      -43.5112337442
        0.2612581710        0.4281294161      -44.8740414213
        0.2612581710        0.4426898652      -45.5998305079
        0.2612581710        0.4572503143      -45.3271638573
        0.2612581710        0.4718107634      -43.7556589632
        0.2612581710        0.4863712125      -40.7632500565
        0.2612581710        0.5009316615      -36.4780141235
        0.2612581710        0.5154921106      -31.2670008557
        0.2612581710        0.5300525597      -25.6436664494
        0.2612581710        0.5446130088      -20.1344914949
        0.2612581710        0.5591734579      -15.1603544515
        0.2612581710        0.5737339070      -10.9727308129
        0.2612581710        0.5882943561       -7.6525943543
        0.2612581710        0.6028548052       -5.1524453126
        0.2612581710        0.6174152543       -3.3523056175
        0.2612581710        0.6319757034       -2.1074437053
        0.2612581710        0.6465361525       -1.2788785945
        0.2612581710        0.6610966015       -0.7480464182
        0.2612581710        0.6756570506       -0.4210967242
        0.2612581710        0.6902174997       -0.2278318063
        0.2612581710        0.7047779488       -0.1183625974
        0.2612581710        0.7193383979       -0.0590119386
        0.2612581710        0.7338988470       -0.0282281913
        0.2612581710        0.7484592961       -0.0129545430
        0.2612581710        0.7630197452       -0.0057039228
        0.2612581710        0.7775801943       -0.0024096847
        0.2612581710        0.7921406434       -0.0009767630
        0.2612581710        0.8067010925       -0.0003799096
        0.2612581710        0.8212615415       -0.0001417851
        0.2612581710        0.8358219906       -0.0000507761
        0.2612581710        0.8503824397       -0.0000174478
        0.2612581710        0.8649428888       -0.0000057514
        0.2612581710        0.8795033379       -0.0000018189
        0.2612581710        0.8940637870        0.0000000000
        0.2612581710        0.9086242361        0.0000000000
        0.2612581710        0.9231846852        0.0000000000
        0.2612581710        0.9377451343        0.0000000000
        0.2612581710        0.9523055834        0.0000000000
        0.2612581710        0.9668660325        0.0000000000
        0.2612581710        0.9814264815        0.0000000000
        0.2612581710        0.9959869306        0.0000000000
        0.2612581710        1.0105473797        0.0000000000
        0.2612581710        1.0251078288        0.0000000000
        0.2612581710        1.0396682779        0.0000000000
        0.2612581710        1.0542287270        0.0000000000
        0.2612581710        1.0687891761        0.0000000000
        0.2612581710        1.0833496252        0.0000000000
        0.2612581710        1.0979100743        0.0000000000
        0.2612581710        1.1124705234        0.0000000000
        0.2612581710        1.1270309725        0.0000000000
        0.2612581710        1.1415914215        0.0000000000
        0.2612581710        1.1561518706        0.0000000000
        0.2612581710        1.1707123197        0.0000000000
        0.2612581710        1.1852727688        0.0000000000
        0.2612581710        1.1998332179        0.0000000000
        0.2612581710        1.2143936670        0.0000000000
        0.2612581710        1.2289541161        0.0000000000
        0.2612581710        1.2435145652        0.0000000000
        0.2612581710        1.2580750143        0.0000000000
        0.2612581710        1.2726354634        0.0000000000
        0.2612581710        1.2871959125        0.0000000000
        0.2612581710        1.3017563615        0.0000000000
        0.2612581710        1.3163168106        0.0000000000
        0.2612581710        1.3308772597        0.0000000000
        0.2612581710        1.3454377088        0.0000000000
        0.2612581710        1.3599981579        0.0000000000
        0.2612581710        1.3745586070        0.0000000000
        0.2612581710        1.3891190561        0.0000000000
        0.2612581710        1.4036795052        0.0000000000
        0.2612581710        1.4182399543        0.0000000000
        0.2612581710        1.4328004034        0.0000000000
        0.2612581710        1.4473608525        0.0000000000
        0.2612581710        1.4619213015        0.0000000000
        0.2612581710        1.4764817506        0.0000000000
        0.2612581710        1.4910421997        0.0000000000
        0.2612581710        1.5056026488        0.0000000000
        0.2612581710        1.5201630979        0.0000000000
        0.2612581710        1.5347235470        0.0000000000

        0.2759754544        0.0932390870       -0.0263075578
        0.2759754544        0.1077995361       -0.0700549075
        0.2759754544        0.1223599852       -0.1722343783
        0.2759754544        0.1369204343       -0.3912260732
        0.2759754544        0.1514808834       -0.8217596582
        0.2759754544        0.1660413325       -1.5979285165
        0.2759754544        0.1806017815       -2.8806399772
        0.2759754544        0.1951622306       -4.8232949596
        0.2759754544        0.2097226797       -7.5190261327
        0.2759754544        0.2242831288      -10.9467438401
        0.2759754544        0.2388435779      -14.9429281587
        0.2759754544        0.2534040270      -19.2216230347
        0.2759754544        0.2679644761      -23.4440271731
        0.2759754544        0.2825249252      -27.3119793697
        0.2759754544        0.2970853743      -30.6446669785
        0.2759754544        0.3116458234      -33.4067864058
        0.2759754544        0.3262062725      -35.6837408334
        0.2759754544        0.3407667215      -37.6261004745
        0.2759754544        0.3553271706      -39.3938560027
        0.2759754544        0.3698876197      -41.1184626315
        0.2759754544        0.3844480688      -42.8803147431
        0.2759754544        0.3990085179      -44.6881220324
        0.2759754544        0.4135689670      -46.4528084474
        0.2759754544        0.4281294161      -47.9661933310
        0.2759754544        0.4426898652      -48.9086439746
        0.2759754544        0.4572503143      -48.9061012953
        0.2759754544        0.4718107634      -47.6330400123
        0.2759754544        0.4863712125      -44.9271617177
        0.2759754544        0.5009316615      -40.8653094581
        0.2759754544        0.5154921106      -35.7625496897
        0.2759754544        0.5300525597      -30.0925801504
        0.2759754544        0.5446130088      -24.3652883566
        0.2759754544        0.5591734579      -19.0130940750
        0.2759754544        0.5737339070      -14.3245607821
        0.2759754544        0.5882943561      -10.4342933724
        0.2759754544        0.6028548052       -7.3527107646
        0.2759754544        0.6174152543       -5.0103886339
        0.2759754544        0.6319757034       -3.2978633339
        0.2759754544        0.6465361525       -2.0933680831
        0.2759754544        0.6610966015       -1.2794072628
        0.2759754544        0.6756570506       -0.7518470921
        0.2759754544        0.6902174997       -0.4244070990
        0.2759754544        0.7047779488       -0.2299909418
        0.2759754544        0.7193383979       -0.1196153064
        0.2759754544        0.7338988470       -0.0596984205
        0.2759754544        0.7484592961       -0.0285906727
        0.2759754544        0.7630197452       -0.0131389217
        0.2759754544        0.7775801943       -0.0057936088
        0.2759754544        0.7921406434       -0.0024511331
        0.2759754544        0.8067010925       -0.0009949568
        0.2759754544        0.8212615415       -0.0003874925
        0.2759754544        0.8358219906       -0.0001448003
        0.2759754544        0.8503824397       -0.0000519195
        0.2759754544        0.8649428888       -0.0000178602
        0.2759754544        0.8795033379       -0.0000058940
        0.2759754544        0.8940637870       -0.0000018645
        0.2759754544        0.9086242361        0.0000000000
        0.2759754544        0.9231846852        0.0000000000
        0.2759754544        0.9377451343        0.0000000000
        0.2759754544        0.9523055834        0.0000000000
        0.2759754544        0.9668660325        0.0000000000
        0.2759754544        0.9814264815        0.0000000000
        0.2759754544        0.9959869306        0.0000000000
        0.2759754544        1.0105473797        0.0000000000
        0.2759754544        1.0251078288        0.0000000000
        0.2759754544        1.0396682779        0.0000000000
        0.2759754544        1.0542287270        0.0000000000
        0.2759754544        1.0687891761        0.0000000000
        0.2759754544        1.0833496252        0.0000000000
        0.2759754544        1.0979100743        0.0000000000
        0.2759754544        1.1124705234        0.0000000000
        0.2759754544        1.1270309725        0.0000000000
        0.2759754544        1.1415914215        0.0000000000
        0.2759754544        1.1561518706        0.0000000000
        0.2759754544        1.1707123197        0.0000000000
        0.2759754544        1.1852727688        0.0000000000
        0.2759754544        1.1998332179        0.0000000000
        0.2759754544        1.2143936670        0.0000000000
        0.2759754544        1.2289541161        0.0000000000
        0.2759754544        1.2435145652        0.0000000000
        0.2759754544        1.2580750143        0.0000000000
        0.2759754544        1.2726354634        0.0000000000
        0.2759754544        1.2871959125        0.0000000000
        0.2759754544        1.3017563615        0.0000000000
        0.2759754544        1.3163168106        0.0000000000
        0.2759754544        1.3308772597        0.0000000000
        0.2759754544        1.3454377088        0.0000000000
        0.2759754544        1.3599981579        0.0000000000
        0.2759754544        1.3745586070        0.0000000000
        0.2759754544        1.3891190561        0.0000000000
        0.2759754544        1.4036795052        0.0000000000
        0.2759754544        1.4182399543        0.0000000000
        0.2759754544        1.4328004034        0.0000000000
        0.2759754544        1.4473608525        0.0000000000
        0.2759754544        1.4619213015        0.0000000000
        0.2759754544        1.4764817506        0.0000000000
        0.2759754544        1.4910421997        0.0000000000
        0.2759754544        1.5056026488        0.0000000000
        0.2759754544        1.5201630979        0.0000000000
        0.2759754544        1.5347235470        0.0000000000

        0.2906927377        0.0932390870       -0.0340930250
        0.2906927377        0.1077995361       -0.0903685904
        0.2906927377        0.1223599852       -0.2210661678
        0.2906927377        0.1369204343       -0.4993905156
        0.2906927377        0.1514808834       -1.0425583096
        0.2906927377        0.1660413325       -2.0133651514
        0.2906927377        0.1806017815       -3.6012174664
        0.2906927377        0.1951622306       -5.9756874377
        0.2906927377        0.2097226797       -9.2186276632
        0.2906927377        0.2242831288      -13.2588855178
        0.2906927377        0.2388435779      -17.8450430172
        0.2906927377        0.2534040270      -22.5836051450
        0.2906927377        0.2679644761      -27.0404922606
        0.2906927377        0.2825249252      -30.8676284261
        0.2906927377        0.2970853743      -33.8983682845
        0.2906927377        0.3116458234      -36.1704322352
        0.2906927377        0.3262062725      -37.8744198066
        0.2906927377        0.3407667215      -39.2631578301
        0.2906927377        0.3553271706      -40.5681972577
        0.2906927377        0.3698876197      -41.9515581910
        0.2906927377        0.3844480688      -43.4909511101
        0.2906927377        0.3990085179      -45.1778289558
        0.2906927377        0.4135689670      -46.9107937452
        0.2906927377        0.4281294161      -48.4859215481
        0.2906927377        0.4426898652      -49.6035680036
        0.2906927377        0.4572503143      -49.9126588232
        0.2906927377        0.4718107634      -49.0947038510
        0.2906927377        0.4863712125      -46.9621945254
        0.2906927377        0.5009316615      -43.5292614635
        0.2906927377        0.5154921106      -39.0204070486
        0.2906927377        0.5300525597      -33.8126790860
        0.2906927377        0.5446130088      -28.3388805114
        0.2906927377        0.5591734579      -22.9937483334
        0.2906927377        0.5737339070      -18.0748385844
        0.2906927377        0.5882943561      -13.7658911303
        0.2906927377        0.6028548052      -10.1502384657
        0.2906927377        0.6174152543       -7.2356721526
        0.2906927377        0.6319757034       -4.9780124451
        0.2906927377        0.6465361525       -3.2996011444
        0.2906927377        0.6610966015       -2.1041317853
        0.2906927377        0.6756570506       -1.2895620509
        0.2906927377        0.6902174997       -0.7590828275
        0.2906927377        0.7047779488       -0.4290028411
        0.2906927377        0.7193383979       -0.2327424282
        0.2906927377        0.7338988470       -0.1211946991
        0.2906927377        0.7484592961       -0.0605665243
        0.2906927377        0.7630197452       -0.0290444649
        0.2906927377        0.7775801943       -0.0133634289
        0.2906927377        0.7921406434       -0.0058986853
        0.2906927377        0.8067010925       -0.0024978657
        0.2906927377        0.8212615415       -0.0010148063
        0.2906927377        0.8358219906       -0.0003955836
        0.2906927377        0.8503824397       -0.0001479623
        0.2906927377        0.8649428888       -0.0000530955
        0.2906927377        0.8795033379       -0.0000182745
        0.2906927377        0.8940637870       -0.0000060280
        0.2906927377        0.9086242361       -0.0000019038
        0.2906927377        0.9231846852        0.0000000000
        0.2906927377        0.9377451343        0.0000000000
        0.2906927377        0.9523055834        0.0000000000
        0.2906927377        0.9668660325        0.0000000000
        0.2906927377        0.9814264815        0.0000000000
        0.2906927377        0.9959869306        0.0000000000
        0.2906927377        1.0105473797        0.0000000000
        0.2906927377        1.0251078288        0.0000000000
        0.2906927377        1.0396682779        0.0000000000
        0.2906927377        1.0542287270        0.0000000000
        0.2906927377        1.0687891761        0.0000000000
        0.2906927377        1.0833496252        0.0000000000
        0.2906927377        1.0979100743        0.0000000000
        0.2906927377        1.1124705234        0.0000000000
        0.2906927377        1.1270309725        0.0000000000
        0.2906927377        1.1415914215        0.0000000000
        0.2906927377        1.1561518706        0.0000000000
        0.2906927377        1.1707123197        0.0000000000
        0.2906927377        1.1852727688        0.0000000000
        0.2906927377        1.1998332179        0.0000000000
        0.2906927377        1.2143936670        0.0000000000
        0.2906927377        1.2289541161        0.0000000000
        0.2906927377        1.2435145652        0.0000000000
        0.2906927377        1.2580750143        0.0000000000
        0.2906927377        1.2726354634        0.0000000000
        0.2906927377        1.2871959125        0.0000000000
        0.2906927377        1.3017563615        0.0000000000
        0.2906927377        1.3163168106        0.0000000000
        0.2906927377        1.3308772597        0.0000000000
        0.2906927377        1.3454377088        0.0000000000
        0.2906927377        1.3599981579        0.0000000000
        0.2906927377        1.3745586070        0.0000000000
        0.2906927377        1.3891190561        0.0000000000
        0.2906927377        1.4036795052        0.0000000000
        0.2906927377        1.4182399543        0.0000000000
        0.2906927377        1.4328004034        0.0000000000
        0.2906927377        1.4473608525        0.0000000000
        0.2906927377        1.4619213015        0.0000000000
        0.2906927377        1.4764817506        0.0000000000
        0.2906927377        1.4910421997        0.0000000000
        0.2906927377        1.5056026488        0.0000000000
        0.2906927377        1.5201630979        0.0000000000
        0.2906927377        1.5347235470        0.0000000000

        0.3054100211        0.0932390870       -0.0424320034
        0.3054100211        0.1077995361       -0.1119798797
        0.3054100211        0.1223599852       -0.2726390211
        0.3054100211        0.1369204343       -0.6127154409
        0.3054100211        0.1514808834       -1.2718377755
        0.3054100211        0.1660413325       -2.4404185226
        0.3054100211        0.1806017815       -4.3333213765
        0.3054100211        0.1951622306       -7.1303715665
        0.3054100211        0.2097226797      -10.8930729244
        0.3054100211        0.2242831288      -15.4890681547
        0.3054100211        0.2388435779      -20.5685807924
        0.3054100211        0.2534040270      -25.6247056621
        0.3054100211        0.2679644761      -30.1304188251
        0.3054100211        0.2825249252      -33.6997776227
        0.3054100211        0.2970853743      -36.2002516590
        0.3054100211        0.3116458234      -37.7654725570
        0.3054100211        0.3262062725      -38.7105943452
        0.3054100211        0.3407667215      -39.4009252119
        0.3054100211        0.3553271706      -40.1379885472
        0.3054100211        0.3698876197      -41.1022032321
        0.3054100211        0.3844480688      -42.3507276070
        0.3054100211        0.3990085179      -43.8414000128
        0.3054100211        0.4135689670      -45.4531859256
        0.3054100211        0.4281294161      -46.9935962490
        0.3054100211        0.4426898652      -48.2057332990
        0.3054100211        0.4572503143      -48.7952733668
        0.3054100211        0.4718107634      -48.4859150550
        0.3054100211        0.4863712125      -47.0896727014
        0.3054100211        0.5009316615      -44.5625521954
        0.3054100211        0.5154921106      -41.0191436579
        0.3054100211        0.5300525597      -36.7002623131
        0.3054100211        0.5446130088      -31.9115177953
        0.3054100211        0.5591734579      -26.9613518601
        0.3054100211        0.5737339070      -22.1194707943
        0.3054100211        0.5882943561      -17.5994712985
        0.3054100211        0.6028548052      -13.5565135734
        0.3054100211        0.6174152543      -10.0892005156
        0.3054100211        0.6319757034       -7.2411421052
        0.3054100211        0.6465361525       -5.0040876125
        0.3054100211        0.6610966015       -3.3259922562
        0.3054100211        0.6756570506       -2.1246075365
        0.3054100211        0.6902174997       -1.3037839078
        0.3054100211        0.7047779488       -0.7683876634
        0.3054100211        0.7193383979       -0.4348160216
        0.3054100211        0.7338988470       -0.2362007675
        0.3054100211        0.7484592961       -0.1231406268
        0.3054100211        0.7630197452       -0.0615978901
        0.3054100211        0.7775801943       -0.0295598371
        0.3054100211        0.7921406434       -0.0136075839
        0.3054100211        0.8067010925       -0.0060092792
        0.3054100211        0.8212615415       -0.0025461004
        0.3054100211        0.8358219906       -0.0010351070
        0.3054100211        0.8503824397       -0.0004037782
        0.3054100211        0.8649428888       -0.0001510898
        0.3054100211        0.8795033379       -0.0000542066
        0.3054100211        0.8940637870       -0.0000186298
        0.3054100211        0.9086242361       -0.0000061273
        0.3054100211        0.9231846852       -0.0000019261
        0.3054100211        0.9377451343        0.0000000000
        0.3054100211        0.9523055834        0.0000000000
        0.3054100211        0.9668660325        0.0000000000
        0.3054100211        0.9814264815        0.0000000000
        0.3054100211        0.9959869306        0.0000000000
        0.3054100211        1.0105473797        0.0000000000
        0.3054100211        1.0251078288        0.0000000000
        0.3054100211        1.0396682779        0.0000000000
        0.3054100211        1.0542287270        0.0000000000
        0.3054100211        1.0687891761        0.0000000000
        0.3054100211        1.0833496252        0.0000000000
        0.3054100211        1.0979100743        0.0000000000
        0.3054100211        1.1124705234        0.0000000000
        0.3054100211        1.1270309725        0.0000000000
        0.3054100211        1.1415914215        0.0000000000
        0.3054100211        1.1561518706        0.0000000000
        0.3054100211        1.1707123197        0.0000000000
        0.3054100211        1.1852727688        0.0000000000
        0.3054100211        1.1998332179        0.0000000000
        0.3054100211        1.2143936670        0.0000000000
        0.3054100211        1.2289541161        0.0000000000
        0.3054100211        1.2435145652        0.0000000000
        0.3054100211        1.2580750143        0.0000000000
        0.3054100211        1.2726354634        0.0000000000
        0.3054100211        1.2871959125        0.0000000000
        0.3054100211        1.3017563615        0.0000000000
        0.3054100211        1.3163168106        0.0000000000
        0.3054100211        1.3308772597        0.0000000000
        0.3054100211        1.3454377088        0.0000000000
        0.3054100211        1.3599981579        0.0000000000
        0.3054100211        1.3745586070        0.0000000000
        0.3054100211        1.3891190561        0.0000000000
        0.3054100211        1.4036795052        0.0000000000
        0.3054100211        1.4182399543        0.0000000000
        0.3054100211        1.4328004034        0.0000000000
        0.3054100211        1.4473608525        0.0000000000
        0.3054100211        1.4619213015        0.0000000000
        0.3054100211        1.4764817506        0.0000000000
        0.3054100211        1.4910421997        0.0000000000
        0.3054100211        1.5056026488        0.0000000000
        0.3054100211        1.5201630979        0.0000000000
        0.3054100211        1.5347235470        0.0000000000

        0.3201273045        0.0932390870       -0.0509864199
        0.3201273045        0.1077995361       -0.1340078186
        0.3201273045        0.1223599852       -0.3248447369
        0.3201273045        0.1369204343       -0.7265724723
        0.3201273045        0.1514808834       -1.5002910986
        0.3201273045        0.1660413325       -2.8619900125
        0.3201273045        0.1806017815       -5.0483667858
        0.3201273045        0.1951622306       -8.2441571196
        0.3201273045        0.2097226797      -12.4840998575
        0.3201273045        0.2242831288      -17.5688280175
        0.3201273045        0.2388435779      -23.0474911393
        0.3201273045        0.2534040270      -28.3025380548
        0.3201273045        0.2679644761      -32.7233173252
        0.3201273045        0.2825249252      -35.9007191031
        0.3201273045        0.2970853743      -37.7529979083
        0.3201273045        0.3116458234      -38.5237441960
        0.3201273045        0.3262062725      -38.6599545859
        0.3201273045        0.3407667215      -38.6376887162
        0.3201273045        0.3553271706      -38.8179524125
        0.3201273045        0.3698876197      -39.3828719213
        0.3201273045        0.3844480688      -40.3502750382
        0.3201273045        0.3990085179      -41.6282910849
        0.3201273045        0.4135689670      -43.0673832098
        0.3201273045        0.4281294161      -44.4882796021
        0.3201273045        0.4426898652      -45.6906112016
        0.3201273045        0.4572503143      -46.4610674716
        0.3201273045        0.4718107634      -46.5956504023
        0.3201273045        0.4863712125      -45.9348632814
        0.3201273045        0.5009316615      -44.3967966261
        0.3201273045        0.5154921106      -41.9916445788
        0.3201273045        0.5300525597      -38.8124540917
        0.3201273045        0.5446130088      -35.0110244206
        0.3201273045        0.5591734579      -30.7734588822
        0.3201273045        0.5737339070      -26.3037964443
        0.3201273045        0.5882943561      -21.8134747782
        0.3201273045        0.6028548052      -17.5089340416
        0.3201273045        0.6174152543      -13.5730932916
        0.3201273045        0.6319757034      -10.1441241239
        0.3201273045        0.6465361525       -7.2996810721
        0.3201273045        0.6610966015       -5.0531962458
        0.3201273045        0.6756570506       -3.3631833342
        0.3201273045        0.6902174997       -2.1511793740
        0.3201273045        0.7047779488       -1.3218641342
        0.3201273045        0.7193383979       -0.7800471384
        0.3201273045        0.7338988470       -0.4418900201
        0.3201273045        0.7484592961       -0.2402231633
        0.3201273045        0.7630197452       -0.1252876226
        0.3201273045        0.7775801943       -0.0626811324
        0.3201273045        0.7921406434       -0.0300819633
        0.3201273045        0.8067010925       -0.0138505919
        0.3201273045        0.8212615415       -0.0061190527
        0.3201273045        0.8358219906       -0.0025940218
        0.3201273045        0.8503824397       -0.0010550338
        0.3201273045        0.8649428888       -0.0004114979
        0.3201273045        0.8795033379       -0.0001538060
        0.3201273045        0.8940637870       -0.0000550382
        0.3201273045        0.9086242361       -0.0000188368
        0.3201273045        0.9231846852       -0.0000061597
        0.3201273045        0.9377451343       -0.0000019233
        0.3201273045        0.9523055834        0.0000000000
        0.3201273045        0.9668660325        0.0000000000
        0.3201273045        0.9814264815        0.0000000000
        0.3201273045        0.9959869306        0.0000000000
        0.3201273045        1.0105473797        0.0000000000
        0.3201273045        1.0251078288        0.0000000000
        0.3201273045        1.0396682779        0.0000000000
        0.3201273045        1.0542287270        0.0000000000
        0.3201273045        1.0687891761        0.0000000000
        0.3201273045        1.0833496252        0.0000000000
        0.3201273045        1.0979100743        0.0000000000
        0.3201273045        1.1124705234        0.0000000000
        0.3201273045        1.1270309725        0.0000000000
        0.3201273045        1.1415914215        0.0000000000
        0.3201273045        1.1561518706        0.0000000000
        0.3201273045        1.1707123197        0.0000000000
        0.3201273045        1.1852727688        0.0000000000
        0.3201273045        1.1998332179        0.0000000000
        0.3201273045        1.2143936670        0.0000000000
        0.3201273045        1.2289541161        0.0000000000
        0.3201273045        1.2435145652        0.0000000000
        0.3201273045        1.2580750143        0.0000000000
        0.3201273045        1.2726354634        0.0000000000
        0.3201273045        1.2871959125        0.0000000000
        0.3201273045        1.3017563615        0.0000000000
        0.3201273045        1.3163168106        0.0000000000
        0.3201273045        1.3308772597        0.0000000000
        0.3201273045        1.3454377088        0.0000000000
        0.3201273045        1.3599981579        0.0000000000
        0.3201273045        1.3745586070        0.0000000000
        0.3201273045        1.3891190561        0.0000000000
        0.3201273045        1.4036795052        0.0000000000
        0.3201273045        1.4182399543        0.0000000000
        0.3201273045        1.4328004034        0.0000000000
        0.3201273045        1.4473608525        0.0000000000
        0.3201273045        1.4619213015        0.0000000000
        0.3201273045        1.4764817506        0.0000000000
        0.3201273045        1.4910421997        0.0000000000
        0.3201273045        1.5056026488        0.0000000000
        0.3201273045        1.5201630979        0.0000000000
        0.3201273045        1.5347235470        0.0000000000

        0.3348445878        0.0932390870       -0.0594652867
        0.3348445878        0.1077995361       -0.1557187855
        0.3348445878        0.1223599852       -0.3759895786
        0.3348445878        0.1369204343       -0.8373892154
        0.3348445878        0.1514808834       -1.7210606141
        0.3348445878        0.1660413325       -3.2661727283
        0.3348445878        0.1806017815       -5.7278571339
        0.3348445878        0.1951622306       -9.2918730530
        0.3348445878        0.2097226797      -13.9631029907
        0.3348445878        0.2242831288      -19.4747819643
        0.3348445878        0.2388435779      -25.2791560713
        0.3348445878        0.2534040270      -30.6575096070
        0.3348445878        0.2679644761      -34.9291249870
        0.3348445878        0.2825249252      -37.6761012501
        0.3348445878        0.2970853743      -38.8784089112
        0.3348445878        0.3116458234      -38.8935245208
        0.3348445878        0.3262062725      -38.2957889931
        0.3348445878        0.3407667215      -37.6602080335
        0.3348445878        0.3553271706      -37.3910735901
        0.3348445878        0.3698876197      -37.6550128346
        0.3348445878        0.3844480688      -38.4150074375
        0.3348445878        0.3990085179      -39.5172353921
        0.3348445878        0.4135689670      -40.7754654117
        0.3348445878        0.4281294161      -42.0201839688
        0.3348445878        0.4426898652      -43.1099722936
        0.3348445878        0.4572503143      -43.9223600012
        0.3348445878        0.4718107634      -44.3438998875
        0.3348445878        0.4863712125      -44.2694456154
        0.3348445878        0.5009316615      -43.6090711052
        0.3348445878        0.5154921106      -42.2963418234
        0.3348445878        0.5300525597      -40.2949490983
        0.3348445878        0.5446130088      -37.6060604521
        0.3348445878        0.5591734579      -34.2791155686
        0.3348445878        0.5737339070      -30.4231384878
        0.3348445878        0.5882943561      -26.2097519071
        0.3348445878        0.6028548052      -21.8596225094
        0.3348445878        0.6174152543      -17.6118551833
        0.3348445878        0.6319757034      -13.6852407094
        0.3348445878        0.6465361525      -10.2445574227
        0.3348445878        0.6610966015       -7.3821077675
        0.3348445878        0.6756570506       -5.1173521845
        0.3348445878        0.6902174997       -3.4107211198
        0.3348445878        0.7047779488       -2.1844491629
        0.3348445878        0.7193383979       -1.3436683696
        0.3348445878        0.7338988470       -0.7933722193
        0.3348445878        0.7484592961       -0.4494961645
        0.3348445878        0.7630197452       -0.2443098487
        0.3348445878        0.7775801943       -0.1273806456
        0.3348445878        0.7921406434       -0.0637174590
        0.3348445878        0.8067010925       -0.0305827008
        0.3348445878        0.8212615415       -0.0140862764
        0.3348445878        0.8358219906       -0.0062255446
        0.3348445878        0.8503824397       -0.0026391128
        0.3348445878        0.8649428888       -0.0010723844
        0.3348445878        0.8795033379       -0.0004173291
        0.3348445878        0.8940637870       -0.0001553881
        0.3348445878        0.9086242361       -0.0000553081
        0.3348445878        0.9231846852       -0.0000188056
        0.3348445878        0.9377451343       -0.0000061066
        0.3348445878        0.9523055834       -0.0000018939
        0.3348445878        0.9668660325        0.0000000000
        0.3348445878        0.9814264815        0.0000000000
        0.3348445878        0.9959869306        0.0000000000
        0.3348445878        1.0105473797        0.0000000000
        0.3348445878        1.0251078288        0.0000000000
        0.3348445878        1.0396682779        0.0000000000
        0.3348445878        1.0542287270        0.0000000000
        0.3348445878        1.0687891761        0.0000000000
        0.3348445878        1.0833496252        0.0000000000
        0.3348445878        1.0979100743        0.0000000000
        0.3348445878        1.1124705234        0.0000000000
        0.3348445878        1.1270309725        0.0000000000
        0.3348445878        1.1415914215        0.0000000000
        0.3348445878        1.1561518706        0.0000000000
        0.3348445878        1.1707123197        0.0000000000
        0.3348445878        1.1852727688        0.0000000000
        0.3348445878        1.1998332179        0.0000000000
        0.3348445878        1.2143936670        0.0000000000
        0.3348445878        1.2289541161        0.0000000000
        0.3348445878        1.2435145652        0.0000000000
        0.3348445878        1.2580750143        0.0000000000
        0.3348445878        1.2726354634        0.0000000000
        0.3348445878        1.2871959125        0.0000000000
        0.3348445878        1.3017563615        0.0000000000
        0.3348445878        1.3163168106        0.0000000000
        0.3348445878        1.3308772597        0.0000000000
        0.3348445878        1.3454377088        0.0000000000
        0.3348445878        1.3599981579        0.0000000000
        0.3348445878        1.3745586070        0.0000000000
        0.3348445878        1.3891190561        0.0000000000
        0.3348445878        1.4036795052        0.0000000000
        0.3348445878        1.4182399543        0.0000000000
        0.3348445878        1.4328004034        0.0000000000
        0.3348445878        1.4473608525        0.0000000000
        0.3348445878        1.4619213015        0.0000000000
        0.3348445878        1.4764817506        0.0000000000
        0.3348445878        1.4910421997        0.0000000000
        0.3348445878        1.5056026488        0.0000000000
        0.3348445878        1.5201630979        0.0000000000
        0.3348445878        1.5347235470        0.0000000000

        0.3495618712        0.0932390870       -0.0676543414
        0.3495618712        0.1077995361       -0.1765998777
        0.3495618712        0.1223599852       -0.4249586750
        0.3495618712        0.1369204343       -0.9429791391
        0.3495618712        0.1514808834       -1.9303196607
        0.3495618712        0.1660413325       -3.6471165140
        0.3495618712        0.1806017815       -6.3643478109
        0.3495618712        0.1951622306      -10.2667359773
        0.3495618712        0.2097226797      -15.3292848187
        0.3495618712        0.2242831288      -21.2215525010
        0.3495618712        0.2388435779      -27.3073767314
        0.3495618712        0.2534040270      -32.7795177249
        0.3495618712        0.2679644761      -36.9012353568
        0.3495618712        0.2825249252      -39.2570467693
        0.3495618712        0.2970853743      -39.8929253013
        0.3495618712        0.3116458234      -39.2755446207
        0.3495618712        0.3262062725      -38.0939413932
        0.3495618712        0.3407667215      -37.0050796868
        0.3495618712        0.3553271706      -36.4397143073
        0.3495618712        0.3698876197      -36.5356762139
        0.3495618712        0.3844480688      -37.1922542771
        0.3495618712        0.3990085179      -38.1877751094
        0.3495618712        0.4135689670      -39.2936913866
        0.3495618712        0.4281294161      -40.3430232189
        0.3495618712        0.4426898652      -41.2451184630
        0.3495618712        0.4572503143      -41.9629390063
        0.3495618712        0.4718107634      -42.4765913915
        0.3495618712        0.4863712125      -42.7515414453
        0.3495618712        0.5009316615      -42.7204317698
        0.3495618712        0.5154921106      -42.2806685829
        0.3495618712        0.5300525597      -41.3076401951
        0.3495618712        0.5446130088      -39.6822915329
        0.3495618712        0.5591734579      -37.3280306725
        0.3495618712        0.5737339070      -34.2460639561
        0.3495618712        0.5882943561      -30.5351323467
        0.3495618712        0.6028548052      -26.3856432232
        0.3495618712        0.6174152543      -22.0484147968
        0.3495618712        0.6319757034      -17.7886984754
        0.3495618712        0.6465361525      -13.8407876387
        0.3495618712        0.6610966015      -10.3757618529
        0.3495618712        0.6756570506       -7.4878175946
        0.3495618712        0.6902174997       -5.1976954014
        0.3495618712        0.7047779488       -3.4677002831
        0.3495618712        0.7193383979       -2.2219538748
        0.3495618712        0.7338988470       -1.3666051287
        0.3495618712        0.7484592961       -0.8065064402
        0.3495618712        0.7630197452       -0.4566370453
        0.3495618712        0.7775801943       -0.2480609050
        0.3495618712        0.7921406434       -0.1293116621
        0.3495618712        0.8067010925       -0.0646938639
        0.3495618712        0.8212615415       -0.0310609447
        0.3495618712        0.8358219906       -0.0143072614
        0.3495618712        0.8503824397       -0.0063186725
        0.3495618712        0.8649428888       -0.0026733668
        0.3495618712        0.8795033379       -0.0010825543
        0.3495618712        0.8940637870       -0.0004191978
        0.3495618712        0.9086242361       -0.0001551286
        0.3495618712        0.9231846852       -0.0000548445
        0.3495618712        0.9377451343       -0.0000185271
        0.3495618712        0.9523055834       -0.0000059832
        0.3495618712        0.9668660325       -0.0000018478
        0.3495618712        0.9814264815        0.0000000000
        0.3495618712        0.9959869306        0.0000000000
        0.3495618712        1.0105473797        0.0000000000
        0.3495618712        1.0251078288        0.0000000000
        0.3495618712        1.0396682779        0.0000000000
        0.3495618712        1.0542287270        0.0000000000
        0.3495618712        1.0687891761        0.0000000000
        0.3495618712        1.0833496252        0.0000000000
        0.3495618712        1.0979100743        0.0000000000
        0.3495618712        1.1124705234        0.0000000000
        0.3495618712        1.1270309725        0.0000000000
        0.3495618712        1.1415914215        0.0000000000
        0.3495618712        1.1561518706        0.0000000000
        0.3495618712        1.1707123197        0.0000000000
        0.3495618712        1.1852727688        0.0000000000
        0.3495618712        1.1998332179        0.0000000000
        0.3495618712        1.2143936670        0.0000000000
        0.3495618712        1.2289541161        0.0000000000
        0.3495618712        1.2435145652        0.0000000000
        0.3495618712        1.2580750143        0.0000000000
        0.3495618712        1.2726354634        0.0000000000
        0.3495618712        1.2871959125        0.0000000000
        0.3495618712        1.3017563615        0.0000000000
        0.3495618712        1.3163168106        0.0000000000
        0.3495618712        1.3308772597        0.0000000000
        0.3495618712        1.3454377088        0.0000000000
        0.3495618712        1.3599981579        0.0000000000
        0.3495618712        1.3745586070        0.0000000000
        0.3495618712        1.3891190561        0.0000000000
        0.3495618712        1.4036795052        0.0000000000
        0.3495618712        1.4182399543        0.0000000000
        0.3495618712        1.4328004034        0.0000000000
        0.3495618712        1.4473608525        0.0000000000
        0.3495618712        1.4619213015        0.0000000000
        0.3495618712        1.4764817506        0.0000000000
        0.3495618712        1.4910421997        0.0000000000
        0.3495618712        1.5056026488        0.0000000000
        0.3495618712        1.5201630979        0.0000000000
        0.3495618712        1.5347235470        0.0000000000

        0.3642791545        0.0932390870       -0.0753954926
        0.3642791545        0.1077995361       -0.1962990221
        0.3642791545        0.1223599852       -0.4710562469
        0.3642791545        0.1369204343       -1.0421497887
        0.3642791545        0.1514808834       -2.1263861497
        0.3642791545        0.1660413325       -4.0031702829
        0.3642791545        0.1806017815       -6.9578256066
        0.3642791545        0.1951622306      -11.1737601929
        0.3642791545        0.2097226797      -16.5984065290
        0.3642791545        0.2242831288      -22.8436856063
        0.3642791545        0.2388435779      -29.1949056303
        0.3642791545        0.2534040270      -34.7684023185
        0.3642791545        0.2679644761      -38.7824100481
        0.3642791545        0.2825249252      -40.8297684114
        0.3642791545        0.2970853743      -41.0203590081
        0.3642791545        0.3116458234      -39.9197084101
        0.3642791545        0.3262062725      -38.3157845606
        0.3642791545        0.3407667215      -36.9311318877
        0.3642791545        0.3553271706      -36.2106260569
        0.3642791545        0.3698876197      -36.2573844277
        0.3642791545        0.3844480688      -36.9065667498
        0.3642791545        0.3990085179      -37.8698529942
        0.3642791545        0.4135689670      -38.8742854295
        0.3642791545        0.4281294161      -39.7464995911
        0.3642791545        0.4426898652      -40.4310131436
        0.3642791545        0.4572503143      -40.9586700819
        0.3642791545        0.4718107634      -41.3917615003
        0.3642791545        0.4863712125      -41.7696089720
        0.3642791545        0.5009316615      -42.0701552886
        0.3642791545        0.5154921106      -42.1953658299
        0.3642791545        0.5300525597      -41.9827915691
        0.3642791545        0.5446130088      -41.2407728090
        0.3642791545        0.5591734579      -39.7986683132
        0.3642791545        0.5737339070      -37.5574936649
        0.3642791545        0.5882943561      -34.5244940759
        0.3642791545        0.6028548052      -30.8202909705
        0.3642791545        0.6174152543      -26.6575558888
        0.3642791545        0.6319757034      -22.3001733170
        0.3642791545        0.6465361525      -18.0166086084
        0.3642791545        0.6610966015      -14.0396885202
        0.3642791545        0.6756570506      -10.5398897605
        0.3642791545        0.6902174997       -7.6139828653
        0.3642791545        0.7047779488       -5.2873637824
        0.3642791545        0.7193383979       -3.5266075429
        0.3642791545        0.7338988470       -2.2579725290
        0.3642791545        0.7484592961       -1.3873975973
        0.3642791545        0.7630197452       -0.8180683510
        0.3642791545        0.7775801943       -0.4629520214
        0.3642791545        0.7921406434       -0.2514755178
        0.3642791545        0.8067010925       -0.1311184087
        0.3642791545        0.8212615415       -0.0656031513
        0.3642791545        0.8358219906       -0.0314801080
        0.3642791545        0.8503824397       -0.0144760321
        0.3642791545        0.8649428888       -0.0063733044
        0.3642791545        0.8795033379       -0.0026841387
        0.3642791545        0.8940637870       -0.0010806546
        0.3642791545        0.9086242361       -0.0004157962
        0.3642791545        0.9231846852       -0.0001529072
        0.3642791545        0.9377451343       -0.0000537721
        0.3642791545        0.9523055834       -0.0000180978
        0.3642791545        0.9668660325       -0.0000058341
        0.3642791545        0.9814264815       -0.0000018032
        0.3642791545        0.9959869306        0.0000000000
        0.3642791545        1.0105473797        0.0000000000
        0.3642791545        1.0251078288        0.0000000000
        0.3642791545        1.0396682779        0.0000000000
        0.3642791545        1.0542287270        0.0000000000
        0.3642791545        1.0687891761        0.0000000000
        0.3642791545        1.0833496252        0.0000000000
        0.3642791545        1.0979100743        0.0000000000
        0.3642791545        1.1124705234        0.0000000000
        0.3642791545        1.1270309725        0.0000000000
        0.3642791545        1.1415914215        0.0000000000
        0.3642791545        1.1561518706        0.0000000000
        0.3642791545        1.1707123197        0.0000000000
        0.3642791545        1.1852727688        0.0000000000
        0.3642791545        1.1998332179        0.0000000000
        0.3642791545        1.2143936670        0.0000000000
        0.3642791545        1.2289541161        0.0000000000
        0.3642791545        1.2435145652        0.0000000000
        0.3642791545        1.2580750143        0.0000000000
        0.3642791545        1.2726354634        0.0000000000
        0.3642791545        1.2871959125        0.0000000000
        0.3642791545        1.3017563615        0.0000000000
        0.3642791545        1.3163168106        0.0000000000
        0.3642791545        1.3308772597        0.0000000000
        0.3642791545        1.3454377088        0.0000000000
        0.3642791545        1.3599981579        0.0000000000
        0.3642791545        1.3745586070        0.0000000000
        0.3642791545        1.3891190561        0.0000000000
        0.3642791545        1.4036795052        0.0000000000
        0.3642791545        1.4182399543        0.0000000000
        0.3642791545        1.4328004034        0.0000000000
        0.3642791545        1.4473608525        0.0000000000
        0.3642791545        1.4619213015        0.0000000000
        0.3642791545        1.4764817506        0.0000000000
        0.3642791545        1.4910421997        0.0000000000
        0.3642791545        1.5056026488        0.0000000000
        0.3642791545        1.5201630979        0.0000000000
        0.3642791545        1.5347235470        0.0000000000

        0.3789964379        0.0932390870       -0.0825172437
        0.3789964379        0.1077995361       -0.2144367115
        0.3789964379        0.1223599852       -0.5135378757
        0.3789964379        0.1369204343       -1.1336354150
        0.3789964379        0.1514808834       -2.3074845051
        0.3789964379        0.1660413325       -4.3325687920
        0.3789964379        0.1806017815       -7.5080665123
        0.3789964379        0.1951622306      -12.0173071089
        0.3789964379        0.2097226797      -17.7841370824
        0.3789964379        0.2242831288      -24.3699726748
        0.3789964379        0.2388435779      -30.9909948071
        0.3789964379        0.2534040270      -36.6964066665
        0.3789964379        0.2679644761      -40.6652827938
        0.3789964379        0.2825249252      -42.4983003926
        0.3789964379        0.2970853743      -42.3614006238
        0.3789964379        0.3116458234      -40.9055081987
        0.3789964379        0.3262062725      -39.0025875781
        0.3789964379        0.3407667215      -37.4292388167
        0.3789964379        0.3553271706      -36.6399126277
        0.3789964379        0.3698876197      -36.7060846526
        0.3789964379        0.3844480688      -37.4067389823
        0.3789964379        0.3990085179      -38.3945226516
        0.3789964379        0.4135689670      -39.3535667870
        0.3789964379        0.4281294161      -40.0955574795
        0.3789964379        0.4426898652      -40.5814618335
        0.3789964379        0.4572503143      -40.8857330063
        0.3789964379        0.4718107634      -41.1313561667
        0.3789964379        0.4863712125      -41.4221731115
        0.3789964379        0.5009316615      -41.7911406137
        0.3789964379        0.5154921106      -42.1750556639
        0.3789964379        0.5300525597      -42.4195270157
        0.3789964379        0.5446130088      -42.3116385335
        0.3789964379        0.5591734579      -41.6310660345
        0.3789964379        0.5737339070      -40.2049505128
        0.3789964379        0.5882943561      -37.9507471834
        0.3789964379        0.6028548052      -34.8961228993
        0.3789964379        0.6174152543      -31.1735802208
        0.3789964379        0.6319757034      -26.9952642750
        0.3789964379        0.6465361525      -22.6169872019
        0.3789964379        0.6610966015      -18.2999144041
        0.3789964379        0.6756570506      -14.2760482754
        0.3789964379        0.6902174997      -10.7217963342
        0.3789964379        0.7047779488       -7.7427963145
        0.3789964379        0.7193383979       -5.3717333569
        0.3789964379        0.7338988470       -3.5784115811
        0.3789964379        0.7484592961       -2.2884387628
        0.3789964379        0.7630197452       -1.4049835110
        0.3789964379        0.7775801943       -0.8281813019
        0.3789964379        0.7921406434       -0.4687045093
        0.3789964379        0.8067010925       -0.2546187260
        0.3789964379        0.8212615415       -0.1327004735
        0.3789964379        0.8358219906       -0.0662993899
        0.3789964379        0.8503824397       -0.0317254150
        0.3789964379        0.8649428888       -0.0145273304
        0.3789964379        0.8795033379       -0.0063614153
        0.3789964379        0.8940637870       -0.0026629647
        0.3789964379        0.9086242361       -0.0010657442
        0.3789964379        0.9231846852       -0.0004079632
        0.3789964379        0.9377451343       -0.0001494941
        0.3789964379        0.9523055834       -0.0000524930
        0.3789964379        0.9668660325       -0.0000176793
        0.3789964379        0.9814264815       -0.0000057165
        0.3789964379        0.9959869306       -0.0000017764
        0.3789964379        1.0105473797        0.0000000000
        0.3789964379        1.0251078288        0.0000000000
        0.3789964379        1.0396682779        0.0000000000
        0.3789964379        1.0542287270        0.0000000000
        0.3789964379        1.0687891761        0.0000000000
        0.3789964379        1.0833496252        0.0000000000
        0.3789964379        1.0979100743        0.0000000000
        0.3789964379        1.1124705234        0.0000000000
        0.3789964379        1.1270309725        0.0000000000
        0.3789964379        1.1415914215        0.0000000000
        0.3789964379        1.1561518706        0.0000000000
        0.3789964379        1.1707123197        0.0000000000
        0.3789964379        1.1852727688        0.0000000000
        0.3789964379        1.1998332179        0.0000000000
        0.3789964379        1.2143936670        0.0000000000
        0.3789964379        1.2289541161        0.0000000000
        0.3789964379        1.2435145652        0.0000000000
        0.3789964379        1.2580750143        0.0000000000
        0.3789964379        1.2726354634        0.0000000000
        0.3789964379        1.2871959125        0.0000000000
        0.3789964379        1.3017563615        0.0000000000
        0.3789964379        1.3163168106        0.0000000000
        0.3789964379        1.3308772597        0.0000000000
        0.3789964379        1.3454377088        0.0000000000
        0.3789964379        1.3599981579        0.0000000000
        0.3789964379        1.3745586070        0.0000000000
        0.3789964379        1.3891190561        0.0000000000
        0.3789964379        1.4036795052        0.0000000000
        0.3789964379        1.4182399543        0.0000000000
        0.3789964379        1.4328004034        0.0000000000
        0.3789964379        1.4473608525        0.0000000000
        0.3789964379        1.4619213015        0.0000000000
        0.3789964379        1.4764817506        0.0000000000
        0.3789964379        1.4910421997        0.0000000000
        0.3789964379        1.5056026488        0.0000000000
        0.3789964379        1.5201630979        0.0000000000
        0.3789964379        1.5347235470        0.0000000000

        0.3937137213        0.0932390870       -0.0887402566
        0.3937137213        0.1077995361       -0.2303526796
        0.3937137213        0.1223599852       -0.5509865468
        0.3937137213        0.1369204343       -1.2146863068
        0.3937137213        0.1514808834       -2.4688199082
        0.3937137213        0.1660413325       -4.6278712910
        0.3937137213        0.1806017815       -8.0049622829
        0.3937137213        0.1951622306      -12.7857270303
        0.3937137213        0.2097226797      -18.8758911006
        0.3937137213        0.2242831288      -25.7946014047
        0.3937137213        0.2388435779      -32.6979983501
        0.3937137213        0.2534040270      -38.5748273286
        0.3937137213        0.2679644761      -42.5658751595
        0.3937137213        0.2825249252      -44.2729250622
        0.3937137213        0.2970853743      -43.9047086886
        0.3937137213        0.3116458234      -42.1816752837
        0.3937137213        0.3262062725      -40.0466798357
        0.3937137213        0.3407667215      -38.3246650516
        0.3937137213        0.3553271706      -37.4833220339
        0.3937137213        0.3698876197      -37.5740755988
        0.3937137213        0.3844480688      -38.3348512622
        0.3937137213        0.3990085179      -39.3720071981
        0.3937137213        0.4135689670      -40.3315963526
        0.3937137213        0.4281294161      -41.0038748030
        0.3937137213        0.4426898652      -41.3484699546
        0.3937137213        0.4572503143      -41.4581558291
        0.3937137213        0.4718107634      -41.4907014967
        0.3937137213        0.4863712125      -41.5960622727
        0.3937137213        0.5009316615      -41.8582701387
        0.3937137213        0.5154921106      -42.2630935043
        0.3937137213        0.5300525597      -42.6954387933
        0.3937137213        0.5446130088      -42.9639608290
        0.3937137213        0.5591734579      -42.8442353746
        0.3937137213        0.5737339070      -42.1277148360
        0.3937137213        0.5882943561      -40.6637676842
        0.3937137213        0.6028548052      -38.3866691893
        0.3937137213        0.6174152543      -35.3257214523
        0.3937137213        0.6319757034      -31.6009532539
        0.3937137213        0.6465361525      -27.4074972705
        0.3937137213        0.6610966015      -22.9904870019
        0.3937137213        0.6756570506      -18.6121981761
        0.3937137213        0.6902174997      -14.5154726391
        0.3937137213        0.7047779488      -10.8905629089
        0.3937137213        0.7193383979       -7.8534321954
        0.3937137213        0.7338988470       -5.4406303281
        0.3937137213        0.7484592961       -3.6203255779
        0.3937137213        0.7630197452       -2.3139195607
        0.3937137213        0.7775801943       -1.4204637995
        0.3937137213        0.7921406434       -0.8373194145
        0.3937137213        0.8067010925       -0.4737103162
        0.3937137213        0.8212615415       -0.2570204077
        0.3937137213        0.8358219906       -0.1336178541
        0.3937137213        0.8503824397       -0.0664996339
        0.3937137213        0.8649428888       -0.0316612902
        0.3937137213        0.8795033379       -0.0144155075
        0.3937137213        0.8940637870       -0.0062767293
        0.3937137213        0.9086242361       -0.0026147079
        0.3937137213        0.9231846852       -0.0010428611
        0.3937137213        0.9377451343       -0.0003986260
        0.3937137213        0.9523055834       -0.0001461805
        0.3937137213        0.9668660325       -0.0000514738
        0.3937137213        0.9814264815       -0.0000174169
        0.3937137213        0.9959869306       -0.0000056662
        0.3937137213        1.0105473797       -0.0000017713
        0.3937137213        1.0251078288        0.0000000000
        0.3937137213        1.0396682779        0.0000000000
        0.3937137213        1.0542287270        0.0000000000
        0.3937137213        1.0687891761        0.0000000000
        0.3937137213        1.0833496252        0.0000000000
        0.3937137213        1.0979100743        0.0000000000
        0.3937137213        1.1124705234        0.0000000000
        0.3937137213        1.1270309725        0.0000000000
        0.3937137213        1.1415914215        0.0000000000
        0.3937137213        1.1561518706        0.0000000000
        0.3937137213        1.1707123197        0.0000000000
        0.3937137213        1.1852727688        0.0000000000
        0.3937137213        1.1998332179        0.0000000000
        0.3937137213        1.2143936670        0.0000000000
        0.3937137213        1.2289541161        0.0000000000
        0.3937137213        1.2435145652        0.0000000000
        0.3937137213        1.2580750143        0.0000000000
        0.3937137213        1.2726354634        0.0000000000
        0.3937137213        1.2871959125        0.0000000000
        0.3937137213        1.3017563615        0.0000000000
        0.3937137213        1.3163168106        0.0000000000
        0.3937137213        1.3308772597        0.0000000000
        0.3937137213        1.3454377088        0.0000000000
        0.3937137213        1.3599981579        0.0000000000
        0.3937137213        1.3745586070        0.0000000000
        0.3937137213        1.3891190561        0.0000000000
        0.3937137213        1.4036795052        0.0000000000
        0.3937137213        1.4182399543        0.0000000000
        0.3937137213        1.4328004034        0.0000000000
        0.3937137213        1.4473608525        0.0000000000
        0.3937137213        1.4619213015        0.0000000000
        0.3937137213        1.4764817506        0.0000000000
        0.3937137213        1.4910421997        0.0000000000
        0.3937137213        1.5056026488        0.0000000000
        0.3937137213        1.5201630979        0.0000000000
        0.3937137213        1.5347235470        0.0000000000

        0.4084310046        0.0932390870       -0.0936020656
        0.4084310046        0.1077995361       -0.2429009780
        0.4084310046        0.1223599852       -0.5808004880
        0.4084310046        0.1369204343       -1.2798941218
        0.4084310046        0.1514808834       -2.6001081256
        0.4084310046        0.1660413325       -4.8712056037
        0.4084310046        0.1806017815       -8.4201551065
        0.4084310046        0.1951622306      -13.4379642409
        0.4084310046        0.2097226797      -19.8194182415
        0.4084310046        0.2242831288      -27.0519667097
        0.4084310046        0.2388435779      -34.2426976750
        0.4084310046        0.2534040270      -40.3267070595
        0.4084310046        0.2679644761      -44.4048756663
        0.4084310046        0.2825249252      -46.0685723406
        0.4084310046        0.2970853743      -45.5505894847
        0.4084310046        0.3116458234      -43.6211396610
        0.4084310046        0.3262062725      -41.2802786396
        0.4084310046        0.3407667215      -39.3986398113
        0.4084310046        0.3553271706      -38.4664062285
        0.4084310046        0.3698876197      -38.5328133720
        0.4084310046        0.3844480688      -39.3152840770
        0.4084310046        0.3990085179      -40.3907593592
        0.4084310046        0.4135689670      -41.3754108990
        0.4084310046        0.4281294161      -42.0350729413
        0.4084310046        0.4426898652      -42.3141448300
        0.4084310046        0.4572503143      -42.3018008973
        0.4084310046        0.4718107634      -42.1654425019
        0.4084310046        0.4863712125      -42.0785476572
        0.4084310046        0.5009316615      -42.1618330367
        0.4084310046        0.5154921106      -42.4481923403
        0.4084310046        0.5300525597      -42.8746456620
        0.4084310046        0.5446130088      -43.2981853896
        0.4084310046        0.5591734579      -43.5272186858
        0.4084310046        0.5737339070      -43.3579548909
        0.4084310046        0.5882943561      -42.6070326442
        0.4084310046        0.6028548052      -41.1368780145
        0.4084310046        0.6174152543      -38.8749995676
        0.4084310046        0.6319757034      -35.8290466044
        0.4084310046        0.6465361525      -32.0958565274
        0.4084310046        0.6610966015      -27.8587043210
        0.4084310046        0.6756570506      -23.3671631664
        0.4084310046        0.6902174997      -18.8997860270
        0.4084310046        0.7047779488      -14.7179922032
        0.4084310046        0.7193383979      -11.0246477704
        0.4084310046        0.7338988470       -7.9393759242
        0.4084310046        0.7484592961       -5.4955635046
        0.4084310046        0.7630197452       -3.6556819834
        0.4084310046        0.7775801943       -2.3363031798
        0.4084310046        0.7921406434       -1.4337376519
        0.4084310046        0.8067010925       -0.8442320799
        0.4084310046        0.8212615415       -0.4765545455
        0.4084310046        0.8358219906       -0.2576498285
        0.4084310046        0.8503824397       -0.1333200639
        0.4084310046        0.8649428888       -0.0659972903
        0.4084310046        0.8795033379       -0.0312540896
        0.4084310046        0.8940637870       -0.0141642571
        0.4084310046        0.9086242361       -0.0061473245
        0.4084310046        0.9231846852       -0.0025572624
        0.4084310046        0.9377451343       -0.0010206677
        0.4084310046        0.9523055834       -0.0003912049
        0.4084310046        0.9668660325       -0.0001440890
        0.4084310046        0.9814264815       -0.0000510205
        0.4084310046        0.9959869306       -0.0000173708
        0.4084310046        1.0105473797       -0.0000056834
        0.4084310046        1.0251078288       -0.0000017863
        0.4084310046        1.0396682779        0.0000000000
        0.4084310046        1.0542287270        0.0000000000
        0.4084310046        1.0687891761        0.0000000000
        0.4084310046        1.0833496252        0.0000000000
        0.4084310046        1.0979100743        0.0000000000
        0.4084310046        1.1124705234        0.0000000000
        0.4084310046        1.1270309725        0.0000000000
        0.4084310046        1.1415914215        0.0000000000
        0.4084310046        1.1561518706        0.0000000000
        0.4084310046        1.1707123197        0.0000000000
        0.4084310046        1.1852727688        0.0000000000
        0.4084310046        1.1998332179        0.0000000000
        0.4084310046        1.2143936670        0.0000000000
        0.4084310046        1.2289541161        0.0000000000
        0.4084310046        1.2435145652        0.0000000000
        0.4084310046        1.2580750143        0.0000000000
        0.4084310046        1.2726354634        0.0000000000
        0.4084310046        1.2871959125        0.0000000000
        0.4084310046        1.3017563615        0.0000000000
        0.4084310046        1.3163168106        0.0000000000
        0.4084310046        1.3308772597        0.0000000000
        0.4084310046        1.3454377088        0.0000000000
        0.4084310046        1.3599981579        0.0000000000
        0.4084310046        1.3745586070        0.0000000000
        0.4084310046        1.3891190561        0.0000000000
        0.4084310046        1.4036795052        0.0000000000
        0.4084310046        1.4182399543        0.0000000000
        0.4084310046        1.4328004034        0.0000000000
        0.4084310046        1.4473608525        0.0000000000
        0.4084310046        1.4619213015        0.0000000000
        0.4084310046        1.4764817506        0.0000000000
        0.4084310046        1.4910421997        0.0000000000
        0.4084310046        1.5056026488        0.0000000000
        0.4084310046        1.5201630979        0.0000000000
        0.4084310046        1.5347235470        0.0000000000

        0.4231482880        0.0932390870       -0.0964522518
        0.4231482880        0.1077995361       -0.2504257082
        0.4231482880        0.1223599852       -0.5991058487
        0.4231482880        0.1369204343       -1.3209329663
        0.4231482880        0.1514808834       -2.6849128805
        0.4231482880        0.1660413325       -5.0327748210
        0.4231482880        0.1806017815       -8.7040464990
        0.4231482880        0.1951622306      -13.8982150170
        0.4231482880        0.2097226797      -20.5083121054
        0.4231482880        0.2242831288      -28.0047572343
        0.4231482880        0.2388435779      -35.4618402059
        0.4231482880        0.2534040270      -41.7723933593
        0.4231482880        0.2679644761      -45.9976267410
        0.4231482880        0.2825249252      -47.7049910534
        0.4231482880        0.2970853743      -47.1273367928
        0.4231482880        0.3116458234      -45.0583432977
        0.4231482880        0.3262062725      -42.5362421093
        0.4231482880        0.3407667215      -40.4722300384
        0.4231482880        0.3553271706      -39.3888299865
        0.4231482880        0.3698876197      -39.3536537978
        0.4231482880        0.3844480688      -40.0877303101
        0.4231482880        0.3990085179      -41.1591379266
        0.4231482880        0.4135689670      -42.1662715085
        0.4231482880        0.4281294161      -42.8522009499
        0.4231482880        0.4426898652      -43.1377950686
        0.4231482880        0.4572503143      -43.0924935178
        0.4231482880        0.4718107634      -42.8724070577
        0.4231482880        0.4863712125      -42.6523650518
        0.4231482880        0.5009316615      -42.5701517187
        0.4231482880        0.5154921106      -42.6925581198
        0.4231482880        0.5300525597      -43.0053757536
        0.4231482880        0.5446130088      -43.4230316766
        0.4231482880        0.5591734579      -43.8090379516
        0.4231482880        0.5737339070      -43.9977450733
        0.4231482880        0.5882943561      -43.8120818501
        0.4231482880        0.6028548052      -43.0788593214
        0.4231482880        0.6174152543      -41.6478081652
        0.4231482880        0.6319757034      -39.4185757605
        0.4231482880        0.6465361525      -36.3719402548
        0.4231482880        0.6610966015      -32.5931687640
        0.4231482880        0.6756570506      -28.2735984844
        0.4231482880        0.6902174997      -23.6838127306
        0.4231482880        0.7047779488      -19.1243638845
        0.4231482880        0.7193383979      -14.8701752422
        0.4231482880        0.7338988470      -11.1265867758
        0.4231482880        0.7484592961       -8.0082715249
        0.4231482880        0.7630197452       -5.5418730109
        0.4231482880        0.7775801943       -3.6851644028
        0.4231482880        0.7921406434       -2.3528482363
        0.4231482880        0.8067010925       -1.4409913593
        0.4231482880        0.8212615415       -0.8457684773
        0.4231482880        0.8358219906       -0.4753630720
        0.4231482880        0.8503824397       -0.2557252987
        0.4231482880        0.8649428888       -0.1316592512
        0.4231482880        0.8795033379       -0.0648906077
        0.4231482880        0.8940637870       -0.0306358570
        0.4231482880        0.9086242361       -0.0138660648
        0.4231482880        0.9231846852       -0.0060219906
        0.4231482880        0.9377451343       -0.0025116019
        0.4231482880        0.9523055834       -0.0010066220
        0.4231482880        0.9668660325       -0.0003878374
        0.4231482880        0.9814264815       -0.0001436598
        0.4231482880        0.9959869306       -0.0000511501
        0.4231482880        1.0105473797       -0.0000174947
        0.4231482880        1.0251078288       -0.0000057446
        0.4231482880        1.0396682779       -0.0000018089
        0.4231482880        1.0542287270        0.0000000000
        0.4231482880        1.0687891761        0.0000000000
        0.4231482880        1.0833496252        0.0000000000
        0.4231482880        1.0979100743        0.0000000000
        0.4231482880        1.1124705234        0.0000000000
        0.4231482880        1.1270309725        0.0000000000
        0.4231482880        1.1415914215        0.0000000000
        0.4231482880        1.1561518706        0.0000000000
        0.4231482880        1.1707123197        0.0000000000
        0.4231482880        1.1852727688        0.0000000000
        0.4231482880        1.1998332179        0.0000000000
        0.4231482880        1.2143936670        0.0000000000
        0.4231482880        1.2289541161        0.0000000000
        0.4231482880        1.2435145652        0.0000000000
        0.4231482880        1.2580750143        0.0000000000
        0.4231482880        1.2726354634        0.0000000000
        0.4231482880        1.2871959125        0.0000000000
        0.4231482880        1.3017563615        0.0000000000
        0.4231482880        1.3163168106        0.0000000000
        0.4231482880        1.3308772597        0.0000000000
        0.4231482880        1.3454377088        0.0000000000
        0.4231482880        1.3599981579        0.0000000000
        0.4231482880        1.3745586070        0.0000000000
        0.4231482880        1.3891190561        0.0000000000
        0.4231482880        1.4036795052        0.0000000000
        0.4231482880        1.4182399543        0.0000000000
        0.4231482880        1.4328004034        0.0000000000
        0.4231482880        1.4473608525        0.0000000000
        0.4231482880        1.4619213015        0.0000000000
        0.4231482880        1.4764817506        0.0000000000
        0.4231482880        1.4910421997        0.0000000000
        0.4231482880        1.5056026488        0.0000000000
        0.4231482880        1.5201630979        0.0000000000
        0.4231482880        1.5347235470        0.0000000000

        0.4378655714        0.0932390870       -0.0965549926
        0.4378655714        0.1077995361       -0.2510143717
        0.4378655714        0.1223599852       -0.6013288246
        0.4378655714        0.1369204343       -1.3277387539
        0.4378655714        0.1514808834       -2.7028610982
        0.4378655714        0.1660413325       -5.0746403057
        0.4378655714        0.1806017815       -8.7916536242
        0.4378655714        0.1951622306      -14.0641154196
        0.4378655714        0.2097226797      -20.7943012461
        0.4378655714        0.2242831288      -28.4555236959
        0.4378655714        0.2388435779      -36.1137288401
        0.4378655714        0.2534040270      -42.6399485422
        0.4378655714        0.2679644761      -47.0628592756
        0.4378655714        0.2825249252      -48.9145111901
        0.4378655714        0.2970853743      -48.3999609127
        0.4378655714        0.3116458234      -46.3016035913
        0.4378655714        0.3262062725      -43.6666323096
        0.4378655714        0.3407667215      -41.4328211301
        0.4378655714        0.3553271706      -40.1593350274
        0.4378655714        0.3698876197      -39.9509374592
        0.4378655714        0.3844480688      -40.5576476423
        0.4378655714        0.3990085179      -41.5625542550
        0.4378655714        0.4135689670      -42.5629921089
        0.4378655714        0.4281294161      -43.2864873892
        0.4378655714        0.4426898652      -43.6283792944
        0.4378655714        0.4572503143      -43.6288098397
        0.4378655714        0.4718107634      -43.4175453370
        0.4378655714        0.4863712125      -43.1523362724
        0.4378655714        0.5009316615      -42.9684646608
        0.4378655714        0.5154921106      -42.9485185926
        0.4378655714        0.5300525597      -43.1135855891
        0.4378655714        0.5446130088      -43.4302694075
        0.4378655714        0.5591734579      -43.8235542229
        0.4378655714        0.5737339070      -44.1859007592
        0.4378655714        0.5882943561      -44.3790670236
        0.4378655714        0.6028548052      -44.2342197757
        0.4378655714        0.6174152543      -43.5618200908
        0.4378655714        0.6319757034      -42.1801413814
        0.4378655714        0.6465361525      -39.9602205131
        0.4378655714        0.6610966015      -36.8721882588
        0.4378655714        0.6756570506      -33.0122366767
        0.4378655714        0.6902174997      -28.5956850390
        0.4378655714        0.7047779488      -23.9164612980
        0.4378655714        0.7193383979      -19.2878445136
        0.4378655714        0.7338988470      -14.9852988312
        0.4378655714        0.7484592961      -11.2077214782
        0.4378655714        0.7630197452       -8.0630423710
        0.4378655714        0.7775801943       -5.5746046529
        0.4378655714        0.7921406434       -3.7001647752
        0.4378655714        0.8067010925       -2.3554886488
        0.4378655714        0.8212615415       -1.4368869506
        0.4378655714        0.8358219906       -0.8394614924
        0.4378655714        0.8503824397       -0.4696047605
        0.4378655714        0.8649428888       -0.2515946256
        0.4378655714        0.8795033379       -0.1291611877
        0.4378655714        0.8940637870       -0.0635831090
        0.4378655714        0.9086242361       -0.0300386564
        0.4378655714        0.9231846852       -0.0136292473
        0.4378655714        0.9377451343       -0.0059424428
        0.4378655714        0.9523055834       -0.0024905931
        0.4378655714        0.9668660325       -0.0010034733
        0.4378655714        0.9814264815       -0.0003885778
        0.4378655714        0.9959869306       -0.0001445548
        0.4378655714        1.0105473797       -0.0000516270
        0.4378655714        1.0251078288       -0.0000176900
        0.4378655714        1.0396682779       -0.0000058109
        0.4378655714        1.0542287270       -0.0000018281
        0.4378655714        1.0687891761        0.0000000000
        0.4378655714        1.0833496252        0.0000000000
        0.4378655714        1.0979100743        0.0000000000
        0.4378655714        1.1124705234        0.0000000000
        0.4378655714        1.1270309725        0.0000000000
        0.4378655714        1.1415914215        0.0000000000
        0.4378655714        1.1561518706        0.0000000000
        0.4378655714        1.1707123197        0.0000000000
        0.4378655714        1.1852727688        0.0000000000
        0.4378655714        1.1998332179        0.0000000000
        0.4378655714        1.2143936670        0.0000000000
        0.4378655714        1.2289541161        0.0000000000
        0.4378655714        1.2435145652        0.0000000000
        0.4378655714        1.2580750143        0.0000000000
        0.4378655714        1.2726354634        0.0000000000
        0.4378655714        1.2871959125        0.0000000000
        0.4378655714        1.3017563615        0.0000000000
        0.4378655714        1.3163168106        0.0000000000
        0.4378655714        1.3308772597        0.0000000000
        0.4378655714        1.3454377088        0.0000000000
        0.4378655714        1.3599981579        0.0000000000
        0.4378655714        1.3745586070        0.0000000000
        0.4378655714        1.3891190561        0.0000000000
        0.4378655714        1.4036795052        0.0000000000
        0.4378655714        1.4182399543        0.0000000000
        0.4378655714        1.4328004034        0.0000000000
        0.4378655714        1.4473608525        0.0000000000
        0.4378655714        1.4619213015        0.0000000000
        0.4378655714        1.4764817506        0.0000000000
        0.4378655714        1.4910421997        0.0000000000
        0.4378655714        1.5056026488        0.0000000000
        0.4378655714        1.5201630979        0.0000000000
        0.4378655714        1.5347235470        0.0000000000

        0.4525828547        0.0932390870       -0.0932959914
        0.4525828547        0.1077995361       -0.2430259496
        0.4525828547        0.1223599852       -0.5834331041
        0.4525828547        0.1369204343       -1.2911704088
        0.4525828547        0.1514808834       -2.6348916709
        0.4525828547        0.1660413325       -4.9602073000
        0.4525828547        0.1806017815       -8.6182969074
        0.4525828547        0.1951622306      -13.8304422667
        0.4525828547        0.2097226797      -20.5198765316
        0.4525828547        0.2242831288      -28.1874474063
        0.4525828547        0.2388435779      -35.9241753019
        0.4525828547        0.2534040270      -42.6113841873
        0.4525828547        0.2679644761      -47.2633865284
        0.4525828547        0.2825249252      -49.3719952214
        0.4525828547        0.2970853743      -49.0862530234
        0.4525828547        0.3116458234      -47.1349433223
        0.4525828547        0.3262062725      -44.5325449348
        0.4525828547        0.3407667215      -42.2158015192
        0.4525828547        0.3553271706      -40.7735609044
        0.4525828547        0.3698876197      -40.3597258155
        0.4525828547        0.3844480688      -40.7767692542
        0.4525828547        0.3990085179      -41.6487336249
        0.4525828547        0.4135689670      -42.5932883686
        0.4525828547        0.4281294161      -43.3356595436
        0.4525828547        0.4426898652      -43.7501828828
        0.4525828547        0.4572503143      -43.8447138229
        0.4525828547        0.4718107634      -43.7139331388
        0.4525828547        0.4863712125      -43.4856520241
        0.4525828547        0.5009316615      -43.2770208300
        0.4525828547        0.5154921106      -43.1693356825
        0.4525828547        0.5300525597      -43.2021945934
        0.4525828547        0.5446130088      -43.3806473692
        0.4525828547        0.5591734579      -43.6843782910
        0.4525828547        0.5737339070      -44.0684990268
        0.4525828547        0.5882943561      -44.4525277639
        0.4525828547        0.6028548052      -44.7049213832
        0.4525828547        0.6174152543      -44.6385082648
        0.4525828547        0.6319757034      -44.0307786584
        0.4525828547        0.6465361525      -42.6710902855
        0.4525828547        0.6610966015      -40.4208105555
        0.4525828547        0.6756570506      -37.2624586328
        0.4525828547        0.6902174997      -33.3168896076
        0.4525828547        0.7047779488      -28.8218332980
        0.4525828547        0.7193383979      -24.0817321762
        0.4525828547        0.7338988470      -19.4083015852
        0.4525828547        0.7484592961      -15.0700304272
        0.4525828547        0.7630197452      -11.2606007677
        0.4525828547        0.7775801943       -8.0874432935
        0.4525828547        0.7921406434       -5.5765210785
        0.4525828547        0.8067010925       -3.6880073115
        0.4525828547        0.8212615415       -2.3377528307
        0.4525828547        0.8358219906       -1.4198701651
        0.4525828547        0.8503824397       -0.8263697962
        0.4525828547        0.8649428888       -0.4610533287
        0.4525828547        0.8795033379       -0.2467451159
        0.4525828547        0.8940637870       -0.1267569135
        0.4525828547        0.9086242361       -0.0625464201
        0.4525828547        0.9231846852       -0.0296587770
        0.4525828547        0.9377451343       -0.0135187585
        0.4525828547        0.9523055834       -0.0059231827
        0.4525828547        0.9668660325       -0.0024940403
        0.4525828547        0.9814264815       -0.0010087663
        0.4525828547        0.9959869306       -0.0003917180
        0.4525828547        1.0105473797       -0.0001459414
        0.4525828547        1.0251078288       -0.0000521395
        0.4525828547        1.0396682779       -0.0000178538
        0.4525828547        1.0542287270       -0.0000058568
        0.4525828547        1.0687891761       -0.0000018412
        0.4525828547        1.0833496252        0.0000000000
        0.4525828547        1.0979100743        0.0000000000
        0.4525828547        1.1124705234        0.0000000000
        0.4525828547        1.1270309725        0.0000000000
        0.4525828547        1.1415914215        0.0000000000
        0.4525828547        1.1561518706        0.0000000000
        0.4525828547        1.1707123197        0.0000000000
        0.4525828547        1.1852727688        0.0000000000
        0.4525828547        1.1998332179        0.0000000000
        0.4525828547        1.2143936670        0.0000000000
        0.4525828547        1.2289541161        0.0000000000
        0.4525828547        1.2435145652        0.0000000000
        0.4525828547        1.2580750143        0.0000000000
        0.4525828547        1.2726354634        0.0000000000
        0.4525828547        1.2871959125        0.0000000000
        0.4525828547        1.3017563615        0.0000000000
        0.4525828547        1.3163168106        0.0000000000
        0.4525828547        1.3308772597        0.0000000000
        0.4525828547        1.3454377088        0.0000000000
        0.4525828547        1.3599981579        0.0000000000
        0.4525828547        1.3745586070        0.0000000000
        0.4525828547        1.3891190561        0.0000000000
        0.4525828547        1.4036795052        0.0000000000
        0.4525828547        1.4182399543        0.0000000000
        0.4525828547        1.4328004034        0.0000000000
        0.4525828547        1.4473608525        0.0000000000
        0.4525828547        1.4619213015        0.0000000000
        0.4525828547        1.4764817506        0.0000000000
        0.4525828547        1.4910421997        0.0000000000
        0.4525828547        1.5056026488        0.0000000000
        0.4525828547        1.5201630979        0.0000000000
        0.4525828547        1.5347235470        0.0000000000

        0.4673001381        0.0932390870       -0.0864347949
        0.4673001381        0.1077995361       -0.2257479421
        0.4673001381        0.1223599852       -0.5434934972
        0.4673001381        0.1369204343       -1.2064751714
        0.4673001381        0.1514808834       -2.4702686684
        0.4673001381        0.1660413325       -4.6672613213
        0.4673001381        0.1806017815       -8.1418370406
        0.4673001381        0.1951622306      -13.1238754374
        0.4673001381        0.2097226797      -19.5679971478
        0.4673001381        0.2242831288      -27.0291540788
        0.4673001381        0.2388435779      -34.6631944474
        0.4673001381        0.2534040270      -41.4043278540
        0.4673001381        0.2679644761      -46.2831353096
        0.4673001381        0.2825249252      -48.7570607071
        0.4673001381        0.2970853743      -48.8960393025
        0.4673001381        0.3116458234      -47.3302586142
        0.4673001381        0.3262062725      -44.9898300481
        0.4673001381        0.3407667215      -42.7684749011
        0.4673001381        0.3553271706      -41.2630341084
        0.4673001381        0.3698876197      -40.6770462262
        0.4673001381        0.3844480688      -40.8826322042
        0.4673001381        0.3990085179      -41.5698112122
        0.4673001381        0.4135689670      -42.4011806419
        0.4673001381        0.4281294161      -43.1184834580
        0.4673001381        0.4426898652      -43.5860331647
        0.4673001381        0.4572503143      -43.7829143888
        0.4673001381        0.4718107634      -43.7663304588
        0.4673001381        0.4863712125      -43.6275229504
        0.4673001381        0.5009316615      -43.4557598393
        0.4673001381        0.5154921106      -43.3186153613
        0.4673001381        0.5300525597      -43.2593364275
        0.4673001381        0.5446130088      -43.3051517380
        0.4673001381        0.5591734579      -43.4755541045
        0.4673001381        0.5737339070      -43.7795418492
        0.4673001381        0.5882943561      -44.1973282389
        0.4673001381        0.6028548052      -44.6532688374
        0.4673001381        0.6174152543      -44.9965356277
        0.4673001381        0.6319757034      -45.0071436411
        0.4673001381        0.6465361525      -44.4345768566
        0.4673001381        0.6610966015      -43.0594528629
        0.4673001381        0.6756570506      -40.7555813642
        0.4673001381        0.6902174997      -37.5286833919
        0.4673001381        0.7047779488      -33.5192025163
        0.4673001381        0.7193383979      -28.9723561791
        0.4673001381        0.7338988470      -24.1894322034
        0.4673001381        0.7484592961      -19.4760989839
        0.4673001381        0.7630197452      -15.0988056609
        0.4673001381        0.7775801943      -11.2546455179
        0.4673001381        0.7921406434       -8.0565221816
        0.4673001381        0.8067010925       -5.5335973240
        0.4673001381        0.8212615415       -3.6450193529
        0.4673001381        0.8358219906       -2.3024320151
        0.4673001381        0.8503824397       -1.3950164166
        0.4673001381        0.8649428888       -0.8111257950
        0.4673001381        0.8795033379       -0.4528607497
        0.4673001381        0.8940637870       -0.2429081849
        0.4673001381        0.9086242361       -0.1252247512
        0.4673001381        0.9231846852       -0.0620563504
        0.4673001381        0.9377451343       -0.0295601078
        0.4673001381        0.9523055834       -0.0135310144
        0.4673001381        0.9668660325       -0.0059492877
        0.4673001381        0.9814264815       -0.0025111433
        0.4673001381        0.9959869306       -0.0010169676
        0.4673001381        1.0105473797       -0.0003949626
        0.4673001381        1.0251078288       -0.0001470508
        0.4673001381        1.0396682779       -0.0000524759
        0.4673001381        1.0542287270       -0.0000179460
        0.4673001381        1.0687891761       -0.0000058830
        0.4673001381        1.0833496252       -0.0000018480
        0.4673001381        1.0979100743        0.0000000000
        0.4673001381        1.1124705234        0.0000000000
        0.4673001381        1.1270309725        0.0000000000
        0.4673001381        1.1415914215        0.0000000000
        0.4673001381        1.1561518706        0.0000000000
        0.4673001381        1.1707123197        0.0000000000
        0.4673001381        1.1852727688        0.0000000000
        0.4673001381        1.1998332179        0.0000000000
        0.4673001381        1.2143936670        0.0000000000
        0.4673001381        1.2289541161        0.0000000000
        0.4673001381        1.2435145652        0.0000000000
        0.4673001381        1.2580750143        0.0000000000
        0.4673001381        1.2726354634        0.0000000000
        0.4673001381        1.2871959125        0.0000000000
        0.4673001381        1.3017563615        0.0000000000
        0.4673001381        1.3163168106        0.0000000000
        0.4673001381        1.3308772597        0.0000000000
        0.4673001381        1.3454377088        0.0000000000
        0.4673001381        1.3599981579        0.0000000000
        0.4673001381        1.3745586070        0.0000000000
        0.4673001381        1.3891190561        0.0000000000
        0.4673001381        1.4036795052        0.0000000000
        0.4673001381        1.4182399543        0.0000000000
        0.4673001381        1.4328004034        0.0000000000
        0.4673001381        1.4473608525        0.0000000000
        0.4673001381        1.4619213015        0.0000000000
        0.4673001381        1.4764817506        0.0000000000
        0.4673001381        1.4910421997        0.0000000000
        0.4673001381        1.5056026488        0.0000000000
        0.4673001381        1.5201630979        0.0000000000
        0.4673001381        1.5347235470        0.0000000000

        0.4820174215        0.0932390870       -0.0762983699
        0.4820174215        0.1077995361       -0.1999170000
        0.4820174215        0.1223599852       -0.4829847690
        0.4820174215        0.1369204343       -1.0762246666
        0.4820174215        0.1514808834       -2.2127346949
        0.4820174215        0.1660413325       -4.1998271322
        0.4820174215        0.1806017815       -7.3636785714
        0.4820174215        0.1951622306      -11.9371515360
        0.4820174215        0.2097226797      -17.9130060000
        0.4820174215        0.2242831288      -24.9241444852
        0.4820174215        0.2388435779      -32.2312969512
        0.4820174215        0.2534040270      -38.8691816397
        0.4820174215        0.2679644761      -43.9251733452
        0.4820174215        0.2825249252      -46.8408210444
        0.4820174215        0.2970853743      -47.5951955836
        0.4820174215        0.3116458234      -46.6807643017
        0.4820174215        0.3262062725      -44.8895101557
        0.4820174215        0.3407667215      -43.0204564009
        0.4820174215        0.3553271706      -41.6425145182
        0.4820174215        0.3698876197      -40.9948110617
        0.4820174215        0.3844480688      -41.0251588324
        0.4820174215        0.3990085179      -41.5088002128
        0.4820174215        0.4135689670      -42.1774621332
        0.4820174215        0.4281294161      -42.8118326905
        0.4820174215        0.4426898652      -43.2829613454
        0.4820174215        0.4572503143      -43.5511413303
        0.4820174215        0.4718107634      -43.6401131102
        0.4820174215        0.4863712125      -43.6041470326
        0.4820174215        0.5009316615      -43.5009956434
        0.4820174215        0.5154921106      -43.3778416534
        0.4820174215        0.5300525597      -43.2712324934
        0.4820174215        0.5446130088      -43.2160437467
        0.4820174215        0.5591734579      -43.2538926156
        0.4820174215        0.5737339070      -43.4304233714
        0.4820174215        0.5882943561      -43.7757127014
        0.4820174215        0.6028548052      -44.2721312706
        0.4820174215        0.6174152543      -44.8244518199
        0.4820174215        0.6319757034      -45.2507057804
        0.4820174215        0.6465361525      -45.3051647156
        0.4820174215        0.6610966015      -44.7298505881
        0.4820174215        0.6756570506      -43.3170451791
        0.4820174215        0.6902174997      -40.9608460920
        0.4820174215        0.7047779488      -37.6825914338
        0.4820174215        0.7193383979      -33.6270544460
        0.4820174215        0.7338988470      -29.0356850193
        0.4820174215        0.7484592961      -24.2061949810
        0.4820174215        0.7630197452      -19.4466788562
        0.4820174215        0.7775801943      -15.0313320924
        0.4820174215        0.7921406434      -11.1650133194
        0.4820174215        0.8067010925       -7.9634071110
        0.4820174215        0.8212615415       -5.4522483848
        0.4820174215        0.8358219906       -3.5835302889
        0.4820174215        0.8503824397       -2.2617194557
        0.4820174215        0.8649428888       -1.3713307624
        0.4820174215        0.8795033379       -0.7990902679
        0.4820174215        0.8940637870       -0.4476288806
        0.4820174215        0.9086242361       -0.2410703924
        0.4820174215        0.9231846852       -0.1248004120
        0.4820174215        0.9377451343       -0.0620859584
        0.4820174215        0.9523055834       -0.0296668738
        0.4820174215        0.9668660325       -0.0136086177
        0.4820174215        0.9814264815       -0.0059894372
        0.4820174215        0.9959869306       -0.0025280972
        0.4820174215        1.0105473797       -0.0010230772
        0.4820174215        1.0251078288       -0.0003968970
        0.4820174215        1.0396682779       -0.0001476089
        0.4820174215        1.0542287270       -0.0000526281
        0.4820174215        1.0687891761       -0.0000179906
        0.4820174215        1.0833496252       -0.0000058944
        0.4820174215        1.0979100743       -0.0000018505
        0.4820174215        1.1124705234        0.0000000000
        0.4820174215        1.1270309725        0.0000000000
        0.4820174215        1.1415914215        0.0000000000
        0.4820174215        1.1561518706        0.0000000000
        0.4820174215        1.1707123197        0.0000000000
        0.4820174215        1.1852727688        0.0000000000
        0.4820174215        1.1998332179        0.0000000000
        0.4820174215        1.2143936670        0.0000000000
        0.4820174215        1.2289541161        0.0000000000
        0.4820174215        1.2435145652        0.0000000000
        0.4820174215        1.2580750143        0.0000000000
        0.4820174215        1.2726354634        0.0000000000
        0.4820174215        1.2871959125        0.0000000000
        0.4820174215        1.3017563615        0.0000000000
        0.4820174215        1.3163168106        0.0000000000
        0.4820174215        1.3308772597        0.0000000000
        0.4820174215        1.3454377088        0.0000000000
        0.4820174215        1.3599981579        0.0000000000
        0.4820174215        1.3745586070        0.0000000000
        0.4820174215        1.3891190561        0.0000000000
        0.4820174215        1.4036795052        0.0000000000
        0.4820174215        1.4182399543        0.0000000000
        0.4820174215        1.4328004034        0.0000000000
        0.4820174215        1.4473608525        0.0000000000
        0.4820174215        1.4619213015        0.0000000000
        0.4820174215        1.4764817506        0.0000000000
        0.4820174215        1.4910421997        0.0000000000
        0.4820174215        1.5056026488        0.0000000000
        0.4820174215        1.5201630979        0.0000000000
        0.4820174215        1.5347235470        0.0000000000

        0.4967347048        0.0932390870       -0.0638117665
        0.4967347048        0.1077995361       -0.1678297586
        0.4967347048        0.1223599852       -0.4071255233
        0.4967347048        0.1369204343       -0.9112555975
        0.4967347048        0.1514808834       -1.8828111208
        0.4967347048        0.1660413325       -3.5932366671
        0.4967347048        0.1806017815       -6.3388789943
        0.4967347048        0.1951622306      -10.3473729902
        0.4967347048        0.2097226797      -15.6507829363
        0.4967347048        0.2242831288      -21.9759594716
        0.4967347048        0.2388435779      -28.7209413942
        0.4967347048        0.2534040270      -35.0648263734
        0.4967347048        0.2679644761      -40.1955891156
        0.4967347048        0.2825249252      -43.5683710073
        0.4967347048        0.2970853743      -45.0756085629
        0.4967347048        0.3116458234      -45.0484999490
        0.4967347048        0.3262062725      -44.0966629237
        0.4967347048        0.3407667215      -42.8729095232
        0.4967347048        0.3553271706      -41.8734559378
        0.4967347048        0.3698876197      -41.3446348621
        0.4967347048        0.3844480688      -41.3010103550
        0.4967347048        0.3990085179      -41.6107886363
        0.4967347048        0.4135689670      -42.0931395592
        0.4967347048        0.4281294161      -42.5898266658
        0.4967347048        0.4426898652      -42.9991746131
        0.4967347048        0.4572503143      -43.2785387496
        0.4967347048        0.4718107634      -43.4285589220
        0.4967347048        0.4863712125      -43.4721035772
        0.4967347048        0.5009316615      -43.4372326027
        0.4967347048        0.5154921106      -43.3491985059
        0.4967347048        0.5300525597      -43.2323033460
        0.4967347048        0.5446130088      -43.1183603938
        0.4967347048        0.5591734579      -43.0548262790
        0.4967347048        0.5737339070      -43.1038673174
        0.4967347048        0.5882943561      -43.3260733208
        0.4967347048        0.6028548052      -43.7500747541
        0.4967347048        0.6174152543      -44.3389055850
        0.4967347048        0.6319757034      -44.9694559249
        0.4967347048        0.6465361525      -45.4380089466
        0.4967347048        0.6610966015      -45.4936841892
        0.4967347048        0.6756570506      -44.8894129718
        0.4967347048        0.6902174997      -43.4342488184
        0.4967347048        0.7047779488      -41.0334722360
        0.4967347048        0.7193383979      -37.7098548366
        0.4967347048        0.7338988470      -33.6047706844
        0.4967347048        0.7484592961      -28.9596971422
        0.4967347048        0.7630197452      -24.0798033433
        0.4967347048        0.7775801943      -19.2848669191
        0.4967347048        0.7921406434      -14.8579116314
        0.4967347048        0.8067010925      -11.0046140494
        0.4967347048        0.8212615415       -7.8335330395
        0.4967347048        0.8358219906       -5.3595873957
        0.4967347048        0.8503824397       -3.5252452078
        0.4967347048        0.8649428888       -2.2296163529
        0.4967347048        0.8795033379       -1.3561516357
        0.4967347048        0.8940637870       -0.7932410778
        0.4967347048        0.9086242361       -0.4460887260
        0.4967347048        0.9231846852       -0.2410927984
        0.4967347048        0.9377451343       -0.1251615356
        0.4967347048        0.9523055834       -0.0623787478
        0.4967347048        0.9668660325       -0.0298297757
        0.4967347048        0.9814264815       -0.0136812482
        0.4967347048        0.9959869306       -0.0060165862
        0.4967347048        1.0105473797       -0.0025368064
        0.4967347048        1.0251078288       -0.0010255627
        0.4967347048        1.0396682779       -0.0003975785
        0.4967347048        1.0542287270       -0.0001477979
        0.4967347048        1.0687891761       -0.0000526808
        0.4967347048        1.0833496252       -0.0000179951
        0.4967347048        1.0979100743       -0.0000058875
        0.4967347048        1.1124705234       -0.0000018419
        0.4967347048        1.1270309725        0.0000000000
        0.4967347048        1.1415914215        0.0000000000
        0.4967347048        1.1561518706        0.0000000000
        0.4967347048        1.1707123197        0.0000000000
        0.4967347048        1.1852727688        0.0000000000
        0.4967347048        1.1998332179        0.0000000000
        0.4967347048        1.2143936670        0.0000000000
        0.4967347048        1.2289541161        0.0000000000
        0.4967347048        1.2435145652        0.0000000000
        0.4967347048        1.2580750143        0.0000000000
        0.4967347048        1.2726354634        0.0000000000
        0.4967347048        1.2871959125        0.0000000000
        0.4967347048        1.3017563615        0.0000000000
        0.4967347048        1.3163168106        0.0000000000
        0.4967347048        1.3308772597        0.0000000000
        0.4967347048        1.3454377088        0.0000000000
        0.4967347048        1.3599981579        0.0000000000
        0.4967347048        1.3745586070        0.0000000000
        0.4967347048        1.3891190561        0.0000000000
        0.4967347048        1.4036795052        0.0000000000
        0.4967347048        1.4182399543        0.0000000000
        0.4967347048        1.4328004034        0.0000000000
        0.4967347048        1.4473608525        0.0000000000
        0.4967347048        1.4619213015        0.0000000000
        0.4967347048        1.4764817506        0.0000000000
        0.4967347048        1.4910421997        0.0000000000
        0.4967347048        1.5056026488        0.0000000000
        0.4967347048        1.5201630979        0.0000000000
        0.4967347048        1.5347235470        0.0000000000

        0.5114519882        0.0932390870       -0.0503225043
        0.5114519882        0.1077995361       -0.1329194502
        0.5114519882        0.1223599852       -0.3239501394
        0.5114519882        0.1369204343       -0.7288275335
        0.5114519882        0.1514808834       -1.5145066944
        0.5114519882        0.1660413325       -2.9088879577
        0.5114519882        0.1806017815       -5.1688391004
        0.5114519882        0.1951622306       -8.5073893378
        0.5114519882        0.2097226797      -12.9909057386
        0.5114519882        0.2242831288      -18.4446054820
        0.5114519882        0.2388435779      -24.4214641344
        0.5114519882        0.2534040270      -30.2756482426
        0.5114519882        0.2679644761      -35.3338017104
        0.5114519882        0.2825249252      -39.0998343794
        0.5114519882        0.2970853743      -41.4005794571
        0.5114519882        0.3116458234      -42.4052896985
        0.5114519882        0.3262062725      -42.5182160349
        0.5114519882        0.3407667215      -42.2071033301
        0.5114519882        0.3553271706      -41.8515024211
        0.5114519882        0.3698876197      -41.6667787307
        0.5114519882        0.3844480688      -41.7095437566
        0.5114519882        0.3990085179      -41.9325849086
        0.5114519882        0.4135689670      -42.2487668351
        0.5114519882        0.4281294161      -42.5771178930
        0.5114519882        0.4426898652      -42.8636560086
        0.5114519882        0.4572503143      -43.0825176464
        0.5114519882        0.4718107634      -43.2271997439
        0.5114519882        0.4863712125      -43.3003076831
        0.5114519882        0.5009316615      -43.3067928227
        0.5114519882        0.5154921106      -43.2525360178
        0.5114519882        0.5300525597      -43.1480639024
        0.5114519882        0.5446130088      -43.0156534519
        0.5114519882        0.5591734579      -42.8961620508
        0.5114519882        0.5737339070      -42.8499359499
        0.5114519882        0.5882943561      -42.9462519394
        0.5114519882        0.6028548052      -43.2399509813
        0.5114519882        0.6174152543      -43.7411909491
        0.5114519882        0.6319757034      -44.3900839708
        0.5114519882        0.6465361525      -45.0478369170
        0.5114519882        0.6610966015      -45.5095031170
        0.5114519882        0.6756570506      -45.5350689357
        0.5114519882        0.6902174997      -44.8907129525
        0.5114519882        0.7047779488      -43.3920927646
        0.5114519882        0.7193383979      -40.9432253877
        0.5114519882        0.7338988470      -37.5643847516
        0.5114519882        0.7484592961      -33.4009850003
        0.5114519882        0.7630197452      -28.7067717388
        0.5114519882        0.7775801943      -23.8015362231
        0.5114519882        0.7921406434      -19.0134806010
        0.5114519882        0.8067010925      -14.6230857697
        0.5114519882        0.8212615415      -10.8243115985
        0.5114519882        0.8358219906       -7.7109957307
        0.5114519882        0.8503824397       -5.2864557826
        0.5114519882        0.8649428888       -3.4876444678
        0.5114519882        0.8795033379       -2.2137288583
        0.5114519882        0.8940637870       -1.3514006059
        0.5114519882        0.9086242361       -0.7930386517
        0.5114519882        0.9231846852       -0.4470952588
        0.5114519882        0.9377451343       -0.2420122754
        0.5114519882        0.9523055834       -0.1257090843
        0.5114519882        0.9668660325       -0.0626329953
        0.5114519882        0.9814264815       -0.0299253274
        0.5114519882        0.9959869306       -0.0137102970
        0.5114519882        1.0105473797       -0.0060236794
        0.5114519882        1.0251078288       -0.0025382729
        0.5114519882        1.0396682779       -0.0010258827
        0.5114519882        1.0542287270       -0.0003976199
        0.5114519882        1.0687891761       -0.0001477360
        0.5114519882        1.0833496252       -0.0000525843
        0.5114519882        1.0979100743       -0.0000179171
        0.5114519882        1.1124705234       -0.0000058375
        0.5114519882        1.1270309725       -0.0000018188
        0.5114519882        1.1415914215        0.0000000000
        0.5114519882        1.1561518706        0.0000000000
        0.5114519882        1.1707123197        0.0000000000
        0.5114519882        1.1852727688        0.0000000000
        0.5114519882        1.1998332179        0.0000000000
        0.5114519882        1.2143936670        0.0000000000
        0.5114519882        1.2289541161        0.0000000000
        0.5114519882        1.2435145652        0.0000000000
        0.5114519882        1.2580750143        0.0000000000
        0.5114519882        1.2726354634        0.0000000000
        0.5114519882        1.2871959125        0.0000000000
        0.5114519882        1.3017563615        0.0000000000
        0.5114519882        1.3163168106        0.0000000000
        0.5114519882        1.3308772597        0.0000000000
        0.5114519882        1.3454377088        0.0000000000
        0.5114519882        1.3599981579        0.0000000000
        0.5114519882        1.3745586070        0.0000000000
        0.5114519882        1.3891190561        0.0000000000
        0.5114519882        1.4036795052        0.0000000000
        0.5114519882        1.4182399543        0.0000000000
        0.5114519882        1.4328004034        0.0000000000
        0.5114519882        1.4473608525        0.0000000000
        0.5114519882        1.4619213015        0.0000000000
        0.5114519882        1.4764817506        0.0000000000
        0.5114519882        1.4910421997        0.0000000000
        0.5114519882        1.5056026488        0.0000000000
        0.5114519882        1.5201630979        0.0000000000
        0.5114519882        1.5347235470        0.0000000000

        0.5261692715        0.0932390870       -0.0372724194
        0.5261692715        0.1077995361       -0.0989229011
        0.5261692715        0.1223599852       -0.2423684369
        0.5261692715        0.1369204343       -0.5484790599
        0.5261692715        0.1514808834       -1.1472128512
        0.5261692715        0.1660413325       -2.2197508973
        0.5261692715        0.1806017815       -3.9776532477
        0.5261692715        0.1951622306       -6.6107019240
        0.5261692715        0.2097226797      -10.2095091636
        0.5261692715        0.2242831288      -14.6896644283
        0.5261692715        0.2388435779      -19.7581607094
        0.5261692715        0.2534040270      -24.9549719378
        0.5261692715        0.2679644761      -29.7692165750
        0.5261692715        0.2825249252      -33.7866822073
        0.5261692715        0.2970853743      -36.8023649948
        0.5261692715        0.3116458234      -38.8473946611
        0.5261692715        0.3262062725      -40.1262554518
        0.5261692715        0.3407667215      -40.9064754543
        0.5261692715        0.3553271706      -41.4191677234
        0.5261692715        0.3698876197      -41.8092897704
        0.5261692715        0.3844480688      -42.1387508445
        0.5261692715        0.3990085179      -42.4192036068
        0.5261692715        0.4135689670      -42.6466616788
        0.5261692715        0.4281294161      -42.8215190480
        0.5261692715        0.4426898652      -42.9521582368
        0.5261692715        0.4572503143      -43.0491160816
        0.5261692715        0.4718107634      -43.1181744915
        0.5261692715        0.4863712125      -43.1575608521
        0.5261692715        0.5009316615      -43.1601463541
        0.5261692715        0.5154921106      -43.1186928785
        0.5261692715        0.5300525597      -43.0318628612
        0.5261692715        0.5446130088      -42.9098943755
        0.5261692715        0.5591734579      -42.7793461330
        0.5261692715        0.5737339070      -42.6850099027
        0.5261692715        0.5882943561      -42.6854742243
        0.5261692715        0.6028548052      -42.8396262028
        0.5261692715        0.6174152543      -43.1853732243
        0.5261692715        0.6319757034      -43.7165327137
        0.5261692715        0.6465361525      -44.3656306700
        0.5261692715        0.6610966015      -44.9982708123
        0.5261692715        0.6756570506      -45.4212182871
        0.5261692715        0.6902174997      -45.4042928508
        0.5261692715        0.7047779488      -44.7154629267
        0.5261692715        0.7193383979      -43.1662401675
        0.5261692715        0.7338988470      -40.6589473970
        0.5261692715        0.7484592961      -37.2216297024
        0.5261692715        0.7630197452      -33.0160666259
        0.5261692715        0.7775801943      -28.3124718138
        0.5261692715        0.7921406434      -23.4375307145
        0.5261692715        0.8067010925      -18.7127758475
        0.5261692715        0.8212615415      -14.4021722321
        0.5261692715        0.8358219906      -10.6813374740
        0.5261692715        0.8503824397       -7.6309861104
        0.5261692715        0.8649428888       -5.2493577538
        0.5261692715        0.8795033379       -3.4750731441
        0.5261692715        0.8940637870       -2.2124381089
        0.5261692715        0.9086242361       -1.3536964478
        0.5261692715        0.9231846852       -0.7954513204
        0.5261692715        0.9377451343       -0.4486262058
        0.5261692715        0.9523055834       -0.2427376063
        0.5261692715        0.9668660325       -0.1259674752
        0.5261692715        0.9814264815       -0.0626934745
        0.5261692715        0.9959869306       -0.0299272610
        0.5261692715        1.0105473797       -0.0137041282
        0.5261692715        1.0251078288       -0.0060200428
        0.5261692715        1.0396682779       -0.0025365951
        0.5261692715        1.0542287270       -0.0010247791
        0.5261692715        1.0687891761       -0.0003967087
        0.5261692715        1.0833496252       -0.0001470426
        0.5261692715        1.0979100743       -0.0000521499
        0.5261692715        1.1124705234       -0.0000176852
        0.5261692715        1.1270309725       -0.0000057356
        0.5261692715        1.1415914215       -0.0000017782
        0.5261692715        1.1561518706        0.0000000000
        0.5261692715        1.1707123197        0.0000000000
        0.5261692715        1.1852727688        0.0000000000
        0.5261692715        1.1998332179        0.0000000000
        0.5261692715        1.2143936670        0.0000000000
        0.5261692715        1.2289541161        0.0000000000
        0.5261692715        1.2435145652        0.0000000000
        0.5261692715        1.2580750143        0.0000000000
        0.5261692715        1.2726354634        0.0000000000
        0.5261692715        1.2871959125        0.0000000000
        0.5261692715        1.3017563615        0.0000000000
        0.5261692715        1.3163168106        0.0000000000
        0.5261692715        1.3308772597        0.0000000000
        0.5261692715        1.3454377088        0.0000000000
        0.5261692715        1.3599981579        0.0000000000
        0.5261692715        1.3745586070        0.0000000000
        0.5261692715        1.3891190561        0.0000000000
        0.5261692715        1.4036795052        0.0000000000
        0.5261692715        1.4182399543        0.0000000000
        0.5261692715        1.4328004034        0.0000000000
        0.5261692715        1.4473608525        0.0000000000
        0.5261692715        1.4619213015        0.0000000000
        0.5261692715        1.4764817506        0.0000000000
        0.5261692715        1.4910421997        0.0000000000
        0.5261692715        1.5056026488        0.0000000000
        0.5261692715        1.5201630979        0.0000000000
        0.5261692715        1.5347235470        0.0000000000

        0.5408865549        0.0932390870       -0.0258473291
        0.5408865549        0.1077995361       -0.0689675654
        0.5408865549        0.1223599852       -0.1699775181
        0.5408865549        0.1369204343       -0.3872062662
        0.5408865549        0.1514808834       -0.8159419099
        0.5408865549        0.1660413325       -1.5922211447
        0.5408865549        0.1806017815       -2.8811733452
        0.5408865549        0.1951622306       -4.8431710371
        0.5408865549        0.2097226797       -7.5804163730
        0.5408865549        0.2242831288      -11.0808936254
        0.5408865549        0.2388435779      -15.1872314360
        0.5408865549        0.2534040270      -19.6143338329
        0.5408865549        0.2679644761      -24.0182519472
        0.5408865549        0.2825249252      -28.0899838138
        0.5408865549        0.2970853743      -31.6311785892
        0.5408865549        0.3116458234      -34.5778889368
        0.5408865549        0.3262062725      -36.9688696702
        0.5408865549        0.3407667215      -38.8854610089
        0.5408865549        0.3553271706      -40.4002386594
        0.5408865549        0.3698876197      -41.5574452835
        0.5408865549        0.3844480688      -42.3836195367
        0.5408865549        0.3990085179      -42.9099969055
        0.5408865549        0.4135689670      -43.1874364774
        0.5408865549        0.4281294161      -43.2852091789
        0.5408865549        0.4426898652      -43.2769607210
        0.5408865549        0.4572503143      -43.2235682965
        0.5408865549        0.4718107634      -43.1621306575
        0.5408865549        0.4863712125      -43.1052868063
        0.5408865549        0.5009316615      -43.0489928560
        0.5408865549        0.5154921106      -42.9831939559
        0.5408865549        0.5300525597      -42.9003059058
        0.5408865549        0.5446130088      -42.7999335789
        0.5408865549        0.5591734579      -42.6914102329
        0.5408865549        0.5737339070      -42.5958684922
        0.5408865549        0.5882943561      -42.5471466324
        0.5408865549        0.6028548052      -42.5887844084
        0.5408865549        0.6174152543      -42.7648245504
        0.5408865549        0.6319757034      -43.1045598420
        0.5408865549        0.6465361525      -43.6037209799
        0.5408865549        0.6610966015      -44.2059878337
        0.5408865549        0.6756570506      -44.7900071944
        0.5408865549        0.6902174997      -45.1688151517
        0.5408865549        0.7047779488      -45.1087167904
        0.5408865549        0.7193383979      -44.3700990053
        0.5408865549        0.7338988470      -42.7630330775
        0.5408865549        0.7484592961      -40.2007184258
        0.5408865549        0.7630197452      -36.7309471628
        0.5408865549        0.7775801943      -32.5331681721
        0.5408865549        0.7921406434      -27.8826228021
        0.5408865549        0.8067010925      -23.0953001409
        0.5408865549        0.8212615415      -18.4718827774
        0.5408865549        0.8358219906      -14.2550031295
        0.5408865549        0.8503824397      -10.6062392431
        0.5408865549        0.8649428888       -7.6021426502
        0.5408865549        0.8795033379       -5.2445533759
        0.5408865549        0.8940637870       -3.4792901077
        0.5408865549        0.9086242361       -2.2177736704
        0.5408865549        0.9231846852       -1.3573042086
        0.5408865549        0.9377451343       -0.7971511098
        0.5408865549        0.9523055834       -0.4491329968
        0.5408865549        0.9668660325       -0.2427408536
        0.5408865549        0.9814264815       -0.1258571717
        0.5408865549        0.9959869306       -0.0626092701
        0.5408865549        1.0105473797       -0.0298848098
        0.5408865549        1.0251078288       -0.0136853030
        0.5408865549        1.0396682779       -0.0060100879
        0.5408865549        1.0542287270       -0.0025296374
        0.5408865549        1.0687891761       -0.0010196932
        0.5408865549        1.0833496252       -0.0003933785
        0.5408865549        1.0979100743       -0.0001451716
        0.5408865549        1.1124705234       -0.0000512371
        0.5408865549        1.1270309725       -0.0000173013
        0.5408865549        1.1415914215       -0.0000055907
        0.5408865549        1.1561518706       -0.0000017295
        0.5408865549        1.1707123197        0.0000000000
        0.5408865549        1.1852727688        0.0000000000
        0.5408865549        1.1998332179        0.0000000000
        0.5408865549        1.2143936670        0.0000000000
        0.5408865549        1.2289541161        0.0000000000
        0.5408865549        1.2435145652        0.0000000000
        0.5408865549        1.2580750143        0.0000000000
        0.5408865549        1.2726354634        0.0000000000
        0.5408865549        1.2871959125        0.0000000000
        0.5408865549        1.3017563615        0.0000000000
        0.5408865549        1.3163168106        0.0000000000
        0.5408865549        1.3308772597        0.0000000000
        0.5408865549        1.3454377088        0.0000000000
        0.5408865549        1.3599981579        0.0000000000
        0.5408865549        1.3745586070        0.0000000000
        0.5408865549        1.3891190561        0.0000000000
        0.5408865549        1.4036795052        0.0000000000
        0.5408865549        1.4182399543        0.0000000000
        0.5408865549        1.4328004034        0.0000000000
        0.5408865549        1.4473608525        0.0000000000
        0.5408865549        1.4619213015        0.0000000000
        0.5408865549        1.4764817506        0.0000000000
        0.5408865549        1.4910421997        0.0000000000
        0.5408865549        1.5056026488        0.0000000000
        0.5408865549        1.5201630979        0.0000000000
        0.5408865549        1.5347235470        0.0000000000

        0.5556038383        0.0932390870       -0.0167418085
        0.5556038383        0.1077995361       -0.0449379268
        0.5556038383        0.1223599852       -0.1114905735
        0.5556038383        0.1369204343       -0.2558764238
        0.5556038383        0.1514808834       -0.5437945345
        0.5556038383        0.1660413325       -1.0715687160
        0.5556038383        0.1806017815       -1.9611723888
        0.5556038383        0.1951622306       -3.3408989523
        0.5556038383        0.2097226797       -5.3122088432
        0.5556038383        0.2242831288       -7.9122610580
        0.5556038383        0.2388435779      -11.0888598549
        0.5556038383        0.2534040270      -14.7032118041
        0.5556038383        0.2679644761      -18.5634276752
        0.5556038383        0.2825249252      -22.4741998748
        0.5556038383        0.2970853743      -26.2777270077
        0.5556038383        0.3116458234      -29.8666241481
        0.5556038383        0.3262062725      -33.1683227699
        0.5556038383        0.3407667215      -36.1187506482
        0.5556038383        0.3553271706      -38.6476075287
        0.5556038383        0.3698876197      -40.6862300401
        0.5556038383        0.3844480688      -42.1917709032
        0.5556038383        0.3990085179      -43.1708421639
        0.5556038383        0.4135689670      -43.6874238007
        0.5556038383        0.4281294161      -43.8500720828
        0.5556038383        0.4426898652      -43.7846128595
        0.5556038383        0.4572503143      -43.6047234703
        0.5556038383        0.4718107634      -43.3921630472
        0.5556038383        0.4863712125      -43.1922399815
        0.5556038383        0.5009316615      -43.0220034895
        0.5556038383        0.5154921106      -42.8831733361
        0.5556038383        0.5300525597      -42.7720024192
        0.5556038383        0.5446130088      -42.6832295325
        0.5556038383        0.5591734579      -42.6107537845
        0.5556038383        0.5737339070      -42.5495402775
        0.5556038383        0.5882943561      -42.5008811686
        0.5556038383        0.6028548052      -42.4791103097
        0.5556038383        0.6174152543      -42.5152111592
        0.5556038383        0.6319757034      -42.6525850663
        0.5556038383        0.6465361525      -42.9321509231
        0.5556038383        0.6610966015      -43.3675758091
        0.5556038383        0.6756570506      -43.9166691213
        0.5556038383        0.6902174997      -44.4603243636
        0.5556038383        0.7047779488      -44.8021952538
        0.5556038383        0.7193383979      -44.6969781097
        0.5556038383        0.7338988470      -43.9032798851
        0.5556038383        0.7484592961      -42.2446302867
        0.5556038383        0.7630197452      -39.6570694406
        0.5556038383        0.7775801943      -36.2073823557
        0.5556038383        0.7921406434      -32.0787427422
        0.5556038383        0.8067010925      -27.5325015161
        0.5556038383        0.8212615415      -22.8602930796
        0.5556038383        0.8358219906      -18.3391058122
        0.5556038383        0.8503824397      -14.1970136621
        0.5556038383        0.8649428888      -10.5925927989
        0.5556038383        0.8795033379       -7.6080871711
        0.5556038383        0.8940637870       -5.2546498148
        0.5556038383        0.9086242361       -3.4866705116
        0.5556038383        0.9231846852       -2.2211764598
        0.5556038383        0.9377451343       -1.3579463588
        0.5556038383        0.9523055834       -0.7966050035
        0.5556038383        0.9668660325       -0.4484156540
        0.5556038383        0.9814264815       -0.2422400206
        0.5556038383        0.9959869306       -0.1255918707
        0.5556038383        1.0105473797       -0.0624841024
        0.5556038383        1.0251078288       -0.0298196018
        0.5556038383        1.0396682779       -0.0136423971
        0.5556038383        1.0542287270       -0.0059788161
        0.5556038383        1.0687891761       -0.0025082835
        0.5556038383        1.0833496252       -0.0010068512
        0.5556038383        1.0979100743       -0.0003866524
        0.5556038383        1.1124705234       -0.0001420773
        0.5556038383        1.1270309725       -0.0000499843
        0.5556038383        1.1415914215       -0.0000168458
        0.5556038383        1.1561518706       -0.0000054417
        0.5556038383        1.1707123197       -0.0000016855
        0.5556038383        1.1852727688        0.0000000000
        0.5556038383        1.1998332179        0.0000000000
        0.5556038383        1.2143936670        0.0000000000
        0.5556038383        1.2289541161        0.0000000000
        0.5556038383        1.2435145652        0.0000000000
        0.5556038383        1.2580750143        0.0000000000
        0.5556038383        1.2726354634        0.0000000000
        0.5556038383        1.2871959125        0.0000000000
        0.5556038383        1.3017563615        0.0000000000
        0.5556038383        1.3163168106        0.0000000000
        0.5556038383        1.3308772597        0.0000000000
        0.5556038383        1.3454377088        0.0000000000
        0.5556038383        1.3599981579        0.0000000000
        0.5556038383        1.3745586070        0.0000000000
        0.5556038383        1.3891190561        0.0000000000
        0.5556038383        1.4036795052        0.0000000000
        0.5556038383        1.4182399543        0.0000000000
        0.5556038383        1.4328004034        0.0000000000
        0.5556038383        1.4473608525        0.0000000000
        0.5556038383        1.4619213015        0.0000000000
        0.5556038383        1.4764817506        0.0000000000
        0.5556038383        1.4910421997        0.0000000000
        0.5556038383        1.5056026488        0.0000000000
        0.5556038383        1.5201630979        0.0000000000
        0.5556038383        1.5347235470        0.0000000000

        0.5703211216        0.0932390870       -0.0101107491
        0.5703211216        0.1077995361       -0.0273196263
        0.5703211216        0.1223599852       -0.0682871697
        0.5703211216        0.1369204343       -0.1580560832
        0.5703211216        0.1514808834       -0.3391885969
        0.5703211216        0.1660413325       -0.6759740694
        0.5703211216        0.1806017815       -1.2536410211
        0.5703211216        0.1951622306       -2.1692694818
        0.5703211216        0.2097226797       -3.5139661216
        0.5703211216        0.2242831288       -5.3508941358
        0.5703211216        0.2388435779       -7.6980443648
        0.5703211216        0.2534040270      -10.5242442332
        0.5703211216        0.2679644761      -13.7602318029
        0.5703211216        0.2825249252      -17.3171394655
        0.5703211216        0.2970853743      -21.0995545023
        0.5703211216        0.3116458234      -25.0045697245
        0.5703211216        0.3262062725      -28.9097939960
        0.5703211216        0.3407667215      -32.6635312697
        0.5703211216        0.3553271706      -36.0910328499
        0.5703211216        0.3698876197      -39.0210261229
        0.5703211216        0.3844480688      -41.3236309566
        0.5703211216        0.3990085179      -42.9431094360
        0.5703211216        0.4135689670      -43.9107735082
        0.5703211216        0.4281294161      -44.3326294777
        0.5703211216        0.4426898652      -44.3574694289
        0.5703211216        0.4572503143      -44.1388265699
        0.5703211216        0.4718107634      -43.8052415506
        0.5703211216        0.4863712125      -43.4473776669
        0.5703211216        0.5009316615      -43.1209795715
        0.5703211216        0.5154921106      -42.8571922336
        0.5703211216        0.5300525597      -42.6708178244
        0.5703211216        0.5446130088      -42.5624478359
        0.5703211216        0.5591734579      -42.5173386197
        0.5703211216        0.5737339070      -42.5072197847
        0.5703211216        0.5882943561      -42.4992390907
        0.5703211216        0.6028548052      -42.4711069994
        0.5703211216        0.6174152543      -42.4265927402
        0.5703211216        0.6319757034      -42.4031112570
        0.5703211216        0.6465361525      -42.4641635895
        0.5703211216        0.6610966015      -42.6741699149
        0.5703211216        0.6756570506      -43.0611138416
        0.5703211216        0.6902174997      -43.5805310138
        0.5703211216        0.7047779488      -44.0978233798
        0.5703211216        0.7193383979      -44.4007950871
        0.5703211216        0.7338988470      -44.2417620164
        0.5703211216        0.7484592961      -43.3952408720
        0.5703211216        0.7630197452      -41.7109855650
        0.5703211216        0.7775801943      -39.1461901902
        0.5703211216        0.7921406434      -35.7712514483
        0.5703211216        0.8067010925      -31.7533897773
        0.5703211216        0.8212615415      -27.3268295357
        0.5703211216        0.8358219906      -22.7574320206
        0.5703211216        0.8503824397      -18.3071495031
        0.5703211216        0.8649428888      -14.2022601142
        0.5703211216        0.8795033379      -10.6092446125
        0.5703211216        0.8940637870       -7.6218458864
        0.5703211216        0.9086242361       -5.2610989642
        0.5703211216        0.9231846852       -3.4871502039
        0.5703211216        0.9377451343       -2.2187927083
        0.5703211216        0.9523055834       -1.3551673942
        0.5703211216        0.9668660325       -0.7945617675
        0.5703211216        0.9814264815       -0.4472332988
        0.5703211216        0.9959869306       -0.2416305301
        0.5703211216        1.0105473797       -0.1252604201
        0.5703211216        1.0251078288       -0.0622664162
        0.5703211216        1.0396682779       -0.0296586736
        0.5703211216        1.0542287270       -0.0135270655
        0.5703211216        1.0687891761       -0.0059046796
        0.5703211216        1.0833496252       -0.0024663621
        0.5703211216        1.0979100743       -0.0009859887
        0.5703211216        1.1124705234       -0.0003774460
        0.5703211216        1.1270309725       -0.0001384557
        0.5703211216        1.1415914215       -0.0000486978
        0.5703211216        1.1561518706       -0.0000164301
        0.5703211216        1.1707123197       -0.0000053187
        0.5703211216        1.1852727688       -0.0000016522
        0.5703211216        1.1998332179        0.0000000000
        0.5703211216        1.2143936670        0.0000000000
        0.5703211216        1.2289541161        0.0000000000
        0.5703211216        1.2435145652        0.0000000000
        0.5703211216        1.2580750143        0.0000000000
        0.5703211216        1.2726354634        0.0000000000
        0.5703211216        1.2871959125        0.0000000000
        0.5703211216        1.3017563615        0.0000000000
        0.5703211216        1.3163168106        0.0000000000
        0.5703211216        1.3308772597        0.0000000000
        0.5703211216        1.3454377088        0.0000000000
        0.5703211216        1.3599981579        0.0000000000
        0.5703211216        1.3745586070        0.0000000000
        0.5703211216        1.3891190561        0.0000000000
        0.5703211216        1.4036795052        0.0000000000
        0.5703211216        1.4182399543        0.0000000000
        0.5703211216        1.4328004034        0.0000000000
        0.5703211216        1.4473608525        0.0000000000
        0.5703211216        1.4619213015        0.0000000000
        0.5703211216        1.4764817506        0.0000000000
        0.5703211216        1.4910421997        0.0000000000
        0.5703211216        1.5056026488        0.0000000000
        0.5703211216        1.5201630979        0.0000000000
        0.5703211216        1.5347235470        0.0000000000

        0.5850384050        0.0932390870       -0.0056864371
        0.5850384050        0.1077995361       -0.0154797630
        0.5850384050        0.1223599852       -0.0390207938
        0.5850384050        0.1369204343       -0.0911954091
        0.5850384050        0.1514808834       -0.1979132029
        0.5850384050        0.1660413325       -0.3996356808
        0.5850384050        0.1806017815       -0.7527218763
        0.5850384050        0.1951622306       -1.3266598971
        0.5850384050        0.2097226797       -2.1965372846
        0.5850384050        0.2242831288       -3.4325460394
        0.5850384050        0.2388435779       -5.0904383257
        0.5850384050        0.2534040270       -7.2065857879
        0.5850384050        0.2679644761       -9.7978708181
        0.5850384050        0.2825249252      -12.8620605147
        0.5850384050        0.2970853743      -16.3725646872
        0.5850384050        0.3116458234      -20.2652414206
        0.5850384050        0.3262062725      -24.4225340466
        0.5850384050        0.3407667215      -28.6661929173
        0.5850384050        0.3553271706      -32.7690161951
        0.5850384050        0.3698876197      -36.4879708535
        0.5850384050        0.3844480688      -39.6103479807
        0.5850384050        0.3990085179      -41.9974025084
        0.5850384050        0.4135689670      -43.6098952339
        0.5850384050        0.4281294161      -44.5068891999
        0.5850384050        0.4426898652      -44.8198545288
        0.5850384050        0.4572503143      -44.7138089808
        0.5850384050        0.4718107634      -44.3510928197
        0.5850384050        0.4863712125      -43.8692111650
        0.5850384050        0.5009316615      -43.3745022970
        0.5850384050        0.5154921106      -42.9446126833
        0.5850384050        0.5300525597      -42.6305958919
        0.5850384050        0.5446130088      -42.4544095562
        0.5850384050        0.5591734579      -42.4048804336
        0.5850384050        0.5737339070      -42.4391198715
        0.5850384050        0.5882943561      -42.4945942026
        0.5850384050        0.6028548052      -42.5113546630
        0.5850384050        0.6174152543      -42.4577413966
        0.5850384050        0.6319757034      -42.3490223616
        0.5850384050        0.6465361525      -42.2486629510
        0.5850384050        0.6610966015      -42.2470921054
        0.5850384050        0.6756570506      -42.4221039570
        0.5850384050        0.6902174997      -42.7947901670
        0.5850384050        0.7047779488      -43.2995303964
        0.5850384050        0.7193383979      -43.7820634234
        0.5850384050        0.7338988470      -44.0274311131
        0.5850384050        0.7484592961      -43.8065745015
        0.5850384050        0.7630197452      -42.9242962758
        0.5850384050        0.7775801943      -41.2548232731
        0.5850384050        0.7921406434      -38.7601252504
        0.5850384050        0.8067010925      -35.4934658824
        0.5850384050        0.8212615415      -31.5923998909
        0.5850384050        0.8358219906      -27.2630649347
        0.5850384050        0.8503824397      -22.7555412723
        0.5850384050        0.8649428888      -18.3312060110
        0.5850384050        0.8795033379      -14.2267138913
        0.5850384050        0.8940637870      -10.6224330583
        0.5850384050        0.9086242361       -7.6231669377
        0.5850384050        0.9231846852       -5.2553675455
        0.5850384050        0.9377451343       -3.4796133357
        0.5850384050        0.9523055834       -2.2125947552
        0.5850384050        0.9668660325       -1.3511539259
        0.5850384050        0.9814264815       -0.7922630271
        0.5850384050        0.9959869306       -0.4458888288
        0.5850384050        1.0105473797       -0.2407189294
        0.5850384050        1.0251078288       -0.1245657996
        0.5850384050        1.0396682779       -0.0617424622
        0.5850384050        1.0542287270       -0.0292982728
        0.5850384050        1.0687891761       -0.0133072215
        0.5850384050        1.0833496252       -0.0057861270
        0.5850384050        1.0979100743       -0.0024095929
        0.5850384050        1.1124705234       -0.0009616730
        0.5850384050        1.1270309725       -0.0003680631
        0.5850384050        1.1415914215       -0.0001351562
        0.5850384050        1.1561518706       -0.0000476285
        0.5850384050        1.1707123197       -0.0000161076
        0.5850384050        1.1852727688       -0.0000052276
        0.5850384050        1.1998332179       -0.0000016276
        0.5850384050        1.2143936670        0.0000000000
        0.5850384050        1.2289541161        0.0000000000
        0.5850384050        1.2435145652        0.0000000000
        0.5850384050        1.2580750143        0.0000000000
        0.5850384050        1.2726354634        0.0000000000
        0.5850384050        1.2871959125        0.0000000000
        0.5850384050        1.3017563615        0.0000000000
        0.5850384050        1.3163168106        0.0000000000
        0.5850384050        1.3308772597        0.0000000000
        0.5850384050        1.3454377088        0.0000000000
        0.5850384050        1.3599981579        0.0000000000
        0.5850384050        1.3745586070        0.0000000000
        0.5850384050        1.3891190561        0.0000000000
        0.5850384050        1.4036795052        0.0000000000
        0.5850384050        1.4182399543        0.0000000000
        0.5850384050        1.4328004034        0.0000000000
        0.5850384050        1.4473608525        0.0000000000
        0.5850384050        1.4619213015        0.0000000000
        0.5850384050        1.4764817506        0.0000000000
        0.5850384050        1.4910421997        0.0000000000
        0.5850384050        1.5056026488        0.0000000000
        0.5850384050        1.5201630979        0.0000000000
        0.5850384050        1.5347235470        0.0000000000

        0.5997556884        0.0932390870       -0.0029762797
        0.5997556884        0.1077995361       -0.0081705551
        0.5997556884        0.1223599852       -0.0207953668
        0.5997556884        0.1369204343       -0.0491454092
        0.5997556884        0.1514808834       -0.1080534418
        0.5997556884        0.1660413325       -0.2215589744
        0.5997556884        0.1806017815       -0.4249669305
        0.5997556884        0.1951622306       -0.7653503821
        0.5997556884        0.2097226797       -1.3000248766
        0.5997556884        0.2242831288       -2.0934931464
        0.5997556884        0.2388435779       -3.2141100814
        0.5997556884        0.2534040270       -4.7312791682
        0.5997556884        0.2679644761       -6.7121114783
        0.5997556884        0.2825249252       -9.2143933286
        0.5997556884        0.2970853743      -12.2726517963
        0.5997556884        0.3116458234      -15.8774591521
        0.5997556884        0.3262062725      -19.9536860474
        0.5997556884        0.3407667215      -24.3476975205
        0.5997556884        0.3553271706      -28.8330931261
        0.5997556884        0.3698876197      -33.1387938926
        0.5997556884        0.3844480688      -36.9945201185
        0.5997556884        0.3990085179      -40.1810013363
        0.5997556884        0.4135689670      -42.5691842480
        0.5997556884        0.4281294161      -44.1360892319
        0.5997556884        0.4426898652      -44.9540157815
        0.5997556884        0.4572503143      -45.1605651190
        0.5997556884        0.4718107634      -44.9235746733
        0.5997556884        0.4863712125      -44.4134937754
        0.5997556884        0.5009316615      -43.7873955618
        0.5997556884        0.5154921106      -43.1801672671
        0.5997556884        0.5300525597      -42.6957928984
        0.5997556884        0.5446130088      -42.3960453186
        0.5997556884        0.5591734579      -42.2907153779
        0.5997556884        0.5737339070      -42.3369863401
        0.5997556884        0.5882943561      -42.4533666884
        0.5997556884        0.6028548052      -42.5474309444
        0.5997556884        0.6174152543      -42.5498565274
        0.5997556884        0.6319757034      -42.4427659982
        0.5997556884        0.6465361525      -42.2701713710
        0.5997556884        0.6610966015      -42.1234766564
        0.5997556884        0.6756570506      -42.1047444786
        0.5997556884        0.6902174997      -42.2809267429
        0.5997556884        0.7047779488      -42.6475923249
        0.5997556884        0.7193383979      -43.1167328168
        0.5997556884        0.7338988470      -43.5315445794
        0.5997556884        0.7484592961      -43.6988232727
        0.5997556884        0.7630197452      -43.4244890196
        0.5997556884        0.7775801943      -42.5420212387
        0.5997556884        0.7921406434      -40.9323339361
        0.5997556884        0.8067010925      -38.5392571605
        0.5997556884        0.8212615415      -35.3833956522
        0.5997556884        0.8358219906      -31.5712337785
        0.5997556884        0.8503824397      -27.2920384272
        0.5997556884        0.8649428888      -22.7967482356
        0.5997556884        0.8795033379      -18.3601204518
        0.5997556884        0.8940637870      -14.2354567175
        0.5997556884        0.9086242361      -10.6152550827
        0.5997556884        0.9231846852       -7.6088703830
        0.5997556884        0.9377451343       -5.2412527784
        0.5997556884        0.9523055834       -3.4690680874
        0.5997556884        0.9668660325       -2.2057538547
        0.5997556884        0.9814264815       -1.3467531986
        0.5997556884        0.9959869306       -0.7891054304
        0.5997556884        1.0105473797       -0.4433758265
        0.5997556884        1.0251078288       -0.2387163509
        0.5997556884        1.0396682779       -0.1230916360
        0.5997556884        1.0542287270       -0.0607723919
        0.5997556884        1.0687891761       -0.0287316854
        0.5997556884        1.0833496252       -0.0130126771
        0.5997556884        1.0979100743       -0.0056490025
        0.5997556884        1.1124705234       -0.0023519638
        0.5997556884        1.1270309725       -0.0009396023
        0.5997556884        1.1415914215       -0.0003602607
        0.5997556884        1.1561518706       -0.0001325735
        0.5997556884        1.1707123197       -0.0000468190
        0.5997556884        1.1852727688       -0.0000158660
        0.5997556884        1.1998332179       -0.0000051584
        0.5997556884        1.2143936670       -0.0000016083
        0.5997556884        1.2289541161        0.0000000000
        0.5997556884        1.2435145652        0.0000000000
        0.5997556884        1.2580750143        0.0000000000
        0.5997556884        1.2726354634        0.0000000000
        0.5997556884        1.2871959125        0.0000000000
        0.5997556884        1.3017563615        0.0000000000
        0.5997556884        1.3163168106        0.0000000000
        0.5997556884        1.3308772597        0.0000000000
        0.5997556884        1.3454377088        0.0000000000
        0.5997556884        1.3599981579        0.0000000000
        0.5997556884        1.3745586070        0.0000000000
        0.5997556884        1.3891190561        0.0000000000
        0.5997556884        1.4036795052        0.0000000000
        0.5997556884        1.4182399543        0.0000000000
        0.5997556884        1.4328004034        0.0000000000
        0.5997556884        1.4473608525        0.0000000000
        0.5997556884        1.4619213015        0.0000000000
        0.5997556884        1.4764817506        0.0000000000
        0.5997556884        1.4910421997        0.0000000000
        0.5997556884        1.5056026488        0.0000000000
        0.5997556884        1.5201630979        0.0000000000
        0.5997556884        1.5347235470        0.0000000000

        0.6144729717        0.0932390870       -0.0014493878
        0.6144729717        0.1077995361       -0.0040172195
        0.6144729717        0.1223599852       -0.0103383171
        0.6144729717        0.1369204343       -0.0247500594
        0.6144729717        0.1514808834       -0.0552498675
        0.6144729717        0.1660413325       -0.1153434229
        0.6144729717        0.1806017815       -0.2260100541
        0.6144729717        0.1951622306       -0.4174538173
        0.6144729717        0.2097226797       -0.7304457926
        0.6144729717        0.2242831288       -1.2173355677
        0.6144729717        0.2388435779       -1.9428642613
        0.6144729717        0.2534040270       -2.9843188111
        0.6144729717        0.2679644761       -4.4293200982
        0.6144729717        0.2825249252       -6.3684323025
        0.6144729717        0.2970853743       -8.8801345046
        0.6144729717        0.3116458234      -12.0083314745
        0.6144729717        0.3262062725      -15.7368510439
        0.6144729717        0.3407667215      -19.9691952627
        0.6144729717        0.3553271706      -24.5228382669
        0.6144729717        0.3698876197      -29.1443763596
        0.6144729717        0.3844480688      -33.5453682822
        0.6144729717        0.3990085179      -37.4509046798
        0.6144729717        0.4135689670      -40.6471068445
        0.6144729717        0.4281294161      -43.0132491227
        0.6144729717        0.4426898652      -44.5303709425
        0.6144729717        0.4572503143      -45.2683776190
        0.6144729717        0.4718107634      -45.3616399751
        0.6144729717        0.4863712125      -44.9838578288
        0.6144729717        0.5009316615      -44.3268570639
        0.6144729717        0.5154921106      -43.5809762276
        0.6144729717        0.5300525597      -42.9129529106
        0.6144729717        0.5446130088      -42.4417131105
        0.6144729717        0.5591734579      -42.2186439859
        0.6144729717        0.5737339070      -42.2213301172
        0.6144729717        0.5882943561      -42.3664414714
        0.6144729717        0.6028548052      -42.5405296227
        0.6144729717        0.6174152543      -42.6403381926
        0.6144729717        0.6319757034      -42.6095486272
        0.6144729717        0.6465361525      -42.4584566250
        0.6144729717        0.6610966015      -42.2580335781
        0.6144729717        0.6756570506      -42.1095747683
        0.6144729717        0.6902174997      -42.1019481652
        0.6144729717        0.7047779488      -42.2743184968
        0.6144729717        0.7193383979      -42.5987437949
        0.6144729717        0.7338988470      -42.9856564407
        0.6144729717        0.7484592961      -43.3033457543
        0.6144729717        0.7630197452      -43.3983448397
        0.6144729717        0.7775801943      -43.1094601545
        0.6144729717        0.7921406434      -42.2784829892
        0.6144729717        0.8067010925      -40.7664218011
        0.6144729717        0.8212615415      -38.4804224706
        0.6144729717        0.8358219906      -35.4062498229
        0.6144729717        0.8503824397      -31.6323274927
        0.6144729717        0.8649428888      -27.3507895415
        0.6144729717        0.8795033379      -22.8297456876
        0.6144729717        0.8940637870      -18.3638086640
        0.6144729717        0.9086242361      -14.2193653820
        0.6144729717        0.9231846852      -10.5921413858
        0.6144729717        0.9377451343       -7.5876773654
        0.6144729717        0.9523055834       -5.2251814873
        0.6144729717        0.9668660325       -3.4574157663
        0.6144729717        0.9814264815       -2.1967098934
        0.6144729717        0.9959869306       -1.3391401557
        0.6144729717        1.0105473797       -0.7826717658
        0.6144729717        1.0251078288       -0.4383048628
        0.6144729717        1.0396682779       -0.2351177900
        0.6144729717        1.0542287270       -0.1208155388
        0.6144729717        1.0687891761       -0.0594880909
        0.6144729717        1.0833496252       -0.0280817101
        0.6144729717        1.0979100743       -0.0127153481
        0.6144729717        1.1124705234       -0.0055248253
        0.6144729717        1.1270309725       -0.0023040196
        0.6144729717        1.1415914215       -0.0009222296
        0.6144729717        1.1561518706       -0.0003542659
        0.6144729717        1.1707123197       -0.0001305885
        0.6144729717        1.1852727688       -0.0000461892
        0.6144729717        1.1998332179       -0.0000156754
        0.6144729717        1.2143936670       -0.0000051031
        0.6144729717        1.2289541161       -0.0000015930
        0.6144729717        1.2435145652        0.0000000000
        0.6144729717        1.2580750143        0.0000000000
        0.6144729717        1.2726354634        0.0000000000
        0.6144729717        1.2871959125        0.0000000000
        0.6144729717        1.3017563615        0.0000000000
        0.6144729717        1.3163168106        0.0000000000
        0.6144729717        1.3308772597        0.0000000000
        0.6144729717        1.3454377088        0.0000000000
        0.6144729717        1.3599981579        0.0000000000
        0.6144729717        1.3745586070        0.0000000000
        0.6144729717        1.3891190561        0.0000000000
        0.6144729717        1.4036795052        0.0000000000
        0.6144729717        1.4182399543        0.0000000000
        0.6144729717        1.4328004034        0.0000000000
        0.6144729717        1.4473608525        0.0000000000
        0.6144729717        1.4619213015        0.0000000000
        0.6144729717        1.4764817506        0.0000000000
        0.6144729717        1.4910421997        0.0000000000
        0.6144729717        1.5056026488        0.0000000000
        0.6144729717        1.5201630979        0.0000000000
        0.6144729717        1.5347235470        0.0000000000

        0.6291902551        0.0932390870       -0.0006568456
        0.6291902551        0.1077995361       -0.0018407162
        0.6291902551        0.1223599852       -0.0047982355
        0.6291902551        0.1369204343       -0.0116614078
        0.6291902551        0.1514808834       -0.0264995873
        0.6291902551        0.1660413325       -0.0565023852
        0.6291902551        0.1806017815       -0.1135135180
        0.6291902551        0.1951622306       -0.2159063321
        0.6291902551        0.2097226797       -0.3908325603
        0.6291902551        0.2242831288       -0.6768992074
        0.6291902551        0.2388435779       -1.1271402895
        0.6291902551        0.2534040270       -1.8115466243
        0.6291902551        0.2679644761       -2.8174423541
        0.6291902551        0.2825249252       -4.2451462403
        0.6291902551        0.2970853743       -6.1964460996
        0.6291902551        0.3116458234       -8.7550726846
        0.6291902551        0.3262062725      -11.9614667036
        0.6291902551        0.3407667215      -15.7876753712
        0.6291902551        0.3553271706      -20.1206316849
        0.6291902551        0.3698876197      -24.7618217105
        0.6291902551        0.3844480688      -29.4475457250
        0.6291902551        0.3990085179      -33.8871821335
        0.6291902551        0.4135689670      -37.8096897256
        0.6291902551        0.4281294161      -41.0050428144
        0.6291902551        0.4426898652      -43.3501365811
        0.6291902551        0.4572503143      -44.8165087914
        0.6291902551        0.4718107634      -45.4645528234
        0.6291902551        0.4863712125      -45.4305662846
        0.6291902551        0.5009316615      -44.9089140147
        0.6291902551        0.5154921106      -44.1270333036
        0.6291902551        0.5300525597      -43.3114351975
        0.6291902551        0.5446130088      -42.6486293670
        0.6291902551        0.5591734579      -42.2511877800
        0.6291902551        0.5737339070      -42.1406742979
        0.6291902551        0.5882943561      -42.2545352028
        0.6291902551        0.6028548052      -42.4759271052
        0.6291902551        0.6174152543      -42.6775714823
        0.6291902551        0.6319757034      -42.7656271545
        0.6291902551        0.6465361525      -42.7087691518
        0.6291902551        0.6610966015      -42.5422230395
        0.6291902551        0.6756570506      -42.3461049409
        0.6291902551        0.6902174997      -42.2086144070
        0.6291902551        0.7047779488      -42.1912675229
        0.6291902551        0.7193383979      -42.3104849669
        0.6291902551        0.7338988470      -42.5384236518
        0.6291902551        0.7484592961      -42.8136115837
        0.6291902551        0.7630197452      -43.0478874156
        0.6291902551        0.7775801943      -43.1235861401
        0.6291902551        0.7921406434      -42.8879314421
        0.6291902551        0.8067010925      -42.1594983100
        0.6291902551        0.8212615415      -40.7574038573
        0.6291902551        0.8358219906      -38.5497660419
        0.6291902551        0.8503824397      -35.5035354331
        0.6291902551        0.8649428888      -31.7129422855
        0.6291902551        0.8795033379      -27.3919089050
        0.6291902551        0.8940637870      -22.8319144011
        0.6291902551        0.9086242361      -18.3414380078
        0.6291902551        0.9231846852      -14.1885206170
        0.6291902551        0.9377451343      -10.5628370264
        0.6291902551        0.9523055834       -7.5628401468
        0.6291902551        0.9668660325       -5.2038173911
        0.6291902551        0.9814264815       -3.4381395242
        0.6291902551        0.9959869306       -2.1793585670
        0.6291902551        1.0105473797       -1.3244879651
        0.6291902551        1.0251078288       -0.7714614071
        0.6291902551        1.0396682779       -0.4306283903
        0.6291902551        1.0542287270       -0.2304166443
        0.6291902551        1.0687891761       -0.1182290857
        0.6291902551        1.0833496252       -0.0582000125
        0.6291902551        1.0979100743       -0.0274950725
        0.6291902551        1.1124705234       -0.0124677774
        0.6291902551        1.1270309725       -0.0054265195
        0.6291902551        1.1415914215       -0.0022667437
        0.6291902551        1.1561518706       -0.0009086064
        0.6291902551        1.1707123197       -0.0003494734
        0.6291902551        1.1852727688       -0.0001289799
        0.6291902551        1.1998332179       -0.0000456776
        0.6291902551        1.2143936670       -0.0000155194
        0.6291902551        1.2289541161       -0.0000050566
        0.6291902551        1.2435145652       -0.0000015793
        0.6291902551        1.2580750143        0.0000000000
        0.6291902551        1.2726354634        0.0000000000
        0.6291902551        1.2871959125        0.0000000000
        0.6291902551        1.3017563615        0.0000000000
        0.6291902551        1.3163168106        0.0000000000
        0.6291902551        1.3308772597        0.0000000000
        0.6291902551        1.3454377088        0.0000000000
        0.6291902551        1.3599981579        0.0000000000
        0.6291902551        1.3745586070        0.0000000000
        0.6291902551        1.3891190561        0.0000000000
        0.6291902551        1.4036795052        0.0000000000
        0.6291902551        1.4182399543        0.0000000000
        0.6291902551        1.4328004034        0.0000000000
        0.6291902551        1.4473608525        0.0000000000
        0.6291902551        1.4619213015        0.0000000000
        0.6291902551        1.4764817506        0.0000000000
        0.6291902551        1.4910421997        0.0000000000
        0.6291902551        1.5056026488        0.0000000000
        0.6291902551        1.5201630979        0.0000000000
        0.6291902551        1.5347235470        0.0000000000

        0.6439075385        0.0932390870       -0.0002771964
        0.6439075385        0.1077995361       -0.0007867694
        0.6439075385        0.1223599852       -0.0020817806
        0.6439075385        0.1369204343       -0.0051495276
        0.6439075385        0.1514808834       -0.0119488900
        0.6439075385        0.1660413325       -0.0261144798
        0.6439075385        0.1806017815       -0.0540078463
        0.6439075385        0.1951622306       -0.1062348368
        0.6439075385        0.2097226797       -0.1997845458
        0.6439075385        0.2242831288       -0.3609294202
        0.6439075385        0.2388435779       -0.6288363200
        0.6439075385        0.2534040270       -1.0593505126
        0.6439075385        0.2679644761       -1.7276372080
        0.6439075385        0.2825249252       -2.7275613213
        0.6439075385        0.2970853743       -4.1653548235
        0.6439075385        0.3116458234       -6.1457904054
        0.6439075385        0.3262062725       -8.7510161690
        0.6439075385        0.3407667215      -12.0151711324
        0.6439075385        0.3553271706      -15.9010118933
        0.6439075385        0.3698876197      -20.2865335397
        0.6439075385        0.3844480688      -24.9683321094
        0.6439075385        0.3990085179      -29.6836511836
        0.6439075385        0.4135689670      -34.1463809439
        0.6439075385        0.4281294161      -38.0874479420
        0.6439075385        0.4426898652      -41.2902044304
        0.6439075385        0.4572503143      -43.6160994635
        0.6439075385        0.4718107634      -45.0207361149
        0.6439075385        0.4863712125      -45.5610558763
        0.6439075385        0.5009316615      -45.3910329277
        0.6439075385        0.5154921106      -44.7407856362
        0.6439075385        0.5300525597      -43.8771059473
        0.6439075385        0.5446130088      -43.0515863373
        0.6439075385        0.5591734579      -42.4502915834
        0.6439075385        0.5737339070      -42.1607027205
        0.6439075385        0.5882943561      -42.1662657451
        0.6439075385        0.6028548052      -42.3694786439
        0.6439075385        0.6174152543      -42.6352528288
        0.6439075385        0.6319757034      -42.8400239864
        0.6439075385        0.6465361525      -42.9102320961
        0.6439075385        0.6610966015      -42.8375202362
        0.6439075385        0.6756570506      -42.6673883210
        0.6439075385        0.6902174997      -42.4699498835
        0.6439075385        0.7047779488      -42.3094315390
        0.6439075385        0.7193383979      -42.2272335916
        0.6439075385        0.7338988470      -42.2418303385
        0.6439075385        0.7484592961      -42.3553050347
        0.6439075385        0.7630197452      -42.5513579429
        0.6439075385        0.7775801943      -42.7779199340
        0.6439075385        0.7921406434      -42.9233904358
        0.6439075385        0.8067010925      -42.8067371495
        0.6439075385        0.8212615415      -42.1988147029
        0.6439075385        0.8358219906      -40.8760041221
        0.6439075385        0.8503824397      -38.6879773440
        0.6439075385        0.8649428888      -35.6114915716
        0.6439075385        0.8795033379      -31.7676525355
        0.6439075385        0.8940637870      -27.3971189824
        0.6439075385        0.9086242361      -22.8057028237
        0.6439075385        0.9231846852      -18.3020298614
        0.6439075385        0.9377451343      -14.1465235404
        0.6439075385        0.9523055834      -10.5214464793
        0.6439075385        0.9668660325       -7.5221740198
        0.6439075385        0.9814264815       -5.1646171572
        0.6439075385        0.9959869306       -3.4026427671
        0.6439075385        1.0105473797       -2.1500834180
        0.6439075385        1.0251078288       -1.3027887317
        0.6439075385        1.0396682779       -0.7570383499
        0.6439075385        1.0542287270       -0.4220001155
        0.6439075385        1.0687891761       -0.2257369875
        0.6439075385        1.0833496252       -0.1159037116
        0.6439075385        1.0979100743       -0.0571267220
        0.6439075385        1.1124705234       -0.0270275612
        0.6439075385        1.1270309725       -0.0122727254
        0.6439075385        1.1415914215       -0.0053478919
        0.6439075385        1.1561518706       -0.0022361420
        0.6439075385        1.1707123197       -0.0008972086
        0.6439075385        1.1852727688       -0.0003454431
        0.6439075385        1.1998332179       -0.0001276217
        0.6439075385        1.2143936670       -0.0000452283
        0.6439075385        1.2289541161       -0.0000153672
        0.6439075385        1.2435145652       -0.0000050021
        0.6439075385        1.2580750143       -0.0000015589
        0.6439075385        1.2726354634        0.0000000000
        0.6439075385        1.2871959125        0.0000000000
        0.6439075385        1.3017563615        0.0000000000
        0.6439075385        1.3163168106        0.0000000000
        0.6439075385        1.3308772597        0.0000000000
        0.6439075385        1.3454377088        0.0000000000
        0.6439075385        1.3599981579        0.0000000000
        0.6439075385        1.3745586070        0.0000000000
        0.6439075385        1.3891190561        0.0000000000
        0.6439075385        1.4036795052        0.0000000000
        0.6439075385        1.4182399543        0.0000000000
        0.6439075385        1.4328004034        0.0000000000
        0.6439075385        1.4473608525        0.0000000000
        0.6439075385        1.4619213015        0.0000000000
        0.6439075385        1.4764817506        0.0000000000
        0.6439075385        1.4910421997        0.0000000000
        0.6439075385        1.5056026488        0.0000000000
        0.6439075385        1.5201630979        0.0000000000
        0.6439075385        1.5347235470        0.0000000000

        0.6586248218        0.0932390870       -0.0001090502
        0.6586248218        0.1077995361       -0.0003141498
        0.6586248218        0.1223599852       -0.0008459116
        0.6586248218        0.1369204343       -0.0021362135
        0.6586248218        0.1514808834       -0.0050795065
        0.6586248218        0.1660413325       -0.0114245254
        0.6586248218        0.1806017815       -0.0244264633
        0.6586248218        0.1951622306       -0.0498999432
        0.6586248218        0.2097226797       -0.0978622591
        0.6586248218        0.2242831288       -0.1849680233
        0.6586248218        0.2388435779       -0.3378303671
        0.6586248218        0.2534040270       -0.5970068115
        0.6586248218        0.2679644761       -1.0208603425
        0.6586248218        0.2825249252       -1.6877814477
        0.6586248218        0.2970853743       -2.6946439094
        0.6586248218        0.3116458234       -4.1492792233
        0.6586248218        0.3262062725       -6.1556315481
        0.6586248218        0.3407667215       -8.7923300535
        0.6586248218        0.3553271706      -12.0883606985
        0.6586248218        0.3698876197      -16.0021717485
        0.6586248218        0.3844480688      -20.4111944087
        0.6586248218        0.3990085179      -25.1162876678
        0.6586248218        0.4135689670      -29.8608676524
        0.6586248218        0.4281294161      -34.3602788692
        0.6586248218        0.4426898652      -38.3359639980
        0.6586248218        0.4572503143      -41.5509469896
        0.6586248218        0.4718107634      -43.8446905805
        0.6586248218        0.4863712125      -45.1634019441
        0.6586248218        0.5009316615      -45.5773612773
        0.6586248218        0.5154921106      -45.2749119873
        0.6586248218        0.5300525597      -44.5277692727
        0.6586248218        0.5446130088      -43.6332186546
        0.6586248218        0.5591734579      -42.8493240064
        0.6586248218        0.5737339070      -42.3430542598
        0.6586248218        0.5882943561      -42.1665388998
        0.6586248218        0.6028548052      -42.2666247038
        0.6586248218        0.6174152543      -42.5221241213
        0.6586248218        0.6319757034      -42.7948253678
        0.6586248218        0.6465361525      -42.9763720485
        0.6586248218        0.6610966015      -43.0152216947
        0.6586248218        0.6756570506      -42.9167726737
        0.6586248218        0.6902174997      -42.7226322121
        0.6586248218        0.7047779488      -42.4849824742
        0.6586248218        0.7193383979      -42.2519315304
        0.6586248218        0.7338988470      -42.0684485748
        0.6586248218        0.7484592961      -41.9825832536
        0.6586248218        0.7630197452      -42.0399059524
        0.6586248218        0.7775801943      -42.2570488215
        0.6586248218        0.7921406434      -42.5831051569
        0.6586248218        0.8067010925      -42.8722494274
        0.6586248218        0.8212615415      -42.8906532301
        0.6586248218        0.8358219906      -42.3644988128
        0.6586248218        0.8503824397      -41.0538078125
        0.6586248218        0.8649428888      -38.8228379163
        0.6586248218        0.8795033379      -35.6799609460
        0.6586248218        0.8940637870      -31.7754859586
        0.6586248218        0.9086242361      -27.3643120355
        0.6586248218        0.9231846852      -22.7512514510
        0.6586248218        0.9377451343      -18.2369275481
        0.6586248218        0.9523055834      -14.0753889997
        0.6586248218        0.9668660325      -10.4475034955
        0.6586248218        0.9814264815       -7.4502771472
        0.6586248218        0.9959869306       -5.1007050558
        0.6586248218        1.0105473797       -3.3513671761
        0.6586248218        1.0251078288       -2.1130831913
        0.6586248218        1.0396682779       -1.2787085079
        0.6586248218        1.0542287270       -0.7428043160
        0.6586248218        1.0687891761       -0.4142754978
        0.6586248218        1.0833496252       -0.2218330444
        0.6586248218        1.0979100743       -0.1140359259
        0.6586248218        1.1124705234       -0.0562681869
        0.6586248218        1.1270309725       -0.0266454059
        0.6586248218        1.1415914215       -0.0121082822
        0.6586248218        1.1561518706       -0.0052800584
        0.6586248218        1.1707123197       -0.0022095196
        0.6586248218        1.1852727688       -0.0008872320
        0.6586248218        1.1998332179       -0.0003417910
        0.6586248218        1.2143936670       -0.0001262581
        0.6586248218        1.2289541161       -0.0000446909
        0.6586248218        1.2435145652       -0.0000151444
        0.6586248218        1.2580750143       -0.0000049093
        0.6586248218        1.2726354634       -0.0000015195
        0.6586248218        1.2871959125        0.0000000000
        0.6586248218        1.3017563615        0.0000000000
        0.6586248218        1.3163168106        0.0000000000
        0.6586248218        1.3308772597        0.0000000000
        0.6586248218        1.3454377088        0.0000000000
        0.6586248218        1.3599981579        0.0000000000
        0.6586248218        1.3745586070        0.0000000000
        0.6586248218        1.3891190561        0.0000000000
        0.6586248218        1.4036795052        0.0000000000
        0.6586248218        1.4182399543        0.0000000000
        0.6586248218        1.4328004034        0.0000000000
        0.6586248218        1.4473608525        0.0000000000
        0.6586248218        1.4619213015        0.0000000000
        0.6586248218        1.4764817506        0.0000000000
        0.6586248218        1.4910421997        0.0000000000
        0.6586248218        1.5056026488        0.0000000000
        0.6586248218        1.5201630979        0.0000000000
        0.6586248218        1.5347235470        0.0000000000

        0.6733421052        0.0932390870       -0.0000400543
        0.6733421052        0.1077995361       -0.0001174111
        0.6733421052        0.1223599852       -0.0003227081
        0.6733421052        0.1369204343       -0.0008349247
        0.6733421052        0.1514808834       -0.0020425178
        0.6733421052        0.1660413325       -0.0047478180
        0.6733421052        0.1806017815       -0.0105392961
        0.6733421052        0.1951622306       -0.0224471933
        0.6733421052        0.2097226797       -0.0460513265
        0.6733421052        0.2242831288       -0.0912499232
        0.6733421052        0.2388435779       -0.1748753444
        0.6733421052        0.2534040270       -0.3241853146
        0.6733421052        0.2679644761       -0.5809017764
        0.6733421052        0.2825249252       -1.0049033313
        0.6733421052        0.2970853743       -1.6760066887
        0.6733421052        0.3116458234       -2.6917697489
        0.6733421052        0.3262062725       -4.1593423475
        0.6733421052        0.3407667215       -6.1804982526
        0.6733421052        0.3553271706       -8.8311453295
        0.6733421052        0.3698876197      -12.1391271290
        0.6733421052        0.3844480688      -16.0656593707
        0.6733421052        0.3990085179      -20.4952043205
        0.6733421052        0.4135689670      -25.2362920503
        0.6733421052        0.4281294161      -30.0335692266
        0.6733421052        0.4426898652      -34.5908557608
        0.6733421052        0.4572503143      -38.6056047033
        0.6733421052        0.4718107634      -41.8139999979
        0.6733421052        0.4863712125      -44.0408336169
        0.6733421052        0.5009316615      -45.2412042886
        0.6733421052        0.5154921106      -45.5176690901
        0.6733421052        0.5300525597      -45.1015705781
        0.6733421052        0.5446130088      -44.2999810528
        0.6733421052        0.5591734579      -43.4234367228
        0.6733421052        0.5737339070      -42.7169771477
        0.6733421052        0.5882943561      -42.3149629980
        0.6733421052        0.6028548052      -42.2309889051
        0.6733421052        0.6174152543      -42.3823722444
        0.6733421052        0.6319757034      -42.6378417712
        0.6733421052        0.6465361525      -42.8699119619
        0.6733421052        0.6610966015      -42.9928039275
        0.6733421052        0.6756570506      -42.9744500385
        0.6733421052        0.6902174997      -42.8248549032
        0.6733421052        0.7047779488      -42.5754751577
        0.6733421052        0.7193383979      -42.2667034441
        0.6733421052        0.7338988470      -41.9502462150
        0.6733421052        0.7484592961      -41.6971887906
        0.6733421052        0.7630197452      -41.5935284011
        0.6733421052        0.7775801943      -41.7113317301
        0.6733421052        0.7921406434      -42.0620338751
        0.6733421052        0.8067010925      -42.5554204415
        0.6733421052        0.8212615415      -42.9904803543
        0.6733421052        0.8358219906      -43.0898535855
        0.6733421052        0.8503824397      -42.5673859898
        0.6733421052        0.8649428888      -41.2024775052
        0.6733421052        0.8795033379      -38.8942215623
        0.6733421052        0.8940637870      -35.6808442167
        0.6733421052        0.9086242361      -31.7259084985
        0.6733421052        0.9231846852      -27.2826409861
        0.6733421052        0.9377451343      -22.6488235932
        0.6733421052        0.9523055834      -18.1210454059
        0.6733421052        0.9668660325      -13.9541721887
        0.6733421052        0.9814264815      -10.3313465497
        0.6733421052        0.9959869306       -7.3493872509
        0.6733421052        1.0105473797       -5.0216161033
        0.6733421052        1.0251078288       -3.2953097080
        0.6733421052        1.0396682779       -2.0769176840
        0.6733421052        1.0542287270       -1.2572370034
        0.6733421052        1.0687891761       -0.7308986827
        0.6733421052        1.0833496252       -0.4080061695
        0.6733421052        1.0979100743       -0.2186523794
        0.6733421052        1.1124705234       -0.1124706338
        0.6733421052        1.1270309725       -0.0555231267
        0.6733421052        1.1415914215       -0.0263053862
        0.6733421052        1.1561518706       -0.0119604817
        0.6733421052        1.1707123197       -0.0052186294
        0.6733421052        1.1852727688       -0.0021845961
        0.6733421052        1.1998332179       -0.0008770043
        0.6733421052        1.2143936670       -0.0003374077
        0.6733421052        1.2289541161       -0.0001242979
        0.6733421052        1.2435145652       -0.0000438056
        0.6733421052        1.2580750143       -0.0000147575
        0.6733421052        1.2726354634       -0.0000047467
        0.6733421052        1.2871959125       -0.0000014572
        0.6733421052        1.3017563615        0.0000000000
        0.6733421052        1.3163168106        0.0000000000
        0.6733421052        1.3308772597        0.0000000000
        0.6733421052        1.3454377088        0.0000000000
        0.6733421052        1.3599981579        0.0000000000
        0.6733421052        1.3745586070        0.0000000000
        0.6733421052        1.3891190561        0.0000000000
        0.6733421052        1.4036795052        0.0000000000
        0.6733421052        1.4182399543        0.0000000000
        0.6733421052        1.4328004034        0.0000000000
        0.6733421052        1.4473608525        0.0000000000
        0.6733421052        1.4619213015        0.0000000000
        0.6733421052        1.4764817506        0.0000000000
        0.6733421052        1.4910421997        0.0000000000
        0.6733421052        1.5056026488        0.0000000000
        0.6733421052        1.5201630979        0.0000000000
        0.6733421052        1.5347235470        0.0000000000

        0.6880593885        0.0932390870       -0.0000137637
        0.6880593885        0.1077995361       -0.0000411765
        0.6880593885        0.1223599852       -0.0001159261
        0.6880593885        0.1369204343       -0.0003084973
        0.6880593885        0.1514808834       -0.0007797513
        0.6880593885        0.1660413325       -0.0018812801
        0.6880593885        0.1806017815       -0.0043528664
        0.6880593885        0.1951622306       -0.0096967922
        0.6880593885        0.2097226797       -0.0208554964
        0.6880593885        0.2242831288       -0.0433697419
        0.6880593885        0.2388435779       -0.0872222553
        0.6880593885        0.2534040270       -0.1695282686
        0.6880593885        0.2679644761       -0.3180551395
        0.6880593885        0.2825249252       -0.5751827868
        0.6880593885        0.2970853743       -1.0013603934
        0.6880593885        0.3116458234       -1.6765104333
        0.6880593885        0.3262062725       -2.6974888552
        0.6880593885        0.3407667215       -4.1700242869
        0.6880593885        0.3553271706       -6.1947320457
        0.6880593885        0.3698876197       -8.8485243248
        0.6880593885        0.3844480688      -12.1642165470
        0.6880593885        0.3990085179      -16.1116646915
        0.6880593885        0.4135689670      -20.5835541484
        0.6880593885        0.4281294161      -25.3890852843
        0.6880593885        0.4426898652      -30.2599439292
        0.6880593885        0.4572503143      -34.8738323021
        0.6880593885        0.4718107634      -38.8985166076
        0.6880593885        0.4863712125      -42.0520040437
        0.6880593885        0.5009316615      -44.1644549025
        0.6880593885        0.5154921106      -45.2210233825
        0.6880593885        0.5300525597      -45.3677258549
        0.6880593885        0.5446130088      -44.8748625672
        0.6880593885        0.5591734579      -44.0684118365
        0.6880593885        0.5737339070      -43.2512097770
        0.6880593885        0.5882943561      -42.6380755152
        0.6880593885        0.6028548052      -42.3228680637
        0.6880593885        0.6174152543      -42.2840903537
        0.6880593885        0.6319757034      -42.4226764647
        0.6880593885        0.6465361525      -42.6146899636
        0.6880593885        0.6610966015      -42.7572186361
        0.6880593885        0.6756570506      -42.7911888160
        0.6880593885        0.6902174997      -42.6987891173
        0.6880593885        0.7047779488      -42.4879266448
        0.6880593885        0.7193383979      -42.1815409608
        0.6880593885        0.7338988470      -41.8211351749
        0.6880593885        0.7484592961      -41.4775455613
        0.6880593885        0.7630197452      -41.2508293950
        0.6880593885        0.7775801943      -41.2451193935
        0.6880593885        0.7921406434      -41.5215640095
        0.6880593885        0.8067010925      -42.0504082789
        0.6880593885        0.8212615415      -42.6883662586
        0.6880593885        0.8358219906      -43.1958674457
        0.6880593885        0.8503824397      -43.2887662015
        0.6880593885        0.8649428888      -42.7039416121
        0.6880593885        0.8795033379      -41.2561051339
        0.6880593885        0.8940637870      -38.8722276342
        0.6880593885        0.9086242361      -35.6015728848
        0.6880593885        0.9231846852      -31.6056817972
        0.6880593885        0.9377451343      -27.1327965105
        0.6880593885        0.9523055834      -22.4798235173
        0.6880593885        0.9668660325      -17.9464354203
        0.6880593885        0.9814264815      -13.7898778206
        0.6880593885        0.9959869306      -10.1912285452
        0.6880593885        1.0105473797       -7.2409976941
        0.6880593885        1.0251078288       -4.9450963455
        0.6880593885        1.0396682779       -3.2454595415
        0.6880593885        1.0542287270       -2.0464920114
        0.6880593885        1.0687891761       -1.2395460726
        0.6880593885        1.0833496252       -0.7209660892
        0.6880593885        1.0979100743       -0.4025931222
        0.6880593885        1.1124705234       -0.2158010383
        0.6880593885        1.1270309725       -0.1110318945
        0.6880593885        1.1415914215       -0.0548318068
        0.6880593885        1.1561518706       -0.0259876234
        0.6880593885        1.1707123197       -0.0118180548
        0.6880593885        1.1852727688       -0.0051544205
        0.6880593885        1.1998332179       -0.0021547040
        0.6880593885        1.2143936670       -0.0008626178
        0.6880593885        1.2289541161       -0.0003304397
        0.6880593885        1.2435145652       -0.0001210169
        0.6880593885        1.2580750143       -0.0000423452
        0.6880593885        1.2726354634       -0.0000141470
        0.6880593885        1.2871959125       -0.0000045121
        0.6880593885        1.3017563615       -0.0000013742
        0.6880593885        1.3163168106        0.0000000000
        0.6880593885        1.3308772597        0.0000000000
        0.6880593885        1.3454377088        0.0000000000
        0.6880593885        1.3599981579        0.0000000000
        0.6880593885        1.3745586070        0.0000000000
        0.6880593885        1.3891190561        0.0000000000
        0.6880593885        1.4036795052        0.0000000000
        0.6880593885        1.4182399543        0.0000000000
        0.6880593885        1.4328004034        0.0000000000
        0.6880593885        1.4473608525        0.0000000000
        0.6880593885        1.4619213015        0.0000000000
        0.6880593885        1.4764817506        0.0000000000
        0.6880593885        1.4910421997        0.0000000000
        0.6880593885        1.5056026488        0.0000000000
        0.6880593885        1.5201630979        0.0000000000
        0.6880593885        1.5347235470        0.0000000000

        0.7027766719        0.0932390870       -0.0000044358
        0.7027766719        0.1077995361       -0.0000135913
        0.7027766719        0.1223599852       -0.0000393491
        0.7027766719        0.1369204343       -0.0001081633
        0.7027766719        0.1514808834       -0.0002836852
        0.7027766719        0.1660413325       -0.0007132433
        0.7027766719        0.1806017815       -0.0017258308
        0.7027766719        0.1951622306       -0.0040304791
        0.7027766719        0.2097226797       -0.0090988487
        0.7027766719        0.2242831288       -0.0198621231
        0.7027766719        0.2388435779       -0.0418987216
        0.7027766719        0.2534040270       -0.0853082221
        0.7027766719        0.2679644761       -0.1674099560
        0.7027766719        0.2825249252       -0.3162119092
        0.7027766719        0.2970853743       -0.5742273300
        0.7027766719        0.3116458234       -1.0017126694
        0.7027766719        0.3262062725       -1.6779296362
        0.7027766719        0.3407667215       -2.6988613750
        0.7027766719        0.3553271706       -4.1701367739
        0.7027766719        0.3698876197       -6.1946667591
        0.7027766719        0.3844480688       -8.8553400192
        0.7027766719        0.3990085179      -12.1938465396
        0.7027766719        0.4135689670      -16.1876517417
        0.7027766719        0.4281294161      -20.7290986969
        0.7027766719        0.4426898652      -25.6136395100
        0.7027766719        0.4572503143      -30.5464824610
        0.7027766719        0.4718107634      -35.1752269029
        0.7027766719        0.4863712125      -39.1482567112
        0.7027766719        0.5009316615      -42.1868057149
        0.7027766719        0.5154921106      -44.1489185638
        0.7027766719        0.5300525597      -45.0625402984
        0.7027766719        0.5446130088      -45.1145414281
        0.7027766719        0.5591734579      -44.5982153602
        0.7027766719        0.5737339070      -43.8362111907
        0.7027766719        0.5882943561      -43.1033140822
        0.7027766719        0.6028548052      -42.5722628118
        0.7027766719        0.6174152543      -42.2970609207
        0.7027766719        0.6319757034      -42.2345555979
        0.7027766719        0.6465361525      -42.2906793245
        0.7027766719        0.6610966015      -42.3688896692
        0.7027766719        0.6756570506      -42.4005221073
        0.7027766719        0.6902174997      -42.3499683020
        0.7027766719        0.7047779488      -42.2040226587
        0.7027766719        0.7193383979      -41.9630645844
        0.7027766719        0.7338988470      -41.6456758815
        0.7027766719        0.7484592961      -41.3024920773
        0.7027766719        0.7630197452      -41.0223983135
        0.7027766719        0.7775801943      -40.9154879502
        0.7027766719        0.7921406434      -41.0722454994
        0.7027766719        0.8067010925      -41.5158088751
        0.7027766719        0.8212615415      -42.1708122636
        0.7027766719        0.8358219906      -42.8639091438
        0.7027766719        0.8503824397      -43.3547230288
        0.7027766719        0.8649428888      -43.3834024466
        0.7027766719        0.8795033379      -42.7189877744
        0.7027766719        0.8940637870      -41.1990841194
        0.7027766719        0.9086242361      -38.7580977470
        0.7027766719        0.9231846852      -35.4429268976
        0.7027766719        0.9377451343      -31.4126260913
        0.7027766719        0.9523055834      -26.9178308087
        0.7027766719        0.9668660325      -22.2604590720
        0.7027766719        0.9814264815      -17.7423277291
        0.7027766719        0.9959869306      -13.6168770795
        0.7027766719        1.0105473797      -10.0569515225
        0.7027766719        1.0251078288       -7.1445112045
        0.7027766719        1.0396682779       -4.8799300112
        0.7027766719        1.0542287270       -3.2034185342
        0.7027766719        1.0687891761       -2.0202749551
        0.7027766719        1.0833496252       -1.2236926337
        0.7027766719        1.0979100743       -0.7117214627
        0.7027766719        1.1124705234       -0.3974404992
        0.7027766719        1.1270309725       -0.2130693995
        0.7027766719        1.1415914215       -0.1096472360
        0.7027766719        1.1561518706       -0.0541483438
        0.7027766719        1.1707123197       -0.0256499601
        0.7027766719        1.1852727688       -0.0116472490
        0.7027766719        1.1998332179       -0.0050658729
        0.7027766719        1.2143936670       -0.0021086862
        0.7027766719        1.2289541161       -0.0008393580
        0.7027766719        1.2435145652       -0.0003192805
        0.7027766719        1.2580750143       -0.0001160143
        0.7027766719        1.2726354634       -0.0000402585
        0.7027766719        1.2871959125       -0.0000133440
        0.7027766719        1.3017563615       -0.0000042273
        0.7027766719        1.3163168106       -0.0000012796
        0.7027766719        1.3308772597        0.0000000000
        0.7027766719        1.3454377088        0.0000000000
        0.7027766719        1.3599981579        0.0000000000
        0.7027766719        1.3745586070        0.0000000000
        0.7027766719        1.3891190561        0.0000000000
        0.7027766719        1.4036795052        0.0000000000
        0.7027766719        1.4182399543        0.0000000000
        0.7027766719        1.4328004034        0.0000000000
        0.7027766719        1.4473608525        0.0000000000
        0.7027766719        1.4619213015        0.0000000000
        0.7027766719        1.4764817506        0.0000000000
        0.7027766719        1.4910421997        0.0000000000
        0.7027766719        1.5056026488        0.0000000000
        0.7027766719        1.5201630979        0.0000000000
        0.7027766719        1.5347235470        0.0000000000

        0.7174939553        0.0932390870       -0.0000013448
        0.7174939553        0.1077995361       -0.0000042369
        0.7174939553        0.1223599852       -0.0000126680
        0.7174939553        0.1369204343       -0.0000361248
        0.7174939553        0.1514808834       -0.0000987126
        0.7174939553        0.1660413325       -0.0002595095
        0.7174939553        0.1806017815       -0.0006582777
        0.7174939553        0.1951622306       -0.0016138172
        0.7174939553        0.2097226797       -0.0038252975
        0.7174939553        0.2242831288       -0.0087618364
        0.7174939553        0.2388435779       -0.0193701695
        0.7174939553        0.2534040270       -0.0412721754
        0.7174939553        0.2679644761       -0.0846346927
        0.7174939553        0.2825249252       -0.1668285555
        0.7174939553        0.2970853743       -0.3158055321
        0.7174939553        0.3116458234       -0.5737982250
        0.7174939553        0.3262062725       -1.0005460537
        0.7174939553        0.3407667215       -1.6748917582
        0.7174939553        0.3553271706       -2.6933865445
        0.7174939553        0.3698876197       -4.1644929081
        0.7174939553        0.3844480688       -6.1970298976
        0.7174939553        0.3990085179       -8.8818161836
        0.7174939553        0.4135689670      -12.2666268142
        0.7174939553        0.4281294161      -16.3273525958
        0.7174939553        0.4426898652      -20.9425624540
        0.7174939553        0.4572503143      -25.8825945551
        0.7174939553        0.4718107634      -30.8244129795
        0.7174939553        0.4863712125      -35.3971440205
        0.7174939553        0.5009316615      -39.2514794996
        0.7174939553        0.5154921106      -42.1343045152
        0.7174939553        0.5300525597      -43.9446081745
        0.7174939553        0.5446130088      -44.7514319566
        0.7174939553        0.5591734579      -44.7673403963
        0.7174939553        0.5737339070      -44.2860192052
        0.7174939553        0.5882943561      -43.6043841915
        0.7174939553        0.6028548052      -42.9542914372
        0.7174939553        0.6174152543      -42.4648729329
        0.7174939553        0.6319757034      -42.1641872420
        0.7174939553        0.6465361525      -42.0123488608
        0.7174939553        0.6610966015      -41.9453786502
        0.7174939553        0.6756570506      -41.9074482584
        0.7174939553        0.6902174997      -41.8605884381
        0.7174939553        0.7047779488      -41.7779170900
        0.7174939553        0.7193383979      -41.6369403498
        0.7174939553        0.7338988470      -41.4258067831
        0.7174939553        0.7484592961      -41.1608032688
        0.7174939553        0.7630197452      -40.8999625642
        0.7174939553        0.7775801943      -40.7366156550
        0.7174939553        0.7921406434      -40.7690769914
        0.7174939553        0.8067010925      -41.0585447019
        0.7174939553        0.8212615415      -41.5946356563
        0.7174939553        0.8358219906      -42.2824465164
        0.7174939553        0.8503824397      -42.9526745850
        0.7174939553        0.8649428888      -43.3871420169
        0.7174939553        0.8795033379      -43.3512230594
        0.7174939553        0.8940637870      -42.6291838011
        0.7174939553        0.9086242361      -41.0613109932
        0.7174939553        0.9231846852      -38.5790704421
        0.7174939553        0.9377451343      -35.2291843230
        0.7174939553        0.9523055834      -31.1758777890
        0.7174939553        0.9668660325      -26.6762912256
        0.7174939553        0.9814264815      -22.0344806822
        0.7174939553        0.9959869306      -17.5478550565
        0.7174939553        1.0105473797      -13.4613863051
        0.7174939553        1.0251078288       -9.9397706751
        0.7174939553        1.0396682779       -7.0600536586
        0.7174939553        1.0542287270       -4.8211619816
        0.7174939553        1.0687891761       -3.1639072420
        0.7174939553        1.0833496252       -1.9947716378
        0.7174939553        1.0979100743       -1.2080155591
        0.7174939553        1.1124705234       -0.7025743038
        0.7174939553        1.1270309725       -0.3923427887
        0.7174939553        1.1415914215       -0.2103075961
        0.7174939553        1.1561518706       -0.1081558639
        0.7174939553        1.1707123197       -0.0533294646
        0.7174939553        1.1852727688       -0.0251922687
        0.7174939553        1.1998332179       -0.0113917154
        0.7174939553        1.2143936670       -0.0049270868
        0.7174939553        1.2289541161       -0.0020369872
        0.7174939553        1.2435145652       -0.0008046332
        0.7174939553        1.2580750143       -0.0003036451
        0.7174939553        1.2726354634       -0.0001094860
        0.7174939553        1.2871959125       -0.0000377398
        0.7174939553        1.3017563615       -0.0000124475
        0.7174939553        1.3163168106       -0.0000039301
        0.7174939553        1.3308772597       -0.0000011905
        0.7174939553        1.3454377088        0.0000000000
        0.7174939553        1.3599981579        0.0000000000
        0.7174939553        1.3745586070        0.0000000000
        0.7174939553        1.3891190561        0.0000000000
        0.7174939553        1.4036795052        0.0000000000
        0.7174939553        1.4182399543        0.0000000000
        0.7174939553        1.4328004034        0.0000000000
        0.7174939553        1.4473608525        0.0000000000
        0.7174939553        1.4619213015        0.0000000000
        0.7174939553        1.4764817506        0.0000000000
        0.7174939553        1.4910421997        0.0000000000
        0.7174939553        1.5056026488        0.0000000000
        0.7174939553        1.5201630979        0.0000000000
        0.7174939553        1.5347235470        0.0000000000

        0.7322112386        0.0932390870        0.0000000000
        0.7322112386        0.1077995361       -0.0000012521
        0.7322112386        0.1223599852       -0.0000038832
        0.7322112386        0.1369204343       -0.0000115352
        0.7322112386        0.1514808834       -0.0000329549
        0.7322112386        0.1660413325       -0.0000908220
        0.7322112386        0.1806017815       -0.0002418678
        0.7322112386        0.1951622306       -0.0006227313
        0.7322112386        0.2097226797       -0.0015493146
        0.7322112386        0.2242831288       -0.0037204549
        0.7322112386        0.2388435779       -0.0086107625
        0.7322112386        0.2534040270       -0.0191795182
        0.7322112386        0.2679644761       -0.0410597092
        0.7322112386        0.2825249252       -0.0843980634
        0.7322112386        0.2970853743       -0.1664583888
        0.7322112386        0.3116458234       -0.3149478836
        0.7322112386        0.3262062725       -0.5717733663
        0.7322112386        0.3407667215       -0.9965975650
        0.7322112386        0.3553271706       -1.6691529180
        0.7322112386        0.3698876197       -2.6887638558
        0.7322112386        0.3844480688       -4.1689706829
        0.7322112386        0.3990085179       -6.2248547768
        0.7322112386        0.4135689670       -8.9513759969
        0.7322112386        0.4281294161      -12.3936227288
        0.7322112386        0.4426898652      -16.5144596901
        0.7322112386        0.4572503143      -21.1700523331
        0.7322112386        0.4718107634      -26.1059658364
        0.7322112386        0.4863712125      -30.9829970753
        0.7322112386        0.5009316615      -35.4323620006
        0.7322112386        0.5154921106      -39.1279470186
        0.7322112386        0.5300525597      -41.8547731703
        0.7322112386        0.5446130088      -43.5519826771
        0.7322112386        0.5591734579      -44.3161536434
        0.7322112386        0.5737339070      -44.3637418239
        0.7322112386        0.5882943561      -43.9654293820
        0.7322112386        0.6028548052      -43.3752040096
        0.7322112386        0.6174152543      -42.7785598532
        0.7322112386        0.6319757034      -42.2751472902
        0.7322112386        0.6465361525      -41.8945855891
        0.7322112386        0.6610966015      -41.6286571962
        0.7322112386        0.6756570506      -41.4582537396
        0.7322112386        0.6902174997      -41.3624181459
        0.7322112386        0.7047779488      -41.3130297263
        0.7322112386        0.7193383979      -41.2700091791
        0.7322112386        0.7338988470      -41.1899842258
        0.7322112386        0.7484592961      -41.0482196317
        0.7322112386        0.7630197452      -40.8602441285
        0.7322112386        0.7775801943      -40.6868954657
        0.7322112386        0.7921406434      -40.6163225523
        0.7322112386        0.8067010925      -40.7305555141
        0.7322112386        0.8212615415      -41.0717818267
        0.7322112386        0.8358219906      -41.6203280724
        0.7322112386        0.8503824397      -42.2875366197
        0.7322112386        0.8649428888      -42.9205688468
        0.7322112386        0.8795033379      -43.3165061907
        0.7322112386        0.8940637870      -43.2467005624
        0.7322112386        0.9086242361      -42.4929371674
        0.7322112386        0.9231846852      -40.8918439351
        0.7322112386        0.9377451343      -38.3765034661
        0.7322112386        0.9523055834      -35.0008530014
        0.7322112386        0.9668660325      -30.9368999686
        0.7322112386        0.9814264815      -26.4448140721
        0.7322112386        0.9959869306      -21.8255559788
        0.7322112386        1.0105473797      -17.3700031774
        0.7322112386        1.0251078288      -13.3169038154
        0.7322112386        1.0396682779       -9.8270456272
        0.7322112386        1.0542287270       -6.9756797424
        0.7322112386        1.0687891761       -4.7609485233
        0.7322112386        1.0833496252       -3.1231897156
        0.7322112386        1.0979100743       -1.9687103236
        0.7322112386        1.1124705234       -1.1921060336
        0.7322112386        1.1270309725       -0.6931484431
        0.7322112386        1.1415914215       -0.3867962067
        0.7322112386        1.1561518706       -0.2070070003
        0.7322112386        1.1707123197       -0.1061670223
        0.7322112386        1.1852727688       -0.0521355182
        0.7322112386        1.1998332179       -0.0244948554
        0.7322112386        1.2143936670       -0.0110034630
        0.7322112386        1.2289541161       -0.0047239787
        0.7322112386        1.2435145652       -0.0019379638
        0.7322112386        1.2580750143       -0.0007598474
        0.7322112386        1.2726354634       -0.0002848881
        0.7322112386        1.2871959125       -0.0001022236
        0.7322112386        1.3017563615       -0.0000351431
        0.7322112386        1.3163168106       -0.0000115849
        0.7322112386        1.3308772597       -0.0000036674
        0.7322112386        1.3454377088       -0.0000011133
        0.7322112386        1.3599981579        0.0000000000
        0.7322112386        1.3745586070        0.0000000000
        0.7322112386        1.3891190561        0.0000000000
        0.7322112386        1.4036795052        0.0000000000
        0.7322112386        1.4182399543        0.0000000000
        0.7322112386        1.4328004034        0.0000000000
        0.7322112386        1.4473608525        0.0000000000
        0.7322112386        1.4619213015        0.0000000000
        0.7322112386        1.4764817506        0.0000000000
        0.7322112386        1.4910421997        0.0000000000
        0.7322112386        1.5056026488        0.0000000000
        0.7322112386        1.5201630979        0.0000000000
        0.7322112386        1.5347235470        0.0000000000

        0.7469285220        0.0932390870        0.0000000000
        0.7469285220        0.1077995361        0.0000000000
        0.7469285220        0.1223599852       -0.0000011375
        0.7469285220        0.1369204343       -0.0000035327
        0.7469285220        0.1514808834       -0.0000105803
        0.7469285220        0.1660413325       -0.0000306173
        0.7469285220        0.1806017815       -0.0000856501
        0.7469285220        0.1951622306       -0.0002315307
        0.7469285220        0.2097226797       -0.0006041199
        0.7469285220        0.2242831288       -0.0015192907
        0.7469285220        0.2388435779       -0.0036771034
        0.7469285220        0.2534040270       -0.0085530881
        0.7469285220        0.2679644761       -0.0190991486
        0.7469285220        0.2825249252       -0.0409128512
        0.7469285220        0.2970853743       -0.0840477878
        0.7469285220        0.3116458234       -0.1656049248
        0.7469285220        0.3262062725       -0.3131373316
        0.7469285220        0.3407667215       -0.5686807630
        0.7469285220        0.3553271706       -0.9928301080
        0.7469285220        0.3698876197       -1.6676469448
        0.7469285220        0.3844480688       -2.6963280720
        0.7469285220        0.3990085179       -4.1967933878
        0.7469285220        0.4135689670       -6.2863859486
        0.7469285220        0.4281294161       -9.0566423765
        0.7469285220        0.4426898652      -12.5409988778
        0.7469285220        0.4572503143      -16.6833819185
        0.7469285220        0.4718107634      -21.3193828399
        0.7469285220        0.4863712125      -26.1812297504
        0.7469285220        0.5009316615      -30.9317559114
        0.7469285220        0.5154921106      -35.2226668714
        0.7469285220        0.5300525597      -38.7626234737
        0.7469285220        0.5446130088      -41.3752356371
        0.7469285220        0.5591734579      -43.0285883155
        0.7469285220        0.5737339070      -43.8265754602
        0.7469285220        0.5882943561      -43.9657515473
        0.7469285220        0.6028548052      -43.6746630341
        0.7469285220        0.6174152543      -43.1591572435
        0.7469285220        0.6319757034      -42.5723521086
        0.7469285220        0.6465361525      -42.0133821836
        0.7469285220        0.6610966015      -41.5432905466
        0.7469285220        0.6756570506      -41.1998160663
        0.7469285220        0.6902174997      -40.9995000380
        0.7469285220        0.7047779488      -40.9298571084
        0.7469285220        0.7193383979      -40.9449744030
        0.7469285220        0.7338988470      -40.9765992027
        0.7469285220        0.7484592961      -40.9608773721
        0.7469285220        0.7630197452      -40.8680770955
        0.7469285220        0.7775801943      -40.7189333218
        0.7469285220        0.7921406434      -40.5790004756
        0.7469285220        0.8067010925      -40.5348261203
        0.7469285220        0.8212615415      -40.6634139330
        0.7469285220        0.8358219906      -41.0053378983
        0.7469285220        0.8503824397      -41.5458221740
        0.7469285220        0.8649428888      -42.2039070797
        0.7469285220        0.8795033379      -42.8305915053
        0.7469285220        0.8940637870      -43.2197978215
        0.7469285220        0.9086242361      -43.1359779997
        0.7469285220        0.9231846852      -42.3568694463
        0.7469285220        0.9377451343      -40.7220914220
        0.7469285220        0.9523055834      -38.1733798776
        0.7469285220        0.9668660325      -34.7738309496
        0.7469285220        0.9814264815      -30.7006118038
        0.7469285220        0.9959869306      -26.2140903368
        0.7469285220        1.0105473797      -21.6124205877
        0.7469285220        1.0251078288      -17.1829668034
        0.7469285220        1.0396682779      -13.1611719605
        0.7469285220        1.0542287270       -9.7045294528
        0.7469285220        1.0687891761       -6.8848972162
        0.7469285220        1.0833496252       -4.6974826845
        0.7469285220        1.0979100743       -3.0809383959
        0.7469285220        1.1124705234       -1.9414527289
        0.7469285220        1.1270309725       -1.1746898297
        0.7469285220        1.1415914215       -0.6819415993
        0.7469285220        1.1561518706       -0.3795216168
        0.7469285220        1.1707123197       -0.2023104352
        0.7469285220        1.1852727688       -0.1032148208
        0.7469285220        1.1998332179       -0.0503634271
        0.7469285220        1.2143936670       -0.0234929514
        0.7469285220        1.2289541161       -0.0104744603
        0.7469285220        1.2435145652       -0.0044644345
        0.7469285220        1.2580750143       -0.0018199887
        0.7469285220        1.2726354634       -0.0007102397
        0.7469285220        1.2871959125       -0.0002656090
        0.7469285220        1.3017563615       -0.0000953005
        0.7469285220        1.3163168106       -0.0000328339
        0.7469285220        1.3308772597       -0.0000108712
        0.7469285220        1.3454377088       -0.0000034553
        0.7469285220        1.3599981579       -0.0000010541
        0.7469285220        1.3745586070        0.0000000000
        0.7469285220        1.3891190561        0.0000000000
        0.7469285220        1.4036795052        0.0000000000
        0.7469285220        1.4182399543        0.0000000000
        0.7469285220        1.4328004034        0.0000000000
        0.7469285220        1.4473608525        0.0000000000
        0.7469285220        1.4619213015        0.0000000000
        0.7469285220        1.4764817506        0.0000000000
        0.7469285220        1.4910421997        0.0000000000
        0.7469285220        1.5056026488        0.0000000000
        0.7469285220        1.5201630979        0.0000000000
        0.7469285220        1.5347235470        0.0000000000

        0.7616458054        0.0932390870        0.0000000000
        0.7616458054        0.1077995361        0.0000000000
        0.7616458054        0.1223599852        0.0000000000
        0.7616458054        0.1369204343       -0.0000010401
        0.7616458054        0.1514808834       -0.0000032716
        0.7616458054        0.1660413325       -0.0000099480
        0.7616458054        0.1806017815       -0.0000292277
        0.7616458054        0.1951622306       -0.0000828898
        0.7616458054        0.2097226797       -0.0002265804
        0.7616458054        0.2242831288       -0.0005960640
        0.7616458054        0.2388435779       -0.0015069333
        0.7616458054        0.2534040270       -0.0036569617
        0.7616458054        0.2679644761       -0.0085117799
        0.7616458054        0.2825249252       -0.0189945485
        0.7616458054        0.2970853743       -0.0406423646
        0.7616458054        0.3116458234       -0.0834229424
        0.7616458054        0.3262062725       -0.1643985842
        0.7616458054        0.3407667215       -0.3113304637
        0.7616458054        0.3553271706       -0.5670494962
        0.7616458054        0.3698876197       -0.9938751992
        0.7616458054        0.3844480688       -1.6765043908
        0.7616458054        0.3990085179       -2.7208136086
        0.7616458054        0.4135689670       -4.2454923627
        0.7616458054        0.4281294161       -6.3641897596
        0.7616458054        0.4426898652       -9.1585313397
        0.7616458054        0.4572503143      -12.6466316268
        0.7616458054        0.4718107634      -16.7559882398
        0.7616458054        0.4863712125      -21.3115355310
        0.7616458054        0.5009316615      -26.0473448416
        0.7616458054        0.5154921106      -30.6439229608
        0.7616458054        0.5300525597      -34.7842280170
        0.7616458054        0.5446130088      -38.2136397252
        0.7616458054        0.5591734579      -40.7856783874
        0.7616458054        0.5737339070      -42.4788094912
        0.7616458054        0.5882943561      -43.3801943191
        0.7616458054        0.6028548052      -43.6457601109
        0.7616458054        0.6174152543      -43.4552800888
        0.7616458054        0.6319757034      -42.9801624305
        0.7616458054        0.6465361525      -42.3705457808
        0.7616458054        0.6610966015      -41.7547180526
        0.7616458054        0.6756570506      -41.2376165089
        0.7616458054        0.6902174997      -40.8904533721
        0.7616458054        0.7047779488      -40.7355180610
        0.7616458054        0.7193383979      -40.7389417542
        0.7616458054        0.7338988470      -40.8224384781
        0.7616458054        0.7484592961      -40.8938525078
        0.7616458054        0.7630197452      -40.8841212095
        0.7616458054        0.7775801943      -40.7739496632
        0.7616458054        0.7921406434      -40.5996148752
        0.7616458054        0.8067010925      -40.4384905166
        0.7616458054        0.8212615415      -40.3829284003
        0.7616458054        0.8358219906      -40.5119526025
        0.7616458054        0.8503824397      -40.8662234882
        0.7616458054        0.8649428888      -41.4282783327
        0.7616458054        0.8795033379      -42.1101337845
        0.7616458054        0.8940637870      -42.7524384644
        0.7616458054        0.9086242361      -43.1397590411
        0.7616458054        0.9231846852      -43.0330824663
        0.7616458054        0.9377451343      -42.2144439611
        0.7616458054        0.9523055834      -40.5332018090
        0.7616458054        0.9668660325      -37.9418161414
        0.7616458054        0.9814264815      -34.5116118099
        0.7616458054        0.9959869306      -30.4244110348
        0.7616458054        1.0105473797      -25.9421049659
        0.7616458054        1.0251078288      -21.3616750221
        0.7616458054        1.0396682779      -16.9666612186
        0.7616458054        1.0542287270      -12.9864724367
        0.7616458054        1.0687891761       -9.5718204855
        0.7616458054        1.0833496252       -6.7890394302
        0.7616458054        1.0979100743       -4.6304718750
        0.7616458054        1.1124705234       -3.0346410846
        0.7616458054        1.1270309725       -1.9093334386
        0.7616458054        1.1415914215       -1.1522646731
        0.7616458054        1.1561518706       -0.6663787839
        0.7616458054        1.1707123197       -0.3689931476
        0.7616458054        1.1852727688       -0.1954935109
        0.7616458054        1.1998332179       -0.0990474372
        0.7616458054        1.2143936670       -0.0479792211
        0.7616458054        1.2289541161       -0.0222234843
        0.7616458054        1.2435145652       -0.0098476135
        0.7616458054        1.2580750143       -0.0041780522
        0.7616458054        1.2726354634       -0.0016990886
        0.7616458054        1.2871959125       -0.0006630835
        0.7616458054        1.3017563615       -0.0002485896
        0.7616458054        1.3163168106       -0.0000895756
        0.7616458054        1.3308772597       -0.0000310257
        0.7616458054        1.3454377088       -0.0000103163
        0.7616458054        1.3599981579       -0.0000032895
        0.7616458054        1.3745586070       -0.0000010038
        0.7616458054        1.3891190561        0.0000000000
        0.7616458054        1.4036795052        0.0000000000
        0.7616458054        1.4182399543        0.0000000000
        0.7616458054        1.4328004034        0.0000000000
        0.7616458054        1.4473608525        0.0000000000
        0.7616458054        1.4619213015        0.0000000000
        0.7616458054        1.4764817506        0.0000000000
        0.7616458054        1.4910421997        0.0000000000
        0.7616458054        1.5056026488        0.0000000000
        0.7616458054        1.5201630979        0.0000000000
        0.7616458054        1.5347235470        0.0000000000

        0.7763630887        0.0932390870        0.0000000000
        0.7763630887        0.1077995361        0.0000000000
        0.7763630887        0.1223599852        0.0000000000
        0.7763630887        0.1369204343        0.0000000000
        0.7763630887        0.1514808834        0.0000000000
        0.7763630887        0.1660413325       -0.0000031144
        0.7763630887        0.1806017815       -0.0000096043
        0.7763630887        0.1951622306       -0.0000285467
        0.7763630887        0.2097226797       -0.0000816530
        0.7763630887        0.2242831288       -0.0002244354
        0.7763630887        0.2388435779       -0.0005920887
        0.7763630887        0.2534040270       -0.0014979121
        0.7763630887        0.2679644761       -0.0036324459
        0.7763630887        0.2825249252       -0.0084437722
        0.7763630887        0.2970853743       -0.0188234333
        0.7763630887        0.3116458234       -0.0402745295
        0.7763630887        0.3262062725       -0.0827832667
        0.7763630887        0.3407667215       -0.1636123111
        0.7763630887        0.3553271706       -0.3111056872
        0.7763630887        0.3698876197       -0.5692304050
        0.7763630887        0.3844480688       -1.0018983428
        0.7763630887        0.3990085179       -1.6951856052
        0.7763630887        0.4135689670       -2.7547561287
        0.7763630887        0.4281294161       -4.2957465846
        0.7763630887        0.4426898652       -6.4237338147
        0.7763630887        0.4572503143       -9.2083493936
        0.7763630887        0.4718107634      -12.6549001211
        0.7763630887        0.4863712125      -16.6824431587
        0.7763630887        0.5009316615      -21.1173897346
        0.7763630887        0.5154921106      -25.7087532580
        0.7763630887        0.5300525597      -30.1648053539
        0.7763630887        0.5446130088      -34.2029800323
        0.7763630887        0.5591734579      -37.5986891152
        0.7763630887        0.5737339070      -40.2179852268
        0.7763630887        0.5882943561      -42.0254693625
        0.7763630887        0.6028548052      -43.0699243394
        0.7763630887        0.6174152543      -43.4593583387
        0.7763630887        0.6319757034      -43.3382886034
        0.7763630887        0.6465361525      -42.8726313051
        0.7763630887        0.6610966015      -42.2377477952
        0.7763630887        0.6756570506      -41.6012602919
        0.7763630887        0.6902174997      -41.0975208603
        0.7763630887        0.7047779488      -40.8007543738
        0.7763630887        0.7193383979      -40.7104751435
        0.7763630887        0.7338988470      -40.7599635467
        0.7763630887        0.7484592961      -40.8475643074
        0.7763630887        0.7630197452      -40.8785844177
        0.7763630887        0.7775801943      -40.8005221494
        0.7763630887        0.7921406434      -40.6189934122
        0.7763630887        0.8067010925      -40.3919881595
        0.7763630887        0.8212615415      -40.2088772233
        0.7763630887        0.8358219906      -40.1633974971
        0.7763630887        0.8503824397      -40.3274339886
        0.7763630887        0.8649428888      -40.7287935420
        0.7763630887        0.8795033379      -41.3345936763
        0.7763630887        0.8940637870      -42.0426813990
        0.7763630887        0.9086242361      -42.6846780033
        0.7763630887        0.9231846852      -43.0436583425
        0.7763630887        0.9377451343      -42.8863860163
        0.7763630887        0.9523055834      -42.0054262005
        0.7763630887        0.9668660325      -40.2622764223
        0.7763630887        0.9814264815      -37.6207207629
        0.7763630887        0.9959869306      -34.1609819351
        0.7763630887        1.0105473797      -30.0699218867
        0.7763630887        1.0251078288      -25.6092918467
        0.7763630887        1.0396682779      -21.0704675173
        0.7763630887        1.0542287270      -16.7275773677
        0.7763630887        1.0687891761      -12.8000633944
        0.7763630887        1.0833496252       -9.4313238639
        0.7763630887        1.0979100743       -6.6845624277
        0.7763630887        1.1124705234       -4.5526087799
        0.7763630887        1.1270309725       -2.9763070919
        0.7763630887        1.1415914215       -1.8658689182
        0.7763630887        1.1561518706       -1.1206306582
        0.7763630887        1.1707123197       -0.6442833295
        0.7763630887        1.1852727688       -0.3543823520
        0.7763630887        1.1998332179       -0.1864314471
        0.7763630887        1.2143936670       -0.0938080023
        0.7763630887        1.2289541161       -0.0451671729
        0.7763630887        1.2435145652       -0.0208266115
        0.7763630887        1.2580750143       -0.0092066578
        0.7763630887        1.2726354634       -0.0039065712
        0.7763630887        1.2871959125       -0.0015927970
        0.7763630887        1.3017563615       -0.0006244242
        0.7763630887        1.3163168106       -0.0002353623
        0.7763630887        1.3308772597       -0.0000852366
        0.7763630887        1.3454377088       -0.0000296093
        0.7763630887        1.3599981579       -0.0000098497
        0.7763630887        1.3745586070       -0.0000031314
        0.7763630887        1.3891190561        0.0000000000
        0.7763630887        1.4036795052        0.0000000000
        0.7763630887        1.4182399543        0.0000000000
        0.7763630887        1.4328004034        0.0000000000
        0.7763630887        1.4473608525        0.0000000000
        0.7763630887        1.4619213015        0.0000000000
        0.7763630887        1.4764817506        0.0000000000
        0.7763630887        1.4910421997        0.0000000000
        0.7763630887        1.5056026488        0.0000000000
        0.7763630887        1.5201630979        0.0000000000
        0.7763630887        1.5347235470        0.0000000000

        0.7910803721        0.0932390870        0.0000000000
        0.7910803721        0.1077995361        0.0000000000
        0.7910803721        0.1223599852        0.0000000000
        0.7910803721        0.1369204343        0.0000000000
        0.7910803721        0.1514808834        0.0000000000
        0.7910803721        0.1660413325        0.0000000000
        0.7910803721        0.1806017815       -0.0000030334
        0.7910803721        0.1951622306       -0.0000094427
        0.7910803721        0.2097226797       -0.0000282353
        0.7910803721        0.2242831288       -0.0000810116
        0.7910803721        0.2388435779       -0.0002228426
        0.7910803721        0.2534040270       -0.0005874367
        0.7910803721        0.2679644761       -0.0014840134
        0.7910803721        0.2825249252       -0.0035943673
        0.7910803721        0.2970853743       -0.0083533199
        0.7910803721        0.3116458234       -0.0186451964
        0.7910803721        0.3262062725       -0.0400077121
        0.7910803721        0.3407667215       -0.0825787681
        0.7910803721        0.3553271706       -0.1639954488
        0.7910803721        0.3698876197       -0.3132667181
        0.7910803721        0.3844480688       -0.5751974717
        0.7910803721        0.3990085179       -1.0142243885
        0.7910803721        0.4135689670       -1.7157027506
        0.7910803721        0.4281294161       -2.7821667046
        0.7910803721        0.4426898652       -4.3224168381
        0.7910803721        0.4572503143       -6.4328644665
        0.7910803721        0.4718107634       -9.1732921415
        0.7910803721        0.4863712125      -12.5423172950
        0.7910803721        0.5009316615      -16.4600588743
        0.7910803721        0.5154921106      -20.7653588814
        0.7910803721        0.5300525597      -25.2315149562
        0.7910803721        0.5446130088      -29.5983612079
        0.7910803721        0.5591734579      -33.6121404004
        0.7910803721        0.5737339070      -37.0615622986
        0.7910803721        0.5882943561      -39.8011615244
        0.7910803721        0.6028548052      -41.7602385116
        0.7910803721        0.6174152543      -42.9422825916
        0.7910803721        0.6319757034      -43.4208403225
        0.7910803721        0.6465361525      -43.3328737719
        0.7910803721        0.6610966015      -42.8647469004
        0.7910803721        0.6756570506      -42.2253076834
        0.7910803721        0.6902174997      -41.6070212505
        0.7910803721        0.7047779488      -41.1455411783
        0.7910803721        0.7193383979      -40.8933734693
        0.7910803721        0.7338988470      -40.8197431335
        0.7910803721        0.7484592961      -40.8376359452
        0.7910803721        0.7630197452      -40.8466250142
        0.7910803721        0.7775801943      -40.7737654564
        0.7910803721        0.7921406434      -40.5978011072
        0.7910803721        0.8067010925      -40.3514256853
        0.7910803721        0.8212615415      -40.1060669304
        0.7910803721        0.8358219906      -39.9484542059
        0.7910803721        0.8503824397      -39.9571404536
        0.7910803721        0.8649428888      -40.1829328808
        0.7910803721        0.8795033379      -40.6335616948
        0.7910803721        0.8940637870      -41.2621096613
        0.7910803721        0.9086242361      -41.9605637515
        0.7910803721        0.9231846852      -42.5622742541
        0.7910803721        0.9377451343      -42.8575740030
        0.7910803721        0.9523055834      -42.6239405553
        0.7910803721        0.9668660325      -41.6666567119
        0.7910803721        0.9814264815      -39.8605554466
        0.7910803721        0.9959869306      -37.1811045678
        0.7910803721        1.0105473797      -33.7153960917
        0.7910803721        1.0251078288      -29.6497702613
        0.7910803721        1.0396682779      -25.2380229099
        0.7910803721        1.0542287270      -20.7592558673
        0.7910803721        1.0687891761      -16.4757660960
        0.7910803721        1.0833496252      -12.5994097721
        0.7910803721        1.0979100743       -9.2713328542
        0.7910803721        1.1124705234       -6.5563466735
        0.7910803721        1.1270309725       -4.4502463610
        0.7910803721        1.1415914215       -2.8962377237
        0.7910803721        1.1561518706       -1.8055533906
        0.7910803721        1.1707123197       -1.0774789229
        0.7910803721        1.1852727688       -0.6152529042
        0.7910803721        1.1998332179       -0.3361439804
        0.7910803721        1.2143936670       -0.1757840153
        0.7910803721        1.2289541161       -0.0880530745
        0.7910803721        1.2435145652       -0.0422948240
        0.7910803721        1.2580750143       -0.0195045456
        0.7910803721        1.2726354634       -0.0086450575
        0.7910803721        1.2871959125       -0.0036853775
        0.7910803721        1.3017563615       -0.0015111052
        0.7910803721        1.3163168106       -0.0005955004
        0.7910803721        1.3308772597       -0.0002252359
        0.7910803721        1.3454377088       -0.0000816044
        0.7910803721        1.3599981579       -0.0000282697
        0.7910803721        1.3745586070       -0.0000093487
        0.7910803721        1.3891190561       -0.0000029480
        0.7910803721        1.4036795052        0.0000000000
        0.7910803721        1.4182399543        0.0000000000
        0.7910803721        1.4328004034        0.0000000000
        0.7910803721        1.4473608525        0.0000000000
        0.7910803721        1.4619213015        0.0000000000
        0.7910803721        1.4764817506        0.0000000000
        0.7910803721        1.4910421997        0.0000000000
        0.7910803721        1.5056026488        0.0000000000
        0.7910803721        1.5201630979        0.0000000000
        0.7910803721        1.5347235470        0.0000000000

        0.8057976555        0.0932390870        0.0000000000
        0.8057976555        0.1077995361        0.0000000000
        0.8057976555        0.1223599852        0.0000000000
        0.8057976555        0.1369204343        0.0000000000
        0.8057976555        0.1514808834        0.0000000000
        0.8057976555        0.1660413325        0.0000000000
        0.8057976555        0.1806017815        0.0000000000
        0.8057976555        0.1951622306       -0.0000029963
        0.8057976555        0.2097226797       -0.0000093583
        0.8057976555        0.2242831288       -0.0000280068
        0.8057976555        0.2388435779       -0.0000802888
        0.8057976555        0.2534040270       -0.0002205082
        0.8057976555        0.2679644761       -0.0005804690
        0.8057976555        0.2825249252       -0.0014657956
        0.8057976555        0.2970853743       -0.0035542003
        0.8057976555        0.3116458234       -0.0082832513
        0.8057976555        0.3262062725       -0.0185674302
        0.8057976555        0.3407667215       -0.0400411862
        0.8057976555        0.3553271706       -0.0830542646
        0.8057976555        0.3698876197       -0.1655852696
        0.8057976555        0.3844480688       -0.3170072833
        0.8057976555        0.3990085179       -0.5821759137
        0.8057976555        0.4135689670       -1.0246528691
        0.8057976555        0.4281294161       -1.7272284179
        0.8057976555        0.4426898652       -2.7876277657
        0.8057976555        0.4572503143       -4.3077917419
        0.8057976555        0.4718107634       -6.3766554138
        0.8057976555        0.4863712125       -9.0487415511
        0.8057976555        0.5009316615      -12.3233991384
        0.8057976555        0.5154921106      -16.1309195692
        0.8057976555        0.5300525597      -20.3308403565
        0.8057976555        0.5446130088      -24.7242155483
        0.8057976555        0.5591734579      -29.0769045249
        0.8057976555        0.5737339070      -33.1477198023
        0.8057976555        0.5882943561      -36.7156729926
        0.8057976555        0.6028548052      -39.6039051151
        0.8057976555        0.6174152543      -41.7007737830
        0.8057976555        0.6319757034      -42.9777581430
        0.8057976555        0.6465361525      -43.4996662675
        0.8057976555        0.6610966015      -43.4192961736
        0.8057976555        0.6756570506      -42.9507655006
        0.8057976555        0.6902174997      -42.3239038126
        0.8057976555        0.7047779488      -41.7321918320
        0.8057976555        0.7193383979      -41.2923586239
        0.8057976555        0.7338988470      -41.0306518347
        0.8057976555        0.7484592961      -40.8997746315
        0.8057976555        0.7630197452      -40.8172279729
        0.8057976555        0.7775801943      -40.7075543942
        0.8057976555        0.7921406434      -40.5319379119
        0.8057976555        0.8067010925      -40.2972618595
        0.8057976555        0.8212615415      -40.0472383008
        0.8057976555        0.8358219906      -39.8446620411
        0.8057976555        0.8503824397      -39.7537732329
        0.8057976555        0.8649428888      -39.8269126505
        0.8057976555        0.8795033379      -40.0942562010
        0.8057976555        0.8940637870      -40.5531976615
        0.8057976555        0.9086242361      -41.1561899209
        0.8057976555        0.9231846852      -41.8006528568
        0.8057976555        0.9377451343      -42.3280706851
        0.8057976555        0.9523055834      -42.5384951285
        0.8057976555        0.9668660325      -42.2211776823
        0.8057976555        0.9814264815      -41.1949402537
        0.8057976555        0.9959869306      -39.3471882583
        0.8057976555        1.0105473797      -36.6605834037
        0.8057976555        1.0251078288      -33.2207684207
        0.8057976555        1.0396682779      -29.2044597117
        0.8057976555        1.0542287270      -24.8519636326
        0.8057976555        1.0687891761      -20.4306380200
        0.8057976555        1.0833496252      -16.1965064111
        0.8057976555        1.0979100743      -12.3609164798
        0.8057976555        1.1124705234       -9.0679184738
        0.8057976555        1.1270309725       -6.3856493137
        0.8057976555        1.1415914215       -4.3116742289
        0.8057976555        1.1561518706       -2.7889725388
        0.8057976555        1.1707123197       -1.7272374293
        0.8057976555        1.1852727688       -1.0239718494
        0.8057976555        1.1998332179       -0.5812438605
        0.8057976555        1.2143936670       -0.3161239534
        0.8057976555        1.2289541161       -0.1649050538
        0.8057976555        1.2435145652       -0.0826067201
        0.8057976555        1.2580750143       -0.0397824962
        0.8057976555        1.2726354634       -0.0184324659
        0.8057976555        1.2871959125       -0.0082171905
        0.8057976555        1.3017563615       -0.0035221448
        0.8057976555        1.3163168106       -0.0014495014
        0.8057976555        1.3308772597       -0.0005716785
        0.8057976555        1.3454377088       -0.0002156481
        0.8057976555        1.3599981579       -0.0000776814
        0.8057976555        1.3745586070       -0.0000266950
        0.8057976555        1.3891190561       -0.0000087496
        0.8057976555        1.4036795052       -0.0000027364
        0.8057976555        1.4182399543        0.0000000000
        0.8057976555        1.4328004034        0.0000000000
        0.8057976555        1.4473608525        0.0000000000
        0.8057976555        1.4619213015        0.0000000000
        0.8057976555        1.4764817506        0.0000000000
        0.8057976555        1.4910421997        0.0000000000
        0.8057976555        1.5056026488        0.0000000000
        0.8057976555        1.5201630979        0.0000000000
        0.8057976555        1.5347235470        0.0000000000

        0.8205149388        0.0932390870        0.0000000000
        0.8205149388        0.1077995361        0.0000000000
        0.8205149388        0.1223599852        0.0000000000
        0.8205149388        0.1369204343        0.0000000000
        0.8205149388        0.1514808834        0.0000000000
        0.8205149388        0.1660413325        0.0000000000
        0.8205149388        0.1806017815        0.0000000000
        0.8205149388        0.1951622306        0.0000000000
        0.8205149388        0.2097226797       -0.0000029710
        0.8205149388        0.2242831288       -0.0000092685
        0.8205149388        0.2388435779       -0.0000276856
        0.8205149388        0.2534040270       -0.0000792375
        0.8205149388        0.2679644761       -0.0002174822
        0.8205149388        0.2825249252       -0.0005730496
        0.8205149388        0.2970853743       -0.0014510386
        0.8205149388        0.3116458234       -0.0035335398
        0.8205149388        0.3262062725       -0.0082778962
        0.8205149388        0.3407667215       -0.0186517844
        0.8205149388        0.3553271706       -0.0403945402
        0.8205149388        0.3698876197       -0.0840047694
        0.8205149388        0.3844480688       -0.1675696078
        0.8205149388        0.3990085179       -0.3203069786
        0.8205149388        0.4135689670       -0.5862594936
        0.8205149388        0.4281294161       -1.0270172169
        0.8205149388        0.4426898652       -1.7218457784
        0.8205149388        0.4572503143       -2.7634624761
        0.8205149388        0.4718107634       -4.2482580899
        0.8205149388        0.4863712125       -6.2611495498
        0.8205149388        0.5009316615       -8.8572017065
        0.8205149388        0.5154921106      -12.0439020755
        0.8205149388        0.5300525597      -15.7685102440
        0.8205149388        0.5446130088      -19.9137105731
        0.8205149388        0.5591734579      -24.3024969842
        0.8205149388        0.5737339070      -28.7113914294
        0.8205149388        0.5882943561      -32.8909359371
        0.8205149388        0.6028548052      -36.5932639634
        0.8205149388        0.6174152543      -39.6061706298
        0.8205149388        0.6319757034      -41.7897670293
        0.8205149388        0.6465361525      -43.1067117688
        0.8205149388        0.6610966015      -43.6340829492
        0.8205149388        0.6756570506      -43.5479383828
        0.8205149388        0.6902174997      -43.0808790836
        0.8205149388        0.7047779488      -42.4645508216
        0.8205149388        0.7193383979      -41.8767561966
        0.8205149388        0.7338988470      -41.4117956523
        0.8205149388        0.7484592961      -41.0824932700
        0.8205149388        0.7630197452      -40.8481993890
        0.8205149388        0.7775801943      -40.6526741693
        0.8205149388        0.7921406434      -40.4545909138
        0.8205149388        0.8067010925      -40.2409952095
        0.8205149388        0.8212615415      -40.0247714486
        0.8205149388        0.8358219906      -39.8344027963
        0.8205149388        0.8503824397      -39.7047041580
        0.8205149388        0.8649428888      -39.6720356262
        0.8205149388        0.8795033379      -39.7711670738
        0.8205149388        0.8940637870      -40.0280681209
        0.8205149388        0.9086242361      -40.4454784459
        0.8205149388        0.9231846852      -40.9843627375
        0.8205149388        0.9377451343      -41.5497798398
        0.8205149388        0.9523055834      -41.9902679000
        0.8205149388        0.9668660325      -42.1149212712
        0.8205149388        0.9814264815      -41.7249948537
        0.8205149388        0.9959869306      -40.6514548883
        0.8205149388        1.0105473797      -38.7888240655
        0.8205149388        1.0251078288      -36.1181682086
        0.8205149388        1.0396682779      -32.7155671087
        0.8205149388        1.0542287270      -28.7450513399
        0.8205149388        1.0687891761      -24.4368892308
        0.8205149388        1.0833496252      -20.0543664449
        0.8205149388        1.0979100743      -15.8550228541
        0.8205149388        1.1124705234      -12.0544078539
        0.8205149388        1.1270309725       -8.8001859782
        0.8205149388        1.1415914215       -6.1614903966
        0.8205149388        1.1561518706       -4.1339660003
        0.8205149388        1.1707123197       -2.6568050458
        0.8205149388        1.1852727688       -1.6356684300
        0.8205149388        1.1998332179       -0.9651916519
        0.8205149388        1.2143936670       -0.5464256625
        0.8205149388        1.2289541161       -0.2971423059
        0.8205149388        1.2435145652       -0.1553859138
        0.8205149388        1.2580750143       -0.0782008325
        0.8205149388        1.2726354634       -0.0378808632
        0.8205149388        1.2871959125       -0.0176501163
        0.8205149388        1.3017563615       -0.0078992498
        0.8205149388        1.3163168106       -0.0033893548
        0.8205149388        1.3308772597       -0.0013915035
        0.8205149388        1.3454377088       -0.0005457020
        0.8205149388        1.3599981579       -0.0002042184
        0.8205149388        1.3745586070       -0.0000729149
        0.8205149388        1.3891190561       -0.0000248539
        0.8205149388        1.4036795052       -0.0000080975
        0.8205149388        1.4182399543       -0.0000025261
        0.8205149388        1.4328004034        0.0000000000
        0.8205149388        1.4473608525        0.0000000000
        0.8205149388        1.4619213015        0.0000000000
        0.8205149388        1.4764817506        0.0000000000
        0.8205149388        1.4910421997        0.0000000000
        0.8205149388        1.5056026488        0.0000000000
        0.8205149388        1.5201630979        0.0000000000
        0.8205149388        1.5347235470        0.0000000000

        0.8352322222        0.0932390870        0.0000000000
        0.8352322222        0.1077995361        0.0000000000
        0.8352322222        0.1223599852        0.0000000000
        0.8352322222        0.1369204343        0.0000000000
        0.8352322222        0.1514808834        0.0000000000
        0.8352322222        0.1660413325        0.0000000000
        0.8352322222        0.1806017815        0.0000000000
        0.8352322222        0.1951622306        0.0000000000
        0.8352322222        0.2097226797        0.0000000000
        0.8352322222        0.2242831288       -0.0000029349
        0.8352322222        0.2388435779       -0.0000091370
        0.8352322222        0.2534040270       -0.0000272688
        0.8352322222        0.2679644761       -0.0000781053
        0.8352322222        0.2825249252       -0.0002149449
        0.8352322222        0.2970853743       -0.0005688121
        0.8352322222        0.3116458234       -0.0014479936
        0.8352322222        0.3262062725       -0.0035452791
        0.8352322222        0.3407667215       -0.0083433250
        0.8352322222        0.3553271706       -0.0188541879
        0.8352322222        0.3698876197       -0.0408671304
        0.8352322222        0.3844480688       -0.0848760285
        0.8352322222        0.3990085179       -0.1687650926
        0.8352322222        0.4135689670       -0.3211014526
        0.8352322222        0.4281294161       -0.5845024023
        0.8352322222        0.4426898652       -1.0180776034
        0.8352322222        0.4572503143       -1.6975619675
        0.8352322222        0.4718107634       -2.7117044466
        0.8352322222        0.4863712125       -4.1539828896
        0.8352322222        0.5009316615       -6.1097833166
        0.8352322222        0.5154921106       -8.6404773508
        0.8352322222        0.5300525597      -11.7667933658
        0.8352322222        0.5446130088      -15.4541449782
        0.8352322222        0.5591734579      -19.6024074273
        0.8352322222        0.5737339070      -24.0427199789
        0.8352322222        0.5882943561      -28.5445137193
        0.8352322222        0.6028548052      -32.8361512730
        0.8352322222        0.6174152543      -36.6405118796
        0.8352322222        0.6319757034      -39.7216483864
        0.8352322222        0.6465361525      -41.9318640172
        0.8352322222        0.6610966015      -43.2440488148
        0.8352322222        0.6756570506      -43.7557330619
        0.8352322222        0.6902174997      -43.6601679615
        0.8352322222        0.7047779488      -43.1927445501
        0.8352322222        0.7193383979      -42.5718413853
        0.8352322222        0.7338988470      -41.9554311803
        0.8352322222        0.7484592961      -41.4264801761
        0.8352322222        0.7630197452      -41.0058202594
        0.8352322222        0.7775801943      -40.6792568726
        0.8352322222        0.7921406434      -40.4228278990
        0.8352322222        0.8067010925      -40.2165478551
        0.8352322222        0.8212615415      -40.0469548180
        0.8352322222        0.8358219906      -39.9054452030
        0.8352322222        0.8503824397      -39.7893130312
        0.8352322222        0.8649428888      -39.7070239977
        0.8352322222        0.8795033379      -39.6830502232
        0.8352322222        0.8940637870      -39.7551207754
        0.8352322222        0.9086242361      -39.9599197309
        0.8352322222        0.9231846852      -40.3101712516
        0.8352322222        0.9377451343      -40.7721088245
        0.8352322222        0.9523055834      -41.2534554739
        0.8352322222        0.9668660325      -41.6076519768
        0.8352322222        0.9814264815      -41.6533536473
        0.8352322222        0.9959869306      -41.2034268680
        0.8352322222        1.0105473797      -40.0967661767
        0.8352322222        1.0251078288      -38.2278123926
        0.8352322222        1.0396682779      -35.5699156841
        0.8352322222        1.0542287270      -32.1884787660
        0.8352322222        1.0687891761      -28.2395369288
        0.8352322222        1.0833496252      -23.9512708429
        0.8352322222        1.0979100743      -19.5903688982
        0.8352322222        1.1124705234      -15.4202389161
        0.8352322222        1.1270309725      -11.6611064561
        0.8352322222        1.1415914215       -8.4615108377
        0.8352322222        1.1561518706       -5.8869780193
        0.8352322222        1.1707123197       -3.9263363856
        0.8352322222        1.1852727688       -2.5112306066
        0.8352322222        1.1998332179       -1.5415230734
        0.8352322222        1.2143936670       -0.9092163878
        0.8352322222        1.2289541161       -0.5158626174
        0.8352322222        1.2435145652       -0.2817765197
        0.8352322222        1.2580750143       -0.1482036272
        0.8352322222        1.2726354634       -0.0750113405
        0.8352322222        1.2871959125       -0.0364845633
        0.8352322222        1.3017563615       -0.0170209654
        0.8352322222        1.3163168106       -0.0076011007
        0.8352322222        1.3308772597       -0.0032436755
        0.8352322222        1.3454377088       -0.0013212653
        0.8352322222        1.3599981579       -0.0005136053
        0.8352322222        1.3745586070       -0.0001906428
        0.8352322222        1.3891190561       -0.0000676586
        0.8352322222        1.4036795052       -0.0000229937
        0.8352322222        1.4182399543       -0.0000074940
        0.8352322222        1.4328004034       -0.0000023437
        0.8352322222        1.4473608525        0.0000000000
        0.8352322222        1.4619213015        0.0000000000
        0.8352322222        1.4764817506        0.0000000000
        0.8352322222        1.4910421997        0.0000000000
        0.8352322222        1.5056026488        0.0000000000
        0.8352322222        1.5201630979        0.0000000000
        0.8352322222        1.5347235470        0.0000000000

        0.8499495055        0.0932390870        0.0000000000
        0.8499495055        0.1077995361        0.0000000000
        0.8499495055        0.1223599852        0.0000000000
        0.8499495055        0.1369204343        0.0000000000
        0.8499495055        0.1514808834        0.0000000000
        0.8499495055        0.1660413325        0.0000000000
        0.8499495055        0.1806017815        0.0000000000
        0.8499495055        0.1951622306        0.0000000000
        0.8499495055        0.2097226797        0.0000000000
        0.8499495055        0.2242831288        0.0000000000
        0.8499495055        0.2388435779       -0.0000028866
        0.8499495055        0.2534040270       -0.0000089929
        0.8499495055        0.2679644761       -0.0000269085
        0.8499495055        0.2825249252       -0.0000774077
        0.8499495055        0.2970853743       -0.0002141878
        0.8499495055        0.3116458234       -0.0005700077
        0.8499495055        0.3262062725       -0.0014580580
        0.8499495055        0.3407667215       -0.0035813942
        0.8499495055        0.3553271706       -0.0084376670
        0.8499495055        0.3698876197       -0.0190464993
        0.8499495055        0.3844480688       -0.0411574779
        0.8499495055        0.3990085179       -0.0850884167
        0.8499495055        0.4135689670       -0.1682561621
        0.8499495055        0.4281294161       -0.3182598062
        0.8499495055        0.4426898652       -0.5760548267
        0.8499495055        0.4572503143       -0.9983770377
        0.8499495055        0.4718107634       -1.6582722693
        0.8499495055        0.4863712125       -2.6425269347
        0.8499495055        0.5009316615       -4.0450717206
        0.8499495055        0.5154921106       -5.9559873531
        0.8499495055        0.5300525597       -8.4464174258
        0.8499495055        0.5446130088      -11.5504391932
        0.8499495055        0.5591734579      -15.2459840056
        0.8499495055        0.5737339070      -19.4385158998
        0.8499495055        0.5882943561      -23.9530940867
        0.8499495055        0.6028548052      -28.5413892541
        0.8499495055        0.6174152543      -32.9083859314
        0.8499495055        0.6319757034      -36.7579254433
        0.8499495055        0.6465361525      -39.8481682260
        0.8499495055        0.6610966015      -42.0410677075
        0.8499495055        0.6756570506      -43.3284778721
        0.8499495055        0.6902174997      -43.8241848708
        0.8499495055        0.7047779488      -43.7243004773
        0.8499495055        0.7193383979      -43.2517741878
        0.8499495055        0.7338988470      -42.6064993846
        0.8499495055        0.7484592961      -41.9368725015
        0.8499495055        0.7630197452      -41.3354786658
        0.8499495055        0.7775801943      -40.8497180701
        0.8499495055        0.7921406434      -40.4948454508
        0.8499495055        0.8067010925      -40.2622848028
        0.8499495055        0.8212615415      -40.1242932670
        0.8499495055        0.8358219906      -40.0405209976
        0.8499495055        0.8503824397      -39.9702795127
        0.8499495055        0.8649428888      -39.8886562501
        0.8499495055        0.8795033379      -39.7994763030
        0.8499495055        0.8940637870      -39.7372017771
        0.8499495055        0.9086242361      -39.7541221153
        0.8499495055        0.9231846852      -39.8963210711
        0.8499495055        0.9377451343      -40.1775972883
        0.8499495055        0.9523055834      -40.5612428005
        0.8499495055        0.9668660325      -40.9552312885
        0.8499495055        0.9814264815      -41.2203577175
        0.8499495055        0.9959869306      -41.1873423110
        0.8499495055        1.0105473797      -40.6792859409
        0.8499495055        1.0251078288      -39.5379201640
        0.8499495055        1.0396682779      -37.6524153159
        0.8499495055        1.0542287270      -34.9869080700
        0.8499495055        1.0687891761      -31.5995519922
        0.8499495055        1.0833496252      -27.6451904668
        0.8499495055        1.0979100743      -23.3573189302
        0.8499495055        1.1124705234      -19.0115191065
        0.8499495055        1.1270309725      -14.8789936123
        0.8499495055        1.1415914215      -11.1824043549
        0.8499495055        1.1561518706       -8.0654808075
        0.8499495055        1.1707123197       -5.5830661607
        0.8499495055        1.1852727688       -3.7113114114
        0.8499495055        1.1998332179       -2.3715289012
        0.8499495055        1.2143936670       -1.4583160701
        0.8499495055        1.2289541161       -0.8636901625
        0.8499495055        1.2435145652       -0.4927738997
        0.8499495055        1.2580750143       -0.2706912112
        0.8499495055        1.2726354634       -0.1429719678
        0.8499495055        1.2871959125       -0.0724694584
        0.8499495055        1.3017563615       -0.0351799489
        0.8499495055        1.3163168106       -0.0163265767
        0.8499495055        1.3308772597       -0.0072351568
        0.8499495055        1.3454377088       -0.0030606121
        0.8499495055        1.3599981579       -0.0012365489
        0.8499495055        1.3745586070       -0.0004777422
        0.8499495055        1.3891190561       -0.0001767804
        0.8499495055        1.4036795052       -0.0000627360
        0.8499495055        1.4182399543       -0.0000213661
        0.8499495055        1.4328004034       -0.0000069800
        0.8499495055        1.4473608525       -0.0000021834
        0.8499495055        1.4619213015        0.0000000000
        0.8499495055        1.4764817506        0.0000000000
        0.8499495055        1.4910421997        0.0000000000
        0.8499495055        1.5056026488        0.0000000000
        0.8499495055        1.5201630979        0.0000000000
        0.8499495055        1.5347235470        0.0000000000

        0.8646667889        0.0932390870        0.0000000000
        0.8646667889        0.1077995361        0.0000000000
        0.8646667889        0.1223599852        0.0000000000
        0.8646667889        0.1369204343        0.0000000000
        0.8646667889        0.1514808834        0.0000000000
        0.8646667889        0.1660413325        0.0000000000
        0.8646667889        0.1806017815        0.0000000000
        0.8646667889        0.1951622306        0.0000000000
        0.8646667889        0.2097226797        0.0000000000
        0.8646667889        0.2242831288        0.0000000000
        0.8646667889        0.2388435779        0.0000000000
        0.8646667889        0.2534040270       -0.0000028441
        0.8646667889        0.2679644761       -0.0000088992
        0.8646667889        0.2825249252       -0.0000267761
        0.8646667889        0.2970853743       -0.0000774760
        0.8646667889        0.3116458234       -0.0002154668
        0.8646667889        0.3262062725       -0.0005754048
        0.8646667889        0.3407667215       -0.0014738469
        0.8646667889        0.3553271706       -0.0036169073
        0.8646667889        0.3698876197       -0.0084962828
        0.8646667889        0.3844480688       -0.0190920368
        0.8646667889        0.3990085179       -0.0410273786
        0.8646667889        0.4135689670       -0.0843138178
        0.8646667889        0.4281294161       -0.1657525159
        0.8646667889        0.4426898652       -0.3118923281
        0.8646667889        0.4572503143       -0.5621853244
        0.8646667889        0.4718107634       -0.9716649765
        0.8646667889        0.4863712125       -1.6121715855
        0.8646667889        0.5009316615       -2.5709331364
        0.8646667889        0.5154921106       -3.9452238779
        0.8646667889        0.5300525597       -5.8319380176
        0.8646667889        0.5446130088       -8.3114335534
        0.8646667889        0.5591734579      -11.4262745987
        0.8646667889        0.5737339070      -15.1577779606
        0.8646667889        0.5882943561      -19.4061982682
        0.8646667889        0.6028548052      -23.9826688874
        0.8646667889        0.6174152543      -28.6207226806
        0.8646667889        0.6319757034      -33.0108569103
        0.8646667889        0.6465361525      -36.8534933888
        0.8646667889        0.6610966015      -39.9167344068
        0.8646667889        0.6756570506      -42.0803694728
        0.8646667889        0.6902174997      -43.3508279140
        0.8646667889        0.7047779488      -43.8432205592
        0.8646667889        0.7193383979      -43.7405641834
        0.8646667889        0.7338988470      -43.2482784812
        0.8646667889        0.7484592961      -42.5592499582
        0.8646667889        0.7630197452      -41.8342656208
        0.8646667889        0.7775801943      -41.1930241487
        0.8646667889        0.7921406434      -40.7088956289
        0.8646667889        0.8067010925      -40.4055268981
        0.8646667889        0.8212615415      -40.2590718318
        0.8646667889        0.8358219906      -40.2106643904
        0.8646667889        0.8503824397      -40.1891519091
        0.8646667889        0.8649428888      -40.1377944528
        0.8646667889        0.8795033379      -40.0350468552
        0.8646667889        0.8940637870      -39.9009699251
        0.8646667889        0.9086242361      -39.7866577990
        0.8646667889        0.9231846852      -39.7513631488
        0.8646667889        0.9377451343      -39.8368253476
        0.8646667889        0.9523055834      -40.0479637143
        0.8646667889        0.9668660325      -40.3441619541
        0.8646667889        0.9814264815      -40.6396318277
        0.8646667889        0.9959869306      -40.8090121329
        0.8646667889        1.0105473797      -40.6965711225
        0.8646667889        1.0251078288      -40.1312116969
        0.8646667889        1.0396682779      -38.9505466504
        0.8646667889        1.0542287270      -37.0336466529
        0.8646667889        1.0687891761      -34.3357448073
        0.8646667889        1.0833496252      -30.9135125916
        0.8646667889        1.0979100743      -26.9298229021
        0.8646667889        1.1124705234      -22.6326404816
        0.8646667889        1.1270309725      -18.3116018551
        0.8646667889        1.1415914215      -14.2442357380
        0.8646667889        1.1561518706      -10.6478393523
        0.8646667889        1.1707123197       -7.6506204631
        0.8646667889        1.1852727688       -5.2878140035
        0.8646667889        1.1998332179       -3.5190356836
        0.8646667889        1.2143936670       -2.2567703861
        0.8646667889        1.2289541161       -1.3950183950
        0.8646667889        1.2435145652       -0.8307601600
        0.8646667889        1.2580750143       -0.4759962428
        0.8646667889        1.2726354634       -0.2619037356
        0.8646667889        1.2871959125       -0.1380966780
        0.8646667889        1.3017563615       -0.0696502574
        0.8646667889        1.3163168106       -0.0335594998
        0.8646667889        1.3308772597       -0.0154410191
        0.8646667889        1.3454377088       -0.0067872809
        0.8646667889        1.3599981579       -0.0028534797
        0.8646667889        1.3745586070       -0.0011491082
        0.8646667889        1.3891190561       -0.0004438423
        0.8646667889        1.4036795052       -0.0001645266
        0.8646667889        1.4182399543       -0.0000585008
        0.8646667889        1.4328004034       -0.0000199185
        0.8646667889        1.4473608525       -0.0000064756
        0.8646667889        1.4619213015       -0.0000020022
        0.8646667889        1.4764817506        0.0000000000
        0.8646667889        1.4910421997        0.0000000000
        0.8646667889        1.5056026488        0.0000000000
        0.8646667889        1.5201630979        0.0000000000
        0.8646667889        1.5347235470        0.0000000000

        0.8793840723        0.0932390870        0.0000000000
        0.8793840723        0.1077995361        0.0000000000
        0.8793840723        0.1223599852        0.0000000000
        0.8793840723        0.1369204343        0.0000000000
        0.8793840723        0.1514808834        0.0000000000
        0.8793840723        0.1660413325        0.0000000000
        0.8793840723        0.1806017815        0.0000000000
        0.8793840723        0.1951622306        0.0000000000
        0.8793840723        0.2097226797        0.0000000000
        0.8793840723        0.2242831288        0.0000000000
        0.8793840723        0.2388435779        0.0000000000
        0.8793840723        0.2534040270        0.0000000000
        0.8793840723        0.2679644761       -0.0000028261
        0.8793840723        0.2825249252       -0.0000088959
        0.8793840723        0.2970853743       -0.0000269085
        0.8793840723        0.3116458234       -0.0000781493
        0.8793840723        0.3262062725       -0.0002176808
        0.8793840723        0.3407667215       -0.0005808899
        0.8793840723        0.3553271706       -0.0014836852
        0.8793840723        0.3698876197       -0.0036247198
        0.8793840723        0.3844480688       -0.0084671992
        0.8793840723        0.3990085179       -0.0189113965
        0.8793840723        0.4135689670       -0.0403959707
        0.8793840723        0.4281294161       -0.0825672912
        0.8793840723        0.4426898652       -0.1616058043
        0.8793840723        0.4572503143       -0.3031730767
        0.8793840723        0.4718107634       -0.5457270230
        0.8793840723        0.4863712125       -0.9436415848
        0.8793840723        0.5009316615       -1.5691666853
        0.8793840723        0.5154921106       -2.5118109202
        0.8793840723        0.5300525597       -3.8733519956
        0.8793840723        0.5446130088       -5.7566796530
        0.8793840723        0.5591734579       -8.2475157535
        0.8793840723        0.5737339070      -11.3901324195
        0.8793840723        0.5882943561      -15.1613985915
        0.8793840723        0.6028548052      -19.4508300416
        0.8793840723        0.6174152543      -24.0559260468
        0.8793840723        0.6319757034      -28.6999289859
        0.8793840723        0.6465361525      -33.0724656043
        0.8793840723        0.6610966015      -36.8841963691
        0.8793840723        0.6756570506      -39.9192443305
        0.8793840723        0.6902174997      -42.0688364871
        0.8793840723        0.7047779488      -43.3376848347
        0.8793840723        0.7193383979      -43.8266149349
        0.8793840723        0.7338988470      -43.7029402966
        0.8793840723        0.7484592961      -43.1693302821
        0.8793840723        0.7630197452      -42.4351418969
        0.8793840723        0.7775801943      -41.6889139067
        0.8793840723        0.7921406434      -41.0719030532
        0.8793840723        0.8067010925      -40.6579560120
        0.8793840723        0.8212615415      -40.4480652382
        0.8793840723        0.8358219906      -40.3844480549
        0.8793840723        0.8503824397      -40.3807348717
        0.8793840723        0.8649428888      -40.3573948463
        0.8793840723        0.8795033379      -40.2693476130
        0.8793840723        0.8940637870      -40.1166146389
        0.8793840723        0.9086242361      -39.9365100546
        0.8793840723        0.9231846852      -39.7834843389
        0.8793840723        0.9377451343      -39.7066712835
        0.8793840723        0.9523055834      -39.7335426509
        0.8793840723        0.9668660325      -39.8621227599
        0.8793840723        0.9814264815      -40.0582035520
        0.8793840723        0.9959869306      -40.2524101474
        0.8793840723        1.0105473797      -40.3359657460
        0.8793840723        1.0251078288      -40.1602464957
        0.8793840723        1.0396682779      -39.5483509012
        0.8793840723        1.0542287270      -38.3237209821
        0.8793840723        1.0687891761      -36.3525555886
        0.8793840723        1.0833496252      -33.5879092028
        0.8793840723        1.0979100743      -30.0989553815
        0.8793840723        1.1124705234      -26.0717957455
        0.8793840723        1.1270309725      -21.7779441183
        0.8793840723        1.1415914215      -17.5192607912
        0.8793840723        1.1561518706      -13.5676031745
        0.8793840723        1.1707123197      -10.1187748312
        0.8793840723        1.1852727688       -7.2728592146
        0.8793840723        1.1998332179       -5.0411965628
        0.8793840723        1.2143936670       -3.3706773622
        0.8793840723        1.2289541161       -2.1729083997
        0.8793840723        1.2435145652       -1.3487999861
        0.8793840723        1.2580750143       -0.8046627523
        0.8793840723        1.2726354634       -0.4603799559
        0.8793840723        1.2871959125       -0.2521254996
        0.8793840723        1.3017563615       -0.1319856675
        0.8793840723        1.3163168106       -0.0660103811
        0.8793840723        1.3308772597       -0.0315512018
        0.8793840723        1.3454377088       -0.0144274634
        0.8793840723        1.3599981579       -0.0063203579
        0.8793840723        1.3745586070       -0.0026559067
        0.8793840723        1.3891190561       -0.0010711410
        0.8793840723        1.4036795052       -0.0004143885
        0.8793840723        1.4182399543       -0.0001535088
        0.8793840723        1.4328004034       -0.0000543033
        0.8793840723        1.4473608525       -0.0000182812
        0.8793840723        1.4619213015       -0.0000058351
        0.8793840723        1.4764817506       -0.0000017608
        0.8793840723        1.4910421997        0.0000000000
        0.8793840723        1.5056026488        0.0000000000
        0.8793840723        1.5201630979        0.0000000000
        0.8793840723        1.5347235470        0.0000000000

        0.8941013556        0.0932390870        0.0000000000
        0.8941013556        0.1077995361        0.0000000000
        0.8941013556        0.1223599852        0.0000000000
        0.8941013556        0.1369204343        0.0000000000
        0.8941013556        0.1514808834        0.0000000000
        0.8941013556        0.1660413325        0.0000000000
        0.8941013556        0.1806017815        0.0000000000
        0.8941013556        0.1951622306        0.0000000000
        0.8941013556        0.2097226797        0.0000000000
        0.8941013556        0.2242831288        0.0000000000
        0.8941013556        0.2388435779        0.0000000000
        0.8941013556        0.2534040270        0.0000000000
        0.8941013556        0.2679644761        0.0000000000
        0.8941013556        0.2825249252       -0.0000028381
        0.8941013556        0.2970853743       -0.0000089674
        0.8941013556        0.3116458234       -0.0000271708
        0.8941013556        0.3262062725       -0.0000788618
        0.8941013556        0.3407667215       -0.0002190575
        0.8941013556        0.3553271706       -0.0005819536
        0.8941013556        0.3698876197       -0.0014780672
        0.8941013556        0.3844480688       -0.0035887780
        0.8941013556        0.3990085179       -0.0083318844
        0.8941013556        0.4135689670       -0.0185051806
        0.8941013556        0.4281294161       -0.0393463106
        0.8941013556        0.4426898652       -0.0801611617
        0.8941013556        0.4572503143       -0.1566467874
        0.8941013556        0.4718107634       -0.2939361134
        0.8941013556        0.4863712125       -0.5301789936
        0.8941013556        0.5009316615       -0.9201032168
        0.8941013556        0.5154921106       -1.5374545404
        0.8941013556        0.5300525597       -2.4745789034
        0.8941013556        0.5446130088       -3.8369466265
        0.8941013556        0.5591734579       -5.7305955329
        0.8941013556        0.5737339070       -8.2418146167
        0.8941013556        0.5882943561      -11.4111358771
        0.8941013556        0.6028548052      -15.2073327279
        0.8941013556        0.6174152543      -19.5101103287
        0.8941013556        0.6319757034      -24.1103391579
        0.8941013556        0.6465361525      -28.7324632389
        0.8941013556        0.6610966015      -33.0758543272
        0.8941013556        0.6756570506      -36.8640957882
        0.8941013556        0.6902174997      -39.8882657499
        0.8941013556        0.7047779488      -42.0342973823
        0.8941013556        0.7193383979      -43.2922850931
        0.8941013556        0.7338988470      -43.7510740087
        0.8941013556        0.7484592961      -43.5812441290
        0.8941013556        0.7630197452      -43.0065161160
        0.8941013556        0.7775801943      -42.2636942432
        0.8941013556        0.7921406434      -41.5569646971
        0.8941013556        0.8067010925      -41.0193370147
        0.8941013556        0.8212615415      -40.6951805692
        0.8941013556        0.8358219906      -40.5503737823
        0.8941013556        0.8503824397      -40.5047034201
        0.8941013556        0.8649428888      -40.4721257486
        0.8941013556        0.8795033379      -40.3930381880
        0.8941013556        0.8940637870      -40.2484936177
        0.8941013556        0.9086242361      -40.0555247961
        0.8941013556        0.9231846852      -39.8508300795
        0.8941013556        0.9377451343      -39.6733945183
        0.8941013556        0.9523055834      -39.5538112669
        0.8941013556        0.9668660325      -39.5110027781
        0.8941013556        0.9814264815      -39.5504446269
        0.8941013556        0.9959869306      -39.6566991290
        0.8941013556        1.0105473797      -39.7784214583
        0.8941013556        1.0251078288      -39.8125109119
        0.8941013556        1.0396682779      -39.5997196678
        0.8941013556        1.0542287270      -38.9424032150
        0.8941013556        1.0687891761      -37.6461831097
        0.8941013556        1.0833496252      -35.5752426637
        0.8941013556        1.0979100743      -32.7018604683
        0.8941013556        1.1124705234      -29.1298049461
        0.8941013556        1.1270309725      -25.0800860058
        0.8941013556        1.1415914215      -20.8428559556
        0.8941013556        1.1561518706      -16.7133204993
        0.8941013556        1.1707123197      -12.9347387718
        0.8941013556        1.1852727688       -9.6655209240
        0.8941013556        1.1998332179       -6.9745799528
        0.8941013556        1.2143936670       -4.8574443493
        0.8941013556        1.2289541161       -3.2608767027
        0.8941013556        1.2435145652       -2.1060470589
        0.8941013556        1.2580750143       -1.3057530778
        0.8941013556        1.2726354634       -0.7755943578
        0.8941013556        1.2871959125       -0.4407051284
        0.8941013556        1.3017563615       -0.2393914831
        0.8941013556        1.3163168106       -0.1243368308
        0.8941013556        1.3308772597       -0.0618041218
        0.8941013556        1.3454377088       -0.0294386931
        0.8941013556        1.3599981579       -0.0134525305
        0.8941013556        1.3745586070       -0.0059004822
        0.8941013556        1.3891190561       -0.0024826828
        0.8941013556        1.4036795052       -0.0010003169
        0.8941013556        1.4182399543       -0.0003848883
        0.8941013556        1.4328004034       -0.0001409512
        0.8941013556        1.4473608525       -0.0000489612
        0.8941013556        1.4619213015       -0.0000160812
        0.8941013556        1.4764817506       -0.0000049834
        0.8941013556        1.4910421997       -0.0000014537
        0.8941013556        1.5056026488        0.0000000000
        0.8941013556        1.5201630979        0.0000000000
        0.8941013556        1.5347235470        0.0000000000

        0.9088186390        0.0932390870        0.0000000000
        0.9088186390        0.1077995361        0.0000000000
        0.9088186390        0.1223599852        0.0000000000
        0.9088186390        0.1369204343        0.0000000000
        0.9088186390        0.1514808834        0.0000000000
        0.9088186390        0.1660413325        0.0000000000
        0.9088186390        0.1806017815        0.0000000000
        0.9088186390        0.1951622306        0.0000000000
        0.9088186390        0.2097226797        0.0000000000
        0.9088186390        0.2242831288        0.0000000000
        0.9088186390        0.2388435779        0.0000000000
        0.9088186390        0.2534040270        0.0000000000
        0.9088186390        0.2679644761        0.0000000000
        0.9088186390        0.2825249252        0.0000000000
        0.9088186390        0.2970853743       -0.0000028632
        0.9088186390        0.3116458234       -0.0000090435
        0.9088186390        0.3262062725       -0.0000273292
        0.9088186390        0.3407667215       -0.0000789701
        0.9088186390        0.3553271706       -0.0002181241
        0.9088186390        0.3698876197       -0.0005758639
        0.9088186390        0.3844480688       -0.0014534535
        0.9088186390        0.3990085179       -0.0035087269
        0.9088186390        0.4135689670       -0.0081070388
        0.9088186390        0.4281294161       -0.0179439280
        0.9088186390        0.4426898652       -0.0380849071
        0.9088186390        0.4572503143       -0.0775950817
        0.9088186390        0.4718107634       -0.1519200304
        0.9088186390        0.4863712125       -0.2860828670
        0.9088186390        0.5009316615       -0.5185162393
        0.9088186390        0.5154921106       -0.9048940737
        0.9088186390        0.5300525597       -1.5206726870
        0.9088186390        0.5446130088       -2.4603513052
        0.9088186390        0.5591734579       -3.8310896837
        0.9088186390        0.5737339070       -5.7388154533
        0.9088186390        0.5882943561       -8.2667815070
        0.9088186390        0.6028548052      -11.4496439881
        0.9088186390        0.6174152543      -15.2495342129
        0.9088186390        0.6319757034      -19.5424201646
        0.9088186390        0.6465361525      -24.1214983165
        0.9088186390        0.6610966015      -28.7192831722
        0.9088186390        0.6756570506      -33.0438394620
        0.9088186390        0.6902174997      -36.8208108991
        0.9088186390        0.7047779488      -39.8333057349
        0.9088186390        0.7193383979      -41.9543731331
        0.9088186390        0.7338988470      -43.1680152759
        0.9088186390        0.7484592961      -43.5732873761
        0.9088186390        0.7630197452      -43.3655004305
        0.9088186390        0.7775801943      -42.7934536581
        0.9088186390        0.7921406434      -42.1018924917
        0.9088186390        0.8067010925      -41.4776350192
        0.9088186390        0.8212615415      -41.0184702931
        0.9088186390        0.8358219906      -40.7341784582
        0.9088186390        0.8503824397      -40.5745697114
        0.9088186390        0.8649428888      -40.4688145431
        0.9088186390        0.8795033379      -40.3586392135
        0.9088186390        0.8940637870      -40.2144698800
        0.9088186390        0.9086242361      -40.0337518775
        0.9088186390        0.9231846852      -39.8291738181
        0.9088186390        0.9377451343      -39.6175284106
        0.9088186390        0.9523055834      -39.4162774444
        0.9088186390        0.9668660325      -39.2469082679
        0.9088186390        0.9814264815      -39.1370615145
        0.9088186390        0.9959869306      -39.1122638955
        0.9088186390        1.0105473797      -39.1743262935
        0.9088186390        1.0251078288      -39.2735268773
        0.9088186390        1.0396682779      -39.2893419130
        0.9088186390        1.0542287270      -39.0346664168
        0.9088186390        1.0687891761      -38.2901139285
        0.9088186390        1.0833496252      -36.8614224553
        0.9088186390        1.0979100743      -34.6405484676
        0.9088186390        1.1124705234      -31.6464386562
        0.9088186390        1.1270309725      -28.0283690348
        0.9088186390        1.1415914215      -24.0306456185
        0.9088186390        1.1561518706      -19.9340447506
        0.9088186390        1.1707123197      -15.9973464993
        0.9088186390        1.1852727688      -12.4178909013
        0.9088186390        1.1998332179       -9.3175619829
        0.9088186390        1.2143936670       -6.7486503689
        0.9088186390        1.2289541161       -4.7090393859
        0.9088186390        1.2435145652       -3.1583483164
        0.9088186390        1.2580750143       -2.0317290020
        0.9088186390        1.2726354634       -1.2515306011
        0.9088186390        1.2871959125       -0.7376002748
        0.9088186390        1.3017563615       -0.4159245935
        0.9088186390        1.3163168106       -0.2245687638
        0.9088186390        1.3308772597       -0.1162308772
        0.9088186390        1.3454377088       -0.0577274420
        0.9088186390        1.3599981579       -0.0275238430
        0.9088186390        1.3745586070       -0.0125901718
        0.9088186390        1.3891190561       -0.0055153869
        0.9088186390        1.4036795052       -0.0023075041
        0.9088186390        1.4182399543       -0.0009189468
        0.9088186390        1.4328004034       -0.0003471869
        0.9088186390        1.4473608525       -0.0001240717
        0.9088186390        1.4619213015       -0.0000418436
        0.9088186390        1.4764817506       -0.0000133013
        0.9088186390        1.4910421997       -0.0000039821
        0.9088186390        1.5056026488       -0.0000011223
        0.9088186390        1.5201630979        0.0000000000
        0.9088186390        1.5347235470        0.0000000000

        0.9235359224        0.0932390870        0.0000000000
        0.9235359224        0.1077995361        0.0000000000
        0.9235359224        0.1223599852        0.0000000000
        0.9235359224        0.1369204343        0.0000000000
        0.9235359224        0.1514808834        0.0000000000
        0.9235359224        0.1660413325        0.0000000000
        0.9235359224        0.1806017815        0.0000000000
        0.9235359224        0.1951622306        0.0000000000
        0.9235359224        0.2097226797        0.0000000000
        0.9235359224        0.2242831288        0.0000000000
        0.9235359224        0.2388435779        0.0000000000
        0.9235359224        0.2534040270        0.0000000000
        0.9235359224        0.2679644761        0.0000000000
        0.9235359224        0.2825249252        0.0000000000
        0.9235359224        0.2970853743        0.0000000000
        0.9235359224        0.3116458234       -0.0000028786
        0.9235359224        0.3262062725       -0.0000090516
        0.9235359224        0.3407667215       -0.0000271979
        0.9235359224        0.3553271706       -0.0000780944
        0.9235359224        0.3698876197       -0.0002143309
        0.9235359224        0.3844480688       -0.0005625101
        0.9235359224        0.3990085179       -0.0014127194
        0.9235359224        0.4135689670       -0.0033980982
        0.9235359224        0.4281294161       -0.0078361647
        0.9235359224        0.4426898652       -0.0173428410
        0.9235359224        0.4572503143       -0.0368753014
        0.9235359224        0.4718107634       -0.0753949312
        0.9235359224        0.4863712125       -0.1483317072
        0.9235359224        0.5009316615       -0.2809169060
        0.9235359224        0.5154921106       -0.5121587304
        0.9235359224        0.5300525597       -0.8987158619
        0.9235359224        0.5446130088       -1.5172241845
        0.9235359224        0.5591734579       -2.4629796416
        0.9235359224        0.5737339070       -3.8427116693
        0.9235359224        0.5882943561       -5.7600147568
        0.9235359224        0.6028548052       -8.2940971737
        0.9235359224        0.6174152543      -11.4754204668
        0.9235359224        0.6319757034      -15.2642838657
        0.9235359224        0.6465361525      -19.5389587533
        0.9235359224        0.6610966015      -24.0980188729
        0.9235359224        0.6756570506      -28.6780916515
        0.9235359224        0.6902174997      -32.9852638342
        0.9235359224        0.7047779488      -36.7366099492
        0.9235359224        0.7193383979      -39.7065427443
        0.9235359224        0.7338988470      -41.7693746254
        0.9235359224        0.7484592961      -42.9257765098
        0.9235359224        0.7630197452      -43.3010195341
        0.9235359224        0.7775801943      -43.1106037447
        0.9235359224        0.7921406434      -42.6022649769
        0.9235359224        0.8067010925      -41.9947902777
        0.9235359224        0.8212615415      -41.4357248328
        0.9235359224        0.8358219906      -40.9903455077
        0.9235359224        0.8503824397      -40.6592049751
        0.9235359224        0.8649428888      -40.4099121055
        0.9235359224        0.8795033379      -40.2061095433
        0.9235359224        0.8940637870      -40.0225384738
        0.9235359224        0.9086242361      -39.8451543289
        0.9235359224        0.9231846852      -39.6638373870
        0.9235359224        0.9377451343      -39.4680084124
        0.9235359224        0.9523055834      -39.2511814387
        0.9235359224        0.9668660325      -39.0219206898
        0.9235359224        0.9814264815      -38.8114419941
        0.9235359224        0.9959869306      -38.6673277422
        0.9235359224        1.0105473797      -38.6296248169
        0.9235359224        1.0251078288      -38.6962856289
        0.9235359224        1.0396682779      -38.7934399944
        0.9235359224        1.0542287270      -38.7674208759
        0.9235359224        1.0687891761      -38.4082885788
        0.9235359224        1.0833496252      -37.5012727765
        0.9235359224        1.0979100743      -35.8889183109
        0.9235359224        1.1124705234      -33.5199477817
        0.9235359224        1.1270309725      -30.4656444179
        0.9235359224        1.1415914215      -26.8992989988
        0.9235359224        1.1561518706      -23.0507774489
        0.9235359224        1.1707123197      -19.1568677254
        0.9235359224        1.1852727688      -15.4245834584
        0.9235359224        1.1998332179      -12.0132756167
        0.9235359224        1.2143936670       -9.0309582355
        0.9235359224        1.2289541161       -6.5368199694
        0.9235359224        1.2435145652       -4.5450683030
        0.9235359224        1.2580750143       -3.0300800867
        0.9235359224        1.2726354634       -1.9348400538
        0.9235359224        1.2871959125       -1.1831218380
        0.9235359224        1.3017563615       -0.6931835751
        0.9235359224        1.3163168106       -0.3895136735
        0.9235359224        1.3308772597       -0.2101083566
        0.9235359224        1.3454377088       -0.1088285846
        0.9235359224        1.3599981579       -0.0540908149
        0.9235359224        1.3745586070       -0.0257511951
        0.9235359224        1.3891190561       -0.0117101984
        0.9235359224        1.4036795052       -0.0050697854
        0.9235359224        1.4182399543       -0.0020826870
        0.9235359224        1.4328004034       -0.0008094761
        0.9235359224        1.4473608525       -0.0002970212
        0.9235359224        1.4619213015       -0.0001027610
        0.9235359224        1.4764817506       -0.0000335146
        0.9235359224        1.4910421997       -0.0000103082
        0.9235359224        1.5056026488       -0.0000029922
        0.9235359224        1.5201630979        0.0000000000
        0.9235359224        1.5347235470        0.0000000000

        0.9382532057        0.0932390870        0.0000000000
        0.9382532057        0.1077995361        0.0000000000
        0.9382532057        0.1223599852        0.0000000000
        0.9382532057        0.1369204343        0.0000000000
        0.9382532057        0.1514808834        0.0000000000
        0.9382532057        0.1660413325        0.0000000000
        0.9382532057        0.1806017815        0.0000000000
        0.9382532057        0.1951622306        0.0000000000
        0.9382532057        0.2097226797        0.0000000000
        0.9382532057        0.2242831288        0.0000000000
        0.9382532057        0.2388435779        0.0000000000
        0.9382532057        0.2534040270        0.0000000000
        0.9382532057        0.2679644761        0.0000000000
        0.9382532057        0.2825249252        0.0000000000
        0.9382532057        0.2970853743        0.0000000000
        0.9382532057        0.3116458234        0.0000000000
        0.9382532057        0.3262062725       -0.0000028624
        0.9382532057        0.3407667215       -0.0000089439
        0.9382532057        0.3553271706       -0.0000267014
        0.9382532057        0.3698876197       -0.0000762087
        0.9382532057        0.3844480688       -0.0002080901
        0.9382532057        0.3990085179       -0.0005440861
        0.9382532057        0.4135689670       -0.0013636148
        0.9382532057        0.4281294161       -0.0032793493
        0.9382532057        0.4426898652       -0.0075754285
        0.9382532057        0.4572503143       -0.0168245723
        0.9382532057        0.4718107634       -0.0359494640
        0.9382532057        0.4863712125       -0.0739295474
        0.9382532057        0.5009316615       -0.1463350576
        0.9382532057        0.5154921106       -0.2787305260
        0.9382532057        0.5300525597       -0.5106597518
        0.9382532057        0.5446130088       -0.8993764285
        0.9382532057        0.5591734579       -1.5218123654
        0.9382532057        0.5737339070       -2.4727537058
        0.9382532057        0.5882943561       -3.8572472341
        0.9382532057        0.6028548052       -5.7762473002
        0.9382532057        0.6174152543       -8.3064204048
        0.9382532057        0.6319757034      -11.4772655097
        0.9382532057        0.6465361525      -15.2503902222
        0.9382532057        0.6610966015      -19.5063285518
        0.9382532057        0.6756570506      -24.0438099357
        0.9382532057        0.6902174997      -28.5952296211
        0.9382532057        0.7047779488      -32.8598591433
        0.9382532057        0.7193383979      -36.5519956381
        0.9382532057        0.7338988470      -39.4546679604
        0.9382532057        0.7484592961      -41.4634125886
        0.9382532057        0.7630197452      -42.6038778811
        0.9382532057        0.7775801943      -43.0147925874
        0.9382532057        0.7921406434      -42.9017719082
        0.9382532057        0.8067010925      -42.4799809749
        0.9382532057        0.8212615415      -41.9272547120
        0.9382532057        0.8358219906      -41.3619355374
        0.9382532057        0.8503824397      -40.8463427776
        0.9382532057        0.8649428888      -40.4053298141
        0.9382532057        0.8795033379      -40.0454808661
        0.9382532057        0.8940637870      -39.7648789810
        0.9382532057        0.9086242361      -39.5524229096
        0.9382532057        0.9231846852      -39.3837633009
        0.9382532057        0.9377451343      -39.2232490323
        0.9382532057        0.9523055834      -39.0364126426
        0.9382532057        0.9668660325      -38.8086470642
        0.9382532057        0.9814264815      -38.5588683779
        0.9382532057        0.9959869306      -38.3369947555
        0.9382532057        1.0105473797      -38.2013929615
        0.9382532057        1.0251078288      -38.1829982401
        0.9382532057        1.0396682779      -38.2510048136
        0.9382532057        1.0542287270      -38.2967324854
        0.9382532057        1.0687891761      -38.1462598295
        0.9382532057        1.0833496252      -37.6005904671
        0.9382532057        1.0979100743      -36.4894297577
        0.9382532057        1.1124705234      -34.7176842328
        0.9382532057        1.1270309725      -32.2872213423
        0.9382532057        1.1415914215      -29.2889949225
        0.9382532057        1.1561518706      -25.8747901453
        0.9382532057        1.1707123197      -22.2246754064
        0.9382532057        1.1852727688      -18.5223674400
        0.9382532057        1.1998332179      -14.9407498810
        0.9382532057        1.2143936670      -11.6321425770
        0.9382532057        1.2289541161       -8.7176861027
        0.9382532057        1.2435145652       -6.2756254551
        0.9382532057        1.2580750143       -4.3334090958
        0.9382532057        1.2726354634       -2.8688611937
        0.9382532057        1.2871959125       -1.8214831724
        0.9382532057        1.3017563615       -1.1099477239
        0.9382532057        1.3163168106       -0.6496154944
        0.9382532057        1.3308772597       -0.3652282808
        0.9382532057        1.3454377088       -0.1971029086
        0.9382532057        1.3599981579       -0.1019144777
        0.9382532057        1.3745586070       -0.0503484113
        0.9382532057        1.3891190561       -0.0236869824
        0.9382532057        1.4036795052       -0.0105770451
        0.9382532057        1.4182399543       -0.0044698530
        0.9382532057        1.4328004034       -0.0017839068
        0.9382532057        1.4473608525       -0.0006715622
        0.9382532057        1.4619213015       -0.0002384236
        0.9382532057        1.4764817506       -0.0000798888
        0.9382532057        1.4910421997       -0.0000252968
        0.9382532057        1.5056026488       -0.0000075807
        0.9382532057        1.5201630979       -0.0000021550
        0.9382532057        1.5347235470        0.0000000000

        0.9529704891        0.0932390870        0.0000000000
        0.9529704891        0.1077995361        0.0000000000
        0.9529704891        0.1223599852        0.0000000000
        0.9529704891        0.1369204343        0.0000000000
        0.9529704891        0.1514808834        0.0000000000
        0.9529704891        0.1660413325        0.0000000000
        0.9529704891        0.1806017815        0.0000000000
        0.9529704891        0.1951622306        0.0000000000
        0.9529704891        0.2097226797        0.0000000000
        0.9529704891        0.2242831288        0.0000000000
        0.9529704891        0.2388435779        0.0000000000
        0.9529704891        0.2534040270        0.0000000000
        0.9529704891        0.2679644761        0.0000000000
        0.9529704891        0.2825249252        0.0000000000
        0.9529704891        0.2970853743        0.0000000000
        0.9529704891        0.3116458234        0.0000000000
        0.9529704891        0.3262062725        0.0000000000
        0.9529704891        0.3407667215       -0.0000028083
        0.9529704891        0.3553271706       -0.0000087200
        0.9529704891        0.3698876197       -0.0000258960
        0.9529704891        0.3844480688       -0.0000736202
        0.9529704891        0.3990085179       -0.0002005804
        0.9529704891        0.4135689670       -0.0005243050
        0.9529704891        0.4281294161       -0.0013162629
        0.9529704891        0.4426898652       -0.0031766207
        0.9529704891        0.4572503143       -0.0073747999
        0.9529704891        0.4718107634       -0.0164764658
        0.9529704891        0.4863712125       -0.0354268534
        0.9529704891        0.5009316615       -0.0732912251
        0.9529704891        0.5154921106       -0.1458203934
        0.9529704891        0.5300525597       -0.2788486425
        0.9529704891        0.5446130088       -0.5121853540
        0.9529704891        0.5591734579       -0.9031315275
        0.9529704891        0.5737339070       -1.5281599833
        0.9529704891        0.5882943561       -2.4809039827
        0.9529704891        0.6028548052       -3.8647193192
        0.9529704891        0.6174152543       -5.7789157875
        0.9529704891        0.6319757034       -8.2992324067
        0.9529704891        0.6465361525      -11.4549824242
        0.9529704891        0.6610966015      -15.2072195318
        0.9529704891        0.6756570506      -19.4339698320
        0.9529704891        0.6902174997      -23.9293870012
        0.9529704891        0.7047779488      -28.4223658224
        0.9529704891        0.7193383979      -32.6154545848
        0.9529704891        0.7338988470      -36.2372191978
        0.9529704891        0.7484592961      -39.0936834024
        0.9529704891        0.7630197452      -41.1018952379
        0.9529704891        0.7775801943      -42.2940891854
        0.9529704891        0.7921406434      -42.7925946847
        0.9529704891        0.8067010925      -42.7674678993
        0.9529704891        0.8212615415      -42.3942509573
        0.9529704891        0.8358219906      -41.8257334861
        0.9529704891        0.8503824397      -41.1819405802
        0.9529704891        0.8649428888      -40.5527763912
        0.9529704891        0.8795033379      -40.0031695940
        0.9529704891        0.8940637870      -39.5731309530
        0.9529704891        0.9086242361      -39.2725607806
        0.9529704891        0.9231846852      -39.0776903263
        0.9529704891        0.9377451343      -38.9375323016
        0.9529704891        0.9523055834      -38.7931115627
        0.9529704891        0.9668660325      -38.6031596577
        0.9529704891        0.9814264815      -38.3637842816
        0.9529704891        0.9959869306      -38.1107956208
        0.9529704891        1.0105473797      -37.9012617241
        0.9529704891        1.0251078288      -37.7808500062
        0.9529704891        1.0396682779      -37.7505142216
        0.9529704891        1.0542287270      -37.7471627732
        0.9529704891        1.0687891761      -37.6476853577
        0.9529704891        1.0833496252      -37.2959261823
        0.9529704891        1.0979100743      -36.5419189563
        0.9529704891        1.1124705234      -35.2773477996
        0.9529704891        1.1270309725      -33.4544520170
        0.9529704891        1.1415914215      -31.0858738540
        0.9529704891        1.1561518706      -28.2333608945
        0.9529704891        1.1707123197      -24.9964382977
        0.9529704891        1.1852727688      -21.5064685514
        0.9529704891        1.1998332179      -17.9224550134
        0.9529704891        1.2143936670      -14.4205275327
        0.9529704891        1.2289541161      -11.1728921412
        0.9529704891        1.2435145652       -8.3205976833
        0.9529704891        1.2580750143       -5.9505916618
        0.9529704891        1.2726354634       -4.0865595915
        0.9529704891        1.2871959125       -2.6961708389
        0.9529704891        1.3017563615       -1.7098014572
        0.9529704891        1.3163168106       -1.0422214946
        0.9529704891        1.3308772597       -0.6101142726
        0.9529704891        1.3454377088       -0.3423470009
        0.9529704891        1.3599981579       -0.1836139699
        0.9529704891        1.3745586070       -0.0938188565
        0.9529704891        1.3891190561       -0.0455171662
        0.9529704891        1.4036795052       -0.0209076986
        0.9529704891        1.4182399543       -0.0090732452
        0.9529704891        1.4328004034       -0.0037156980
        0.9529704891        1.4473608525       -0.0014357267
        0.9529704891        1.4619213015       -0.0005238276
        0.9529704891        1.4764817506       -0.0001807324
        0.9529704891        1.4910421997       -0.0000590726
        0.9529704891        1.5056026488       -0.0000183186
        0.9529704891        1.5201630979       -0.0000053976
        0.9529704891        1.5347235470       -0.0000015108

        0.9676877725        0.0932390870        0.0000000000
        0.9676877725        0.1077995361        0.0000000000
        0.9676877725        0.1223599852        0.0000000000
        0.9676877725        0.1369204343        0.0000000000
        0.9676877725        0.1514808834        0.0000000000
        0.9676877725        0.1660413325        0.0000000000
        0.9676877725        0.1806017815        0.0000000000
        0.9676877725        0.1951622306        0.0000000000
        0.9676877725        0.2097226797        0.0000000000
        0.9676877725        0.2242831288        0.0000000000
        0.9676877725        0.2388435779        0.0000000000
        0.9676877725        0.2534040270        0.0000000000
        0.9676877725        0.2679644761        0.0000000000
        0.9676877725        0.2825249252        0.0000000000
        0.9676877725        0.2970853743        0.0000000000
        0.9676877725        0.3116458234        0.0000000000
        0.9676877725        0.3262062725        0.0000000000
        0.9676877725        0.3407667215        0.0000000000
        0.9676877725        0.3553271706       -0.0000027194
        0.9676877725        0.3698876197       -0.0000084117
        0.9676877725        0.3844480688       -0.0000249242
        0.9676877725        0.3990085179       -0.0000708374
        0.9676877725        0.4135689670       -0.0001933288
        0.9676877725        0.4281294161       -0.0005071552
        0.9676877725        0.4426898652       -0.0012797028
        0.9676877725        0.4572503143       -0.0031072317
        0.9676877725        0.4718107634       -0.0072604057
        0.9676877725        0.4863712125       -0.0163216216
        0.9676877725        0.5009316615       -0.0352833481
        0.9676877725        0.5154921106       -0.0733004561
        0.9676877725        0.5300525597       -0.1462456526
        0.9676877725        0.5446130088       -0.2800486731
        0.9676877725        0.5591734579       -0.5144647049
        0.9676877725        0.5737339070       -0.9064307829
        0.9676877725        0.5882943561       -1.5316383694
        0.9676877725        0.6028548052       -2.4825724146
        0.9676877725        0.6174152543       -3.8612771618
        0.9676877725        0.6319757034       -5.7657223779
        0.9676877725        0.6465361525       -8.2700215919
        0.9676877725        0.6610966015      -11.4009325987
        0.9676877725        0.6756570506      -15.1157390056
        0.9676877725        0.6902174997      -19.2888040193
        0.9676877725        0.7047779488      -23.7142107048
        0.9676877725        0.7193383979      -28.1285587920
        0.9676877725        0.7338988470      -32.2513593554
        0.9676877725        0.7484592961      -35.8331011202
        0.9676877725        0.7630197452      -38.6968864223
        0.9676877725        0.7775801943      -40.7613729646
        0.9676877725        0.7921406434      -42.0401468737
        0.9676877725        0.8067010925      -42.6218420222
        0.9676877725        0.8212615415      -42.6415430588
        0.9676877725        0.8358219906      -42.2543478491
        0.9676877725        0.8503824397      -41.6169233832
        0.9676877725        0.8649428888      -40.8759717024
        0.9676877725        0.8795033379      -40.1582464331
        0.9676877725        0.8940637870      -39.5579876303
        0.9676877725        0.9086242361      -39.1234542884
        0.9676877725        0.9231846852      -38.8499874845
        0.9676877725        0.9377451343      -38.6874457691
        0.9676877725        0.9523055834      -38.5633649103
        0.9676877725        0.9668660325      -38.4138356823
        0.9676877725        0.9814264815      -38.2085440281
        0.9676877725        0.9959869306      -37.9586286084
        0.9676877725        1.0105473797      -37.7043656586
        0.9676877725        1.0251078288      -37.4889871781
        0.9676877725        1.0396682779      -37.3305260274
        0.9676877725        1.0542287270      -37.2036269602
        0.9676877725        1.0687891761      -37.0383221436
        0.9676877725        1.0833496252      -36.7348894680
        0.9676877725        1.0979100743      -36.1865423944
        0.9676877725        1.1124705234      -35.2989965656
        0.9676877725        1.1270309725      -34.0001352026
        0.9676877725        1.1415914215      -32.2415657797
        0.9676877725        1.1561518706      -30.0003388331
        0.9676877725        1.1707123197      -27.2879012000
        0.9676877725        1.1852727688      -24.1649226976
        0.9676877725        1.1998332179      -20.7517369766
        0.9676877725        1.2143936670      -17.2224893373
        0.9676877725        1.2289541161      -13.7788402700
        0.9676877725        1.2435145652      -10.6109396565
        0.9676877725        1.2580750143       -7.8609474293
        0.9676877725        1.2726354634       -5.6027348487
        0.9676877725        1.2871959125       -3.8424971611
        0.9676877725        1.3017563615       -2.5352989438
        0.9676877725        1.3163168106       -1.6077064694
        0.9676877725        1.3308772597       -0.9778598204
        0.9676877725        1.3454377088       -0.5688477268
        0.9676877725        1.3599981579       -0.3154361784
        0.9676877725        1.3745586070       -0.1661754707
        0.9676877725        1.3891190561       -0.0829274887
        0.9676877725        1.4036795052       -0.0391182554
        0.9676877725        1.4182399543       -0.0174221811
        0.9676877725        1.4328004034       -0.0073248970
        0.9676877725        1.4473608525       -0.0029094695
        0.9676877725        1.4619213015       -0.0010934094
        0.9676877725        1.4764817506       -0.0003894998
        0.9676877725        1.4910421997       -0.0001317416
        0.9676877725        1.5056026488       -0.0000423507
        0.9676877725        1.5201630979       -0.0000129434
        0.9676877725        1.5347235470       -0.0000037563

        0.9824050558        0.0932390870        0.0000000000
        0.9824050558        0.1077995361        0.0000000000
        0.9824050558        0.1223599852        0.0000000000
        0.9824050558        0.1369204343        0.0000000000
        0.9824050558        0.1514808834        0.0000000000
        0.9824050558        0.1660413325        0.0000000000
        0.9824050558        0.1806017815        0.0000000000
        0.9824050558        0.1951622306        0.0000000000
        0.9824050558        0.2097226797        0.0000000000
        0.9824050558        0.2242831288        0.0000000000
        0.9824050558        0.2388435779        0.0000000000
        0.9824050558        0.2534040270        0.0000000000
        0.9824050558        0.2679644761        0.0000000000
        0.9824050558        0.2825249252        0.0000000000
        0.9824050558        0.2970853743        0.0000000000
        0.9824050558        0.3116458234        0.0000000000
        0.9824050558        0.3262062725        0.0000000000
        0.9824050558        0.3407667215        0.0000000000
        0.9824050558        0.3553271706        0.0000000000
        0.9824050558        0.3698876197       -0.0000026147
        0.9824050558        0.3844480688       -0.0000080831
        0.9824050558        0.3990085179       -0.0000239907
        0.9824050558        0.4135689670       -0.0000684305
        0.9824050558        0.4281294161       -0.0001877286
        0.9824050558        0.4426898652       -0.0004955425
        0.9824050558        0.4572503143       -0.0012587252
        0.9824050558        0.4718107634       -0.0030758973
        0.9824050558        0.4863712125       -0.0072274705
        0.9824050558        0.5009316615       -0.0163189516
        0.9824050558        0.5154921106       -0.0353824140
        0.9824050558        0.5300525597       -0.0736193421
        0.9824050558        0.5446130088       -0.1469203876
        0.9824050558        0.5591734579       -0.2811342425
        0.9824050558        0.5737339070       -0.5157414695
        0.9824050558        0.5882943561       -0.9071244050
        0.9824050558        0.6028548052       -1.5300877040
        0.9824050558        0.6174152543       -2.4758479221
        0.9824050558        0.6319757034       -3.8446531776
        0.9824050558        0.6465361525       -5.7318652448
        0.9824050558        0.6610966015       -8.2080062070
        0.9824050558        0.6756570506      -11.2958293491
        0.9824050558        0.6902174997      -14.9501335092
        0.9824050558        0.7047779488      -19.0474033645
        0.9824050558        0.7193383979      -23.3910868540
        0.9824050558        0.7338988470      -27.7341449968
        0.9824050558        0.7484592961      -31.8147945557
        0.9824050558        0.7630197452      -35.3966135508
        0.9824050558        0.7775801943      -38.3026760755
        0.9824050558        0.7921406434      -40.4358857261
        0.9824050558        0.8067010925      -41.7829866972
        0.9824050558        0.8212615415      -42.4052568712
        0.9824050558        0.8358219906      -42.4218939782
        0.9824050558        0.8503824397      -41.9912260718
        0.9824050558        0.8649428888      -41.2912345294
        0.9824050558        0.8795033379      -40.4978055682
        0.9824050558        0.8940637870      -39.7598979552
        0.9824050558        0.9086242361      -39.1755757776
        0.9824050558        0.9231846852      -38.7776205933
        0.9824050558        0.9377451343      -38.5369981174
        0.9824050558        0.9523055834      -38.3852584707
        0.9824050558        0.9668660325      -38.2472366827
        0.9824050558        0.9814264815      -38.0700055536
        0.9824050558        0.9959869306      -37.8365778631
        0.9824050558        1.0105473797      -37.5611892451
        0.9824050558        1.0251078288      -37.2716266957
        0.9824050558        1.0396682779      -36.9886297332
        0.9824050558        1.0542287270      -36.7116955879
        0.9824050558        1.0687891761      -36.4158444183
        0.9824050558        1.0833496252      -36.0574155112
        0.9824050558        1.0979100743      -35.5820495680
        0.9824050558        1.1124705234      -34.9279732041
        0.9824050558        1.1270309725      -34.0233758767
        0.9824050558        1.1415914215      -32.7844210901
        0.9824050558        1.1561518706      -31.1238083538
        0.9824050558        1.1707123197      -28.9746520677
        0.9824050558        1.1852727688      -26.3231772674
        0.9824050558        1.1998332179      -23.2343477044
        0.9824050558        1.2143936670      -19.8546274866
        0.9824050558        1.2289541161      -16.3866547513
        0.9824050558        1.2435145652      -13.0450340717
        0.9824050558        1.2580750143      -10.0113869401
        0.9824050558        1.2726354634       -7.4051147606
        0.9824050558        1.2871959125       -5.2764305820
        0.9824050558        1.3017563615       -3.6173786450
        0.9824050558        1.3163168106       -2.3810551127
        0.9824050558        1.3308772597       -1.5003336079
        0.9824050558        1.3454377088       -0.9019180499
        0.9824050558        1.3599981579       -0.5154956625
        0.9824050558        1.3745586070       -0.2793015414
        0.9824050558        1.3891190561       -0.1431407841
        0.9824050558        1.4036795052       -0.0693058328
        0.9824050558        1.4182399543       -0.0316965424
        0.9824050558        1.4328004034       -0.0137029910
        0.9824050558        1.4473608525       -0.0056080668
        0.9824050558        1.4619213015       -0.0021766422
        0.9824050558        1.4764817506       -0.0008025429
        0.9824050558        1.4910421997       -0.0002813980
        0.9824050558        1.5056026488       -0.0000938337
        0.9824050558        1.5201630979       -0.0000297286
        0.9824050558        1.5347235470       -0.0000089299

        0.9971223392        0.0932390870        0.0000000000
        0.9971223392        0.1077995361        0.0000000000
        0.9971223392        0.1223599852        0.0000000000
        0.9971223392        0.1369204343        0.0000000000
        0.9971223392        0.1514808834        0.0000000000
        0.9971223392        0.1660413325        0.0000000000
        0.9971223392        0.1806017815        0.0000000000
        0.9971223392        0.1951622306        0.0000000000
        0.9971223392        0.2097226797        0.0000000000
        0.9971223392        0.2242831288        0.0000000000
        0.9971223392        0.2388435779        0.0000000000
        0.9971223392        0.2534040270        0.0000000000
        0.9971223392        0.2679644761        0.0000000000
        0.9971223392        0.2825249252        0.0000000000
        0.9971223392        0.2970853743        0.0000000000
        0.9971223392        0.3116458234        0.0000000000
        0.9971223392        0.3262062725        0.0000000000
        0.9971223392        0.3407667215        0.0000000000
        0.9971223392        0.3553271706        0.0000000000
        0.9971223392        0.3698876197        0.0000000000
        0.9971223392        0.3844480688       -0.0000025131
        0.9971223392        0.3990085179       -0.0000077982
        0.9971223392        0.4135689670       -0.0000232689
        0.9971223392        0.4281294161       -0.0000667962
        0.9971223392        0.4426898652       -0.0001844999
        0.9971223392        0.4572503143       -0.0004902364
        0.9971223392        0.4718107634       -0.0012524547
        0.9971223392        0.4863712125       -0.0030745176
        0.9971223392        0.5009316615       -0.0072467080
        0.9971223392        0.5154921106       -0.0163894155
        0.9971223392        0.5300525597       -0.0355474032
        0.9971223392        0.5446130088       -0.0739111789
        0.9971223392        0.5591734579       -0.1472946574
        0.9971223392        0.5737339070       -0.2813393740
        0.9971223392        0.5882943561       -0.5151013860
        0.9971223392        0.6028548052       -0.9042026183
        0.9971223392        0.6174152543       -1.5221748544
        0.9971223392        0.6319757034       -2.4582050684
        0.9971223392        0.6465361525       -3.8095459608
        0.9971223392        0.6610966015       -5.6677305184
        0.9971223392        0.6756570506       -8.0995228079
        0.9971223392        0.6902174997      -11.1258570742
        0.9971223392        0.7047779488      -14.7039756683
        0.9971223392        0.7193383979      -18.7185504215
        0.9971223392        0.7338988470      -22.9861519853
        0.9971223392        0.7484592961      -27.2741941190
        0.9971223392        0.7630197452      -31.3313796592
        0.9971223392        0.7775801943      -34.9231471249
        0.9971223392        0.7921406434      -37.8641179514
        0.9971223392        0.8067010925      -40.0408948983
        0.9971223392        0.8212615415      -41.4222120142
        0.9971223392        0.8358219906      -42.0573243312
        0.9971223392        0.8503824397      -42.0652651364
        0.9971223392        0.8649428888      -41.6165620913
        0.9971223392        0.8795033379      -40.9073607533
        0.9971223392        0.8940637870      -40.1269211629
        0.9971223392        0.9086242361      -39.4239752383
        0.9971223392        0.9231846852      -38.8820728692
        0.9971223392        0.9377451343      -38.5136920902
        0.9971223392        0.9523055834      -38.2757439499
        0.9971223392        0.9668660325      -38.0991457913
        0.9971223392        0.9814264815      -37.9190884075
        0.9971223392        0.9959869306      -37.6942419956
        0.9971223392        1.0105473797      -37.4105158364
        0.9971223392        1.0251078288      -37.0729199402
        0.9971223392        1.0396682779      -36.6933745377
        0.9971223392        1.0542287270      -36.2817449039
        0.9971223392        1.0687891761      -35.8430289842
        0.9971223392        1.0833496252      -35.3779569013
        0.9971223392        1.0979100743      -34.8807404335
        0.9971223392        1.1124705234      -34.3294705285
        0.9971223392        1.1270309725      -33.6717384382
        0.9971223392        1.1415914215      -32.8158324260
        0.9971223392        1.1561518706      -31.6395802210
        0.9971223392        1.1707123197      -30.0211990050
        0.9971223392        1.1852727688      -27.8831149913
        0.9971223392        1.1998332179      -25.2295346940
        0.9971223392        1.2143936670      -22.1591808169
        0.9971223392        1.2289541161      -18.8464169203
        0.9971223392        1.2435145652      -15.4996018671
        0.9971223392        1.2580750143      -12.3151620064
        0.9971223392        1.2726354634       -9.4444076546
        0.9971223392        1.2871959125       -6.9802668663
        0.9971223392        1.3017563615       -4.9605179017
        0.9971223392        1.3163168106       -3.3791175802
        0.9971223392        1.3308772597       -2.1987203897
        0.9971223392        1.3454377088       -1.3617511298
        0.9971223392        1.3599981579       -0.8002976168
        0.9971223392        1.3745586070       -0.4452853640
        0.9971223392        1.3891190561       -0.2342573281
        0.9971223392        1.4036795052       -0.1164930915
        0.9971223392        1.4182399543       -0.0547966171
        0.9971223392        1.4328004034       -0.0244150341
        0.9971223392        1.4473608525       -0.0103220088
        0.9971223392        1.4619213015       -0.0041473971
        0.9971223392        1.4764817506       -0.0015853908
        0.9971223392        1.4910421997       -0.0005766014
        0.9971223392        1.5056026488       -0.0001993131
        0.9971223392        1.5201630979       -0.0000653545
        0.9971223392        1.5347235470       -0.0000202743

        1.0118396225        0.0932390870        0.0000000000
        1.0118396225        0.1077995361        0.0000000000
        1.0118396225        0.1223599852        0.0000000000
        1.0118396225        0.1369204343        0.0000000000
        1.0118396225        0.1514808834        0.0000000000
        1.0118396225        0.1660413325        0.0000000000
        1.0118396225        0.1806017815        0.0000000000
        1.0118396225        0.1951622306        0.0000000000
        1.0118396225        0.2097226797        0.0000000000
        1.0118396225        0.2242831288        0.0000000000
        1.0118396225        0.2388435779        0.0000000000
        1.0118396225        0.2534040270        0.0000000000
        1.0118396225        0.2679644761        0.0000000000
        1.0118396225        0.2825249252        0.0000000000
        1.0118396225        0.2970853743        0.0000000000
        1.0118396225        0.3116458234        0.0000000000
        1.0118396225        0.3262062725        0.0000000000
        1.0118396225        0.3407667215        0.0000000000
        1.0118396225        0.3553271706        0.0000000000
        1.0118396225        0.3698876197        0.0000000000
        1.0118396225        0.3844480688        0.0000000000
        1.0118396225        0.3990085179       -0.0000024338
        1.0118396225        0.4135689670       -0.0000076037
        1.0118396225        0.4281294161       -0.0000228490
        1.0118396225        0.4426898652       -0.0000660398
        1.0118396225        0.4572503143       -0.0001835002
        1.0118396225        0.4718107634       -0.0004898729
        1.0118396225        0.4863712125       -0.0012555549
        1.0118396225        0.5009316615       -0.0030874576
        1.0118396225        0.5154921106       -0.0072800677
        1.0118396225        0.5300525597       -0.0164536820
        1.0118396225        0.5446130088       -0.0356354020
        1.0118396225        0.5591734579       -0.0739529542
        1.0118396225        0.5737339070       -0.1470622255
        1.0118396225        0.5882943561       -0.2802656146
        1.0118396225        0.6028548052       -0.5119579363
        1.0118396225        0.6174152543       -0.8965685683
        1.0118396225        0.6319757034       -1.5056620957
        1.0118396225        0.6465361525       -2.4255450400
        1.0118396225        0.6610966015       -3.7498962188
        1.0118396225        0.6756570506       -5.5668037703
        1.0118396225        0.6902174997       -7.9411248404
        1.0118396225        0.7047779488      -10.8949527427
        1.0118396225        0.7193383979      -14.3906125398
        1.0118396225        0.7338988470      -18.3213329227
        1.0118396225        0.7484592961      -22.5139364710
        1.0118396225        0.7630197452      -26.7452727378
        1.0118396225        0.7775801943      -30.7702014590
        1.0118396225        0.7921406434      -34.3552401671
        1.0118396225        0.8067010925      -37.3104413413
        1.0118396225        0.8212615415      -39.5135376043
        1.0118396225        0.8358219906      -40.9236528148
        1.0118396225        0.8503824397      -41.5843110614
        1.0118396225        0.8649428888      -41.6155389211
        1.0118396225        0.8795033379      -41.1939253673
        1.0118396225        0.8940637870      -40.5207663689
        1.0118396225        0.9086242361      -39.7832824663
        1.0118396225        0.9231846852      -39.1195403558
        1.0118396225        0.9377451343      -38.5989691124
        1.0118396225        0.9523055834      -38.2246470724
        1.0118396225        0.9668660325      -37.9538234440
        1.0118396225        0.9814264815      -37.7257183876
        1.0118396225        0.9959869306      -37.4848404613
        1.0118396225        1.0105473797      -37.1932043363
        1.0118396225        1.0251078288      -36.8318198528
        1.0118396225        1.0396682779      -36.3966356499
        1.0118396225        1.0542287270      -35.8947874702
        1.0118396225        1.0687891761      -35.3436591241
        1.0118396225        1.0833496252      -34.7700057788
        1.0118396225        1.0979100743      -34.2030382920
        1.0118396225        1.1124705234      -33.6575770099
        1.0118396225        1.1270309725      -33.1112259323
        1.0118396225        1.1415914215      -32.4878784397
        1.0118396225        1.1561518706      -31.6614997903
        1.0118396225        1.1707123197      -30.4856852271
        1.0118396225        1.1852727688      -28.8401513590
        1.0118396225        1.1998332179      -26.6744155221
        1.0118396225        1.2143936670      -24.0291177289
        1.0118396225        1.2289541161      -21.0269292604
        1.0118396225        1.2435145652      -17.8402491992
        1.0118396225        1.2580750143      -14.6522176301
        1.0118396225        1.2726354634      -11.6261343761
        1.0118396225        1.2871959125       -8.8892395101
        1.0118396225        1.3017563615       -6.5277476395
        1.0118396225        1.3163168106       -4.5869258779
        1.0118396225        1.3308772597       -3.0727866991
        1.0118396225        1.3454377088       -1.9560585278
        1.0118396225        1.3599981579       -1.1803224763
        1.0118396225        1.3745586070       -0.6741438786
        1.0118396225        1.3891190561       -0.3642987507
        1.0118396225        1.4036795052       -0.1863597929
        1.0118396225        1.4182399543       -0.0903621413
        1.0118396225        1.4328004034       -0.0415973074
        1.0118396225        1.4473608525       -0.0182074053
        1.0118396225        1.4619213015       -0.0075848697
        1.0118396225        1.4764817506       -0.0030073381
        1.0118396225        1.4910421997       -0.0011337471
        1.0118396225        1.5056026488       -0.0004056134
        1.0118396225        1.5201630979       -0.0001373700
        1.0118396225        1.5347235470       -0.0000439213

        1.0265569059        0.0932390870        0.0000000000
        1.0265569059        0.1077995361        0.0000000000
        1.0265569059        0.1223599852        0.0000000000
        1.0265569059        0.1369204343        0.0000000000
        1.0265569059        0.1514808834        0.0000000000
        1.0265569059        0.1660413325        0.0000000000
        1.0265569059        0.1806017815        0.0000000000
        1.0265569059        0.1951622306        0.0000000000
        1.0265569059        0.2097226797        0.0000000000
        1.0265569059        0.2242831288        0.0000000000
        1.0265569059        0.2388435779        0.0000000000
        1.0265569059        0.2534040270        0.0000000000
        1.0265569059        0.2679644761        0.0000000000
        1.0265569059        0.2825249252        0.0000000000
        1.0265569059        0.2970853743        0.0000000000
        1.0265569059        0.3116458234        0.0000000000
        1.0265569059        0.3262062725        0.0000000000
        1.0265569059        0.3407667215        0.0000000000
        1.0265569059        0.3553271706        0.0000000000
        1.0265569059        0.3698876197        0.0000000000
        1.0265569059        0.3844480688        0.0000000000
        1.0265569059        0.3990085179        0.0000000000
        1.0265569059        0.4135689670       -0.0000023888
        1.0265569059        0.4281294161       -0.0000075142
        1.0265569059        0.4426898652       -0.0000227175
        1.0265569059        0.4572503143       -0.0000659735
        1.0265569059        0.4718107634       -0.0001839173
        1.0265569059        0.4863712125       -0.0004918514
        1.0265569059        0.5009316615       -0.0012611390
        1.0265569059        0.5154921106       -0.0030990609
        1.0265569059        0.5300525597       -0.0072966238
        1.0265569059        0.5446130088       -0.0164582424
        1.0265569059        0.5591734579       -0.0355634419
        1.0265569059        0.5737339070       -0.0736208998
        1.0265569059        0.5882943561       -0.1460202122
        1.0265569059        0.6028548052       -0.2775203726
        1.0265569059        0.6174152543       -0.5055072319
        1.0265569059        0.6319757034       -0.8827291770
        1.0265569059        0.6465361525       -1.4782861380
        1.0265569059        0.6610966015       -2.3753837392
        1.0265569059        0.6756570506       -3.6644860315
        1.0265569059        0.6902174997       -5.4311902520
        1.0265569059        0.7047779488       -7.7394829756
        1.0265569059        0.7193383979      -10.6128779198
        1.0265569059        0.7338988470      -14.0177677040
        1.0265569059        0.7484592961      -17.8542255991
        1.0265569059        0.7630197452      -21.9585112628
        1.0265569059        0.7775801943      -26.1184642487
        1.0265569059        0.7921406434      -30.0989891730
        1.0265569059        0.8067010925      -33.6720815007
        1.0265569059        0.8212615415      -36.6458010708
        1.0265569059        0.8358219906      -38.8886157244
        1.0265569059        0.8503824397      -40.3471691890
        1.0265569059        0.8649428888      -41.0549692925
        1.0265569059        0.8795033379      -41.1278399367
        1.0265569059        0.8940637870      -40.7426341450
        1.0265569059        0.9086242361      -40.1008504520
        1.0265569059        0.9231846852      -39.3863315967
        1.0265569059        0.9377451343      -38.7307488067
        1.0265569059        0.9523055834      -38.1980163545
        1.0265569059        0.9668660325      -37.7902257431
        1.0265569059        0.9814264815      -37.4685423162
        1.0265569059        0.9959869306      -37.1780229742
        1.0265569059        1.0105473797      -36.8669890481
        1.0265569059        1.0251078288      -36.4971802865
        1.0265569059        1.0396682779      -36.0467246381
        1.0265569059        1.0542287270      -35.5107921352
        1.0265569059        1.0687891761      -34.9031241513
        1.0265569059        1.0833496252      -34.2566327061
        1.0265569059        1.0979100743      -33.6170797911
        1.0265569059        1.1124705234      -33.0251458153
        1.0265569059        1.1270309725      -32.4899036985
        1.0265569059        1.1415914215      -31.9658562604
        1.0265569059        1.1561518706      -31.3485363666
        1.0265569059        1.1707123197      -30.4962062650
        1.0265569059        1.1852727688      -29.2711940852
        1.0265569059        1.1998332179      -27.5831114441
        1.0265569059        1.2143936670      -25.4153769381
        1.0265569059        1.2289541161      -22.8265049726
        1.0265569059        1.2435145652      -19.9312644988
        1.0265569059        1.2580750143      -16.8747978481
        1.0265569059        1.2726354634      -13.8108568025
        1.0265569059        1.2871959125      -10.8870633349
        1.0265569059        1.3017563615       -8.2333538411
        1.0265569059        1.3163168106       -5.9496377980
        1.0265569059        1.3308772597       -4.0936903233
        1.0265569059        1.3454377088       -2.6745994794
        1.0265569059        1.3599981579       -1.6564180219
        1.0265569059        1.3745586070       -0.9717679579
        1.0265569059        1.3891190561       -0.5402278805
        1.0265569059        1.4036795052       -0.2848901603
        1.0265569059        1.4182399543       -0.1427228704
        1.0265569059        1.4328004034       -0.0680181131
        1.0265569059        1.4473608525       -0.0308634125
        1.0265569059        1.4619213015       -0.0133338027
        1.0265569059        1.4764817506       -0.0054794189
        1.0265569059        1.4910421997       -0.0021379364
        1.0265569059        1.5056026488       -0.0007901308
        1.0265569059        1.5201630979       -0.0002758899
        1.0265569059        1.5347235470       -0.0000907911

        1.0412741893        0.0932390870        0.0000000000
        1.0412741893        0.1077995361        0.0000000000
        1.0412741893        0.1223599852        0.0000000000
        1.0412741893        0.1369204343        0.0000000000
        1.0412741893        0.1514808834        0.0000000000
        1.0412741893        0.1660413325        0.0000000000
        1.0412741893        0.1806017815        0.0000000000
        1.0412741893        0.1951622306        0.0000000000
        1.0412741893        0.2097226797        0.0000000000
        1.0412741893        0.2242831288        0.0000000000
        1.0412741893        0.2388435779        0.0000000000
        1.0412741893        0.2534040270        0.0000000000
        1.0412741893        0.2679644761        0.0000000000
        1.0412741893        0.2825249252        0.0000000000
        1.0412741893        0.2970853743        0.0000000000
        1.0412741893        0.3116458234        0.0000000000
        1.0412741893        0.3262062725        0.0000000000
        1.0412741893        0.3407667215        0.0000000000
        1.0412741893        0.3553271706        0.0000000000
        1.0412741893        0.3698876197        0.0000000000
        1.0412741893        0.3844480688        0.0000000000
        1.0412741893        0.3990085179        0.0000000000
        1.0412741893        0.4135689670        0.0000000000
        1.0412741893        0.4281294161       -0.0000023738
        1.0412741893        0.4426898652       -0.0000075041
        1.0412741893        0.4572503143       -0.0000227629
        1.0412741893        0.4718107634       -0.0000662241
        1.0412741893        0.4863712125       -0.0001846895
        1.0412741893        0.5009316615       -0.0004935649
        1.0412741893        0.5154921106       -0.0012636016
        1.0412741893        0.5300525597       -0.0030986695
        1.0412741893        0.5446130088       -0.0072779523
        1.0412741893        0.5591734579       -0.0163720847
        1.0412741893        0.5737339070       -0.0352750153
        1.0412741893        0.5882943561       -0.0727990081
        1.0412741893        0.6028548052       -0.1439242825
        1.0412741893        0.6174152543       -0.2726397853
        1.0412741893        0.6319757034       -0.4950346560
        1.0412741893        0.6465361525       -0.8619159014
        1.0412741893        0.6610966015       -1.4398105735
        1.0412741893        0.6756570506       -2.3089115579
        1.0412741893        0.6902174997       -3.5565816866
        1.0412741893        0.7047779488       -5.2657145045
        1.0412741893        0.7193383979       -7.4987030508
        1.0412741893        0.7338988470      -10.2797247430
        1.0412741893        0.7484592961      -13.5796817530
        1.0412741893        0.7630197452      -17.3083506010
        1.0412741893        0.7775801943      -21.3165525299
        1.0412741893        0.7921406434      -25.4082128226
        1.0412741893        0.8067010925      -29.3598403519
        1.0412741893        0.8212615415      -32.9446286050
        1.0412741893        0.8358219906      -35.9595165686
        1.0412741893        0.8503824397      -38.2538266012
        1.0412741893        0.8649428888      -39.7556999494
        1.0412741893        0.8795033379      -40.4886667033
        1.0412741893        0.8940637870      -40.5693558374
        1.0412741893        0.9086242361      -40.1820025129
        1.0412741893        0.9231846852      -39.5350238158
        1.0412741893        0.9377451343      -38.8138450239
        1.0412741893        0.9523055834      -38.1462813945
        1.0412741893        0.9668660325      -37.5905298985
        1.0412741893        0.9814264815      -37.1452143178
        1.0412741893        0.9959869306      -36.7722266240
        1.0412741893        1.0105473797      -36.4205184183
        1.0412741893        1.0251078288      -36.0426939788
        1.0412741893        1.0396682779      -35.6030970824
        1.0412741893        1.0542287270      -35.0815139514
        1.0412741893        1.0687891761      -34.4770513450
        1.0412741893        1.0833496252      -33.8120649086
        1.0412741893        1.0979100743      -33.1304249347
        1.0412741893        1.1124705234      -32.4837887553
        1.0412741893        1.1270309725      -31.9062542382
        1.0412741893        1.1415914215      -31.3875704759
        1.0412741893        1.1561518706      -30.8599204594
        1.0412741893        1.1707123197      -30.2080777254
        1.0412741893        1.1852727688      -29.3001418967
        1.0412741893        1.1998332179      -28.0247838107
        1.0412741893        1.2143936670      -26.3188680522
        1.0412741893        1.2289541161      -24.1773192093
        1.0412741893        1.2435145652      -21.6484543499
        1.0412741893        1.2580750143      -18.8240194262
        1.0412741893        1.2726354634      -15.8302570208
        1.0412741893        1.2871959125      -12.8187339679
        1.0412741893        1.3017563615       -9.9513177674
        1.0412741893        1.3163168106       -7.3769248448
        1.0412741893        1.3308772597       -5.2053987123
        1.0412741893        1.3454377088       -3.4888874779
        1.0412741893        1.3599981579       -2.2188255085
        1.0412741893        1.3745586070       -1.3389159235
        1.0412741893        1.3891190561       -0.7672010434
        1.0412741893        1.4036795052       -0.4179341693
        1.0412741893        1.4182399543       -0.2167013748
        1.0412741893        1.4328004034       -0.1070260510
        1.0412741893        1.4473608525       -0.0503474084
        1.0412741893        1.4619213015       -0.0225384463
        1.0412741893        1.4764817506       -0.0095849081
        1.0412741893        1.4910421997       -0.0038636916
        1.0412741893        1.5056026488       -0.0014727062
        1.0412741893        1.5201630979       -0.0005295697
        1.0412741893        1.5347235470       -0.0001792826

        1.0559914726        0.0932390870        0.0000000000
        1.0559914726        0.1077995361        0.0000000000
        1.0559914726        0.1223599852        0.0000000000
        1.0559914726        0.1369204343        0.0000000000
        1.0559914726        0.1514808834        0.0000000000
        1.0559914726        0.1660413325        0.0000000000
        1.0559914726        0.1806017815        0.0000000000
        1.0559914726        0.1951622306        0.0000000000
        1.0559914726        0.2097226797        0.0000000000
        1.0559914726        0.2242831288        0.0000000000
        1.0559914726        0.2388435779        0.0000000000
        1.0559914726        0.2534040270        0.0000000000
        1.0559914726        0.2679644761        0.0000000000
        1.0559914726        0.2825249252        0.0000000000
        1.0559914726        0.2970853743        0.0000000000
        1.0559914726        0.3116458234        0.0000000000
        1.0559914726        0.3262062725        0.0000000000
        1.0559914726        0.3407667215        0.0000000000
        1.0559914726        0.3553271706        0.0000000000
        1.0559914726        0.3698876197        0.0000000000
        1.0559914726        0.3844480688        0.0000000000
        1.0559914726        0.3990085179        0.0000000000
        1.0559914726        0.4135689670        0.0000000000
        1.0559914726        0.4281294161        0.0000000000
        1.0559914726        0.4426898652       -0.0000023779
        1.0559914726        0.4572503143       -0.0000075301
        1.0559914726        0.4718107634       -0.0000228508
        1.0559914726        0.4863712125       -0.0000664294
        1.0559914726        0.5009316615       -0.0001849696
        1.0559914726        0.5154921106       -0.0004932494
        1.0559914726        0.5300525597       -0.0012595701
        1.0559914726        0.5446130088       -0.0030799345
        1.0559914726        0.5591734579       -0.0072112175
        1.0559914726        0.5737339070       -0.0161668306
        1.0559914726        0.5882943561       -0.0347075176
        1.0559914726        0.6028548052       -0.0713646205
        1.0559914726        0.6174152543       -0.1405832107
        1.0559914726        0.6319757034       -0.2654315447
        1.0559914726        0.6465361525       -0.4805616330
        1.0559914726        0.6610966015       -0.8347249255
        1.0559914726        0.6756570506       -1.3917214244
        1.0559914726        0.6902174997       -2.2283803310
        1.0559914726        0.7047779488       -3.4283275340
        1.0559914726        0.7193383979       -5.0711385663
        1.0559914726        0.7338988470       -7.2179411792
        1.0559914726        0.7484592961       -9.8960527097
        1.0559914726        0.7630197452      -13.0859432702
        1.0559914726        0.7775801943      -16.7131955362
        1.0559914726        0.7921406434      -20.6466858475
        1.0559914726        0.8067010925      -24.7032891438
        1.0559914726        0.8212615415      -28.6599649287
        1.0559914726        0.8358219906      -32.2752809694
        1.0559914726        0.8503824397      -35.3217639401
        1.0559914726        0.8649428888      -37.6259762579
        1.0559914726        0.8795033379      -39.1062398424
        1.0559914726        0.8940637870      -39.7933815414
[truncated: 210,121 more chars]
