# Supplementary material for: How well do force fields capture the strength of salt bridges in proteins?
Source: PeerJ. 2018 Jun 11;6:e4967. doi: 10.7717/peerj.4967 (PMC6001725; doi:10.7717/peerj.4967)
Supplement: Data S1 — Raw data including input files for simulations (Gromacs and PLUMED) and output from PLUMED (bias and free energy surfaces). [file peerj-06-4967-s003.bz2 › raw_data/cutoff/C22_TIPS3P/K12_1.4_cutoff/fes.dat]

        0.0974027540        0.0967732250       -0.0000359720
        0.0974027540        0.1118322561       -0.0001024172
        0.0974027540        0.1268912872       -0.0002681894
        0.0974027540        0.1419503183       -0.0006464563
        0.0974027540        0.1570093494       -0.0014358970
        0.0974027540        0.1720683806       -0.0029428424
        0.0974027540        0.1871274117       -0.0055743083
        0.0974027540        0.2021864428       -0.0097792191
        0.0974027540        0.2172454739       -0.0159314117
        0.0974027540        0.2323045050       -0.0241817345
        0.0974027540        0.2473635361       -0.0343411593
        0.0974027540        0.2624225672       -0.0458645940
        0.0974027540        0.2774815983       -0.0579682170
        0.0974027540        0.2925406294       -0.0698446774
        0.0974027540        0.3075996606       -0.0808823152
        0.0974027540        0.3226586917       -0.0907877984
        0.0974027540        0.3377177228       -0.0995629283
        0.0974027540        0.3527767539       -0.1073615480
        0.0974027540        0.3678357850       -0.1143032436
        0.0974027540        0.3828948161       -0.1203211294
        0.0974027540        0.3979538472       -0.1250844486
        0.0974027540        0.4130128783       -0.1280000378
        0.0974027540        0.4280719094       -0.1282879170
        0.0974027540        0.4431309406       -0.1251383477
        0.0974027540        0.4581899717       -0.1179537255
        0.0974027540        0.4732490028       -0.1066311898
        0.0974027540        0.4883080339       -0.0917735990
        0.0974027540        0.5033670650       -0.0746944937
        0.0974027540        0.5184260961       -0.0571563570
        0.0974027540        0.5334851272       -0.0409220519
        0.0974027540        0.5485441583       -0.0273098868
        0.0974027540        0.5636031894       -0.0169398881
        0.0974027540        0.5786622206       -0.0097464573
        0.0974027540        0.5937212517       -0.0051947011
        0.0974027540        0.6087802828       -0.0025630900
        0.0974027540        0.6238393139       -0.0011706530
        0.0974027540        0.6388983450       -0.0004951980
        0.0974027540        0.6539573761       -0.0001942245
        0.0974027540        0.6690164072       -0.0000707578
        0.0974027540        0.6840754383       -0.0000240033
        0.0974027540        0.6991344694       -0.0000076068
        0.0974027540        0.7141935006       -0.0000022611
        0.0974027540        0.7292525317        0.0000000000
        0.0974027540        0.7443115628        0.0000000000
        0.0974027540        0.7593705939        0.0000000000
        0.0974027540        0.7744296250        0.0000000000
        0.0974027540        0.7894886561        0.0000000000
        0.0974027540        0.8045476872        0.0000000000
        0.0974027540        0.8196067183        0.0000000000
        0.0974027540        0.8346657494        0.0000000000
        0.0974027540        0.8497247806        0.0000000000
        0.0974027540        0.8647838117        0.0000000000
        0.0974027540        0.8798428428        0.0000000000
        0.0974027540        0.8949018739        0.0000000000
        0.0974027540        0.9099609050        0.0000000000
        0.0974027540        0.9250199361        0.0000000000
        0.0974027540        0.9400789672        0.0000000000
        0.0974027540        0.9551379983        0.0000000000
        0.0974027540        0.9701970294        0.0000000000
        0.0974027540        0.9852560606        0.0000000000
        0.0974027540        1.0003150917        0.0000000000
        0.0974027540        1.0153741228        0.0000000000
        0.0974027540        1.0304331539        0.0000000000
        0.0974027540        1.0454921850        0.0000000000
        0.0974027540        1.0605512161        0.0000000000
        0.0974027540        1.0756102472        0.0000000000
        0.0974027540        1.0906692783        0.0000000000
        0.0974027540        1.1057283094        0.0000000000
        0.0974027540        1.1207873406        0.0000000000
        0.0974027540        1.1358463717        0.0000000000
        0.0974027540        1.1509054028        0.0000000000
        0.0974027540        1.1659644339        0.0000000000
        0.0974027540        1.1810234650        0.0000000000
        0.0974027540        1.1960824961        0.0000000000
        0.0974027540        1.2111415272        0.0000000000
        0.0974027540        1.2262005583        0.0000000000
        0.0974027540        1.2412595894        0.0000000000
        0.0974027540        1.2563186206        0.0000000000
        0.0974027540        1.2713776517        0.0000000000
        0.0974027540        1.2864366828        0.0000000000
        0.0974027540        1.3014957139        0.0000000000
        0.0974027540        1.3165547450        0.0000000000
        0.0974027540        1.3316137761        0.0000000000
        0.0974027540        1.3466728072        0.0000000000
        0.0974027540        1.3617318383        0.0000000000
        0.0974027540        1.3767908694        0.0000000000
        0.0974027540        1.3918499006        0.0000000000
        0.0974027540        1.4069089317        0.0000000000
        0.0974027540        1.4219679628        0.0000000000
        0.0974027540        1.4370269939        0.0000000000
        0.0974027540        1.4520860250        0.0000000000
        0.0974027540        1.4671450561        0.0000000000
        0.0974027540        1.4822040872        0.0000000000
        0.0974027540        1.4972631183        0.0000000000
        0.0974027540        1.5123221494        0.0000000000
        0.0974027540        1.5273811806        0.0000000000
        0.0974027540        1.5424402117        0.0000000000
        0.0974027540        1.5574992428        0.0000000000
        0.0974027540        1.5725582739        0.0000000000
        0.0974027540        1.5876173050        0.0000000000

        0.1133783927        0.0967732250       -0.0001074988
        0.1133783927        0.1118322561       -0.0003051194
        0.1133783927        0.1268912872       -0.0007964460
        0.1133783927        0.1419503183       -0.0019134934
        0.1133783927        0.1570093494       -0.0042357830
        0.1133783927        0.1720683806       -0.0086505299
        0.1133783927        0.1871274117       -0.0163255132
        0.1133783927        0.2021864428       -0.0285303434
        0.1133783927        0.2172454739       -0.0462917222
        0.1133783927        0.2323045050       -0.0699675211
        0.1133783927        0.2473635361       -0.0989227086
        0.1133783927        0.2624225672       -0.1315065878
        0.1133783927        0.2774815983       -0.1654170213
        0.1133783927        0.2925406294       -0.1983365276
        0.1133783927        0.3075996606       -0.2285621634
        0.1133783927        0.3226586917       -0.2553424145
        0.1133783927        0.3377177228       -0.2787913605
        0.1133783927        0.3527767539       -0.2994669004
        0.1133783927        0.3678357850       -0.3178365114
        0.1133783927        0.3828948161       -0.3338444238
        0.1133783927        0.3979538472       -0.3466846954
        0.1133783927        0.4130128783       -0.3547848364
        0.1133783927        0.4280719094       -0.3559899614
        0.1133783927        0.4431309406       -0.3479803847
        0.1133783927        0.4581899717       -0.3289463722
        0.1133783927        0.4732490028       -0.2984042605
        0.1133783927        0.4883080339       -0.2578351695
        0.1133783927        0.5033670650       -0.2107541285
        0.1133783927        0.5184260961       -0.1620183610
        0.1133783927        0.5334851272       -0.1165820819
        0.1133783927        0.5485441583       -0.0782286032
        0.1133783927        0.5636031894       -0.0488176447
        0.1133783927        0.5786622206       -0.0282783992
        0.1133783927        0.5937212517       -0.0151888505
        0.1133783927        0.6087802828       -0.0075616880
        0.1133783927        0.6238393139       -0.0034902788
        0.1133783927        0.6388983450       -0.0014950865
        0.1133783927        0.6539573761       -0.0005953373
        0.1133783927        0.6690164072       -0.0002209059
        0.1133783927        0.6840754383       -0.0000766313
        0.1133783927        0.6991344694       -0.0000249524
        0.1133783927        0.7141935006       -0.0000076628
        0.1133783927        0.7292525317       -0.0000022306
        0.1133783927        0.7443115628        0.0000000000
        0.1133783927        0.7593705939        0.0000000000
        0.1133783927        0.7744296250        0.0000000000
        0.1133783927        0.7894886561        0.0000000000
        0.1133783927        0.8045476872        0.0000000000
        0.1133783927        0.8196067183        0.0000000000
        0.1133783927        0.8346657494        0.0000000000
        0.1133783927        0.8497247806        0.0000000000
        0.1133783927        0.8647838117        0.0000000000
        0.1133783927        0.8798428428        0.0000000000
        0.1133783927        0.8949018739        0.0000000000
        0.1133783927        0.9099609050        0.0000000000
        0.1133783927        0.9250199361        0.0000000000
        0.1133783927        0.9400789672        0.0000000000
        0.1133783927        0.9551379983        0.0000000000
        0.1133783927        0.9701970294        0.0000000000
        0.1133783927        0.9852560606        0.0000000000
        0.1133783927        1.0003150917        0.0000000000
        0.1133783927        1.0153741228        0.0000000000
        0.1133783927        1.0304331539        0.0000000000
        0.1133783927        1.0454921850        0.0000000000
        0.1133783927        1.0605512161        0.0000000000
        0.1133783927        1.0756102472        0.0000000000
        0.1133783927        1.0906692783        0.0000000000
        0.1133783927        1.1057283094        0.0000000000
        0.1133783927        1.1207873406        0.0000000000
        0.1133783927        1.1358463717        0.0000000000
        0.1133783927        1.1509054028        0.0000000000
        0.1133783927        1.1659644339        0.0000000000
        0.1133783927        1.1810234650        0.0000000000
        0.1133783927        1.1960824961        0.0000000000
        0.1133783927        1.2111415272        0.0000000000
        0.1133783927        1.2262005583        0.0000000000
        0.1133783927        1.2412595894        0.0000000000
        0.1133783927        1.2563186206        0.0000000000
        0.1133783927        1.2713776517        0.0000000000
        0.1133783927        1.2864366828        0.0000000000
        0.1133783927        1.3014957139        0.0000000000
        0.1133783927        1.3165547450        0.0000000000
        0.1133783927        1.3316137761        0.0000000000
        0.1133783927        1.3466728072        0.0000000000
        0.1133783927        1.3617318383        0.0000000000
        0.1133783927        1.3767908694        0.0000000000
        0.1133783927        1.3918499006        0.0000000000
        0.1133783927        1.4069089317        0.0000000000
        0.1133783927        1.4219679628        0.0000000000
        0.1133783927        1.4370269939        0.0000000000
        0.1133783927        1.4520860250        0.0000000000
        0.1133783927        1.4671450561        0.0000000000
        0.1133783927        1.4822040872        0.0000000000
        0.1133783927        1.4972631183        0.0000000000
        0.1133783927        1.5123221494        0.0000000000
        0.1133783927        1.5273811806        0.0000000000
        0.1133783927        1.5424402117        0.0000000000
        0.1133783927        1.5574992428        0.0000000000
        0.1133783927        1.5725582739        0.0000000000
        0.1133783927        1.5876173050        0.0000000000

        0.1293540314        0.0967732250       -0.0002927257
        0.1293540314        0.1118322561       -0.0008281434
        0.1293540314        0.1268912872       -0.0021544019
        0.1293540314        0.1419503183       -0.0051580151
        0.1293540314        0.1570093494       -0.0113767641
        0.1293540314        0.1720683806       -0.0231469431
        0.1293540314        0.1871274117       -0.0435122489
        0.1293540314        0.2021864428       -0.0757293555
        0.1293540314        0.2172454739       -0.1223442198
        0.1293540314        0.2323045050       -0.1840785885
        0.1293540314        0.2473635361       -0.2590187109
        0.1293540314        0.2624225672       -0.3426240985
        0.1293540314        0.2774815983       -0.4287548062
        0.1293540314        0.2925406294       -0.5113804736
        0.1293540314        0.3075996606       -0.5862213643
        0.1293540314        0.3226586917       -0.6515796968
        0.1293540314        0.3377177228       -0.7080566001
        0.1293540314        0.3527767539       -0.7574171303
        0.1293540314        0.3678357850       -0.8011974851
        0.1293540314        0.3828948161       -0.8395917837
        0.1293540314        0.3979538472       -0.8708567092
        0.1293540314        0.4130128783       -0.8912246282
        0.1293540314        0.4280719094       -0.8953042856
        0.1293540314        0.4431309406       -0.8770822332
        0.1293540314        0.4581899717       -0.8316224150
        0.1293540314        0.4732490028       -0.7571932282
        0.1293540314        0.4883080339       -0.6570070554
        0.1293540314        0.5033670650       -0.5395396466
        0.1293540314        0.5184260961       -0.4168890782
        0.1293540314        0.5334851272       -0.3016543655
        0.1293540314        0.5485441583       -0.2036686526
        0.1293540314        0.5636031894       -0.1279808975
        0.1293540314        0.5786622206       -0.0747232334
        0.1293540314        0.5937212517       -0.0405044700
        0.1293540314        0.6087802828       -0.0203832928
        0.1293540314        0.6238393139       -0.0095299245
        0.1293540314        0.6388983450       -0.0041457896
        0.1293540314        0.6539573761       -0.0016820609
        0.1293540314        0.6690164072       -0.0006385211
        0.1293540314        0.6840754383       -0.0002276936
        0.1293540314        0.6991344694       -0.0000766332
        0.1293540314        0.7141935006       -0.0000244687
        0.1293540314        0.7292525317       -0.0000074493
        0.1293540314        0.7443115628       -0.0000021719
        0.1293540314        0.7593705939        0.0000000000
        0.1293540314        0.7744296250        0.0000000000
        0.1293540314        0.7894886561        0.0000000000
        0.1293540314        0.8045476872        0.0000000000
        0.1293540314        0.8196067183        0.0000000000
        0.1293540314        0.8346657494        0.0000000000
        0.1293540314        0.8497247806        0.0000000000
        0.1293540314        0.8647838117        0.0000000000
        0.1293540314        0.8798428428        0.0000000000
        0.1293540314        0.8949018739        0.0000000000
        0.1293540314        0.9099609050        0.0000000000
        0.1293540314        0.9250199361        0.0000000000
        0.1293540314        0.9400789672        0.0000000000
        0.1293540314        0.9551379983        0.0000000000
        0.1293540314        0.9701970294        0.0000000000
        0.1293540314        0.9852560606        0.0000000000
        0.1293540314        1.0003150917        0.0000000000
        0.1293540314        1.0153741228        0.0000000000
        0.1293540314        1.0304331539        0.0000000000
        0.1293540314        1.0454921850        0.0000000000
        0.1293540314        1.0605512161        0.0000000000
        0.1293540314        1.0756102472        0.0000000000
        0.1293540314        1.0906692783        0.0000000000
        0.1293540314        1.1057283094        0.0000000000
        0.1293540314        1.1207873406        0.0000000000
        0.1293540314        1.1358463717        0.0000000000
        0.1293540314        1.1509054028        0.0000000000
        0.1293540314        1.1659644339        0.0000000000
        0.1293540314        1.1810234650        0.0000000000
        0.1293540314        1.1960824961        0.0000000000
        0.1293540314        1.2111415272        0.0000000000
        0.1293540314        1.2262005583        0.0000000000
        0.1293540314        1.2412595894        0.0000000000
        0.1293540314        1.2563186206        0.0000000000
        0.1293540314        1.2713776517        0.0000000000
        0.1293540314        1.2864366828        0.0000000000
        0.1293540314        1.3014957139        0.0000000000
        0.1293540314        1.3165547450        0.0000000000
        0.1293540314        1.3316137761        0.0000000000
        0.1293540314        1.3466728072        0.0000000000
        0.1293540314        1.3617318383        0.0000000000
        0.1293540314        1.3767908694        0.0000000000
        0.1293540314        1.3918499006        0.0000000000
        0.1293540314        1.4069089317        0.0000000000
        0.1293540314        1.4219679628        0.0000000000
        0.1293540314        1.4370269939        0.0000000000
        0.1293540314        1.4520860250        0.0000000000
        0.1293540314        1.4671450561        0.0000000000
        0.1293540314        1.4822040872        0.0000000000
        0.1293540314        1.4972631183        0.0000000000
        0.1293540314        1.5123221494        0.0000000000
        0.1293540314        1.5273811806        0.0000000000
        0.1293540314        1.5424402117        0.0000000000
        0.1293540314        1.5574992428        0.0000000000
        0.1293540314        1.5725582739        0.0000000000
        0.1293540314        1.5876173050        0.0000000000

        0.1453296702        0.0967732250       -0.0007271903
        0.1453296702        0.1118322561       -0.0020501467
        0.1453296702        0.1268912872       -0.0053143398
        0.1453296702        0.1419503183       -0.0126763260
        0.1453296702        0.1570093494       -0.0278519366
        0.1453296702        0.1720683806       -0.0564397606
        0.1453296702        0.1871274117       -0.1056518637
        0.1453296702        0.2021864428       -0.1830681902
        0.1453296702        0.2172454739       -0.2943839044
        0.1453296702        0.2323045050       -0.4407650359
        0.1453296702        0.2473635361       -0.6170163091
        0.1453296702        0.2624225672       -0.8117811342
        0.1453296702        0.2774815983       -1.0101776493
        0.1453296702        0.2925406294       -1.1979764594
        0.1453296702        0.3075996606       -1.3654789470
        0.1453296702        0.3226586917       -1.5093547276
        0.1453296702        0.3377177228       -1.6318049513
        0.1453296702        0.3527767539       -1.7377702992
        0.1453296702        0.3678357850       -1.8316266715
        0.1453296702        0.3828948161       -1.9145954854
        0.1453296702        0.3979538472       -1.9833477788
        0.1453296702        0.4130128783       -2.0297198252
        0.1453296702        0.4280719094       -2.0414919616
        0.1453296702        0.4431309406       -2.0045539481
        0.1453296702        0.4581899717       -1.9067689236
        0.1453296702        0.4732490028       -1.7429758209
        0.1453296702        0.4883080339       -1.5192539998
        0.1453296702        0.5033670650       -1.2539974588
        0.1453296702        0.5184260961       -0.9744282166
        0.1453296702        0.5334851272       -0.7095351595
        0.1453296702        0.5485441583       -0.4824656357
        0.1453296702        0.5636031894       -0.3056330834
        0.1453296702        0.5786622206       -0.1801283232
        0.1453296702        0.5937212517       -0.0987227119
        0.1453296702        0.6087802828       -0.0503376205
        0.1453296702        0.6238393139       -0.0239097055
        0.1453296702        0.6388983450       -0.0106025945
        0.1453296702        0.6539573761       -0.0044029794
        0.1453296702        0.6690164072       -0.0017190628
        0.1453296702        0.6840754383       -0.0006339766
        0.1453296702        0.6991344694       -0.0002219711
        0.1453296702        0.7141935006       -0.0000741558
        0.1453296702        0.7292525317       -0.0000237410
        0.1453296702        0.7443115628       -0.0000073066
        0.1453296702        0.7593705939       -0.0000021649
        0.1453296702        0.7744296250        0.0000000000
        0.1453296702        0.7894886561        0.0000000000
        0.1453296702        0.8045476872        0.0000000000
        0.1453296702        0.8196067183        0.0000000000
        0.1453296702        0.8346657494        0.0000000000
        0.1453296702        0.8497247806        0.0000000000
        0.1453296702        0.8647838117        0.0000000000
        0.1453296702        0.8798428428        0.0000000000
        0.1453296702        0.8949018739        0.0000000000
        0.1453296702        0.9099609050        0.0000000000
        0.1453296702        0.9250199361        0.0000000000
        0.1453296702        0.9400789672        0.0000000000
        0.1453296702        0.9551379983        0.0000000000
        0.1453296702        0.9701970294        0.0000000000
        0.1453296702        0.9852560606        0.0000000000
        0.1453296702        1.0003150917        0.0000000000
        0.1453296702        1.0153741228        0.0000000000
        0.1453296702        1.0304331539        0.0000000000
        0.1453296702        1.0454921850        0.0000000000
        0.1453296702        1.0605512161        0.0000000000
        0.1453296702        1.0756102472        0.0000000000
        0.1453296702        1.0906692783        0.0000000000
        0.1453296702        1.1057283094        0.0000000000
        0.1453296702        1.1207873406        0.0000000000
        0.1453296702        1.1358463717        0.0000000000
        0.1453296702        1.1509054028        0.0000000000
        0.1453296702        1.1659644339        0.0000000000
        0.1453296702        1.1810234650        0.0000000000
        0.1453296702        1.1960824961        0.0000000000
        0.1453296702        1.2111415272        0.0000000000
        0.1453296702        1.2262005583        0.0000000000
        0.1453296702        1.2412595894        0.0000000000
        0.1453296702        1.2563186206        0.0000000000
        0.1453296702        1.2713776517        0.0000000000
        0.1453296702        1.2864366828        0.0000000000
        0.1453296702        1.3014957139        0.0000000000
        0.1453296702        1.3165547450        0.0000000000
        0.1453296702        1.3316137761        0.0000000000
        0.1453296702        1.3466728072        0.0000000000
        0.1453296702        1.3617318383        0.0000000000
        0.1453296702        1.3767908694        0.0000000000
        0.1453296702        1.3918499006        0.0000000000
        0.1453296702        1.4069089317        0.0000000000
        0.1453296702        1.4219679628        0.0000000000
        0.1453296702        1.4370269939        0.0000000000
        0.1453296702        1.4520860250        0.0000000000
        0.1453296702        1.4671450561        0.0000000000
        0.1453296702        1.4822040872        0.0000000000
        0.1453296702        1.4972631183        0.0000000000
        0.1453296702        1.5123221494        0.0000000000
        0.1453296702        1.5273811806        0.0000000000
        0.1453296702        1.5424402117        0.0000000000
        0.1453296702        1.5574992428        0.0000000000
        0.1453296702        1.5725582739        0.0000000000
        0.1453296702        1.5876173050        0.0000000000

        0.1613053089        0.0967732250       -0.0016503796
        0.1613053089        0.1118322561       -0.0046357323
        0.1613053089        0.1268912872       -0.0119708695
        0.1613053089        0.1419503183       -0.0284414095
        0.1613053089        0.1570093494       -0.0622335264
        0.1613053089        0.1720683806       -0.1255698792
        0.1613053089        0.1871274117       -0.2340008812
        0.1613053089        0.2021864428       -0.4035430545
        0.1613053089        0.2172454739       -0.6456729929
        0.1613053089        0.2323045050       -0.9616183928
        0.1613053089        0.2473635361       -1.3386306574
        0.1613053089        0.2624225672       -1.7508485721
        0.1613053089        0.2774815983       -2.1654612681
        0.1613053089        0.2925406294       -2.5520102172
        0.1613053089        0.3075996606       -2.8907074896
        0.1613053089        0.3226586917       -3.1760564745
        0.1613053089        0.3377177228       -3.4146245689
        0.1613053089        0.3527767539       -3.6187553887
        0.1613053089        0.3678357850       -3.7994267860
        0.1613053089        0.3828948161       -3.9608029578
        0.1613053089        0.3979538472       -4.0973173400
        0.1613053089        0.4130128783       -4.1929565559
        0.1613053089        0.4280719094       -4.2226163818
        0.1613053089        0.4431309406       -4.1563218081
        0.1613053089        0.4581899717       -3.9671505459
        0.1613053089        0.4732490028       -3.6418447165
        0.1613053089        0.4883080339       -3.1902256345
        0.1613053089        0.5033670650       -2.6481584020
        0.1613053089        0.5184260961       -2.0709413496
        0.1613053089        0.5334851272       -1.5189037616
        0.1613053089        0.5485441583       -1.0413959508
        0.1613053089        0.5636031894       -0.6660696914
        0.1613053089        0.5786622206       -0.3970159097
        0.1613053089        0.5937212517       -0.2205410294
        0.1613053089        0.6087802828       -0.1142880178
        0.1613053089        0.6238393139       -0.0553606897
        0.1613053089        0.6388983450       -0.0251401814
        0.1613053089        0.6539573761       -0.0107440507
        0.1613053089        0.6690164072       -0.0043409469
        0.1613053089        0.6840754383       -0.0016663965
        0.1613053089        0.6991344694       -0.0006107633
        0.1613053089        0.7141935006       -0.0002146371
        0.1613053089        0.7292525317       -0.0000725404
        0.1613053089        0.7443115628       -0.0000236142
        0.1613053089        0.7593705939       -0.0000074049
        0.1613053089        0.7744296250       -0.0000022329
        0.1613053089        0.7894886561        0.0000000000
        0.1613053089        0.8045476872        0.0000000000
        0.1613053089        0.8196067183        0.0000000000
        0.1613053089        0.8346657494        0.0000000000
        0.1613053089        0.8497247806        0.0000000000
        0.1613053089        0.8647838117        0.0000000000
        0.1613053089        0.8798428428        0.0000000000
        0.1613053089        0.8949018739        0.0000000000
        0.1613053089        0.9099609050        0.0000000000
        0.1613053089        0.9250199361        0.0000000000
        0.1613053089        0.9400789672        0.0000000000
        0.1613053089        0.9551379983        0.0000000000
        0.1613053089        0.9701970294        0.0000000000
        0.1613053089        0.9852560606        0.0000000000
        0.1613053089        1.0003150917        0.0000000000
        0.1613053089        1.0153741228        0.0000000000
        0.1613053089        1.0304331539        0.0000000000
        0.1613053089        1.0454921850        0.0000000000
        0.1613053089        1.0605512161        0.0000000000
        0.1613053089        1.0756102472        0.0000000000
        0.1613053089        1.0906692783        0.0000000000
        0.1613053089        1.1057283094        0.0000000000
        0.1613053089        1.1207873406        0.0000000000
        0.1613053089        1.1358463717        0.0000000000
        0.1613053089        1.1509054028        0.0000000000
        0.1613053089        1.1659644339        0.0000000000
        0.1613053089        1.1810234650        0.0000000000
        0.1613053089        1.1960824961        0.0000000000
        0.1613053089        1.2111415272        0.0000000000
        0.1613053089        1.2262005583        0.0000000000
        0.1613053089        1.2412595894        0.0000000000
        0.1613053089        1.2563186206        0.0000000000
        0.1613053089        1.2713776517        0.0000000000
        0.1613053089        1.2864366828        0.0000000000
        0.1613053089        1.3014957139        0.0000000000
        0.1613053089        1.3165547450        0.0000000000
        0.1613053089        1.3316137761        0.0000000000
        0.1613053089        1.3466728072        0.0000000000
        0.1613053089        1.3617318383        0.0000000000
        0.1613053089        1.3767908694        0.0000000000
        0.1613053089        1.3918499006        0.0000000000
        0.1613053089        1.4069089317        0.0000000000
        0.1613053089        1.4219679628        0.0000000000
        0.1613053089        1.4370269939        0.0000000000
        0.1613053089        1.4520860250        0.0000000000
        0.1613053089        1.4671450561        0.0000000000
        0.1613053089        1.4822040872        0.0000000000
        0.1613053089        1.4972631183        0.0000000000
        0.1613053089        1.5123221494        0.0000000000
        0.1613053089        1.5273811806        0.0000000000
        0.1613053089        1.5424402117        0.0000000000
        0.1613053089        1.5574992428        0.0000000000
        0.1613053089        1.5725582739        0.0000000000
        0.1613053089        1.5876173050        0.0000000000

        0.1772809476        0.0967732250       -0.0034278617
        0.1772809476        0.1118322561       -0.0095907534
        0.1772809476        0.1268912872       -0.0246657173
        0.1772809476        0.1419503183       -0.0583557283
        0.1772809476        0.1570093494       -0.1271282167
        0.1772809476        0.1720683806       -0.2553274022
        0.1772809476        0.1871274117       -0.4734998579
        0.1772809476        0.2021864428       -0.8123895703
        0.1772809476        0.2172454739       -1.2927862382
        0.1772809476        0.2323045050       -1.9143099179
        0.1772809476        0.2473635361       -2.6485950078
        0.1772809476        0.2624225672       -3.4419443707
        0.1772809476        0.2774815983       -4.2284792999
        0.1772809476        0.2925406294       -4.9490299735
        0.1772809476        0.3075996606       -5.5673354682
        0.1772809476        0.3226586917       -6.0763544319
        0.1772809476        0.3377177228       -6.4929055165
        0.1772809476        0.3527767539       -6.8446823064
        0.1772809476        0.3678357850       -7.1561712639
        0.1772809476        0.3828948161       -7.4382930387
        0.1772809476        0.3979538472       -7.6829952515
        0.1772809476        0.4130128783       -7.8617975234
        0.1772809476        0.4280719094       -7.9279243538
        0.1772809476        0.4431309406       -7.8237142142
        0.1772809476        0.4581899717       -7.4952598527
        0.1772809476        0.4732490028       -6.9126995321
        0.1772809476        0.4883080339       -6.0889348071
        0.1772809476        0.5033670650       -5.0866332141
        0.1772809476        0.5184260961       -4.0071048026
        0.1772809476        0.5334851272       -2.9638512405
        0.1772809476        0.5485441583       -2.0521507297
        0.1772809476        0.5636031894       -1.3278336735
        0.1772809476        0.5786622206       -0.8024735396
        0.1772809476        0.5937212517       -0.4532431503
        0.1772809476        0.6087802828       -0.2396502034
        0.1772809476        0.6238393139       -0.1189473730
        0.1772809476        0.6388983450       -0.0556235130
        0.1772809476        0.6539573761       -0.0246155910
        0.1772809476        0.6690164072       -0.0103587180
        0.1772809476        0.6840754383       -0.0041648102
        0.1772809476        0.6991344694       -0.0016063043
        0.1772809476        0.7141935006       -0.0005959939
        0.1772809476        0.7292525317       -0.0002130341
        0.1772809476        0.7443115628       -0.0000733660
        0.1772809476        0.7593705939       -0.0000243221
        0.1772809476        0.7744296250       -0.0000077487
        0.1772809476        0.7894886561       -0.0000023622
        0.1772809476        0.8045476872        0.0000000000
        0.1772809476        0.8196067183        0.0000000000
        0.1772809476        0.8346657494        0.0000000000
        0.1772809476        0.8497247806        0.0000000000
        0.1772809476        0.8647838117        0.0000000000
        0.1772809476        0.8798428428        0.0000000000
        0.1772809476        0.8949018739        0.0000000000
        0.1772809476        0.9099609050        0.0000000000
        0.1772809476        0.9250199361        0.0000000000
        0.1772809476        0.9400789672        0.0000000000
        0.1772809476        0.9551379983        0.0000000000
        0.1772809476        0.9701970294        0.0000000000
        0.1772809476        0.9852560606        0.0000000000
        0.1772809476        1.0003150917        0.0000000000
        0.1772809476        1.0153741228        0.0000000000
        0.1772809476        1.0304331539        0.0000000000
        0.1772809476        1.0454921850        0.0000000000
        0.1772809476        1.0605512161        0.0000000000
        0.1772809476        1.0756102472        0.0000000000
        0.1772809476        1.0906692783        0.0000000000
        0.1772809476        1.1057283094        0.0000000000
        0.1772809476        1.1207873406        0.0000000000
        0.1772809476        1.1358463717        0.0000000000
        0.1772809476        1.1509054028        0.0000000000
        0.1772809476        1.1659644339        0.0000000000
        0.1772809476        1.1810234650        0.0000000000
        0.1772809476        1.1960824961        0.0000000000
        0.1772809476        1.2111415272        0.0000000000
        0.1772809476        1.2262005583        0.0000000000
        0.1772809476        1.2412595894        0.0000000000
        0.1772809476        1.2563186206        0.0000000000
        0.1772809476        1.2713776517        0.0000000000
        0.1772809476        1.2864366828        0.0000000000
        0.1772809476        1.3014957139        0.0000000000
        0.1772809476        1.3165547450        0.0000000000
        0.1772809476        1.3316137761        0.0000000000
        0.1772809476        1.3466728072        0.0000000000
        0.1772809476        1.3617318383        0.0000000000
        0.1772809476        1.3767908694        0.0000000000
        0.1772809476        1.3918499006        0.0000000000
        0.1772809476        1.4069089317        0.0000000000
        0.1772809476        1.4219679628        0.0000000000
        0.1772809476        1.4370269939        0.0000000000
        0.1772809476        1.4520860250        0.0000000000
        0.1772809476        1.4671450561        0.0000000000
        0.1772809476        1.4822040872        0.0000000000
        0.1772809476        1.4972631183        0.0000000000
        0.1772809476        1.5123221494        0.0000000000
        0.1772809476        1.5273811806        0.0000000000
        0.1772809476        1.5424402117        0.0000000000
        0.1772809476        1.5574992428        0.0000000000
        0.1772809476        1.5725582739        0.0000000000
        0.1772809476        1.5876173050        0.0000000000

        0.1932565863        0.0967732250       -0.0065297996
        0.1932565863        0.1118322561       -0.0181933891
        0.1932565863        0.1268912872       -0.0465875788
        0.1932565863        0.1419503183       -0.1097228490
        0.1932565863        0.1570093494       -0.2379046297
        0.1932565863        0.1720683806       -0.4754471226
        0.1932565863        0.1871274117       -0.8771003946
        0.1932565863        0.2021864428       -1.4965183992
        0.1932565863        0.2172454739       -2.3674399461
        0.1932565863        0.2323045050       -3.4836160504
        0.1932565863        0.2473635361       -4.7876472531
        0.1932565863        0.2624225672       -6.1776891407
        0.1932565863        0.2774815983       -7.5331095813
        0.1932565863        0.2925406294       -8.7495362845
        0.1932565863        0.3075996606       -9.7675215021
        0.1932565863        0.3226586917      -10.5821303256
        0.1932565863        0.3377177228      -11.2312430989
        0.1932565863        0.3527767539      -11.7709201349
        0.1932565863        0.3678357850      -12.2500336362
        0.1932565863        0.3828948161      -12.6924818525
        0.1932565863        0.3979538472      -13.0883766905
        0.1932565863        0.4130128783      -13.3916736046
        0.1932565863        0.4280719094      -13.5232651583
        0.1932565863        0.4431309406      -13.3826919284
        0.1932565863        0.4581899717      -12.8724783918
        0.1932565863        0.4732490028      -11.9330704556
        0.1932565863        0.4883080339      -10.5763394645
        0.1932565863        0.5033670650       -8.9000207026
        0.1932565863        0.5184260961       -7.0712490202
        0.1932565863        0.5334851272       -5.2829018696
        0.1932565863        0.5485441583       -3.7014933129
        0.1932565863        0.5636031894       -2.4292244768
        0.1932565863        0.5786622206       -1.4933729289
        0.1932565863        0.5937212517       -0.8610641092
        0.1932565863        0.6087802828       -0.4667915995
        0.1932565863        0.6238393139       -0.2387398691
        0.1932565863        0.6388983450       -0.1156842582
        0.1932565863        0.6539573761       -0.0533553427
        0.1932565863        0.6690164072       -0.0235282574
        0.1932565863        0.6840754383       -0.0099576992
        0.1932565863        0.6991344694       -0.0040553091
        0.1932565863        0.7141935006       -0.0015912054
        0.1932565863        0.7292525317       -0.0006015359
        0.1932565863        0.7443115628       -0.0002189054
        0.1932565863        0.7593705939       -0.0000765878
        0.1932565863        0.7744296250       -0.0000257243
        0.1932565863        0.7894886561       -0.0000082741
        0.1932565863        0.8045476872       -0.0000025530
        0.1932565863        0.8196067183        0.0000000000
        0.1932565863        0.8346657494        0.0000000000
        0.1932565863        0.8497247806        0.0000000000
        0.1932565863        0.8647838117        0.0000000000
        0.1932565863        0.8798428428        0.0000000000
        0.1932565863        0.8949018739        0.0000000000
        0.1932565863        0.9099609050        0.0000000000
        0.1932565863        0.9250199361        0.0000000000
        0.1932565863        0.9400789672        0.0000000000
        0.1932565863        0.9551379983        0.0000000000
        0.1932565863        0.9701970294        0.0000000000
        0.1932565863        0.9852560606        0.0000000000
        0.1932565863        1.0003150917        0.0000000000
        0.1932565863        1.0153741228        0.0000000000
        0.1932565863        1.0304331539        0.0000000000
        0.1932565863        1.0454921850        0.0000000000
        0.1932565863        1.0605512161        0.0000000000
        0.1932565863        1.0756102472        0.0000000000
        0.1932565863        1.0906692783        0.0000000000
        0.1932565863        1.1057283094        0.0000000000
        0.1932565863        1.1207873406        0.0000000000
        0.1932565863        1.1358463717        0.0000000000
        0.1932565863        1.1509054028        0.0000000000
        0.1932565863        1.1659644339        0.0000000000
        0.1932565863        1.1810234650        0.0000000000
        0.1932565863        1.1960824961        0.0000000000
        0.1932565863        1.2111415272        0.0000000000
        0.1932565863        1.2262005583        0.0000000000
        0.1932565863        1.2412595894        0.0000000000
        0.1932565863        1.2563186206        0.0000000000
        0.1932565863        1.2713776517        0.0000000000
        0.1932565863        1.2864366828        0.0000000000
        0.1932565863        1.3014957139        0.0000000000
        0.1932565863        1.3165547450        0.0000000000
        0.1932565863        1.3316137761        0.0000000000
        0.1932565863        1.3466728072        0.0000000000
        0.1932565863        1.3617318383        0.0000000000
        0.1932565863        1.3767908694        0.0000000000
        0.1932565863        1.3918499006        0.0000000000
        0.1932565863        1.4069089317        0.0000000000
        0.1932565863        1.4219679628        0.0000000000
        0.1932565863        1.4370269939        0.0000000000
        0.1932565863        1.4520860250        0.0000000000
        0.1932565863        1.4671450561        0.0000000000
        0.1932565863        1.4822040872        0.0000000000
        0.1932565863        1.4972631183        0.0000000000
        0.1932565863        1.5123221494        0.0000000000
        0.1932565863        1.5273811806        0.0000000000
        0.1932565863        1.5424402117        0.0000000000
        0.1932565863        1.5574992428        0.0000000000
        0.1932565863        1.5725582739        0.0000000000
        0.1932565863        1.5876173050        0.0000000000

        0.2092322250        0.0967732250       -0.0114388038
        0.2092322250        0.1118322561       -0.0317293612
        0.2092322250        0.1268912872       -0.0808737088
        0.2092322250        0.1419503183       -0.1895549553
        0.2092322250        0.1570093494       -0.4089211608
        0.2092322250        0.1720683806       -0.8128663259
        0.2092322250        0.1871274117       -1.4911085619
        0.2092322250        0.2021864428       -2.5288733261
        0.2092322250        0.2172454739       -3.9749307405
        0.2092322250        0.2323045050       -5.8088161794
        0.2092322250        0.2473635361       -7.9245592077
        0.2092322250        0.2624225672      -10.1453211300
        0.2092322250        0.2774815983      -12.2692804130
        0.2092322250        0.2925406294      -14.1291601583
        0.2092322250        0.3075996606      -15.6383405254
        0.2092322250        0.3226586917      -16.8031785072
        0.2092322250        0.3377177228      -17.6997732782
        0.2092322250        0.3527767539      -18.4309367560
        0.2092322250        0.3678357850      -19.0843649225
        0.2092322250        0.3828948161      -19.7051076243
        0.2092322250        0.3979538472      -20.2831549202
        0.2092322250        0.4130128783      -20.7505676000
        0.2092322250        0.4280719094      -20.9857807784
        0.2092322250        0.4431309406      -20.8302560984
        0.2092322250        0.4581899717      -20.1247859673
        0.2092322250        0.4732490028      -18.7635697604
        0.2092322250        0.4883080339      -16.7481656109
        0.2092322250        0.5033670650      -14.2137476322
        0.2092322250        0.5184260961      -11.4080011600
        0.2092322250        0.5334851272       -8.6265590660
        0.2092322250        0.5485441583       -6.1326510691
        0.2092322250        0.5636031894       -4.0959023911
        0.2092322250        0.5786622206       -2.5719220073
        0.2092322250        0.5937212517       -1.5214012140
        0.2092322250        0.6087802828       -0.8504663396
        0.2092322250        0.6238393139       -0.4510311387
        0.2092322250        0.6388983450       -0.2279185818
        0.2092322250        0.6539573761       -0.1102069493
        0.2092322250        0.6690164072       -0.0511707155
        0.2092322250        0.6840754383       -0.0228688606
        0.2092322250        0.6991344694       -0.0098476071
        0.2092322250        0.7141935006       -0.0040853241
        0.2092322250        0.7292525317       -0.0016313107
        0.2092322250        0.7443115628       -0.0006262157
        0.2092322250        0.7593705939       -0.0002308118
        0.2092322250        0.7744296250       -0.0000815967
        0.2092322250        0.7894886561       -0.0000276283
        0.2092322250        0.8045476872       -0.0000089655
        0.2092322250        0.8196067183       -0.0000027857
        0.2092322250        0.8346657494        0.0000000000
        0.2092322250        0.8497247806        0.0000000000
        0.2092322250        0.8647838117        0.0000000000
        0.2092322250        0.8798428428        0.0000000000
        0.2092322250        0.8949018739        0.0000000000
        0.2092322250        0.9099609050        0.0000000000
        0.2092322250        0.9250199361        0.0000000000
        0.2092322250        0.9400789672        0.0000000000
        0.2092322250        0.9551379983        0.0000000000
        0.2092322250        0.9701970294        0.0000000000
        0.2092322250        0.9852560606        0.0000000000
        0.2092322250        1.0003150917        0.0000000000
        0.2092322250        1.0153741228        0.0000000000
        0.2092322250        1.0304331539        0.0000000000
        0.2092322250        1.0454921850        0.0000000000
        0.2092322250        1.0605512161        0.0000000000
        0.2092322250        1.0756102472        0.0000000000
        0.2092322250        1.0906692783        0.0000000000
        0.2092322250        1.1057283094        0.0000000000
        0.2092322250        1.1207873406        0.0000000000
        0.2092322250        1.1358463717        0.0000000000
        0.2092322250        1.1509054028        0.0000000000
        0.2092322250        1.1659644339        0.0000000000
        0.2092322250        1.1810234650        0.0000000000
        0.2092322250        1.1960824961        0.0000000000
        0.2092322250        1.2111415272        0.0000000000
        0.2092322250        1.2262005583        0.0000000000
        0.2092322250        1.2412595894        0.0000000000
        0.2092322250        1.2563186206        0.0000000000
        0.2092322250        1.2713776517        0.0000000000
        0.2092322250        1.2864366828        0.0000000000
        0.2092322250        1.3014957139        0.0000000000
        0.2092322250        1.3165547450        0.0000000000
        0.2092322250        1.3316137761        0.0000000000
        0.2092322250        1.3466728072        0.0000000000
        0.2092322250        1.3617318383        0.0000000000
        0.2092322250        1.3767908694        0.0000000000
        0.2092322250        1.3918499006        0.0000000000
        0.2092322250        1.4069089317        0.0000000000
        0.2092322250        1.4219679628        0.0000000000
        0.2092322250        1.4370269939        0.0000000000
        0.2092322250        1.4520860250        0.0000000000
        0.2092322250        1.4671450561        0.0000000000
        0.2092322250        1.4822040872        0.0000000000
        0.2092322250        1.4972631183        0.0000000000
        0.2092322250        1.5123221494        0.0000000000
        0.2092322250        1.5273811806        0.0000000000
        0.2092322250        1.5424402117        0.0000000000
        0.2092322250        1.5574992428        0.0000000000
        0.2092322250        1.5725582739        0.0000000000
        0.2092322250        1.5876173050        0.0000000000

        0.2252078637        0.0967732250       -0.0184900564
        0.2252078637        0.1118322561       -0.0510463213
        0.2252078637        0.1268912872       -0.1294698486
        0.2252078637        0.1419503183       -0.3018937657
        0.2252078637        0.1570093494       -0.6477387847
        0.2252078637        0.1720683806       -1.2802216937
        0.2252078637        0.1871274117       -2.3341190506
        0.2252078637        0.2021864428       -3.9328298214
        0.2252078637        0.2172454739       -6.1384949172
        0.2252078637        0.2323045050       -8.9030553996
        0.2252078637        0.2473635361      -12.0473851471
        0.2252078637        0.2624225672      -15.2895827636
        0.2252078637        0.2774815983      -18.3204093937
        0.2252078637        0.2925406294      -20.8960906246
        0.2252078637        0.3075996606      -22.9058082165
        0.2252078637        0.3226586917      -24.3840684122
        0.2252078637        0.3377177228      -25.4685526057
        0.2252078637        0.3527767539      -26.3307475869
        0.2252078637        0.3678357850      -27.1126777695
        0.2252078637        0.3828948161      -27.8886045631
        0.2252078637        0.3979538472      -28.6504713675
        0.2252078637        0.4130128783      -29.3062135243
        0.2252078637        0.4280719094      -29.6858290392
        0.2252078637        0.4431309406      -29.5626649913
        0.2252078637        0.4581899717      -28.7018368225
        0.2252078637        0.4732490028      -26.9352663860
        0.2252078637        0.4883080339      -24.2397221903
        0.2252078637        0.5033670650      -20.7791694442
        0.2252078637        0.5184260961      -16.8820510802
        0.2252078637        0.5334851272      -12.9561231093
        0.2252078637        0.5485441583       -9.3772493180
        0.2252078637        0.5636031894       -6.4005738119
        0.2252078637        0.5786622206       -4.1259501631
        0.2252078637        0.5937212517       -2.5184796205
        0.2252078637        0.6087802828       -1.4608260844
        0.2252078637        0.6238393139       -0.8084112716
        0.2252078637        0.6388983450       -0.4284669171
        0.2252078637        0.6539573761       -0.2181891505
        0.2252078637        0.6690164072       -0.1069741849
        0.2252078637        0.6840754383       -0.0505372886
        0.2252078637        0.6991344694       -0.0229996348
        0.2252078637        0.7141935006       -0.0100737906
        0.2252078637        0.7292525317       -0.0042412569
        0.2252078637        0.7443115628       -0.0017144177
        0.2252078637        0.7593705939       -0.0006647287
        0.2252078637        0.7744296250       -0.0002470363
        0.2252078637        0.7894886561       -0.0000879257
        0.2252078637        0.8045476872       -0.0000299749
        0.2252078637        0.8196067183       -0.0000097820
        0.2252078637        0.8346657494       -0.0000030548
        0.2252078637        0.8497247806        0.0000000000
        0.2252078637        0.8647838117        0.0000000000
        0.2252078637        0.8798428428        0.0000000000
        0.2252078637        0.8949018739        0.0000000000
        0.2252078637        0.9099609050        0.0000000000
        0.2252078637        0.9250199361        0.0000000000
        0.2252078637        0.9400789672        0.0000000000
        0.2252078637        0.9551379983        0.0000000000
        0.2252078637        0.9701970294        0.0000000000
        0.2252078637        0.9852560606        0.0000000000
        0.2252078637        1.0003150917        0.0000000000
        0.2252078637        1.0153741228        0.0000000000
        0.2252078637        1.0304331539        0.0000000000
        0.2252078637        1.0454921850        0.0000000000
        0.2252078637        1.0605512161        0.0000000000
        0.2252078637        1.0756102472        0.0000000000
        0.2252078637        1.0906692783        0.0000000000
        0.2252078637        1.1057283094        0.0000000000
        0.2252078637        1.1207873406        0.0000000000
        0.2252078637        1.1358463717        0.0000000000
        0.2252078637        1.1509054028        0.0000000000
        0.2252078637        1.1659644339        0.0000000000
        0.2252078637        1.1810234650        0.0000000000
        0.2252078637        1.1960824961        0.0000000000
        0.2252078637        1.2111415272        0.0000000000
        0.2252078637        1.2262005583        0.0000000000
        0.2252078637        1.2412595894        0.0000000000
        0.2252078637        1.2563186206        0.0000000000
        0.2252078637        1.2713776517        0.0000000000
        0.2252078637        1.2864366828        0.0000000000
        0.2252078637        1.3014957139        0.0000000000
        0.2252078637        1.3165547450        0.0000000000
        0.2252078637        1.3316137761        0.0000000000
        0.2252078637        1.3466728072        0.0000000000
        0.2252078637        1.3617318383        0.0000000000
        0.2252078637        1.3767908694        0.0000000000
        0.2252078637        1.3918499006        0.0000000000
        0.2252078637        1.4069089317        0.0000000000
        0.2252078637        1.4219679628        0.0000000000
        0.2252078637        1.4370269939        0.0000000000
        0.2252078637        1.4520860250        0.0000000000
        0.2252078637        1.4671450561        0.0000000000
        0.2252078637        1.4822040872        0.0000000000
        0.2252078637        1.4972631183        0.0000000000
        0.2252078637        1.5123221494        0.0000000000
        0.2252078637        1.5273811806        0.0000000000
        0.2252078637        1.5424402117        0.0000000000
        0.2252078637        1.5574992428        0.0000000000
        0.2252078637        1.5725582739        0.0000000000
        0.2252078637        1.5876173050        0.0000000000

        0.2411835025        0.0967732250       -0.0276974352
        0.2411835025        0.1118322561       -0.0760835340
        0.2411835025        0.1268912872       -0.1919646818
        0.2411835025        0.1419503183       -0.4451636065
        0.2411835025        0.1570093494       -0.9496113998
        0.2411835025        0.1720683806       -1.8653349287
        0.2411835025        0.1871274117       -3.3786143023
        0.2411835025        0.2021864428       -5.6526543904
        0.2411835025        0.2172454739       -8.7557905822
        0.2411835025        0.2323045050      -12.5944985634
        0.2411835025        0.2473635361      -16.8904030985
        0.2411835025        0.2624225672      -21.2294402739
        0.2411835025        0.2774815983      -25.1762882859
        0.2411835025        0.2925406294      -28.4076073496
        0.2411835025        0.3075996606      -30.8019876340
        0.2411835025        0.3226586917      -32.4468110022
        0.2411835025        0.3377177228      -33.5681393552
        0.2411835025        0.3527767539      -34.4271740831
        0.2411835025        0.3678357850      -35.2322345948
        0.2411835025        0.3828948161      -36.0911309325
        0.2411835025        0.3979538472      -36.9984128470
        0.2411835025        0.4130128783      -37.8384043074
        0.2411835025        0.4280719094      -38.3942600822
        0.2411835025        0.4431309406      -38.3724207796
        0.2411835025        0.4581899717      -37.4599828499
        0.2411835025        0.4732490028      -35.4176358683
        0.2411835025        0.4883080339      -32.1807796572
        0.2411835025        0.5033670650      -27.9202425058
        0.2411835025        0.5184260961      -23.0232185493
        0.2411835025        0.5334851272      -17.9938009737
        0.2411835025        0.5485441583      -13.3155071760
        0.2411835025        0.5636031894       -9.3356941845
        0.2411835025        0.5786622206       -6.2138205655
        0.2411835025        0.5937212517       -3.9381580437
        0.2411835025        0.6087802828       -2.3848690401
        0.2411835025        0.6238393139       -1.3846874497
        0.2411835025        0.6388983450       -0.7729559791
        0.2411835025        0.6539573761       -0.4155500216
        0.2411835025        0.6690164072       -0.2152821961
        0.2411835025        0.6840754383       -0.1074332984
        0.2411835025        0.6991344694       -0.0515920658
        0.2411835025        0.7141935006       -0.0238130666
        0.2411835025        0.7292525317       -0.0105522407
        0.2411835025        0.7443115628       -0.0044851429
        0.2411835025        0.7593705939       -0.0018273320
        0.2411835025        0.7744296250       -0.0007132628
        0.2411835025        0.7894886561       -0.0002665932
        0.2411835025        0.8045476872       -0.0000954018
        0.2411835025        0.8196067183       -0.0000326719
        0.2411835025        0.8346657494       -0.0000107043
        0.2411835025        0.8497247806       -0.0000033519
        0.2411835025        0.8647838117       -0.0000010032
        0.2411835025        0.8798428428        0.0000000000
        0.2411835025        0.8949018739        0.0000000000
        0.2411835025        0.9099609050        0.0000000000
        0.2411835025        0.9250199361        0.0000000000
        0.2411835025        0.9400789672        0.0000000000
        0.2411835025        0.9551379983        0.0000000000
        0.2411835025        0.9701970294        0.0000000000
        0.2411835025        0.9852560606        0.0000000000
        0.2411835025        1.0003150917        0.0000000000
        0.2411835025        1.0153741228        0.0000000000
        0.2411835025        1.0304331539        0.0000000000
        0.2411835025        1.0454921850        0.0000000000
        0.2411835025        1.0605512161        0.0000000000
        0.2411835025        1.0756102472        0.0000000000
        0.2411835025        1.0906692783        0.0000000000
        0.2411835025        1.1057283094        0.0000000000
        0.2411835025        1.1207873406        0.0000000000
        0.2411835025        1.1358463717        0.0000000000
        0.2411835025        1.1509054028        0.0000000000
        0.2411835025        1.1659644339        0.0000000000
        0.2411835025        1.1810234650        0.0000000000
        0.2411835025        1.1960824961        0.0000000000
        0.2411835025        1.2111415272        0.0000000000
        0.2411835025        1.2262005583        0.0000000000
        0.2411835025        1.2412595894        0.0000000000
        0.2411835025        1.2563186206        0.0000000000
        0.2411835025        1.2713776517        0.0000000000
        0.2411835025        1.2864366828        0.0000000000
        0.2411835025        1.3014957139        0.0000000000
        0.2411835025        1.3165547450        0.0000000000
        0.2411835025        1.3316137761        0.0000000000
        0.2411835025        1.3466728072        0.0000000000
        0.2411835025        1.3617318383        0.0000000000
        0.2411835025        1.3767908694        0.0000000000
        0.2411835025        1.3918499006        0.0000000000
        0.2411835025        1.4069089317        0.0000000000
        0.2411835025        1.4219679628        0.0000000000
        0.2411835025        1.4370269939        0.0000000000
        0.2411835025        1.4520860250        0.0000000000
        0.2411835025        1.4671450561        0.0000000000
        0.2411835025        1.4822040872        0.0000000000
        0.2411835025        1.4972631183        0.0000000000
        0.2411835025        1.5123221494        0.0000000000
        0.2411835025        1.5273811806        0.0000000000
        0.2411835025        1.5424402117        0.0000000000
        0.2411835025        1.5574992428        0.0000000000
        0.2411835025        1.5725582739        0.0000000000
        0.2411835025        1.5876173050        0.0000000000

        0.2571591412        0.0967732250       -0.0386583957
        0.2571591412        0.1118322561       -0.1056352044
        0.2571591412        0.1268912872       -0.2650589338
        0.2571591412        0.1419503183       -0.6111050639
        0.2571591412        0.1570093494       -1.2955906371
        0.2571591412        0.1720683806       -2.5283002711
        0.2571591412        0.1871274117       -4.5472957610
        0.2571591412        0.2021864428       -7.5503294394
        0.2571591412        0.2172454739      -11.5990701733
        0.2571591412        0.2323045050      -16.5347363548
        0.2571591412        0.2473635361      -21.9575906341
        0.2571591412        0.2624225672      -27.3046283445
        0.2571591412        0.2774815983      -32.0104713598
        0.2571591412        0.2925406294      -35.6843111323
        0.2571591412        0.3075996606      -38.2191440635
        0.2571591412        0.3226586917      -39.7847887463
        0.2571591412        0.3377177228      -40.7204486204
        0.2571591412        0.3527767539      -41.3910824858
        0.2571591412        0.3678357850      -42.0743853778
        0.2571591412        0.3828948161      -42.9084244062
        0.2571591412        0.3979538472      -43.8872838275
        0.2571591412        0.4130128783      -44.8743192862
        0.2571591412        0.4280719094      -45.6163358456
        0.2571591412        0.4431309406      -45.7688691540
        0.2571591412        0.4581899717      -44.9559033145
        0.2571591412        0.4732490028      -42.8718225125
        0.2571591412        0.4883080339      -39.3981842461
        0.2571591412        0.5033670650      -34.6810363433
        0.2571591412        0.5184260961      -29.1215712136
        0.2571591412        0.5334851272      -23.2745367531
        0.2571591412        0.5485441583      -17.6976547351
        0.2571591412        0.5636031894      -12.8176967556
        0.2571591412        0.5786622206       -8.8621706680
        0.2571591412        0.5937212517       -5.8659091023
        0.2571591412        0.6087802828       -3.7275079737
        0.2571591412        0.6238393139       -2.2791205905
        0.2571591412        0.6388983450       -1.3426227063
        0.2571591412        0.6539573761       -0.7622680719
        0.2571591412        0.6690164072       -0.4168627646
        0.2571591412        0.6840754383       -0.2193603151
        0.2571591412        0.6991344694       -0.1109395575
        0.2571591412        0.7141935006       -0.0538650932
        0.2571591412        0.7292525317       -0.0250867592
        0.2571591412        0.7443115628       -0.0111999620
        0.2571591412        0.7593705939       -0.0047908261
        0.2571591412        0.7744296250       -0.0019626831
        0.2571591412        0.7894886561       -0.0007697605
        0.2571591412        0.8045476872       -0.0002889409
        0.2571591412        0.8196067183       -0.0001037605
        0.2571591412        0.8346657494       -0.0000356341
        0.2571591412        0.8497247806       -0.0000116948
        0.2571591412        0.8647838117       -0.0000036669
        0.2571591412        0.8798428428       -0.0000010963
        0.2571591412        0.8949018739        0.0000000000
        0.2571591412        0.9099609050        0.0000000000
        0.2571591412        0.9250199361        0.0000000000
        0.2571591412        0.9400789672        0.0000000000
        0.2571591412        0.9551379983        0.0000000000
        0.2571591412        0.9701970294        0.0000000000
        0.2571591412        0.9852560606        0.0000000000
        0.2571591412        1.0003150917        0.0000000000
        0.2571591412        1.0153741228        0.0000000000
        0.2571591412        1.0304331539        0.0000000000
        0.2571591412        1.0454921850        0.0000000000
        0.2571591412        1.0605512161        0.0000000000
        0.2571591412        1.0756102472        0.0000000000
        0.2571591412        1.0906692783        0.0000000000
        0.2571591412        1.1057283094        0.0000000000
        0.2571591412        1.1207873406        0.0000000000
        0.2571591412        1.1358463717        0.0000000000
        0.2571591412        1.1509054028        0.0000000000
        0.2571591412        1.1659644339        0.0000000000
        0.2571591412        1.1810234650        0.0000000000
        0.2571591412        1.1960824961        0.0000000000
        0.2571591412        1.2111415272        0.0000000000
        0.2571591412        1.2262005583        0.0000000000
        0.2571591412        1.2412595894        0.0000000000
        0.2571591412        1.2563186206        0.0000000000
        0.2571591412        1.2713776517        0.0000000000
        0.2571591412        1.2864366828        0.0000000000
        0.2571591412        1.3014957139        0.0000000000
        0.2571591412        1.3165547450        0.0000000000
        0.2571591412        1.3316137761        0.0000000000
        0.2571591412        1.3466728072        0.0000000000
        0.2571591412        1.3617318383        0.0000000000
        0.2571591412        1.3767908694        0.0000000000
        0.2571591412        1.3918499006        0.0000000000
        0.2571591412        1.4069089317        0.0000000000
        0.2571591412        1.4219679628        0.0000000000
        0.2571591412        1.4370269939        0.0000000000
        0.2571591412        1.4520860250        0.0000000000
        0.2571591412        1.4671450561        0.0000000000
        0.2571591412        1.4822040872        0.0000000000
        0.2571591412        1.4972631183        0.0000000000
        0.2571591412        1.5123221494        0.0000000000
        0.2571591412        1.5273811806        0.0000000000
        0.2571591412        1.5424402117        0.0000000000
        0.2571591412        1.5574992428        0.0000000000
        0.2571591412        1.5725582739        0.0000000000
        0.2571591412        1.5876173050        0.0000000000

        0.2731347799        0.0967732250       -0.0506162908
        0.2731347799        0.1118322561       -0.1375562118
        0.2731347799        0.1268912872       -0.3431750991
        0.2731347799        0.1419503183       -0.7864087491
        0.2731347799        0.1570093494       -1.6565043951
        0.2731347799        0.1720683806       -3.2103265472
        0.2731347799        0.1871274117       -5.7310840790
        0.2731347799        0.2021864428       -9.4392370554
        0.2731347799        0.2172454739      -14.3733287742
        0.2731347799        0.2323045050      -20.2917453315
        0.2731347799        0.2473635361      -26.6608411599
        0.2731347799        0.2624225672      -32.7677139117
        0.2731347799        0.2774815983      -37.9311123082
        0.2731347799        0.2925406294      -41.7200006869
        0.2731347799        0.3075996606      -44.0744920615
        0.2731347799        0.3226586917      -45.2751057578
        0.2731347799        0.3377177228      -45.7902595245
        0.2731347799        0.3527767539      -46.0902184142
        0.2731347799        0.3678357850      -46.5126050973
        0.2731347799        0.3828948161      -47.2126889929
        0.2731347799        0.3979538472      -48.1757547461
        0.2731347799        0.4130128783      -49.2472300822
        0.2731347799        0.4280719094      -50.1549127707
        0.2731347799        0.4431309406      -50.5326096806
        0.2731347799        0.4581899717      -49.9735637078
        0.2731347799        0.4732490028      -48.1281022227
        0.2731347799        0.4883080339      -44.8227129841
        0.2731347799        0.5033670650      -40.1470482051
        0.2731347799        0.5184260961      -34.4585764356
        0.2731347799        0.5334851272      -28.2938950079
        0.2731347799        0.5485441583      -22.2246984879
        0.2731347799        0.5636031894      -16.7213434149
        0.2731347799        0.5786622206      -12.0739277326
        0.2731347799        0.5937212517       -8.3841492753
        0.2731347799        0.6087802828       -5.6078984128
        0.2731347799        0.6238393139       -3.6159971789
        0.2731347799        0.6388983450       -2.2476395706
        0.2731347799        0.6539573761       -1.3458077063
        0.2731347799        0.6690164072       -0.7753904335
        0.2731347799        0.6840754383       -0.4293684174
        0.2731347799        0.6991344694       -0.2282760834
        0.2731347799        0.7141935006       -0.1164267617
        0.2731347799        0.7292525317       -0.0569291352
        0.2731347799        0.7443115628       -0.0266741977
        0.2731347799        0.7593705939       -0.0119712180
        0.2731347799        0.7744296250       -0.0051440136
        0.2731347799        0.7894886561       -0.0021154665
        0.2731347799        0.8045476872       -0.0008323364
        0.2731347799        0.8196067183       -0.0003131864
        0.2731347799        0.8346657494       -0.0001126517
        0.2731347799        0.8497247806       -0.0000387105
        0.2731347799        0.8647838117       -0.0000127019
        0.2731347799        0.8798428428       -0.0000039743
        0.2731347799        0.8949018739       -0.0000011856
        0.2731347799        0.9099609050        0.0000000000
        0.2731347799        0.9250199361        0.0000000000
        0.2731347799        0.9400789672        0.0000000000
        0.2731347799        0.9551379983        0.0000000000
        0.2731347799        0.9701970294        0.0000000000
        0.2731347799        0.9852560606        0.0000000000
        0.2731347799        1.0003150917        0.0000000000
        0.2731347799        1.0153741228        0.0000000000
        0.2731347799        1.0304331539        0.0000000000
        0.2731347799        1.0454921850        0.0000000000
        0.2731347799        1.0605512161        0.0000000000
        0.2731347799        1.0756102472        0.0000000000
        0.2731347799        1.0906692783        0.0000000000
        0.2731347799        1.1057283094        0.0000000000
        0.2731347799        1.1207873406        0.0000000000
        0.2731347799        1.1358463717        0.0000000000
        0.2731347799        1.1509054028        0.0000000000
        0.2731347799        1.1659644339        0.0000000000
        0.2731347799        1.1810234650        0.0000000000
        0.2731347799        1.1960824961        0.0000000000
        0.2731347799        1.2111415272        0.0000000000
        0.2731347799        1.2262005583        0.0000000000
        0.2731347799        1.2412595894        0.0000000000
        0.2731347799        1.2563186206        0.0000000000
        0.2731347799        1.2713776517        0.0000000000
        0.2731347799        1.2864366828        0.0000000000
        0.2731347799        1.3014957139        0.0000000000
        0.2731347799        1.3165547450        0.0000000000
        0.2731347799        1.3316137761        0.0000000000
        0.2731347799        1.3466728072        0.0000000000
        0.2731347799        1.3617318383        0.0000000000
        0.2731347799        1.3767908694        0.0000000000
        0.2731347799        1.3918499006        0.0000000000
        0.2731347799        1.4069089317        0.0000000000
        0.2731347799        1.4219679628        0.0000000000
        0.2731347799        1.4370269939        0.0000000000
        0.2731347799        1.4520860250        0.0000000000
        0.2731347799        1.4671450561        0.0000000000
        0.2731347799        1.4822040872        0.0000000000
        0.2731347799        1.4972631183        0.0000000000
        0.2731347799        1.5123221494        0.0000000000
        0.2731347799        1.5273811806        0.0000000000
        0.2731347799        1.5424402117        0.0000000000
        0.2731347799        1.5574992428        0.0000000000
        0.2731347799        1.5725582739        0.0000000000
        0.2731347799        1.5876173050        0.0000000000

        0.2891104186        0.0967732250       -0.0626806846
        0.2891104186        0.1118322561       -0.1693948777
        0.2891104186        0.1268912872       -0.4201239241
        0.2891104186        0.1419503183       -0.9567435419
        0.2891104186        0.1570093494       -2.0019034726
        0.2891104186        0.1720683806       -3.8520178926
        0.2891104186        0.1871274117       -6.8235378821
        0.2891104186        0.2021864428      -11.1439859281
        0.2891104186        0.2172454739      -16.8125375421
        0.2891104186        0.2323045050      -23.4935569026
        0.2891104186        0.2473635361      -30.5197673069
        0.2891104186        0.2624225672      -37.0441276803
        0.2891104186        0.2774815983      -42.2994329481
        0.2891104186        0.2925406294      -45.8512162477
        0.2891104186        0.3075996606      -47.7197239798
        0.2891104186        0.3226586917      -48.3159650600
        0.2891104186        0.3377177228      -48.2398403134
        0.2891104186        0.3527767539      -48.0537665244
        0.2891104186        0.3678357850      -48.1335850112
        0.2891104186        0.3828948161      -48.6302527183
        0.2891104186        0.3979538472      -49.5071347702
        0.2891104186        0.4130128783      -50.5932267929
        0.2891104186        0.4280719094      -51.6165108042
        0.2891104186        0.4431309406      -52.2242409000
        0.2891104186        0.4581899717      -52.0219793165
        0.2891104186        0.4732490028      -50.6528229392
        0.2891104186        0.4883080339      -47.9026402529
        0.2891104186        0.5033670650      -43.7855170469
        0.2891104186        0.5184260961      -38.5623711191
        0.2891104186        0.5334851272      -32.6778675318
        0.2891104186        0.5485441583      -26.6435411100
        0.2891104186        0.5636031894      -20.9186809298
        0.2891104186        0.5786622206      -15.8322023902
        0.2891104186        0.5937212517      -11.5598775918
        0.2891104186        0.6087802828       -8.1442772018
        0.2891104186        0.6238393139       -5.5339919285
        0.2891104186        0.6388983450       -3.6232248190
        0.2891104186        0.6539573761       -2.2829982546
        0.2891104186        0.6690164072       -1.3827953227
        0.2891104186        0.6840754383       -0.8042916778
        0.2891104186        0.6991344694       -0.4488761677
        0.2891104186        0.7141935006       -0.2402305732
        0.2891104186        0.7292525317       -0.1232246843
        0.2891104186        0.7443115628       -0.0605528563
        0.2891104186        0.7593705939       -0.0284934630
        0.2891104186        0.7744296250       -0.0128333509
        0.2891104186        0.7894886561       -0.0055301076
        0.2891104186        0.8045476872       -0.0022790483
        0.2891104186        0.8196067183       -0.0008978700
        0.2891104186        0.8346657494       -0.0003379952
        0.2891104186        0.8497247806       -0.0001215001
        0.2891104186        0.8647838117       -0.0000416830
        0.2891104186        0.8798428428       -0.0000136338
        0.2891104186        0.8949018739       -0.0000042501
        0.2891104186        0.9099609050       -0.0000012608
        0.2891104186        0.9250199361        0.0000000000
        0.2891104186        0.9400789672        0.0000000000
        0.2891104186        0.9551379983        0.0000000000
        0.2891104186        0.9701970294        0.0000000000
        0.2891104186        0.9852560606        0.0000000000
        0.2891104186        1.0003150917        0.0000000000
        0.2891104186        1.0153741228        0.0000000000
        0.2891104186        1.0304331539        0.0000000000
        0.2891104186        1.0454921850        0.0000000000
        0.2891104186        1.0605512161        0.0000000000
        0.2891104186        1.0756102472        0.0000000000
        0.2891104186        1.0906692783        0.0000000000
        0.2891104186        1.1057283094        0.0000000000
        0.2891104186        1.1207873406        0.0000000000
        0.2891104186        1.1358463717        0.0000000000
        0.2891104186        1.1509054028        0.0000000000
        0.2891104186        1.1659644339        0.0000000000
        0.2891104186        1.1810234650        0.0000000000
        0.2891104186        1.1960824961        0.0000000000
        0.2891104186        1.2111415272        0.0000000000
        0.2891104186        1.2262005583        0.0000000000
        0.2891104186        1.2412595894        0.0000000000
        0.2891104186        1.2563186206        0.0000000000
        0.2891104186        1.2713776517        0.0000000000
        0.2891104186        1.2864366828        0.0000000000
        0.2891104186        1.3014957139        0.0000000000
        0.2891104186        1.3165547450        0.0000000000
        0.2891104186        1.3316137761        0.0000000000
        0.2891104186        1.3466728072        0.0000000000
        0.2891104186        1.3617318383        0.0000000000
        0.2891104186        1.3767908694        0.0000000000
        0.2891104186        1.3918499006        0.0000000000
        0.2891104186        1.4069089317        0.0000000000
        0.2891104186        1.4219679628        0.0000000000
        0.2891104186        1.4370269939        0.0000000000
        0.2891104186        1.4520860250        0.0000000000
        0.2891104186        1.4671450561        0.0000000000
        0.2891104186        1.4822040872        0.0000000000
        0.2891104186        1.4972631183        0.0000000000
        0.2891104186        1.5123221494        0.0000000000
        0.2891104186        1.5273811806        0.0000000000
        0.2891104186        1.5424402117        0.0000000000
        0.2891104186        1.5574992428        0.0000000000
        0.2891104186        1.5725582739        0.0000000000
        0.2891104186        1.5876173050        0.0000000000

        0.3050860573        0.0967732250       -0.0741079804
        0.3050860573        0.1118322561       -0.1991684373
        0.3050860573        0.1268912872       -0.4910692087
        0.3050860573        0.1419503183       -1.1113231040
        0.3050860573        0.1570093494       -2.3098026231
        0.3050860573        0.1720683806       -4.4124582355
        0.3050860573        0.1871274117       -7.7552238345
        0.3050860573        0.2021864428      -12.5573720810
        0.3050860573        0.2172454739      -18.7666329001
        0.3050860573        0.2323045050      -25.9508944634
        0.3050860573        0.2473635361      -33.3216750037
        0.3050860573        0.2624225672      -39.9258334200
        0.3050860573        0.2774815983      -44.9481856079
        0.3050860573        0.2925406294      -47.9880490811
        0.3050860573        0.3075996606      -49.1709662351
        0.3050860573        0.3226586917      -49.0446493369
        0.3050860573        0.3377177228      -48.3278624085
        0.3050860573        0.3527767539      -47.6498342273
        0.3050860573        0.3678357850      -47.3952940479
        0.3050860573        0.3828948161      -47.6856449927
        0.3050860573        0.3979538472      -48.4471519210
        0.3050860573        0.4130128783      -49.4912630055
        0.3050860573        0.4280719094      -50.5613675905
        0.3050860573        0.4431309406      -51.3493241155
        0.3050860573        0.4581899717      -51.5151464197
        0.3050860573        0.4732490028      -50.7372979537
        0.3050860573        0.4883080339      -48.7899133058
        0.3050860573        0.5033670650      -45.6139103437
        0.3050860573        0.5184260961      -41.3441997189
        0.3050860573        0.5334851272      -36.2776222618
        0.3050860573        0.5485441583      -30.7978540461
        0.3050860573        0.5636031894      -25.2916024513
        0.3050860573        0.5786622206      -20.0857245782
        0.3050860573        0.5937212517      -15.4162378607
        0.3050860573        0.6087802828      -11.4234407748
        0.3050860573        0.6238393139       -8.1615655462
        0.3050860573        0.6388983450       -5.6145235712
        0.3050860573        0.6539573761       -3.7142787721
        0.3050860573        0.6690164072       -2.3605528701
        0.3050860573        0.6840754383       -1.4400703257
        0.3050860573        0.6991344694       -0.8427706495
        0.3050860573        0.7141935006       -0.4728834948
        0.3050860573        0.7292525317       -0.2542691966
        0.3050860573        0.7443115628       -0.1309500812
        0.3050860573        0.7593705939       -0.0645612454
        0.3050860573        0.7744296250       -0.0304568577
        0.3050860573        0.7894886561       -0.0137420255
        0.3050860573        0.8045476872       -0.0059276530
        0.3050860573        0.8196067183       -0.0024433261
        0.3050860573        0.8346657494       -0.0009618867
        0.3050860573        0.8497247806       -0.0003614474
        0.3050860573        0.8647838117       -0.0001295654
        0.3050860573        0.8798428428       -0.0000442731
        0.3050860573        0.8949018739       -0.0000144168
        0.3050860573        0.9099609050       -0.0000044706
        0.3050860573        0.9250199361       -0.0000013205
        0.3050860573        0.9400789672        0.0000000000
        0.3050860573        0.9551379983        0.0000000000
        0.3050860573        0.9701970294        0.0000000000
        0.3050860573        0.9852560606        0.0000000000
        0.3050860573        1.0003150917        0.0000000000
        0.3050860573        1.0153741228        0.0000000000
        0.3050860573        1.0304331539        0.0000000000
        0.3050860573        1.0454921850        0.0000000000
        0.3050860573        1.0605512161        0.0000000000
        0.3050860573        1.0756102472        0.0000000000
        0.3050860573        1.0906692783        0.0000000000
        0.3050860573        1.1057283094        0.0000000000
        0.3050860573        1.1207873406        0.0000000000
        0.3050860573        1.1358463717        0.0000000000
        0.3050860573        1.1509054028        0.0000000000
        0.3050860573        1.1659644339        0.0000000000
        0.3050860573        1.1810234650        0.0000000000
        0.3050860573        1.1960824961        0.0000000000
        0.3050860573        1.2111415272        0.0000000000
        0.3050860573        1.2262005583        0.0000000000
        0.3050860573        1.2412595894        0.0000000000
        0.3050860573        1.2563186206        0.0000000000
        0.3050860573        1.2713776517        0.0000000000
        0.3050860573        1.2864366828        0.0000000000
        0.3050860573        1.3014957139        0.0000000000
        0.3050860573        1.3165547450        0.0000000000
        0.3050860573        1.3316137761        0.0000000000
        0.3050860573        1.3466728072        0.0000000000
        0.3050860573        1.3617318383        0.0000000000
        0.3050860573        1.3767908694        0.0000000000
        0.3050860573        1.3918499006        0.0000000000
        0.3050860573        1.4069089317        0.0000000000
        0.3050860573        1.4219679628        0.0000000000
        0.3050860573        1.4370269939        0.0000000000
        0.3050860573        1.4520860250        0.0000000000
        0.3050860573        1.4671450561        0.0000000000
        0.3050860573        1.4822040872        0.0000000000
        0.3050860573        1.4972631183        0.0000000000
        0.3050860573        1.5123221494        0.0000000000
        0.3050860573        1.5273811806        0.0000000000
        0.3050860573        1.5424402117        0.0000000000
        0.3050860573        1.5574992428        0.0000000000
        0.3050860573        1.5725582739        0.0000000000
        0.3050860573        1.5876173050        0.0000000000

        0.3210616960        0.0967732250       -0.0844993959
        0.3210616960        0.1118322561       -0.2258859782
        0.3210616960        0.1268912872       -0.5537891827
        0.3210616960        0.1419503183       -1.2456816560
        0.3210616960        0.1570093494       -2.5722454196
        0.3210616960        0.1720683806       -4.8793529951
        0.3210616960        0.1871274117       -8.5104602133
        0.3210616960        0.2021864428      -13.6652762053
        0.3210616960        0.2172454739      -20.2345179817
        0.3210616960        0.2323045050      -27.6953792482
        0.3210616960        0.2473635361      -35.1584111837
        0.3210616960        0.2624225672      -41.5967932346
        0.3210616960        0.2774815983      -46.1837063492
        0.3210616960        0.2925406294      -48.5811204080
        0.3210616960        0.3075996606      -49.0318479288
        0.3210616960        0.3226586917      -48.2123113659
        0.3210616960        0.3377177228      -46.9363464368
        0.3210616960        0.3527767539      -45.8689662862
        0.3210616960        0.3678357850      -45.3741206896
        0.3210616960        0.3828948161      -45.5209687186
        0.3210616960        0.3979538472      -46.1852899746
        0.3210616960        0.4130128783      -47.1575705923
        0.3210616960        0.4280719094      -48.2038284141
        0.3210616960        0.4431309406      -49.0792302344
        0.3210616960        0.4581899717      -49.5279615619
        0.3210616960        0.4732490028      -49.3007795699
        0.3210616960        0.4883080339      -48.1962478855
        0.3210616960        0.5033670650      -46.1069774532
        0.3210616960        0.5184260961      -43.0460848833
        0.3210616960        0.5334851272      -39.1421430421
        0.3210616960        0.5485441583      -34.6094536701
        0.3210616960        0.5636031894      -29.7097844049
        0.3210616960        0.5786622206      -24.7179094620
        0.3210616960        0.5937212517      -19.8939242582
        0.3210616960        0.6087802828      -15.4599661304
        0.3210616960        0.6238393139      -11.5804869309
        0.3210616960        0.6388983450       -8.3492444016
        0.3210616960        0.6539573761       -5.7873134001
        0.3210616960        0.6690164072       -3.8533501505
        0.3210616960        0.6840754383       -2.4627957403
        0.3210616960        0.6991344694       -1.5100021145
        0.3210616960        0.7141935006       -0.8876131735
        0.3210616960        0.7292525317       -0.4999234030
        0.3210616960        0.7443115628       -0.2696240552
        0.3210616960        0.7593705939       -0.1391707763
        0.3210616960        0.7744296250       -0.0687153230
        0.3210616960        0.7894886561       -0.0324395226
        0.3210616960        0.8045476872       -0.0146356896
        0.3210616960        0.8196067183       -0.0063074907
        0.3210616960        0.8346657494       -0.0025952005
        0.3210616960        0.8497247806       -0.0010188388
        0.3210616960        0.8647838117       -0.0003814500
        0.3210616960        0.8798428428       -0.0001361336
        0.3210616960        0.8949018739       -0.0000463058
        0.3210616960        0.9099609050       -0.0000150095
        0.3210616960        0.9250199361       -0.0000046377
        0.3210616960        0.9400789672       -0.0000013658
        0.3210616960        0.9551379983        0.0000000000
        0.3210616960        0.9701970294        0.0000000000
        0.3210616960        0.9852560606        0.0000000000
        0.3210616960        1.0003150917        0.0000000000
        0.3210616960        1.0153741228        0.0000000000
        0.3210616960        1.0304331539        0.0000000000
        0.3210616960        1.0454921850        0.0000000000
        0.3210616960        1.0605512161        0.0000000000
        0.3210616960        1.0756102472        0.0000000000
        0.3210616960        1.0906692783        0.0000000000
        0.3210616960        1.1057283094        0.0000000000
        0.3210616960        1.1207873406        0.0000000000
        0.3210616960        1.1358463717        0.0000000000
        0.3210616960        1.1509054028        0.0000000000
        0.3210616960        1.1659644339        0.0000000000
        0.3210616960        1.1810234650        0.0000000000
        0.3210616960        1.1960824961        0.0000000000
        0.3210616960        1.2111415272        0.0000000000
        0.3210616960        1.2262005583        0.0000000000
        0.3210616960        1.2412595894        0.0000000000
        0.3210616960        1.2563186206        0.0000000000
        0.3210616960        1.2713776517        0.0000000000
        0.3210616960        1.2864366828        0.0000000000
        0.3210616960        1.3014957139        0.0000000000
        0.3210616960        1.3165547450        0.0000000000
        0.3210616960        1.3316137761        0.0000000000
        0.3210616960        1.3466728072        0.0000000000
        0.3210616960        1.3617318383        0.0000000000
        0.3210616960        1.3767908694        0.0000000000
        0.3210616960        1.3918499006        0.0000000000
        0.3210616960        1.4069089317        0.0000000000
        0.3210616960        1.4219679628        0.0000000000
        0.3210616960        1.4370269939        0.0000000000
        0.3210616960        1.4520860250        0.0000000000
        0.3210616960        1.4671450561        0.0000000000
        0.3210616960        1.4822040872        0.0000000000
        0.3210616960        1.4972631183        0.0000000000
        0.3210616960        1.5123221494        0.0000000000
        0.3210616960        1.5273811806        0.0000000000
        0.3210616960        1.5424402117        0.0000000000
        0.3210616960        1.5574992428        0.0000000000
        0.3210616960        1.5725582739        0.0000000000
        0.3210616960        1.5876173050        0.0000000000

        0.3370373348        0.0967732250       -0.0938201088
        0.3370373348        0.1118322561       -0.2495692194
        0.3370373348        0.1268912872       -0.6086443698
        0.3370373348        0.1419503183       -1.3613906464
        0.3370373348        0.1570093494       -2.7942202404
        0.3370373348        0.1720683806       -5.2658734978
        0.3370373348        0.1871274117       -9.1195534751
        0.3370373348        0.2021864428      -14.5298607529
        0.3370373348        0.2172454739      -21.3314021445
        0.3370373348        0.2323045050      -28.9217804543
        0.3370373348        0.2473635361      -36.3326019443
        0.3370373348        0.2624225672      -42.4921052829
        0.3370373348        0.2774815983      -46.5887113415
        0.3370373348        0.2925406294      -48.3625221121
        0.3370373348        0.3075996606      -48.1718667303
        0.3370373348        0.3226586917      -46.8036985421
        0.3370373348        0.3377177228      -45.1390588806
        0.3370373348        0.3527767539      -43.8500367021
        0.3370373348        0.3678357850      -43.2568815442
        0.3370373348        0.3828948161      -43.3615917055
        0.3370373348        0.3979538472      -43.9810884667
        0.3370373348        0.4130128783      -44.8804991458
        0.3370373348        0.4280719094      -45.8469420819
        0.3370373348        0.4431309406      -46.7017795512
        0.3370373348        0.4581899717      -47.2841953512
        0.3370373348        0.4732490028      -47.4392339491
        0.3370373348        0.4883080339      -47.0230643740
        0.3370373348        0.5033670650      -45.9191401475
        0.3370373348        0.5184260961      -44.0538846172
        0.3370373348        0.5334851272      -41.4071164545
        0.3370373348        0.5485441583      -38.0195153324
        0.3370373348        0.5636031894      -33.9990323834
        0.3370373348        0.5786622206      -29.5221140895
        0.3370373348        0.5937212517      -24.8219741314
        0.3370373348        0.6087802828      -20.1601590623
        0.3370373348        0.6238393139      -15.7867670867
        0.3370373348        0.6388983450      -11.9016954487
        0.3370373348        0.6539573761       -8.6292154280
        0.3370373348        0.6690164072       -6.0118226079
        0.3370373348        0.6840754383       -4.0214272579
        0.3370373348        0.6991344694       -2.5808859246
        0.3370373348        0.7141935006       -1.5879880170
        0.3370373348        0.7292525317       -0.9360527227
        0.3370373348        0.7443115628       -0.5282484430
        0.3370373348        0.7593705939       -0.2852371770
        0.3370373348        0.7744296250       -0.1472926702
        0.3370373348        0.7894886561       -0.0727037940
        0.3370373348        0.8045476872       -0.0342867325
        0.3370373348        0.8196067183       -0.0154406869
        0.3370373348        0.8346657494       -0.0066366607
        0.3370373348        0.8497247806       -0.0027211946
        0.3370373348        0.8647838117       -0.0010639873
        0.3370373348        0.8798428428       -0.0003966332
        0.3370373348        0.8949018739       -0.0001409795
        0.3370373348        0.9099609050       -0.0000477869
        0.3370373348        0.9250199361       -0.0000154542
        0.3370373348        0.9400789672       -0.0000047698
        0.3370373348        0.9551379983       -0.0000014049
        0.3370373348        0.9701970294        0.0000000000
        0.3370373348        0.9852560606        0.0000000000
        0.3370373348        1.0003150917        0.0000000000
        0.3370373348        1.0153741228        0.0000000000
        0.3370373348        1.0304331539        0.0000000000
        0.3370373348        1.0454921850        0.0000000000
        0.3370373348        1.0605512161        0.0000000000
        0.3370373348        1.0756102472        0.0000000000
        0.3370373348        1.0906692783        0.0000000000
        0.3370373348        1.1057283094        0.0000000000
        0.3370373348        1.1207873406        0.0000000000
        0.3370373348        1.1358463717        0.0000000000
        0.3370373348        1.1509054028        0.0000000000
        0.3370373348        1.1659644339        0.0000000000
        0.3370373348        1.1810234650        0.0000000000
        0.3370373348        1.1960824961        0.0000000000
        0.3370373348        1.2111415272        0.0000000000
        0.3370373348        1.2262005583        0.0000000000
        0.3370373348        1.2412595894        0.0000000000
        0.3370373348        1.2563186206        0.0000000000
        0.3370373348        1.2713776517        0.0000000000
        0.3370373348        1.2864366828        0.0000000000
        0.3370373348        1.3014957139        0.0000000000
        0.3370373348        1.3165547450        0.0000000000
        0.3370373348        1.3316137761        0.0000000000
        0.3370373348        1.3466728072        0.0000000000
        0.3370373348        1.3617318383        0.0000000000
        0.3370373348        1.3767908694        0.0000000000
        0.3370373348        1.3918499006        0.0000000000
        0.3370373348        1.4069089317        0.0000000000
        0.3370373348        1.4219679628        0.0000000000
        0.3370373348        1.4370269939        0.0000000000
        0.3370373348        1.4520860250        0.0000000000
        0.3370373348        1.4671450561        0.0000000000
        0.3370373348        1.4822040872        0.0000000000
        0.3370373348        1.4972631183        0.0000000000
        0.3370373348        1.5123221494        0.0000000000
        0.3370373348        1.5273811806        0.0000000000
        0.3370373348        1.5424402117        0.0000000000
        0.3370373348        1.5574992428        0.0000000000
        0.3370373348        1.5725582739        0.0000000000
        0.3370373348        1.5876173050        0.0000000000

        0.3530129735        0.0967732250       -0.1022472671
        0.3530129735        0.1118322561       -0.2708141917
        0.3530129735        0.1268912872       -0.6574175558
        0.3530129735        0.1419503183       -1.4632376647
        0.3530129735        0.1570093494       -2.9873465920
        0.3530129735        0.1720683806       -5.5976307016
        0.3530129735        0.1871274117       -9.6339721423
        0.3530129735        0.2021864428      -15.2457594610
        0.3530129735        0.2172454739      -22.2170153007
        0.3530129735        0.2323045050      -29.8784415264
        0.3530129735        0.2473635361      -37.2012518777
        0.3530129735        0.2624225672      -43.0883269671
        0.3530129735        0.2774815983      -46.7569347949
        0.3530129735        0.2925406294      -48.0269600553
        0.3530129735        0.3075996606      -47.3602774358
        0.3530129735        0.3226586917      -45.6325920156
        0.3530129735        0.3377177228      -43.7679277628
        0.3530129735        0.3527767539      -42.4258479207
        0.3530129735        0.3678357850      -41.8713520793
        0.3530129735        0.3828948161      -42.0346138405
        0.3530129735        0.3979538472      -42.6716849531
        0.3530129735        0.4130128783      -43.5184366350
        0.3530129735        0.4280719094      -44.3750389013
        0.3530129735        0.4431309406      -45.1184326837
        0.3530129735        0.4581899717      -45.6752004746
        0.3530129735        0.4732490028      -45.9880127640
        0.3530129735        0.4883080339      -45.9916465325
        0.3530129735        0.5033670650      -45.6003025307
        0.3530129735        0.5184260961      -44.7055564401
        0.3530129735        0.5334851272      -43.1881922776
        0.3530129735        0.5485441583      -40.9468217761
        0.3530129735        0.5636031894      -37.9377444197
        0.3530129735        0.5786622206      -34.2103010017
        0.3530129735        0.5937212517      -29.9197086295
        0.3530129735        0.6087802828      -25.3084760985
        0.3530129735        0.6238393139      -20.6621720141
        0.3530129735        0.6388983450      -16.2560028354
        0.3530129735        0.6539573761      -12.3098525234
        0.3530129735        0.6690164072       -8.9626854501
        0.3530129735        0.6840754383       -6.2681486263
        0.3530129735        0.6991344694       -4.2066474284
        0.3530129735        0.7141935006       -2.7066262328
        0.3530129735        0.7292525317       -1.6682215798
        0.3530129735        0.7443115628       -0.9842413299
        0.3530129735        0.7593705939       -0.5555343409
        0.3530129735        0.7744296250       -0.2998162990
        0.3530129735        0.7894886561       -0.1546397156
        0.3530129735        0.8045476872       -0.0761889287
        0.3530129735        0.8196067183       -0.0358383119
        0.3530129735        0.8346657494       -0.0160872797
        0.3530129735        0.8497247806       -0.0068886806
        0.3530129735        0.8647838117       -0.0028133631
        0.3530129735        0.8798428428       -0.0010958724
        0.3530129735        0.8949018739       -0.0004072441
        0.3530129735        0.9099609050       -0.0001444345
        0.3530129735        0.9250199361       -0.0000489140
        0.3530129735        0.9400789672       -0.0000158250
        0.3530129735        0.9551379983       -0.0000048923
        0.3530129735        0.9701970294       -0.0000014458
        0.3530129735        0.9852560606        0.0000000000
        0.3530129735        1.0003150917        0.0000000000
        0.3530129735        1.0153741228        0.0000000000
        0.3530129735        1.0304331539        0.0000000000
        0.3530129735        1.0454921850        0.0000000000
        0.3530129735        1.0605512161        0.0000000000
        0.3530129735        1.0756102472        0.0000000000
        0.3530129735        1.0906692783        0.0000000000
        0.3530129735        1.1057283094        0.0000000000
        0.3530129735        1.1207873406        0.0000000000
        0.3530129735        1.1358463717        0.0000000000
        0.3530129735        1.1509054028        0.0000000000
        0.3530129735        1.1659644339        0.0000000000
        0.3530129735        1.1810234650        0.0000000000
        0.3530129735        1.1960824961        0.0000000000
        0.3530129735        1.2111415272        0.0000000000
        0.3530129735        1.2262005583        0.0000000000
        0.3530129735        1.2412595894        0.0000000000
        0.3530129735        1.2563186206        0.0000000000
        0.3530129735        1.2713776517        0.0000000000
        0.3530129735        1.2864366828        0.0000000000
        0.3530129735        1.3014957139        0.0000000000
        0.3530129735        1.3165547450        0.0000000000
        0.3530129735        1.3316137761        0.0000000000
        0.3530129735        1.3466728072        0.0000000000
        0.3530129735        1.3617318383        0.0000000000
        0.3530129735        1.3767908694        0.0000000000
        0.3530129735        1.3918499006        0.0000000000
        0.3530129735        1.4069089317        0.0000000000
        0.3530129735        1.4219679628        0.0000000000
        0.3530129735        1.4370269939        0.0000000000
        0.3530129735        1.4520860250        0.0000000000
        0.3530129735        1.4671450561        0.0000000000
        0.3530129735        1.4822040872        0.0000000000
        0.3530129735        1.4972631183        0.0000000000
        0.3530129735        1.5123221494        0.0000000000
        0.3530129735        1.5273811806        0.0000000000
        0.3530129735        1.5424402117        0.0000000000
        0.3530129735        1.5574992428        0.0000000000
        0.3530129735        1.5725582739        0.0000000000
        0.3530129735        1.5876173050        0.0000000000

        0.3689886122        0.0967732250       -0.1099361662
        0.3689886122        0.1118322561       -0.2901523482
        0.3689886122        0.1268912872       -0.7017110381
        0.3689886122        0.1419503183       -1.5555324156
        0.3689886122        0.1570093494       -3.1620463763
        0.3689886122        0.1720683806       -5.8974030518
        0.3689886122        0.1871274117      -10.0988865001
        0.3689886122        0.2021864428      -15.8944904991
        0.3689886122        0.2172454739      -23.0255870782
        0.3689886122        0.2323045050      -30.7675025923
        0.3689886122        0.2473635361      -38.0433961651
        0.3689886122        0.2624225672      -43.7393780004
        0.3689886122        0.2774815983      -47.1019531961
        0.3689886122        0.2925406294      -48.0211504468
        0.3689886122        0.3075996606      -47.0450226065
        0.3689886122        0.3226586917      -45.1186521288
        0.3689886122        0.3377177228      -43.1940591221
        0.3689886122        0.3527767539      -41.9115836151
        0.3689886122        0.3678357850      -41.4822743401
        0.3689886122        0.3828948161      -41.7698339362
        0.3689886122        0.3979538472      -42.4733438394
        0.3689886122        0.4130128783      -43.2970820490
        0.3689886122        0.4280719094      -44.0433500497
        0.3689886122        0.4431309406      -44.6263800111
        0.3689886122        0.4581899717      -45.0398885389
        0.3689886122        0.4732490028      -45.3109692311
        0.3689886122        0.4883080339      -45.4569602117
        0.3689886122        0.5033670650      -45.4505134857
        0.3689886122        0.5184260961      -45.1983793684
        0.3689886122        0.5334851272      -44.5436378085
        0.3689886122        0.5485441583      -43.2980020263
        0.3689886122        0.5636031894      -41.2978659029
        0.3689886122        0.5786622206      -38.4636071102
        0.3689886122        0.5937212517      -34.8376221890
        0.3689886122        0.6087802828      -30.5862449133
        0.3689886122        0.6238393139      -25.9673249541
        0.3689886122        0.6388983450      -21.2782357500
        0.3689886122        0.6539573761      -16.8024572073
        0.3689886122        0.6690164072      -12.7681227071
        0.3689886122        0.6840754383       -9.3244728210
        0.3689886122        0.6991344694       -6.5362957540
        0.3689886122        0.7141935006       -4.3931500934
        0.3689886122        0.7292525317       -2.8285146994
        0.3689886122        0.7443115628       -1.7432277152
        0.3689886122        0.7593705939       -1.0277698181
        0.3689886122        0.7744296250       -0.5793602903
        0.3689886122        0.7894886561       -0.3120960850
        0.3689886122        0.8045476872       -0.1605807845
        0.3689886122        0.8196067183       -0.0788784188
        0.3689886122        0.8346657494       -0.0369757451
        0.3689886122        0.8497247806       -0.0165376809
        0.3689886122        0.8647838117       -0.0070571175
        0.3689886122        0.8798428428       -0.0028738309
        0.3689886122        0.8949018739       -0.0011172343
        0.3689886122        0.9099609050       -0.0004148387
        0.3689886122        0.9250199361       -0.0001471978
        0.3689886122        0.9400789672       -0.0000499397
        0.3689886122        0.9551379983       -0.0000162070
        0.3689886122        0.9701970294       -0.0000050338
        0.3689886122        0.9852560606       -0.0000014973
        0.3689886122        1.0003150917        0.0000000000
        0.3689886122        1.0153741228        0.0000000000
        0.3689886122        1.0304331539        0.0000000000
        0.3689886122        1.0454921850        0.0000000000
        0.3689886122        1.0605512161        0.0000000000
        0.3689886122        1.0756102472        0.0000000000
        0.3689886122        1.0906692783        0.0000000000
        0.3689886122        1.1057283094        0.0000000000
        0.3689886122        1.1207873406        0.0000000000
        0.3689886122        1.1358463717        0.0000000000
        0.3689886122        1.1509054028        0.0000000000
        0.3689886122        1.1659644339        0.0000000000
        0.3689886122        1.1810234650        0.0000000000
        0.3689886122        1.1960824961        0.0000000000
        0.3689886122        1.2111415272        0.0000000000
        0.3689886122        1.2262005583        0.0000000000
        0.3689886122        1.2412595894        0.0000000000
        0.3689886122        1.2563186206        0.0000000000
        0.3689886122        1.2713776517        0.0000000000
        0.3689886122        1.2864366828        0.0000000000
        0.3689886122        1.3014957139        0.0000000000
        0.3689886122        1.3165547450        0.0000000000
        0.3689886122        1.3316137761        0.0000000000
        0.3689886122        1.3466728072        0.0000000000
        0.3689886122        1.3617318383        0.0000000000
        0.3689886122        1.3767908694        0.0000000000
        0.3689886122        1.3918499006        0.0000000000
        0.3689886122        1.4069089317        0.0000000000
        0.3689886122        1.4219679628        0.0000000000
        0.3689886122        1.4370269939        0.0000000000
        0.3689886122        1.4520860250        0.0000000000
        0.3689886122        1.4671450561        0.0000000000
        0.3689886122        1.4822040872        0.0000000000
        0.3689886122        1.4972631183        0.0000000000
        0.3689886122        1.5123221494        0.0000000000
        0.3689886122        1.5273811806        0.0000000000
        0.3689886122        1.5424402117        0.0000000000
        0.3689886122        1.5574992428        0.0000000000
        0.3689886122        1.5725582739        0.0000000000
        0.3689886122        1.5876173050        0.0000000000

        0.3849642509        0.0967732250       -0.1168038500
        0.3849642509        0.1118322561       -0.3074783355
        0.3849642509        0.1268912872       -0.7415603755
        0.3849642509        0.1419503183       -1.6390307268
        0.3849642509        0.1570093494       -3.3212941067
        0.3849642509        0.1720683806       -6.1735149522
        0.3849642509        0.1871274117      -10.5334066015
        0.3849642509        0.2021864428      -16.5137663214
        0.3849642509        0.2172454739      -23.8224139400
        0.3849642509        0.2323045050      -31.6890984320
        0.3849642509        0.2473635361      -38.9954577861
        0.3849642509        0.2624225672      -44.6099147302
        0.3849642509        0.2774815983      -47.7978388933
        0.3849642509        0.2925406294      -48.5015613500
        0.3849642509        0.3075996606      -47.3357494349
        0.3849642509        0.3226586917      -45.3005767202
        0.3849642509        0.3377177228      -43.3718865269
        0.3849642509        0.3527767539      -42.1771499274
        0.3849642509        0.3678357850      -41.8864839650
        0.3849642509        0.3828948161      -42.3107935575
        0.3849642509        0.3979538472      -43.1008767063
        0.3849642509        0.4130128783      -43.9293661700
        0.3849642509        0.4280719094      -44.5903920115
        0.3849642509        0.4431309406      -45.0157323762
        0.3849642509        0.4581899717      -45.2407446667
        0.3849642509        0.4732490028      -45.3528955834
        0.3849642509        0.4883080339      -45.4393807748
        0.3849642509        0.5033670650      -45.5393950515
        0.3849642509        0.5184260961      -45.6080764867
        0.3849642509        0.5334851272      -45.5047677271
        0.3849642509        0.5485441583      -45.0159863270
        0.3849642509        0.5636031894      -43.9101631142
        0.3849642509        0.5786622206      -42.0053122504
        0.3849642509        0.5937212517      -39.2242192749
        0.3849642509        0.6087802828      -35.6189064673
        0.3849642509        0.6238393139      -31.3609889015
        0.3849642509        0.6388983450      -26.7069493257
        0.3849642509        0.6539573761      -21.9517253576
        0.3849642509        0.6690164072      -17.3819282880
        0.3849642509        0.6840754383      -13.2363516811
        0.3849642509        0.6991344694       -9.6790005601
        0.3849642509        0.7141935006       -6.7880401005
        0.3849642509        0.7292525317       -4.5611908266
        0.3849642509        0.7443115628       -2.9342012523
        0.3849642509        0.7593705939       -1.8059110322
        0.3849642509        0.7744296250       -1.0627831918
        0.3849642509        0.7894886561       -0.5977183029
        0.3849642509        0.8045476872       -0.3210940949
        0.3849642509        0.8196067183       -0.1646915972
        0.3849642509        0.8346657494       -0.0806304959
        0.3849642509        0.8497247806       -0.0376779609
        0.3849642509        0.8647838117       -0.0168073044
        0.3849642509        0.8798428428       -0.0071593039
        0.3849642509        0.8949018739       -0.0029134182
        0.3849642509        0.9099609050       -0.0011332271
        0.3849642509        0.9250199361       -0.0004215603
        0.3849642509        0.9400789672       -0.0001500706
        0.3849642509        0.9551379983       -0.0000511544
        0.3849642509        0.9701970294       -0.0000167069
        0.3849642509        0.9852560606       -0.0000052315
        0.3849642509        1.0003150917       -0.0000015712
        0.3849642509        1.0153741228        0.0000000000
        0.3849642509        1.0304331539        0.0000000000
        0.3849642509        1.0454921850        0.0000000000
        0.3849642509        1.0605512161        0.0000000000
        0.3849642509        1.0756102472        0.0000000000
        0.3849642509        1.0906692783        0.0000000000
        0.3849642509        1.1057283094        0.0000000000
        0.3849642509        1.1207873406        0.0000000000
        0.3849642509        1.1358463717        0.0000000000
        0.3849642509        1.1509054028        0.0000000000
        0.3849642509        1.1659644339        0.0000000000
        0.3849642509        1.1810234650        0.0000000000
        0.3849642509        1.1960824961        0.0000000000
        0.3849642509        1.2111415272        0.0000000000
        0.3849642509        1.2262005583        0.0000000000
        0.3849642509        1.2412595894        0.0000000000
        0.3849642509        1.2563186206        0.0000000000
        0.3849642509        1.2713776517        0.0000000000
        0.3849642509        1.2864366828        0.0000000000
        0.3849642509        1.3014957139        0.0000000000
        0.3849642509        1.3165547450        0.0000000000
        0.3849642509        1.3316137761        0.0000000000
        0.3849642509        1.3466728072        0.0000000000
        0.3849642509        1.3617318383        0.0000000000
        0.3849642509        1.3767908694        0.0000000000
        0.3849642509        1.3918499006        0.0000000000
        0.3849642509        1.4069089317        0.0000000000
        0.3849642509        1.4219679628        0.0000000000
        0.3849642509        1.4370269939        0.0000000000
        0.3849642509        1.4520860250        0.0000000000
        0.3849642509        1.4671450561        0.0000000000
        0.3849642509        1.4822040872        0.0000000000
        0.3849642509        1.4972631183        0.0000000000
        0.3849642509        1.5123221494        0.0000000000
        0.3849642509        1.5273811806        0.0000000000
        0.3849642509        1.5424402117        0.0000000000
        0.3849642509        1.5574992428        0.0000000000
        0.3849642509        1.5725582739        0.0000000000
        0.3849642509        1.5876173050        0.0000000000

        0.4009398896        0.0967732250       -0.1223908034
        0.4009398896        0.1118322561       -0.3216897201
        0.4009398896        0.1268912872       -0.7745771387
        0.4009398896        0.1419503183       -1.7090747554
        0.4009398896        0.1570093494       -3.4569484587
        0.4009398896        0.1720683806       -6.4132867730
        0.4009398896        0.1871274117      -10.9200731743
        0.4009398896        0.2021864428      -17.0825384298
        0.4009398896        0.2172454739      -24.5854689623
        0.4009398896        0.2323045050      -32.6230202062
        0.4009398896        0.2473635361      -40.0395150597
        0.4009398896        0.2624225672      -45.6795383416
        0.4009398896        0.2774815983      -48.8100341097
        0.4009398896        0.2925406294      -49.4018408137
        0.4009398896        0.3075996606      -48.1145176858
        0.4009398896        0.3226586917      -45.9921087193
        0.4009398896        0.3377177228      -44.0376073591
        0.4009398896        0.3527767539      -42.8814236687
        0.4009398896        0.3678357850      -42.6744716657
        0.4009398896        0.3828948161      -43.1949673212
        0.4009398896        0.3979538472      -44.0583764093
        0.4009398896        0.4130128783      -44.9088718178
        0.4009398896        0.4280719094      -45.5253222306
        0.4009398896        0.4431309406      -45.8402474122
        0.4009398896        0.4581899717      -45.9058873319
        0.4009398896        0.4732490028      -45.8415635599
        0.4009398896        0.4883080339      -45.7795394248
        0.4009398896        0.5033670650      -45.8140998195
        0.4009398896        0.5184260961      -45.9588702491
        0.4009398896        0.5334851272      -46.1236697258
        0.4009398896        0.5485441583      -46.1225408484
        0.4009398896        0.5636031894      -45.7142937771
        0.4009398896        0.5786622206      -44.6624492155
        0.4009398896        0.5937212517      -42.7937274816
        0.4009398896        0.6087802828      -40.0380625788
        0.4009398896        0.6238393139      -36.4437438789
        0.4009398896        0.6388983450      -32.1700814083
        0.4009398896        0.6539573761      -27.4627573711
        0.4009398896        0.6690164072      -22.6163510691
        0.4009398896        0.6840754383      -17.9290948776
        0.4009398896        0.6991344694      -13.6578614460
        0.4009398896        0.7141935006       -9.9835531615
        0.4009398896        0.7292525317       -6.9950562602
        0.4009398896        0.7443115628       -4.6938046376
        0.4009398896        0.7593705939       -3.0141889393
        0.4009398896        0.7744296250       -1.8511666016
        0.4009398896        0.7894886561       -1.0866672642
        0.4009398896        0.8045476872       -0.6094139141
        0.4009398896        0.8196067183       -0.3263974200
        0.4009398896        0.8346657494       -0.1669315580
        0.4009398896        0.8497247806       -0.0815300413
        0.4009398896        0.8647838117       -0.0380361304
        0.4009398896        0.8798428428       -0.0169569302
        0.4009398896        0.8949018739       -0.0072274440
        0.4009398896        0.9099609050       -0.0029467769
        0.4009398896        0.9250199361       -0.0011500056
        0.4009398896        0.9400789672       -0.0004298671
        0.4009398896        0.9551379983       -0.0001540076
        0.4009398896        0.9701970294       -0.0000529166
        0.4009398896        0.9852560606       -0.0000174460
        0.4009398896        1.0003150917       -0.0000055189
        0.4009398896        1.0153741228       -0.0000016721
        0.4009398896        1.0304331539        0.0000000000
        0.4009398896        1.0454921850        0.0000000000
        0.4009398896        1.0605512161        0.0000000000
        0.4009398896        1.0756102472        0.0000000000
        0.4009398896        1.0906692783        0.0000000000
        0.4009398896        1.1057283094        0.0000000000
        0.4009398896        1.1207873406        0.0000000000
        0.4009398896        1.1358463717        0.0000000000
        0.4009398896        1.1509054028        0.0000000000
        0.4009398896        1.1659644339        0.0000000000
        0.4009398896        1.1810234650        0.0000000000
        0.4009398896        1.1960824961        0.0000000000
        0.4009398896        1.2111415272        0.0000000000
        0.4009398896        1.2262005583        0.0000000000
        0.4009398896        1.2412595894        0.0000000000
        0.4009398896        1.2563186206        0.0000000000
        0.4009398896        1.2713776517        0.0000000000
        0.4009398896        1.2864366828        0.0000000000
        0.4009398896        1.3014957139        0.0000000000
        0.4009398896        1.3165547450        0.0000000000
        0.4009398896        1.3316137761        0.0000000000
        0.4009398896        1.3466728072        0.0000000000
        0.4009398896        1.3617318383        0.0000000000
        0.4009398896        1.3767908694        0.0000000000
        0.4009398896        1.3918499006        0.0000000000
        0.4009398896        1.4069089317        0.0000000000
        0.4009398896        1.4219679628        0.0000000000
        0.4009398896        1.4370269939        0.0000000000
        0.4009398896        1.4520860250        0.0000000000
        0.4009398896        1.4671450561        0.0000000000
        0.4009398896        1.4822040872        0.0000000000
        0.4009398896        1.4972631183        0.0000000000
        0.4009398896        1.5123221494        0.0000000000
        0.4009398896        1.5273811806        0.0000000000
        0.4009398896        1.5424402117        0.0000000000
        0.4009398896        1.5574992428        0.0000000000
        0.4009398896        1.5725582739        0.0000000000
        0.4009398896        1.5876173050        0.0000000000

        0.4169155283        0.0967732250       -0.1258342655
        0.4169155283        0.1118322561       -0.3306064165
        0.4169155283        0.1268912872       -0.7957309120
        0.4169155283        0.1419503183       -1.7550650787
        0.4169155283        0.1570093494       -3.5486121789
        0.4169155283        0.1720683806       -6.5808550885
        0.4169155283        0.1871274117      -11.2012213274
        0.4169155283        0.2021864428      -17.5158672839
        0.4169155283        0.2172454739      -25.1997657652
        0.4169155283        0.2323045050      -33.4253895555
        0.4169155283        0.2473635361      -41.0075556593
        0.4169155283        0.2624225672      -46.7623365295
        0.4169155283        0.2774815983      -49.9393330617
        0.4169155283        0.2925406294      -50.5099454552
        0.4169155283        0.3075996606      -49.1521368204
        0.4169155283        0.3226586917      -46.9393777852
        0.4169155283        0.3377177228      -44.9047157877
        0.4169155283        0.3527767539      -43.6996100881
        0.4169155283        0.3678357850      -43.4815507905
        0.4169155283        0.3828948161      -44.0208958507
        0.4169155283        0.3979538472      -44.9155252477
        0.4169155283        0.4130128783      -45.7891720812
        0.4169155283        0.4280719094      -46.4034215994
        0.4169155283        0.4431309406      -46.6798662576
        0.4169155283        0.4581899717      -46.6669538828
        0.4169155283        0.4732490028      -46.4881010212
        0.4169155283        0.4883080339      -46.2904906398
        0.4169155283        0.5033670650      -46.1987732688
        0.4169155283        0.5184260961      -46.2748781668
        0.4169155283        0.5334851272      -46.4903887797
        0.4169155283        0.5485441583      -46.7209150533
        0.4169155283        0.5636031894      -46.7665012006
        0.4169155283        0.5786622206      -46.3918598572
        0.4169155283        0.5937212517      -45.3736235118
        0.4169155283        0.6087802828      -43.5432577146
        0.4169155283        0.6238393139      -40.8201263781
        0.4169155283        0.6388983450      -37.2326058255
        0.4169155283        0.6539573761      -32.9238656988
        0.4169155283        0.6690164072      -28.1372640579
        0.4169155283        0.6840754383      -23.1795950161
        0.4169155283        0.6991344694      -18.3687175800
        0.4169155283        0.7141935006      -13.9797547895
        0.4169155283        0.7292525317      -10.2052596615
        0.4169155283        0.7443115628       -7.1386318058
        0.4169155283        0.7593705939       -4.7808152788
        0.4169155283        0.7744296250       -3.0631189233
        0.4169155283        0.7894886561       -1.8764329048
        0.4169155283        0.8045476872       -1.0985328207
        0.4169155283        0.8196067183       -0.6144639680
        0.4169155283        0.8346657494       -0.3283764455
        0.4169155283        0.8497247806       -0.1676938020
        0.4169155283        0.8647838117       -0.0818612266
        0.4169155283        0.8798428428       -0.0382164703
        0.4169155283        0.8949018739       -0.0170711613
        0.4169155283        0.9099609050       -0.0073008094
        0.4169155283        0.9250199361       -0.0029912703
        0.4169155283        0.9400789672       -0.0011749290
        0.4169155283        0.9551379983       -0.0004426952
        0.4169155283        0.9701970294       -0.0001600717
        0.4169155283        0.9852560606       -0.0000555494
        0.4169155283        1.0003150917       -0.0000184922
        0.4169155283        1.0153741228       -0.0000058952
        0.4169155283        1.0304331539       -0.0000017990
        0.4169155283        1.0454921850        0.0000000000
        0.4169155283        1.0605512161        0.0000000000
        0.4169155283        1.0756102472        0.0000000000
        0.4169155283        1.0906692783        0.0000000000
        0.4169155283        1.1057283094        0.0000000000
        0.4169155283        1.1207873406        0.0000000000
        0.4169155283        1.1358463717        0.0000000000
        0.4169155283        1.1509054028        0.0000000000
        0.4169155283        1.1659644339        0.0000000000
        0.4169155283        1.1810234650        0.0000000000
        0.4169155283        1.1960824961        0.0000000000
        0.4169155283        1.2111415272        0.0000000000
        0.4169155283        1.2262005583        0.0000000000
        0.4169155283        1.2412595894        0.0000000000
        0.4169155283        1.2563186206        0.0000000000
        0.4169155283        1.2713776517        0.0000000000
        0.4169155283        1.2864366828        0.0000000000
        0.4169155283        1.3014957139        0.0000000000
        0.4169155283        1.3165547450        0.0000000000
        0.4169155283        1.3316137761        0.0000000000
        0.4169155283        1.3466728072        0.0000000000
        0.4169155283        1.3617318383        0.0000000000
        0.4169155283        1.3767908694        0.0000000000
        0.4169155283        1.3918499006        0.0000000000
        0.4169155283        1.4069089317        0.0000000000
        0.4169155283        1.4219679628        0.0000000000
        0.4169155283        1.4370269939        0.0000000000
        0.4169155283        1.4520860250        0.0000000000
        0.4169155283        1.4671450561        0.0000000000
        0.4169155283        1.4822040872        0.0000000000
        0.4169155283        1.4972631183        0.0000000000
        0.4169155283        1.5123221494        0.0000000000
        0.4169155283        1.5273811806        0.0000000000
        0.4169155283        1.5424402117        0.0000000000
        0.4169155283        1.5574992428        0.0000000000
        0.4169155283        1.5725582739        0.0000000000
        0.4169155283        1.5876173050        0.0000000000

        0.4328911671        0.0967732250       -0.1259928270
        0.4328911671        0.1118322561       -0.3312670178
        0.4328911671        0.1268912872       -0.7979858340
        0.4328911671        0.1419503183       -1.7616923718
        0.4328911671        0.1570093494       -3.5657721506
        0.4328911671        0.1720683806       -6.6205008653
        0.4328911671        0.1871274117      -11.2836039976
        0.4328911671        0.2021864428      -17.6706792123
        0.4328911671        0.2172454739      -25.4639164255
        0.4328911671        0.2323045050      -33.8359282362
        0.4328911671        0.2473635361      -41.5902880933
        0.4328911671        0.2624225672      -47.5196190474
        0.4328911671        0.2774815983      -50.8426158621
        0.4328911671        0.2925406294      -51.5019828735
        0.4328911671        0.3075996606      -50.1599291093
        0.4328911671        0.3226586917      -47.8936444889
        0.4328911671        0.3377177228      -45.7581505615
        0.4328911671        0.3527767539      -44.4366498672
        0.4328911671        0.3678357850      -44.1166977599
        0.4328911671        0.3828948161      -44.5880974879
        0.4328911671        0.3979538472      -45.4544629367
        0.4328911671        0.4130128783      -46.3338472021
        0.4328911671        0.4280719094      -46.9751351947
        0.4328911671        0.4431309406      -47.2834221631
        0.4328911671        0.4581899717      -47.2883069035
        0.4328911671        0.4732490028      -47.0940797040
        0.4328911671        0.4883080339      -46.8342713441
        0.4328911671        0.5033670650      -46.6350807459
        0.4328911671        0.5184260961      -46.5848574694
        0.4328911671        0.5334851272      -46.7095812062
        0.4328911671        0.5485441583      -46.9589280241
        0.4328911671        0.5636031894      -47.2072305216
        0.4328911671        0.5786622206      -47.2689028202
        0.4328911671        0.5937212517      -46.9242504986
        0.4328911671        0.6087802828      -45.9523228805
        0.4328911671        0.6238393139      -44.1696268244
        0.4328911671        0.6388983450      -41.4717777154
        0.4328911671        0.6539573761      -37.8689554294
        0.4328911671        0.6690164072      -33.5013267683
        0.4328911671        0.6840754383      -28.6239380483
        0.4328911671        0.6991344694      -23.5619954369
        0.4328911671        0.7141935006      -18.6499149949
        0.4328911671        0.7292525317      -14.1732183229
        0.4328911671        0.7443115628      -10.3288881259
        0.4328911671        0.7593705939       -7.2108509374
        0.4328911671        0.7744296250       -4.8183760117
        0.4328911671        0.7894886561       -3.0797657703
        0.4328911671        0.8045476872       -1.8821799714
        0.4328911671        0.8196067183       -1.0996709516
        0.4328911671        0.8346657494       -0.6142632995
        0.4328911671        0.8497247806       -0.3281328943
        0.4328911671        0.8647838117       -0.1676948286
        0.4328911671        0.8798428428       -0.0820304825
        0.4328911671        0.8949018739       -0.0384288495
        0.4328911671        0.9099609050       -0.0172515711
        0.4328911671        0.9250199361       -0.0074260919
        0.4328911671        0.9400789672       -0.0030668947
        0.4328911671        0.9551379983       -0.0012156453
        0.4328911671        0.9701970294       -0.0004624820
        0.4328911671        0.9852560606       -0.0001688011
        0.4328911671        1.0003150917       -0.0000590493
        0.4328911671        1.0153741228       -0.0000197634
        0.4328911671        1.0304331539       -0.0000063213
        0.4328911671        1.0454921850       -0.0000019277
        0.4328911671        1.0605512161        0.0000000000
        0.4328911671        1.0756102472        0.0000000000
        0.4328911671        1.0906692783        0.0000000000
        0.4328911671        1.1057283094        0.0000000000
        0.4328911671        1.1207873406        0.0000000000
        0.4328911671        1.1358463717        0.0000000000
        0.4328911671        1.1509054028        0.0000000000
        0.4328911671        1.1659644339        0.0000000000
        0.4328911671        1.1810234650        0.0000000000
        0.4328911671        1.1960824961        0.0000000000
        0.4328911671        1.2111415272        0.0000000000
        0.4328911671        1.2262005583        0.0000000000
        0.4328911671        1.2412595894        0.0000000000
        0.4328911671        1.2563186206        0.0000000000
        0.4328911671        1.2713776517        0.0000000000
        0.4328911671        1.2864366828        0.0000000000
        0.4328911671        1.3014957139        0.0000000000
        0.4328911671        1.3165547450        0.0000000000
        0.4328911671        1.3316137761        0.0000000000
        0.4328911671        1.3466728072        0.0000000000
        0.4328911671        1.3617318383        0.0000000000
        0.4328911671        1.3767908694        0.0000000000
        0.4328911671        1.3918499006        0.0000000000
        0.4328911671        1.4069089317        0.0000000000
        0.4328911671        1.4219679628        0.0000000000
        0.4328911671        1.4370269939        0.0000000000
        0.4328911671        1.4520860250        0.0000000000
        0.4328911671        1.4671450561        0.0000000000
        0.4328911671        1.4822040872        0.0000000000
        0.4328911671        1.4972631183        0.0000000000
        0.4328911671        1.5123221494        0.0000000000
        0.4328911671        1.5273811806        0.0000000000
        0.4328911671        1.5424402117        0.0000000000
        0.4328911671        1.5574992428        0.0000000000
        0.4328911671        1.5725582739        0.0000000000
        0.4328911671        1.5876173050        0.0000000000

        0.4488668058        0.0967732250       -0.1217553692
        0.4488668058        0.1118322561       -0.3207044846
        0.4488668058        0.1268912872       -0.7740767881
        0.4488668058        0.1419503183       -1.7126438156
        0.4488668058        0.1570093494       -3.4748405250
        0.4488668058        0.1720683806       -6.4688103122
        0.4488668058        0.1871274117      -11.0574506271
        0.4488668058        0.2021864428      -17.3727964895
        0.4488668058        0.2172454739      -25.1246831633
        0.4488668058        0.2323045050      -33.5175137098
        0.4488668058        0.2473635361      -41.3772707717
        0.4488668058        0.2624225672      -47.4952967812
        0.4488668058        0.2774815983      -51.0588490030
        0.4488668058        0.2925406294      -51.9563867800
        0.4488668058        0.3075996606      -50.7925256360
        0.4488668058        0.3226586917      -48.6057068674
        0.4488668058        0.3377177228      -46.4446754800
        0.4488668058        0.3527767539      -45.0178899151
        0.4488668058        0.3678357850      -44.5566698054
        0.4488668058        0.3828948161      -44.8961356485
        0.4488668058        0.3979538472      -45.6737915336
        0.4488668058        0.4130128783      -46.5244545248
        0.4488668058        0.4280719094      -47.1966822351
        0.4488668058        0.4431309406      -47.5804986525
        0.4488668058        0.4581899717      -47.6784499031
        0.4488668058        0.4732490028      -47.5599235239
        0.4488668058        0.4883080339      -47.3234983530
        0.4488668058        0.5033670650      -47.0724553723
        0.4488668058        0.5184260961      -46.8974976498
        0.4488668058        0.5334851272      -46.8605899970
        0.4488668058        0.5485441583      -46.9789457611
        0.4488668058        0.5636031894      -47.2118391032
        0.4488668058        0.5786622206      -47.4532559029
        0.4488668058        0.5937212517      -47.5332192559
        0.4488668058        0.6087802828      -47.2319907036
        0.4488668058        0.6238393139      -46.3117020782
        0.4488668058        0.6388983450      -44.5650020075
        0.4488668058        0.6539573761      -41.8703147713
        0.4488668058        0.6690164072      -38.2350596310
        0.4488668058        0.6840754383      -33.8091335810
        0.4488668058        0.6991344694      -28.8619773136
        0.4488668058        0.7141935006      -23.7308975613
        0.4488668058        0.7292525317      -18.7577178982
        0.4488668058        0.7443115628      -14.2317503622
        0.4488668058        0.7593705939      -10.3516828539
        0.4488668058        0.7744296250       -7.2114638010
        0.4488668058        0.7894886561       -4.8085141607
        0.4488668058        0.8045476872       -3.0677500770
        0.4488668058        0.8196067183       -1.8724847424
        0.4488668058        0.8346657494       -1.0936347092
        0.4488668058        0.8497247806       -0.6113923356
        0.4488668058        0.8647838117       -0.3273007566
        0.4488668058        0.8798428428       -0.1678688279
        0.4488668058        0.8949018739       -0.0825325681
        0.4488668058        0.9099609050       -0.0389180944
        0.4488668058        0.9250199361       -0.0176099827
        0.4488668058        0.9400789672       -0.0076485457
        0.4488668058        0.9551379983       -0.0031886105
        0.4488668058        0.9701970294       -0.0012753319
        0.4488668058        0.9852560606       -0.0004889171
        0.4488668058        1.0003150917       -0.0001794082
        0.4488668058        1.0153741228       -0.0000629075
        0.4488668058        1.0304331539       -0.0000210504
        0.4488668058        1.0454921850       -0.0000067121
        0.4488668058        1.0605512161       -0.0000020380
        0.4488668058        1.0756102472        0.0000000000
        0.4488668058        1.0906692783        0.0000000000
        0.4488668058        1.1057283094        0.0000000000
        0.4488668058        1.1207873406        0.0000000000
        0.4488668058        1.1358463717        0.0000000000
        0.4488668058        1.1509054028        0.0000000000
        0.4488668058        1.1659644339        0.0000000000
        0.4488668058        1.1810234650        0.0000000000
        0.4488668058        1.1960824961        0.0000000000
        0.4488668058        1.2111415272        0.0000000000
        0.4488668058        1.2262005583        0.0000000000
        0.4488668058        1.2412595894        0.0000000000
        0.4488668058        1.2563186206        0.0000000000
        0.4488668058        1.2713776517        0.0000000000
        0.4488668058        1.2864366828        0.0000000000
        0.4488668058        1.3014957139        0.0000000000
        0.4488668058        1.3165547450        0.0000000000
        0.4488668058        1.3316137761        0.0000000000
        0.4488668058        1.3466728072        0.0000000000
        0.4488668058        1.3617318383        0.0000000000
        0.4488668058        1.3767908694        0.0000000000
        0.4488668058        1.3918499006        0.0000000000
        0.4488668058        1.4069089317        0.0000000000
        0.4488668058        1.4219679628        0.0000000000
        0.4488668058        1.4370269939        0.0000000000
        0.4488668058        1.4520860250        0.0000000000
        0.4488668058        1.4671450561        0.0000000000
        0.4488668058        1.4822040872        0.0000000000
        0.4488668058        1.4972631183        0.0000000000
        0.4488668058        1.5123221494        0.0000000000
        0.4488668058        1.5273811806        0.0000000000
        0.4488668058        1.5424402117        0.0000000000
        0.4488668058        1.5574992428        0.0000000000
        0.4488668058        1.5725582739        0.0000000000
        0.4488668058        1.5876173050        0.0000000000

        0.4648424445        0.0967732250       -0.1124908920
        0.4648424445        0.1118322561       -0.2971161680
        0.4648424445        0.1268912872       -0.7192937801
        0.4648424445        0.1419503183       -1.5966632329
        0.4648424445        0.1570093494       -3.2512109918
        0.4648424445        0.1720683806       -6.0765806220
        0.4648424445        0.1871274117      -10.4327728707
        0.4648424445        0.2021864428      -16.4717189501
        0.4648424445        0.2172454739      -23.9520081146
        0.4648424445        0.2323045050      -32.1489978186
        0.4648424445        0.2473635361      -39.9597465070
        0.4648424445        0.2624225672      -46.2162921559
        0.4648424445        0.2774815983      -50.0925703178
        0.4648424445        0.2925406294      -51.4077250535
        0.4648424445        0.3075996606      -50.6645327058
        0.4648424445        0.3226586917      -48.8050476276
        0.4648424445        0.3377177228      -46.8206097307
        0.4648424445        0.3527767539      -45.4153946657
        0.4648424445        0.3678357850      -44.8614674467
        0.4648424445        0.3828948161      -45.0577031467
        0.4648424445        0.3979538472      -45.7045398177
        0.4648424445        0.4130128783      -46.4819526598
        0.4648424445        0.4280719094      -47.1583334190
        0.4648424445        0.4431309406      -47.6181301234
        0.4648424445        0.4581899717      -47.8372128235
        0.4648424445        0.4732490028      -47.8441594888
        0.4648424445        0.4883080339      -47.6921450299
        0.4648424445        0.5033670650      -47.4466185102
        0.4648424445        0.5184260961      -47.1811366462
        0.4648424445        0.5334851272      -46.9714167950
        0.4648424445        0.5485441583      -46.8822616576
        0.4648424445        0.5636031894      -46.9476152752
        0.4648424445        0.5786622206      -47.1476769214
        0.4648424445        0.5937212517      -47.3896177835
        0.4648424445        0.6087802828      -47.5010330063
        0.4648424445        0.6238393139      -47.2455477093
        0.4648424445        0.6388983450      -46.3643216598
        0.4648424445        0.6539573761      -44.6359389089
        0.4648424445        0.6690164072      -41.9366346691
        0.4648424445        0.6840754383      -38.2803711415
        0.4648424445        0.6991344694      -33.8256856597
        0.4648424445        0.7141935006      -28.8484810521
        0.4648424445        0.7292525317      -23.6902550557
        0.4648424445        0.7443115628      -18.6963605505
        0.4648424445        0.7593705939      -14.1592970884
        0.4648424445        0.7744296250      -10.2792390743
        0.4648424445        0.7894886561       -7.1486835057
        0.4648424445        0.8045476872       -4.7610712915
        0.4648424445        0.8196067183       -3.0366297805
        0.4648424445        0.8346657494       -1.8551317306
        0.4648424445        0.8497247806       -1.0859253528
        0.4648424445        0.8647838117       -0.6093244245
        0.4648424445        0.8798428428       -0.3278824240
        0.4648424445        0.8949018739       -0.1692793336
        0.4648424445        0.9099609050       -0.0838821862
        0.4648424445        0.9250199361       -0.0399028561
        0.4648424445        0.9400789672       -0.0182207596
        0.4648424445        0.9551379983       -0.0079825600
        0.4648424445        0.9701970294       -0.0033521598
        0.4648424445        0.9852560606       -0.0013475641
        0.4648424445        1.0003150917       -0.0005178041
        0.4648424445        1.0153741228       -0.0001899033
        0.4648424445        1.0304331539       -0.0000664100
        0.4648424445        1.0454921850       -0.0000221308
        0.4648424445        1.0605512161       -0.0000070295
        0.4648424445        1.0756102472       -0.0000021289
        0.4648424445        1.0906692783        0.0000000000
        0.4648424445        1.1057283094        0.0000000000
        0.4648424445        1.1207873406        0.0000000000
        0.4648424445        1.1358463717        0.0000000000
        0.4648424445        1.1509054028        0.0000000000
        0.4648424445        1.1659644339        0.0000000000
        0.4648424445        1.1810234650        0.0000000000
        0.4648424445        1.1960824961        0.0000000000
        0.4648424445        1.2111415272        0.0000000000
        0.4648424445        1.2262005583        0.0000000000
        0.4648424445        1.2412595894        0.0000000000
        0.4648424445        1.2563186206        0.0000000000
        0.4648424445        1.2713776517        0.0000000000
        0.4648424445        1.2864366828        0.0000000000
        0.4648424445        1.3014957139        0.0000000000
        0.4648424445        1.3165547450        0.0000000000
        0.4648424445        1.3316137761        0.0000000000
        0.4648424445        1.3466728072        0.0000000000
        0.4648424445        1.3617318383        0.0000000000
        0.4648424445        1.3767908694        0.0000000000
        0.4648424445        1.3918499006        0.0000000000
        0.4648424445        1.4069089317        0.0000000000
        0.4648424445        1.4219679628        0.0000000000
        0.4648424445        1.4370269939        0.0000000000
        0.4648424445        1.4520860250        0.0000000000
        0.4648424445        1.4671450561        0.0000000000
        0.4648424445        1.4822040872        0.0000000000
        0.4648424445        1.4972631183        0.0000000000
        0.4648424445        1.5123221494        0.0000000000
        0.4648424445        1.5273811806        0.0000000000
        0.4648424445        1.5424402117        0.0000000000
        0.4648424445        1.5574992428        0.0000000000
        0.4648424445        1.5725582739        0.0000000000
        0.4648424445        1.5876173050        0.0000000000

        0.4808180832        0.0967732250       -0.0984683843
        0.4808180832        0.1118322561       -0.2609998559
        0.4808180832        0.1268912872       -0.6342966860
        0.4808180832        0.1419503183       -1.4139355198
        0.4808180832        0.1570093494       -2.8925103954
        0.4808180832        0.1720683806       -5.4339750904
        0.4808180832        0.1871274117       -9.3829984252
        0.4808180832        0.2021864428      -14.9096962095
        0.4808180832        0.2172454739      -21.8386027209
        0.4808180832        0.2323045050      -29.5555843230
        0.4808180832        0.2473635361      -37.0848310643
        0.4808180832        0.2624225672      -43.3558058814
        0.4808180832        0.2774815983      -47.5660948675
        0.4808180832        0.2925406294      -49.4671531483
        0.4808180832        0.3075996606      -49.4236257948
        0.4808180832        0.3226586917      -48.2191612092
        0.4808180832        0.3377177228      -46.7211071404
        0.4808180832        0.3527767539      -45.5786171524
        0.4808180832        0.3678357850      -45.0811848354
        0.4808180832        0.3828948161      -45.1954964550
        0.4808180832        0.3979538472      -45.7074044186
        0.4808180832        0.4130128783      -46.3708512590
        0.4808180832        0.4280719094      -46.9995170855
        0.4808180832        0.4431309406      -47.4900204472
        0.4808180832        0.4581899717      -47.8020441625
        0.4808180832        0.4732490028      -47.9288759307
        0.4808180832        0.4883080339      -47.8798146470
        0.4808180832        0.5033670650      -47.6785008413
        0.4808180832        0.5184260961      -47.3692972426
        0.4808180832        0.5334851272      -47.0207835415
        0.4808180832        0.5485441583      -46.7188311758
        0.4808180832        0.5636031894      -46.5471943535
        0.4808180832        0.5786622206      -46.5584082894
        0.4808180832        0.5937212517      -46.7420089626
        0.4808180832        0.6087802828      -47.0008846525
        0.4808180832        0.6238393139      -47.1478014119
        0.4808180832        0.6388983450      -46.9296885812
        0.4808180832        0.6539573761      -46.0772790661
        0.4808180832        0.6690164072      -44.3671832798
        0.4808180832        0.6840754383      -41.6784601339
        0.4808180832        0.6991344694      -38.0280978015
        0.4808180832        0.7141935006      -33.5766362796
        0.4808180832        0.7292525317      -28.6027736431
        0.4808180832        0.7443115628      -23.4528427160
        0.4808180832        0.7593705939      -18.4773766910
        0.4808180832        0.7744296250      -13.9710408896
        0.4808180832        0.7894886561      -10.1312557492
        0.4808180832        0.8045476872       -7.0440292002
        0.4808180832        0.8196067183       -4.6957608142
        0.4808180832        0.8346657494       -3.0019341993
        0.4808180832        0.8497247806       -1.8409114848
        0.4808180832        0.8647838117       -1.0832866832
        0.4808180832        0.8798428428       -0.6118837492
        0.4808180832        0.8949018739       -0.3318282316
        0.4808180832        0.9099609050       -0.1727869902
        0.4808180832        0.9250199361       -0.0863738659
        0.4808180832        0.9400789672       -0.0414280104
        0.4808180832        0.9551379983       -0.0190477769
        0.4808180832        0.9701970294       -0.0083847078
        0.4808180832        0.9852560606       -0.0035286529
        0.4808180832        1.0003150917       -0.0014178253
        0.4808180832        1.0153741228       -0.0005433607
        0.4808180832        1.0304331539       -0.0001985396
        0.4808180832        1.0454921850       -0.0000691844
        0.4808180832        1.0605512161       -0.0000230154
        0.4808180832        1.0756102472       -0.0000073186
        0.4808180832        1.0906692783       -0.0000022312
        0.4808180832        1.1057283094        0.0000000000
        0.4808180832        1.1207873406        0.0000000000
        0.4808180832        1.1358463717        0.0000000000
        0.4808180832        1.1509054028        0.0000000000
        0.4808180832        1.1659644339        0.0000000000
        0.4808180832        1.1810234650        0.0000000000
        0.4808180832        1.1960824961        0.0000000000
        0.4808180832        1.2111415272        0.0000000000
        0.4808180832        1.2262005583        0.0000000000
        0.4808180832        1.2412595894        0.0000000000
        0.4808180832        1.2563186206        0.0000000000
        0.4808180832        1.2713776517        0.0000000000
        0.4808180832        1.2864366828        0.0000000000
        0.4808180832        1.3014957139        0.0000000000
        0.4808180832        1.3165547450        0.0000000000
        0.4808180832        1.3316137761        0.0000000000
        0.4808180832        1.3466728072        0.0000000000
        0.4808180832        1.3617318383        0.0000000000
        0.4808180832        1.3767908694        0.0000000000
        0.4808180832        1.3918499006        0.0000000000
        0.4808180832        1.4069089317        0.0000000000
        0.4808180832        1.4219679628        0.0000000000
        0.4808180832        1.4370269939        0.0000000000
        0.4808180832        1.4520860250        0.0000000000
        0.4808180832        1.4671450561        0.0000000000
        0.4808180832        1.4822040872        0.0000000000
        0.4808180832        1.4972631183        0.0000000000
        0.4808180832        1.5123221494        0.0000000000
        0.4808180832        1.5273811806        0.0000000000
        0.4808180832        1.5424402117        0.0000000000
        0.4808180832        1.5574992428        0.0000000000
        0.4808180832        1.5725582739        0.0000000000
        0.4808180832        1.5876173050        0.0000000000

        0.4967937219        0.0967732250       -0.0810070221
        0.4967937219        0.1118322561       -0.2156190531
        0.4967937219        0.1268912872       -0.5264127752
        0.4967937219        0.1419503183       -1.1793558993
        0.4967937219        0.1570093494       -2.4260595974
        0.4967937219        0.1720683806       -4.5859704916
        0.4967937219        0.1871274117       -7.9740167391
        0.4967937219        0.2021864428      -12.7713463091
        0.4967937219        0.2172454739      -18.8769364784
        0.4967937219        0.2323045050      -25.8172051632
        0.4967937219        0.2473635361      -32.7935855346
        0.4967937219        0.2624225672      -38.8917881331
        0.4967937219        0.2774815983      -43.3819747953
        0.4967937219        0.2925406294      -45.9686938470
        0.4967937219        0.3075996606      -46.8619855663
        0.4967937219        0.3226586917      -46.6381000951
        0.4967937219        0.3377177228      -45.9752454705
        0.4967937219        0.3527767539      -45.4065555883
        0.4967937219        0.3678357850      -45.1977795878
        0.4967937219        0.3828948161      -45.3680658325
        0.4967937219        0.3979538472      -45.7956713728
        0.4967937219        0.4130128783      -46.3289861277
        0.4967937219        0.4280719094      -46.8518817018
        0.4967937219        0.4431309406      -47.2966683706
        0.4967937219        0.4581899717      -47.6269704250
        0.4967937219        0.4732490028      -47.8174103848
        0.4967937219        0.4883080339      -47.8458185423
        0.4967937219        0.5033670650      -47.6997305128
        0.4967937219        0.5184260961      -47.3900240514
        0.4967937219        0.5334851272      -46.9620697214
        0.4967937219        0.5485441583      -46.4966641679
        0.4967937219        0.5636031894      -46.0967894518
        0.4967937219        0.5786622206      -45.8606300650
        0.4967937219        0.5937212517      -45.8461466707
        0.4967937219        0.6087802828      -46.0372361302
        0.4967937219        0.6238393139      -46.3238080239
        0.4967937219        0.6388983450      -46.5054690618
        0.4967937219        0.6539573761      -46.3212228770
        0.4967937219        0.6690164072      -45.4993271652
        0.4967937219        0.6840754383      -43.8160068413
        0.4967937219        0.6991344694      -41.1498094245
        0.4967937219        0.7141935006      -37.5185128158
        0.4967937219        0.7292525317      -33.0874527448
        0.4967937219        0.7443115628      -28.1438521568
        0.4967937219        0.7593705939      -23.0418483290
        0.4967937219        0.7744296250      -18.1336842930
        0.4967937219        0.7894886561      -13.7076831136
        0.4967937219        0.8045476872       -9.9497058802
        0.4967937219        0.8196067183       -6.9342732873
        0.4967937219        0.8346657494       -4.6406027132
        0.4967937219        0.8497247806       -2.9825712781
        0.4967937219        0.8647838117       -1.8412167833
        0.4967937219        0.8798428428       -1.0917949801
        0.4967937219        0.8949018739       -0.6218189782
        0.4967937219        0.9099609050       -0.3400498981
        0.4967937219        0.9250199361       -0.1784504787
        0.4967937219        0.9400789672       -0.0897815125
        0.4967937219        0.9551379983       -0.0432538781
        0.4967937219        0.9701970294       -0.0199271425
        0.4967937219        0.9852560606       -0.0087678618
        0.4967937219        1.0003150917       -0.0036809579
        0.4967937219        1.0153741228       -0.0014739305
        0.4967937219        1.0304331539       -0.0005631047
        0.4967937219        1.0454921850       -0.0002054622
        0.4967937219        1.0605512161       -0.0000717108
        0.4967937219        1.0756102472       -0.0000239807
        0.4967937219        1.0906692783       -0.0000077001
        0.4967937219        1.1057283094       -0.0000023726
        0.4967937219        1.1207873406        0.0000000000
        0.4967937219        1.1358463717        0.0000000000
        0.4967937219        1.1509054028        0.0000000000
        0.4967937219        1.1659644339        0.0000000000
        0.4967937219        1.1810234650        0.0000000000
        0.4967937219        1.1960824961        0.0000000000
        0.4967937219        1.2111415272        0.0000000000
        0.4967937219        1.2262005583        0.0000000000
        0.4967937219        1.2412595894        0.0000000000
        0.4967937219        1.2563186206        0.0000000000
        0.4967937219        1.2713776517        0.0000000000
        0.4967937219        1.2864366828        0.0000000000
        0.4967937219        1.3014957139        0.0000000000
        0.4967937219        1.3165547450        0.0000000000
        0.4967937219        1.3316137761        0.0000000000
        0.4967937219        1.3466728072        0.0000000000
        0.4967937219        1.3617318383        0.0000000000
        0.4967937219        1.3767908694        0.0000000000
        0.4967937219        1.3918499006        0.0000000000
        0.4967937219        1.4069089317        0.0000000000
        0.4967937219        1.4219679628        0.0000000000
        0.4967937219        1.4370269939        0.0000000000
        0.4967937219        1.4520860250        0.0000000000
        0.4967937219        1.4671450561        0.0000000000
        0.4967937219        1.4822040872        0.0000000000
        0.4967937219        1.4972631183        0.0000000000
        0.4967937219        1.5123221494        0.0000000000
        0.4967937219        1.5273811806        0.0000000000
        0.4967937219        1.5424402117        0.0000000000
        0.4967937219        1.5574992428        0.0000000000
        0.4967937219        1.5725582739        0.0000000000
        0.4967937219        1.5876173050        0.0000000000

        0.5127693606        0.0967732250       -0.0622088328
        0.5127693606        0.1118322561       -0.1663747973
        0.5127693606        0.1268912872       -0.4083154423
        0.5127693606        0.1419503183       -0.9200661150
        0.5127693606        0.1570093494       -1.9048690095
        0.5127693606        0.1720683806       -3.6268774319
        0.5127693606        0.1871274117       -6.3584087323
        0.5127693606        0.2021864428      -10.2805807756
        0.5127693606        0.2172454739      -15.3638873230
        0.5127693606        0.2323045050      -21.2872340424
        0.5127693606        0.2473635361      -27.4595027352
        0.5127693606        0.2624225672      -33.1676120084
        0.5127693606        0.2774815983      -37.8027406556
        0.5127693606        0.2925406294      -41.0588953622
        0.5127693606        0.3075996606      -43.0025751178
        0.5127693606        0.3226586917      -43.9836604648
        0.5127693606        0.3377177228      -44.4480751527
        0.5127693606        0.3527767539      -44.7590601882
        0.5127693606        0.3678357850      -45.1090036285
        0.5127693606        0.3828948161      -45.5351030759
        0.5127693606        0.3979538472      -45.9931130860
        0.5127693606        0.4130128783      -46.4288175612
        0.5127693606        0.4280719094      -46.8120847648
        0.5127693606        0.4431309406      -47.1339537029
        0.5127693606        0.4581899717      -47.3875769347
        0.5127693606        0.4732490028      -47.5534892680
        0.5127693606        0.4883080339      -47.5985471555
        0.5127693606        0.5033670650      -47.4874970987
        0.5127693606        0.5184260961      -47.2010181336
        0.5127693606        0.5334851272      -46.7528786808
        0.5127693606        0.5485441583      -46.1992502714
        0.5127693606        0.5636031894      -45.6347097852
        0.5127693606        0.5786622206      -45.1727234642
        0.5127693606        0.5937212517      -44.9135268952
        0.5127693606        0.6087802828      -44.9076529334
        0.5127693606        0.6238393139      -45.1261276987
        0.5127693606        0.6388983450      -45.4468517242
        0.5127693606        0.6539573761      -45.6621162820
        0.5127693606        0.6690164072      -45.5075344215
        0.5127693606        0.6840754383      -44.7092504302
        0.5127693606        0.6991344694      -43.0425461240
        0.5127693606        0.7141935006      -40.3894331770
        0.5127693606        0.7292525317      -36.7780516897
        0.5127693606        0.7443115628      -32.3882409633
        0.5127693606        0.7593705939      -27.5181910467
        0.5127693606        0.7744296250      -22.5222029196
        0.5127693606        0.7894886561      -17.7404524496
        0.5127693606        0.8045476872      -13.4422130847
        0.5127693606        0.8196067183       -9.7953718506
        0.5127693606        0.8346657494       -6.8635516022
        0.5127693606        0.8497247806       -4.6237238490
        0.5127693606        0.8647838117       -2.9940927950
        0.5127693606        0.8798428428       -1.8631149636
        0.5127693606        0.8949018739       -1.1135620630
        0.5127693606        0.9099609050       -0.6388382636
        0.5127693606        0.9250199361       -0.3514456625
        0.5127693606        0.9400789672       -0.1851851023
        0.5127693606        0.9551379983       -0.0933414803
        0.5127693606        0.9701970294       -0.0449508545
        0.5127693606        0.9852560606       -0.0206635378
        0.5127693606        1.0003150917       -0.0090638512
        0.5127693606        1.0153741228       -0.0037948123
        0.5127693606        1.0304331539       -0.0015179767
        0.5127693606        1.0454921850       -0.0005810146
        0.5127693606        1.0605512161       -0.0002131593
        0.5127693606        1.0756102472       -0.0000750685
        0.5127693606        1.0906692783       -0.0000254086
        0.5127693606        1.1057283094       -0.0000082603
        0.5127693606        1.1207873406       -0.0000025798
        0.5127693606        1.1358463717        0.0000000000
        0.5127693606        1.1509054028        0.0000000000
        0.5127693606        1.1659644339        0.0000000000
        0.5127693606        1.1810234650        0.0000000000
        0.5127693606        1.1960824961        0.0000000000
        0.5127693606        1.2111415272        0.0000000000
        0.5127693606        1.2262005583        0.0000000000
        0.5127693606        1.2412595894        0.0000000000
        0.5127693606        1.2563186206        0.0000000000
        0.5127693606        1.2713776517        0.0000000000
        0.5127693606        1.2864366828        0.0000000000
        0.5127693606        1.3014957139        0.0000000000
        0.5127693606        1.3165547450        0.0000000000
        0.5127693606        1.3316137761        0.0000000000
        0.5127693606        1.3466728072        0.0000000000
        0.5127693606        1.3617318383        0.0000000000
        0.5127693606        1.3767908694        0.0000000000
        0.5127693606        1.3918499006        0.0000000000
        0.5127693606        1.4069089317        0.0000000000
        0.5127693606        1.4219679628        0.0000000000
        0.5127693606        1.4370269939        0.0000000000
        0.5127693606        1.4520860250        0.0000000000
        0.5127693606        1.4671450561        0.0000000000
        0.5127693606        1.4822040872        0.0000000000
        0.5127693606        1.4972631183        0.0000000000
        0.5127693606        1.5123221494        0.0000000000
        0.5127693606        1.5273811806        0.0000000000
        0.5127693606        1.5424402117        0.0000000000
        0.5127693606        1.5574992428        0.0000000000
        0.5127693606        1.5725582739        0.0000000000
        0.5127693606        1.5876173050        0.0000000000

        0.5287449994        0.0967732250       -0.0443531749
        0.5287449994        0.1118322561       -0.1192528046
        0.5287449994        0.1268912872       -0.2943895165
        0.5287449994        0.1419503183       -0.6676955833
        0.5287449994        0.1570093494       -1.3925502310
        0.5287449994        0.1720683806       -2.6736518369
        0.5287449994        0.1871274117       -4.7326055194
        0.5287449994        0.2021864428       -7.7384038181
        0.5287449994        0.2172454739      -11.7194823127
        0.5287449994        0.2323045050      -16.4977651755
        0.5287449994        0.2473635361      -21.6914148097
        0.5287449994        0.2624225672      -26.8069930853
        0.5287449994        0.2774815983      -31.3912274002
        0.5287449994        0.2925406294      -35.1702188939
        0.5287449994        0.3075996606      -38.1044756264
        0.5287449994        0.3226586917      -40.3370376361
        0.5287449994        0.3377177228      -42.0759983874
        0.5287449994        0.3527767539      -43.4856504897
        0.5287449994        0.3678357850      -44.6414145180
        0.5287449994        0.3828948161      -45.5527748182
        0.5287449994        0.3979538472      -46.2164435217
        0.5287449994        0.4130128783      -46.6554580164
        0.5287449994        0.4280719094      -46.9237262909
        0.5287449994        0.4431309406      -47.0843315067
        0.5287449994        0.4581899717      -47.1828786964
        0.5287449994        0.4732490028      -47.2321503669
        0.5287449994        0.4883080339      -47.2126029960
        0.5287449994        0.5033670650      -47.0853487803
        0.5287449994        0.5184260961      -46.8121820961
        0.5287449994        0.5334851272      -46.3771516324
        0.5287449994        0.5485441583      -45.8034188974
        0.5287449994        0.5636031894      -45.1587486897
        0.5287449994        0.5786622206      -44.5453644958
        0.5287449994        0.5937212517      -44.0752832804
        0.5287449994        0.6087802828      -43.8377825683
        0.5287449994        0.6238393139      -43.8679220095
        0.5287449994        0.6388983450      -44.1233766442
        0.5287449994        0.6539573761      -44.4740774076
        0.5287449994        0.6690164072      -44.7083655696
        0.5287449994        0.6840754383      -44.5597561619
        0.5287449994        0.6991344694      -43.7555418645
        0.5287449994        0.7141935006      -42.0797457737
        0.5287449994        0.7292525317      -39.4323993526
        0.5287449994        0.7443115628      -35.8633369239
        0.5287449994        0.7593705939      -31.5667574751
        0.5287449994        0.7744296250      -26.8388578682
        0.5287449994        0.7894886561      -22.0150112827
        0.5287449994        0.8045476872      -17.4075787045
        0.5287449994        0.8196067183      -13.2602974718
        0.5287449994        0.8346657494       -9.7257679026
        0.5287449994        0.8497247806       -6.8644969109
        0.5287449994        0.8647838117       -4.6595667609
        0.5287449994        0.8798428428       -3.0397178340
        0.5287449994        0.8949018739       -1.9041937434
        0.5287449994        0.9099609050       -1.1443096195
        0.5287449994        0.9250199361       -0.6589081859
        0.5287449994        0.9400789672       -0.3630913136
        0.5287449994        0.9551379983       -0.1912549117
        0.5287449994        0.9701970294       -0.0962137387
        0.5287449994        0.9852560606       -0.0462089200
        0.5287449994        1.0003150917       -0.0211928608
        0.5287449994        1.0153741228       -0.0092901025
        0.5287449994        1.0304331539       -0.0038979111
        0.5287449994        1.0454921850       -0.0015679298
        0.5287449994        1.0605512161       -0.0006055243
        0.5287449994        1.0756102472       -0.0002247112
        0.5287449994        1.0906692783       -0.0000801503
        0.5287449994        1.1057283094       -0.0000274484
        0.5287449994        1.1207873406       -0.0000090172
        0.5287449994        1.1358463717       -0.0000028350
        0.5287449994        1.1509054028        0.0000000000
        0.5287449994        1.1659644339        0.0000000000
        0.5287449994        1.1810234650        0.0000000000
        0.5287449994        1.1960824961        0.0000000000
        0.5287449994        1.2111415272        0.0000000000
        0.5287449994        1.2262005583        0.0000000000
        0.5287449994        1.2412595894        0.0000000000
        0.5287449994        1.2563186206        0.0000000000
        0.5287449994        1.2713776517        0.0000000000
        0.5287449994        1.2864366828        0.0000000000
        0.5287449994        1.3014957139        0.0000000000
        0.5287449994        1.3165547450        0.0000000000
        0.5287449994        1.3316137761        0.0000000000
        0.5287449994        1.3466728072        0.0000000000
        0.5287449994        1.3617318383        0.0000000000
        0.5287449994        1.3767908694        0.0000000000
        0.5287449994        1.3918499006        0.0000000000
        0.5287449994        1.4069089317        0.0000000000
        0.5287449994        1.4219679628        0.0000000000
        0.5287449994        1.4370269939        0.0000000000
        0.5287449994        1.4520860250        0.0000000000
        0.5287449994        1.4671450561        0.0000000000
        0.5287449994        1.4822040872        0.0000000000
        0.5287449994        1.4972631183        0.0000000000
        0.5287449994        1.5123221494        0.0000000000
        0.5287449994        1.5273811806        0.0000000000
        0.5287449994        1.5424402117        0.0000000000
        0.5287449994        1.5574992428        0.0000000000
        0.5287449994        1.5725582739        0.0000000000
        0.5287449994        1.5876173050        0.0000000000

        0.5447206381        0.0967732250       -0.0292362120
        0.5447206381        0.1118322561       -0.0790719750
        0.5447206381        0.1268912872       -0.1964814118
        0.5447206381        0.1419503183       -0.4489284491
        0.5447206381        0.1570093494       -0.9441722223
        0.5447206381        0.1720683806       -1.8303955285
        0.5447206381        0.1871274117       -3.2768005406
        0.5447206381        0.2021864428       -5.4302139144
        0.5447206381        0.2172454739       -8.3568533491
        0.5447206381        0.2323045050      -11.9942945941
        0.5447206381        0.2473635361      -16.1441074980
        0.5447206381        0.2624225672      -20.5202770643
        0.5447206381        0.2774815983      -24.8365368843
        0.5447206381        0.2925406294      -28.8880730004
        0.5447206381        0.3075996606      -32.5830092643
        0.5447206381        0.3226586917      -35.9109904394
        0.5447206381        0.3377177228      -38.8779609200
        0.5447206381        0.3527767539      -41.4560667976
        0.5447206381        0.3678357850      -43.5810171222
        0.5447206381        0.3828948161      -45.1913322735
        0.5447206381        0.3979538472      -46.2752851967
        0.5447206381        0.4130128783      -46.8916201233
        0.5447206381        0.4280719094      -47.1536330275
        0.5447206381        0.4431309406      -47.1909253222
        0.5447206381        0.4581899717      -47.1117261511
        0.5447206381        0.4732490028      -46.9808528470
        0.5447206381        0.4883080339      -46.8159363932
        0.5447206381        0.5033670650      -46.5975823172
        0.5447206381        0.5184260961      -46.2884139582
        0.5447206381        0.5334851272      -45.8564125914
        0.5447206381        0.5485441583      -45.2965818732
        0.5447206381        0.5636031894      -44.6436378526
        0.5447206381        0.5786622206      -43.9705260877
        0.5447206381        0.5937212517      -43.3731426995
        0.5447206381        0.6087802828      -42.9467852045
        0.5447206381        0.6238393139      -42.7607319147
        0.5447206381        0.6388983450      -42.8344872902
        0.5447206381        0.6539573761      -43.1173409496
        0.5447206381        0.6690164072      -43.4755541424
        0.5447206381        0.6840754383      -43.6962157288
        0.5447206381        0.6991344694      -43.5165183956
        0.5447206381        0.7141935006      -42.6777571426
        0.5447206381        0.7292525317      -40.9893285362
        0.5447206381        0.7443115628      -38.3798040012
        0.5447206381        0.7593705939      -34.9165993874
        0.5447206381        0.7744296250      -30.7898917872
        0.5447206381        0.7894886561      -26.2705321767
        0.5447206381        0.8045476872      -21.6579789782
        0.5447206381        0.8196067183      -17.2322073291
        0.5447206381        0.8346657494      -13.2178374604
        0.5447206381        0.8497247806       -9.7637564269
        0.5447206381        0.8647838117       -6.9383616353
        0.5447206381        0.8798428428       -4.7382395075
        0.5447206381        0.8949018739       -3.1060400215
        0.5447206381        0.9099609050       -1.9521126881
        0.5447206381        0.9250199361       -1.1748353065
        0.5447206381        0.9400789672       -0.6762872248
        0.5447206381        0.9551379983       -0.3720435603
        0.5447206381        0.9701970294       -0.1955198815
        0.5447206381        0.9852560606       -0.0981762871
        0.5447206381        1.0003150917       -0.0471402168
        0.5447206381        1.0153741228       -0.0216723817
        0.5447206381        1.0304331539       -0.0095543571
        0.5447206381        1.0454921850       -0.0040443837
        0.5447206381        1.0605512161       -0.0016451620
        0.5447206381        1.0756102472       -0.0006431205
        0.5447206381        1.0906692783       -0.0002414472
        0.5447206381        1.1057283094       -0.0000869315
        0.5447206381        1.1207873406       -0.0000299754
        0.5447206381        1.1358463717       -0.0000098807
        0.5447206381        1.1509054028       -0.0000031097
        0.5447206381        1.1659644339        0.0000000000
        0.5447206381        1.1810234650        0.0000000000
        0.5447206381        1.1960824961        0.0000000000
        0.5447206381        1.2111415272        0.0000000000
        0.5447206381        1.2262005583        0.0000000000
        0.5447206381        1.2412595894        0.0000000000
        0.5447206381        1.2563186206        0.0000000000
        0.5447206381        1.2713776517        0.0000000000
        0.5447206381        1.2864366828        0.0000000000
        0.5447206381        1.3014957139        0.0000000000
        0.5447206381        1.3165547450        0.0000000000
        0.5447206381        1.3316137761        0.0000000000
        0.5447206381        1.3466728072        0.0000000000
        0.5447206381        1.3617318383        0.0000000000
        0.5447206381        1.3767908694        0.0000000000
        0.5447206381        1.3918499006        0.0000000000
        0.5447206381        1.4069089317        0.0000000000
        0.5447206381        1.4219679628        0.0000000000
        0.5447206381        1.4370269939        0.0000000000
        0.5447206381        1.4520860250        0.0000000000
        0.5447206381        1.4671450561        0.0000000000
        0.5447206381        1.4822040872        0.0000000000
        0.5447206381        1.4972631183        0.0000000000
        0.5447206381        1.5123221494        0.0000000000
        0.5447206381        1.5273811806        0.0000000000
        0.5447206381        1.5424402117        0.0000000000
        0.5447206381        1.5574992428        0.0000000000
        0.5447206381        1.5725582739        0.0000000000
        0.5447206381        1.5876173050        0.0000000000

        0.5606962768        0.0967732250       -0.0177621101
        0.5606962768        0.1118322561       -0.0483547056
        0.5606962768        0.1268912872       -0.1210415203
        0.5606962768        0.1419503183       -0.2788875542
        0.5606962768        0.1570093494       -0.5922445260
        0.5606962768        0.1720683806       -1.1611923142
        0.5606962768        0.1871274117       -2.1068253409
        0.5606962768        0.2021864428       -3.5479398927
        0.5606962768        0.2172454739       -5.5673603278
        0.5606962768        0.2323045050       -8.1815596612
        0.5606962768        0.2473635361      -11.3309012374
        0.5606962768        0.2624225672      -14.8993924701
        0.5606962768        0.2774815983      -18.7544945825
        0.5606962768        0.2925406294      -22.7818544393
        0.5606962768        0.3075996606      -26.8911424109
        0.5606962768        0.3226586917      -30.9900373196
        0.5606962768        0.3377177228      -34.9492671549
        0.5606962768        0.3527767539      -38.5913560529
        0.5606962768        0.3678357850      -41.7199865707
        0.5606962768        0.3828948161      -44.1772827172
        0.5606962768        0.3979538472      -45.8960121563
        0.5606962768        0.4130128783      -46.9175887319
        0.5606962768        0.4280719094      -47.3695696418
        0.5606962768        0.4431309406      -47.4191024562
        0.5606962768        0.4581899717      -47.2261962535
        0.5606962768        0.4732490028      -46.9126036040
        0.5606962768        0.4883080339      -46.5496169137
        0.5606962768        0.5033670650      -46.1610301688
        0.5606962768        0.5184260961      -45.7367567972
        0.5606962768        0.5334851272      -45.2530849049
        0.5606962768        0.5485441583      -44.6941119342
        0.5606962768        0.5636031894      -44.0674698245
        0.5606962768        0.5786622206      -43.4094639036
        0.5606962768        0.5937212517      -42.7799564583
        0.5606962768        0.6087802828      -42.2513118185
        0.5606962768        0.6238393139      -41.8947468002
        0.5606962768        0.6388983450      -41.7632359955
        0.5606962768        0.6539573761      -41.8688397720
        0.5606962768        0.6690164072      -42.1577729813
        0.5606962768        0.6840754383      -42.4948648739
        0.5606962768        0.6991344694      -42.6713630214
        0.5606962768        0.7141935006      -42.4412538702
        0.5606962768        0.7292525317      -41.5762692444
        0.5606962768        0.7443115628      -39.9195806816
        0.5606962768        0.7593705939      -37.4200241467
        0.5606962768        0.7744296250      -34.1397232988
        0.5606962768        0.7894886561      -30.2390762870
        0.5606962768        0.8045476872      -25.9476771888
        0.5606962768        0.8196067183      -21.5285278169
        0.5606962768        0.8346657494      -17.2406907561
        0.5606962768        0.8497247806      -13.3053328543
        0.5606962768        0.8647838117       -9.8807685954
        0.5606962768        0.8798428428       -7.0509925185
        0.5606962768        0.8949018739       -4.8286445316
        0.5606962768        0.9099609050       -3.1692673845
        0.5606962768        0.9250199361       -1.9913582809
        0.5606962768        0.9400789672       -1.1967707296
        0.5606962768        0.9551379983       -0.6876148169
        0.5606962768        0.9701970294       -0.3777430958
        0.5606962768        0.9852560606       -0.1985467049
        0.5606962768        1.0003150917       -0.0999638438
        0.5606962768        1.0153741228       -0.0482751184
        0.5606962768        1.0304331539       -0.0223883848
        0.5606962768        1.0454921850       -0.0099780361
        0.5606962768        1.0605512161       -0.0042735411
        0.5606962768        1.0756102472       -0.0017576689
        0.5606962768        1.0906692783       -0.0006933577
        0.5606962768        1.1057283094       -0.0002619213
        0.5606962768        1.1207873406       -0.0000946205
        0.5606962768        1.1358463717       -0.0000326467
        0.5606962768        1.1509054028       -0.0000107500
        0.5606962768        1.1659644339       -0.0000033744
        0.5606962768        1.1810234650       -0.0000010111
        0.5606962768        1.1960824961        0.0000000000
        0.5606962768        1.2111415272        0.0000000000
        0.5606962768        1.2262005583        0.0000000000
        0.5606962768        1.2412595894        0.0000000000
        0.5606962768        1.2563186206        0.0000000000
        0.5606962768        1.2713776517        0.0000000000
        0.5606962768        1.2864366828        0.0000000000
        0.5606962768        1.3014957139        0.0000000000
        0.5606962768        1.3165547450        0.0000000000
        0.5606962768        1.3316137761        0.0000000000
        0.5606962768        1.3466728072        0.0000000000
        0.5606962768        1.3617318383        0.0000000000
        0.5606962768        1.3767908694        0.0000000000
        0.5606962768        1.3918499006        0.0000000000
        0.5606962768        1.4069089317        0.0000000000
        0.5606962768        1.4219679628        0.0000000000
        0.5606962768        1.4370269939        0.0000000000
        0.5606962768        1.4520860250        0.0000000000
        0.5606962768        1.4671450561        0.0000000000
        0.5606962768        1.4822040872        0.0000000000
        0.5606962768        1.4972631183        0.0000000000
        0.5606962768        1.5123221494        0.0000000000
        0.5606962768        1.5273811806        0.0000000000
        0.5606962768        1.5424402117        0.0000000000
        0.5606962768        1.5574992428        0.0000000000
        0.5606962768        1.5725582739        0.0000000000
        0.5606962768        1.5876173050        0.0000000000

        0.5766719155        0.0967732250       -0.0099243578
        0.5766719155        0.1118322561       -0.0272166738
        0.5766719155        0.1268912872       -0.0687007113
        0.5766719155        0.1419503183       -0.1598251382
        0.5766719155        0.1570093494       -0.3432554551
        0.5766719155        0.1720683806       -0.6820731041
        0.5766719155        0.1871274117       -1.2575586911
        0.5766719155        0.2021864428       -2.1593376335
        0.5766719155        0.2172454739       -3.4694646506
        0.5766719155        0.2323045050       -5.2468236848
        0.5766719155        0.2473635361       -7.5200253329
        0.5766719155        0.2624225672      -10.2923601403
        0.5766719155        0.2774815983      -13.5526625371
        0.5766719155        0.2925406294      -17.2784531670
        0.5766719155        0.3075996606      -21.4207232326
        0.5766719155        0.3226586917      -25.8742328707
        0.5766719155        0.3377177228      -30.4534596251
        0.5766719155        0.3527767539      -34.8982254512
        0.5766719155        0.3678357850      -38.9183677063
        0.5766719155        0.3828948161      -42.2624086908
        0.5766719155        0.3979538472      -44.7788700524
        0.5766719155        0.4130128783      -46.4428489345
        0.5766719155        0.4280719094      -47.3409748208
        0.5766719155        0.4431309406      -47.6290612902
        0.5766719155        0.4581899717      -47.4847818712
        0.5766719155        0.4732490028      -47.0713207686
        0.5766719155        0.4883080339      -46.5166169292
        0.5766719155        0.5033670650      -45.9058962273
        0.5766719155        0.5184260961      -45.2842615338
        0.5766719155        0.5334851272      -44.6668218504
        0.5766719155        0.5485441583      -44.0528756701
        0.5766719155        0.5636031894      -43.4393427081
        0.5766719155        0.5786622206      -42.8299544291
        0.5766719155        0.5937212517      -42.2403975866
        0.5766719155        0.6087802828      -41.7016085909
        0.5766719155        0.6238393139      -41.2607562355
        0.5766719155        0.6388983450      -40.9747738141
        0.5766719155        0.6539573761      -40.8911507555
        0.5766719155        0.6690164072      -41.0182892470
        0.5766719155        0.6840754383      -41.2980500424
        0.5766719155        0.6991344694      -41.5965899088
        0.5766719155        0.7141935006      -41.7215582943
        0.5766719155        0.7292525317      -41.4596911285
        0.5766719155        0.7443115628      -40.6196648238
        0.5766719155        0.7593705939      -39.0667015404
        0.5766719155        0.7744296250      -36.7439179886
        0.5766719155        0.7894886561      -33.6820009843
        0.5766719155        0.8045476872      -29.9988968794
        0.5766719155        0.8196067183      -25.8879728922
        0.5766719155        0.8346657494      -21.5926620315
        0.5766719155        0.8497247806      -17.3700664695
        0.5766719155        0.8647838117      -13.4517740689
        0.5766719155        0.8798428428      -10.0122299450
        0.5766719155        0.8949018739       -7.1518870113
        0.5766719155        0.9099609050       -4.8966330597
        0.5766719155        0.9250199361       -3.2102081298
        0.5766719155        0.9400789672       -2.0140981047
        0.5766719155        0.9551379983       -1.2092729577
        0.5766719155        0.9701970294       -0.6951719171
        0.5766719155        0.9852560606       -0.3830085356
        0.5766719155        1.0003150917       -0.2024814830
        0.5766719155        1.0153741228       -0.1028197154
        0.5766719155        1.0304331539       -0.0501804778
        0.5766719155        1.0454921850       -0.0235356055
        0.5766719155        1.0605512161       -0.0106003733
        0.5766719155        1.0756102472       -0.0045790937
        0.5766719155        1.0906692783       -0.0018943901
        0.5766719155        1.1057283094       -0.0007495104
        0.5766719155        1.1207873406       -0.0002832983
        0.5766719155        1.1358463717       -0.0001022244
        0.5766719155        1.1509054028       -0.0000352056
        0.5766719155        1.1659644339       -0.0000115699
        0.5766719155        1.1810234650       -0.0000036324
        0.5766719155        1.1960824961       -0.0000010907
        0.5766719155        1.2111415272        0.0000000000
        0.5766719155        1.2262005583        0.0000000000
        0.5766719155        1.2412595894        0.0000000000
        0.5766719155        1.2563186206        0.0000000000
        0.5766719155        1.2713776517        0.0000000000
        0.5766719155        1.2864366828        0.0000000000
        0.5766719155        1.3014957139        0.0000000000
        0.5766719155        1.3165547450        0.0000000000
        0.5766719155        1.3316137761        0.0000000000
        0.5766719155        1.3466728072        0.0000000000
        0.5766719155        1.3617318383        0.0000000000
        0.5766719155        1.3767908694        0.0000000000
        0.5766719155        1.3918499006        0.0000000000
        0.5766719155        1.4069089317        0.0000000000
        0.5766719155        1.4219679628        0.0000000000
        0.5766719155        1.4370269939        0.0000000000
        0.5766719155        1.4520860250        0.0000000000
        0.5766719155        1.4671450561        0.0000000000
        0.5766719155        1.4822040872        0.0000000000
        0.5766719155        1.4972631183        0.0000000000
        0.5766719155        1.5123221494        0.0000000000
        0.5766719155        1.5273811806        0.0000000000
        0.5766719155        1.5424402117        0.0000000000
        0.5766719155        1.5574992428        0.0000000000
        0.5766719155        1.5725582739        0.0000000000
        0.5766719155        1.5876173050        0.0000000000

        0.5926475542        0.0967732250       -0.0050927145
        0.5926475542        0.1118322561       -0.0140832894
        0.5926475542        0.1268912872       -0.0358931068
        0.5926475542        0.1419503183       -0.0844475127
        0.5926475542        0.1570093494       -0.1838063845
        0.5926475542        0.1720683806       -0.3711395686
        0.5926475542        0.1871274117       -0.6977013284
        0.5926475542        0.2021864428       -1.2266644038
        0.5926475542        0.2172454739       -2.0282804833
        0.5926475542        0.2323045050       -3.1748134949
        0.5926475542        0.2473635361       -4.7380679035
        0.5926475542        0.2624225672       -6.7894952044
        0.5926475542        0.2774815983       -9.3978248433
        0.5926475542        0.2925406294      -12.6162203491
        0.5926475542        0.3075996606      -16.4548307487
        0.5926475542        0.3226586917      -20.8455209039
        0.5926475542        0.3377177228      -25.6168289236
        0.5926475542        0.3527767539      -30.4990018521
        0.5926475542        0.3678357850      -35.1666595823
        0.5926475542        0.3828948161      -39.3064125510
        0.5926475542        0.3979538472      -42.6823242856
        0.5926475542        0.4130128783      -45.1739223274
        0.5926475542        0.4280719094      -46.7777564280
        0.5926475542        0.4431309406      -47.5818343397
        0.5926475542        0.4581899717      -47.7303979448
        0.5926475542        0.4732490028      -47.3922271317
        0.5926475542        0.4883080339      -46.7365089513
        0.5926475542        0.5033670650      -45.9148238481
        0.5926475542        0.5184260961      -45.0480272835
        0.5926475542        0.5334851272      -44.2188472952
        0.5926475542        0.5485441583      -43.4711040467
        0.5926475542        0.5636031894      -42.8149293729
        0.5926475542        0.5786622206      -42.2367715498
        0.5926475542        0.5937212517      -41.7136755125
        0.5926475542        0.6087802828      -41.2306514191
        0.5926475542        0.6238393139      -40.7961838998
        0.5926475542        0.6388983450      -40.4471348676
        0.5926475542        0.6539573761      -40.2361506436
        0.5926475542        0.6690164072      -40.2038400440
        0.5926475542        0.6840754383      -40.3483938119
        0.5926475542        0.6991344694      -40.6079753878
        0.5926475542        0.7141935006      -40.8632259249
        0.5926475542        0.7292525317      -40.9553294350
        0.5926475542        0.7443115628      -40.7093331807
        0.5926475542        0.7593705939      -39.9563167683
        0.5926475542        0.7744296250      -38.5554517313
        0.5926475542        0.7894886561      -36.4191045655
        0.5926475542        0.8045476872      -33.5384899970
        0.5926475542        0.8196067183      -30.0001265926
        0.5926475542        0.8346657494      -25.9825050552
        0.5926475542        0.8497247806      -21.7298306321
        0.5926475542        0.8647838117      -17.5099239812
        0.5926475542        0.8798428428      -13.5692590461
        0.5926475542        0.8949018739      -10.0971447748
        0.5926475542        0.9099609050       -7.2058700448
        0.5926475542        0.9250199361       -4.9281305983
        0.5926475542        0.9400789672       -3.2290688856
        0.5926475542        0.9551379983       -2.0276971872
        0.5926475542        0.9701970294       -1.2212034712
        0.5926475542        0.9852560606       -0.7060828058
        0.5926475542        1.0003150917       -0.3922688997
        0.5926475542        1.0153741228       -0.2094923686
        0.5926475542        1.0304331539       -0.1075315072
        0.5926475542        1.0454921850       -0.0530079239
        0.5926475542        1.0605512161       -0.0250632970
        0.5926475542        1.0756102472       -0.0113501538
        0.5926475542        1.0906692783       -0.0049164002
        0.5926475542        1.1057283094       -0.0020347834
        0.5926475542        1.1207873406       -0.0008041782
        0.5926475542        1.1358463717       -0.0003034406
        0.5926475542        1.1509054028       -0.0001093443
        0.5926475542        1.1659644339       -0.0000376450
        0.5926475542        1.1810234650       -0.0000123961
        0.5926475542        1.1960824961       -0.0000039086
        0.5926475542        1.2111415272       -0.0000011791
        0.5926475542        1.2262005583        0.0000000000
        0.5926475542        1.2412595894        0.0000000000
        0.5926475542        1.2563186206        0.0000000000
        0.5926475542        1.2713776517        0.0000000000
        0.5926475542        1.2864366828        0.0000000000
        0.5926475542        1.3014957139        0.0000000000
        0.5926475542        1.3165547450        0.0000000000
        0.5926475542        1.3316137761        0.0000000000
        0.5926475542        1.3466728072        0.0000000000
        0.5926475542        1.3617318383        0.0000000000
        0.5926475542        1.3767908694        0.0000000000
        0.5926475542        1.3918499006        0.0000000000
        0.5926475542        1.4069089317        0.0000000000
        0.5926475542        1.4219679628        0.0000000000
        0.5926475542        1.4370269939        0.0000000000
        0.5926475542        1.4520860250        0.0000000000
        0.5926475542        1.4671450561        0.0000000000
        0.5926475542        1.4822040872        0.0000000000
        0.5926475542        1.4972631183        0.0000000000
        0.5926475542        1.5123221494        0.0000000000
        0.5926475542        1.5273811806        0.0000000000
        0.5926475542        1.5424402117        0.0000000000
        0.5926475542        1.5574992428        0.0000000000
        0.5926475542        1.5725582739        0.0000000000
        0.5926475542        1.5876173050        0.0000000000

        0.6086231929        0.0967732250       -0.0023985490
        0.6086231929        0.1118322561       -0.0066969859
        0.6086231929        0.1268912872       -0.0172613286
        0.6086231929        0.1419503183       -0.0411573647
        0.6086231929        0.1570093494       -0.0910291194
        0.6086231929        0.1720683806       -0.1874076481
        0.6086231929        0.1871274117       -0.3607279643
        0.6086231929        0.2021864428       -0.6526791566
        0.6086231929        0.2172454739       -1.1170815636
        0.6086231929        0.2323045050       -1.8210362071
        0.6086231929        0.2473635361       -2.8466712860
        0.6086231929        0.2624225672       -4.2917501331
        0.6086231929        0.2774815983       -6.2645176010
        0.6086231929        0.2925406294       -8.8670970676
        0.6086231929        0.3075996606      -12.1653777293
        0.6086231929        0.3226586917      -16.1517263974
        0.6086231929        0.3377177228      -20.7155085085
        0.6086231929        0.3527767539      -25.6383092127
        0.6086231929        0.3678357850      -30.6219906479
        0.6086231929        0.3828948161      -35.3420882645
        0.6086231929        0.3979538472      -39.5066070389
        0.6086231929        0.4130128783      -42.8997217223
        0.6086231929        0.4280719094      -45.4009717097
        0.6086231929        0.4431309406      -46.9841096641
        0.6086231929        0.4581899717      -47.7058891619
        0.6086231929        0.4732490028      -47.6915875377
        0.6086231929        0.4883080339      -47.1171982415
        0.6086231929        0.5033670650      -46.1855362026
        0.6086231929        0.5184260961      -45.0967737178
        0.6086231929        0.5334851272      -44.0189475511
        0.6086231929        0.5485441583      -43.0659554174
        0.6086231929        0.5636031894      -42.2886269332
        0.6086231929        0.5786622206      -41.6809282035
        0.6086231929        0.5937212517      -41.1999139011
        0.6086231929        0.6087802828      -40.7941897807
        0.6086231929        0.6238393139      -40.4313300690
        0.6086231929        0.6388983450      -40.1128471266
        0.6086231929        0.6539573761      -39.8697556648
        0.6086231929        0.6690164072      -39.7418655228
        0.6086231929        0.6840754383      -39.7528310124
        0.6086231929        0.6991344694      -39.8932449596
        0.6086231929        0.7141935006      -40.1155048312
        0.6086231929        0.7292525317      -40.3349962985
        0.6086231929        0.7443115628      -40.4311368344
        0.6086231929        0.7593705939      -40.2494161282
        0.6086231929        0.7744296250      -39.6131547538
        0.6086231929        0.7894886561      -38.3522518084
        0.6086231929        0.8045476872      -36.3453568583
        0.6086231929        0.8196067183      -33.5604691782
        0.6086231929        0.8346657494      -30.0764784302
        0.6086231929        0.8497247806      -26.0763449720
        0.6086231929        0.8647838117      -21.8148664252
        0.6086231929        0.8798428428      -17.5723249915
        0.6086231929        0.8949018739      -13.6069999658
        0.6086231929        0.9099609050      -10.1170237753
        0.6086231929        0.9250199361       -7.2184341207
        0.6086231929        0.9400789672       -4.9422480205
        0.6086231929        0.9551379983       -3.2486060916
        0.6086231929        0.9701970294       -2.0514988939
        0.6086231929        0.9852560606       -1.2454694372
        0.6086231929        1.0003150917       -0.7271248817
        0.6086231929        1.0153741228       -0.4081131012
        0.6086231929        1.0304331539       -0.2200272441
        0.6086231929        1.0454921850       -0.1137998791
        0.6086231929        1.0605512161       -0.0563834455
        0.6086231929        1.0756102472       -0.0267256727
        0.6086231929        1.0906692783       -0.0121069247
        0.6086231929        1.1057283094       -0.0052385786
        0.6086231929        1.1207873406       -0.0021647932
        0.6086231929        1.1358463717       -0.0008546151
        0.6086231929        1.1509054028       -0.0003225161
        0.6086231929        1.1659644339       -0.0001164383
        0.6086231929        1.1810234650       -0.0000402578
        0.6086231929        1.1960824961       -0.0000133414
        0.6086231929        1.2111415272       -0.0000042366
        0.6086231929        1.2262005583       -0.0000012898
        0.6086231929        1.2412595894        0.0000000000
        0.6086231929        1.2563186206        0.0000000000
        0.6086231929        1.2713776517        0.0000000000
        0.6086231929        1.2864366828        0.0000000000
        0.6086231929        1.3014957139        0.0000000000
        0.6086231929        1.3165547450        0.0000000000
        0.6086231929        1.3316137761        0.0000000000
        0.6086231929        1.3466728072        0.0000000000
        0.6086231929        1.3617318383        0.0000000000
        0.6086231929        1.3767908694        0.0000000000
        0.6086231929        1.3918499006        0.0000000000
        0.6086231929        1.4069089317        0.0000000000
        0.6086231929        1.4219679628        0.0000000000
        0.6086231929        1.4370269939        0.0000000000
        0.6086231929        1.4520860250        0.0000000000
        0.6086231929        1.4671450561        0.0000000000
        0.6086231929        1.4822040872        0.0000000000
        0.6086231929        1.4972631183        0.0000000000
        0.6086231929        1.5123221494        0.0000000000
        0.6086231929        1.5273811806        0.0000000000
        0.6086231929        1.5424402117        0.0000000000
        0.6086231929        1.5574992428        0.0000000000
        0.6086231929        1.5725582739        0.0000000000
        0.6086231929        1.5876173050        0.0000000000

        0.6245988317        0.0967732250       -0.0010368198
        0.6245988317        0.1118322561       -0.0029276802
        0.6245988317        0.1268912872       -0.0076474963
        0.6245988317        0.1419503183       -0.0185291668
        0.6245988317        0.1570093494       -0.0417853236
        0.6245988317        0.1720683806       -0.0880838952
        0.6245988317        0.1871274117       -0.1744864287
        0.6245988317        0.2021864428       -0.3268022604
        0.6245988317        0.2172454739       -0.5825920477
        0.6245988317        0.2323045050       -0.9950568978
        0.6245988317        0.2473635361       -1.6373830724
        0.6245988317        0.2624225672       -2.6054983896
        0.6245988317        0.2774815983       -4.0152251004
        0.6245988317        0.2925406294       -5.9891783173
        0.6245988317        0.3075996606       -8.6313591012
        0.6245988317        0.3226586917      -11.9934598889
        0.6245988317        0.3377177228      -16.0436223042
        0.6245988317        0.3527767539      -20.6509072413
        0.6245988317        0.3678357850      -25.5937961539
        0.6245988317        0.3828948161      -30.5905752942
        0.6245988317        0.3979538472      -35.3402564884
        0.6245988317        0.4130128783      -39.5611954942
        0.6245988317        0.4280719094      -43.0209825664
        0.6245988317        0.4431309406      -45.5589547707
        0.6245988317        0.4581899717      -47.1046115321
        0.6245988317        0.4732490028      -47.6903409948
        0.6245988317        0.4883080339      -47.4511574887
        0.6245988317        0.5033670650      -46.6044073740
        0.6245988317        0.5184260961      -45.4097476225
        0.6245988317        0.5334851272      -44.1190164613
        0.6245988317        0.5485441583      -42.9306316472
        0.6245988317        0.5636031894      -41.9615117649
        0.6245988317        0.5786622206      -41.2431963711
        0.6245988317        0.5937212517      -40.7409903340
        0.6245988317        0.6087802828      -40.3876691338
        0.6245988317        0.6238393139      -40.1184002896
        0.6245988317        0.6388983450      -39.8937443633
        0.6245988317        0.6539573761      -39.7044206632
        0.6245988317        0.6690164072      -39.5618351407
        0.6245988317        0.6840754383      -39.4848530648
        0.6245988317        0.6991344694      -39.4906262994
        0.6245988317        0.7141935006      -39.5882117238
        0.6245988317        0.7292525317      -39.7676031256
        0.6245988317        0.7443115628      -39.9807159116
        0.6245988317        0.7593705939      -40.1220632834
        0.6245988317        0.7744296250      -40.0247134561
        0.6245988317        0.7894886561      -39.4830535029
        0.6245988317        0.8045476872      -38.2996319852
        0.6245988317        0.8196067183      -36.3394454319
        0.6245988317        0.8346657494      -33.5712523787
        0.6245988317        0.8497247806      -30.0827577674
        0.6245988317        0.8647838117      -26.0677434330
        0.6245988317        0.8798428428      -21.7912187702
        0.6245988317        0.8949018739      -17.5419590005
        0.6245988317        0.9099609050      -13.5830423776
        0.6245988317        0.9250199361      -10.1115822831
        0.6245988317        0.9400789672       -7.2370380953
        0.6245988317        0.9551379983       -4.9817311365
        0.6245988317        0.9701970294       -3.2994608543
        0.6245988317        0.9852560606       -2.1027480023
        0.6245988317        1.0003150917       -1.2889454694
        0.6245988317        1.0153741228       -0.7592355428
        0.6245988317        1.0304331539       -0.4291779030
        0.6245988317        1.0454921850       -0.2324782284
        0.6245988317        1.0605512161       -0.1205123443
        0.6245988317        1.0756102472       -0.0597238475
        0.6245988317        1.0906692783       -0.0282802944
        0.6245988317        1.1057283094       -0.0127935811
        0.6245988317        1.1207873406       -0.0055310382
        0.6245988317        1.1358463717       -0.0022866640
        0.6245988317        1.1509054028       -0.0009047750
        0.6245988317        1.1659644339       -0.0003429155
        0.6245988317        1.1810234650       -0.0001245892
        0.6245988317        1.1960824961       -0.0000434137
        0.6245988317        1.2111415272       -0.0000145027
        0.6245988317        1.2262005583       -0.0000046435
        0.6245988317        1.2412595894       -0.0000014229
        0.6245988317        1.2563186206        0.0000000000
        0.6245988317        1.2713776517        0.0000000000
        0.6245988317        1.2864366828        0.0000000000
        0.6245988317        1.3014957139        0.0000000000
        0.6245988317        1.3165547450        0.0000000000
        0.6245988317        1.3316137761        0.0000000000
        0.6245988317        1.3466728072        0.0000000000
        0.6245988317        1.3617318383        0.0000000000
        0.6245988317        1.3767908694        0.0000000000
        0.6245988317        1.3918499006        0.0000000000
        0.6245988317        1.4069089317        0.0000000000
        0.6245988317        1.4219679628        0.0000000000
        0.6245988317        1.4370269939        0.0000000000
        0.6245988317        1.4520860250        0.0000000000
        0.6245988317        1.4671450561        0.0000000000
        0.6245988317        1.4822040872        0.0000000000
        0.6245988317        1.4972631183        0.0000000000
        0.6245988317        1.5123221494        0.0000000000
        0.6245988317        1.5273811806        0.0000000000
        0.6245988317        1.5424402117        0.0000000000
        0.6245988317        1.5574992428        0.0000000000
        0.6245988317        1.5725582739        0.0000000000
        0.6245988317        1.5876173050        0.0000000000

        0.6405744704        0.0967732250       -0.0004116303
        0.6405744704        0.1118322561       -0.0011779829
        0.6405744704        0.1268912872       -0.0031268817
        0.6405744704        0.1419503183       -0.0077250030
        0.6405744704        0.1570093494       -0.0178381494
        0.6405744704        0.1720683806       -0.0387004051
        0.6405744704        0.1871274117       -0.0793617313
        0.6405744704        0.2021864428       -0.1548361842
        0.6405744704        0.2172454739       -0.2892547637
        0.6405744704        0.2323045050       -0.5202227675
        0.6405744704        0.2473635361       -0.9040045809
        0.6405744704        0.2624225672       -1.5199532961
        0.6405744704        0.2774815983       -2.4711226918
        0.6405744704        0.2925406294       -3.8772948612
        0.6405744704        0.3075996606       -5.8580161036
        0.6405744704        0.3226586917       -8.5070444252
        0.6405744704        0.3377177228      -11.8643440089
        0.6405744704        0.3527767539      -15.8943544352
        0.6405744704        0.3678357850      -20.4773636017
        0.6405744704        0.3828948161      -25.4153003746
        0.6405744704        0.3979538472      -30.4482759098
        0.6405744704        0.4130128783      -35.2776835764
        0.6405744704        0.4280719094      -39.5952380023
        0.6405744704        0.4431309406      -43.1200387969
        0.6405744704        0.4581899717      -45.6427926467
        0.6405744704        0.4732490028      -47.0684157113
        0.6405744704        0.4883080339      -47.4417725511
        0.6405744704        0.5033670650      -46.9428799901
        0.6405744704        0.5184260961      -45.8483428767
        0.6405744704        0.5334851272      -44.4693851546
        0.6405744704        0.5485441583      -43.0859885145
        0.6405744704        0.5636031894      -41.8971625796
        0.6405744704        0.5786622206      -41.0000973216
        0.6405744704        0.5937212517      -40.3997583019
        0.6405744704        0.6087802828      -40.0397983627
        0.6405744704        0.6238393139      -39.8394886074
        0.6405744704        0.6388983450      -39.7225651110
        0.6405744704        0.6539573761      -39.6320177468
        0.6405744704        0.6690164072      -39.5346268241
        0.6405744704        0.6840754383      -39.4229926446
        0.6405744704        0.6991344694      -39.3177360033
        0.6405744704        0.7141935006      -39.2637540399
        0.6405744704        0.7292525317      -39.3116824435
        0.6405744704        0.7443115628      -39.4839167892
        0.6405744704        0.7593705939      -39.7380642304
        0.6405744704        0.7744296250      -39.9478776248
        0.6405744704        0.7894886561      -39.9154835622
        0.6405744704        0.8045476872      -39.4130621534
        0.6405744704        0.8196067183      -38.2384029749
        0.6405744704        0.8346657494      -36.2653830108
        0.6405744704        0.8497247806      -33.4763630246
        0.6405744704        0.8647838117      -29.9714049830
        0.6405744704        0.8798428428      -25.9539144315
        0.6405744704        0.8949018739      -21.6951078866
        0.6405744704        0.9099609050      -17.4842010255
        0.6405744704        0.9250199361      -13.5769295942
        0.6405744704        0.9400789672      -10.1570656587
        0.6405744704        0.9551379983       -7.3205370268
        0.6405744704        0.9701970294       -5.0820752129
        0.6405744704        0.9852560606       -3.3962434582
        0.6405744704        1.0003150917       -2.1824778904
        0.6405744704        1.0153741228       -1.3467255262
        0.6405744704        1.0304331539       -0.7967544774
        0.6405744704        1.0454921850       -0.4513227587
        0.6405744704        1.0605512161       -0.2445214131
        0.6405744704        1.0756102472       -0.1266361444
        0.6405744704        1.0906692783       -0.0626838866
        0.6405744704        1.1057283094       -0.0296645651
        0.6405744704        1.1207873406       -0.0134297617
        0.6405744704        1.1358463717       -0.0058209078
        0.6405744704        1.1509054028       -0.0024174563
        0.6405744704        1.1659644339       -0.0009626180
        0.6405744704        1.1810234650       -0.0003676496
        0.6405744704        1.1960824961       -0.0001346723
        0.6405744704        1.2111415272       -0.0000472813
        0.6405744704        1.2262005583       -0.0000158981
        0.6405744704        1.2412595894       -0.0000051131
        0.6405744704        1.2563186206       -0.0000015705
        0.6405744704        1.2713776517        0.0000000000
        0.6405744704        1.2864366828        0.0000000000
        0.6405744704        1.3014957139        0.0000000000
        0.6405744704        1.3165547450        0.0000000000
        0.6405744704        1.3316137761        0.0000000000
        0.6405744704        1.3466728072        0.0000000000
        0.6405744704        1.3617318383        0.0000000000
        0.6405744704        1.3767908694        0.0000000000
        0.6405744704        1.3918499006        0.0000000000
        0.6405744704        1.4069089317        0.0000000000
        0.6405744704        1.4219679628        0.0000000000
        0.6405744704        1.4370269939        0.0000000000
        0.6405744704        1.4520860250        0.0000000000
        0.6405744704        1.4671450561        0.0000000000
        0.6405744704        1.4822040872        0.0000000000
        0.6405744704        1.4972631183        0.0000000000
        0.6405744704        1.5123221494        0.0000000000
        0.6405744704        1.5273811806        0.0000000000
        0.6405744704        1.5424402117        0.0000000000
        0.6405744704        1.5574992428        0.0000000000
        0.6405744704        1.5725582739        0.0000000000
        0.6405744704        1.5876173050        0.0000000000

        0.6565501091        0.0967732250       -0.0001503024
        0.6565501091        0.1118322561       -0.0004371155
        0.6565501091        0.1268912872       -0.0011831675
        0.6565501091        0.1419503183       -0.0029932761
        0.6565501091        0.1570093494       -0.0071141732
        0.6565501091        0.1720683806       -0.0159793466
        0.6565501091        0.1871274117       -0.0341381699
        0.6565501091        0.2021864428       -0.0698066511
        0.6565501091        0.2172454739       -0.1373509747
        0.6565501091        0.2323045050       -0.2609603343
        0.6565501091        0.2473635361       -0.4794015212
        0.6565501091        0.2624225672       -0.8509532833
        0.6565501091        0.2774815983       -1.4565518634
        0.6565501091        0.2925406294       -2.3984244283
        0.6565501091        0.3075996606       -3.7918527846
        0.6565501091        0.3226586917       -5.7495891310
        0.6565501091        0.3377177228       -8.3611562103
        0.6565501091        0.3527767539      -11.6711693341
        0.6565501091        0.3678357850      -15.6606135336
        0.6565501091        0.3828948161      -20.2332500399
        0.6565501091        0.3979538472      -25.2083696565
        0.6565501091        0.4130128783      -30.3227755524
        0.6565501091        0.4280719094      -35.2477990329
        0.6565501091        0.4431309406      -39.6270455963
        0.6565501091        0.4581899717      -43.1341317295
        0.6565501091        0.4732490028      -45.5386692286
        0.6565501091        0.4883080339      -46.7598810718
        0.6565501091        0.5033670650      -46.8872787936
        0.6565501091        0.5184260961      -46.1583385160
        0.6565501091        0.5334851272      -44.8991509206
        0.6565501091        0.5485441583      -43.4476413057
        0.6565501091        0.5636031894      -42.0840194599
        0.6565501091        0.5786622206      -40.9880652295
        0.6565501091        0.5937212517      -40.2306411232
        0.6565501091        0.6087802828      -39.7932648594
        0.6565501091        0.6238393139      -39.6010332157
        0.6565501091        0.6388983450      -39.5545732199
        0.6565501091        0.6539573761      -39.5545875094
        0.6565501091        0.6690164072      -39.5211339498
        0.6565501091        0.6840754383      -39.4115450013
        0.6565501091        0.6991344694      -39.2345159424
        0.6565501091        0.7141935006      -39.0504242125
        0.6565501091        0.7292525317      -38.9487937755
        0.6565501091        0.7443115628      -39.0053424391
        0.6565501091        0.7593705939      -39.2352179916
        0.6565501091        0.7744296250      -39.5641905378
        0.6565501091        0.7894886561      -39.8310853547
        0.6565501091        0.8045476872      -39.8191621285
        0.6565501091        0.8196067183      -39.3029388618
        0.6565501091        0.8346657494      -38.0960233360
        0.6565501091        0.8497247806      -36.0909205255
        0.6565501091        0.8647838117      -33.2856432229
        0.6565501091        0.8798428428      -29.7916373350
        0.6565501091        0.8949018739      -25.8178200349
        0.6565501091        0.9099609050      -21.6315534084
        0.6565501091        0.9250199361      -17.5072288640
        0.6565501091        0.9400789672      -13.6791207542
        0.6565501091        0.9551379983      -10.3120174678
        0.6565501091        0.9701970294       -7.4934195262
        0.6565501091        0.9852560606       -5.2421299176
        0.6565501091        1.0003150917       -3.5248584557
        0.6565501091        1.0153741228       -2.2743873832
        0.6565501091        1.0304331539       -1.4061519428
        0.6565501091        1.0454921850       -0.8320674152
        0.6565501091        1.0605512161       -0.4709323709
        0.6565501091        1.0756102472       -0.2548914228
        0.6565501091        1.0906692783       -0.1319635296
        0.6565501091        1.1057283094       -0.0653877180
        0.6565501091        1.1207873406       -0.0310312144
        0.6565501091        1.1358463717       -0.0141150443
        0.6565501091        1.1509054028       -0.0061573834
        0.6565501091        1.1659644339       -0.0025766300
        0.6565501091        1.1810234650       -0.0010341638
        0.6565501091        1.1960824961       -0.0003979026
        0.6565501091        1.2111415272       -0.0001466280
        0.6565501091        1.2262005583       -0.0000517027
        0.6565501091        1.2412595894       -0.0000174275
        0.6565501091        1.2563186206       -0.0000056103
        0.6565501091        1.2713776517       -0.0000017252
        0.6565501091        1.2864366828        0.0000000000
        0.6565501091        1.3014957139        0.0000000000
        0.6565501091        1.3165547450        0.0000000000
        0.6565501091        1.3316137761        0.0000000000
        0.6565501091        1.3466728072        0.0000000000
        0.6565501091        1.3617318383        0.0000000000
        0.6565501091        1.3767908694        0.0000000000
        0.6565501091        1.3918499006        0.0000000000
        0.6565501091        1.4069089317        0.0000000000
        0.6565501091        1.4219679628        0.0000000000
        0.6565501091        1.4370269939        0.0000000000
        0.6565501091        1.4520860250        0.0000000000
        0.6565501091        1.4671450561        0.0000000000
        0.6565501091        1.4822040872        0.0000000000
        0.6565501091        1.4972631183        0.0000000000
        0.6565501091        1.5123221494        0.0000000000
        0.6565501091        1.5273811806        0.0000000000
        0.6565501091        1.5424402117        0.0000000000
        0.6565501091        1.5574992428        0.0000000000
        0.6565501091        1.5725582739        0.0000000000
        0.6565501091        1.5876173050        0.0000000000

        0.6725257478        0.0967732250       -0.0000505861
        0.6725257478        0.1118322561       -0.0001500290
        0.6725257478        0.1268912872       -0.0004158945
        0.6725257478        0.1419503183       -0.0010830735
        0.6725257478        0.1570093494       -0.0026653615
        0.6725257478        0.1720683806       -0.0062378233
        0.6725257478        0.1871274117       -0.0139693185
        0.6725257478        0.2021864428       -0.0300913037
        0.6725257478        0.2172454739       -0.0625633009
        0.6725257478        0.2323045050       -0.1257053814
        0.6725257478        0.2473635361       -0.2439033956
        0.6725257478        0.2624225672       -0.4560567739
        0.6725257478        0.2774815983       -0.8197663011
        0.6725257478        0.2925406294       -1.4136155892
        0.6725257478        0.3075996606       -2.3357096086
        0.6725257478        0.3226586917       -3.6971631180
        0.6725257478        0.3377177228       -5.6102400063
        0.6725257478        0.3527767539       -8.1716528953
        0.6725257478        0.3678357850      -11.4417414099
        0.6725257478        0.3828948161      -15.4205184375
        0.6725257478        0.3979538472      -20.0233500826
        0.6725257478        0.4130128783      -25.0628504447
        0.6725257478        0.4280719094      -30.2473865239
        0.6725257478        0.4431309406      -35.2063653678
        0.6725257478        0.4581899717      -39.5453764011
        0.6725257478        0.4732490028      -42.9218709132
        0.6725257478        0.4883080339      -45.1204035737
        0.6725257478        0.5033670650      -46.1023749544
        0.6725257478        0.5184260961      -46.0119350745
        0.6725257478        0.5334851272      -45.1348985941
        0.6725257478        0.5485441583      -43.8245743354
        0.6725257478        0.5636031894      -42.4196902018
        0.6725257478        0.5786622206      -41.1800084895
        0.6725257478        0.5937212517      -40.2549071584
        0.6725257478        0.6087802828      -39.6849566609
        0.6725257478        0.6238393139      -39.4249405973
        0.6725257478        0.6388983450      -39.3747564054
        0.6725257478        0.6539573761      -39.4109261383
        0.6725257478        0.6690164072      -39.4183621708
        0.6725257478        0.6840754383      -39.3220808604
        0.6725257478        0.6991344694      -39.1117372511
        0.6725257478        0.7141935006      -38.8463115833
        0.6725257478        0.7292525317      -38.6305651740
        0.6725257478        0.7443115628      -38.5688230179
        0.6725257478        0.7593705939      -38.7152493118
        0.6725257478        0.7744296250      -39.0420362587
        0.6725257478        0.7894886561      -39.4360562319
        0.6725257478        0.8045476872      -39.7196572473
        0.6725257478        0.8196067183      -39.6837351868
        0.6725257478        0.8346657494      -39.1240117165
        0.6725257478        0.8497247806      -37.8774912921
        0.6725257478        0.8647838117      -35.8567431268
        0.6725257478        0.8798428428      -33.0745142304
        0.6725257478        0.8949018739      -29.6480786350
        0.6725257478        0.9099609050      -25.7782839837
        0.6725257478        0.9250199361      -21.7098065000
        0.6725257478        0.9400789672      -17.6873504868
        0.6725257478        0.9551379983      -13.9212727985
        0.6725257478        0.9701970294      -10.5680170547
        0.6725257478        0.9852560606       -7.7232823054
        0.6725257478        1.0003150917       -5.4235967873
        0.6725257478        1.0153741228       -3.6536025026
        0.6725257478        1.0304331539       -2.3580069551
        0.6725257478        1.0454921850       -1.4568484981
        0.6725257478        1.0605512161       -0.8613961123
        0.6725257478        1.0756102472       -0.4874994522
        0.6725257478        1.0906692783       -0.2641988783
        0.6725257478        1.1057283094       -0.1371990210
        0.6725257478        1.1207873406       -0.0683145988
        0.6725257478        1.1358463717       -0.0326306477
        0.6725257478        1.1509054028       -0.0149541183
        0.6725257478        1.1659644339       -0.0065739088
        0.6725257478        1.1810234650       -0.0027705038
        0.6725257478        1.1960824961       -0.0011184092
        0.6725257478        1.2111415272       -0.0004320505
        0.6725257478        1.2262005583       -0.0001595928
        0.6725257478        1.2412595894       -0.0000563340
        0.6725257478        1.2563186206       -0.0000189949
        0.6725257478        1.2713776517       -0.0000061190
        0.6725257478        1.2864366828       -0.0000018817
        0.6725257478        1.3014957139        0.0000000000
        0.6725257478        1.3165547450        0.0000000000
        0.6725257478        1.3316137761        0.0000000000
        0.6725257478        1.3466728072        0.0000000000
        0.6725257478        1.3617318383        0.0000000000
        0.6725257478        1.3767908694        0.0000000000
        0.6725257478        1.3918499006        0.0000000000
        0.6725257478        1.4069089317        0.0000000000
        0.6725257478        1.4219679628        0.0000000000
        0.6725257478        1.4370269939        0.0000000000
        0.6725257478        1.4520860250        0.0000000000
        0.6725257478        1.4671450561        0.0000000000
        0.6725257478        1.4822040872        0.0000000000
        0.6725257478        1.4972631183        0.0000000000
        0.6725257478        1.5123221494        0.0000000000
        0.6725257478        1.5273811806        0.0000000000
        0.6725257478        1.5424402117        0.0000000000
        0.6725257478        1.5574992428        0.0000000000
        0.6725257478        1.5725582739        0.0000000000
        0.6725257478        1.5876173050        0.0000000000

        0.6885013865        0.0967732250       -0.0000157416
        0.6885013865        0.1118322561       -0.0000478194
        0.6885013865        0.1268912872       -0.0001364750
        0.6885013865        0.1419503183       -0.0003680579
        0.6885013865        0.1570093494       -0.0009438985
        0.6885013865        0.1720683806       -0.0023159735
        0.6885013865        0.1871274117       -0.0054646147
        0.6885013865        0.2021864428       -0.0124409413
        0.6885013865        0.2172454739       -0.0273605124
        0.6885013865        0.2323045050       -0.0580792864
        0.6885013865        0.2473635361       -0.1187491454
        0.6885013865        0.2624225672       -0.2332718430
        0.6885013865        0.2774815983       -0.4393278679
        0.6885013865        0.2925406294       -0.7922296356
        0.6885013865        0.3075996606       -1.3674934008
        0.6885013865        0.3226586917       -2.2608402264
        0.6885013865        0.3377177228       -3.5842314167
        0.6885013865        0.3527767539       -5.4563367243
        0.6885013865        0.3678357850       -7.9856782333
        0.6885013865        0.3828948161      -11.2454310690
        0.6885013865        0.3979538472      -15.2416248769
        0.6885013865        0.4130128783      -19.8814111373
        0.6885013865        0.4280719094      -24.9531336494
        0.6885013865        0.4431309406      -30.1314980185
        0.6885013865        0.4581899717      -35.0162123520
        0.6885013865        0.4732490028      -39.2013391809
        0.6885013865        0.4883080339      -42.3593809898
        0.6885013865        0.5033670650      -44.3149589540
        0.6885013865        0.5184260961      -45.0830036366
        0.6885013865        0.5334851272      -44.8571964927
        0.6885013865        0.5485441583      -43.9524313241
        0.6885013865        0.5636031894      -42.7222995238
        0.6885013865        0.5786622206      -41.4802328879
        0.6885013865        0.5937212517      -40.4469693055
        0.6885013865        0.6087802828      -39.7318186842
        0.6885013865        0.6238393139      -39.3410396985
        0.6885013865        0.6388983450      -39.2018114744
        0.6885013865        0.6539573761      -39.1944975694
        0.6885013865        0.6690164072      -39.1910737044
        0.6885013865        0.6840754383      -39.0961218323
        0.6885013865        0.6991344694      -38.8795795452
        0.6885013865        0.7141935006      -38.5864165087
        0.6885013865        0.7292525317      -38.3153785947
        0.6885013865        0.7443115628      -38.1745985476
        0.6885013865        0.7593705939      -38.2346566182
        0.6885013865        0.7744296250      -38.4992052139
        0.6885013865        0.7894886561      -38.9002885452
        0.6885013865        0.8045476872      -39.3113033365
        0.6885013865        0.8196067183      -39.5663513890
        0.6885013865        0.8346657494      -39.4811857495
        0.6885013865        0.8497247806      -38.8784219999
        0.6885013865        0.8647838117      -37.6188852595
        0.6885013865        0.8798428428      -35.6328057389
        0.6885013865        0.8949018739      -32.9387051332
        0.6885013865        0.9099609050      -29.6416048313
        0.6885013865        0.9250199361      -25.9127249088
        0.6885013865        0.9400789672      -21.9606430816
        0.6885013865        0.9551379983      -18.0032678541
        0.6885013865        0.9701970294      -14.2440934881
        0.6885013865        0.9852560606      -10.8520907021
        0.6885013865        1.0003150917       -7.9453604452
        0.6885013865        1.0153741228       -5.5815023034
        0.6885013865        1.0304331539       -3.7581580206
        0.6885013865        1.0454921850       -2.4242121519
        0.6885013865        1.0605512161       -1.4980552291
        0.6885013865        1.0756102472       -0.8871284535
        0.6885013865        1.0906692783       -0.5036946877
        0.6885013865        1.1057283094       -0.2743444609
        0.6885013865        1.1207873406       -0.1433937390
        0.6885013865        1.1358463717       -0.0719281131
        0.6885013865        1.1509054028       -0.0346156809
        0.6885013865        1.1659644339       -0.0159726060
        0.6885013865        1.1810234650       -0.0070604522
        0.6885013865        1.1960824961       -0.0029870908
        0.6885013865        1.2111415272       -0.0012085934
        0.6885013865        1.2262005583       -0.0004674170
        0.6885013865        1.2412595894       -0.0001727496
        0.6885013865        1.2563186206       -0.0000610097
        0.6885013865        1.2713776517       -0.0000205936
        0.6885013865        1.2864366828       -0.0000066414
        0.6885013865        1.3014957139       -0.0000020474
        0.6885013865        1.3165547450        0.0000000000
        0.6885013865        1.3316137761        0.0000000000
        0.6885013865        1.3466728072        0.0000000000
        0.6885013865        1.3617318383        0.0000000000
        0.6885013865        1.3767908694        0.0000000000
        0.6885013865        1.3918499006        0.0000000000
        0.6885013865        1.4069089317        0.0000000000
        0.6885013865        1.4219679628        0.0000000000
        0.6885013865        1.4370269939        0.0000000000
        0.6885013865        1.4520860250        0.0000000000
        0.6885013865        1.4671450561        0.0000000000
        0.6885013865        1.4822040872        0.0000000000
        0.6885013865        1.4972631183        0.0000000000
        0.6885013865        1.5123221494        0.0000000000
        0.6885013865        1.5273811806        0.0000000000
        0.6885013865        1.5424402117        0.0000000000
        0.6885013865        1.5574992428        0.0000000000
        0.6885013865        1.5725582739        0.0000000000
        0.6885013865        1.5876173050        0.0000000000

        0.7044770253        0.0967732250       -0.0000045478
        0.7044770253        0.1118322561       -0.0000142254
        0.7044770253        0.1268912872       -0.0000420530
        0.7044770253        0.1419503183       -0.0001182113
        0.7044770253        0.1570093494       -0.0003178920
        0.7044770253        0.1720683806       -0.0008219507
        0.7044770253        0.1871274117       -0.0020500756
        0.7044770253        0.2021864428       -0.0049377318
        0.7044770253        0.2172454739       -0.0114746862
        0.7044770253        0.2323045050       -0.0256729904
        0.7044770253        0.2473635361       -0.0551605867
        0.7044770253        0.2624225672       -0.1135672521
        0.7044770253        0.2774815983       -0.2237540505
        0.7044770253        0.2925406294       -0.4217316336
        0.7044770253        0.3075996606       -0.7608255555
        0.7044770253        0.3226586917       -1.3152478805
        0.7044770253        0.3377177228       -2.1816341017
        0.7044770253        0.3527767539       -3.4762802501
        0.7044770253        0.3678357850       -5.3251019151
        0.7044770253        0.3828948161       -7.8436068400
        0.7044770253        0.3979538472      -11.1064861846
        0.7044770253        0.4130128783      -15.1110919544
        0.7044770253        0.4280719094      -19.7447391356
        0.7044770253        0.4431309406      -24.7695653152
        0.7044770253        0.4581899717      -29.8375202479
        0.7044770253        0.4732490028      -34.5405013379
        0.7044770253        0.4883080339      -38.4881372292
        0.7044770253        0.5033670650      -41.3927258460
        0.7044770253        0.5184260961      -43.1337161627
        0.7044770253        0.5334851272      -43.7783006971
        0.7044770253        0.5485441583      -43.5506029088
        0.7044770253        0.5636031894      -42.7626642504
        0.7044770253        0.5786622206      -41.7344928364
        0.7044770253        0.5937212517      -40.7297451970
        0.7044770253        0.6087802828      -39.9202812379
        0.7044770253        0.6238393139      -39.3777989958
        0.7044770253        0.6388983450      -39.0843305658
        0.7044770253        0.6539573761      -38.9562962434
        0.7044770253        0.6690164072      -38.8806834105
        0.7044770253        0.6840754383      -38.7588359741
        0.7044770253        0.6991344694      -38.5448711650
        0.7044770253        0.7141935006      -38.2617636351
        0.7044770253        0.7292525317      -37.9863450640
        0.7044770253        0.7443115628      -37.8112575290
        0.7044770253        0.7593705939      -37.8044693806
        0.7044770253        0.7744296250      -37.9850834920
        0.7044770253        0.7894886561      -38.3200342436
        0.7044770253        0.8045476872      -38.7325406269
        0.7044770253        0.8196067183      -39.1110137775
        0.7044770253        0.8346657494      -39.3158817717
        0.7044770253        0.8497247806      -39.1906141169
        0.7044770253        0.8647838117      -38.5825709535
        0.7044770253        0.8798428428      -37.3705533631
        0.7044770253        0.8949018739      -35.4889597052
        0.7044770253        0.9099609050      -32.9403271871
        0.7044770253        0.9250199361      -29.7957781961
        0.7044770253        0.9400789672      -26.1879377308
        0.7044770253        0.9551379983      -22.2991535084
        0.7044770253        0.9701970294      -18.3434903935
        0.7044770253        0.9852560606      -14.5405461608
        0.7044770253        1.0003150917      -11.0840190668
        0.7044770253        1.0153741228       -8.1134395225
        0.7044770253        1.0304331539       -5.6982497066
        0.7044770253        1.0454921850       -3.8386157243
        0.7044770253        1.0605512161       -2.4805240658
        0.7044770253        1.0756102472       -1.5380968045
        0.7044770253        1.0906692783       -0.9154785031
        0.7044770253        1.1057283094       -0.5231562606
        0.7044770253        1.1207873406       -0.2870193417
        0.7044770253        1.1358463717       -0.1511192811
        0.7044770253        1.1509054028       -0.0763055843
        0.7044770253        1.1659644339       -0.0369177440
        0.7044770253        1.1810234650       -0.0170986037
        0.7044770253        1.1960824961       -0.0075753373
        0.7044770253        1.2111415272       -0.0032087860
        0.7044770253        1.2262005583       -0.0012992326
        0.7044770253        1.2412595894       -0.0005028578
        0.7044770253        1.2563186206       -0.0001860607
        0.7044770253        1.2713776517       -0.0000658202
        0.7044770253        1.2864366828       -0.0000222567
        0.7044770253        1.3014957139       -0.0000071947
        0.7044770253        1.3165547450       -0.0000022223
        0.7044770253        1.3316137761        0.0000000000
        0.7044770253        1.3466728072        0.0000000000
        0.7044770253        1.3617318383        0.0000000000
        0.7044770253        1.3767908694        0.0000000000
        0.7044770253        1.3918499006        0.0000000000
        0.7044770253        1.4069089317        0.0000000000
        0.7044770253        1.4219679628        0.0000000000
        0.7044770253        1.4370269939        0.0000000000
        0.7044770253        1.4520860250        0.0000000000
        0.7044770253        1.4671450561        0.0000000000
        0.7044770253        1.4822040872        0.0000000000
        0.7044770253        1.4972631183        0.0000000000
        0.7044770253        1.5123221494        0.0000000000
        0.7044770253        1.5273811806        0.0000000000
        0.7044770253        1.5424402117        0.0000000000
        0.7044770253        1.5574992428        0.0000000000
        0.7044770253        1.5725582739        0.0000000000
        0.7044770253        1.5876173050        0.0000000000

        0.7204526640        0.0967732250       -0.0000012260
        0.7204526640        0.1118322561       -0.0000039731
        0.7204526640        0.1268912872       -0.0000122457
        0.7204526640        0.1419503183       -0.0000361049
        0.7204526640        0.1570093494       -0.0001023357
        0.7204526640        0.1720683806       -0.0002797420
        0.7204526640        0.1871274117       -0.0007382450
        0.7204526640        0.2021864428       -0.0018791066
        0.7204526640        0.2172454739       -0.0046031939
        0.7204526640        0.2323045050       -0.0108244603
        0.7204526640        0.2473635361       -0.0243802855
        0.7204526640        0.2624225672       -0.0525253872
        0.7204526640        0.2774815983       -0.1082035945
        0.7204526640        0.2925406294       -0.2132466737
        0.7204526640        0.3075996606       -0.4025059043
        0.7204526640        0.3226586917       -0.7285890988
        0.7204526640        0.3377177228       -1.2662319723
        0.7204526640        0.3527767539       -2.1143424746
        0.7204526640        0.3678357850       -3.3926864259
        0.7204526640        0.3828948161       -5.2297444680
        0.7204526640        0.3979538472       -7.7394324307
        0.7204526640        0.4130128783      -10.9877652252
        0.7204526640        0.4280719094      -14.9557355166
        0.7204526640        0.4431309406      -19.5098944667
        0.7204526640        0.4581899717      -24.3946017106
        0.7204526640        0.4732490028      -29.2569263376
        0.7204526640        0.4883080339      -33.7055766889
        0.7204526640        0.5033670650      -37.3911941251
        0.7204526640        0.5184260961      -40.0830892013
        0.7204526640        0.5334851272      -41.7149857691
        0.7204526640        0.5485441583      -42.3836678021
        0.7204526640        0.5636031894      -42.3048360620
        0.7204526640        0.5786622206      -41.7477810562
        0.7204526640        0.5937212517      -40.9739518297
        0.7204526640        0.6087802828      -40.1941188031
        0.7204526640        0.6238393139      -39.5452776846
        0.7204526640        0.6388983450      -39.0828877246
        0.7204526640        0.6539573761      -38.7875547685
        0.7204526640        0.6690164072      -38.5888556737
        0.7204526640        0.6840754383      -38.4042338170
        0.7204526640        0.6991344694      -38.1799062484
        0.7204526640        0.7141935006      -37.9146982532
        0.7204526640        0.7292525317      -37.6552099604
        0.7204526640        0.7443115628      -37.4679035085
        0.7204526640        0.7593705939      -37.4069868501
        0.7204526640        0.7744296250      -37.4956323906
        0.7204526640        0.7894886561      -37.7243506201
        0.7204526640        0.8045476872      -38.0570763837
        0.7204526640        0.8196067183      -38.4338030846
        0.7204526640        0.8346657494      -38.7676848791
        0.7204526640        0.8497247806      -38.9437922746
        0.7204526640        0.8647838117      -38.8270482572
        0.7204526640        0.8798428428      -38.2795285179
        0.7204526640        0.8949018739      -37.1810831983
        0.7204526640        0.9099609050      -35.4479894637
        0.7204526640        0.9250199361      -33.0489931699
        0.7204526640        0.9400789672      -30.0194683242
        0.7204526640        0.9551379983      -26.4703492354
        0.7204526640        0.9701970294      -22.5842529132
        0.7204526640        0.9852560606      -18.5931439636
        0.7204526640        1.0003150917      -14.7402176476
        0.7204526640        1.0153741228      -11.2373333639
        0.7204526640        1.0304331539       -8.2319788053
        0.7204526640        1.0454921850       -5.7930394336
        0.7204526640        1.0605512161       -3.9163033186
        0.7204526640        1.0756102472       -2.5436747386
        0.7204526640        1.0906692783       -1.5873483331
        0.7204526640        1.1057283094       -0.9515242740
        0.7204526640        1.1207873406       -0.5476317115
        0.7204526640        1.1358463717       -0.3023747256
        0.7204526640        1.1509054028       -0.1600250993
        0.7204526640        1.1659644339       -0.0810987588
        0.7204526640        1.1810234650       -0.0393270158
        0.7204526640        1.1960824961       -0.0182390201
        0.7204526640        1.2111415272       -0.0080881861
        0.7204526640        1.2262005583       -0.0034295589
        0.7204526640        1.2412595894       -0.0013905897
        0.7204526640        1.2563186206       -0.0005391992
        0.7204526640        1.2713776517       -0.0001999247
        0.7204526640        1.2864366828       -0.0000708683
        0.7204526640        1.3014957139       -0.0000240162
        0.7204526640        1.3165547450       -0.0000077797
        0.7204526640        1.3316137761       -0.0000024083
        0.7204526640        1.3466728072        0.0000000000
        0.7204526640        1.3617318383        0.0000000000
        0.7204526640        1.3767908694        0.0000000000
        0.7204526640        1.3918499006        0.0000000000
        0.7204526640        1.4069089317        0.0000000000
        0.7204526640        1.4219679628        0.0000000000
        0.7204526640        1.4370269939        0.0000000000
        0.7204526640        1.4520860250        0.0000000000
        0.7204526640        1.4671450561        0.0000000000
        0.7204526640        1.4822040872        0.0000000000
        0.7204526640        1.4972631183        0.0000000000
        0.7204526640        1.5123221494        0.0000000000
        0.7204526640        1.5273811806        0.0000000000
        0.7204526640        1.5424402117        0.0000000000
        0.7204526640        1.5574992428        0.0000000000
        0.7204526640        1.5725582739        0.0000000000
        0.7204526640        1.5876173050        0.0000000000

        0.7364283027        0.0967732250        0.0000000000
        0.7364283027        0.1118322561       -0.0000010483
        0.7364283027        0.1268912872       -0.0000033905
        0.7364283027        0.1419503183       -0.0000105397
        0.7364283027        0.1570093494       -0.0000315892
        0.7364283027        0.1720683806       -0.0000913784
        0.7364283027        0.1871274117       -0.0002548703
        0.7364283027        0.2021864428       -0.0006839098
        0.7364283027        0.2172454739       -0.0017609994
        0.7364283027        0.2323045050       -0.0043415256
        0.7364283027        0.2473635361       -0.0102343648
        0.7364283027        0.2624225672       -0.0230598990
        0.7364283027        0.2774815983       -0.0496885899
        0.7364283027        0.2925406294       -0.1025035327
        0.7364283027        0.3075996606       -0.2027096300
        0.7364283027        0.3226586917       -0.3847354670
        0.7364283027        0.3377177228       -0.7013105709
        0.7364283027        0.3527767539       -1.2279621315
        0.7364283027        0.3678357850       -2.0645704993
        0.7364283027        0.3828948161       -3.3306991691
        0.7364283027        0.3979538472       -5.1514364696
        0.7364283027        0.4130128783       -7.6322508922
        0.7364283027        0.4280719094      -10.8252102470
        0.7364283027        0.4431309406      -14.6941943445
        0.7364283027        0.4581899717      -19.0914423111
        0.7364283027        0.4732490028      -23.7587986383
        0.7364283027        0.4883080339      -28.3614929042
        0.7364283027        0.5033670650      -32.5501630248
        0.7364283027        0.5184260961      -36.0329845567
        0.7364283027        0.5334851272      -38.6326754423
        0.7364283027        0.5485441583      -40.3090665264
        0.7364283027        0.5636031894      -41.1445233794
        0.7364283027        0.5786622206      -41.3057862836
        0.7364283027        0.5937212517      -41.0006856783
        0.7364283027        0.6087802828      -40.4405904105
        0.7364283027        0.6238393139      -39.8092430756
        0.7364283027        0.6388983450      -39.2365391900
        0.7364283027        0.6539573761      -38.7821794126
        0.7364283027        0.6690164072      -38.4388749465
        0.7364283027        0.6840754383      -38.1587602795
        0.7364283027        0.6991344694      -37.8924044164
        0.7364283027        0.7141935006      -37.6199594220
        0.7364283027        0.7292525317      -37.3587197893
        0.7364283027        0.7443115628      -37.1478004767
        0.7364283027        0.7593705939      -37.0251331877
        0.7364283027        0.7744296250      -37.0129656906
        0.7364283027        0.7894886561      -37.1165404088
        0.7364283027        0.8045476872      -37.3283309419
        0.7364283027        0.8196067183      -37.6278061043
        0.7364283027        0.8346657494      -37.9741911138
        0.7364283027        0.8497247806      -38.2980521866
        0.7364283027        0.8647838117      -38.4988127124
        0.7364283027        0.8798428428      -38.4503608202
        0.7364283027        0.8949018739      -38.0127245674
        0.7364283027        0.9099609050      -37.0485504375
        0.7364283027        0.9250199361      -35.4456153923
        0.7364283027        0.9400789672      -33.1449898650
        0.7364283027        0.9551379983      -30.1680546703
        0.7364283027        0.9701970294      -26.6302518917
        0.7364283027        0.9852560606      -22.7314855572
        0.7364283027        1.0003150917      -18.7225994963
        0.7364283027        1.0153741228      -14.8582379801
        0.7364283027        1.0304331539      -11.3518077444
        0.7364283027        1.0454921850       -8.3457819879
        0.7364283027        1.0605512161       -5.9028800722
        0.7364283027        1.0756102472       -4.0155375727
        0.7364283027        1.0906692783       -2.6261855486
        0.7364283027        1.1057283094       -1.6501601630
        0.7364283027        1.1207873406       -0.9953295847
        0.7364283027        1.1358463717       -0.5757261726
        0.7364283027        1.1509054028       -0.3190456941
        0.7364283027        1.1659644339       -0.1692514849
        0.7364283027        1.1810234650       -0.0859064307
        0.7364283027        1.1960824961       -0.0417084579
        0.7364283027        1.2111415272       -0.0193690251
        0.7364283027        1.2262005583       -0.0086038111
        0.7364283027        1.2412595894       -0.0036556988
        0.7364283027        1.2563186206       -0.0014855842
        0.7364283027        1.2713776517       -0.0005772877
        0.7364283027        1.2864366828       -0.0002144732
        0.7364283027        1.3014957139       -0.0000761842
        0.7364283027        1.3165547450       -0.0000258792
        0.7364283027        1.3316137761       -0.0000084090
        0.7364283027        1.3466728072       -0.0000026159
        0.7364283027        1.3617318383        0.0000000000
        0.7364283027        1.3767908694        0.0000000000
        0.7364283027        1.3918499006        0.0000000000
        0.7364283027        1.4069089317        0.0000000000
        0.7364283027        1.4219679628        0.0000000000
        0.7364283027        1.4370269939        0.0000000000
        0.7364283027        1.4520860250        0.0000000000
        0.7364283027        1.4671450561        0.0000000000
        0.7364283027        1.4822040872        0.0000000000
        0.7364283027        1.4972631183        0.0000000000
        0.7364283027        1.5123221494        0.0000000000
        0.7364283027        1.5273811806        0.0000000000
        0.7364283027        1.5424402117        0.0000000000
        0.7364283027        1.5574992428        0.0000000000
        0.7364283027        1.5725582739        0.0000000000
        0.7364283027        1.5876173050        0.0000000000

        0.7524039414        0.0967732250        0.0000000000
        0.7524039414        0.1118322561        0.0000000000
        0.7524039414        0.1268912872        0.0000000000
        0.7524039414        0.1419503183       -0.0000029493
        0.7524039414        0.1570093494       -0.0000093566
        0.7524039414        0.1720683806       -0.0000286104
        0.7524039414        0.1871274117       -0.0000841340
        0.7524039414        0.2021864428       -0.0002373214
        0.7524039414        0.2172454739       -0.0006407319
        0.7524039414        0.2323045050       -0.0016535037
        0.7524039414        0.2473635361       -0.0040773358
        0.7524039414        0.2624225672       -0.0096121550
        0.7524039414        0.2774815983       -0.0216881413
        0.7524039414        0.2925406294       -0.0468980464
        0.7524039414        0.3075996606       -0.0973013025
        0.7524039414        0.3226586917       -0.1938301326
        0.7524039414        0.3377177228       -0.3707867585
        0.7524039414        0.3527767539       -0.6808651201
        0.7524039414        0.3678357850       -1.1992368717
        0.7524039414        0.3828948161       -2.0242009760
        0.7524039414        0.3979538472       -3.2711984650
        0.7524039414        0.4130128783       -5.0573799110
        0.7524039414        0.4280719094       -7.4761137622
        0.7524039414        0.4431309406      -10.5650259754
        0.7524039414        0.4581899717      -14.2763033044
        0.7524039414        0.4732490028      -18.4614081428
        0.7524039414        0.4883080339      -22.8806698113
        0.7524039414        0.5033670650      -27.2398941350
        0.7524039414        0.5184260961      -31.2441483358
        0.7524039414        0.5334851272      -34.6504318839
        0.7524039414        0.5485441583      -37.3025045785
        0.7524039414        0.5636031894      -39.1421162301
        0.7524039414        0.5786622206      -40.2026372127
        0.7524039414        0.5937212517      -40.5942526141
        0.7524039414        0.6087802828      -40.4837133350
        0.7524039414        0.6238393139      -40.0652244205
        0.7524039414        0.6388983450      -39.5217453396
        0.7524039414        0.6539573761      -38.9866789866
        0.7524039414        0.6690164072      -38.5232413245
        0.7524039414        0.6840754383      -38.1327413261
        0.7524039414        0.6991344694      -37.7860808037
        0.7524039414        0.7141935006      -37.4586105299
        0.7524039414        0.7292525317      -37.1489532270
        0.7524039414        0.7443115628      -36.8764973406
        0.7524039414        0.7593705939      -36.6674104863
        0.7524039414        0.7744296250      -36.5431859968
        0.7524039414        0.7894886561      -36.5179595635
        0.7524039414        0.8045476872      -36.6004580271
        0.7524039414        0.8196067183      -36.7930291146
        0.7524039414        0.8346657494      -37.0848261602
        0.7524039414        0.8497247806      -37.4423198410
        0.7524039414        0.8647838117      -37.8018304896
        0.7524039414        0.8798428428      -38.0662608158
        0.7524039414        0.8949018739      -38.1065992624
        0.7524039414        0.9099609050      -37.7704502266
        0.7524039414        0.9250199361      -36.9015612976
        0.7524039414        0.9400789672      -35.3713387715
        0.7524039414        0.9551379983      -33.1156855044
        0.7524039414        0.9701970294      -30.1637682826
        0.7524039414        0.9852560606      -26.6455068874
        0.7524039414        1.0003150917      -22.7725372738
        0.7524039414        1.0153741228      -18.7983887039
        0.7524039414        1.0304331539      -14.9713316990
        0.7524039414        1.0454921850      -11.4943192485
        0.7524039414        1.0605512161       -8.5014485082
        0.7524039414        1.0756102472       -6.0529948548
        0.7524039414        1.0906692783       -4.1450632957
        0.7524039414        1.1057283094       -2.7272458223
        0.7524039414        1.1207873406       -1.7221321533
        0.7524039414        1.1358463717       -1.0425570702
        0.7524039414        1.1509054028       -0.6045735107
        0.7524039414        1.1659644339       -0.3356274875
        0.7524039414        1.1810234650       -0.1783149944
        0.7524039414        1.1960824961       -0.0906545096
        0.7524039414        1.2111415272       -0.0441005794
        0.7524039414        1.2262005583       -0.0205266054
        0.7524039414        1.2412595894       -0.0091396802
        0.7524039414        1.2563186206       -0.0038920575
        0.7524039414        1.2713776517       -0.0015847931
        0.7524039414        1.2864366828       -0.0006170059
        0.7524039414        1.3014957139       -0.0002297417
        0.7524039414        1.3165547450       -0.0000818527
        0.7524039414        1.3316137761       -0.0000279196
        0.7524039414        1.3466728072       -0.0000091243
        0.7524039414        1.3617318383       -0.0000028578
        0.7524039414        1.3767908694        0.0000000000
        0.7524039414        1.3918499006        0.0000000000
        0.7524039414        1.4069089317        0.0000000000
        0.7524039414        1.4219679628        0.0000000000
        0.7524039414        1.4370269939        0.0000000000
        0.7524039414        1.4520860250        0.0000000000
        0.7524039414        1.4671450561        0.0000000000
        0.7524039414        1.4822040872        0.0000000000
        0.7524039414        1.4972631183        0.0000000000
        0.7524039414        1.5123221494        0.0000000000
        0.7524039414        1.5273811806        0.0000000000
        0.7524039414        1.5424402117        0.0000000000
        0.7524039414        1.5574992428        0.0000000000
        0.7524039414        1.5725582739        0.0000000000
        0.7524039414        1.5876173050        0.0000000000

        0.7683795801        0.0967732250        0.0000000000
        0.7683795801        0.1118322561        0.0000000000
        0.7683795801        0.1268912872        0.0000000000
        0.7683795801        0.1419503183        0.0000000000
        0.7683795801        0.1570093494       -0.0000026552
        0.7683795801        0.1720683806       -0.0000085623
        0.7683795801        0.1871274117       -0.0000264728
        0.7683795801        0.2021864428       -0.0000783064
        0.7683795801        0.2172454739       -0.0002213330
        0.7683795801        0.2323045050       -0.0005975927
        0.7683795801        0.2473635361       -0.0015421553
        0.7683795801        0.2624225672       -0.0038081207
        0.7683795801        0.2774815983       -0.0090101572
        0.7683795801        0.2925406294       -0.0204501502
        0.7683795801        0.3075996606       -0.0445563773
        0.7683795801        0.3226586917       -0.0932030683
        0.7683795801        0.3377177228       -0.1871045164
        0.7683795801        0.3527767539       -0.3601925789
        0.7683795801        0.3678357850       -0.6643003732
        0.7683795801        0.3828948161       -1.1726032204
        0.7683795801        0.3979538472       -1.9793423861
        0.7683795801        0.4130128783       -3.1929077827
        0.7683795801        0.4280719094       -4.9201398650
        0.7683795801        0.4431309406       -7.2423306219
        0.7683795801        0.4581899717      -10.1875883977
        0.7683795801        0.4732490028      -13.7082142606
        0.7683795801        0.4883080339      -17.6726321542
        0.7683795801        0.5033670650      -21.8771779447
        0.7683795801        0.5184260961      -26.0749920254
        0.7683795801        0.5334851272      -30.0123828530
        0.7683795801        0.5485441583      -33.4624400808
        0.7683795801        0.5636031894      -36.2513932101
        0.7683795801        0.5786622206      -38.2790510676
        0.7683795801        0.5937212517      -39.5340093488
        0.7683795801        0.6087802828      -40.0978155773
        0.7683795801        0.6238393139      -40.1285026176
        0.7683795801        0.6388983450      -39.8206406506
        0.7683795801        0.6539573761      -39.3538102183
        0.7683795801        0.6690164072      -38.8519444387
        0.7683795801        0.6840754383      -38.3717111293
        0.7683795801        0.6991344694      -37.9207881730
        0.7683795801        0.7141935006      -37.4897456973
        0.7683795801        0.7292525317      -37.0770522025
        0.7683795801        0.7443115628      -36.6967377681
        0.7683795801        0.7593705939      -36.3723739438
        0.7683795801        0.7744296250      -36.1279279075
        0.7683795801        0.7894886561      -35.9828184533
        0.7683795801        0.8045476872      -35.9511827726
        0.7683795801        0.8196067183      -36.0414029751
        0.7683795801        0.8346657494      -36.2531919779
        0.7683795801        0.8497247806      -36.5723679428
        0.7683795801        0.8647838117      -36.9643107954
        0.7683795801        0.8798428428      -37.3665593729
        0.7683795801        0.8949018739      -37.6819871835
        0.7683795801        0.9099609050      -37.7770935036
        0.7683795801        0.9250199361      -37.4919015959
        0.7683795801        0.9400789672      -36.6650746439
        0.7683795801        0.9551379983      -35.1703843456
        0.7683795801        0.9701970294      -32.9531832925
        0.7683795801        0.9852560606      -30.0532147687
        0.7683795801        1.0003150917      -26.6046693378
        0.7683795801        1.0153741228      -22.8132376906
        0.7683795801        1.0304331539      -18.9182330779
        0.7683795801        1.0454921850      -15.1518158022
        0.7683795801        1.0605512161      -11.7059586530
        0.7683795801        1.0756102472       -8.7129180770
        0.7683795801        1.0906692783       -6.2397156476
        0.7683795801        1.1057283094       -4.2937629996
        0.7683795801        1.1207873406       -2.8356700196
        0.7683795801        1.1358463717       -1.7954945350
        0.7683795801        1.1509054028       -1.0892163183
        0.7683795801        1.1659644339       -0.6327891324
        0.7683795801        1.1810234650       -0.3519813521
        0.7683795801        1.1960824961       -0.1874268804
        0.7683795801        1.2111415272       -0.0955250596
        0.7683795801        1.2262005583       -0.0465865073
        0.7683795801        1.2412595894       -0.0217330589
        0.7683795801        1.2563186206       -0.0096957234
        0.7683795801        1.2713776517       -0.0041361481
        0.7683795801        1.2864366828       -0.0016874950
        0.7683795801        1.3014957139       -0.0006587554
        0.7683795801        1.3165547450       -0.0002462188
        0.7683795801        1.3316137761       -0.0000881647
        0.7683795801        1.3466728072       -0.0000302587
        0.7683795801        1.3617318383       -0.0000099530
        0.7683795801        1.3767908694       -0.0000031342
        0.7683795801        1.3918499006        0.0000000000
        0.7683795801        1.4069089317        0.0000000000
        0.7683795801        1.4219679628        0.0000000000
        0.7683795801        1.4370269939        0.0000000000
        0.7683795801        1.4520860250        0.0000000000
        0.7683795801        1.4671450561        0.0000000000
        0.7683795801        1.4822040872        0.0000000000
        0.7683795801        1.4972631183        0.0000000000
        0.7683795801        1.5123221494        0.0000000000
        0.7683795801        1.5273811806        0.0000000000
        0.7683795801        1.5424402117        0.0000000000
        0.7683795801        1.5574992428        0.0000000000
        0.7683795801        1.5725582739        0.0000000000
        0.7683795801        1.5876173050        0.0000000000

        0.7843552188        0.0967732250        0.0000000000
        0.7843552188        0.1118322561        0.0000000000
        0.7843552188        0.1268912872        0.0000000000
        0.7843552188        0.1419503183        0.0000000000
        0.7843552188        0.1570093494        0.0000000000
        0.7843552188        0.1720683806       -0.0000024372
        0.7843552188        0.1871274117       -0.0000079113
        0.7843552188        0.2021864428       -0.0000245154
        0.7843552188        0.2172454739       -0.0000725301
        0.7843552188        0.2323045050       -0.0002050128
        0.7843552188        0.2473635361       -0.0005543542
        0.7843552188        0.2624225672       -0.0014359797
        0.7843552188        0.2774815983       -0.0035676027
        0.7843552188        0.2925406294       -0.0085071086
        0.7843552188        0.3075996606       -0.0194724122
        0.7843552188        0.3226586917       -0.0427672024
        0.7843552188        0.3377177228       -0.0900557154
        0.7843552188        0.3527767539       -0.1816336961
        0.7843552188        0.3678357850       -0.3505375309
        0.7843552188        0.3828948161       -0.6467513966
        0.7843552188        0.3979538472       -1.1399655522
        0.7843552188        0.4130128783       -1.9185949605
        0.7843552188        0.4280719094       -3.0826519515
        0.7843552188        0.4431309406       -4.7292254699
        0.7843552188        0.4581899717       -6.9319446278
        0.7843552188        0.4732490028       -9.7190231786
        0.7843552188        0.4883080339      -13.0563773709
        0.7843552188        0.5033670650      -16.8411563519
        0.7843552188        0.5184260961      -20.9071416184
        0.7843552188        0.5334851272      -25.0397283269
        0.7843552188        0.5485441583      -28.9976769753
        0.7843552188        0.5636031894      -32.5412006457
        0.7843552188        0.5786622206      -35.4668447239
        0.7843552188        0.5937212517      -37.6450296226
        0.7843552188        0.6087802828      -39.0481715453
        0.7843552188        0.6238393139      -39.7541216719
        0.7843552188        0.6388983450      -39.9178426711
        0.7843552188        0.6539573761      -39.7207887062
        0.7843552188        0.6690164072      -39.3206099035
        0.7843552188        0.6840754383      -38.8230122721
        0.7843552188        0.6991344694      -38.2831696495
        0.7843552188        0.7141935006      -37.7269421131
        0.7843552188        0.7292525317      -37.1742479673
        0.7843552188        0.7443115628      -36.6516023619
        0.7843552188        0.7593705939      -36.1917115368
        0.7843552188        0.7744296250      -35.8260888556
        0.7843552188        0.7894886561      -35.5778595649
        0.7843552188        0.8045476872      -35.4585348079
        0.7843552188        0.8196067183      -35.4688894222
        0.7843552188        0.8346657494      -35.6021182103
        0.7843552188        0.8497247806      -35.8464979888
        0.7843552188        0.8647838117      -36.1842825029
        0.7843552188        0.8798428428      -36.5845273679
        0.7843552188        0.8949018739      -36.9909916918
        0.7843552188        0.9099609050      -37.3109041766
        0.7843552188        0.9250199361      -37.4128764438
        0.7843552188        0.9400789672      -37.1400099381
        0.7843552188        0.9551379983      -36.3378520417
        0.7843552188        0.9701970294      -34.8897390927
        0.7843552188        0.9852560606      -32.7480804856
        0.7843552188        1.0003150917      -29.9512409896
        0.7843552188        1.0153741228      -26.6210713341
        0.7843552188        1.0304331539      -22.9429628079
        0.7843552188        1.0454921850      -19.1353093985
        0.7843552188        1.0605512161      -15.4166464747
        0.7843552188        1.0756102472      -11.9770404117
        0.7843552188        1.0906692783       -8.9575698141
        0.7843552188        1.1057283094       -6.4396383295
        0.7843552188        1.1207873406       -4.4445334631
        0.7843552188        1.1358463717       -2.9422817999
        0.7843552188        1.1509054028       -1.8670973253
        0.7843552188        1.1659644339       -1.1352741259
        0.7843552188        1.1810234650       -0.6612326630
        0.7843552188        1.1960824961       -0.3687992828
        0.7843552188        1.2111415272       -0.1968979781
        0.7843552188        1.2262005583       -0.1005829947
        0.7843552188        1.2412595894       -0.0491454535
        0.7843552188        1.2563186206       -0.0229636749
        0.7843552188        1.2713776517       -0.0102622762
        0.7843552188        1.2864366828       -0.0043879519
        0.7843552188        1.3014957139       -0.0017962221
        0.7843552188        1.3165547450       -0.0007043894
        0.7843552188        1.3316137761       -0.0002647285
        0.7843552188        1.3466728072       -0.0000953563
        0.7843552188        1.3617318383       -0.0000329027
        0.7843552188        1.3767908694       -0.0000108617
        0.7843552188        1.3918499006       -0.0000034266
        0.7843552188        1.4069089317       -0.0000010311
        0.7843552188        1.4219679628        0.0000000000
        0.7843552188        1.4370269939        0.0000000000
        0.7843552188        1.4520860250        0.0000000000
        0.7843552188        1.4671450561        0.0000000000
        0.7843552188        1.4822040872        0.0000000000
        0.7843552188        1.4972631183        0.0000000000
        0.7843552188        1.5123221494        0.0000000000
        0.7843552188        1.5273811806        0.0000000000
        0.7843552188        1.5424402117        0.0000000000
        0.7843552188        1.5574992428        0.0000000000
        0.7843552188        1.5725582739        0.0000000000
        0.7843552188        1.5876173050        0.0000000000

        0.8003308576        0.0967732250        0.0000000000
        0.8003308576        0.1118322561        0.0000000000
        0.8003308576        0.1268912872        0.0000000000
        0.8003308576        0.1419503183        0.0000000000
        0.8003308576        0.1570093494        0.0000000000
        0.8003308576        0.1720683806        0.0000000000
        0.8003308576        0.1871274117       -0.0000022404
        0.8003308576        0.2021864428       -0.0000072758
        0.8003308576        0.2172454739       -0.0000225543
        0.8003308576        0.2323045050       -0.0000668371
        0.8003308576        0.2473635361       -0.0001896670
        0.8003308576        0.2624225672       -0.0005161016
        0.8003308576        0.2774815983       -0.0013476402
        0.8003308576        0.2925406294       -0.0033773231
        0.8003308576        0.3075996606       -0.0081199057
        0.8003308576        0.3226586917       -0.0187137876
        0.8003308576        0.3377177228       -0.0413026507
        0.8003308576        0.3527767539       -0.0872100471
        0.8003308576        0.3678357850       -0.1760098458
        0.8003308576        0.3828948161       -0.3392876712
        0.8003308576        0.3979538472       -0.6243460707
        0.8003308576        0.4130128783       -1.0964302025
        0.8003308576        0.4280719094       -1.8375612604
        0.8003308576        0.4431309406       -2.9402394471
        0.8003308576        0.4581899717       -4.4954457159
        0.8003308576        0.4732490028       -6.5762731342
        0.8003308576        0.4883080339       -9.2201916882
        0.8003308576        0.5033670650      -12.4133708033
        0.8003308576        0.5184260961      -16.0796755410
        0.8003308576        0.5334851272      -20.0763086201
        0.8003308576        0.5485441583      -24.1988920167
        0.8003308576        0.5636031894      -28.2000722707
        0.8003308576        0.5786622206      -31.8241172115
        0.8003308576        0.5937212517      -34.8531411791
        0.8003308576        0.6087802828      -37.1513431480
        0.8003308576        0.6238393139      -38.6893366597
        0.8003308576        0.6388983450      -39.5370355089
        0.8003308576        0.6539573761      -39.8284573907
        0.8003308576        0.6690164072      -39.7156364524
        0.8003308576        0.6840754383      -39.3322222156
        0.8003308576        0.6991344694      -38.7787443407
        0.8003308576        0.7141935006      -38.1278735261
        0.8003308576        0.7292525317      -37.4384895862
        0.8003308576        0.7443115628      -36.7665249133
        0.8003308576        0.7593705939      -36.1663996054
        0.8003308576        0.7744296250      -35.6841807610
        0.8003308576        0.7894886561      -35.3482744498
        0.8003308576        0.8045476872      -35.1642093971
        0.8003308576        0.8196067183      -35.1174815308
        0.8003308576        0.8346657494      -35.1837908362
        0.8003308576        0.8497247806      -35.3412904438
        0.8003308576        0.8647838117      -35.5772967043
        0.8003308576        0.8798428428      -35.8841290496
        0.8003308576        0.8949018739      -36.2446042228
        0.8003308576        0.9099609050      -36.6138277571
        0.8003308576        0.9250199361      -36.9066606368
        0.8003308576        0.9400789672      -36.9982424788
        0.8003308576        0.9551379983      -36.7396773741
        0.8003308576        0.9701970294      -35.9851787692
        0.8003308576        0.9852560606      -34.6229820177
        0.8003308576        1.0003150917      -32.6014022150
        0.8003308576        1.0153741228      -29.9435217048
        0.8003308576        1.0304331539      -26.7478718612
        0.8003308576        1.0454921850      -23.1761586568
        0.8003308576        1.0605512161      -19.4311748845
        0.8003308576        1.0756102472      -15.7287296045
        0.8003308576        1.0906692783      -12.2679173545
        0.8003308576        1.1057283094       -9.2049101196
        0.8003308576        1.1207873406       -6.6357290780
        0.8003308576        1.1358463717       -4.5917379672
        0.8003308576        1.1509054028       -3.0478673253
        0.8003308576        1.1659644339       -1.9396121316
        0.8003308576        1.1810234650       -1.1828016197
        0.8003308576        1.1960824961       -0.6907963635
        0.8003308576        1.2111415272       -0.3861779099
        0.8003308576        1.2262005583       -0.2065463543
        0.8003308576        1.2412595894       -0.1056624232
        0.8003308576        1.2563186206       -0.0517013816
        0.8003308576        1.2713776517       -0.0242047181
        0.8003308576        1.2864366828       -0.0108479752
        0.8003308576        1.3014957139       -0.0046570194
        0.8003308576        1.3165547450       -0.0019158794
        0.8003308576        1.3316137761       -0.0007553656
        0.8003308576        1.3466728072       -0.0002852976
        0.8003308576        1.3617318383       -0.0001031296
        0.8003308576        1.3767908694       -0.0000356289
        0.8003308576        1.3918499006       -0.0000117484
        0.8003308576        1.4069089317       -0.0000036919
        0.8003308576        1.4219679628       -0.0000011027
        0.8003308576        1.4370269939        0.0000000000
        0.8003308576        1.4520860250        0.0000000000
        0.8003308576        1.4671450561        0.0000000000
        0.8003308576        1.4822040872        0.0000000000
        0.8003308576        1.4972631183        0.0000000000
        0.8003308576        1.5123221494        0.0000000000
        0.8003308576        1.5273811806        0.0000000000
        0.8003308576        1.5424402117        0.0000000000
        0.8003308576        1.5574992428        0.0000000000
        0.8003308576        1.5725582739        0.0000000000
        0.8003308576        1.5876173050        0.0000000000

        0.8163064963        0.0967732250        0.0000000000
        0.8163064963        0.1118322561        0.0000000000
        0.8163064963        0.1268912872        0.0000000000
        0.8163064963        0.1419503183        0.0000000000
        0.8163064963        0.1570093494        0.0000000000
        0.8163064963        0.1720683806        0.0000000000
        0.8163064963        0.1871274117        0.0000000000
        0.8163064963        0.2021864428       -0.0000020514
        0.8163064963        0.2172454739       -0.0000066690
        0.8163064963        0.2323045050       -0.0000207463
        0.8163064963        0.2473635361       -0.0000618618
        0.8163064963        0.2624225672       -0.0001769766
        0.8163064963        0.2774815983       -0.0004858256
        0.8163064963        0.2925406294       -0.0012792325
        0.8163064963        0.3075996606       -0.0032283101
        0.8163064963        0.3226586917       -0.0078006733
        0.8163064963        0.3377177228       -0.0180298409
        0.8163064963        0.3527767539       -0.0398262654
        0.8163064963        0.3678357850       -0.0840131995
        0.8163064963        0.3828948161       -0.1691556623
        0.8163064963        0.3979538472       -0.3249666164
        0.8163064963        0.4130128783       -0.5956195171
        0.8163064963        0.4280719094       -1.0417962710
        0.8163064963        0.4431309406       -1.7400137452
        0.8163064963        0.4581899717       -2.7779611110
        0.8163064963        0.4732490028       -4.2452694150
        0.8163064963        0.4883080339       -6.2200120203
        0.8163064963        0.5033670650       -8.7519446905
        0.8163064963        0.5184260961      -11.8441729746
        0.8163064963        0.5334851272      -15.4362658566
        0.8163064963        0.5485441583      -19.3940817882
        0.8163064963        0.5636031894      -23.5133135434
        0.8163064963        0.5786622206      -27.5421575462
        0.8163064963        0.5937212517      -31.2219256533
        0.8163064963        0.6087802828      -34.3351974912
        0.8163064963        0.6238393139      -36.7451471497
        0.8163064963        0.6388983450      -38.4119700124
        0.8163064963        0.6539573761      -39.3824406225
        0.8163064963        0.6690164072      -39.7605478701
        0.8163064963        0.6840754383      -39.6738699831
        0.8163064963        0.6991344694      -39.2487977296
        0.8163064963        0.7141935006      -38.6000801309
        0.8163064963        0.7292525317      -37.8315141879
        0.8163064963        0.7443115628      -37.0394989428
        0.8163064963        0.7593705939      -36.3116571823
        0.8163064963        0.7744296250      -35.7179223073
        0.8163064963        0.7894886561      -35.2982572019
        0.8163064963        0.8045476872      -35.0554068484
        0.8163064963        0.8196067183      -34.9597271170
        0.8163064963        0.8346657494      -34.9663828037
        0.8163064963        0.8497247806      -35.0371775328
        0.8163064963        0.8647838117      -35.1555568562
        0.8163064963        0.8798428428      -35.3267242646
        0.8163064963        0.8949018739      -35.5629780269
        0.8163064963        0.9099609050      -35.8617888834
        0.8163064963        0.9250199361      -36.1866220674
        0.8163064963        0.9400789672      -36.4579766738
        0.8163064963        0.9551379983      -36.5574076231
        0.8163064963        0.9701970294      -36.3431463681
        0.8163064963        0.9852560606      -35.6733836921
        0.8163064963        1.0003150917      -34.4322046836
        0.8163064963        1.0153741228      -32.5532571425
        0.8163064963        1.0304331539      -30.0370650377
        0.8163064963        1.0454921850      -26.9588144497
        0.8163064963        1.0605512161      -23.4641482732
        0.8163064963        1.0756102472      -19.7517357370
        0.8163064963        1.0906692783      -16.0442028518
        0.8163064963        1.1057283094      -12.5531415297
        0.8163064963        1.1207873406       -9.4470931352
        0.8163064963        1.1358463717       -6.8310517009
        0.8163064963        1.1509054028       -4.7417585270
        0.8163064963        1.1659644339       -3.1572422617
        0.8163064963        1.1810234650       -2.0149049311
        0.8163064963        1.1960824961       -1.2315571698
        0.8163064963        1.2111415272       -0.7204972881
        0.8163064963        1.2262005583       -0.4032820588
        0.8163064963        1.2412595894       -0.2159426862
        0.8163064963        1.2563186206       -0.1106407370
        0.8163064963        1.2713776517       -0.0542674236
        0.8163064963        1.2864366828       -0.0254946365
        0.8163064963        1.3014957139       -0.0114770263
        0.8163064963        1.3165547450       -0.0049513765
        0.8163064963        1.3316137761       -0.0020463670
        0.8163064963        1.3466728072       -0.0008095491
        0.8163064963        1.3617318383       -0.0003061814
        0.8163064963        1.3767908694       -0.0001105558
        0.8163064963        1.3918499006       -0.0000380657
        0.8163064963        1.4069089317       -0.0000124858
        0.8163064963        1.4219679628       -0.0000038969
        0.8163064963        1.4370269939       -0.0000011589
        0.8163064963        1.4520860250        0.0000000000
        0.8163064963        1.4671450561        0.0000000000
        0.8163064963        1.4822040872        0.0000000000
        0.8163064963        1.4972631183        0.0000000000
        0.8163064963        1.5123221494        0.0000000000
        0.8163064963        1.5273811806        0.0000000000
        0.8163064963        1.5424402117        0.0000000000
        0.8163064963        1.5574992428        0.0000000000
        0.8163064963        1.5725582739        0.0000000000
        0.8163064963        1.5876173050        0.0000000000

        0.8322821350        0.0967732250        0.0000000000
        0.8322821350        0.1118322561        0.0000000000
        0.8322821350        0.1268912872        0.0000000000
        0.8322821350        0.1419503183        0.0000000000
        0.8322821350        0.1570093494        0.0000000000
        0.8322821350        0.1720683806        0.0000000000
        0.8322821350        0.1871274117        0.0000000000
        0.8322821350        0.2021864428        0.0000000000
        0.8322821350        0.2172454739       -0.0000018756
        0.8322821350        0.2323045050       -0.0000061360
        0.8322821350        0.2473635361       -0.0000192461
        0.8322821350        0.2624225672       -0.0000579092
        0.8322821350        0.2774815983       -0.0001670756
        0.8322821350        0.2925406294       -0.0004618902
        0.8322821350        0.3075996606       -0.0012223907
        0.8322821350        0.3226586917       -0.0030939413
        0.8322821350        0.3377177228       -0.0074829987
        0.8322821350        0.3527767539       -0.0172820270
        0.8322821350        0.3678357850       -0.0380922152
        0.8322821350        0.3828948161       -0.0801025029
        0.8322821350        0.3979538472       -0.1606807997
        0.8322821350        0.4130128783       -0.3075016752
        0.8322821350        0.4280719094       -0.5616899561
        0.8322821350        0.4431309406       -0.9800914069
        0.8322821350        0.4581899717       -1.6355172754
        0.8322821350        0.4732490028       -2.6137241570
        0.8322821350        0.4883080339       -4.0059763915
        0.8322821350        0.5033670650       -5.8963475819
        0.8322821350        0.5184260961       -8.3437796599
        0.8322821350        0.5334851272      -11.3608267962
        0.8322821350        0.5485441583      -14.8939332346
        0.8322821350        0.5636031894      -18.8126935468
        0.8322821350        0.5786622206      -22.9154695845
        0.8322821350        0.5937212517      -26.9544041352
        0.8322821350        0.6087802828      -30.6754006085
        0.8322821350        0.6238393139      -33.8618289467
        0.8322821350        0.6388983450      -36.3685688901
        0.8322821350        0.6539573761      -38.1368775783
        0.8322821350        0.6690164072      -39.1884320451
        0.8322821350        0.6840754383      -39.6048122537
        0.8322821350        0.6991344694      -39.5029581263
        0.8322821350        0.7141935006      -39.0158637981
        0.8322821350        0.7292525317      -38.2818033750
        0.8322821350        0.7443115628      -37.4383248595
        0.8322821350        0.7593705939      -36.6138605581
        0.8322821350        0.7744296250      -35.9128552710
        0.8322821350        0.7894886561      -35.3979916159
        0.8322821350        0.8045476872      -35.0794975090
        0.8322821350        0.8196067183      -34.9208319134
        0.8322821350        0.8346657494      -34.8615124589
        0.8322821350        0.8497247806      -34.8471860959
        0.8322821350        0.8647838117      -34.8521947446
        0.8322821350        0.8798428428      -34.8844089560
        0.8322821350        0.8949018739      -34.9722654445
        0.8322821350        0.9099609050      -35.1423366078
        0.8322821350        0.9250199361      -35.3976933353
        0.8322821350        0.9400789672      -35.7038319057
        0.8322821350        0.9551379983      -35.9842849130
        0.8322821350        0.9701970294      -36.1253069852
        0.8322821350        0.9852560606      -35.9883333648
        0.8322821350        1.0003150917      -35.4288464783
        0.8322821350        1.0153741228      -34.3198525440
        0.8322821350        1.0304331539      -32.5771397771
        0.8322821350        1.0454921850      -30.1819323633
        0.8322821350        1.0605512161      -27.1949981947
        0.8322821350        1.0756102472      -23.7561813686
        0.8322821350        1.0906692783      -20.0663362047
        0.8322821350        1.1057283094      -16.3545481317
        0.8322821350        1.1207873406      -12.8394544835
        0.8322821350        1.1358463717       -9.6957355952
        0.8322821350        1.1509054028       -7.0340641918
        0.8322821350        1.1659644339       -4.8970221011
        0.8322821350        1.1810234650       -3.2682075001
        0.8322821350        1.1960824961       -2.0891135836
        0.8322821350        1.2111415272       -1.2782790330
        0.8322821350        1.2262005583       -0.7484853076
        0.8322821350        1.2412595894       -0.4194401193
        0.8322821350        1.2563186206       -0.2250305151
        0.8322821350        1.2713776517       -0.1156397497
        0.8322821350        1.2864366828       -0.0569432487
        0.8322821350        1.3014957139       -0.0268720188
        0.8322821350        1.3165547450       -0.0121493242
        0.8322821350        1.3316137761       -0.0052586036
        0.8322821350        1.3466728072       -0.0021765665
        0.8322821350        1.3617318383       -0.0008603988
        0.8322821350        1.3767908694       -0.0003244410
        0.8322821350        1.3918499006       -0.0001166096
        0.8322821350        1.4069089317       -0.0000399358
        0.8322821350        1.4219679628       -0.0000130316
        0.8322821350        1.4370269939       -0.0000040573
        0.8322821350        1.4520860250       -0.0000012067
        0.8322821350        1.4671450561        0.0000000000
        0.8322821350        1.4822040872        0.0000000000
        0.8322821350        1.4972631183        0.0000000000
        0.8322821350        1.5123221494        0.0000000000
        0.8322821350        1.5273811806        0.0000000000
        0.8322821350        1.5424402117        0.0000000000
        0.8322821350        1.5574992428        0.0000000000
        0.8322821350        1.5725582739        0.0000000000
        0.8322821350        1.5876173050        0.0000000000

        0.8482577737        0.0967732250        0.0000000000
        0.8482577737        0.1118322561        0.0000000000
        0.8482577737        0.1268912872        0.0000000000
        0.8482577737        0.1419503183        0.0000000000
        0.8482577737        0.1570093494        0.0000000000
        0.8482577737        0.1720683806        0.0000000000
        0.8482577737        0.1871274117        0.0000000000
        0.8482577737        0.2021864428        0.0000000000
        0.8482577737        0.2172454739        0.0000000000
        0.8482577737        0.2323045050       -0.0000017314
        0.8482577737        0.2473635361       -0.0000057137
        0.8482577737        0.2624225672       -0.0000180750
        0.8482577737        0.2774815983       -0.0000547633
        0.8482577737        0.2925406294       -0.0001587966
        0.8482577737        0.3075996606       -0.0004402848
        0.8482577737        0.3226586917       -0.0011663342
        0.8482577737        0.3377177228       -0.0029500515
        0.8482577737        0.3527767539       -0.0071208730
        0.8482577737        0.3678357850       -0.0163977425
        0.8482577737        0.3828948161       -0.0360171046
        0.8482577737        0.3979538472       -0.0754625446
        0.8482577737        0.4130128783       -0.1508679661
        0.8482577737        0.4280719094       -0.2879966749
        0.8482577737        0.4431309406       -0.5254325382
        0.8482577737        0.4581899717       -0.9172750298
        0.8482577737        0.4732490028       -1.5342323377
        0.8482577737        0.4883080339       -2.4616097850
        0.8482577737        0.5033670650       -3.7924774795
        0.8482577737        0.5184260961       -5.6146797673
        0.8482577737        0.5334851272       -7.9918188739
        0.8482577737        0.5485441583      -10.9410029972
        0.8482577737        0.5636031894      -14.4131472964
        0.8482577737        0.5786622206      -18.2832371996
        0.8482577737        0.5937212517      -22.3566090602
        0.8482577737        0.6087802828      -26.3927593250
        0.8482577737        0.6238393139      -30.1420657685
        0.8482577737        0.6388983450      -33.3857623734
        0.8482577737        0.6539573761      -35.9679904147
        0.8482577737        0.6690164072      -37.8118428468
        0.8482577737        0.6840754383      -38.9179899838
        0.8482577737        0.6991344694      -39.3514174892
        0.8482577737        0.7141935006      -39.2248404305
        0.8482577737        0.7292525317      -38.6843794019
        0.8482577737        0.7443115628      -37.8964643967
        0.8482577737        0.7593705939      -37.0304800378
        0.8482577737        0.7744296250      -36.2340459756
        0.8482577737        0.7894886561      -35.6060027080
        0.8482577737        0.8045476872      -35.1793328363
        0.8482577737        0.8196067183      -34.9251623594
        0.8482577737        0.8346657494      -34.7786531722
        0.8482577737        0.8497247806      -34.6749789777
        0.8482577737        0.8647838117      -34.5781004209
        0.8482577737        0.8798428428      -34.4905164867
        0.8482577737        0.8949018739      -34.4437018479
        0.8482577737        0.9099609050      -34.4778654211
        0.8482577737        0.9250199361      -34.6211023764
        0.8482577737        0.9400789672      -34.8738456984
        0.8482577737        0.9551379983      -35.1999074914
        0.8482577737        0.9701970294      -35.5235395040
        0.8482577737        0.9852560606      -35.7323976048
        0.8482577737        1.0003150917      -35.6870839866
        0.8482577737        1.0153741228      -35.2378831297
        0.8482577737        1.0304331539      -34.2482131674
        0.8482577737        1.0454921850      -32.6221261238
        0.8482577737        1.0605512161      -30.3301719254
        0.8482577737        1.0756102472      -27.4256582452
        0.8482577737        1.0906692783      -24.0442185316
        0.8482577737        1.1057283094      -20.3845913993
        0.8482577737        1.1207873406      -16.6753866812
        0.8482577737        1.1358463717      -13.1373789503
        0.8482577737        1.1509054028       -9.9511425725
        0.8482577737        1.1659644339       -7.2365029833
        0.8482577737        1.1810234650       -5.0459544294
        0.8482577737        1.1960824961       -3.3707374129
        0.8482577737        1.2111415272       -2.1560114229
        0.8482577737        1.2262005583       -1.3202987637
        0.8482577737        1.2412595894       -0.7742486925
        0.8482577737        1.2563186206       -0.4349545503
        0.8482577737        1.2713776517       -0.2341632011
        0.8482577737        1.2864366828       -0.1208259706
        0.8482577737        1.3014957139       -0.0597390355
        0.8482577737        1.3165547450       -0.0282822808
        0.8482577737        1.3316137761       -0.0128078465
        0.8482577737        1.3466728072       -0.0055413759
        0.8482577737        1.3617318383       -0.0022879610
        0.8482577737        1.3767908694       -0.0009007961
        0.8482577737        1.3918499006       -0.0003381024
        0.8482577737        1.4069089317       -0.0001210223
        0.8482577737        1.4219679628       -0.0000413414
        0.8482577737        1.4370269939       -0.0000134963
        0.8482577737        1.4520860250       -0.0000042156
        0.8482577737        1.4671450561       -0.0000012595
        0.8482577737        1.4822040872        0.0000000000
        0.8482577737        1.4972631183        0.0000000000
        0.8482577737        1.5123221494        0.0000000000
        0.8482577737        1.5273811806        0.0000000000
        0.8482577737        1.5424402117        0.0000000000
        0.8482577737        1.5574992428        0.0000000000
        0.8482577737        1.5725582739        0.0000000000
        0.8482577737        1.5876173050        0.0000000000

        0.8642334124        0.0967732250        0.0000000000
        0.8642334124        0.1118322561        0.0000000000
        0.8642334124        0.1268912872        0.0000000000
        0.8642334124        0.1419503183        0.0000000000
        0.8642334124        0.1570093494        0.0000000000
        0.8642334124        0.1720683806        0.0000000000
        0.8642334124        0.1871274117        0.0000000000
        0.8642334124        0.2021864428        0.0000000000
        0.8642334124        0.2172454739        0.0000000000
        0.8642334124        0.2323045050        0.0000000000
        0.8642334124        0.2473635361       -0.0000016162
        0.8642334124        0.2624225672       -0.0000053735
        0.8642334124        0.2774815983       -0.0000170832
        0.8642334124        0.2925406294       -0.0000519118
        0.8642334124        0.3075996606       -0.0001506749
        0.8642334124        0.3226586917       -0.0004175071
        0.8642334124        0.3377177228       -0.0011039745
        0.8642334124        0.3527767539       -0.0027847546
        0.8642334124        0.3678357850       -0.0066999982
        0.8642334124        0.3828948161       -0.0153753309
        0.8642334124        0.3979538472       -0.0336619601
        0.8642334124        0.4130128783       -0.0703465265
        0.8642334124        0.4280719094       -0.1404364412
        0.8642334124        0.4431309406       -0.2680995463
        0.8642334124        0.4581899717       -0.4899912232
        0.8642334124        0.4732490028       -0.8583056845
        0.8642334124        0.4883080339       -1.4423528733
        0.8642334124        0.5033670650       -2.3269288701
        0.8642334124        0.5184260961       -3.6055612609
        0.8642334124        0.5334851272       -5.3673509985
        0.8642334124        0.5485441583       -7.6779084048
        0.8642334124        0.5636031894      -10.5575304142
        0.8642334124        0.5786622206      -13.9623022124
        0.8642334124        0.5937212517      -17.7748549806
        0.8642334124        0.6087802828      -21.8100079073
        0.8642334124        0.6238393139      -25.8363889352
        0.8642334124        0.6388983450      -29.6096476094
        0.8642334124        0.6539573761      -32.9085108438
        0.8642334124        0.6690164072      -35.5642655744
        0.8642334124        0.6840754383      -37.4780865915
        0.8642334124        0.6991344694      -38.6266342475
        0.8642334124        0.7141935006      -39.0601208950
        0.8642334124        0.7292525317      -38.8956716066
        0.8642334124        0.7443115628      -38.3040113222
        0.8642334124        0.7593705939      -37.4848756606
        0.8642334124        0.7744296250      -36.6305784966
        0.8642334124        0.7894886561      -35.8864089619
        0.8642334124        0.8045476872      -35.3235823987
        0.8642334124        0.8196067183      -34.9379670799
        0.8642334124        0.8346657494      -34.6754482024
        0.8642334124        0.8497247806      -34.4706881847
        0.8642334124        0.8647838117      -34.2802934912
        0.8642334124        0.8798428428      -34.0974425786
        0.8642334124        0.8949018739      -33.9470995050
        0.8642334124        0.9099609050      -33.8698773897
        0.8642334124        0.9250199361      -33.9038659494
        0.8642334124        0.9400789672      -34.0697297651
        0.8642334124        0.9551379983      -34.3602864500
        0.8642334124        0.9701970294      -34.7342609870
        0.8642334124        0.9852560606      -35.1141874450
        0.8642334124        1.0003150917      -35.3889023061
        0.8642334124        1.0153741228      -35.4214094832
        0.8642334124        1.0304331539      -35.0632510870
        0.8642334124        1.0454921850      -34.1760416311
        0.8642334124        1.0605512161      -32.6582920423
        0.8642334124        1.0756102472      -30.4716714871
        0.8642334124        1.0906692783      -27.6583268489
        0.8642334124        1.1057283094      -24.3424063633
        0.8642334124        1.1207873406      -20.7140510692
        0.8642334124        1.1358463717      -16.9997329390
        0.8642334124        1.1509054028      -13.4262428543
        0.8642334124        1.1659644339      -10.1864492393
        0.8642334124        1.1810234650       -7.4140220232
        0.8642334124        1.1960824961       -5.1720424775
        0.8642334124        1.2111415272       -3.4567601816
        0.8642334124        1.2262005583       -2.2134581048
        0.8642334124        1.2412595894       -1.3582247473
        0.8642334124        1.2563186206       -0.7988981946
        0.8642334124        1.2713776517       -0.4504813046
        0.8642334124        1.2864366828       -0.2434594389
        0.8642334124        1.3014957139       -0.1260270034
        0.8642334124        1.3165547450       -0.0624250379
        0.8642334124        1.3316137761       -0.0295533399
        0.8642334124        1.3466728072       -0.0133576982
        0.8642334124        1.3617318383       -0.0057596879
        0.8642334124        1.3767908694       -0.0023686414
        0.8642334124        1.3918499006       -0.0009293621
        0.8642334124        1.4069089317       -0.0003481998
        0.8642334124        1.4219679628       -0.0001247072
        0.8642334124        1.4370269939       -0.0000427449
        0.8642334124        1.4520860250       -0.0000140320
        0.8642334124        1.4671450561       -0.0000044096
        0.8642334124        1.4822040872       -0.0000013254
        0.8642334124        1.4972631183        0.0000000000
        0.8642334124        1.5123221494        0.0000000000
        0.8642334124        1.5273811806        0.0000000000
        0.8642334124        1.5424402117        0.0000000000
        0.8642334124        1.5574992428        0.0000000000
        0.8642334124        1.5725582739        0.0000000000
        0.8642334124        1.5876173050        0.0000000000

        0.8802090511        0.0967732250        0.0000000000
        0.8802090511        0.1118322561        0.0000000000
        0.8802090511        0.1268912872        0.0000000000
        0.8802090511        0.1419503183        0.0000000000
        0.8802090511        0.1570093494        0.0000000000
        0.8802090511        0.1720683806        0.0000000000
        0.8802090511        0.1871274117        0.0000000000
        0.8802090511        0.2021864428        0.0000000000
        0.8802090511        0.2172454739        0.0000000000
        0.8802090511        0.2323045050        0.0000000000
        0.8802090511        0.2473635361        0.0000000000
        0.8802090511        0.2624225672       -0.0000015199
        0.8802090511        0.2774815983       -0.0000050655
        0.8802090511        0.2925406294       -0.0000161189
        0.8802090511        0.3075996606       -0.0000489498
        0.8802090511        0.3226586917       -0.0001418268
        0.8802090511        0.3377177228       -0.0003919992
        0.8802090511        0.3527767539       -0.0010333716
        0.8802090511        0.3678357850       -0.0025981895
        0.8802090511        0.3828948161       -0.0062316216
        0.8802090511        0.3979538472       -0.0142634221
        0.8802090511        0.4130128783       -0.0311765447
        0.8802090511        0.4280719094       -0.0651330444
        0.8802090511        0.4431309406       -0.1301940902
        0.8802090511        0.4581899717       -0.2492577343
        0.8802090511        0.4732490028       -0.4574778598
        0.8802090511        0.4883080339       -0.8054817574
        0.8802090511        0.5033670650       -1.3611187538
        0.8802090511        0.5184260961       -2.2079556735
        0.8802090511        0.5334851272       -3.4386605147
        0.8802090511        0.5485441583       -5.1421845869
        0.8802090511        0.5636031894       -7.3854235677
        0.8802090511        0.5786622206      -10.1924636275
        0.8802090511        0.5937212517      -13.5266820038
        0.8802090511        0.6087802828      -17.2816514430
        0.8802090511        0.6238393139      -21.2851042068
        0.8802090511        0.6388983450      -25.3163850001
        0.8802090511        0.6539573761      -29.1335946498
        0.8802090511        0.6690164072      -32.5043992666
        0.8802090511        0.6840754383      -35.2354163199
        0.8802090511        0.6991344694      -37.1976895485
        0.8802090511        0.7141935006      -38.3468282324
        0.8802090511        0.7292525317      -38.7341995571
        0.8802090511        0.7443115628      -38.5023931034
        0.8802090511        0.7593705939      -37.8589900475
        0.8802090511        0.7744296250      -37.0303893611
        0.8802090511        0.7894886561      -36.2088967072
        0.8802090511        0.8045476872      -35.5132710099
        0.8802090511        0.8196067183      -34.9786334339
        0.8802090511        0.8346657494      -34.5772004167
        0.8802090511        0.8497247806      -34.2560200098
        0.8802090511        0.8647838117      -33.9719862743
        0.8802090511        0.8798428428      -33.7105409650
        0.8802090511        0.8949018739      -33.4862155704
        0.8802090511        0.9099609050      -33.3315988431
        0.8802090511        0.9250199361      -33.2826832845
        0.8802090511        0.9400789672      -33.3655821028
        0.8802090511        0.9551379983      -33.5866925260
        0.8802090511        0.9701970294      -33.9269680053
        0.8802090511        0.9852560606      -34.3399095909
        0.8802090511        1.0003150917      -34.7517187144
        0.8802090511        1.0153741228      -35.0621758715
        0.8802090511        1.0304331539      -35.1471951018
        0.8802090511        1.0454921850      -34.8668358061
        0.8802090511        1.0605512161      -34.0824722824
        0.8802090511        1.0756102472      -32.6826739097
        0.8802090511        1.0906692783      -30.6118025195
        0.8802090511        1.1057283094      -27.8923076843
        0.8802090511        1.1207873406      -24.6327684797
        0.8802090511        1.1358463717      -21.0176222307
        0.8802090511        1.1509054028      -17.2794330036
        0.8802090511        1.1659644339      -13.6595552538
        0.8802090511        1.1810234650      -10.3671441586
        0.8802090511        1.1960824961       -7.5477056742
        0.8802090511        1.2111415272       -5.2692338043
        0.8802090511        1.2262005583       -3.5273996877
        0.8802090511        1.2412595894       -2.2646120914
        0.8802090511        1.2563186206       -1.3943790822
        0.8802090511        1.2713776517       -0.8232065390
        0.8802090511        1.2864366828       -0.4657019366
        0.8802090511        1.3014957139       -0.2522095953
        0.8802090511        1.3165547450       -0.1306091168
        0.8802090511        1.3316137761       -0.0646058403
        0.8802090511        1.3466728072       -0.0305013147
        0.8802090511        1.3617318383       -0.0137402485
        0.8802090511        1.3767908694       -0.0059079037
        0.8802090511        1.3918499006       -0.0024265422
        0.8802090511        1.4069089317       -0.0009530729
        0.8802090511        1.4219679628       -0.0003583222
        0.8802090511        1.4370269939       -0.0001290368
        0.8802090511        1.4520860250       -0.0000445103
        0.8802090511        1.4671450561       -0.0000146940
        0.8802090511        1.4822040872       -0.0000046371
        0.8802090511        1.4972631183       -0.0000013980
        0.8802090511        1.5123221494        0.0000000000
        0.8802090511        1.5273811806        0.0000000000
        0.8802090511        1.5424402117        0.0000000000
        0.8802090511        1.5574992428        0.0000000000
        0.8802090511        1.5725582739        0.0000000000
        0.8802090511        1.5876173050        0.0000000000

        0.8961846899        0.0967732250        0.0000000000
        0.8961846899        0.1118322561        0.0000000000
        0.8961846899        0.1268912872        0.0000000000
        0.8961846899        0.1419503183        0.0000000000
        0.8961846899        0.1570093494        0.0000000000
        0.8961846899        0.1720683806        0.0000000000
        0.8961846899        0.1871274117        0.0000000000
        0.8961846899        0.2021864428        0.0000000000
        0.8961846899        0.2172454739        0.0000000000
        0.8961846899        0.2323045050        0.0000000000
        0.8961846899        0.2473635361        0.0000000000
        0.8961846899        0.2624225672        0.0000000000
        0.8961846899        0.2774815983       -0.0000014254
        0.8961846899        0.2925406294       -0.0000047486
        0.8961846899        0.3075996606       -0.0000150851
        0.8961846899        0.3226586917       -0.0000457003
        0.8961846899        0.3377177228       -0.0001320424
        0.8961846899        0.3527767539       -0.0003638395
        0.8961846899        0.3678357850       -0.0009562768
        0.8961846899        0.3828948161       -0.0023981620
        0.8961846899        0.3979538472       -0.0057416771
        0.8961846899        0.4130128783       -0.0131342425
        0.8961846899        0.4280719094       -0.0287331307
        0.8961846899        0.4431309406       -0.0601719820
        0.8961846899        0.4581899717       -0.1207317620
        0.8961846899        0.4732490028       -0.2322536369
        0.8961846899        0.4883080339       -0.4285582029
        0.8961846899        0.5033670650       -0.7586801586
        0.8961846899        0.5184260961       -1.2886648180
        0.8961846899        0.5334851272       -2.1002246970
        0.8961846899        0.5485441583       -3.2845626463
        0.8961846899        0.5636031894       -4.9304498727
        0.8961846899        0.5786622206       -7.1072578139
        0.8961846899        0.5937212517       -9.8456652288
        0.8961846899        0.6087802828      -13.1203362944
        0.8961846899        0.6238393139      -16.8391179822
        0.8961846899        0.6388983450      -20.8420366118
        0.8961846899        0.6539573761      -24.9114065762
        0.8961846899        0.6690164072      -28.7929176831
        0.8961846899        0.6840754383      -32.2269037273
        0.8961846899        0.6991344694      -34.9877500670
        0.8961846899        0.7141935006      -36.9258875593
        0.8961846899        0.7292525317      -38.0015995409
        0.8961846899        0.7443115628      -38.2968394802
        0.8961846899        0.7593705939      -37.9952339480
        0.8961846899        0.7744296250      -37.3324571534
        0.8961846899        0.7894886561      -36.5336928845
        0.8961846899        0.8045476872      -35.7625377335
        0.8961846899        0.8196067183      -35.1001923266
        0.8961846899        0.8346657494      -34.5578194746
        0.8961846899        0.8497247806      -34.1089254396
        0.8961846899        0.8647838117      -33.7225808317
        0.8961846899        0.8798428428      -33.3839991304
        0.8961846899        0.8949018739      -33.0996287340
        0.8961846899        0.9099609050      -32.8913078467
        0.8961846899        0.9250199361      -32.7855399473
        0.8961846899        0.9400789672      -32.8024813886
        0.8961846899        0.9551379983      -32.9479675683
        0.8961846899        0.9701970294      -33.2107101363
        0.8961846899        0.9852560606      -33.5640796439
        0.8961846899        1.0003150917      -33.9684147599
        0.8961846899        1.0153741228      -34.3689697049
        0.8961846899        1.0304331539      -34.6885249437
        0.8961846899        1.0454921850      -34.8199179118
        0.8961846899        1.0605512161      -34.6270930916
        0.8961846899        1.0756102472      -33.9607104475
        0.8961846899        1.0906692783      -32.6876258658
        0.8961846899        1.1057283094      -30.7268491194
        0.8961846899        1.1207873406      -28.0807829370
        0.8961846899        1.1358463717      -24.8504009466
        0.8961846899        1.1509054028      -21.2266986659
        0.8961846899        1.1659644339      -17.4581386414
        0.8961846899        1.1810234650      -13.8028592491
        0.8961846899        1.1960824961      -10.4807166831
        0.8961846899        1.2111415272       -7.6398632446
        0.8961846899        1.2262005583       -5.3455855187
        0.8961846899        1.2412595894       -3.5897917173
        0.8961846899        1.2563186206       -2.3129555426
        0.8961846899        1.2713776517       -1.4289130430
        0.8961846899        1.2864366828       -0.8455930008
        0.8961846899        1.3014957139       -0.4787746642
        0.8961846899        1.3165547450       -0.2590790726
        0.8961846899        1.3316137761       -0.1338785629
        0.8961846899        1.3466728072       -0.0660431751
        0.8961846899        1.3617318383       -0.0311094135
        0.8961846899        1.3767908694       -0.0140031415
        0.8961846899        1.3918499006       -0.0060292704
        0.8961846899        1.4069089317       -0.0024855027
        0.8961846899        1.4219679628       -0.0009815256
        0.8961846899        1.4370269939       -0.0003712877
        0.8961846899        1.4520860250       -0.0001344537
        0.8961846899        1.4671450561       -0.0000465582
        0.8961846899        1.4822040872       -0.0000153984
        0.8961846899        1.4972631183       -0.0000048613
        0.8961846899        1.5123221494       -0.0000014632
        0.8961846899        1.5273811806        0.0000000000
        0.8961846899        1.5424402117        0.0000000000
        0.8961846899        1.5574992428        0.0000000000
        0.8961846899        1.5725582739        0.0000000000
        0.8961846899        1.5876173050        0.0000000000

        0.9121603286        0.0967732250        0.0000000000
        0.9121603286        0.1118322561        0.0000000000
        0.9121603286        0.1268912872        0.0000000000
        0.9121603286        0.1419503183        0.0000000000
        0.9121603286        0.1570093494        0.0000000000
        0.9121603286        0.1720683806        0.0000000000
        0.9121603286        0.1871274117        0.0000000000
        0.9121603286        0.2021864428        0.0000000000
        0.9121603286        0.2172454739        0.0000000000
        0.9121603286        0.2323045050        0.0000000000
        0.9121603286        0.2473635361        0.0000000000
        0.9121603286        0.2624225672        0.0000000000
        0.9121603286        0.2774815983        0.0000000000
        0.9121603286        0.2925406294       -0.0000013253
        0.9121603286        0.3075996606       -0.0000044064
        0.9121603286        0.3226586917       -0.0000139624
        0.9121603286        0.3377177228       -0.0000421858
        0.9121603286        0.3527767539       -0.0001215438
        0.9121603286        0.3678357850       -0.0003340723
        0.9121603286        0.3828948161       -0.0008764167
        0.9121603286        0.3979538472       -0.0021960925
        0.9121603286        0.4130128783       -0.0052606124
        0.9121603286        0.4280719094       -0.0120577425
        0.9121603286        0.4431309406       -0.0264673580
        0.9121603286        0.4581899717       -0.0556759140
        0.9121603286        0.4732490028       -0.1122880233
        0.9121603286        0.4883080339       -0.2171735172
        0.9121603286        0.5033670650       -0.4028212640
        0.9121603286        0.5184260961       -0.7165446086
        0.9121603286        0.5334851272       -1.2223828891
        0.9121603286        0.5485441583       -2.0001720857
        0.9121603286        0.5636031894       -3.1402842373
        0.9121603286        0.5786622206       -4.7331507529
        0.9121603286        0.5937212517       -6.8538336858
        0.9121603286        0.6087802828       -9.5432607700
        0.9121603286        0.6238393139      -12.7889191112
        0.9121603286        0.6388983450      -16.5087357763
        0.9121603286        0.6539573761      -20.5427959953
        0.9121603286        0.6690164072      -24.6583693745
        0.9121603286        0.6840754383      -28.5732460538
        0.9121603286        0.6991344694      -31.9986636673
        0.9121603286        0.7141935006      -34.6953607251
        0.9121603286        0.7292525317      -36.5271719538
        0.9121603286        0.7443115628      -37.4919829026
        0.9121603286        0.7593705939      -37.7151611916
        0.9121603286        0.7744296250      -37.4056117774
        0.9121603286        0.7894886561      -36.7918857929
        0.9121603286        0.8045476872      -36.0646801469
        0.9121603286        0.8196067183      -35.3465917352
        0.9121603286        0.8346657494      -34.6938719204
        0.9121603286        0.8497247806      -34.1191340566
        0.9121603286        0.8647838117      -33.6180507854
        0.9121603286        0.8798428428      -33.1879683172
        0.9121603286        0.8949018739      -32.8352333305
        0.9121603286        0.9099609050      -32.5737675778
        0.9121603286        0.9250199361      -32.4186439096
        0.9121603286        0.9400789672      -32.3782316930
        0.9121603286        0.9551379983      -32.4489436839
        0.9121603286        0.9701970294      -32.6160882103
        0.9121603286        0.9852560606      -32.8605896309
        0.9121603286        1.0003150917      -33.1658999434
        0.9121603286        1.0153741228      -33.5171637662
        0.9121603286        1.0304331539      -33.8888469320
        0.9121603286        1.0454921850      -34.2253121218
        0.9121603286        1.0605512161      -34.4252451266
        0.9121603286        1.0756102472      -34.3411142553
        0.9121603286        1.0906692783      -33.7993375082
        0.9121603286        1.1057283094      -32.6387109238
        0.9121603286        1.1207873406      -30.7568522702
        0.9121603286        1.1358463717      -28.1492047307
        0.9121603286        1.1509054028      -24.9251458859
        0.9121603286        1.1659644339      -21.2928057297
        0.9121603286        1.1810234650      -17.5164186581
        0.9121603286        1.1960824961      -13.8612509443
        0.9121603286        1.2111415272      -10.5449436176
        0.9121603286        1.2262005583       -7.7088459559
        0.9121603286        1.2412595894       -5.4127351291
        0.9121603286        1.2563186206       -3.6474711302
        0.9121603286        1.2713776517       -2.3564276883
        0.9121603286        1.2864366828       -1.4576982852
        0.9121603286        1.3014957139       -0.8624149442
        0.9121603286        1.3165547450       -0.4875417573
        0.9121603286        1.3316137761       -0.2632570839
        0.9121603286        1.3466728072       -0.1357984616
        0.9121603286        1.3617318383       -0.0669642470
        0.9121603286        1.3767908694       -0.0315953270
        0.9121603286        1.3918499006       -0.0142758540
        0.9121603286        1.4069089317       -0.0061798859
        0.9121603286        1.4219679628       -0.0025627577
        0.9121603286        1.4370269939       -0.0010174148
        0.9121603286        1.4520860250       -0.0003862951
        0.9121603286        1.4671450561       -0.0001401187
        0.9121603286        1.4822040872       -0.0000485136
        0.9121603286        1.4972631183       -0.0000160286
        0.9121603286        1.5123221494       -0.0000050512
        0.9121603286        1.5273811806       -0.0000015166
        0.9121603286        1.5424402117        0.0000000000
        0.9121603286        1.5574992428        0.0000000000
        0.9121603286        1.5725582739        0.0000000000
        0.9121603286        1.5876173050        0.0000000000

        0.9281359673        0.0967732250        0.0000000000
        0.9281359673        0.1118322561        0.0000000000
        0.9281359673        0.1268912872        0.0000000000
        0.9281359673        0.1419503183        0.0000000000
        0.9281359673        0.1570093494        0.0000000000
        0.9281359673        0.1720683806        0.0000000000
        0.9281359673        0.1871274117        0.0000000000
        0.9281359673        0.2021864428        0.0000000000
        0.9281359673        0.2172454739        0.0000000000
        0.9281359673        0.2323045050        0.0000000000
        0.9281359673        0.2473635361        0.0000000000
        0.9281359673        0.2624225672        0.0000000000
        0.9281359673        0.2774815983        0.0000000000
        0.9281359673        0.2925406294        0.0000000000
        0.9281359673        0.3075996606       -0.0000012203
        0.9281359673        0.3226586917       -0.0000040451
        0.9281359673        0.3377177228       -0.0000127845
        0.9281359673        0.3527767539       -0.0000385276
        0.9281359673        0.3678357850       -0.0001107910
        0.9281359673        0.3828948161       -0.0003042131
        0.9281359673        0.3979538472       -0.0007982666
        0.9281359673        0.4130128783       -0.0020035643
        0.9281359673        0.4280719094       -0.0048140142
        0.9281359673        0.4431309406       -0.0110804553
        0.9281359673        0.4581899717       -0.0244431412
        0.9281359673        0.4732490028       -0.0516902695
        0.9281359673        0.4883080339       -0.1047944337
        0.9281359673        0.5033670650       -0.2036722712
        0.9281359673        0.5184260961       -0.3794754901
        0.9281359673        0.5334851272       -0.6778535277
        0.9281359673        0.5485441583       -1.1611971566
        0.9281359673        0.5636031894       -1.9085097910
        0.9281359673        0.5786622206       -3.0114021373
        0.9281359673        0.5937212517       -4.5648630870
        0.9281359673        0.6087802828       -6.6520032520
        0.9281359673        0.6238393139       -9.3230888431
        0.9281359673        0.6388983450      -12.5712328052
        0.9281359673        0.6539573761      -16.3102168636
        0.9281359673        0.6690164072      -20.3631851427
        0.9281359673        0.6840754383      -24.4719868224
        0.9281359673        0.6991344694      -28.3328804120
        0.9281359673        0.7141935006      -31.6544037566
        0.9281359673        0.7292525317      -34.2211403227
        0.9281359673        0.7443115628      -35.9401557005
        0.9281359673        0.7593705939      -36.8512519966
        0.9281359673        0.7744296250      -37.0975729855
        0.9281359673        0.7894886561      -36.8712841553
        0.9281359673        0.8045476872      -36.3589561741
        0.9281359673        0.8196067183      -35.7070495178
        0.9281359673        0.8346657494      -35.0135298314
        0.9281359673        0.8497247806      -34.3377125197
        0.9281359673        0.8647838117      -33.7154393153
        0.9281359673        0.8798428428      -33.1707533963
        0.9281359673        0.8949018739      -32.7218507572
        0.9281359673        0.9099609050      -32.3824657873
        0.9281359673        0.9250199361      -32.1599391524
        0.9281359673        0.9400789672      -32.0515191044
        0.9281359673        0.9551379983      -32.0423431025
        0.9281359673        0.9701970294      -32.1092880587
        0.9281359673        0.9852560606      -32.2314332175
        0.9281359673        1.0003150917      -32.4015945123
        0.9281359673        1.0153741228      -32.6295999539
        0.9281359673        1.0304331539      -32.9308144912
        0.9281359673        1.0454921850      -33.3016384828
        0.9281359673        1.0605512161      -33.6919386447
        0.9281359673        1.0756102472      -33.9879276132
        0.9281359673        1.0906692783      -34.0166557444
        0.9281359673        1.1057283094      -33.5761923485
        0.9281359673        1.1207873406      -32.4856440870
        0.9281359673        1.1358463717      -30.6394553141
        0.9281359673        1.1509054028      -28.0458217521
        0.9281359673        1.1659644339      -24.8336374140
        0.9281359673        1.1810234650      -21.2252428720
        0.9281359673        1.1960824961      -17.4864736725
        0.9281359673        1.2111415272      -13.8730028617
        0.9281359673        1.2262005583      -10.5894903604
        0.9281359673        1.2412595894       -7.7690387170
        0.9281359673        1.2563186206       -5.4713940053
        0.9281359673        1.2713776517       -3.6936418369
        0.9281359673        1.2864366828       -2.3869952057
        0.9281359673        1.3014957139       -1.4751488129
        0.9281359673        1.3165547450       -0.8713157535
        0.9281359673        1.3316137761       -0.4919183702
        0.9281359673        1.3466728072       -0.2656004807
        0.9281359673        1.3617318383       -0.1372583688
        0.9281359673        1.3767908694       -0.0679440499
        0.9281359673        1.3918499006       -0.0322279550
        0.9281359673        1.4069089317       -0.0146456822
        0.9281359673        1.4219679628       -0.0063720699
        0.9281359673        1.4370269939       -0.0026516185
        0.9281359673        1.4520860250       -0.0010543007
        0.9281359673        1.4671450561       -0.0004002273
        0.9281359673        1.4822040872       -0.0001450021
        0.9281359673        1.4972631183       -0.0000501398
        0.9281359673        1.5123221494       -0.0000165457
        0.9281359673        1.5273811806       -0.0000052064
        0.9281359673        1.5424402117       -0.0000015623
        0.9281359673        1.5574992428        0.0000000000
        0.9281359673        1.5725582739        0.0000000000
        0.9281359673        1.5876173050        0.0000000000

        0.9441116060        0.0967732250        0.0000000000
        0.9441116060        0.1118322561        0.0000000000
        0.9441116060        0.1268912872        0.0000000000
        0.9441116060        0.1419503183        0.0000000000
        0.9441116060        0.1570093494        0.0000000000
        0.9441116060        0.1720683806        0.0000000000
        0.9441116060        0.1871274117        0.0000000000
        0.9441116060        0.2021864428        0.0000000000
        0.9441116060        0.2172454739        0.0000000000
        0.9441116060        0.2323045050        0.0000000000
        0.9441116060        0.2473635361        0.0000000000
        0.9441116060        0.2624225672        0.0000000000
        0.9441116060        0.2774815983        0.0000000000
        0.9441116060        0.2925406294        0.0000000000
        0.9441116060        0.3075996606        0.0000000000
        0.9441116060        0.3226586917       -0.0000011109
        0.9441116060        0.3377177228       -0.0000036747
        0.9441116060        0.3527767539       -0.0000115889
        0.9441116060        0.3678357850       -0.0000348849
        0.9441116060        0.3828948161       -0.0001003173
        0.9441116060        0.3979538472       -0.0002758273
        0.9441116060        0.4130128783       -0.0007257728
        0.9441116060        0.4280719094       -0.0018288093
        0.9441116060        0.4431309406       -0.0044151879
        0.9441116060        0.4581899717       -0.0102153774
        0.9441116060        0.4732490028       -0.0226523403
        0.9441116060        0.4883080339       -0.0481406221
        0.9441116060        0.5033670650       -0.0980485065
        0.9441116060        0.5184260961       -0.1913983780
        0.9441116060        0.5334851272       -0.3581910829
        0.9441116060        0.5485441583       -0.6429249318
        0.9441116060        0.5636031894       -1.1074432246
        0.9441116060        0.5786622206       -1.8317132589
        0.9441116060        0.5937212517       -2.9105995899
        0.9441116060        0.6087802828       -4.4443972671
        0.9441116060        0.6238393139       -6.5213866443
        0.9441116060        0.6388983450       -9.1927134104
        0.9441116060        0.6539573761      -12.4438379287
        0.9441116060        0.6690164072      -16.1716087491
        0.9441116060        0.6840754383      -20.1788285188
        0.9441116060        0.6991344694      -24.1954941822
        0.9441116060        0.7141935006      -27.9264465714
        0.9441116060        0.7292525317      -31.1124198925
        0.9441116060        0.7443115628      -33.5828372582
        0.9441116060        0.7593705939      -35.2807211987
        0.9441116060        0.7744296250      -36.2529804095
        0.9441116060        0.7894886561      -36.6156159634
        0.9441116060        0.8045476872      -36.5128522818
        0.9441116060        0.8196067183      -36.0866135062
        0.9441116060        0.8346657494      -35.4618269140
        0.9441116060        0.8497247806      -34.7428601441
        0.9441116060        0.8647838117      -34.0136202534
        0.9441116060        0.8798428428      -33.3375684999
        0.9441116060        0.8949018739      -32.7581226308
        0.9441116060        0.9099609050      -32.3003557409
        0.9441116060        0.9250199361      -31.9729142997
        0.9441116060        0.9400789672      -31.7688209078
        0.9441116060        0.9551379983      -31.6666006484
        0.9441116060        0.9701970294      -31.6356692464
        0.9441116060        0.9852560606      -31.6481679447
        0.9441116060        1.0003150917      -31.6936361912
        0.9441116060        1.0153741228      -31.7877743641
        0.9441116060        1.0304331539      -31.9668143483
        0.9441116060        1.0454921850      -32.2652552480
        0.9441116060        1.0605512161      -32.6833765149
        0.9441116060        1.0756102472      -33.1575695655
        0.9441116060        1.0906692783      -33.5481990801
        0.9441116060        1.1057283094      -33.6551373197
        0.9441116060        1.1207873406      -33.2607833394
        0.9441116060        1.1358463717      -32.1878068561
        0.9441116060        1.1509054028      -30.3505732395
        0.9441116060        1.1659644339      -27.7809280107
        0.9441116060        1.1810234650      -24.6205698052
        0.9441116060        1.1960824961      -21.0867020637
        0.9441116060        1.2111415272      -17.4264637007
        0.9441116060        1.2262005583      -13.8750840306
        0.9441116060        1.2412595894      -10.6258860284
        0.9441116060        1.2563186206       -7.8133386266
        0.9441116060        1.2713776517       -5.5072231054
        0.9441116060        1.2864366828       -3.7160893842
        0.9441116060        1.3014957139       -2.3986559683
        0.9441116060        1.3165547450       -1.4808825760
        0.9441116060        1.3316137761       -0.8748224823
        0.9441116060        1.3466728072       -0.4948446016
        0.9441116060        1.3617318383       -0.2681959870
        0.9441116060        1.3767908694       -0.1393161785
        0.9441116060        1.3918499006       -0.0693455757
        0.9441116060        1.4069089317       -0.0330514071
        0.9441116060        1.4219679628       -0.0150687840
        0.9441116060        1.4370269939       -0.0065653099
        0.9441116060        1.4520860250       -0.0027315797
        0.9441116060        1.4671450561       -0.0010849633
        0.9441116060        1.4822040872       -0.0004113975
        0.9441116060        1.4972631183       -0.0001489394
        0.9441116060        1.5123221494       -0.0000514697
        0.9441116060        1.5273811806       -0.0000169600
        0.9441116060        1.5424402117       -0.0000053227
        0.9441116060        1.5574992428       -0.0000015871
        0.9441116060        1.5725582739        0.0000000000
        0.9441116060        1.5876173050        0.0000000000

        0.9600872447        0.0967732250        0.0000000000
        0.9600872447        0.1118322561        0.0000000000
        0.9600872447        0.1268912872        0.0000000000
        0.9600872447        0.1419503183        0.0000000000
        0.9600872447        0.1570093494        0.0000000000
        0.9600872447        0.1720683806        0.0000000000
        0.9600872447        0.1871274117        0.0000000000
        0.9600872447        0.2021864428        0.0000000000
        0.9600872447        0.2172454739        0.0000000000
        0.9600872447        0.2323045050        0.0000000000
        0.9600872447        0.2473635361        0.0000000000
        0.9600872447        0.2624225672        0.0000000000
        0.9600872447        0.2774815983        0.0000000000
        0.9600872447        0.2925406294        0.0000000000
        0.9600872447        0.3075996606        0.0000000000
        0.9600872447        0.3226586917        0.0000000000
        0.9600872447        0.3377177228       -0.0000010009
        0.9600872447        0.3527767539       -0.0000033065
        0.9600872447        0.3678357850       -0.0000104284
        0.9600872447        0.3828948161       -0.0000314319
        0.9600872447        0.3979538472       -0.0000906178
        0.9600872447        0.4130128783       -0.0002500982
        0.9600872447        0.4280719094       -0.0006611354
        0.9600872447        0.4431309406       -0.0016744600
        0.9600872447        0.4581899717       -0.0040635516
        0.9600872447        0.4732490028       -0.0094487639
        0.9600872447        0.4883080339       -0.0210512033
        0.9600872447        0.5033670650       -0.0449421053
        0.9600872447        0.5184260961       -0.0919648581
        0.9600872447        0.5334851272       -0.1804586731
        0.9600872447        0.5485441583       -0.3397561439
        0.9600872447        0.5636031894       -0.6140946333
        0.9600872447        0.5786622206       -1.0660045551
        0.9600872447        0.5937212517       -1.7774187626
        0.9600872447        0.6087802828       -2.8459196700
        0.9600872447        0.6238393139       -4.3733318342
        0.9600872447        0.6388983450       -6.4452118269
        0.9600872447        0.6539573761       -9.1033110914
        0.9600872447        0.6690164072      -12.3180973230
        0.9600872447        0.6840754383      -15.9723330062
        0.9600872447        0.6991344694      -19.8660393551
        0.9600872447        0.7141935006      -23.7461686931
        0.9600872447        0.7292525317      -27.3534136918
        0.9600872447        0.7443115628      -30.4700235888
        0.9600872447        0.7593705939      -32.9521908684
        0.9600872447        0.7744296250      -34.7391979235
        0.9600872447        0.7894886561      -35.8432904078
        0.9600872447        0.8045476872      -36.3311873524
        0.9600872447        0.8196067183      -36.3065000296
        0.9600872447        0.8346657494      -35.8954625031
        0.9600872447        0.8497247806      -35.2332707874
        0.9600872447        0.8647838117      -34.4490439763
        0.9600872447        0.8798428428      -33.6516942750
        0.9600872447        0.8949018739      -32.9212459891
        0.9600872447        0.9099609050      -32.3075865279
        0.9600872447        0.9250199361      -31.8340099401
        0.9600872447        0.9400789672      -31.5012180022
        0.9600872447        0.9551379983      -31.2904246442
        0.9600872447        0.9701970294      -31.1685477777
        0.9600872447        0.9852560606      -31.0992533127
        0.9600872447        1.0003150917      -31.0592555452
        0.9600872447        1.0153741228      -31.0530359162
        0.9600872447        1.0304331539      -31.1161789657
        0.9600872447        1.0454921850      -31.3007338627
        0.9600872447        1.0605512161      -31.6442615489
        0.9600872447        1.0756102472      -32.1335103731
        0.9600872447        1.0906692783      -32.6791625052
        0.9600872447        1.1057283094      -33.1160878978
        0.9600872447        1.1207873406      -33.2335039827
        0.9600872447        1.1358463717      -32.8256582013
        0.9600872447        1.1509054028      -31.7438841723
        0.9600872447        1.1659644339      -29.9312640021
        0.9600872447        1.1810234650      -27.4311014647
        0.9600872447        1.1960824961      -24.3728120186
        0.9600872447        1.2111415272      -20.9456625640
        0.9600872447        1.2262005583      -17.3695078850
        0.9600872447        1.2412595894      -13.8663531665
        0.9600872447        1.2563186206      -10.6333166045
        0.9600872447        1.2713776517       -7.8187941075
        0.9600872447        1.2864366828       -5.5065678576
        0.9600872447        1.3014957139       -3.7128252454
        0.9600872447        1.3165547450       -2.3971038783
        0.9600872447        1.3316137761       -1.4827125025
        0.9600872447        1.3466728072       -0.8791137770
        0.9600872447        1.3617318383       -0.4997385935
        0.9600872447        1.3767908694       -0.2722860509
        0.9600872447        1.3918499006       -0.1420899541
        0.9600872447        1.4069089317       -0.0709439852
        0.9600872447        1.4219679628       -0.0338576993
        0.9600872447        1.4370269939       -0.0154344634
        0.9600872447        1.4520860250       -0.0067188434
        0.9600872447        1.4671450561       -0.0027930642
        0.9600872447        1.4822040872       -0.0011089081
        0.9600872447        1.4972631183       -0.0004204078
        0.9600872447        1.5123221494       -0.0001520726
        0.9600872447        1.5273811806       -0.0000523937
        0.9600872447        1.5424402117       -0.0000171552
        0.9600872447        1.5574992428       -0.0000053215
        0.9600872447        1.5725582739       -0.0000015579
        0.9600872447        1.5876173050        0.0000000000

        0.9760628834        0.0967732250        0.0000000000
        0.9760628834        0.1118322561        0.0000000000
        0.9760628834        0.1268912872        0.0000000000
        0.9760628834        0.1419503183        0.0000000000
        0.9760628834        0.1570093494        0.0000000000
        0.9760628834        0.1720683806        0.0000000000
        0.9760628834        0.1871274117        0.0000000000
        0.9760628834        0.2021864428        0.0000000000
        0.9760628834        0.2172454739        0.0000000000
        0.9760628834        0.2323045050        0.0000000000
        0.9760628834        0.2473635361        0.0000000000
        0.9760628834        0.2624225672        0.0000000000
        0.9760628834        0.2774815983        0.0000000000
        0.9760628834        0.2925406294        0.0000000000
        0.9760628834        0.3075996606        0.0000000000
        0.9760628834        0.3226586917        0.0000000000
        0.9760628834        0.3377177228        0.0000000000
        0.9760628834        0.3527767539        0.0000000000
        0.9760628834        0.3678357850       -0.0000029612
        0.9760628834        0.3828948161       -0.0000093617
        0.9760628834        0.3979538472       -0.0000283153
        0.9760628834        0.4130128783       -0.0000820006
        0.9760628834        0.4280719094       -0.0002274536
        0.9760628834        0.4431309406       -0.0006043675
        0.9760628834        0.4581899717       -0.0015383552
        0.9760628834        0.4732490028       -0.0037511440
        0.9760628834        0.4883080339       -0.0087634663
        0.9760628834        0.5033670650       -0.0196211486
        0.9760628834        0.5184260961       -0.0421230691
        0.9760628834        0.5334851272       -0.0867602563
        0.9760628834        0.5485441583       -0.1715428343
        0.9760628834        0.5636031894       -0.3257128527
        0.9760628834        0.5786622206       -0.5939045063
        0.9760628834        0.5937212517       -1.0395473501
        0.9760628834        0.6087802828       -1.7453386445
        0.9760628834        0.6238393139       -2.8079412774
        0.9760628834        0.6388983450       -4.3245568950
        0.9760628834        0.6539573761       -6.3714303193
        0.9760628834        0.6690164072       -8.9784255385
        0.9760628834        0.6840754383      -12.1077397970
        0.9760628834        0.6991344694      -15.6457541316
        0.9760628834        0.7141935006      -19.4131486275
        0.9760628834        0.7292525317      -23.1910385180
        0.9760628834        0.7443115628      -26.7543301355
        0.9760628834        0.7593705939      -29.9020694159
        0.9760628834        0.7744296250      -32.4788522189
        0.9760628834        0.7894886561      -34.3874445985
        0.9760628834        0.8045476872      -35.5955340428
        0.9760628834        0.8196067183      -36.1374445872
        0.9760628834        0.8346657494      -36.1080939832
        0.9760628834        0.8497247806      -35.6463522434
        0.9760628834        0.8647838117      -34.9096332873
        0.9760628834        0.8798428428      -34.0472147258
        0.9760628834        0.8949018739      -33.1810746418
        0.9760628834        0.9099609050      -32.3983204342
        0.9760628834        0.9250199361      -31.7523543021
        0.9760628834        0.9400789672      -31.2665047221
        0.9760628834        0.9551379983      -30.9364293146
        0.9760628834        0.9701970294      -30.7332873959
        0.9760628834        0.9852560606      -30.6128882077
        0.9760628834        1.0003150917      -30.5332322505
        0.9760628834        1.0153741228      -30.4756269270
        0.9760628834        1.0304331539      -30.4583687312
        0.9760628834        1.0454921850      -30.5321888561
        0.9760628834        1.0605512161      -30.7545587402
        0.9760628834        1.0756102472      -31.1516681875
        0.9760628834        1.0906692783      -31.6854410470
        0.9760628834        1.1057283094      -32.2424249533
        0.9760628834        1.1207873406      -32.6510947972
        0.9760628834        1.1358463717      -32.7199337650
        0.9760628834        1.1509054028      -32.2796151009
        0.9760628834        1.1659644339      -31.2142305875
        0.9760628834        1.1810234650      -29.4763476557
        0.9760628834        1.1960824961      -27.0903024578
        0.9760628834        1.2111415272      -24.1503004347
        0.9760628834        1.2262005583      -20.8145920552
        0.9760628834        1.2412595894      -17.2909939396
        0.9760628834        1.2563186206      -13.8093723598
        0.9760628834        1.2713776517      -10.5840974749
        0.9760628834        1.2864366828       -7.7776941217
        0.9760628834        1.3014957139       -5.4787026247
        0.9760628834        1.3165547450       -3.7003877967
        0.9760628834        1.3316137761       -2.3972319147
        0.9760628834        1.3466728072       -1.4897192020
        0.9760628834        1.3617318383       -0.8877087575
        0.9760628834        1.3767908694       -0.5068245020
        0.9760628834        1.3918499006       -0.2769574992
        0.9760628834        1.4069089317       -0.1447133858
        0.9760628834        1.4219679628       -0.0722515811
        0.9760628834        1.4370269939       -0.0344594054
        0.9760628834        1.4520860250       -0.0157002184
        0.9760628834        1.4671450561       -0.0068341035
        0.9760628834        1.4822040872       -0.0028415078
        0.9760628834        1.4972631183       -0.0011275989
        0.9760628834        1.5123221494       -0.0004263621
        0.9760628834        1.5273811806       -0.0001532216
        0.9760628834        1.5424402117       -0.0000521761
        0.9760628834        1.5574992428       -0.0000167766
        0.9760628834        1.5725582739       -0.0000050743
        0.9760628834        1.5876173050       -0.0000014381

        0.9920385222        0.0967732250        0.0000000000
        0.9920385222        0.1118322561        0.0000000000
        0.9920385222        0.1268912872        0.0000000000
        0.9920385222        0.1419503183        0.0000000000
        0.9920385222        0.1570093494        0.0000000000
        0.9920385222        0.1720683806        0.0000000000
        0.9920385222        0.1871274117        0.0000000000
        0.9920385222        0.2021864428        0.0000000000
        0.9920385222        0.2172454739        0.0000000000
        0.9920385222        0.2323045050        0.0000000000
        0.9920385222        0.2473635361        0.0000000000
        0.9920385222        0.2624225672        0.0000000000
        0.9920385222        0.2774815983        0.0000000000
        0.9920385222        0.2925406294        0.0000000000
        0.9920385222        0.3075996606        0.0000000000
        0.9920385222        0.3226586917        0.0000000000
        0.9920385222        0.3377177228        0.0000000000
        0.9920385222        0.3527767539        0.0000000000
        0.9920385222        0.3678357850        0.0000000000
        0.9920385222        0.3828948161       -0.0000026499
        0.9920385222        0.3979538472       -0.0000084143
        0.9920385222        0.4130128783       -0.0000255785
        0.9920385222        0.4280719094       -0.0000744587
        0.9920385222        0.4431309406       -0.0002075704
        0.9920385222        0.4581899717       -0.0005542196
        0.9920385222        0.4732490028       -0.0014175558
        0.9920385222        0.4883080339       -0.0034745264
        0.9920385222        0.5033670650       -0.0081654749
        0.9920385222        0.5184260961       -0.0184109391
        0.9920385222        0.5334851272       -0.0398506387
        0.9920385222        0.5485441583       -0.0828348548
        0.9920385222        0.5636031894       -0.1653448467
        0.9920385222        0.5786622206       -0.3167696699
        0.9920385222        0.5937212517       -0.5819187005
        0.9920385222        0.6087802828       -1.0238231431
        0.9920385222        0.6238393139       -1.7230812221
        0.9920385222        0.6388983450       -2.7713630657
        0.9920385222        0.6539573761       -4.2578873120
        0.9920385222        0.6690164072       -6.2503057447
        0.9920385222        0.6840754383       -8.7744674385
        0.9920385222        0.6991344694      -11.7991232259
        0.9920385222        0.7141935006      -15.2303893541
        0.9920385222        0.7292525317      -18.9172379754
        0.9920385222        0.7443115628      -22.6658412406
        0.9920385222        0.7593705939      -26.2595932618
        0.9920385222        0.7744296250      -29.4829785903
        0.9920385222        0.7894886561      -32.1485189654
        0.9920385222        0.8045476872      -34.1243445191
        0.9920385222        0.8196067183      -35.3561877912
        0.9920385222        0.8346657494      -35.8756033665
        0.9920385222        0.8497247806      -35.7894069484
        0.9920385222        0.8647838117      -35.2530129530
        0.9920385222        0.8798428428      -34.4375827362
        0.9920385222        0.8949018739      -33.5024368855
        0.9920385222        0.9099609050      -32.5789929643
        0.9920385222        0.9250199361      -31.7646684229
        0.9920385222        0.9400789672      -31.1206674719
        0.9920385222        0.9551379983      -30.6694402575
        0.9920385222        0.9701970294      -30.3937252562
        0.9920385222        0.9852560606      -30.2436584792
        0.9920385222        1.0003150917      -30.1564671993
        0.9920385222        1.0153741228      -30.0848749258
        0.9920385222        1.0304331539      -30.0213973397
        0.9920385222        1.0454921850      -30.0037701605
        0.9920385222        1.0605512161      -30.0950686514
        0.9920385222        1.0756102472      -30.3463609453
        0.9920385222        1.0906692783      -30.7605589237
        0.9920385222        1.1057283094      -31.2756409694
        0.9920385222        1.1207873406      -31.7735462969
        0.9920385222        1.1358463717      -32.1061626879
        0.9920385222        1.1509054028      -32.1226831930
        0.9920385222        1.1659644339      -31.6877625507
        0.9920385222        1.1810234650      -30.6919111873
        0.9920385222        1.1960824961      -29.0634613566
        0.9920385222        1.2111415272      -26.7880820036
        0.9920385222        1.2262005583      -23.9301665674
        0.9920385222        1.2412595894      -20.6411719555
        0.9920385222        1.2563186206      -17.1423394502
        0.9920385222        1.2713776517      -13.6826487080
        0.9920385222        1.2864366828      -10.4873737885
        0.9920385222        1.3014957139       -7.7174808691
        0.9920385222        1.3165547450       -5.4527562141
        0.9920385222        1.3316137761       -3.6986408603
        0.9920385222        1.3466728072       -2.4073542983
        0.9920385222        1.3617318383       -1.5021852036
        0.9920385222        1.3767908694       -0.8976677671
        0.9920385222        1.3918499006       -0.5131810362
        0.9920385222        1.4069089317       -0.2804645654
        0.9920385222        1.4219679628       -0.1464888399
        0.9920385222        1.4370269939       -0.0731228746
        0.9920385222        1.4520860250       -0.0348858320
        0.9920385222        1.4671450561       -0.0159032450
        0.9920385222        1.4822040872       -0.0069212321
        0.9920385222        1.4972631183       -0.0028708246
        0.9920385222        1.5123221494       -0.0011320323
        0.9920385222        1.5273811806       -0.0004230166
        0.9920385222        1.5424402117       -0.0001492809
        0.9920385222        1.5574992428       -0.0000495736
        0.9920385222        1.5725582739       -0.0000154375
        0.9920385222        1.5876173050       -0.0000044933

        1.0080141609        0.0967732250        0.0000000000
        1.0080141609        0.1118322561        0.0000000000
        1.0080141609        0.1268912872        0.0000000000
        1.0080141609        0.1419503183        0.0000000000
        1.0080141609        0.1570093494        0.0000000000
        1.0080141609        0.1720683806        0.0000000000
        1.0080141609        0.1871274117        0.0000000000
        1.0080141609        0.2021864428        0.0000000000
        1.0080141609        0.2172454739        0.0000000000
        1.0080141609        0.2323045050        0.0000000000
        1.0080141609        0.2473635361        0.0000000000
        1.0080141609        0.2624225672        0.0000000000
        1.0080141609        0.2774815983        0.0000000000
        1.0080141609        0.2925406294        0.0000000000
        1.0080141609        0.3075996606        0.0000000000
        1.0080141609        0.3226586917        0.0000000000
        1.0080141609        0.3377177228        0.0000000000
        1.0080141609        0.3527767539        0.0000000000
        1.0080141609        0.3678357850        0.0000000000
        1.0080141609        0.3828948161        0.0000000000
        1.0080141609        0.3979538472       -0.0000023765
        1.0080141609        0.4130128783       -0.0000075877
        1.0080141609        0.4280719094       -0.0000231868
        1.0080141609        0.4431309406       -0.0000678300
        1.0080141609        0.4581899717       -0.0001900407
        1.0080141609        0.4732490028       -0.0005101680
        1.0080141609        0.4883080339       -0.0013130997
        1.0080141609        0.5033670650       -0.0032427024
        1.0080141609        0.5184260961       -0.0076880686
        1.0080141609        0.5334851272       -0.0175058944
        1.0080141609        0.5485441583       -0.0382799528
        1.0080141609        0.5636031894       -0.0803369210
        1.0080141609        0.5786622206       -0.1616400265
        1.0080141609        0.5937212517       -0.3113729726
        1.0080141609        0.6087802828       -0.5734668543
        1.0080141609        0.6238393139       -1.0086444731
        1.0080141609        0.6388983450       -1.6931271661
        1.0080141609        0.6539573761       -2.7124408943
        1.0080141609        0.6690164072       -4.1499829927
        1.0080141609        0.6840754383       -6.0717664965
        1.0080141609        0.6991344694       -8.5101254107
        1.0080141609        0.7141935006      -11.4494186513
        1.0080141609        0.7292525317      -14.8161565754
        1.0080141609        0.7443115628      -18.4755647810
        1.0080141609        0.7593705939      -22.2370307880
        1.0080141609        0.7744296250      -25.8711757059
        1.0080141609        0.7894886561      -29.1394237598
        1.0080141609        0.8045476872      -31.8320955512
        1.0080141609        0.8196067183      -33.8054202307
        1.0080141609        0.8346657494      -35.0056332229
        1.0080141609        0.8497247806      -35.4722151406
        1.0080141609        0.8647838117      -35.3207780682
        1.0080141609        0.8798428428      -34.7140083170
        1.0080141609        0.8949018739      -33.8316014387
        1.0080141609        0.9099609050      -32.8463610654
        1.0080141609        0.9250199361      -31.9070823280
        1.0080141609        0.9400789672      -31.1247189814
        1.0080141609        0.9551379983      -30.5597862219
        1.0080141609        0.9701970294      -30.2145753973
        1.0080141609        0.9852560606      -30.0381089443
        1.0080141609        1.0003150917      -29.9492488790
        1.0080141609        1.0153741228      -29.8733791429
        1.0080141609        1.0304331539      -29.7769862834
        1.0080141609        1.0454921850      -29.6815583964
        1.0080141609        1.0605512161      -29.6479717892
        1.0080141609        1.0756102472      -29.7397146493
        1.0080141609        1.0906692783      -29.9859370516
        1.0080141609        1.1057283094      -30.3638366831
        1.0080141609        1.1207873406      -30.8051790328
        1.0080141609        1.1358463717      -31.2151558137
        1.0080141609        1.1509054028      -31.4863162060
        1.0080141609        1.1659644339      -31.4999416826
        1.0080141609        1.1810234650      -31.1233326871
        1.0080141609        1.1960824961      -30.2197041359
        1.0080141609        1.2111415272      -28.6796926178
        1.0080141609        1.2262005583      -26.4652076914
        1.0080141609        1.2412595894      -23.6422771742
        1.0080141609        1.2563186206      -20.3816523181
        1.0080141609        1.2713776517      -16.9233255463
        1.0080141609        1.2864366828      -13.5207945607
        1.0080141609        1.3014957139      -10.3891077552
        1.0080141609        1.3165547450       -7.6739693661
        1.0080141609        1.3316137761       -5.4452722372
        1.0080141609        1.3466728072       -3.7078900541
        1.0080141609        1.3617318383       -2.4200068793
        1.0080141609        1.3767908694       -1.5121768135
        1.0080141609        1.3918499006       -0.9039377453
        1.0080141609        1.4069089317       -0.5167235048
        1.0080141609        1.4219679628       -0.2824446387
        1.0080141609        1.4370269939       -0.1476244036
        1.0080141609        1.4520860250       -0.0737557211
        1.0080141609        1.4671450561       -0.0351913631
        1.0080141609        1.4822040872       -0.0160071600
        1.0080141609        1.4972631183       -0.0069233177
        1.0080141609        1.5123221494       -0.0028382281
        1.0080141609        1.5273811806       -0.0010989478
        1.0080141609        1.5424402117       -0.0004004704
        1.0080141609        1.5574992428       -0.0001368903
        1.0080141609        1.5725582739       -0.0000437578
        1.0080141609        1.5876173050       -0.0000130455

        1.0239897996        0.0967732250        0.0000000000
        1.0239897996        0.1118322561        0.0000000000
        1.0239897996        0.1268912872        0.0000000000
        1.0239897996        0.1419503183        0.0000000000
        1.0239897996        0.1570093494        0.0000000000
        1.0239897996        0.1720683806        0.0000000000
        1.0239897996        0.1871274117        0.0000000000
        1.0239897996        0.2021864428        0.0000000000
        1.0239897996        0.2172454739        0.0000000000
        1.0239897996        0.2323045050        0.0000000000
        1.0239897996        0.2473635361        0.0000000000
        1.0239897996        0.2624225672        0.0000000000
        1.0239897996        0.2774815983        0.0000000000
        1.0239897996        0.2925406294        0.0000000000
        1.0239897996        0.3075996606        0.0000000000
        1.0239897996        0.3226586917        0.0000000000
        1.0239897996        0.3377177228        0.0000000000
        1.0239897996        0.3527767539        0.0000000000
        1.0239897996        0.3678357850        0.0000000000
        1.0239897996        0.3828948161        0.0000000000
        1.0239897996        0.3979538472        0.0000000000
        1.0239897996        0.4130128783       -0.0000021408
        1.0239897996        0.4280719094       -0.0000068694
        1.0239897996        0.4431309406       -0.0000210956
        1.0239897996        0.4581899717       -0.0000620590
        1.0239897996        0.4732490028       -0.0001750195
        1.0239897996        0.4883080339       -0.0004735918
        1.0239897996        0.5033670650       -0.0012304412
        1.0239897996        0.5184260961       -0.0030706182
        1.0239897996        0.5334851272       -0.0073595682
        1.0239897996        0.5485441583       -0.0169295794
        1.0239897996        0.5636031894       -0.0373330559
        1.0239897996        0.5786622206       -0.0788033632
        1.0239897996        0.5937212517       -0.1589768553
        1.0239897996        0.6087802828       -0.3061282810
        1.0239897996        0.6238393139       -0.5622211100
        1.0239897996        0.6388983450       -0.9846319224
        1.0239897996        0.6539573761       -1.6452222366
        1.0239897996        0.6690164072       -2.6256745444
        1.0239897996        0.6840754383       -4.0086067886
        1.0239897996        0.6991344694       -5.8646615429
        1.0239897996        0.7141935006       -8.2364109312
        1.0239897996        0.7292525317      -11.1208294914
        1.0239897996        0.7443115628      -14.4536815627
        1.0239897996        0.7593705939      -18.1011090842
        1.0239897996        0.7744296250      -21.8644171630
        1.0239897996        0.7894886561      -25.5016513754
        1.0239897996        0.8045476872      -28.7638100647
        1.0239897996        0.8196067183      -31.4369861729
        1.0239897996        0.8346657494      -33.3783888749
        1.0239897996        0.8497247806      -34.5364449471
        1.0239897996        0.8647838117      -34.9517164862
        1.0239897996        0.8798428428      -34.7421182179
        1.0239897996        0.8949018739      -34.0791365082
        1.0239897996        0.9099609050      -33.1606027962
        1.0239897996        0.9250199361      -32.1823213981
        1.0239897996        0.9400789672      -31.3090712353
        1.0239897996        0.9551379983      -30.6475338069
        1.0239897996        0.9701970294      -30.2284755986
        1.0239897996        0.9852560606      -30.0082878719
        1.0239897996        1.0003150917      -29.8954964052
        1.0239897996        1.0153741228      -29.7956642414
        1.0239897996        1.0304331539      -29.6553076363
        1.0239897996        1.0454921850      -29.4824940569
        1.0239897996        1.0605512161      -29.3336410060
        1.0239897996        1.0756102472      -29.2762677213
        1.0239897996        1.0906692783      -29.3517751883
        1.0239897996        1.1057283094      -29.5596408927
        1.0239897996        1.1207873406      -29.8664200173
        1.0239897996        1.1358463717      -30.2237208815
        1.0239897996        1.1509054028      -30.5743641600
        1.0239897996        1.1659644339      -30.8393791950
        1.0239897996        1.1810234650      -30.8992426305
        1.0239897996        1.1960824961      -30.5932080136
        1.0239897996        1.2111415272      -29.7509968918
        1.0239897996        1.2262005583      -28.2480711312
        1.0239897996        1.2412595894      -26.0570041954
        1.0239897996        1.2563186206      -23.2676270813
        1.0239897996        1.2713776517      -20.0669462281
        1.0239897996        1.2864366828      -16.6917367535
        1.0239897996        1.3014957139      -13.3768783129
        1.0239897996        1.3165547450      -10.3171936085
        1.0239897996        1.3316137761       -7.6481130557
        1.0239897996        1.3466728072       -5.4414759409
        1.0239897996        1.3617318383       -3.7109381611
        1.0239897996        1.3767908694       -2.4234665886
        1.0239897996        1.3918499006       -1.5147617233
        1.0239897996        1.4069089317       -0.9059772996
        1.0239897996        1.4219679628       -0.5184379486
        1.0239897996        1.4370269939       -0.2837259123
        1.0239897996        1.4520860250       -0.1483454047
        1.0239897996        1.4671450561       -0.0739646863
        1.0239897996        1.4822040872       -0.0350758234
        1.0239897996        1.4972631183       -0.0157695572
        1.0239897996        1.5123221494       -0.0066975480
        1.0239897996        1.5273811806       -0.0026775959
        1.0239897996        1.5424402117       -0.0010042924
        1.0239897996        1.5574992428       -0.0003523490
        1.0239897996        1.5725582739       -0.0001153376
        1.0239897996        1.5876173050       -0.0000351505

        1.0399654383        0.0967732250        0.0000000000
        1.0399654383        0.1118322561        0.0000000000
        1.0399654383        0.1268912872        0.0000000000
        1.0399654383        0.1419503183        0.0000000000
        1.0399654383        0.1570093494        0.0000000000
        1.0399654383        0.1720683806        0.0000000000
        1.0399654383        0.1871274117        0.0000000000
        1.0399654383        0.2021864428        0.0000000000
        1.0399654383        0.2172454739        0.0000000000
        1.0399654383        0.2323045050        0.0000000000
        1.0399654383        0.2473635361        0.0000000000
        1.0399654383        0.2624225672        0.0000000000
        1.0399654383        0.2774815983        0.0000000000
        1.0399654383        0.2925406294        0.0000000000
        1.0399654383        0.3075996606        0.0000000000
        1.0399654383        0.3226586917        0.0000000000
        1.0399654383        0.3377177228        0.0000000000
        1.0399654383        0.3527767539        0.0000000000
        1.0399654383        0.3678357850        0.0000000000
        1.0399654383        0.3828948161        0.0000000000
        1.0399654383        0.3979538472        0.0000000000
        1.0399654383        0.4130128783        0.0000000000
        1.0399654383        0.4280719094       -0.0000019364
        1.0399654383        0.4431309406       -0.0000062476
        1.0399654383        0.4581899717       -0.0000193183
        1.0399654383        0.4732490028       -0.0000573063
        1.0399654383        0.4883080339       -0.0001632280
        1.0399654383        0.5033670650       -0.0004466154
        1.0399654383        0.5184260961       -0.0011737581
        1.0399654383        0.5334851272       -0.0029608346
        1.0399654383        0.5485441583       -0.0071595747
        1.0399654383        0.5636031894       -0.0165691271
        1.0399654383        0.5786622206       -0.0366380704
        1.0399654383        0.5937212517       -0.0772993584
        1.0399654383        0.6087802828       -0.1554648162
        1.0399654383        0.6238393139       -0.2979746399
        1.0399654383        0.6388983450       -0.5444842542
        1.0399654383        0.6539573761       -0.9494552763
        1.0399654383        0.6690164072       -1.5821718961
        1.0399654383        0.6840754383       -2.5235524215
        1.0399654383        0.6991344694       -3.8585125283
        1.0399654383        0.7141935006       -5.6629950335
        1.0399654383        0.7292525317       -7.9859574571
        1.0399654383        0.7443115628      -10.8288686245
        1.0399654383        0.7593705939      -14.1280294789
        1.0399654383        0.7744296250      -17.7466717715
        1.0399654383        0.7894886561      -21.4825234859
        1.0399654383        0.8045476872      -25.0920280733
        1.0399654383        0.8196067183      -28.3265809800
        1.0399654383        0.8346657494      -30.9720672149
        1.0399654383        0.8497247806      -32.8825872446
        1.0399654383        0.8647838117      -34.0019917054
        1.0399654383        0.8798428428      -34.3704651952
        1.0399654383        0.8949018739      -34.1159823294
        1.0399654383        0.9099609050      -33.4316646144
        1.0399654383        0.9250199361      -32.5409515116
        1.0399654383        0.9400789672      -31.6545812447
        1.0399654383        0.9551379983      -30.9274211813
        1.0399654383        0.9701970294      -30.4277331803
        1.0399654383        0.9852560606      -30.1323083757
        1.0399654383        1.0003150917      -29.9536773931
        1.0399654383        1.0153741228      -29.7907823512
        1.0399654383        1.0304331539      -29.5801083015
        1.0399654383        1.0454921850      -29.3215128976
        1.0399654383        1.0605512161      -29.0668034157
        1.0399654383        1.0756102472      -28.8819756186
        1.0399654383        1.0906692783      -28.8099364398
        1.0399654383        1.1057283094      -28.8571922244
        1.0399654383        1.1207873406      -29.0074316315
        1.0399654383        1.1358463717      -29.2430286709
        1.0399654383        1.1509054028      -29.5497809485
        1.0399654383        1.1659644339      -29.8956212178
        1.0399654383        1.1810234650      -30.1983878924
        1.0399654383        1.1960824961      -30.3111356662
        1.0399654383        1.2111415272      -30.0444813154
        1.0399654383        1.2262005583      -29.2206689485
        1.0399654383        1.2412595894      -27.7326009609
        1.0399654383        1.2563186206      -25.5788491376
        1.0399654383        1.2713776517      -22.8622790347
        1.0399654383        1.2864366828      -19.7606195497
        1.0399654383        1.3014957139      -16.4870381856
        1.0399654383        1.3165547450      -13.2546309492
        1.0399654383        1.3316137761      -10.2493424740
        1.0399654383        1.3466728072       -7.6106325888
        1.0399654383        1.3617318383       -5.4199271949
        1.0399654383        1.3767908694       -3.6988151373
        1.0399654383        1.3918499006       -2.4178780174
        1.0399654383        1.4069089317       -1.5134206070
        1.0399654383        1.4219679628       -0.9065289516
        1.0399654383        1.4370269939       -0.5190322571
        1.0399654383        1.4520860250       -0.2835036915
        1.0399654383        1.4671450561       -0.1473343138
        1.0399654383        1.4822040872       -0.0726114475
        1.0399654383        1.4972631183       -0.0338147880
        1.0399654383        1.5123221494       -0.0148268792
        1.0399654383        1.5273811806       -0.0061006511
        1.0399654383        1.5424402117       -0.0023485430
        1.0399654383        1.5574992428       -0.0008437729
        1.0399654383        1.5725582739       -0.0002823296
        1.0399654383        1.5876173050       -0.0000878365

        1.0559410770        0.0967732250        0.0000000000
        1.0559410770        0.1118322561        0.0000000000
        1.0559410770        0.1268912872        0.0000000000
        1.0559410770        0.1419503183        0.0000000000
        1.0559410770        0.1570093494        0.0000000000
        1.0559410770        0.1720683806        0.0000000000
        1.0559410770        0.1871274117        0.0000000000
        1.0559410770        0.2021864428        0.0000000000
        1.0559410770        0.2172454739        0.0000000000
        1.0559410770        0.2323045050        0.0000000000
        1.0559410770        0.2473635361        0.0000000000
        1.0559410770        0.2624225672        0.0000000000
        1.0559410770        0.2774815983        0.0000000000
        1.0559410770        0.2925406294        0.0000000000
        1.0559410770        0.3075996606        0.0000000000
        1.0559410770        0.3226586917        0.0000000000
        1.0559410770        0.3377177228        0.0000000000
        1.0559410770        0.3527767539        0.0000000000
        1.0559410770        0.3678357850        0.0000000000
        1.0559410770        0.3828948161        0.0000000000
        1.0559410770        0.3979538472        0.0000000000
        1.0559410770        0.4130128783        0.0000000000
        1.0559410770        0.4280719094        0.0000000000
        1.0559410770        0.4431309406       -0.0000017619
        1.0559410770        0.4581899717       -0.0000057370
        1.0559410770        0.4732490028       -0.0000179286
        1.0559410770        0.4883080339       -0.0000538160
        1.0559410770        0.5033670650       -0.0001551548
        1.0559410770        0.5184260961       -0.0004293478
        1.0559410770        0.5334851272       -0.0011388655
        1.0559410770        0.5485441583       -0.0028908141
        1.0559410770        0.5636031894       -0.0070095881
        1.0559410770        0.5786622206       -0.0162120054
        1.0559410770        0.5937212517       -0.0357285007
        1.0559410770        0.6087802828       -0.0750008758
        1.0559410770        0.6238393139       -0.1500103820
        1.0559410770        0.6388983450       -0.2861311342
        1.0559410770        0.6539573761       -0.5211509200
        1.0559410770        0.6690164072       -0.9077419490
        1.0559410770        0.6840754383       -1.5142044564
        1.0559410770        0.6991344694       -2.4218577844
        1.0559410770        0.7141935006       -3.7173416852
        1.0559410770        0.7292525317       -5.4788123326
        1.0559410770        0.7443115628       -7.7568924860
        1.0559410770        0.7593705939      -10.5538935352
        1.0559410770        0.7744296250      -13.8070522294
        1.0559410770        0.7894886561      -17.3818779512
        1.0559410770        0.8045476872      -21.0796226293
        1.0559410770        0.8196067183      -24.6592345311
        1.0559410770        0.8346657494      -27.8705737924
        1.0559410770        0.8497247806      -30.4932408012
        1.0559410770        0.8647838117      -32.3740727805
        1.0559410770        0.8798428428      -33.4557729801
        1.0559410770        0.8949018739      -33.7894014056
        1.0559410770        0.9099609050      -33.5253163573
        1.0559410770        0.9250199361      -32.8811942826
        1.0559410770        0.9400789672      -32.0918896967
        1.0559410770        0.9551379983      -31.3531333020
        1.0559410770        0.9701970294      -30.7768398508
        1.0559410770        0.9852560606      -30.3757781948
        1.0559410770        1.0003150917      -30.0858756555
        1.0559410770        1.0153741228      -29.8171205544
        1.0559410770        1.0304331539      -29.5079632490
        1.0559410770        1.0454921850      -29.1550120369
        1.0559410770        1.0605512161      -28.8044633537
        1.0559410770        1.0756102472      -28.5159584481
        1.0559410770        1.0906692783      -28.3266419590
        1.0559410770        1.1057283094      -28.2401903901
        1.0559410770        1.1207873406      -28.2442597660
        1.0559410770        1.1358463717      -28.3363756482
        1.0559410770        1.1509054028      -28.5312234456
        1.0559410770        1.1659644339      -28.8375343385
        1.0559410770        1.1810234650      -29.2184350429
        1.0559410770        1.1960824961      -29.5647598292
        1.0559410770        1.2111415272      -29.7039337332
        1.0559410770        1.2262005583      -29.4433989439
        1.0559410770        1.2412595894      -28.6260247451
        1.0559410770        1.2563186206      -27.1711743478
        1.0559410770        1.2713776517      -25.0887711958
        1.0559410770        1.2864366828      -22.4707835215
        1.0559410770        1.3014957139      -19.4716116373
        1.0559410770        1.3165547450      -16.2846806406
        1.0559410770        1.3316137761      -13.1161212593
        1.0559410770        1.3466728072      -10.1557463297
        1.0559410770        1.3617318383       -7.5499564742
        1.0559410770        1.3767908694       -5.3843141745
        1.0559410770        1.3918499006       -3.6810457155
        1.0559410770        1.4069089317       -2.4104231381
        1.0559410770        1.4219679628       -1.5097505816
        1.0559410770        1.4370269939       -0.9026307678
        1.0559410770        1.4520860250       -0.5136886218
        1.0559410770        1.4671450561       -0.2773487137
        1.0559410770        1.4822040872       -0.1415522480
        1.0559410770        1.4972631183       -0.0680456985
        1.0559410770        1.5123221494       -0.0307050138
        1.0559410770        1.5273811806       -0.0129671066
        1.0559410770        1.5424402117       -0.0051121524
        1.0559410770        1.5574992428       -0.0018775725
        1.0559410770        1.5725582739       -0.0006413734
        1.0559410770        1.5876173050       -0.0002035177

        1.0719167157        0.0967732250        0.0000000000
        1.0719167157        0.1118322561        0.0000000000
        1.0719167157        0.1268912872        0.0000000000
        1.0719167157        0.1419503183        0.0000000000
        1.0719167157        0.1570093494        0.0000000000
        1.0719167157        0.1720683806        0.0000000000
        1.0719167157        0.1871274117        0.0000000000
        1.0719167157        0.2021864428        0.0000000000
        1.0719167157        0.2172454739        0.0000000000
        1.0719167157        0.2323045050        0.0000000000
        1.0719167157        0.2473635361        0.0000000000
        1.0719167157        0.2624225672        0.0000000000
        1.0719167157        0.2774815983        0.0000000000
        1.0719167157        0.2925406294        0.0000000000
        1.0719167157        0.3075996606        0.0000000000
        1.0719167157        0.3226586917        0.0000000000
        1.0719167157        0.3377177228        0.0000000000
        1.0719167157        0.3527767539        0.0000000000
        1.0719167157        0.3678357850        0.0000000000
        1.0719167157        0.3828948161        0.0000000000
        1.0719167157        0.3979538472        0.0000000000
        1.0719167157        0.4130128783        0.0000000000
        1.0719167157        0.4280719094        0.0000000000
        1.0719167157        0.4431309406        0.0000000000
        1.0719167157        0.4581899717       -0.0000016282
        1.0719167157        0.4732490028       -0.0000053664
        1.0719167157        0.4883080339       -0.0000169835
        1.0719167157        0.5033670650       -0.0000515790
        1.0719167157        0.5184260961       -0.0001501340
        1.0719167157        0.5334851272       -0.0004181216
        1.0719167157        0.5485441583       -0.0011121340
        1.0719167157        0.5636031894       -0.0028207231
        1.0719167157        0.5786622206       -0.0068146663
        1.0719167157        0.5937212517       -0.0156754465
        1.0719167157        0.6087802828       -0.0343391678
        1.0719167157        0.6238393139       -0.0716990492
        1.0719167157        0.6388983450       -0.1428666217
        1.0719167157        0.6539573761       -0.2720584241
        1.0719167157        0.6690164072       -0.4957977357
        1.0719167157        0.6840754383       -0.8656645895
        1.0719167157        0.6991344694       -1.4492545516
        1.0719167157        0.7141935006       -2.3275662207
        1.0719167157        0.7292525317       -3.5871450681
        1.0719167157        0.7443115628       -5.3063232193
        1.0719167157        0.7593705939       -7.5367591022
        1.0719167157        0.7744296250      -10.2835829391
        1.0719167157        0.7894886561      -13.4889171333
        1.0719167157        0.8045476872      -17.0238007668
        1.0719167157        0.8196067183      -20.6926256290
        1.0719167157        0.8346657494      -24.2523384812
        1.0719167157        0.8497247806      -27.4458640134
        1.0719167157        0.8647838117      -30.0453379058
        1.0719167157        0.8798428428      -31.8964077361
        1.0719167157        0.8949018739      -32.9517749526
        1.0719167157        0.9099609050      -33.2823639641
        1.0719167157        0.9250199361      -33.0591345757
        1.0719167157        0.9400789672      -32.5071710721
        1.0719167157        0.9551379983      -31.8442340602
        1.0719167157        0.9701970294      -31.2245379327
        1.0719167157        0.9852560606      -30.7097746879
        1.0719167157        1.0003150917      -30.2795185145
        1.0719167157        1.0153741228      -29.8744132391
        1.0719167157        1.0304331539      -29.4478904833
        1.0719167157        1.0454921850      -28.9977224535
        1.0719167157        1.0605512161      -28.5622883477
        1.0719167157        1.0756102472      -28.1900393139
        1.0719167157        1.0906692783      -27.9079536172
        1.0719167157        1.1057283094      -27.7130334803
        1.0719167157        1.1207873406      -27.5911743668
        1.0719167157        1.1358463717      -27.5449637674
        1.0719167157        1.1509054028      -27.6039150537
        1.0719167157        1.1659644339      -27.8039146678
        1.0719167157        1.1810234650      -28.1469496721
        1.0719167157        1.1960824961      -28.5682503358
        1.0719167157        1.2111415272      -28.9334191195
        1.0719167157        1.2262005583      -29.0675939136
        1.0719167157        1.2412595894      -28.7993964695
        1.0719167157        1.2563186206      -27.9985991276
        1.0719167157        1.2713776517      -26.5974420977
        1.0719167157        1.2864366828      -24.5984387822
        1.0719167157        1.3014957139      -22.0749502297
        1.0719167157        1.3165547450      -19.1653091613
        1.0719167157        1.3316137761      -16.0562726598
        1.0719167157        1.3466728072      -12.9541017815
        1.0719167157        1.3617318383      -10.0493523382
        1.0719167157        1.3767908694       -7.4867410034
        1.0719167157        1.3918499006       -5.3494217338
        1.0719167157        1.4069089317       -3.6597546411
        1.0719167157        1.4219679628       -2.3918900572
        1.0719167157        1.4370269939       -1.4890549079
        1.0719167157        1.4520860250       -0.8799895975
        1.0719167157        1.4671450561       -0.4918649806
        1.0719167157        1.4822040872       -0.2590744844
        1.0719167157        1.4972631183       -0.1281522531
        1.0719167157        1.5123221494       -0.0593516042
        1.0719167157        1.5273811806       -0.0256700198
        1.0719167157        1.5424402117       -0.0103465748
        1.0719167157        1.5574992428       -0.0038799448
        1.0719167157        1.5725582739       -0.0013519507
        1.0719167157        1.5876173050       -0.0004373131

        1.0878923545        0.0967732250        0.0000000000
        1.0878923545        0.1118322561        0.0000000000
        1.0878923545        0.1268912872        0.0000000000
        1.0878923545        0.1419503183        0.0000000000
        1.0878923545        0.1570093494        0.0000000000
        1.0878923545        0.1720683806        0.0000000000
        1.0878923545        0.1871274117        0.0000000000
        1.0878923545        0.2021864428        0.0000000000
        1.0878923545        0.2172454739        0.0000000000
        1.0878923545        0.2323045050        0.0000000000
        1.0878923545        0.2473635361        0.0000000000
        1.0878923545        0.2624225672        0.0000000000
        1.0878923545        0.2774815983        0.0000000000
        1.0878923545        0.2925406294        0.0000000000
        1.0878923545        0.3075996606        0.0000000000
        1.0878923545        0.3226586917        0.0000000000
        1.0878923545        0.3377177228        0.0000000000
        1.0878923545        0.3527767539        0.0000000000
        1.0878923545        0.3678357850        0.0000000000
        1.0878923545        0.3828948161        0.0000000000
        1.0878923545        0.3979538472        0.0000000000
        1.0878923545        0.4130128783        0.0000000000
        1.0878923545        0.4280719094        0.0000000000
        1.0878923545        0.4431309406        0.0000000000
        1.0878923545        0.4581899717        0.0000000000
        1.0878923545        0.4732490028       -0.0000015358
        1.0878923545        0.4883080339       -0.0000051256
        1.0878923545        0.5033670650       -0.0000163842
        1.0878923545        0.5184260961       -0.0000500886
        1.0878923545        0.5334851272       -0.0001461956
        1.0878923545        0.5485441583       -0.0004067555
        1.0878923545        0.5636031894       -0.0010776097
        1.0878923545        0.5786622206       -0.0027171709
        1.0878923545        0.5937212517       -0.0065220789
        1.0878923545        0.6087802828       -0.0149146724
        1.0878923545        0.6238393139       -0.0325331077
        1.0878923545        0.6388983450       -0.0677842156
        1.0878923545        0.6539573761       -0.1350851758
        1.0878923545        0.6690164072       -0.2577762377
        1.0878923545        0.6840754383       -0.4713761893
        1.0878923545        0.6991344694       -0.8263725967
        1.0878923545        0.7141935006       -1.3892106647
        1.0878923545        0.7292525317       -2.2398268708
        1.0878923545        0.7443115628       -3.4642633634
        1.0878923545        0.7593705939       -5.1417478176
        1.0878923545        0.7744296250       -7.3270241261
        1.0878923545        0.7894886561      -10.0303895664
        1.0878923545        0.8045476872      -13.1995466495
        1.0878923545        0.8196067183      -16.7086998459
        1.0878923545        0.8346657494      -20.3607160555
        1.0878923545        0.8497247806      -23.9066633016
        1.0878923545        0.8647838117      -27.0829345298
        1.0878923545        0.8798428428      -29.6599847281
        1.0878923545        0.8949018739      -31.4906010139
        1.0878923545        0.9099609050      -32.5425088081
        1.0878923545        0.9250199361      -32.9023205730
        1.0878923545        0.9400789672      -32.7460474159
        1.0878923545        0.9551379983      -32.2839056742
        1.0878923545        0.9701970294      -31.6992186275
        1.0878923545        0.9852560606      -31.1059541476
        1.0878923545        1.0003150917      -30.5417786772
        1.0878923545        1.0153741228      -29.9953741696
        1.0878923545        1.0304331539      -29.4482650996
        1.0878923545        1.0454921850      -28.9048311509
        1.0878923545        1.0605512161      -28.3946135521
        1.0878923545        1.0756102472      -27.9515169554
        1.0878923545        1.0906692783      -27.5905273632
        1.0878923545        1.1057283094      -27.3025476301
        1.0878923545        1.1207873406      -27.0720661463
        1.0878923545        1.1358463717      -26.9028147386
        1.0878923545        1.1509054028      -26.8286708234
        1.0878923545        1.1659644339      -26.8973466328
        1.0878923545        1.1810234650      -27.1349396859
        1.0878923545        1.1960824961      -27.5138243595
        1.0878923545        1.2111415272      -27.9434637350
        1.0878923545        1.2262005583      -28.2870582625
        1.0878923545        1.2412595894      -28.3912226933
        1.0878923545        1.2563186206      -28.1132755792
        1.0878923545        1.2713776517      -27.3401849550
        1.0878923545        1.2864366828      -26.0030474377
        1.0878923545        1.3014957139      -24.0914660423
        1.0878923545        1.3165547450      -21.6648138008
        1.0878923545        1.3316137761      -18.8517111160
        1.0878923545        1.3466728072      -15.8320120569
        1.0878923545        1.3617318383      -12.8048565292
        1.0878923545        1.3767908694       -9.9538239075
        1.0878923545        1.3918499006       -7.4203988131
        1.0878923545        1.4069089317       -5.2911384184
        1.0878923545        1.4219679628       -3.5974776146
        1.0878923545        1.4370269939       -2.3239840596
        1.0878923545        1.4520860250       -1.4210784900
        1.0878923545        1.4671450561       -0.8194598762
        1.0878923545        1.4822040872       -0.4440600146
        1.0878923545        1.4972631183       -0.2254287116
        1.0878923545        1.5123221494       -0.1069256061
        1.0878923545        1.5273811806       -0.0472844804
        1.0878923545        1.5424402117       -0.0194614474
        1.0878923545        1.5574992428       -0.0074452511
        1.0878923545        1.5725582739       -0.0026448564
        1.0878923545        1.5876173050       -0.0008718255

        1.1038679932        0.0967732250        0.0000000000
        1.1038679932        0.1118322561        0.0000000000
        1.1038679932        0.1268912872        0.0000000000
        1.1038679932        0.1419503183        0.0000000000
        1.1038679932        0.1570093494        0.0000000000
        1.1038679932        0.1720683806        0.0000000000
        1.1038679932        0.1871274117        0.0000000000
        1.1038679932        0.2021864428        0.0000000000
        1.1038679932        0.2172454739        0.0000000000
        1.1038679932        0.2323045050        0.0000000000
        1.1038679932        0.2473635361        0.0000000000
        1.1038679932        0.2624225672        0.0000000000
        1.1038679932        0.2774815983        0.0000000000
        1.1038679932        0.2925406294        0.0000000000
        1.1038679932        0.3075996606        0.0000000000
        1.1038679932        0.3226586917        0.0000000000
        1.1038679932        0.3377177228        0.0000000000
        1.1038679932        0.3527767539        0.0000000000
        1.1038679932        0.3678357850        0.0000000000
        1.1038679932        0.3828948161        0.0000000000
        1.1038679932        0.3979538472        0.0000000000
        1.1038679932        0.4130128783        0.0000000000
        1.1038679932        0.4280719094        0.0000000000
        1.1038679932        0.4431309406        0.0000000000
        1.1038679932        0.4581899717        0.0000000000
        1.1038679932        0.4732490028        0.0000000000
        1.1038679932        0.4883080339       -0.0000014785
        1.1038679932        0.5033670650       -0.0000049653
        1.1038679932        0.5184260961       -0.0000159106
        1.1038679932        0.5334851272       -0.0000485763
        1.1038679932        0.5485441583       -0.0001411605
        1.1038679932        0.5636031894       -0.0003902679
        1.1038679932        0.5786622206       -0.0010267512
        1.1038679932        0.5937212517       -0.0025724994
        1.1038679932        0.6087802828       -0.0061454800
        1.1038679932        0.6238393139       -0.0140174778
        1.1038679932        0.6388983450       -0.0305688899
        1.1038679932        0.6539573761       -0.0638062345
        1.1038679932        0.6690164072       -0.1275705200
        1.1038679932        0.6840754383       -0.2444151218
        1.1038679932        0.6991344694       -0.4488315118
        1.1038679932        0.7141935006       -0.7900688142
        1.1038679932        0.7292525317       -1.3333328953
        1.1038679932        0.7443115628       -2.1578356648
        1.1038679932        0.7593705939       -3.3501817054
        1.1038679932        0.7744296250       -4.9920887815
        1.1038679932        0.7894886561       -7.1425853716
        1.1038679932        0.8045476872       -9.8167023661
        1.1038679932        0.8196067183      -12.9650998753
        1.1038679932        0.8346657494      -16.4612813322
        1.1038679932        0.8497247806      -20.1036764996
        1.1038679932        0.8647838117      -23.6375664108
        1.1038679932        0.8798428428      -26.7962455444
        1.1038679932        0.8949018739      -29.3533123237
        1.1038679932        0.9099609050      -31.1713701547
        1.1038679932        0.9250199361      -32.2301574653
        1.1038679932        0.9400789672      -32.6219437060
        1.1038679932        0.9551379983      -32.5139862574
        1.1038679932        0.9701970294      -32.0925048172
        1.1038679932        0.9852560606      -31.5118504730
        1.1038679932        1.0003150917      -30.8694073285
        1.1038679932        1.0153741228      -30.2117462245
        1.1038679932        1.0304331539      -29.5598731129
        1.1038679932        1.0454921850      -28.9328483870
        1.1038679932        1.0605512161      -28.3549116427
        1.1038679932        1.0756102472      -27.8463742224
        1.1038679932        1.0906692783      -27.4114607142
        1.1038679932        1.1057283094      -27.0377083630
        1.1038679932        1.1207873406      -26.7108980928
        1.1038679932        1.1358463717      -26.4352602053
        1.1038679932        1.1509054028      -26.2423003260
        1.1038679932        1.1659644339      -26.1786456077
        1.1038679932        1.1810234650      -26.2785996395
        1.1038679932        1.1960824961      -26.5382418882
        1.1038679932        1.2111415272      -26.9058280917
        1.1038679932        1.2262005583      -27.2903795144
        1.1038679932        1.2412595894      -27.5784550522
        1.1038679932        1.2563186206      -27.6481565868
        1.1038679932        1.2713776517      -27.3783450994
        1.1038679932        1.2864366828      -26.6595428810
        1.1038679932        1.3014957139      -25.4123039397
        1.1038679932        1.3165547450      -23.6101266923
        1.1038679932        1.3316137761      -21.2962539225
        1.1038679932        1.3466728072      -18.5843302401
        1.1038679932        1.3617318383      -15.6409845203
        1.1038679932        1.3767908694      -12.6569327063
        1.1038679932        1.3918499006       -9.8162508886
        1.1038679932        1.4069089317       -7.2709705355
        1.1038679932        1.4219679628       -5.1241495643
        1.1038679932        1.4370269939       -3.4223458790
        1.1038679932        1.4520860250       -2.1578092146
        1.1038679932        1.4671450561       -1.2797129491
        1.1038679932        1.4822040872       -0.7115690650
        1.1038679932        1.4972631183       -0.3699353199
        1.1038679932        1.5123221494       -0.1794114160
        1.1038679932        1.5273811806       -0.0810217906
        1.1038679932        1.5424402117       -0.0340228528
        1.1038679932        1.5574992428       -0.0132707590
        1.1038679932        1.5725582739       -0.0048043402
        1.1038679932        1.5876173050       -0.0016133562

        1.1198436319        0.0967732250        0.0000000000
        1.1198436319        0.1118322561        0.0000000000
        1.1198436319        0.1268912872        0.0000000000
        1.1198436319        0.1419503183        0.0000000000
        1.1198436319        0.1570093494        0.0000000000
        1.1198436319        0.1720683806        0.0000000000
        1.1198436319        0.1871274117        0.0000000000
        1.1198436319        0.2021864428        0.0000000000
        1.1198436319        0.2172454739        0.0000000000
        1.1198436319        0.2323045050        0.0000000000
        1.1198436319        0.2473635361        0.0000000000
        1.1198436319        0.2624225672        0.0000000000
        1.1198436319        0.2774815983        0.0000000000
        1.1198436319        0.2925406294        0.0000000000
        1.1198436319        0.3075996606        0.0000000000
        1.1198436319        0.3226586917        0.0000000000
        1.1198436319        0.3377177228        0.0000000000
        1.1198436319        0.3527767539        0.0000000000
        1.1198436319        0.3678357850        0.0000000000
        1.1198436319        0.3828948161        0.0000000000
        1.1198436319        0.3979538472        0.0000000000
        1.1198436319        0.4130128783        0.0000000000
        1.1198436319        0.4280719094        0.0000000000
        1.1198436319        0.4431309406        0.0000000000
        1.1198436319        0.4581899717        0.0000000000
        1.1198436319        0.4732490028        0.0000000000
        1.1198436319        0.4883080339        0.0000000000
        1.1198436319        0.5033670650       -0.0000014309
        1.1198436319        0.5184260961       -0.0000047982
        1.1198436319        0.5334851272       -0.0000153029
        1.1198436319        0.5485441583       -0.0000464073
        1.1198436319        0.5636031894       -0.0001338600
        1.1198436319        0.5786622206       -0.0003675717
        1.1198436319        0.5937212517       -0.0009620129
        1.1198436319        0.6087802828       -0.0024031655
        1.1198436319        0.6238393139       -0.0057377186
        1.1198436319        0.6388983450       -0.0131078344
        1.1198436319        0.6539573761       -0.0286742774
        1.1198436319        0.6690164072       -0.0600910914
        1.1198436319        0.6840754383       -0.1206604057
        1.1198436319        0.6991344694       -0.2321629925
        1.1198436319        0.7141935006       -0.4280972029
        1.1198436319        0.7292525317       -0.7566661541
        1.1198436319        0.7443115628       -1.2823794533
        1.1198436319        0.7593705939       -2.0846926102
        1.1198436319        0.7744296250       -3.2518969056
        1.1198436319        0.7894886561       -4.8688124229
        1.1198436319        0.8045476872       -6.9980932821
        1.1198436319        0.8196067183       -9.6572905900
        1.1198436319        0.8346657494      -12.7968298616
        1.1198436319        0.8497247806      -16.2865831674
        1.1198436319        0.8647838117      -19.9191201330
        1.1198436319        0.8798428428      -23.4346485509
        1.1198436319        0.8949018739      -26.5659184418
        1.1198436319        0.9099609050      -29.0926801056
        1.1198436319        0.9250199361      -30.8884515162
        1.1198436319        0.9400789672      -31.9420453843
        1.1198436319        0.9551379983      -32.3450601625
        1.1198436319        0.9701970294      -32.2514240842
        1.1198436319        0.9852560606      -31.8277894680
        1.1198436319        1.0003150917      -31.2157569201
        1.1198436319        1.0153741228      -30.5171137067
        1.1198436319        1.0304331539      -29.7987213179
        1.1198436319        1.0454921850      -29.1045092494
        1.1198436319        1.0605512161      -28.4632336746
        1.1198436319        1.0756102472      -27.8891472101
        1.1198436319        1.0906692783      -27.3809554789
        1.1198436319        1.1057283094      -26.9263541879
        1.1198436319        1.1207873406      -26.5141882034
        1.1198436319        1.1358463717      -26.1482997910
        1.1198436319        1.1509054028      -25.8531775049
        1.1198436319        1.1659644339      -25.6656428664
        1.1198436319        1.1810234650      -25.6164993763
        1.1198436319        1.1960824961      -25.7133938592
        1.1198436319        1.2111415272      -25.9344738425
        1.1198436319        1.2262005583      -26.2330132675
        1.1198436319        1.2412595894      -26.5446268056
        1.1198436319        1.2563186206      -26.7889629241
        1.1198436319        1.2713776517      -26.8663764001
        1.1198436319        1.2864366828      -26.6585215976
        1.1198436319        1.3014957139      -26.0418244610
        1.1198436319        1.3165547450      -24.9141399846
        1.1198436319        1.3316137761      -23.2250594585
        1.1198436319        1.3466728072      -20.9971040484
        1.1198436319        1.3617318383      -18.3297845730
        1.1198436319        1.3767908694      -15.3862250648
        1.1198436319        1.3918499006      -12.3671483260
        1.1198436319        1.4069089317       -9.4782666813
        1.1198436319        1.4219679628       -6.8970511714
        1.1198436319        1.4370269939       -4.7454650124
        1.1198436319        1.4520860250       -3.0753989566
        1.1198436319        1.4671450561       -1.8708355697
        1.1198436319        1.4822040872       -1.0651142539
        1.1198436319        1.4972631183       -0.5661323522
        1.1198436319        1.5123221494       -0.2803788096
        1.1198436319        1.5273811806       -0.1291840040
        1.1198436319        1.5424402117       -0.0553091111
        1.1198436319        1.5574992428       -0.0219848046
        1.1198436319        1.5725582739       -0.0081076236
        1.1198436319        1.5876173050       -0.0027725594

        1.1358192706        0.0967732250        0.0000000000
        1.1358192706        0.1118322561        0.0000000000
        1.1358192706        0.1268912872        0.0000000000
        1.1358192706        0.1419503183        0.0000000000
        1.1358192706        0.1570093494        0.0000000000
        1.1358192706        0.1720683806        0.0000000000
        1.1358192706        0.1871274117        0.0000000000
        1.1358192706        0.2021864428        0.0000000000
        1.1358192706        0.2172454739        0.0000000000
        1.1358192706        0.2323045050        0.0000000000
        1.1358192706        0.2473635361        0.0000000000
        1.1358192706        0.2624225672        0.0000000000
        1.1358192706        0.2774815983        0.0000000000
        1.1358192706        0.2925406294        0.0000000000
        1.1358192706        0.3075996606        0.0000000000
        1.1358192706        0.3226586917        0.0000000000
        1.1358192706        0.3377177228        0.0000000000
        1.1358192706        0.3527767539        0.0000000000
        1.1358192706        0.3678357850        0.0000000000
        1.1358192706        0.3828948161        0.0000000000
        1.1358192706        0.3979538472        0.0000000000
        1.1358192706        0.4130128783        0.0000000000
        1.1358192706        0.4280719094        0.0000000000
        1.1358192706        0.4431309406        0.0000000000
        1.1358192706        0.4581899717        0.0000000000
        1.1358192706        0.4732490028        0.0000000000
        1.1358192706        0.4883080339        0.0000000000
        1.1358192706        0.5033670650        0.0000000000
        1.1358192706        0.5184260961       -0.0000013710
        1.1358192706        0.5334851272       -0.0000045639
        1.1358192706        0.5485441583       -0.0000144405
        1.1358192706        0.5636031894       -0.0000434726
        1.1358192706        0.5786622206       -0.0001246943
        1.1358192706        0.5937212517       -0.0003412610
        1.1358192706        0.6087802828       -0.0008923937
        1.1358192706        0.6238393139       -0.0022323075
        1.1358192706        0.6388983450       -0.0053459221
        1.1358192706        0.6539573761       -0.0122617731
        1.1358192706        0.6690164072       -0.0269417065
        1.1358192706        0.6840754383       -0.0567109967
        1.1358192706        0.6991344694       -0.1143709352
        1.1358192706        0.7141935006       -0.2210282712
        1.1358192706        0.7292525317       -0.4094376902
        1.1358192706        0.7443115628       -0.7272528203
        1.1358192706        0.7593705939       -1.2390301107
        1.1358192706        0.7744296250       -2.0252435532
        1.1358192706        0.7894886561       -3.1762283526
        1.1358192706        0.8045476872       -4.7793224293
        1.1358192706        0.8196067183       -6.8989615222
        1.1358192706        0.8346657494       -9.5522276499
        1.1358192706        0.8497247806      -12.6857935649
        1.1358192706        0.8647838117      -16.1629508979
        1.1358192706        0.8798428428      -19.7694817077
        1.1358192706        0.8949018739      -23.2428594984
        1.1358192706        0.9099609050      -26.3207469054
        1.1358192706        0.9250199361      -28.7951375847
[truncated: 210,121 more chars]
