# Supplementary material for: How well do force fields capture the strength of salt bridges in proteins?
Source: PeerJ. 2018 Jun 11;6:e4967. doi: 10.7717/peerj.4967 (PMC6001725; doi:10.7717/peerj.4967)
Supplement: Data S1 — Raw data including input files for simulations (Gromacs and PLUMED) and output from PLUMED (bias and free energy surfaces). [file peerj-06-4967-s003.bz2 › raw_data/cutoff/C22_TIPS3P/K12_1.2_cutoff/fes.dat]

        0.0936128230        0.0985239920       -0.0000272351
        0.0936128230        0.1135053619       -0.0000756897
        0.0936128230        0.1284867317       -0.0001939753
        0.0936128230        0.1434681016       -0.0004589372
        0.0936128230        0.1584494715       -0.0010038192
        0.0936128230        0.1734308413       -0.0020332022
        0.0936128230        0.1884122112       -0.0038213348
        0.0936128230        0.2033935811       -0.0066809748
        0.0936128230        0.2183749509       -0.0108985271
        0.0936128230        0.2333563208       -0.0166486915
        0.0936128230        0.2483376907       -0.0239194013
        0.0936128230        0.2633190606       -0.0324820695
        0.0936128230        0.2783004304       -0.0419252623
        0.0936128230        0.2932818003       -0.0517393035
        0.0936128230        0.3082631702       -0.0614151553
        0.0936128230        0.3232445400       -0.0705203505
        0.0936128230        0.3382259099       -0.0787357657
        0.0936128230        0.3532072798       -0.0858591689
        0.0936128230        0.3681886496       -0.0917853173
        0.0936128230        0.3831700195       -0.0964599687
        0.0936128230        0.3981513894       -0.0997997997
        0.0936128230        0.4131327592       -0.1015924242
        0.0936128230        0.4281141291       -0.1014317042
        0.0936128230        0.4430954990       -0.0987638712
        0.0936128230        0.4580768688       -0.0930814843
        0.0936128230        0.4730582387       -0.0842099867
        0.0936128230        0.4880396086       -0.0725449548
        0.0936128230        0.5030209785       -0.0590906253
        0.0936128230        0.5180023483       -0.0452452119
        0.0936128230        0.5329837182       -0.0324194142
        0.0936128230        0.5479650881       -0.0216649554
        0.0936128230        0.5629464579       -0.0134710468
        0.0936128230        0.5779278278       -0.0077814919
        0.0936128230        0.5929091977       -0.0041722191
        0.0936128230        0.6078905675       -0.0020758451
        0.0936128230        0.6228719374       -0.0009586451
        0.0936128230        0.6378533073       -0.0004112306
        0.0936128230        0.6528346771       -0.0001640675
        0.0936128230        0.6678160470       -0.0000609863
        0.0936128230        0.6827974169       -0.0000211689
        0.0936128230        0.6977787867       -0.0000068805
        0.0936128230        0.7127601566       -0.0000021008
        0.0936128230        0.7277415265        0.0000000000
        0.0936128230        0.7427228964        0.0000000000
        0.0936128230        0.7577042662        0.0000000000
        0.0936128230        0.7726856361        0.0000000000
        0.0936128230        0.7876670060        0.0000000000
        0.0936128230        0.8026483758        0.0000000000
        0.0936128230        0.8176297457        0.0000000000
        0.0936128230        0.8326111156        0.0000000000
        0.0936128230        0.8475924854        0.0000000000
        0.0936128230        0.8625738553        0.0000000000
        0.0936128230        0.8775552252        0.0000000000
        0.0936128230        0.8925365950        0.0000000000
        0.0936128230        0.9075179649        0.0000000000
        0.0936128230        0.9224993348        0.0000000000
        0.0936128230        0.9374807046        0.0000000000
        0.0936128230        0.9524620745        0.0000000000
        0.0936128230        0.9674434444        0.0000000000
        0.0936128230        0.9824248143        0.0000000000
        0.0936128230        0.9974061841        0.0000000000
        0.0936128230        1.0123875540        0.0000000000
        0.0936128230        1.0273689239        0.0000000000
        0.0936128230        1.0423502937        0.0000000000
        0.0936128230        1.0573316636        0.0000000000
        0.0936128230        1.0723130335        0.0000000000
        0.0936128230        1.0872944033        0.0000000000
        0.0936128230        1.1022757732        0.0000000000
        0.0936128230        1.1172571431        0.0000000000
        0.0936128230        1.1322385129        0.0000000000
        0.0936128230        1.1472198828        0.0000000000
        0.0936128230        1.1622012527        0.0000000000
        0.0936128230        1.1771826225        0.0000000000
        0.0936128230        1.1921639924        0.0000000000
        0.0936128230        1.2071453623        0.0000000000
        0.0936128230        1.2221267322        0.0000000000
        0.0936128230        1.2371081020        0.0000000000
        0.0936128230        1.2520894719        0.0000000000
        0.0936128230        1.2670708418        0.0000000000
        0.0936128230        1.2820522116        0.0000000000
        0.0936128230        1.2970335815        0.0000000000
        0.0936128230        1.3120149514        0.0000000000
        0.0936128230        1.3269963212        0.0000000000
        0.0936128230        1.3419776911        0.0000000000
        0.0936128230        1.3569590610        0.0000000000
        0.0936128230        1.3719404308        0.0000000000
        0.0936128230        1.3869218007        0.0000000000
        0.0936128230        1.4019031706        0.0000000000
        0.0936128230        1.4168845404        0.0000000000
        0.0936128230        1.4318659103        0.0000000000
        0.0936128230        1.4468472802        0.0000000000
        0.0936128230        1.4618286501        0.0000000000
        0.0936128230        1.4768100199        0.0000000000
        0.0936128230        1.4917913898        0.0000000000
        0.0936128230        1.5067727597        0.0000000000
        0.0936128230        1.5217541295        0.0000000000
        0.0936128230        1.5367354994        0.0000000000
        0.0936128230        1.5517168693        0.0000000000
        0.0936128230        1.5666982391        0.0000000000
        0.0936128230        1.5816796090        0.0000000000

        0.1100449156        0.0985239920       -0.0000858537
        0.1100449156        0.1135053619       -0.0002379171
        0.1100449156        0.1284867317       -0.0006078922
        0.1100449156        0.1434681016       -0.0014336498
        0.1100449156        0.1584494715       -0.0031250672
        0.1100449156        0.1734308413       -0.0063064885
        0.1100449156        0.1884122112       -0.0118058940
        0.1100449156        0.2033935811       -0.0205522576
        0.1100449156        0.2183749509       -0.0333711674
        0.1100449156        0.2333563208       -0.0507236923
        0.1100449156        0.2483376907       -0.0724866047
        0.1100449156        0.2633190606       -0.0978813699
        0.1100449156        0.2783004304       -0.1256022977
        0.1100449156        0.2932818003       -0.1540967683
        0.1100449156        0.3082631702       -0.1818769853
        0.1100449156        0.3232445400       -0.2077456161
        0.1100449156        0.3382259099       -0.2308880222
        0.1100449156        0.3532072798       -0.2508558857
        0.1100449156        0.3681886496       -0.2674802965
        0.1100449156        0.3831700195       -0.2807134786
        0.1100449156        0.3981513894       -0.2903785957
        0.1100449156        0.4131327592       -0.2958690559
        0.1100449156        0.4281141291       -0.2959574899
        0.1100449156        0.4430954990       -0.2889346071
        0.1100449156        0.4580768688       -0.2731873699
        0.1100449156        0.4730582387       -0.2480572220
        0.1100449156        0.4880396086       -0.2145634039
        0.1100449156        0.5030209785       -0.1755483179
        0.1100449156        0.5180023483       -0.1350736283
        0.1100449156        0.5329837182       -0.0973082057
        0.1100449156        0.5479650881       -0.0654220993
        0.1100449156        0.5629464579       -0.0409570888
        0.1100449156        0.5779278278       -0.0238433836
        0.1100449156        0.5929091977       -0.0128991434
        0.1100449156        0.6078905675       -0.0064849276
        0.1100449156        0.6228719374       -0.0030314640
        0.1100449156        0.6378533073       -0.0013191633
        0.1100449156        0.6528346771       -0.0005352792
        0.1100449156        0.6678160470       -0.0002029893
        0.1100449156        0.6827974169       -0.0000721412
        0.1100449156        0.6977787867       -0.0000241058
        0.1100449156        0.7127601566       -0.0000076008
        0.1100449156        0.7277415265       -0.0000022700
        0.1100449156        0.7427228964        0.0000000000
        0.1100449156        0.7577042662        0.0000000000
        0.1100449156        0.7726856361        0.0000000000
        0.1100449156        0.7876670060        0.0000000000
        0.1100449156        0.8026483758        0.0000000000
        0.1100449156        0.8176297457        0.0000000000
        0.1100449156        0.8326111156        0.0000000000
        0.1100449156        0.8475924854        0.0000000000
        0.1100449156        0.8625738553        0.0000000000
        0.1100449156        0.8775552252        0.0000000000
        0.1100449156        0.8925365950        0.0000000000
        0.1100449156        0.9075179649        0.0000000000
        0.1100449156        0.9224993348        0.0000000000
        0.1100449156        0.9374807046        0.0000000000
        0.1100449156        0.9524620745        0.0000000000
        0.1100449156        0.9674434444        0.0000000000
        0.1100449156        0.9824248143        0.0000000000
        0.1100449156        0.9974061841        0.0000000000
        0.1100449156        1.0123875540        0.0000000000
        0.1100449156        1.0273689239        0.0000000000
        0.1100449156        1.0423502937        0.0000000000
        0.1100449156        1.0573316636        0.0000000000
        0.1100449156        1.0723130335        0.0000000000
        0.1100449156        1.0872944033        0.0000000000
        0.1100449156        1.1022757732        0.0000000000
        0.1100449156        1.1172571431        0.0000000000
        0.1100449156        1.1322385129        0.0000000000
        0.1100449156        1.1472198828        0.0000000000
        0.1100449156        1.1622012527        0.0000000000
        0.1100449156        1.1771826225        0.0000000000
        0.1100449156        1.1921639924        0.0000000000
        0.1100449156        1.2071453623        0.0000000000
        0.1100449156        1.2221267322        0.0000000000
        0.1100449156        1.2371081020        0.0000000000
        0.1100449156        1.2520894719        0.0000000000
        0.1100449156        1.2670708418        0.0000000000
        0.1100449156        1.2820522116        0.0000000000
        0.1100449156        1.2970335815        0.0000000000
        0.1100449156        1.3120149514        0.0000000000
        0.1100449156        1.3269963212        0.0000000000
        0.1100449156        1.3419776911        0.0000000000
        0.1100449156        1.3569590610        0.0000000000
        0.1100449156        1.3719404308        0.0000000000
        0.1100449156        1.3869218007        0.0000000000
        0.1100449156        1.4019031706        0.0000000000
        0.1100449156        1.4168845404        0.0000000000
        0.1100449156        1.4318659103        0.0000000000
        0.1100449156        1.4468472802        0.0000000000
        0.1100449156        1.4618286501        0.0000000000
        0.1100449156        1.4768100199        0.0000000000
        0.1100449156        1.4917913898        0.0000000000
        0.1100449156        1.5067727597        0.0000000000
        0.1100449156        1.5217541295        0.0000000000
        0.1100449156        1.5367354994        0.0000000000
        0.1100449156        1.5517168693        0.0000000000
        0.1100449156        1.5666982391        0.0000000000
        0.1100449156        1.5816796090        0.0000000000

        0.1264770082        0.0985239920       -0.0002452353
        0.1264770082        0.1135053619       -0.0006775560
        0.1264770082        0.1284867317       -0.0017257115
        0.1264770082        0.1434681016       -0.0040562037
        0.1264770082        0.1584494715       -0.0088098608
        0.1264770082        0.1734308413       -0.0177097331
        0.1264770082        0.1884122112       -0.0330143703
        0.1264770082        0.2033935811       -0.0572127100
        0.1264770082        0.2183749509       -0.0924420221
        0.1264770082        0.2333563208       -0.1397666892
        0.1264770082        0.2483376907       -0.1986003010
        0.1264770082        0.2633190606       -0.2665681244
        0.1264770082        0.2783004304       -0.3399336213
        0.1264770082        0.2932818003       -0.4144324111
        0.1264770082        0.3082631702       -0.4861562837
        0.1264770082        0.3232445400       -0.5521526763
        0.1264770082        0.3382259099       -0.6106178903
        0.1264770082        0.3532072798       -0.6607740566
        0.1264770082        0.3681886496       -0.7025594851
        0.1264770082        0.3831700195       -0.7361496869
        0.1264770082        0.3981513894       -0.7612604716
        0.1264770082        0.4131327592       -0.7763382593
        0.1264770082        0.4281141291       -0.7780529893
        0.1264770082        0.4430954990       -0.7616708744
        0.1264770082        0.4580768688       -0.7226000626
        0.1264770082        0.4730582387       -0.6586995401
        0.1264770082        0.4880396086       -0.5722622314
        0.1264770082        0.5030209785       -0.4704908206
        0.1264770082        0.5180023483       -0.3639812643
        0.1264770082        0.5329837182       -0.2638134561
        0.1264770082        0.5479650881       -0.1785905737
        0.1264770082        0.5629464579       -0.1126877582
        0.1264770082        0.5779278278       -0.0661995006
        0.1264770082        0.5929091977       -0.0361937013
        0.1264770082        0.6078905675       -0.0184227364
        0.1264770082        0.6228719374       -0.0087385980
        0.1264770082        0.6378533073       -0.0038689123
        0.1264770082        0.6528346771       -0.0016023175
        0.1264770082        0.6678160470       -0.0006224705
        0.1264770082        0.6827974169       -0.0002275685
        0.1264770082        0.6977787867       -0.0000785780
        0.1264770082        0.7127601566       -0.0000257236
        0.1264770082        0.7277415265       -0.0000080134
        0.1264770082        0.7427228964       -0.0000023832
        0.1264770082        0.7577042662        0.0000000000
        0.1264770082        0.7726856361        0.0000000000
        0.1264770082        0.7876670060        0.0000000000
        0.1264770082        0.8026483758        0.0000000000
        0.1264770082        0.8176297457        0.0000000000
        0.1264770082        0.8326111156        0.0000000000
        0.1264770082        0.8475924854        0.0000000000
        0.1264770082        0.8625738553        0.0000000000
        0.1264770082        0.8775552252        0.0000000000
        0.1264770082        0.8925365950        0.0000000000
        0.1264770082        0.9075179649        0.0000000000
        0.1264770082        0.9224993348        0.0000000000
        0.1264770082        0.9374807046        0.0000000000
        0.1264770082        0.9524620745        0.0000000000
        0.1264770082        0.9674434444        0.0000000000
        0.1264770082        0.9824248143        0.0000000000
        0.1264770082        0.9974061841        0.0000000000
        0.1264770082        1.0123875540        0.0000000000
        0.1264770082        1.0273689239        0.0000000000
        0.1264770082        1.0423502937        0.0000000000
        0.1264770082        1.0573316636        0.0000000000
        0.1264770082        1.0723130335        0.0000000000
        0.1264770082        1.0872944033        0.0000000000
        0.1264770082        1.1022757732        0.0000000000
        0.1264770082        1.1172571431        0.0000000000
        0.1264770082        1.1322385129        0.0000000000
        0.1264770082        1.1472198828        0.0000000000
        0.1264770082        1.1622012527        0.0000000000
        0.1264770082        1.1771826225        0.0000000000
        0.1264770082        1.1921639924        0.0000000000
        0.1264770082        1.2071453623        0.0000000000
        0.1264770082        1.2221267322        0.0000000000
        0.1264770082        1.2371081020        0.0000000000
        0.1264770082        1.2520894719        0.0000000000
        0.1264770082        1.2670708418        0.0000000000
        0.1264770082        1.2820522116        0.0000000000
        0.1264770082        1.2970335815        0.0000000000
        0.1264770082        1.3120149514        0.0000000000
        0.1264770082        1.3269963212        0.0000000000
        0.1264770082        1.3419776911        0.0000000000
        0.1264770082        1.3569590610        0.0000000000
        0.1264770082        1.3719404308        0.0000000000
        0.1264770082        1.3869218007        0.0000000000
        0.1264770082        1.4019031706        0.0000000000
        0.1264770082        1.4168845404        0.0000000000
        0.1264770082        1.4318659103        0.0000000000
        0.1264770082        1.4468472802        0.0000000000
        0.1264770082        1.4618286501        0.0000000000
        0.1264770082        1.4768100199        0.0000000000
        0.1264770082        1.4917913898        0.0000000000
        0.1264770082        1.5067727597        0.0000000000
        0.1264770082        1.5217541295        0.0000000000
        0.1264770082        1.5367354994        0.0000000000
        0.1264770082        1.5517168693        0.0000000000
        0.1264770082        1.5666982391        0.0000000000
        0.1264770082        1.5816796090        0.0000000000

        0.1429091008        0.0985239920       -0.0006355662
        0.1429091008        0.1135053619       -0.0017504474
        0.1429091008        0.1284867317       -0.0044434233
        0.1429091008        0.1434681016       -0.0104068773
        0.1429091008        0.1584494715       -0.0225170085
        0.1429091008        0.1734308413       -0.0450782568
        0.1429091008        0.1884122112       -0.0836615500
        0.1429091008        0.2033935811       -0.1442845603
        0.1429091008        0.2183749509       -0.2319118534
        0.1429091008        0.2333563208       -0.3486554982
        0.1429091008        0.2483376907       -0.4924117248
        0.1429091008        0.2633190606       -0.6566747400
        0.1429091008        0.2783004304       -0.8317926121
        0.1429091008        0.2932818003       -1.0072016875
        0.1429091008        0.3082631702       -1.1736827059
        0.1429091008        0.3232445400       -1.3247814248
        0.1429091008        0.3382259099       -1.4571197846
        0.1429091008        0.3532072798       -1.5698852880
        0.1429091008        0.3681886496       -1.6638892642
        0.1429091008        0.3831700195       -1.7402852880
        0.1429091008        0.3981513894       -1.7988395836
        0.1429091008        0.4131327592       -1.8359821760
        0.1429091008        0.4281141291       -1.8435989044
        0.1429091008        0.4430954990       -1.8099237333
        0.1429091008        0.4580768688       -1.7232426128
        0.1429091008        0.4730582387       -1.5774709876
        0.1429091008        0.4880396086       -1.3770418762
        0.1429091008        0.5030209785       -1.1382721102
        0.1429091008        0.5180023483       -0.8859706105
        0.1429091008        0.5329837182       -0.6466127948
        0.1429091008        0.5479650881       -0.4412191094
        0.1429091008        0.5629464579       -0.2809721887
        0.1429091008        0.5779278278       -0.1668396012
        0.1429091008        0.5929091977       -0.0923746753
        0.1429091008        0.6078905675       -0.0477248932
        0.1429091008        0.6228719374       -0.0230410231
        0.1429091008        0.6378533073       -0.0104168637
        0.1429091008        0.6528346771       -0.0044220863
        0.1429091008        0.6678160470       -0.0017683667
        0.1429091008        0.6827974169       -0.0006685479
        0.1429091008        0.6977787867       -0.0002398479
        0.1429091008        0.7127601566       -0.0000819528
        0.1429091008        0.7277415265       -0.0000267563
        0.1429091008        0.7427228964       -0.0000083681
        0.1429091008        0.7577042662       -0.0000025113
        0.1429091008        0.7726856361        0.0000000000
        0.1429091008        0.7876670060        0.0000000000
        0.1429091008        0.8026483758        0.0000000000
        0.1429091008        0.8176297457        0.0000000000
        0.1429091008        0.8326111156        0.0000000000
        0.1429091008        0.8475924854        0.0000000000
        0.1429091008        0.8625738553        0.0000000000
        0.1429091008        0.8775552252        0.0000000000
        0.1429091008        0.8925365950        0.0000000000
        0.1429091008        0.9075179649        0.0000000000
        0.1429091008        0.9224993348        0.0000000000
        0.1429091008        0.9374807046        0.0000000000
        0.1429091008        0.9524620745        0.0000000000
        0.1429091008        0.9674434444        0.0000000000
        0.1429091008        0.9824248143        0.0000000000
        0.1429091008        0.9974061841        0.0000000000
        0.1429091008        1.0123875540        0.0000000000
        0.1429091008        1.0273689239        0.0000000000
        0.1429091008        1.0423502937        0.0000000000
        0.1429091008        1.0573316636        0.0000000000
        0.1429091008        1.0723130335        0.0000000000
        0.1429091008        1.0872944033        0.0000000000
        0.1429091008        1.1022757732        0.0000000000
        0.1429091008        1.1172571431        0.0000000000
        0.1429091008        1.1322385129        0.0000000000
        0.1429091008        1.1472198828        0.0000000000
        0.1429091008        1.1622012527        0.0000000000
        0.1429091008        1.1771826225        0.0000000000
        0.1429091008        1.1921639924        0.0000000000
        0.1429091008        1.2071453623        0.0000000000
        0.1429091008        1.2221267322        0.0000000000
        0.1429091008        1.2371081020        0.0000000000
        0.1429091008        1.2520894719        0.0000000000
        0.1429091008        1.2670708418        0.0000000000
        0.1429091008        1.2820522116        0.0000000000
        0.1429091008        1.2970335815        0.0000000000
        0.1429091008        1.3120149514        0.0000000000
        0.1429091008        1.3269963212        0.0000000000
        0.1429091008        1.3419776911        0.0000000000
        0.1429091008        1.3569590610        0.0000000000
        0.1429091008        1.3719404308        0.0000000000
        0.1429091008        1.3869218007        0.0000000000
        0.1429091008        1.4019031706        0.0000000000
        0.1429091008        1.4168845404        0.0000000000
        0.1429091008        1.4318659103        0.0000000000
        0.1429091008        1.4468472802        0.0000000000
        0.1429091008        1.4618286501        0.0000000000
        0.1429091008        1.4768100199        0.0000000000
        0.1429091008        1.4917913898        0.0000000000
        0.1429091008        1.5067727597        0.0000000000
        0.1429091008        1.5217541295        0.0000000000
        0.1429091008        1.5367354994        0.0000000000
        0.1429091008        1.5517168693        0.0000000000
        0.1429091008        1.5666982391        0.0000000000
        0.1429091008        1.5816796090        0.0000000000

        0.1593411933        0.0985239920       -0.0014969039
        0.1593411933        0.1135053619       -0.0041089486
        0.1593411933        0.1284867317       -0.0103934399
        0.1593411933        0.1434681016       -0.0242503895
        0.1593411933        0.1584494715       -0.0522571182
        0.1593411933        0.1734308413       -0.1041596456
        0.1593411933        0.1884122112       -0.1923964780
        0.1593411933        0.2033935811       -0.3301043474
        0.1593411933        0.2183749509       -0.5276165179
        0.1593411933        0.2333563208       -0.7884038777
        0.1593411933        0.2483376907       -1.1061937791
        0.1593411933        0.2633190606       -1.4649354343
        0.1593411933        0.2783004304       -1.8420972232
        0.1593411933        0.2932818003       -2.2140672344
        0.1593411933        0.3082631702       -2.5613396139
        0.1593411933        0.3232445400       -2.8715066175
        0.1593411933        0.3382259099       -3.1395255402
        0.1593411933        0.3532072798       -3.3660776211
        0.1593411933        0.3681886496       -3.5550691459
        0.1593411933        0.3831700195       -3.7105886190
        0.1593411933        0.3981513894       -3.8330874203
        0.1593411933        0.4131327592       -3.9151974539
        0.1593411933        0.4281141291       -3.9391558484
        0.1593411933        0.4430954990       -3.8787097715
        0.1593411933        0.4580768688       -3.7070662945
        0.1593411933        0.4730582387       -3.4089827017
        0.1593411933        0.4880396086       -2.9915937297
        0.1593411933        0.5030209785       -2.4878754544
        0.1593411933        0.5180023483       -1.9499116029
        0.1593411933        0.5329837182       -1.4345496614
        0.1593411933        0.5479650881       -0.9880195686
        0.1593411933        0.5629464579       -0.6360723102
        0.1593411933        0.5779278278       -0.3825794024
        0.1593411933        0.5929091977       -0.2150727486
        0.1593411933        0.6078905675       -0.1131427072
        0.1593411933        0.6228719374       -0.0558079720
        0.1593411933        0.6378533073       -0.0258780696
        0.1593411933        0.6528346771       -0.0113163453
        0.1593411933        0.6678160470       -0.0046833033
        0.1593411933        0.6827974169       -0.0018410376
        0.1593411933        0.6977787867       -0.0006898703
        0.1593411933        0.7127601566       -0.0002471792
        0.1593411933        0.7277415265       -0.0000848897
        0.1593411933        0.7427228964       -0.0000279897
        0.1593411933        0.7577042662       -0.0000088672
        0.1593411933        0.7726856361       -0.0000026968
        0.1593411933        0.7876670060        0.0000000000
        0.1593411933        0.8026483758        0.0000000000
        0.1593411933        0.8176297457        0.0000000000
        0.1593411933        0.8326111156        0.0000000000
        0.1593411933        0.8475924854        0.0000000000
        0.1593411933        0.8625738553        0.0000000000
        0.1593411933        0.8775552252        0.0000000000
        0.1593411933        0.8925365950        0.0000000000
        0.1593411933        0.9075179649        0.0000000000
        0.1593411933        0.9224993348        0.0000000000
        0.1593411933        0.9374807046        0.0000000000
        0.1593411933        0.9524620745        0.0000000000
        0.1593411933        0.9674434444        0.0000000000
        0.1593411933        0.9824248143        0.0000000000
        0.1593411933        0.9974061841        0.0000000000
        0.1593411933        1.0123875540        0.0000000000
        0.1593411933        1.0273689239        0.0000000000
        0.1593411933        1.0423502937        0.0000000000
        0.1593411933        1.0573316636        0.0000000000
        0.1593411933        1.0723130335        0.0000000000
        0.1593411933        1.0872944033        0.0000000000
        0.1593411933        1.1022757732        0.0000000000
        0.1593411933        1.1172571431        0.0000000000
        0.1593411933        1.1322385129        0.0000000000
        0.1593411933        1.1472198828        0.0000000000
        0.1593411933        1.1622012527        0.0000000000
        0.1593411933        1.1771826225        0.0000000000
        0.1593411933        1.1921639924        0.0000000000
        0.1593411933        1.2071453623        0.0000000000
        0.1593411933        1.2221267322        0.0000000000
        0.1593411933        1.2371081020        0.0000000000
        0.1593411933        1.2520894719        0.0000000000
        0.1593411933        1.2670708418        0.0000000000
        0.1593411933        1.2820522116        0.0000000000
        0.1593411933        1.2970335815        0.0000000000
        0.1593411933        1.3120149514        0.0000000000
        0.1593411933        1.3269963212        0.0000000000
        0.1593411933        1.3419776911        0.0000000000
        0.1593411933        1.3569590610        0.0000000000
        0.1593411933        1.3719404308        0.0000000000
        0.1593411933        1.3869218007        0.0000000000
        0.1593411933        1.4019031706        0.0000000000
        0.1593411933        1.4168845404        0.0000000000
        0.1593411933        1.4318659103        0.0000000000
        0.1593411933        1.4468472802        0.0000000000
        0.1593411933        1.4618286501        0.0000000000
        0.1593411933        1.4768100199        0.0000000000
        0.1593411933        1.4917913898        0.0000000000
        0.1593411933        1.5067727597        0.0000000000
        0.1593411933        1.5217541295        0.0000000000
        0.1593411933        1.5367354994        0.0000000000
        0.1593411933        1.5517168693        0.0000000000
        0.1593411933        1.5666982391        0.0000000000
        0.1593411933        1.5816796090        0.0000000000

        0.1757732859        0.0985239920       -0.0032104556
        0.1757732859        0.1135053619       -0.0087814319
        0.1757732859        0.1284867317       -0.0221287932
        0.1757732859        0.1434681016       -0.0514241406
        0.1757732859        0.1584494715       -0.1103345725
        0.1757732859        0.1734308413       -0.2188925508
        0.1757732859        0.1884122112       -0.4022714944
        0.1757732859        0.2033935811       -0.6863833244
        0.1757732859        0.2183749509       -1.0904587036
        0.1757732859        0.2333563208       -1.6187600984
        0.1757732859        0.2483376907       -2.2551404993
        0.1757732859        0.2633190606       -2.9638420406
        0.1757732859        0.2783004304       -3.6972610491
        0.1757732859        0.2932818003       -4.4077488378
        0.1757732859        0.3082631702       -5.0583602303
        0.1757732859        0.3232445400       -5.6284209667
        0.1757732859        0.3382259099       -6.1130576553
        0.1757732859        0.3532072798       -6.5187661048
        0.1757732859        0.3681886496       -6.8575512683
        0.1757732859        0.3831700195       -7.1405011865
        0.1757732859        0.3981513894       -7.3703023158
        0.1757732859        0.4131327592       -7.5332683525
        0.1757732859        0.4281141291       -7.5944476408
        0.1757732859        0.4430954990       -7.5012494079
        0.1757732859        0.4580768688       -7.1987107551
        0.1757732859        0.4730582387       -6.6529924474
        0.1757732859        0.4880396086       -5.8729156728
        0.1757732859        0.5030209785       -4.9177480048
        0.1757732859        0.5180023483       -3.8853968392
        0.1757732859        0.5329837182       -2.8854542029
        0.1757732859        0.5479650881       -2.0093998768
        0.1757732859        0.5629464579       -1.3106674276
        0.1757732859        0.5779278278       -0.8006891727
        0.1757732859        0.5929091977       -0.4585307949
        0.1757732859        0.6078905675       -0.2465826720
        0.1757732859        0.6228719374       -0.1248303002
        0.1757732859        0.6378533073       -0.0596714813
        0.1757732859        0.6528346771       -0.0270266639
        0.1757732859        0.6678160470       -0.0116395696
        0.1757732859        0.6827974169       -0.0047825886
        0.1757732859        0.6977787867       -0.0018803244
        0.1757732859        0.7127601566       -0.0007089493
        0.1757732859        0.7277415265       -0.0002567101
        0.1757732859        0.7427228964       -0.0000893336
        0.1757732859        0.7577042662       -0.0000298784
        0.1757732859        0.7726856361       -0.0000095959
        0.1757732859        0.7876670060       -0.0000029528
        0.1757732859        0.8026483758        0.0000000000
        0.1757732859        0.8176297457        0.0000000000
        0.1757732859        0.8326111156        0.0000000000
        0.1757732859        0.8475924854        0.0000000000
        0.1757732859        0.8625738553        0.0000000000
        0.1757732859        0.8775552252        0.0000000000
        0.1757732859        0.8925365950        0.0000000000
        0.1757732859        0.9075179649        0.0000000000
        0.1757732859        0.9224993348        0.0000000000
        0.1757732859        0.9374807046        0.0000000000
        0.1757732859        0.9524620745        0.0000000000
        0.1757732859        0.9674434444        0.0000000000
        0.1757732859        0.9824248143        0.0000000000
        0.1757732859        0.9974061841        0.0000000000
        0.1757732859        1.0123875540        0.0000000000
        0.1757732859        1.0273689239        0.0000000000
        0.1757732859        1.0423502937        0.0000000000
        0.1757732859        1.0573316636        0.0000000000
        0.1757732859        1.0723130335        0.0000000000
        0.1757732859        1.0872944033        0.0000000000
        0.1757732859        1.1022757732        0.0000000000
        0.1757732859        1.1172571431        0.0000000000
        0.1757732859        1.1322385129        0.0000000000
        0.1757732859        1.1472198828        0.0000000000
        0.1757732859        1.1622012527        0.0000000000
        0.1757732859        1.1771826225        0.0000000000
        0.1757732859        1.1921639924        0.0000000000
        0.1757732859        1.2071453623        0.0000000000
        0.1757732859        1.2221267322        0.0000000000
        0.1757732859        1.2371081020        0.0000000000
        0.1757732859        1.2520894719        0.0000000000
        0.1757732859        1.2670708418        0.0000000000
        0.1757732859        1.2820522116        0.0000000000
        0.1757732859        1.2970335815        0.0000000000
        0.1757732859        1.3120149514        0.0000000000
        0.1757732859        1.3269963212        0.0000000000
        0.1757732859        1.3419776911        0.0000000000
        0.1757732859        1.3569590610        0.0000000000
        0.1757732859        1.3719404308        0.0000000000
        0.1757732859        1.3869218007        0.0000000000
        0.1757732859        1.4019031706        0.0000000000
        0.1757732859        1.4168845404        0.0000000000
        0.1757732859        1.4318659103        0.0000000000
        0.1757732859        1.4468472802        0.0000000000
        0.1757732859        1.4618286501        0.0000000000
        0.1757732859        1.4768100199        0.0000000000
        0.1757732859        1.4917913898        0.0000000000
        0.1757732859        1.5067727597        0.0000000000
        0.1757732859        1.5217541295        0.0000000000
        0.1757732859        1.5367354994        0.0000000000
        0.1757732859        1.5517168693        0.0000000000
        0.1757732859        1.5666982391        0.0000000000
        0.1757732859        1.5816796090        0.0000000000

        0.1922053785        0.0985239920       -0.0062863960
        0.1922053785        0.1135053619       -0.0171302985
        0.1922053785        0.1284867317       -0.0429944895
        0.1922053785        0.1434681016       -0.0994836017
        0.1922053785        0.1584494715       -0.2124611489
        0.1922053785        0.1734308413       -0.4193858383
        0.1922053785        0.1884122112       -0.7665197210
        0.1922053785        0.2033935811       -1.3000868627
        0.1922053785        0.2183749509       -2.0519743178
        0.1922053785        0.2333563208       -3.0243969915
        0.1922053785        0.2483376907       -4.1807510219
        0.1922053785        0.2633190606       -5.4488967706
        0.1922053785        0.2783004304       -6.7376439241
        0.1922053785        0.2932818003       -7.9601208126
        0.1922053785        0.3082631702       -9.0538773949
        0.1922053785        0.3232445400       -9.9899406653
        0.1922053785        0.3382259099      -10.7697706050
        0.1922053785        0.3532072798      -11.4148582858
        0.1922053785        0.3681886496      -11.9544749491
        0.1922053785        0.3831700195      -12.4135842054
        0.1922053785        0.3981513894      -12.7998866058
        0.1922053785        0.4131327592      -13.0904167933
        0.1922053785        0.4281141291      -13.2233178453
        0.1922053785        0.4430954990      -13.1039991695
        0.1922053785        0.4580768688      -12.6313249711
        0.1922053785        0.4730582387      -11.7384904728
        0.1922053785        0.4880396086      -10.4314499287
        0.1922053785        0.5030209785       -8.8044696611
        0.1922053785        0.5180023483       -7.0219942957
        0.1922053785        0.5329837182       -5.2734643051
        0.1922053785        0.5479650881       -3.7216323900
        0.1922053785        0.5629464579       -2.4664065869
        0.1922053785        0.5779278278       -1.5355979518
        0.1922053785        0.5929091977       -0.8994747728
        0.1922053785        0.6078905675       -0.4967926779
        0.1922053785        0.6228719374       -0.2594705789
        0.1922053785        0.6378533073       -0.1285733123
        0.1922053785        0.6528346771       -0.0606500495
        0.1922053785        0.6678160470       -0.0273215849
        0.1922053785        0.6827974169       -0.0117852309
        0.1922053785        0.6977787867       -0.0048774443
        0.1922053785        0.7127601566       -0.0019391231
        0.1922053785        0.7277415265       -0.0007409878
        0.1922053785        0.7427228964       -0.0002721438
        0.1922053785        0.7577042662       -0.0000960275
        0.1922053785        0.7726856361       -0.0000325263
        0.1922053785        0.7876670060       -0.0000105607
        0.1922053785        0.8026483758       -0.0000032883
        0.1922053785        0.8176297457        0.0000000000
        0.1922053785        0.8326111156        0.0000000000
        0.1922053785        0.8475924854        0.0000000000
        0.1922053785        0.8625738553        0.0000000000
        0.1922053785        0.8775552252        0.0000000000
        0.1922053785        0.8925365950        0.0000000000
        0.1922053785        0.9075179649        0.0000000000
        0.1922053785        0.9224993348        0.0000000000
        0.1922053785        0.9374807046        0.0000000000
        0.1922053785        0.9524620745        0.0000000000
        0.1922053785        0.9674434444        0.0000000000
        0.1922053785        0.9824248143        0.0000000000
        0.1922053785        0.9974061841        0.0000000000
        0.1922053785        1.0123875540        0.0000000000
        0.1922053785        1.0273689239        0.0000000000
        0.1922053785        1.0423502937        0.0000000000
        0.1922053785        1.0573316636        0.0000000000
        0.1922053785        1.0723130335        0.0000000000
        0.1922053785        1.0872944033        0.0000000000
        0.1922053785        1.1022757732        0.0000000000
        0.1922053785        1.1172571431        0.0000000000
        0.1922053785        1.1322385129        0.0000000000
        0.1922053785        1.1472198828        0.0000000000
        0.1922053785        1.1622012527        0.0000000000
        0.1922053785        1.1771826225        0.0000000000
        0.1922053785        1.1921639924        0.0000000000
        0.1922053785        1.2071453623        0.0000000000
        0.1922053785        1.2221267322        0.0000000000
        0.1922053785        1.2371081020        0.0000000000
        0.1922053785        1.2520894719        0.0000000000
        0.1922053785        1.2670708418        0.0000000000
        0.1922053785        1.2820522116        0.0000000000
        0.1922053785        1.2970335815        0.0000000000
        0.1922053785        1.3120149514        0.0000000000
        0.1922053785        1.3269963212        0.0000000000
        0.1922053785        1.3419776911        0.0000000000
        0.1922053785        1.3569590610        0.0000000000
        0.1922053785        1.3719404308        0.0000000000
        0.1922053785        1.3869218007        0.0000000000
        0.1922053785        1.4019031706        0.0000000000
        0.1922053785        1.4168845404        0.0000000000
        0.1922053785        1.4318659103        0.0000000000
        0.1922053785        1.4468472802        0.0000000000
        0.1922053785        1.4618286501        0.0000000000
        0.1922053785        1.4768100199        0.0000000000
        0.1922053785        1.4917913898        0.0000000000
        0.1922053785        1.5067727597        0.0000000000
        0.1922053785        1.5217541295        0.0000000000
        0.1922053785        1.5367354994        0.0000000000
        0.1922053785        1.5517168693        0.0000000000
        0.1922053785        1.5666982391        0.0000000000
        0.1922053785        1.5816796090        0.0000000000

        0.2086374711        0.0985239920       -0.0112752851
        0.2086374711        0.1135053619       -0.0306017195
        0.2086374711        0.1284867317       -0.0764764292
        0.2086374711        0.1434681016       -0.1761409845
        0.2086374711        0.1584494715       -0.3743008832
        0.2086374711        0.1734308413       -0.7348529428
        0.2086374711        0.1884122112       -1.3351799458
        0.2086374711        0.2033935811       -2.2499481020
        0.2086374711        0.2183749509       -3.5259769311
        0.2086374711        0.2333563208       -5.1564720350
        0.2086374711        0.2483376907       -7.0674374033
        0.2086374711        0.2633190606       -9.1266517082
        0.2086374711        0.2783004304      -11.1753675587
        0.2086374711        0.2932818003      -13.0703714120
        0.2086374711        0.3082631702      -14.7179523582
        0.2086374711        0.3232445400      -16.0865070387
        0.2086374711        0.3382259099      -17.1971428485
        0.2086374711        0.3532072798      -18.1020636625
        0.2086374711        0.3681886496      -18.8615846612
        0.2086374711        0.3831700195      -19.5238732556
        0.2086374711        0.3981513894      -20.1053143297
        0.2086374711        0.4131327592      -20.5708666615
        0.2086374711        0.4281141291      -20.8219743164
        0.2086374711        0.4430954990      -20.7059014864
        0.2086374711        0.4580768688      -20.0557531619
        0.2086374711        0.4730582387      -18.7539917492
        0.2086374711        0.4880396086      -16.7938354844
        0.2086374711        0.5030209785      -14.3068991854
        0.2086374711        0.5180023483      -11.5391380674
        0.2086374711        0.5329837182       -8.7835568568
        0.2086374711        0.5479650881       -6.3001583045
        0.2086374711        0.5629464579       -4.2572123217
        0.2086374711        0.5779278278       -2.7127361236
        0.2086374711        0.5929091977       -1.6331590005
        0.2086374711        0.6078905675       -0.9313823968
        0.2086374711        0.6228719374       -0.5046979341
        0.2086374711        0.6378533073       -0.2606802149
        0.2086374711        0.6528346771       -0.1287141697
        0.2086374711        0.6678160470       -0.0609021037
        0.2086374711        0.6827974169       -0.0276613464
        0.2086374711        0.6977787867       -0.0120720712
        0.2086374711        0.7127601566       -0.0050642185
        0.2086374711        0.7277415265       -0.0020417941
        0.2086374711        0.7427228964       -0.0007908504
        0.2086374711        0.7577042662       -0.0002941114
        0.2086374711        0.7726856361       -0.0001049430
        0.2086374711        0.7876670060       -0.0000358942
        0.2086374711        0.8026483758       -0.0000117688
        0.2086374711        0.8176297457       -0.0000036978
        0.2086374711        0.8326111156       -0.0000011117
        0.2086374711        0.8475924854        0.0000000000
        0.2086374711        0.8625738553        0.0000000000
        0.2086374711        0.8775552252        0.0000000000
        0.2086374711        0.8925365950        0.0000000000
        0.2086374711        0.9075179649        0.0000000000
        0.2086374711        0.9224993348        0.0000000000
        0.2086374711        0.9374807046        0.0000000000
        0.2086374711        0.9524620745        0.0000000000
        0.2086374711        0.9674434444        0.0000000000
        0.2086374711        0.9824248143        0.0000000000
        0.2086374711        0.9974061841        0.0000000000
        0.2086374711        1.0123875540        0.0000000000
        0.2086374711        1.0273689239        0.0000000000
        0.2086374711        1.0423502937        0.0000000000
        0.2086374711        1.0573316636        0.0000000000
        0.2086374711        1.0723130335        0.0000000000
        0.2086374711        1.0872944033        0.0000000000
        0.2086374711        1.1022757732        0.0000000000
        0.2086374711        1.1172571431        0.0000000000
        0.2086374711        1.1322385129        0.0000000000
        0.2086374711        1.1472198828        0.0000000000
        0.2086374711        1.1622012527        0.0000000000
        0.2086374711        1.1771826225        0.0000000000
        0.2086374711        1.1921639924        0.0000000000
        0.2086374711        1.2071453623        0.0000000000
        0.2086374711        1.2221267322        0.0000000000
        0.2086374711        1.2371081020        0.0000000000
        0.2086374711        1.2520894719        0.0000000000
        0.2086374711        1.2670708418        0.0000000000
        0.2086374711        1.2820522116        0.0000000000
        0.2086374711        1.2970335815        0.0000000000
        0.2086374711        1.3120149514        0.0000000000
        0.2086374711        1.3269963212        0.0000000000
        0.2086374711        1.3419776911        0.0000000000
        0.2086374711        1.3569590610        0.0000000000
        0.2086374711        1.3719404308        0.0000000000
        0.2086374711        1.3869218007        0.0000000000
        0.2086374711        1.4019031706        0.0000000000
        0.2086374711        1.4168845404        0.0000000000
        0.2086374711        1.4318659103        0.0000000000
        0.2086374711        1.4468472802        0.0000000000
        0.2086374711        1.4618286501        0.0000000000
        0.2086374711        1.4768100199        0.0000000000
        0.2086374711        1.4917913898        0.0000000000
        0.2086374711        1.5067727597        0.0000000000
        0.2086374711        1.5217541295        0.0000000000
        0.2086374711        1.5367354994        0.0000000000
        0.2086374711        1.5517168693        0.0000000000
        0.2086374711        1.5666982391        0.0000000000
        0.2086374711        1.5816796090        0.0000000000

        0.2250695637        0.0985239920       -0.0186017687
        0.2250695637        0.1135053619       -0.0502696721
        0.2250695637        0.1284867317       -0.1250509809
        0.2250695637        0.1434681016       -0.2865923098
        0.2250695637        0.1584494715       -0.6057460020
        0.2250695637        0.1734308413       -1.1823011895
        0.2250695637        0.1884122112       -2.1344457443
        0.2250695637        0.2033935811       -3.5715692554
        0.2250695637        0.2183749509       -5.5538489932
        0.2250695637        0.2333563208       -8.0528467496
        0.2250695637        0.2483376907      -10.9339144421
        0.2250695637        0.2633190606      -13.9760604148
        0.2250695637        0.2783004304      -16.9274240915
        0.2250695637        0.2932818003      -19.5743046167
        0.2250695637        0.3082631702      -21.7930786269
        0.2250695637        0.3232445400      -23.5644851695
        0.2250695637        0.3382259099      -24.9514855042
        0.2250695637        0.3532072798      -26.0590229014
        0.2250695637        0.3681886496      -26.9950996791
        0.2250695637        0.3831700195      -27.8405611478
        0.2250695637        0.3981513894      -28.6234925934
        0.2250695637        0.4131327592      -29.2947279425
        0.2250695637        0.4281141291      -29.7126943120
        0.2250695637        0.4430954990      -29.6560675167
        0.2250695637        0.4580768688      -28.8780204571
        0.2250695637        0.4730582387      -27.1940471946
        0.2250695637        0.4880396086      -24.5695542010
        0.2250695637        0.5030209785      -21.1635547409
        0.2250695637        0.5180023483      -17.3018457219
        0.2250695637        0.5329837182      -13.3885203654
        0.2250695637        0.5479650881       -9.7957272190
        0.2250695637        0.5629464579       -6.7785183292
        0.2250695637        0.5779278278       -4.4426698638
        0.2250695637        0.5929091977       -2.7640041023
        0.2250695637        0.6078905675       -1.6368262131
        0.2250695637        0.6228719374       -0.9252736106
        0.2250695637        0.6378533073       -0.5005796182
        0.2250695637        0.6528346771       -0.2597279194
        0.2250695637        0.6678160470       -0.1294262044
        0.2250695637        0.6827974169       -0.0619875212
        0.2250695637        0.6977787867       -0.0285389074
        0.2250695637        0.7127601566       -0.0126275899
        0.2250695637        0.7277415265       -0.0053672789
        0.2250695637        0.7427228964       -0.0021902777
        0.2250695637        0.7577042662       -0.0008576658
        0.2250695637        0.7726856361       -0.0003220878
        0.2250695637        0.7876670060       -0.0001159361
        0.2250695637        0.8026483758       -0.0000399937
        0.2250695637        0.8176297457       -0.0000132182
        0.2250695637        0.8326111156       -0.0000041820
        0.2250695637        0.8475924854       -0.0000012652
        0.2250695637        0.8625738553        0.0000000000
        0.2250695637        0.8775552252        0.0000000000
        0.2250695637        0.8925365950        0.0000000000
        0.2250695637        0.9075179649        0.0000000000
        0.2250695637        0.9224993348        0.0000000000
        0.2250695637        0.9374807046        0.0000000000
        0.2250695637        0.9524620745        0.0000000000
        0.2250695637        0.9674434444        0.0000000000
        0.2250695637        0.9824248143        0.0000000000
        0.2250695637        0.9974061841        0.0000000000
        0.2250695637        1.0123875540        0.0000000000
        0.2250695637        1.0273689239        0.0000000000
        0.2250695637        1.0423502937        0.0000000000
        0.2250695637        1.0573316636        0.0000000000
        0.2250695637        1.0723130335        0.0000000000
        0.2250695637        1.0872944033        0.0000000000
        0.2250695637        1.1022757732        0.0000000000
        0.2250695637        1.1172571431        0.0000000000
        0.2250695637        1.1322385129        0.0000000000
        0.2250695637        1.1472198828        0.0000000000
        0.2250695637        1.1622012527        0.0000000000
        0.2250695637        1.1771826225        0.0000000000
        0.2250695637        1.1921639924        0.0000000000
        0.2250695637        1.2071453623        0.0000000000
        0.2250695637        1.2221267322        0.0000000000
        0.2250695637        1.2371081020        0.0000000000
        0.2250695637        1.2520894719        0.0000000000
        0.2250695637        1.2670708418        0.0000000000
        0.2250695637        1.2820522116        0.0000000000
        0.2250695637        1.2970335815        0.0000000000
        0.2250695637        1.3120149514        0.0000000000
        0.2250695637        1.3269963212        0.0000000000
        0.2250695637        1.3419776911        0.0000000000
        0.2250695637        1.3569590610        0.0000000000
        0.2250695637        1.3719404308        0.0000000000
        0.2250695637        1.3869218007        0.0000000000
        0.2250695637        1.4019031706        0.0000000000
        0.2250695637        1.4168845404        0.0000000000
        0.2250695637        1.4318659103        0.0000000000
        0.2250695637        1.4468472802        0.0000000000
        0.2250695637        1.4618286501        0.0000000000
        0.2250695637        1.4768100199        0.0000000000
        0.2250695637        1.4917913898        0.0000000000
        0.2250695637        1.5067727597        0.0000000000
        0.2250695637        1.5217541295        0.0000000000
        0.2250695637        1.5367354994        0.0000000000
        0.2250695637        1.5517168693        0.0000000000
        0.2250695637        1.5666982391        0.0000000000
        0.2250695637        1.5816796090        0.0000000000

        0.2415016563        0.0985239920       -0.0283757630
        0.2415016563        0.1135053619       -0.0763311310
        0.2415016563        0.1284867317       -0.1889459288
        0.2415016563        0.1434681016       -0.4307246607
        0.2415016563        0.1584494715       -0.9051351064
        0.2415016563        0.1734308413       -1.7555339866
        0.2415016563        0.1884122112       -3.1474399378
        0.2415016563        0.2033935811       -5.2265258774
        0.2415016563        0.2183749509       -8.0588895206
        0.2415016563        0.2333563208      -11.5760543814
        0.2415016563        0.2483376907      -15.5556996848
        0.2415016563        0.2633190606      -19.6595109790
        0.2415016563        0.2783004304      -23.5219912311
        0.2415016563        0.2932818003      -26.8541824881
        0.2415016563        0.3082631702      -29.5155203872
        0.2415016563        0.3232445400      -31.5250157727
        0.2415016563        0.3382259099      -33.0173215966
        0.2415016563        0.3532072798      -34.1749937631
        0.2415016563        0.3681886496      -35.1686873951
        0.2415016563        0.3831700195      -36.1172051254
        0.2415016563        0.3981513894      -37.0599033507
        0.2415016563        0.4131327592      -37.9322154768
        0.2415016563        0.4281141291      -38.5503600709
        0.2415016563        0.4430954990      -38.6267479468
        0.2415016563        0.4580768688      -37.8347129785
        0.2415016563        0.4730582387      -35.9158736918
        0.2415016563        0.4880396086      -32.7911644325
        0.2415016563        0.5030209785      -28.6221577256
        0.2415016563        0.5180023483      -23.7874771732
        0.2415016563        0.5329837182      -18.7811452454
        0.2415016563        0.5479650881      -14.0785726570
        0.2415016563        0.5629464579      -10.0269705315
        0.2415016563        0.5779278278       -6.7965438332
        0.2415016563        0.5929091977       -4.3943507706
        0.2415016563        0.6078905675       -2.7166886213
        0.2415016563        0.6228719374       -1.6094581187
        0.2415016563        0.6378533073       -0.9152814512
        0.2415016563        0.6528346771       -0.5001855182
        0.2415016563        0.6678160470       -0.2627896418
        0.2415016563        0.6827974169       -0.1327313915
        0.2415016563        0.6977787867       -0.0644286047
        0.2415016563        0.7127601566       -0.0300406197
        0.2415016563        0.7277415265       -0.0134472664
        0.2415016563        0.7427228964       -0.0057761320
        0.2415016563        0.7577042662       -0.0023797306
        0.2415016563        0.7726856361       -0.0009400142
        0.2415016563        0.7876670060       -0.0003558695
        0.2415016563        0.8026483758       -0.0001290951
        0.2415016563        0.8176297457       -0.0000448611
        0.2415016563        0.8326111156       -0.0000149252
        0.2415016563        0.8475924854       -0.0000047505
        0.2415016563        0.8625738553       -0.0000014475
        0.2415016563        0.8775552252        0.0000000000
        0.2415016563        0.8925365950        0.0000000000
        0.2415016563        0.9075179649        0.0000000000
        0.2415016563        0.9224993348        0.0000000000
        0.2415016563        0.9374807046        0.0000000000
        0.2415016563        0.9524620745        0.0000000000
        0.2415016563        0.9674434444        0.0000000000
        0.2415016563        0.9824248143        0.0000000000
        0.2415016563        0.9974061841        0.0000000000
        0.2415016563        1.0123875540        0.0000000000
        0.2415016563        1.0273689239        0.0000000000
        0.2415016563        1.0423502937        0.0000000000
        0.2415016563        1.0573316636        0.0000000000
        0.2415016563        1.0723130335        0.0000000000
        0.2415016563        1.0872944033        0.0000000000
        0.2415016563        1.1022757732        0.0000000000
        0.2415016563        1.1172571431        0.0000000000
        0.2415016563        1.1322385129        0.0000000000
        0.2415016563        1.1472198828        0.0000000000
        0.2415016563        1.1622012527        0.0000000000
        0.2415016563        1.1771826225        0.0000000000
        0.2415016563        1.1921639924        0.0000000000
        0.2415016563        1.2071453623        0.0000000000
        0.2415016563        1.2221267322        0.0000000000
        0.2415016563        1.2371081020        0.0000000000
        0.2415016563        1.2520894719        0.0000000000
        0.2415016563        1.2670708418        0.0000000000
        0.2415016563        1.2820522116        0.0000000000
        0.2415016563        1.2970335815        0.0000000000
        0.2415016563        1.3120149514        0.0000000000
        0.2415016563        1.3269963212        0.0000000000
        0.2415016563        1.3419776911        0.0000000000
        0.2415016563        1.3569590610        0.0000000000
        0.2415016563        1.3719404308        0.0000000000
        0.2415016563        1.3869218007        0.0000000000
        0.2415016563        1.4019031706        0.0000000000
        0.2415016563        1.4168845404        0.0000000000
        0.2415016563        1.4318659103        0.0000000000
        0.2415016563        1.4468472802        0.0000000000
        0.2415016563        1.4618286501        0.0000000000
        0.2415016563        1.4768100199        0.0000000000
        0.2415016563        1.4917913898        0.0000000000
        0.2415016563        1.5067727597        0.0000000000
        0.2415016563        1.5217541295        0.0000000000
        0.2415016563        1.5367354994        0.0000000000
        0.2415016563        1.5517168693        0.0000000000
        0.2415016563        1.5666982391        0.0000000000
        0.2415016563        1.5816796090        0.0000000000

        0.2579337489        0.0985239920       -0.0402788702
        0.2579337489        0.1135053619       -0.1078203046
        0.2579337489        0.1284867317       -0.2654883230
        0.2579337489        0.1434681016       -0.6017720111
        0.2579337489        0.1584494715       -1.2567688830
        0.2579337489        0.1734308413       -2.4210863755
        0.2579337489        0.1884122112       -4.3084778378
        0.2579337489        0.2033935811       -7.0958043162
        0.2579337489        0.2183749509      -10.8414687171
        0.2579337489        0.2333563208      -15.4150808803
        0.2579337489        0.2483376907      -20.4810066518
        0.2579337489        0.2633190606      -25.5623298354
        0.2579337489        0.2783004304      -30.1716706266
        0.2579337489        0.2932818003      -33.9545657972
        0.2579337489        0.3082631702      -36.7795950500
        0.2579337489        0.3232445400      -38.7385004522
        0.2579337489        0.3382259099      -40.0697513972
        0.2579337489        0.3532072798      -41.0546212759
        0.2579337489        0.3681886496      -41.9333816604
        0.2579337489        0.3831700195      -42.8588979030
        0.2579337489        0.3981513894      -43.8748480354
        0.2579337489        0.4131327592      -44.8999018450
        0.2579337489        0.4281141291      -45.7175991235
        0.2579337489        0.4430954990      -45.9933355265
        0.2579337489        0.4580768688      -45.3413790123
        0.2579337489        0.4730582387      -43.4395330320
        0.2579337489        0.4880396086      -40.1531101764
        0.2579337489        0.5030209785      -35.6109902558
        0.2579337489        0.5180023483      -30.1925279057
        0.2579337489        0.5329837182      -24.4275319392
        0.2579337489        0.5479650881      -18.8542971095
        0.2579337489        0.5629464579      -13.8956372975
        0.2579337489        0.5779278278       -9.7943423889
        0.2579337489        0.5929091977       -6.6145101288
        0.2579337489        0.6078905675       -4.2871981967
        0.2579337489        0.6228719374       -2.6701754446
        0.2579337489        0.6378533073       -1.5991542440
        0.2579337489        0.6528346771       -0.9210672829
        0.2579337489        0.6678160470       -0.5100826539
        0.2579337489        0.6827974169       -0.2714817425
        0.2579337489        0.6977787867       -0.1387910203
        0.2579337489        0.7127601566       -0.0681207763
        0.2579337489        0.7277415265       -0.0320846329
        0.2579337489        0.7427228964       -0.0144958468
        0.2579337489        0.7577042662       -0.0062801887
        0.2579337489        0.7726856361       -0.0026082550
        0.2579337489        0.7876670060       -0.0010381048
        0.2579337489        0.8026483758       -0.0003958535
        0.2579337489        0.8176297457       -0.0001445745
        0.2579337489        0.8326111156       -0.0000505487
        0.2579337489        0.8475924854       -0.0000169097
        0.2579337489        0.8625738553       -0.0000054124
        0.2579337489        0.8775552252       -0.0000016544
        0.2579337489        0.8925365950        0.0000000000
        0.2579337489        0.9075179649        0.0000000000
        0.2579337489        0.9224993348        0.0000000000
        0.2579337489        0.9374807046        0.0000000000
        0.2579337489        0.9524620745        0.0000000000
        0.2579337489        0.9674434444        0.0000000000
        0.2579337489        0.9824248143        0.0000000000
        0.2579337489        0.9974061841        0.0000000000
        0.2579337489        1.0123875540        0.0000000000
        0.2579337489        1.0273689239        0.0000000000
        0.2579337489        1.0423502937        0.0000000000
        0.2579337489        1.0573316636        0.0000000000
        0.2579337489        1.0723130335        0.0000000000
        0.2579337489        1.0872944033        0.0000000000
        0.2579337489        1.1022757732        0.0000000000
        0.2579337489        1.1172571431        0.0000000000
        0.2579337489        1.1322385129        0.0000000000
        0.2579337489        1.1472198828        0.0000000000
        0.2579337489        1.1622012527        0.0000000000
        0.2579337489        1.1771826225        0.0000000000
        0.2579337489        1.1921639924        0.0000000000
        0.2579337489        1.2071453623        0.0000000000
        0.2579337489        1.2221267322        0.0000000000
        0.2579337489        1.2371081020        0.0000000000
        0.2579337489        1.2520894719        0.0000000000
        0.2579337489        1.2670708418        0.0000000000
        0.2579337489        1.2820522116        0.0000000000
        0.2579337489        1.2970335815        0.0000000000
        0.2579337489        1.3120149514        0.0000000000
        0.2579337489        1.3269963212        0.0000000000
        0.2579337489        1.3419776911        0.0000000000
        0.2579337489        1.3569590610        0.0000000000
        0.2579337489        1.3719404308        0.0000000000
        0.2579337489        1.3869218007        0.0000000000
        0.2579337489        1.4019031706        0.0000000000
        0.2579337489        1.4168845404        0.0000000000
        0.2579337489        1.4318659103        0.0000000000
        0.2579337489        1.4468472802        0.0000000000
        0.2579337489        1.4618286501        0.0000000000
        0.2579337489        1.4768100199        0.0000000000
        0.2579337489        1.4917913898        0.0000000000
        0.2579337489        1.5067727597        0.0000000000
        0.2579337489        1.5217541295        0.0000000000
        0.2579337489        1.5367354994        0.0000000000
        0.2579337489        1.5517168693        0.0000000000
        0.2579337489        1.5666982391        0.0000000000
        0.2579337489        1.5816796090        0.0000000000

        0.2743658414        0.0985239920       -0.0536050891
        0.2743658414        0.1135053619       -0.1427507022
        0.2743658414        0.1284867317       -0.3495438844
        0.2743658414        0.1434681016       -0.7875353982
        0.2743658414        0.1584494715       -1.6339776758
        0.2743658414        0.1734308413       -3.1252496881
        0.2743658414        0.1884122112       -5.5177915949
        0.2743658414        0.2033935811       -9.0081743041
        0.2743658414        0.2183749509      -13.6294934083
        0.2743658414        0.2333563208      -19.1685640473
        0.2743658414        0.2483376907      -25.1584370224
        0.2743658414        0.2633190606      -30.9760836630
        0.2743658414        0.2783004304      -36.0208559487
        0.2743658414        0.2932818003      -39.8978960116
        0.2743658414        0.3082631702      -42.5205908588
        0.2743658414        0.3232445400      -44.0894220937
        0.2743658414        0.3382259099      -44.9727036538
        0.2743658414        0.3532072798      -45.5601779506
        0.2743658414        0.3681886496      -46.1553224003
        0.2743658414        0.3831700195      -46.9289945847
        0.2743658414        0.3981513894      -47.9141695298
        0.2743658414        0.4131327592      -49.0098907038
        0.2743658414        0.4281141291      -49.9832280492
        0.2743658414        0.4430954990      -50.4865153611
        0.2743658414        0.4580768688      -50.1157102074
        0.2743658414        0.4730582387      -48.5148020774
        0.2743658414        0.4880396086      -45.4957010349
        0.2743658414        0.5030209785      -41.1208157941
        0.2743658414        0.5180023483      -35.7059489807
        0.2743658414        0.5329837182      -29.7394762934
        0.2743658414        0.5479650881      -23.7545268159
        0.2743658414        0.5629464579      -18.2080106302
        0.2743658414        0.5779278278      -13.4068800498
        0.2743658414        0.5929091977       -9.4922147839
        0.2743658414        0.6078905675       -6.4664119224
        0.2743658414        0.6228719374       -4.2393955124
        0.2743658414        0.6378533073       -2.6742605474
        0.2743658414        0.6528346771       -1.6224115286
        0.2743658414        0.6678160470       -0.9460724475
        0.2743658414        0.6827974169       -0.5299611110
        0.2743658414        0.6977787867       -0.2850356188
        0.2743658414        0.7127601566       -0.1471312413
        0.2743658414        0.7277415265       -0.0728628591
        0.2743658414        0.7427228964       -0.0346072492
        0.2743658414        0.7577042662       -0.0157601417
        0.2743658414        0.7726856361       -0.0068794895
        0.2743658414        0.7876670060       -0.0028775091
        0.2743658414        0.8026483758       -0.0011529254
        0.2743658414        0.8176297457       -0.0004423338
        0.2743658414        0.8326111156       -0.0001624331
        0.2743658414        0.8475924854       -0.0000570634
        0.2743658414        0.8625738553       -0.0000191735
        0.2743658414        0.8775552252       -0.0000061547
        0.2743658414        0.8925365950       -0.0000018882
        0.2743658414        0.9075179649        0.0000000000
        0.2743658414        0.9224993348        0.0000000000
        0.2743658414        0.9374807046        0.0000000000
        0.2743658414        0.9524620745        0.0000000000
        0.2743658414        0.9674434444        0.0000000000
        0.2743658414        0.9824248143        0.0000000000
        0.2743658414        0.9974061841        0.0000000000
        0.2743658414        1.0123875540        0.0000000000
        0.2743658414        1.0273689239        0.0000000000
        0.2743658414        1.0423502937        0.0000000000
        0.2743658414        1.0573316636        0.0000000000
        0.2743658414        1.0723130335        0.0000000000
        0.2743658414        1.0872944033        0.0000000000
        0.2743658414        1.1022757732        0.0000000000
        0.2743658414        1.1172571431        0.0000000000
        0.2743658414        1.1322385129        0.0000000000
        0.2743658414        1.1472198828        0.0000000000
        0.2743658414        1.1622012527        0.0000000000
        0.2743658414        1.1771826225        0.0000000000
        0.2743658414        1.1921639924        0.0000000000
        0.2743658414        1.2071453623        0.0000000000
        0.2743658414        1.2221267322        0.0000000000
        0.2743658414        1.2371081020        0.0000000000
        0.2743658414        1.2520894719        0.0000000000
        0.2743658414        1.2670708418        0.0000000000
        0.2743658414        1.2820522116        0.0000000000
        0.2743658414        1.2970335815        0.0000000000
        0.2743658414        1.3120149514        0.0000000000
        0.2743658414        1.3269963212        0.0000000000
        0.2743658414        1.3419776911        0.0000000000
        0.2743658414        1.3569590610        0.0000000000
        0.2743658414        1.3719404308        0.0000000000
        0.2743658414        1.3869218007        0.0000000000
        0.2743658414        1.4019031706        0.0000000000
        0.2743658414        1.4168845404        0.0000000000
        0.2743658414        1.4318659103        0.0000000000
        0.2743658414        1.4468472802        0.0000000000
        0.2743658414        1.4618286501        0.0000000000
        0.2743658414        1.4768100199        0.0000000000
        0.2743658414        1.4917913898        0.0000000000
        0.2743658414        1.5067727597        0.0000000000
        0.2743658414        1.5217541295        0.0000000000
        0.2743658414        1.5367354994        0.0000000000
        0.2743658414        1.5517168693        0.0000000000
        0.2743658414        1.5666982391        0.0000000000
        0.2743658414        1.5816796090        0.0000000000

        0.2907979340        0.0985239920       -0.0674498963
        0.2907979340        0.1135053619       -0.1786566770
        0.2907979340        0.1284867317       -0.4349426702
        0.2907979340        0.1434681016       -0.9738359111
        0.2907979340        0.1584494715       -2.0068240008
        0.2907979340        0.1734308413       -3.8099165549
        0.2907979340        0.1884122112       -6.6716364793
        0.2907979340        0.2033935811      -10.7931258793
        0.2907979340        0.2183749509      -16.1647478149
        0.2907979340        0.2333563208      -22.4757947378
        0.2907979340        0.2483376907      -29.1225280716
        0.2907979340        0.2633190606      -35.3449491343
        0.2907979340        0.2783004304      -40.4539488636
        0.2907979340        0.2932818003      -44.0499363149
        0.2907979340        0.3082631702      -46.1282219070
        0.2907979340        0.3232445400      -47.0261835738
        0.2907979340        0.3382259099      -47.2537282124
        0.2907979340        0.3532072798      -47.3024421752
        0.2907979340        0.3681886496      -47.5179440457
        0.2907979340        0.3831700195      -48.0622135141
        0.2907979340        0.3981513894      -48.9360269183
        0.2907979340        0.4131327592      -50.0134748279
        0.2907979340        0.4281141291      -51.0627484071
        0.2907979340        0.4430954990      -51.7627102110
        0.2907979340        0.4580768688      -51.7422309984
        0.2907979340        0.4730582387      -50.6565238991
        0.2907979340        0.4880396086      -48.2838644852
        0.2907979340        0.5030209785      -44.6024970511
        0.2907979340        0.5180023483      -39.8102177564
        0.2907979340        0.5329837182      -34.2766759712
        0.2907979340        0.5479650881      -28.4511115192
        0.2907979340        0.5629464579      -22.7645849951
        0.2907979340        0.5779278278      -17.5589255483
        0.2907979340        0.5929091977      -13.0545811195
        0.2907979340        0.6078905675       -9.3516182229
        0.2907979340        0.6228719374       -6.4505893684
        0.2907979340        0.6378533073       -4.2813300041
        0.2907979340        0.6528346771       -2.7321486724
        0.2907979340        0.6678160470       -1.6753076879
        0.2907979340        0.6827974169       -0.9865522183
        0.2907979340        0.6977787867       -0.5576973529
        0.2907979340        0.7127601566       -0.3025382354
        0.2907979340        0.7277415265       -0.1574458790
        0.2907979340        0.7427228964       -0.0785815415
        0.2907979340        0.7577042662       -0.0376019941
        0.2907979340        0.7726856361       -0.0172446429
        0.2907979340        0.7876670060       -0.0075768755
        0.2907979340        0.8026483758       -0.0031882495
        0.2907979340        0.8176297457       -0.0012842961
        0.2907979340        0.8326111156       -0.0004950445
        0.2907979340        0.8475924854       -0.0001825122
        0.2907979340        0.8625738553       -0.0000643362
        0.2907979340        0.8775552252       -0.0000216670
        0.2907979340        0.8925365950       -0.0000069705
        0.2907979340        0.9075179649       -0.0000021392
        0.2907979340        0.9224993348        0.0000000000
        0.2907979340        0.9374807046        0.0000000000
        0.2907979340        0.9524620745        0.0000000000
        0.2907979340        0.9674434444        0.0000000000
        0.2907979340        0.9824248143        0.0000000000
        0.2907979340        0.9974061841        0.0000000000
        0.2907979340        1.0123875540        0.0000000000
        0.2907979340        1.0273689239        0.0000000000
        0.2907979340        1.0423502937        0.0000000000
        0.2907979340        1.0573316636        0.0000000000
        0.2907979340        1.0723130335        0.0000000000
        0.2907979340        1.0872944033        0.0000000000
        0.2907979340        1.1022757732        0.0000000000
        0.2907979340        1.1172571431        0.0000000000
        0.2907979340        1.1322385129        0.0000000000
        0.2907979340        1.1472198828        0.0000000000
        0.2907979340        1.1622012527        0.0000000000
        0.2907979340        1.1771826225        0.0000000000
        0.2907979340        1.1921639924        0.0000000000
        0.2907979340        1.2071453623        0.0000000000
        0.2907979340        1.2221267322        0.0000000000
        0.2907979340        1.2371081020        0.0000000000
        0.2907979340        1.2520894719        0.0000000000
        0.2907979340        1.2670708418        0.0000000000
        0.2907979340        1.2820522116        0.0000000000
        0.2907979340        1.2970335815        0.0000000000
        0.2907979340        1.3120149514        0.0000000000
        0.2907979340        1.3269963212        0.0000000000
        0.2907979340        1.3419776911        0.0000000000
        0.2907979340        1.3569590610        0.0000000000
        0.2907979340        1.3719404308        0.0000000000
        0.2907979340        1.3869218007        0.0000000000
        0.2907979340        1.4019031706        0.0000000000
        0.2907979340        1.4168845404        0.0000000000
        0.2907979340        1.4318659103        0.0000000000
        0.2907979340        1.4468472802        0.0000000000
        0.2907979340        1.4618286501        0.0000000000
        0.2907979340        1.4768100199        0.0000000000
        0.2907979340        1.4917913898        0.0000000000
        0.2907979340        1.5067727597        0.0000000000
        0.2907979340        1.5217541295        0.0000000000
        0.2907979340        1.5367354994        0.0000000000
        0.2907979340        1.5517168693        0.0000000000
        0.2907979340        1.5666982391        0.0000000000
        0.2907979340        1.5816796090        0.0000000000

        0.3072300266        0.0985239920       -0.0809506134
        0.3072300266        0.1135053619       -0.2132594054
        0.3072300266        0.1284867317       -0.5161724029
        0.3072300266        0.1434681016       -1.1484677020
        0.3072300266        0.1584494715       -2.3505800359
        0.3072300266        0.1734308413       -4.4292936105
        0.3072300266        0.1884122112       -7.6926022681
        0.3072300266        0.2033935811      -12.3314923481
        0.3072300266        0.2183749509      -18.2808322237
        0.3072300266        0.2333563208      -25.1274803676
        0.3072300266        0.2483376907      -32.1392859815
        0.3072300266        0.2633190606      -38.4428288381
        0.3072300266        0.2783004304      -43.2954496508
        0.3072300266        0.2932818003      -46.3301356504
        0.3072300266        0.3082631702      -47.6530762292
        0.3072300266        0.3232445400      -47.7509867575
        0.3072300266        0.3382259099      -47.2686946572
        0.3072300266        0.3532072798      -46.7770411223
        0.3072300266        0.3681886496      -46.6324044526
        0.3072300266        0.3831700195      -46.9564182228
        0.3072300266        0.3981513894      -47.6946712151
        0.3072300266        0.4131327592      -48.6890159539
        0.3072300266        0.4281141291      -49.7216524107
        0.3072300266        0.4430954990      -50.5308684854
        0.3072300266        0.4580768688      -50.8250249517
        0.3072300266        0.4730582387      -50.3185942375
        0.3072300266        0.4880396086      -48.7906357306
        0.3072300266        0.5030209785      -46.1432931145
        0.3072300266        0.5180023483      -42.4327758430
        0.3072300266        0.5329837182      -37.8593341017
        0.3072300266        0.5479650881      -32.7233264284
        0.3072300266        0.5629464579      -27.3668871392
        0.3072300266        0.5779278278      -22.1197109392
        0.3072300266        0.5929091977      -17.2587382638
        0.3072300266        0.6078905675      -12.9836756949
        0.3072300266        0.6228719374       -9.4071355416
        0.3072300266        0.6378533073       -6.5578888433
        0.3072300266        0.6528346771       -4.3951671172
        0.3072300266        0.6678160470       -2.8302760253
        0.3072300266        0.6827974169       -1.7503446910
        0.3072300266        0.6977787867       -1.0391956167
        0.3072300266        0.7127601566       -0.5921117946
        0.3072300266        0.7277415265       -0.3236657154
        0.3072300266        0.7427228964       -0.1696763737
        0.3072300266        0.7577042662       -0.0852729310
        0.3072300266        0.7726856361       -0.0410666647
        0.3072300266        0.7876670060       -0.0189440660
        0.3072300266        0.8026483758       -0.0083671907
        0.3072300266        0.8176297457       -0.0035369279
        0.3072300266        0.8326111156       -0.0014303069
        0.3072300266        0.8475924854       -0.0005530892
        0.3072300266        0.8625738553       -0.0002044265
        0.3072300266        0.8775552252       -0.0000721736
        0.3072300266        0.8925365950       -0.0000243303
        0.3072300266        0.9075179649       -0.0000078236
        0.3072300266        0.9224993348       -0.0000023970
        0.3072300266        0.9374807046        0.0000000000
        0.3072300266        0.9524620745        0.0000000000
        0.3072300266        0.9674434444        0.0000000000
        0.3072300266        0.9824248143        0.0000000000
        0.3072300266        0.9974061841        0.0000000000
        0.3072300266        1.0123875540        0.0000000000
        0.3072300266        1.0273689239        0.0000000000
        0.3072300266        1.0423502937        0.0000000000
        0.3072300266        1.0573316636        0.0000000000
        0.3072300266        1.0723130335        0.0000000000
        0.3072300266        1.0872944033        0.0000000000
        0.3072300266        1.1022757732        0.0000000000
        0.3072300266        1.1172571431        0.0000000000
        0.3072300266        1.1322385129        0.0000000000
        0.3072300266        1.1472198828        0.0000000000
        0.3072300266        1.1622012527        0.0000000000
        0.3072300266        1.1771826225        0.0000000000
        0.3072300266        1.1921639924        0.0000000000
        0.3072300266        1.2071453623        0.0000000000
        0.3072300266        1.2221267322        0.0000000000
        0.3072300266        1.2371081020        0.0000000000
        0.3072300266        1.2520894719        0.0000000000
        0.3072300266        1.2670708418        0.0000000000
        0.3072300266        1.2820522116        0.0000000000
        0.3072300266        1.2970335815        0.0000000000
        0.3072300266        1.3120149514        0.0000000000
        0.3072300266        1.3269963212        0.0000000000
        0.3072300266        1.3419776911        0.0000000000
        0.3072300266        1.3569590610        0.0000000000
        0.3072300266        1.3719404308        0.0000000000
        0.3072300266        1.3869218007        0.0000000000
        0.3072300266        1.4019031706        0.0000000000
        0.3072300266        1.4168845404        0.0000000000
        0.3072300266        1.4318659103        0.0000000000
        0.3072300266        1.4468472802        0.0000000000
        0.3072300266        1.4618286501        0.0000000000
        0.3072300266        1.4768100199        0.0000000000
        0.3072300266        1.4917913898        0.0000000000
        0.3072300266        1.5067727597        0.0000000000
        0.3072300266        1.5217541295        0.0000000000
        0.3072300266        1.5367354994        0.0000000000
        0.3072300266        1.5517168693        0.0000000000
        0.3072300266        1.5666982391        0.0000000000
        0.3072300266        1.5816796090        0.0000000000

        0.3236621192        0.0985239920       -0.0934614367
        0.3236621192        0.1135053619       -0.2449363078
        0.3236621192        0.1284867317       -0.5895271558
        0.3236621192        0.1434681016       -1.3037602793
        0.3236621192        0.1584494715       -2.6509299364
        0.3236621192        0.1734308413       -4.9594922376
        0.3236621192        0.1884122112       -8.5456031948
        0.3236621192        0.2033935811      -13.5793914188
        0.3236621192        0.2183749509      -19.9349386306
        0.3236621192        0.2333563208      -27.1021312520
        0.3236621192        0.2483376907      -34.2397503756
        0.3236621192        0.2633190606      -40.3923587517
        0.3236621192        0.2783004304      -44.7996914333
        0.3236621192        0.2932818003      -47.1569600504
        0.3236621192        0.3082631702      -47.6950419707
        0.3236621192        0.3232445400      -47.0439544951
        0.3236621192        0.3382259099      -45.9604285036
        0.3236621192        0.3532072798      -45.0622115721
        0.3236621192        0.3681886496      -44.6833958086
        0.3236621192        0.3831700195      -44.8780681906
        0.3236621192        0.3981513894      -45.5187903508
        0.3236621192        0.4131327592      -46.4080955851
        0.3236621192        0.4281141291      -47.3465465085
        0.3236621192        0.4430954990      -48.1481714527
        0.3236621192        0.4580768688      -48.6287332137
        0.3236621192        0.4730582387      -48.5987071725
        0.3236621192        0.4880396086      -47.8772792762
        0.3236621192        0.5030209785      -46.3232603278
        0.3236621192        0.5180023483      -43.8677797701
        0.3236621192        0.5329837182      -40.5352368050
        0.3236621192        0.5479650881      -36.4469738907
        0.3236621192        0.5629464579      -31.8085975794
        0.3236621192        0.5779278278      -26.8840791870
        0.3236621192        0.5929091977      -21.9602737933
        0.3236621192        0.6078905675      -17.3072114620
        0.3236621192        0.6228719374      -13.1419889954
        0.3236621192        0.6378533073       -9.6045399944
        0.3236621192        0.6528346771       -6.7503774693
        0.3236621192        0.6678160470       -4.5599070487
        0.3236621192        0.6827974169       -2.9590538179
        0.3236621192        0.6977787867       -1.8438883032
        0.3236621192        0.7127601566       -1.1028613110
        0.3236621192        0.7277415265       -0.6328851771
        0.3236621192        0.7427228964       -0.3482980541
        0.3236621192        0.7577042662       -0.1837374970
        0.3236621192        0.7726856361       -0.0928673944
        0.3236621192        0.7876670060       -0.0449520944
        0.3236621192        0.8026483758       -0.0208289405
        0.3236621192        0.8176297457       -0.0092347940
        0.3236621192        0.8326111156       -0.0039159598
        0.3236621192        0.8475924854       -0.0015874230
        0.3236621192        0.8625738553       -0.0006148500
        0.3236621192        0.8775552252       -0.0002274037
        0.3236621192        0.8925365950       -0.0000802681
        0.3236621192        0.9075179649       -0.0000270189
        0.3236621192        0.9224993348       -0.0000086657
        0.3236621192        0.9374807046       -0.0000026488
        0.3236621192        0.9524620745        0.0000000000
        0.3236621192        0.9674434444        0.0000000000
        0.3236621192        0.9824248143        0.0000000000
        0.3236621192        0.9974061841        0.0000000000
        0.3236621192        1.0123875540        0.0000000000
        0.3236621192        1.0273689239        0.0000000000
        0.3236621192        1.0423502937        0.0000000000
        0.3236621192        1.0573316636        0.0000000000
        0.3236621192        1.0723130335        0.0000000000
        0.3236621192        1.0872944033        0.0000000000
        0.3236621192        1.1022757732        0.0000000000
        0.3236621192        1.1172571431        0.0000000000
        0.3236621192        1.1322385129        0.0000000000
        0.3236621192        1.1472198828        0.0000000000
        0.3236621192        1.1622012527        0.0000000000
        0.3236621192        1.1771826225        0.0000000000
        0.3236621192        1.1921639924        0.0000000000
        0.3236621192        1.2071453623        0.0000000000
        0.3236621192        1.2221267322        0.0000000000
        0.3236621192        1.2371081020        0.0000000000
        0.3236621192        1.2520894719        0.0000000000
        0.3236621192        1.2670708418        0.0000000000
        0.3236621192        1.2820522116        0.0000000000
        0.3236621192        1.2970335815        0.0000000000
        0.3236621192        1.3120149514        0.0000000000
        0.3236621192        1.3269963212        0.0000000000
        0.3236621192        1.3419776911        0.0000000000
        0.3236621192        1.3569590610        0.0000000000
        0.3236621192        1.3719404308        0.0000000000
        0.3236621192        1.3869218007        0.0000000000
        0.3236621192        1.4019031706        0.0000000000
        0.3236621192        1.4168845404        0.0000000000
        0.3236621192        1.4318659103        0.0000000000
        0.3236621192        1.4468472802        0.0000000000
        0.3236621192        1.4618286501        0.0000000000
        0.3236621192        1.4768100199        0.0000000000
        0.3236621192        1.4917913898        0.0000000000
        0.3236621192        1.5067727597        0.0000000000
        0.3236621192        1.5217541295        0.0000000000
        0.3236621192        1.5367354994        0.0000000000
        0.3236621192        1.5517168693        0.0000000000
        0.3236621192        1.5666982391        0.0000000000
        0.3236621192        1.5816796090        0.0000000000

        0.3400942118        0.0985239920       -0.1046117851
        0.3400942118        0.1135053619       -0.2728578180
        0.3400942118        0.1284867317       -0.6533840004
        0.3400942118        0.1434681016       -1.4370373211
        0.3400942118        0.1584494715       -2.9044995175
        0.3400942118        0.1734308413       -5.3985505103
        0.3400942118        0.1884122112       -9.2357800407
        0.3400942118        0.2033935811      -14.5605549108
        0.3400942118        0.2183749509      -21.1884483646
        0.3400942118        0.2333563208      -28.5255064506
        0.3400942118        0.2483376907      -35.6458283373
        0.3400942118        0.2633190606      -41.5429273652
        0.3400942118        0.2783004304      -45.4673749091
        0.3400942118        0.2932818003      -47.1924763806
        0.3400942118        0.3082631702      -47.0708488560
        0.3400942118        0.3232445400      -45.8547820590
        0.3400942118        0.3382259099      -44.3810911534
        0.3400942118        0.3532072798      -43.2818838990
        0.3400942118        0.3681886496      -42.8437123687
        0.3400942118        0.3831700195      -43.0380156156
        0.3400942118        0.3981513894      -43.6570998030
        0.3400942118        0.4131327592      -44.4601492343
        0.3400942118        0.4281141291      -45.2619573917
        0.3400942118        0.4430954990      -45.9488862484
        0.3400942118        0.4580768688      -46.4465829790
        0.3400942118        0.4730582387      -46.6767002213
        0.3400942118        0.4880396086      -46.5303929675
        0.3400942118        0.5030209785      -45.8689022063
        0.3400942118        0.5180023483      -44.5475732139
        0.3400942118        0.5329837182      -42.4528675531
        0.3400942118        0.5479650881      -39.5401849387
        0.3400942118        0.5629464579      -35.8607918252
        0.3400942118        0.5779278278      -31.5684794560
        0.3400942118        0.5929091977      -26.9018112793
        0.3400942118        0.6078905675      -22.1455497778
        0.3400942118        0.6228719374      -17.5820578138
        0.3400942118        0.6378533073      -13.4465109528
        0.3400942118        0.6528346771       -9.8972215050
        0.3400942118        0.6678160470       -7.0059989129
        0.3400942118        0.6827974169       -4.7666539049
        0.3400942118        0.6977787867       -3.1152727810
        0.3400942118        0.7127601566       -1.9546732472
        0.3400942118        0.7277415265       -1.1768069318
        0.3400942118        0.7427228964       -0.6794377856
        0.3400942118        0.7577042662       -0.3759900403
        0.3400942118        0.7726856361       -0.1993270666
        0.3400942118        0.7876670060       -0.1011842719
        0.3400942118        0.8026483758       -0.0491606329
        0.3400942118        0.8176297457       -0.0228495492
        0.3400942118        0.8326111156       -0.0101549543
        0.3400942118        0.8475924854       -0.0043130080
        0.3400942118        0.8625738553       -0.0017495502
        0.3400942118        0.8775552252       -0.0006773855
        0.3400942118        0.8925365950       -0.0002501798
        0.3400942118        0.9075179649       -0.0000880860
        0.3400942118        0.9224993348       -0.0000295501
        0.3400942118        0.9374807046       -0.0000094461
        0.3400942118        0.9524620745       -0.0000028758
        0.3400942118        0.9674434444        0.0000000000
        0.3400942118        0.9824248143        0.0000000000
        0.3400942118        0.9974061841        0.0000000000
        0.3400942118        1.0123875540        0.0000000000
        0.3400942118        1.0273689239        0.0000000000
        0.3400942118        1.0423502937        0.0000000000
        0.3400942118        1.0573316636        0.0000000000
        0.3400942118        1.0723130335        0.0000000000
        0.3400942118        1.0872944033        0.0000000000
        0.3400942118        1.1022757732        0.0000000000
        0.3400942118        1.1172571431        0.0000000000
        0.3400942118        1.1322385129        0.0000000000
        0.3400942118        1.1472198828        0.0000000000
        0.3400942118        1.1622012527        0.0000000000
        0.3400942118        1.1771826225        0.0000000000
        0.3400942118        1.1921639924        0.0000000000
        0.3400942118        1.2071453623        0.0000000000
        0.3400942118        1.2221267322        0.0000000000
        0.3400942118        1.2371081020        0.0000000000
        0.3400942118        1.2520894719        0.0000000000
        0.3400942118        1.2670708418        0.0000000000
        0.3400942118        1.2820522116        0.0000000000
        0.3400942118        1.2970335815        0.0000000000
        0.3400942118        1.3120149514        0.0000000000
        0.3400942118        1.3269963212        0.0000000000
        0.3400942118        1.3419776911        0.0000000000
        0.3400942118        1.3569590610        0.0000000000
        0.3400942118        1.3719404308        0.0000000000
        0.3400942118        1.3869218007        0.0000000000
        0.3400942118        1.4019031706        0.0000000000
        0.3400942118        1.4168845404        0.0000000000
        0.3400942118        1.4318659103        0.0000000000
        0.3400942118        1.4468472802        0.0000000000
        0.3400942118        1.4618286501        0.0000000000
        0.3400942118        1.4768100199        0.0000000000
        0.3400942118        1.4917913898        0.0000000000
        0.3400942118        1.5067727597        0.0000000000
        0.3400942118        1.5217541295        0.0000000000
        0.3400942118        1.5367354994        0.0000000000
        0.3400942118        1.5517168693        0.0000000000
        0.3400942118        1.5666982391        0.0000000000
        0.3400942118        1.5816796090        0.0000000000

        0.3565263044        0.0985239920       -0.1142734927
        0.3565263044        0.1135053619       -0.2968688467
        0.3565263044        0.1284867317       -0.7078268632
        0.3565263044        0.1434681016       -1.5495512555
        0.3565263044        0.1584494715       -3.1161354857
        0.3565263044        0.1734308413       -5.7601254352
        0.3565263044        0.1884122112       -9.7951529596
        0.3565263044        0.2033935811      -15.3404350921
        0.3565263044        0.2183749509      -22.1606855048
        0.3565263044        0.2333563208      -29.5942662270
        0.3565263044        0.2483376907      -36.6533108677
        0.3565263044        0.2633190606      -42.3035846749
        0.3565263044        0.2783004304      -45.8220487182
        0.3565263044        0.2932818003      -47.0608656030
        0.3565263044        0.3082631702      -46.4783943187
        0.3565263044        0.3232445400      -44.9211021849
        0.3565263044        0.3382259099      -43.2751409291
        0.3565263044        0.3532072798      -42.1633804115
        0.3565263044        0.3681886496      -41.8139277887
        0.3565263044        0.3831700195      -42.1162254742
        0.3565263044        0.3981513894      -42.7876189983
        0.3565263044        0.4131327592      -43.5449405051
        0.3565263044        0.4281141291      -44.2078473948
        0.3565263044        0.4430954990      -44.7159904627
        0.3565263044        0.4580768688      -45.0845192304
        0.3565263044        0.4730582387      -45.3375784317
        0.3565263044        0.4880396086      -45.4530471636
        0.3565263044        0.5030209785      -45.3368316991
        0.3565263044        0.5180023483      -44.8310023918
        0.3565263044        0.5329837182      -43.7499536872
        0.3565263044        0.5479650881      -41.9320383319
        0.3565263044        0.5629464579      -39.2904709701
        0.3565263044        0.5779278278      -35.8476984416
        0.3565263044        0.5929091977      -31.7426687851
        0.3565263044        0.6078905675      -27.2092787617
        0.3565263044        0.6228719374      -22.5334356002
        0.3565263044        0.6378533073      -18.0019952561
        0.3565263044        0.6528346771      -13.8574279505
        0.3565263044        0.6678160470      -10.2680554336
        0.3565263044        0.6827974169       -7.3175298093
        0.3565263044        0.6977787867       -5.0115154611
        0.3565263044        0.7127601566       -3.2959491554
        0.3565263044        0.7277415265       -2.0801629349
        0.3565263044        0.7427228964       -1.2590435960
        0.3565263044        0.7577042662       -0.7303920791
        0.3565263044        0.7726856361       -0.4058914969
        0.3565263044        0.7876670060       -0.2159644122
        0.3565263044        0.8026483758       -0.1099646228
        0.3565263044        0.8176297457       -0.0535537133
        0.3565263044        0.8326111156       -0.0249308888
        0.3565263044        0.8475924854       -0.0110871775
        0.3565263044        0.8625738553       -0.0047070844
        0.3565263044        0.8775552252       -0.0019065541
        0.3565263044        0.8925365950       -0.0007363306
        0.3565263044        0.9075179649       -0.0002710397
        0.3565263044        0.9224993348       -0.0000950638
        0.3565263044        0.9374807046       -0.0000317773
        0.3565263044        0.9524620745       -0.0000101248
        0.3565263044        0.9674434444       -0.0000030736
        0.3565263044        0.9824248143        0.0000000000
        0.3565263044        0.9974061841        0.0000000000
        0.3565263044        1.0123875540        0.0000000000
        0.3565263044        1.0273689239        0.0000000000
        0.3565263044        1.0423502937        0.0000000000
        0.3565263044        1.0573316636        0.0000000000
        0.3565263044        1.0723130335        0.0000000000
        0.3565263044        1.0872944033        0.0000000000
        0.3565263044        1.1022757732        0.0000000000
        0.3565263044        1.1172571431        0.0000000000
        0.3565263044        1.1322385129        0.0000000000
        0.3565263044        1.1472198828        0.0000000000
        0.3565263044        1.1622012527        0.0000000000
        0.3565263044        1.1771826225        0.0000000000
        0.3565263044        1.1921639924        0.0000000000
        0.3565263044        1.2071453623        0.0000000000
        0.3565263044        1.2221267322        0.0000000000
        0.3565263044        1.2371081020        0.0000000000
        0.3565263044        1.2520894719        0.0000000000
        0.3565263044        1.2670708418        0.0000000000
        0.3565263044        1.2820522116        0.0000000000
        0.3565263044        1.2970335815        0.0000000000
        0.3565263044        1.3120149514        0.0000000000
        0.3565263044        1.3269963212        0.0000000000
        0.3565263044        1.3419776911        0.0000000000
        0.3565263044        1.3569590610        0.0000000000
        0.3565263044        1.3719404308        0.0000000000
        0.3565263044        1.3869218007        0.0000000000
        0.3565263044        1.4019031706        0.0000000000
        0.3565263044        1.4168845404        0.0000000000
        0.3565263044        1.4318659103        0.0000000000
        0.3565263044        1.4468472802        0.0000000000
        0.3565263044        1.4618286501        0.0000000000
        0.3565263044        1.4768100199        0.0000000000
        0.3565263044        1.4917913898        0.0000000000
        0.3565263044        1.5067727597        0.0000000000
        0.3565263044        1.5217541295        0.0000000000
        0.3565263044        1.5367354994        0.0000000000
        0.3565263044        1.5517168693        0.0000000000
        0.3565263044        1.5666982391        0.0000000000
        0.3565263044        1.5816796090        0.0000000000

        0.3729583970        0.0985239920       -0.1224711371
        0.3729583970        0.1135053619       -0.3172188456
        0.3729583970        0.1284867317       -0.7539084516
        0.3729583970        0.1434681016       -1.6446449046
        0.3729583970        0.1584494715       -3.2947240937
        0.3729583970        0.1734308413       -6.0647888634
        0.3729583970        0.1884122112      -10.2660036859
        0.3729583970        0.2033935811      -15.9970445602
        0.3729583970        0.2183749509      -22.9817837313
        0.3729583970        0.2333563208      -30.5056337393
        0.3729583970        0.2483376907      -37.5347208976
        0.3729583970        0.2633190606      -43.0185266933
        0.3729583970        0.2783004304      -46.2616328806
        0.3729583970        0.2932818003      -47.1832547329
        0.3729583970        0.3082631702      -46.3248502635
        0.3729583970        0.3232445400      -44.6005439132
        0.3729583970        0.3382259099      -42.9244472738
        0.3729583970        0.3532072798      -41.9010962807
        0.3729583970        0.3681886496      -41.7052872132
        0.3729583970        0.3831700195      -42.1594501847
        0.3729583970        0.3981513894      -42.9216378759
        0.3729583970        0.4131327592      -43.6724230618
        0.3729583970        0.4281141291      -44.2260353440
        0.3729583970        0.4430954990      -44.5490412584
        0.3729583970        0.4580768688      -44.7121753231
        0.3729583970        0.4730582387      -44.8150106732
        0.3729583970        0.4880396086      -44.9167671749
        0.3729583970        0.5030209785      -44.9931061664
        0.3729583970        0.5180023483      -44.9265726077
        0.3729583970        0.5329837182      -44.5291470347
        0.3729583970        0.5479650881      -43.5882752681
        0.3729583970        0.5629464579      -41.9226870194
        0.3729583970        0.5779278278      -39.4324313430
        0.3729583970        0.5929091977      -36.1297793032
        0.3729583970        0.6078905675      -32.1435702991
        0.3729583970        0.6228719374      -27.6973538774
        0.3729583970        0.6378533073      -23.0687263415
        0.3729583970        0.6528346771      -18.5413616640
        0.3729583970        0.6678160470      -14.3614595457
        0.3729583970        0.6827974169      -10.7073025955
        0.3729583970        0.6977787867       -7.6759228908
        0.3729583970        0.7127601566       -5.2862094491
        0.3729583970        0.7277415265       -3.4943135119
        0.3729583970        0.7427228964       -2.2154740072
        0.3729583970        0.7577042662       -1.3464125704
        0.3729583970        0.7726856361       -0.7838610642
        0.3729583970        0.7876670060       -0.4369171900
        0.3729583970        0.8026483758       -0.2330231251
        0.3729583970        0.8176297457       -0.1188392820
        0.3729583970        0.8326111156       -0.0579139793
        0.3729583970        0.8475924854       -0.0269501439
        0.3729583970        0.8625738553       -0.0119673256
        0.3729583970        0.8775552252       -0.0050679808
        0.3729583970        0.8925365950       -0.0020459332
        0.3729583970        0.9075179649       -0.0007871892
        0.3729583970        0.9224993348       -0.0002886875
        0.3729583970        0.9374807046       -0.0001009608
        0.3729583970        0.9524620745       -0.0000336921
        0.3729583970        0.9674434444       -0.0000107344
        0.3729583970        0.9824248143       -0.0000032730
        0.3729583970        0.9974061841        0.0000000000
        0.3729583970        1.0123875540        0.0000000000
        0.3729583970        1.0273689239        0.0000000000
        0.3729583970        1.0423502937        0.0000000000
        0.3729583970        1.0573316636        0.0000000000
        0.3729583970        1.0723130335        0.0000000000
        0.3729583970        1.0872944033        0.0000000000
        0.3729583970        1.1022757732        0.0000000000
        0.3729583970        1.1172571431        0.0000000000
        0.3729583970        1.1322385129        0.0000000000
        0.3729583970        1.1472198828        0.0000000000
        0.3729583970        1.1622012527        0.0000000000
        0.3729583970        1.1771826225        0.0000000000
        0.3729583970        1.1921639924        0.0000000000
        0.3729583970        1.2071453623        0.0000000000
        0.3729583970        1.2221267322        0.0000000000
        0.3729583970        1.2371081020        0.0000000000
        0.3729583970        1.2520894719        0.0000000000
        0.3729583970        1.2670708418        0.0000000000
        0.3729583970        1.2820522116        0.0000000000
        0.3729583970        1.2970335815        0.0000000000
        0.3729583970        1.3120149514        0.0000000000
        0.3729583970        1.3269963212        0.0000000000
        0.3729583970        1.3419776911        0.0000000000
        0.3729583970        1.3569590610        0.0000000000
        0.3729583970        1.3719404308        0.0000000000
        0.3729583970        1.3869218007        0.0000000000
        0.3729583970        1.4019031706        0.0000000000
        0.3729583970        1.4168845404        0.0000000000
        0.3729583970        1.4318659103        0.0000000000
        0.3729583970        1.4468472802        0.0000000000
        0.3729583970        1.4618286501        0.0000000000
        0.3729583970        1.4768100199        0.0000000000
        0.3729583970        1.4917913898        0.0000000000
        0.3729583970        1.5067727597        0.0000000000
        0.3729583970        1.5217541295        0.0000000000
        0.3729583970        1.5367354994        0.0000000000
        0.3729583970        1.5517168693        0.0000000000
        0.3729583970        1.5666982391        0.0000000000
        0.3729583970        1.5816796090        0.0000000000

        0.3893904895        0.0985239920       -0.1292235841
        0.3893904895        0.1135053619       -0.3341191921
        0.3893904895        0.1284867317       -0.7925249523
        0.3893904895        0.1434681016       -1.7251460526
        0.3893904895        0.1584494715       -3.4476960686
        0.3893904895        0.1734308413       -6.3294713105
        0.3893904895        0.1884122112      -10.6824163385
        0.3893904895        0.2033935811      -16.5916155977
        0.3893904895        0.2183749509      -23.7504151501
        0.3893904895        0.2333563208      -31.4024961869
        0.3893904895        0.2483376907      -38.4757325851
        0.3893904895        0.2633190606      -43.9029403115
        0.3893904895        0.2783004304      -47.0052445554
        0.3893904895        0.2932818003      -47.7486094219
        0.3893904895        0.3082631702      -46.7336865052
        0.3893904895        0.3232445400      -44.9225803606
        0.3893904895        0.3382259099      -43.2488318910
        0.3893904895        0.3532072798      -42.3044651351
        0.3893904895        0.3681886496      -42.2292977271
        0.3893904895        0.3831700195      -42.8031681828
        0.3893904895        0.3981513894      -43.6462992386
        0.3893904895        0.4131327592      -44.4126684572
        0.3893904895        0.4281141291      -44.9033123284
        0.3893904895        0.4430954990      -45.0864779648
        0.3893904895        0.4580768688      -45.0522086975
        0.3893904895        0.4730582387      -44.9397879038
        0.3893904895        0.4880396086      -44.8679107058
        0.3893904895        0.5030209785      -44.8843331555
        0.3893904895        0.5180023483      -44.9420205497
        0.3893904895        0.5329837182      -44.9028789121
        0.3893904895        0.5479650881      -44.5657421435
        0.3893904895        0.5629464579      -43.7112370593
        0.3893904895        0.5779278278      -42.1528987992
        0.3893904895        0.5929091977      -39.7825134100
        0.3893904895        0.6078905675      -36.5989942606
        0.3893904895        0.6228719374      -32.7142706119
        0.3893904895        0.6378533073      -28.3356577003
        0.3893904895        0.6528346771      -23.7300570644
        0.3893904895        0.6678160470      -19.1792383385
        0.3893904895        0.6827974169      -14.9365172280
        0.3893904895        0.6977787867      -11.1935922678
        0.3893904895        0.7127601566       -8.0629390930
        0.3893904895        0.7277415265       -5.5769457348
        0.3893904895        0.7427228964       -3.7009572984
        0.3893904895        0.7577042662       -2.3546348214
        0.3893904895        0.7726856361       -1.4352332384
        0.3893904895        0.7876670060       -0.8375462174
        0.3893904895        0.8026483758       -0.4675924741
        0.3893904895        0.8176297457       -0.2495562260
        0.3893904895        0.8326111156       -0.1272260769
        0.3893904895        0.8475924854       -0.0619115124
        0.3893904895        0.8625738553       -0.0287395416
        0.3893904895        0.8775552252       -0.0127204840
        0.3893904895        0.8925365950       -0.0053672650
        0.3893904895        0.9075179649       -0.0021590854
        0.3893904895        0.9224993348       -0.0008284030
        0.3893904895        0.9374807046       -0.0003034073
        0.3893904895        0.9524620745       -0.0001061883
        0.3893904895        0.9674434444       -0.0000355508
        0.3893904895        0.9824248143       -0.0000114070
        0.3893904895        0.9974061841       -0.0000035075
        0.3893904895        1.0123875540       -0.0000010341
        0.3893904895        1.0273689239        0.0000000000
        0.3893904895        1.0423502937        0.0000000000
        0.3893904895        1.0573316636        0.0000000000
        0.3893904895        1.0723130335        0.0000000000
        0.3893904895        1.0872944033        0.0000000000
        0.3893904895        1.1022757732        0.0000000000
        0.3893904895        1.1172571431        0.0000000000
        0.3893904895        1.1322385129        0.0000000000
        0.3893904895        1.1472198828        0.0000000000
        0.3893904895        1.1622012527        0.0000000000
        0.3893904895        1.1771826225        0.0000000000
        0.3893904895        1.1921639924        0.0000000000
        0.3893904895        1.2071453623        0.0000000000
        0.3893904895        1.2221267322        0.0000000000
        0.3893904895        1.2371081020        0.0000000000
        0.3893904895        1.2520894719        0.0000000000
        0.3893904895        1.2670708418        0.0000000000
        0.3893904895        1.2820522116        0.0000000000
        0.3893904895        1.2970335815        0.0000000000
        0.3893904895        1.3120149514        0.0000000000
        0.3893904895        1.3269963212        0.0000000000
        0.3893904895        1.3419776911        0.0000000000
        0.3893904895        1.3569590610        0.0000000000
        0.3893904895        1.3719404308        0.0000000000
        0.3893904895        1.3869218007        0.0000000000
        0.3893904895        1.4019031706        0.0000000000
        0.3893904895        1.4168845404        0.0000000000
        0.3893904895        1.4318659103        0.0000000000
        0.3893904895        1.4468472802        0.0000000000
        0.3893904895        1.4618286501        0.0000000000
        0.3893904895        1.4768100199        0.0000000000
        0.3893904895        1.4917913898        0.0000000000
        0.3893904895        1.5067727597        0.0000000000
        0.3893904895        1.5217541295        0.0000000000
        0.3893904895        1.5367354994        0.0000000000
        0.3893904895        1.5517168693        0.0000000000
        0.3893904895        1.5666982391        0.0000000000
        0.3893904895        1.5816796090        0.0000000000

        0.4058225821        0.0985239920       -0.1343030125
        0.4058225821        0.1135053619       -0.3470938170
        0.4058225821        0.1284867317       -0.8228220279
        0.4058225821        0.1434681016       -1.7898051585
        0.4058225821        0.1584494715       -3.5737857676
        0.4058225821        0.1734308413       -6.5540977378
        0.4058225821        0.1884122112      -11.0479433886
        0.4058225821        0.2033935811      -17.1349679216
        0.4058225821        0.2183749509      -24.4885497682
        0.4058225821        0.2333563208      -32.3199578698
        0.4058225821        0.2483376907      -39.5217699831
        0.4058225821        0.2633190606      -45.0025334058
        0.4058225821        0.2783004304      -48.0812452840
        0.4058225821        0.2932818003      -48.7453540070
        0.4058225821        0.3082631702      -47.6309838197
        0.4058225821        0.3232445400      -45.7344256166
        0.4058225821        0.3382259099      -44.0098201151
        0.4058225821        0.3532072798      -43.0526406252
        0.4058225821        0.3681886496      -42.9935968445
        0.4058225821        0.3831700195      -43.5982302074
        0.4058225821        0.3981513894      -44.4719559334
        0.4058225821        0.4131327592      -45.2537994477
        0.4058225821        0.4281141291      -45.7284149135
        0.4058225821        0.4430954990      -45.8475207539
        0.4058225821        0.4580768688      -45.6906266694
        0.4058225821        0.4730582387      -45.4019910627
        0.4058225821        0.4880396086      -45.1291132663
        0.4058225821        0.5030209785      -44.9743072651
        0.4058225821        0.5180023483      -44.9632136523
        0.4058225821        0.5329837182      -45.0318751482
        0.4058225821        0.5479650881      -45.0333754615
        0.4058225821        0.5629464579      -44.7633035297
        0.4058225821        0.5779278278      -43.9999387331
        0.4058225821        0.5929091977      -42.5511764868
        0.4058225821        0.6078905675      -40.2977338477
        0.4058225821        0.6228719374      -37.2226067472
        0.4058225821        0.6378533073      -33.4201644478
        0.4058225821        0.6528346771      -29.0832966103
        0.4058225821        0.6678160470      -24.4719839047
        0.4058225821        0.6827974169      -19.8705117301
        0.4058225821        0.6977787867      -15.5427956651
        0.4058225821        0.7127601566      -11.6954499024
        0.4058225821        0.7277415265       -8.4558988818
        0.4058225821        0.7427228964       -5.8683921686
        0.4058225821        0.7577042662       -3.9057301136
        0.4058225821        0.7726856361       -2.4907833168
        0.4058225821        0.7876670060       -1.5207167697
        0.4058225821        0.8026483758       -0.8881012510
        0.4058225821        0.8176297457       -0.4956830011
        0.4058225821        0.8326111156       -0.2641927836
        0.4058225821        0.8475924854       -0.1343728979
        0.4058225821        0.8625738553       -0.0651863987
        0.4058225821        0.8775552252       -0.0301544328
        0.4058225821        0.8925365950       -0.0133023415
        0.4058225821        0.9075179649       -0.0055985707
        0.4058225821        0.9224993348       -0.0022497984
        0.4058225821        0.9374807046       -0.0008642050
        0.4058225821        0.9524620745       -0.0003177317
        0.4058225821        0.9674434444       -0.0001119468
        0.4058225821        0.9824248143       -0.0000378515
        0.4058225821        0.9974061841       -0.0000122830
        0.4058225821        1.0123875540       -0.0000038254
        0.4058225821        1.0273689239       -0.0000011437
        0.4058225821        1.0423502937        0.0000000000
        0.4058225821        1.0573316636        0.0000000000
        0.4058225821        1.0723130335        0.0000000000
        0.4058225821        1.0872944033        0.0000000000
        0.4058225821        1.1022757732        0.0000000000
        0.4058225821        1.1172571431        0.0000000000
        0.4058225821        1.1322385129        0.0000000000
        0.4058225821        1.1472198828        0.0000000000
        0.4058225821        1.1622012527        0.0000000000
        0.4058225821        1.1771826225        0.0000000000
        0.4058225821        1.1921639924        0.0000000000
        0.4058225821        1.2071453623        0.0000000000
        0.4058225821        1.2221267322        0.0000000000
        0.4058225821        1.2371081020        0.0000000000
        0.4058225821        1.2520894719        0.0000000000
        0.4058225821        1.2670708418        0.0000000000
        0.4058225821        1.2820522116        0.0000000000
        0.4058225821        1.2970335815        0.0000000000
        0.4058225821        1.3120149514        0.0000000000
        0.4058225821        1.3269963212        0.0000000000
        0.4058225821        1.3419776911        0.0000000000
        0.4058225821        1.3569590610        0.0000000000
        0.4058225821        1.3719404308        0.0000000000
        0.4058225821        1.3869218007        0.0000000000
        0.4058225821        1.4019031706        0.0000000000
        0.4058225821        1.4168845404        0.0000000000
        0.4058225821        1.4318659103        0.0000000000
        0.4058225821        1.4468472802        0.0000000000
        0.4058225821        1.4618286501        0.0000000000
        0.4058225821        1.4768100199        0.0000000000
        0.4058225821        1.4917913898        0.0000000000
        0.4058225821        1.5067727597        0.0000000000
        0.4058225821        1.5217541295        0.0000000000
        0.4058225821        1.5367354994        0.0000000000
        0.4058225821        1.5517168693        0.0000000000
        0.4058225821        1.5666982391        0.0000000000
        0.4058225821        1.5816796090        0.0000000000

        0.4222546747        0.0985239920       -0.1369999779
        0.4222546747        0.1135053619       -0.3543492043
        0.4222546747        0.1284867317       -0.8406540146
        0.4222546747        0.1434681016       -1.8298604801
        0.4222546747        0.1584494715       -3.6560585519
        0.4222546747        0.1734308413       -6.7087202210
        0.4222546747        0.1884122112      -11.3140769261
        0.4222546747        0.2033935811      -17.5549974801
        0.4222546747        0.2183749509      -25.0974890204
        0.4222546747        0.2333563208      -33.1328739013
        0.4222546747        0.2483376907      -40.5244589257
        0.4222546747        0.2633190606      -46.1504929244
        0.4222546747        0.2783004304      -49.3084867746
        0.4222546747        0.2932818003      -49.9796511909
        0.4222546747        0.3082631702      -48.8091401691
        0.4222546747        0.3232445400      -46.8121616196
        0.4222546747        0.3382259099      -44.9648633701
        0.4222546747        0.3532072798      -43.8832543695
        0.4222546747        0.3681886496      -43.7155091585
        0.4222546747        0.3831700195      -44.2409109713
        0.4222546747        0.3981513894      -45.0728704050
        0.4222546747        0.4131327592      -45.8490359187
        0.4222546747        0.4281141291      -46.3403931030
        0.4222546747        0.4430954990      -46.4737369485
        0.4222546747        0.4580768688      -46.2992477117
        0.4222546747        0.4730582387      -45.9390475985
        0.4222546747        0.4880396086      -45.5381570427
        0.4222546747        0.5030209785      -45.2242668206
        0.4222546747        0.5180023483      -45.0760705163
        0.4222546747        0.5329837182      -45.1005542703
        0.4222546747        0.5479650881      -45.2224607726
        0.4222546747        0.5629464579      -45.2898975426
        0.4222546747        0.5779278278      -45.0973943328
        0.4222546747        0.5929091977      -44.4229694697
        0.4222546747        0.6078905675      -43.0715989822
        0.4222546747        0.6228719374      -40.9158621625
        0.4222546747        0.6378533073      -37.9254972168
        0.4222546747        0.6528346771      -34.1799011812
        0.4222546747        0.6678160470      -29.8604436632
        0.4222546747        0.6827974169      -25.2231192163
        0.4222546747        0.6977787867      -20.5567015713
        0.4222546747        0.7127601566      -16.1359123976
        0.4222546747        0.7277415265      -12.1808883760
        0.4222546747        0.7427228964       -8.8320191781
        0.4222546747        0.7577042662       -6.1438752616
        0.4222546747        0.7726856361       -4.0960050001
        0.4222546747        0.7876670060       -2.6143497080
        0.4222546747        0.8026483758       -1.5959464451
        0.4222546747        0.8176297457       -0.9309435087
        0.4222546747        0.8326111156       -0.5184849234
        0.4222546747        0.8475924854       -0.2755518957
        0.4222546747        0.8625738553       -0.1396985555
        0.4222546747        0.8775552252       -0.0675638866
        0.4222546747        0.8925365950       -0.0311850596
        0.4222546747        0.9075179649       -0.0137475403
        0.4222546747        0.9224993348       -0.0057946428
        0.4222546747        0.9374807046       -0.0023384099
        0.4222546747        0.9524620745       -0.0009046492
        0.4222546747        0.9674434444       -0.0003358690
        0.4222546747        0.9824248143       -0.0001197643
        0.4222546747        0.9974061841       -0.0000410044
        0.4222546747        1.0123875540       -0.0000134699
        0.4222546747        1.0273689239       -0.0000042417
        0.4222546747        1.0423502937       -0.0000012756
        0.4222546747        1.0573316636        0.0000000000
        0.4222546747        1.0723130335        0.0000000000
        0.4222546747        1.0872944033        0.0000000000
        0.4222546747        1.1022757732        0.0000000000
        0.4222546747        1.1172571431        0.0000000000
        0.4222546747        1.1322385129        0.0000000000
        0.4222546747        1.1472198828        0.0000000000
        0.4222546747        1.1622012527        0.0000000000
        0.4222546747        1.1771826225        0.0000000000
        0.4222546747        1.1921639924        0.0000000000
        0.4222546747        1.2071453623        0.0000000000
        0.4222546747        1.2221267322        0.0000000000
        0.4222546747        1.2371081020        0.0000000000
        0.4222546747        1.2520894719        0.0000000000
        0.4222546747        1.2670708418        0.0000000000
        0.4222546747        1.2820522116        0.0000000000
        0.4222546747        1.2970335815        0.0000000000
        0.4222546747        1.3120149514        0.0000000000
        0.4222546747        1.3269963212        0.0000000000
        0.4222546747        1.3419776911        0.0000000000
        0.4222546747        1.3569590610        0.0000000000
        0.4222546747        1.3719404308        0.0000000000
        0.4222546747        1.3869218007        0.0000000000
        0.4222546747        1.4019031706        0.0000000000
        0.4222546747        1.4168845404        0.0000000000
        0.4222546747        1.4318659103        0.0000000000
        0.4222546747        1.4468472802        0.0000000000
        0.4222546747        1.4618286501        0.0000000000
        0.4222546747        1.4768100199        0.0000000000
        0.4222546747        1.4917913898        0.0000000000
        0.4222546747        1.5067727597        0.0000000000
        0.4222546747        1.5217541295        0.0000000000
        0.4222546747        1.5367354994        0.0000000000
        0.4222546747        1.5517168693        0.0000000000
        0.4222546747        1.5666982391        0.0000000000
        0.4222546747        1.5816796090        0.0000000000

        0.4386867673        0.0985239920       -0.1361035749
        0.4386867673        0.1135053619       -0.3527042161
        0.4386867673        0.1284867317       -0.8383714979
        0.4386867673        0.1434681016       -1.8284743530
        0.4386867673        0.1584494715       -3.6605835245
        0.4386867673        0.1734308413       -6.7307287418
        0.4386867673        0.1884122112      -11.3750051907
        0.4386867673        0.2033935811      -17.6878661288
        0.4386867673        0.2183749509      -25.3446945368
        0.4386867673        0.2333563208      -33.5385112980
        0.4386867673        0.2483376907      -41.1219681776
        0.4386867673        0.2633190606      -46.9492808112
        0.4386867673        0.2783004304      -50.2847783354
        0.4386867673        0.2932818003      -51.0758978329
        0.4386867673        0.3082631702      -49.9431796338
        0.4386867673        0.3232445400      -47.8937077788
        0.4386867673        0.3382259099      -45.9145831350
        0.4386867673        0.3532072798      -44.6493324660
        0.4386867673        0.3681886496      -44.2837193652
        0.4386867673        0.3831700195      -44.6359640427
        0.4386867673        0.3981513894      -45.3506815623
        0.4386867673        0.4131327592      -46.0814132342
        0.4386867673        0.4281141291      -46.5954278201
        0.4386867673        0.4430954990      -46.7966467577
        0.4386867673        0.4580768688      -46.6991260076
        0.4386867673        0.4730582387      -46.3863119859
        0.4386867673        0.4880396086      -45.9750747421
        0.4386867673        0.5030209785      -45.5871008668
        0.4386867673        0.5180023483      -45.3234422288
        0.4386867673        0.5329837182      -45.2402326527
        0.4386867673        0.5479650881      -45.3288897328
        0.4386867673        0.5629464579      -45.5069351200
        0.4386867673        0.5779278278      -45.6238291410
        0.4386867673        0.5929091977      -45.4816979266
        0.4386867673        0.6078905675      -44.8669431640
        0.4386867673        0.6228719374      -43.5873101407
        0.4386867673        0.6378533073      -41.5090144071
        0.4386867673        0.6528346771      -38.5879763556
        0.4386867673        0.6678160470      -34.8879917484
        0.4386867673        0.6827974169      -30.5790986875
        0.4386867673        0.6977787867      -25.9135753875
        0.4386867673        0.7127601566      -21.1840514959
        0.4386867673        0.7277415265      -16.6745206463
        0.4386867673        0.7427228964      -12.6170995850
        0.4386867673        0.7577042662       -9.1643973160
        0.4386867673        0.7726856361       -6.3813780078
        0.4386867673        0.7876670060       -4.2546331206
        0.4386867673        0.8026483758       -2.7131168202
        0.4386867673        0.8176297457       -1.6532044126
        0.4386867673        0.8326111156       -0.9618969642
        0.4386867673        0.8475924854       -0.5341898054
        0.4386867673        0.8625738553       -0.2831411988
        0.4386867673        0.8775552252       -0.1432834559
        0.4386867673        0.8925365950       -0.0692768328
        0.4386867673        0.9075179649       -0.0320358624
        0.4386867673        0.9224993348       -0.0141869645
        0.4386867673        0.9374807046       -0.0060242773
        0.4386867673        0.9524620745       -0.0024555241
        0.4386867673        0.9674434444       -0.0009613079
        0.4386867673        0.9824248143       -0.0003614652
        0.4386867673        0.9974061841       -0.0001304306
        0.4386867673        1.0123875540       -0.0000451043
        0.4386867673        1.0273689239       -0.0000149254
        0.4386867673        1.0423502937       -0.0000047129
        0.4386867673        1.0573316636       -0.0000014192
        0.4386867673        1.0723130335        0.0000000000
        0.4386867673        1.0872944033        0.0000000000
        0.4386867673        1.1022757732        0.0000000000
        0.4386867673        1.1172571431        0.0000000000
        0.4386867673        1.1322385129        0.0000000000
        0.4386867673        1.1472198828        0.0000000000
        0.4386867673        1.1622012527        0.0000000000
        0.4386867673        1.1771826225        0.0000000000
        0.4386867673        1.1921639924        0.0000000000
        0.4386867673        1.2071453623        0.0000000000
        0.4386867673        1.2221267322        0.0000000000
        0.4386867673        1.2371081020        0.0000000000
        0.4386867673        1.2520894719        0.0000000000
        0.4386867673        1.2670708418        0.0000000000
        0.4386867673        1.2820522116        0.0000000000
        0.4386867673        1.2970335815        0.0000000000
        0.4386867673        1.3120149514        0.0000000000
        0.4386867673        1.3269963212        0.0000000000
        0.4386867673        1.3419776911        0.0000000000
        0.4386867673        1.3569590610        0.0000000000
        0.4386867673        1.3719404308        0.0000000000
        0.4386867673        1.3869218007        0.0000000000
        0.4386867673        1.4019031706        0.0000000000
        0.4386867673        1.4168845404        0.0000000000
        0.4386867673        1.4318659103        0.0000000000
        0.4386867673        1.4468472802        0.0000000000
        0.4386867673        1.4618286501        0.0000000000
        0.4386867673        1.4768100199        0.0000000000
        0.4386867673        1.4917913898        0.0000000000
        0.4386867673        1.5067727597        0.0000000000
        0.4386867673        1.5217541295        0.0000000000
        0.4386867673        1.5367354994        0.0000000000
        0.4386867673        1.5517168693        0.0000000000
        0.4386867673        1.5666982391        0.0000000000
        0.4386867673        1.5816796090        0.0000000000

        0.4551188599        0.0985239920       -0.1302733716
        0.4551188599        0.1135053619       -0.3385453395
        0.4551188599        0.1284867317       -0.8070616634
        0.4551188599        0.1434681016       -1.7655287953
        0.4551188599        0.1584494715       -3.5457964199
        0.4551188599        0.1734308413       -6.5415097120
        0.4551188599        0.1884122112      -11.0945904889
        0.4551188599        0.2033935811      -17.3177025537
        0.4551188599        0.2183749509      -24.9167477631
        0.4551188599        0.2333563208      -33.1203423891
        0.4551188599        0.2483376907      -40.8079543151
        0.4551188599        0.2633190606      -46.8366995075
        0.4551188599        0.2783004304      -50.4416310642
        0.4551188599        0.2932818003      -51.5134804810
        0.4551188599        0.3082631702      -50.6060959777
        0.4551188599        0.3232445400      -48.6727684728
        0.4551188599        0.3382259099      -46.6778699343
        0.4551188599        0.3532072798      -45.2793312603
        0.4551188599        0.3681886496      -44.7073191485
        0.4551188599        0.3831700195      -44.8387264290
        0.4551188599        0.3981513894      -45.3736638123
        0.4551188599        0.4131327592      -46.0043424103
        0.4551188599        0.4281141291      -46.5124811338
        0.4551188599        0.4430954990      -46.7910876327
        0.4551188599        0.4580768688      -46.8221684548
        0.4551188599        0.4730582387      -46.6447412549
        0.4551188599        0.4880396086      -46.3309450402
        0.4551188599        0.5030209785      -45.9704850902
        0.4551188599        0.5180023483      -45.6558961169
        0.4551188599        0.5329837182      -45.4636490147
        0.4551188599        0.5479650881      -45.4329898023
        0.4551188599        0.5629464579      -45.5488617231
        0.4551188599        0.5779278278      -45.7344239129
        0.4551188599        0.5929091977      -45.8547058307
        0.4551188599        0.6078905675      -45.7301414131
        0.4551188599        0.6228719374      -45.1589498271
        0.4551188599        0.6378533073      -43.9482166012
        0.4551188599        0.6528346771      -41.9515836202
        0.4551188599        0.6678160470      -39.1064353749
        0.4551188599        0.6827974169      -35.4592685174
        0.4551188599        0.6977787867      -31.1689177017
        0.4551188599        0.7127601566      -26.4841420215
        0.4551188599        0.7277415265      -21.7011244709
        0.4551188599        0.7427228964      -17.1128806641
        0.4551188599        0.7577042662      -12.9638314789
        0.4551188599        0.7726856361       -9.4194545182
        0.4551188599        0.7876670060       -6.5553416848
        0.4551188599        0.8026483758       -4.3644606644
        0.4551188599        0.8176297457       -2.7773815206
        0.4551188599        0.8326111156       -1.6883264558
        0.4551188599        0.8475924854       -0.9801794169
        0.4551188599        0.8625738553       -0.5435952890
        0.4551188599        0.8775552252       -0.2881622140
        0.4551188599        0.8925365950       -0.1461539942
        0.4551188599        0.9075179649       -0.0710088865
        0.4551188599        0.9224993348       -0.0330879221
        0.4551188599        0.9374807046       -0.0148017723
        0.4551188599        0.9524620745       -0.0063603315
        0.4551188599        0.9674434444       -0.0026249797
        0.4551188599        0.9824248143       -0.0010397461
        0.4551188599        0.9974061841       -0.0003947079
        0.4551188599        1.0123875540       -0.0001433651
        0.4551188599        1.0273689239       -0.0000497426
        0.4551188599        1.0423502937       -0.0000164555
        0.4551188599        1.0573316636       -0.0000051878
        0.4551188599        1.0723130335       -0.0000015573
        0.4551188599        1.0872944033        0.0000000000
        0.4551188599        1.1022757732        0.0000000000
        0.4551188599        1.1172571431        0.0000000000
        0.4551188599        1.1322385129        0.0000000000
        0.4551188599        1.1472198828        0.0000000000
        0.4551188599        1.1622012527        0.0000000000
        0.4551188599        1.1771826225        0.0000000000
        0.4551188599        1.1921639924        0.0000000000
        0.4551188599        1.2071453623        0.0000000000
        0.4551188599        1.2221267322        0.0000000000
        0.4551188599        1.2371081020        0.0000000000
        0.4551188599        1.2520894719        0.0000000000
        0.4551188599        1.2670708418        0.0000000000
        0.4551188599        1.2820522116        0.0000000000
        0.4551188599        1.2970335815        0.0000000000
        0.4551188599        1.3120149514        0.0000000000
        0.4551188599        1.3269963212        0.0000000000
        0.4551188599        1.3419776911        0.0000000000
        0.4551188599        1.3569590610        0.0000000000
        0.4551188599        1.3719404308        0.0000000000
        0.4551188599        1.3869218007        0.0000000000
        0.4551188599        1.4019031706        0.0000000000
        0.4551188599        1.4168845404        0.0000000000
        0.4551188599        1.4318659103        0.0000000000
        0.4551188599        1.4468472802        0.0000000000
        0.4551188599        1.4618286501        0.0000000000
        0.4551188599        1.4768100199        0.0000000000
        0.4551188599        1.4917913898        0.0000000000
        0.4551188599        1.5067727597        0.0000000000
        0.4551188599        1.5217541295        0.0000000000
        0.4551188599        1.5367354994        0.0000000000
        0.4551188599        1.5517168693        0.0000000000
        0.4551188599        1.5666982391        0.0000000000
        0.4551188599        1.5816796090        0.0000000000

        0.4715509525        0.0985239920       -0.1187325900
        0.4715509525        0.1135053619       -0.3096407501
        0.4715509525        0.1284867317       -0.7408900166
        0.4715509525        0.1434681016       -1.6271264272
        0.4715509525        0.1584494715       -3.2815020135
        0.4715509525        0.1734308413       -6.0811647868
        0.4715509525        0.1884122112      -10.3642719154
        0.4715509525        0.2033935811      -16.2646467896
        0.4715509525        0.2183749509      -23.5411880915
        0.4715509525        0.2333563208      -31.5010370610
        0.4715509525        0.2483376907      -39.1050335446
        0.4715509525        0.2633190606      -45.2619579306
        0.4715509525        0.2783004304      -49.2015398607
        0.4715509525        0.2932818003      -50.7458791707
        0.4715509525        0.3082631702      -50.3374366950
        0.4715509525        0.3232445400      -48.8142170842
        0.4715509525        0.3382259099      -47.0603678681
        0.4715509525        0.3532072798      -45.7107705209
        0.4715509525        0.3681886496      -45.0283206494
        0.4715509525        0.3831700195      -44.9587191019
        0.4715509525        0.3981513894      -45.2806113465
        0.4715509525        0.4131327592      -45.7520770936
        0.4715509525        0.4281141291      -46.1946910737
        0.4715509525        0.4430954990      -46.5108306277
        0.4715509525        0.4580768688      -46.6634935451
        0.4715509525        0.4730582387      -46.6512643522
        0.4715509525        0.4880396086      -46.4953318059
        0.4715509525        0.5030209785      -46.2373972002
        0.4715509525        0.5180023483      -45.9382344257
        0.4715509525        0.5329837182      -45.6686746153
        0.4715509525        0.5479650881      -45.4926120169
        0.4715509525        0.5629464579      -45.4476810136
        0.4715509525        0.5779278278      -45.5294606026
        0.4715509525        0.5929091977      -45.6814893875
        0.4715509525        0.6078905675      -45.7912371413
        0.4715509525        0.6228719374      -45.6939258430
        0.4715509525        0.6378533073      -45.1887469998
        0.4715509525        0.6528346771      -44.0706323330
        0.4715509525        0.6678160470      -42.1740045026
        0.4715509525        0.6827974169      -39.4170231491
        0.4715509525        0.6977787867      -35.8316004796
        0.4715509525        0.7127601566      -31.5683795648
        0.4715509525        0.7277415265      -26.8745340496
        0.4715509525        0.7427228964      -22.0509439640
        0.4715509525        0.7577042662      -17.4005426605
        0.4715509525        0.7726856361      -13.1805442699
        0.4715509525        0.7876670060       -9.5687442332
        0.4715509525        0.8026483758       -6.6494671819
        0.4715509525        0.8176297457       -4.4192900140
        0.4715509525        0.8326111156       -2.8077636218
        0.4715509525        0.8475924854       -1.7053633332
        0.4715509525        0.8625738553       -0.9906494385
        0.4715509525        0.8775552252       -0.5508472169
        0.4715509525        0.8925365950       -0.2935054015
        0.4715509525        0.9075179649       -0.1500229264
        0.4715509525        0.9224993348       -0.0736292098
        0.4715509525        0.9374807046       -0.0347133149
        0.4715509525        0.9524620745       -0.0157192720
        0.4715509525        0.9674434444       -0.0068314201
        0.4715509525        0.9824248143       -0.0028454525
        0.4715509525        0.9974061841       -0.0011340379
        0.4715509525        1.0123875540       -0.0004317469
        0.4715509525        1.0273689239       -0.0001568186
        0.4715509525        1.0423502937       -0.0000542886
        0.4715509525        1.0573316636       -0.0000179136
        0.4715509525        1.0723130335       -0.0000056358
        0.4715509525        1.0872944033       -0.0000016926
        0.4715509525        1.1022757732        0.0000000000
        0.4715509525        1.1172571431        0.0000000000
        0.4715509525        1.1322385129        0.0000000000
        0.4715509525        1.1472198828        0.0000000000
        0.4715509525        1.1622012527        0.0000000000
        0.4715509525        1.1771826225        0.0000000000
        0.4715509525        1.1921639924        0.0000000000
        0.4715509525        1.2071453623        0.0000000000
        0.4715509525        1.2221267322        0.0000000000
        0.4715509525        1.2371081020        0.0000000000
        0.4715509525        1.2520894719        0.0000000000
        0.4715509525        1.2670708418        0.0000000000
        0.4715509525        1.2820522116        0.0000000000
        0.4715509525        1.2970335815        0.0000000000
        0.4715509525        1.3120149514        0.0000000000
        0.4715509525        1.3269963212        0.0000000000
        0.4715509525        1.3419776911        0.0000000000
        0.4715509525        1.3569590610        0.0000000000
        0.4715509525        1.3719404308        0.0000000000
        0.4715509525        1.3869218007        0.0000000000
        0.4715509525        1.4019031706        0.0000000000
        0.4715509525        1.4168845404        0.0000000000
        0.4715509525        1.4318659103        0.0000000000
        0.4715509525        1.4468472802        0.0000000000
        0.4715509525        1.4618286501        0.0000000000
        0.4715509525        1.4768100199        0.0000000000
        0.4715509525        1.4917913898        0.0000000000
        0.4715509525        1.5067727597        0.0000000000
        0.4715509525        1.5217541295        0.0000000000
        0.4715509525        1.5367354994        0.0000000000
        0.4715509525        1.5517168693        0.0000000000
        0.4715509525        1.5666982391        0.0000000000
        0.4715509525        1.5816796090        0.0000000000

        0.4879830451        0.0985239920       -0.1019159227
        0.4879830451        0.1135053619       -0.2668738204
        0.4879830451        0.1284867317       -0.6413456905
        0.4879830451        0.1434681016       -1.4151048197
        0.4879830451        0.1584494715       -2.8683850157
        0.4879830451        0.1734308413       -5.3451115617
        0.4879830451        0.1884122112       -9.1658444176
        0.4879830451        0.2033935811      -14.4832324160
        0.4879830451        0.2183749509      -21.1271948985
        0.4879830451        0.2333563208      -28.5256379087
        0.4879830451        0.2483376907      -35.7811905482
        0.4879830451        0.2633190606      -41.9162640365
        0.4879830451        0.2783004304      -46.1971842171
        0.4879830451        0.2932818003      -48.3825997862
        0.4879830451        0.3082631702      -48.7687338195
        0.4879830451        0.3232445400      -48.0153176362
        0.4879830451        0.3382259099      -46.8562499036
        0.4879830451        0.3532072798      -45.8467727544
        0.4879830451        0.3681886496      -45.2513108152
        0.4879830451        0.3831700195      -45.0797015923
        0.4879830451        0.3981513894      -45.2042755207
        0.4879830451        0.4131327592      -45.4745570664
        0.4879830451        0.4281141291      -45.7799708177
        0.4879830451        0.4430954990      -46.0575384435
        0.4879830451        0.4580768688      -46.2709548715
        0.4879830451        0.4730582387      -46.3908197162
        0.4879830451        0.4880396086      -46.3915217345
        0.4879830451        0.5030209785      -46.2624281874
        0.4879830451        0.5180023483      -46.0207095265
        0.4879830451        0.5329837182      -45.7141781702
        0.4879830451        0.5479650881      -45.4110345444
        0.4879830451        0.5629464579      -45.1813609509
        0.4879830451        0.5779278278      -45.0769507096
        0.4879830451        0.5929091977      -45.1127589817
        0.4879830451        0.6078905675      -45.2506776362
        0.4879830451        0.6228719374      -45.3881853779
        0.4879830451        0.6378533073      -45.3583597698
        0.4879830451        0.6528346771      -44.9481611541
        0.4879830451        0.6678160470      -43.9360950174
        0.4879830451        0.6827974169      -42.1413981867
        0.4879830451        0.6977787867      -39.4706460661
        0.4879830451        0.7127601566      -35.9477388920
        0.4879830451        0.7277415265      -31.7187360639
        0.4879830451        0.7427228964      -27.0305291715
        0.4879830451        0.7577042662      -22.1889500353
        0.4879830451        0.7726856361      -17.5064076342
        0.4879830451        0.7876670060      -13.2512491405
        0.4879830451        0.8026483758       -9.6103246560
        0.4879830451        0.8176297457       -6.6723620190
        0.4879830451        0.8326111156       -4.4334926893
        0.4879830451        0.8475924854       -2.8198064965
        0.4879830451        0.8625738553       -1.7177745306
        0.4879830451        0.8775552252       -1.0031721026
        0.4879830451        0.8925365950       -0.5621704810
        0.4879830451        0.9075179649       -0.3025443888
        0.4879830451        0.9224993348       -0.1564242396
        0.4879830451        0.9374807046       -0.0776828797
        0.4879830451        0.9524620745       -0.0370249551
        0.4879830451        0.9674434444       -0.0169133536
        0.4879830451        0.9824248143       -0.0073931699
        0.4879830451        0.9974061841       -0.0030874891
        0.4879830451        1.0123875540       -0.0012303004
        0.4879830451        1.0273689239       -0.0004674690
        0.4879830451        1.0423502937       -0.0001693485
        0.4879830451        1.0573316636       -0.0000585301
        0.4879830451        1.0723130335       -0.0000193185
        0.4879830451        1.0872944033       -0.0000060970
        0.4879830451        1.1022757732       -0.0000018416
        0.4879830451        1.1172571431        0.0000000000
        0.4879830451        1.1322385129        0.0000000000
        0.4879830451        1.1472198828        0.0000000000
        0.4879830451        1.1622012527        0.0000000000
        0.4879830451        1.1771826225        0.0000000000
        0.4879830451        1.1921639924        0.0000000000
        0.4879830451        1.2071453623        0.0000000000
        0.4879830451        1.2221267322        0.0000000000
        0.4879830451        1.2371081020        0.0000000000
        0.4879830451        1.2520894719        0.0000000000
        0.4879830451        1.2670708418        0.0000000000
        0.4879830451        1.2820522116        0.0000000000
        0.4879830451        1.2970335815        0.0000000000
        0.4879830451        1.3120149514        0.0000000000
        0.4879830451        1.3269963212        0.0000000000
        0.4879830451        1.3419776911        0.0000000000
        0.4879830451        1.3569590610        0.0000000000
        0.4879830451        1.3719404308        0.0000000000
        0.4879830451        1.3869218007        0.0000000000
        0.4879830451        1.4019031706        0.0000000000
        0.4879830451        1.4168845404        0.0000000000
        0.4879830451        1.4318659103        0.0000000000
        0.4879830451        1.4468472802        0.0000000000
        0.4879830451        1.4618286501        0.0000000000
        0.4879830451        1.4768100199        0.0000000000
        0.4879830451        1.4917913898        0.0000000000
        0.4879830451        1.5067727597        0.0000000000
        0.4879830451        1.5217541295        0.0000000000
        0.4879830451        1.5367354994        0.0000000000
        0.4879830451        1.5517168693        0.0000000000
        0.4879830451        1.5666982391        0.0000000000
        0.4879830451        1.5816796090        0.0000000000

        0.5044151376        0.0985239920       -0.0816336461
        0.5044151376        0.1135053619       -0.2147474177
        0.5044151376        0.1284867317       -0.5186359876
        0.5044151376        0.1434681016       -1.1505220933
        0.5044151376        0.1584494715       -2.3459079593
        0.5044151376        0.1734308413       -4.4003392608
        0.5044151376        0.1884122112       -7.6018901032
        0.5044151376        0.2033935811      -12.1142354439
        0.5044151376        0.2183749509      -17.8459868806
        0.5044151376        0.2333563208      -24.3749274367
        0.5044151376        0.2483376907      -30.9948415290
        0.5044151376        0.2633190606      -36.9006130771
        0.5044151376        0.2783004304      -41.4456085396
        0.5044151376        0.2932818003      -44.3493007194
        0.5044151376        0.3082631702      -45.7503592073
        0.5044151376        0.3232445400      -46.0867333799
        0.5044151376        0.3382259099      -45.8806996379
        0.5044151376        0.3532072798      -45.5470551381
        0.5044151376        0.3681886496      -45.3064459864
        0.5044151376        0.3831700195      -45.2099647598
        0.5044151376        0.3981513894      -45.2220703491
        0.5044151376        0.4131327592      -45.2975097884
        0.5044151376        0.4281141291      -45.4155760625
        0.5044151376        0.4430954990      -45.5724442987
        0.5044151376        0.4580768688      -45.7556752748
        0.5044151376        0.4730582387      -45.9272439408
        0.5044151376        0.4880396086      -46.0285717693
        0.5044151376        0.5030209785      -46.0038659186
        0.5044151376        0.5180023483      -45.8267224967
        0.5044151376        0.5329837182      -45.5148506341
        0.5044151376        0.5479650881      -45.1268722013
        0.5044151376        0.5629464579      -44.7454252800
        0.5044151376        0.5779278278      -44.4548097353
        0.5044151376        0.5929091977      -44.3185416055
        0.5044151376        0.6078905675      -44.3581214011
        0.5044151376        0.6228719374      -44.5343996721
        0.5044151376        0.6378533073      -44.7366202218
        0.5044151376        0.6528346771      -44.7864699258
        0.5044151376        0.6678160470      -44.4614598542
        0.5044151376        0.6827974169      -43.5349530855
        0.5044151376        0.6977787867      -41.8236725868
        0.5044151376        0.7127601566      -39.2309547594
        0.5044151376        0.7277415265      -35.7753551896
        0.5044151376        0.7427228964      -31.5975487531
        0.5044151376        0.7577042662      -26.9426285191
        0.5044151376        0.7726856361      -22.1200765650
        0.5044151376        0.7876670060      -17.4497380670
        0.5044151376        0.8026483758      -13.2071495246
        0.5044151376        0.8176297457       -9.5825674198
        0.5044151376        0.8326111156       -6.6634936397
        0.5044151376        0.8475924854       -4.4420762740
        0.5044151376        0.8625738553       -2.8405656966
        0.5044151376        0.8775552252       -1.7437676202
        0.5044151376        0.8925365950       -1.0282893636
        0.5044151376        0.9075179649       -0.5826451571
        0.5044151376        0.9224993348       -0.3171319733
        0.5044151376        0.9374807046       -0.1656738861
        0.5044151376        0.9524620745       -0.0829599524
        0.5044151376        0.9674434444       -0.0397554599
        0.5044151376        0.9824248143       -0.0182042814
        0.5044151376        0.9974061841       -0.0079556930
        0.5044151376        1.0123875540       -0.0033161355
        0.5044151376        1.0273689239       -0.0013183866
        0.5044151376        1.0423502937       -0.0005002213
        0.5044151376        1.0573316636       -0.0001813209
        0.5044151376        1.0723130335       -0.0000628648
        0.5044151376        1.0872944033       -0.0000208681
        0.5044151376        1.1022757732       -0.0000066358
        0.5044151376        1.1172571431       -0.0000020208
        0.5044151376        1.1322385129        0.0000000000
        0.5044151376        1.1472198828        0.0000000000
        0.5044151376        1.1622012527        0.0000000000
        0.5044151376        1.1771826225        0.0000000000
        0.5044151376        1.1921639924        0.0000000000
        0.5044151376        1.2071453623        0.0000000000
        0.5044151376        1.2221267322        0.0000000000
        0.5044151376        1.2371081020        0.0000000000
        0.5044151376        1.2520894719        0.0000000000
        0.5044151376        1.2670708418        0.0000000000
        0.5044151376        1.2820522116        0.0000000000
        0.5044151376        1.2970335815        0.0000000000
        0.5044151376        1.3120149514        0.0000000000
        0.5044151376        1.3269963212        0.0000000000
        0.5044151376        1.3419776911        0.0000000000
        0.5044151376        1.3569590610        0.0000000000
        0.5044151376        1.3719404308        0.0000000000
        0.5044151376        1.3869218007        0.0000000000
        0.5044151376        1.4019031706        0.0000000000
        0.5044151376        1.4168845404        0.0000000000
        0.5044151376        1.4318659103        0.0000000000
        0.5044151376        1.4468472802        0.0000000000
        0.5044151376        1.4618286501        0.0000000000
        0.5044151376        1.4768100199        0.0000000000
        0.5044151376        1.4917913898        0.0000000000
        0.5044151376        1.5067727597        0.0000000000
        0.5044151376        1.5217541295        0.0000000000
        0.5044151376        1.5367354994        0.0000000000
        0.5044151376        1.5517168693        0.0000000000
        0.5044151376        1.5666982391        0.0000000000
        0.5044151376        1.5816796090        0.0000000000

        0.5208472302        0.0985239920       -0.0605792229
        0.5208472302        0.1135053619       -0.1601738492
        0.5208472302        0.1284867317       -0.3889854935
        0.5208472302        0.1434681016       -0.8681948182
        0.5208472302        0.1584494715       -1.7823378326
        0.5208472302        0.1734308413       -3.3690530616
        0.5208472302        0.1884122112       -5.8718879663
        0.5208472302        0.2033935811       -9.4540329107
        0.5208472302        0.2183749509      -14.0972452054
        0.5208472302        0.2333563208      -19.5359372285
        0.5208472302        0.2483376907      -25.2782343673
        0.5208472302        0.2633190606      -30.7297005179
        0.5208472302        0.2783004304      -35.3756522552
        0.5208472302        0.2932818003      -38.9349444912
        0.5208472302        0.3082631702      -41.4082511650
        0.5208472302        0.3232445400      -43.0055093717
        0.5208472302        0.3382259099      -44.0071879960
        0.5208472302        0.3532072798      -44.6426892544
        0.5208472302        0.3681886496      -45.0415003413
        0.5208472302        0.3831700195      -45.2569625294
        0.5208472302        0.3981513894      -45.3213609367
        0.5208472302        0.4131327592      -45.2864716071
        0.5208472302        0.4281141291      -45.2272153669
        0.5208472302        0.4430954990      -45.2147801731
        0.5208472302        0.4580768688      -45.2823400666
        0.5208472302        0.4730582387      -45.4068936326
        0.5208472302        0.4880396086      -45.5188805645
        0.5208472302        0.5030209785      -45.5347226277
        0.5208472302        0.5180023483      -45.3950534604
        0.5208472302        0.5329837182      -45.0899286761
        0.5208472302        0.5479650881      -44.6618149644
        0.5208472302        0.5629464579      -44.1900206052
        0.5208472302        0.5779278278      -43.7671548511
        0.5208472302        0.5929091977      -43.4761835554
        0.5208472302        0.6078905675      -43.3706368772
        0.5208472302        0.6228719374      -43.4573953715
        0.5208472302        0.6378533073      -43.6832285103
        0.5208472302        0.6528346771      -43.9293749319
        0.5208472302        0.6678160470      -44.0187765120
        0.5208472302        0.6827974169      -43.7375662826
        0.5208472302        0.6977787867      -42.8685542892
        0.5208472302        0.7127601566      -41.2317664889
        0.5208472302        0.7277415265      -38.7252461804
        0.5208472302        0.7427228964      -35.3572962170
        0.5208472302        0.7577042662      -31.2600041404
        0.5208472302        0.7726856361      -26.6760312537
        0.5208472302        0.7876670060      -21.9179586844
        0.5208472302        0.8026483758      -17.3097529706
        0.5208472302        0.8176297457      -13.1276311352
        0.5208472302        0.8326111156       -9.5579219721
        0.5208472302        0.8475924854       -6.6820212371
        0.5208472302        0.8625738553       -4.4875681630
        0.5208472302        0.8775552252       -2.8963583256
        0.5208472302        0.8925365950       -1.7967409401
        0.5208472302        0.9075179649       -1.0709232812
        0.5208472302        0.9224993348       -0.6127554081
        0.5208472302        0.9374807046       -0.3361211327
        0.5208472302        0.9524620745       -0.1764861954
        0.5208472302        0.9674434444       -0.0885695529
        0.5208472302        0.9824248143       -0.0424342720
        0.5208472302        0.9974061841       -0.0193973659
        0.5208472302        1.0123875540       -0.0084600310
        0.5208472302        1.0273689239       -0.0035226135
        0.5208472302        1.0423502937       -0.0014016751
        0.5208472302        1.0573316636       -0.0005335835
        0.5208472302        1.0723130335       -0.0001945086
        0.5208472302        1.0872944033       -0.0000679338
        0.5208472302        1.1022757732       -0.0000227327
        0.5208472302        1.1172571431       -0.0000072847
        0.5208472302        1.1322385129       -0.0000022337
        0.5208472302        1.1472198828        0.0000000000
        0.5208472302        1.1622012527        0.0000000000
        0.5208472302        1.1771826225        0.0000000000
        0.5208472302        1.1921639924        0.0000000000
        0.5208472302        1.2071453623        0.0000000000
        0.5208472302        1.2221267322        0.0000000000
        0.5208472302        1.2371081020        0.0000000000
        0.5208472302        1.2520894719        0.0000000000
        0.5208472302        1.2670708418        0.0000000000
        0.5208472302        1.2820522116        0.0000000000
        0.5208472302        1.2970335815        0.0000000000
        0.5208472302        1.3120149514        0.0000000000
        0.5208472302        1.3269963212        0.0000000000
        0.5208472302        1.3419776911        0.0000000000
        0.5208472302        1.3569590610        0.0000000000
        0.5208472302        1.3719404308        0.0000000000
        0.5208472302        1.3869218007        0.0000000000
        0.5208472302        1.4019031706        0.0000000000
        0.5208472302        1.4168845404        0.0000000000
        0.5208472302        1.4318659103        0.0000000000
        0.5208472302        1.4468472802        0.0000000000
        0.5208472302        1.4618286501        0.0000000000
        0.5208472302        1.4768100199        0.0000000000
        0.5208472302        1.4917913898        0.0000000000
        0.5208472302        1.5067727597        0.0000000000
        0.5208472302        1.5217541295        0.0000000000
        0.5208472302        1.5367354994        0.0000000000
        0.5208472302        1.5517168693        0.0000000000
        0.5208472302        1.5666982391        0.0000000000
        0.5208472302        1.5816796090        0.0000000000

        0.5372793228        0.0985239920       -0.0414261118
        0.5372793228        0.1135053619       -0.1101493522
        0.5372793228        0.1284867317       -0.2691626974
        0.5372793228        0.1434681016       -0.6049281979
        0.5372793228        0.1584494715       -1.2516384694
        0.5372793228        0.1734308413       -2.3872946429
        0.5372793228        0.1884122112       -4.2047221309
        0.5372793228        0.2033935811       -6.8545411787
        0.5372793228        0.2183749509      -10.3746779054
        0.5372793228        0.2333563208      -14.6390365166
        0.5372793228        0.2483376907      -19.3607226916
        0.5372793228        0.2633190606      -24.1625041570
        0.5372793228        0.2783004304      -28.6878482037
        0.5372793228        0.2932818003      -32.6969953285
        0.5372793228        0.3082631702      -36.0991097203
        0.5372793228        0.3232445400      -38.9124963267
        0.5372793228        0.3382259099      -41.1902602359
        0.5372793228        0.3532072798      -42.9645234242
        0.5372793228        0.3681886496      -44.2395981013
        0.5372793228        0.3831700195      -45.0252985246
        0.5372793228        0.3981513894      -45.3764551628
        0.5372793228        0.4131327592      -45.4072189390
        0.5372793228        0.4281141291      -45.2698322378
        0.5372793228        0.4430954990      -45.1095263003
        0.5372793228        0.4580768688      -45.0187183767
        0.5372793228        0.4730582387      -45.0126798771
        0.5372793228        0.4880396086      -45.0379305221
        0.5372793228        0.5030209785      -45.0085090356
        0.5372793228        0.5180023483      -44.8515101950
        0.5372793228        0.5329837182      -44.5399721693
        0.5372793228        0.5479650881      -44.1006525132
        0.5372793228        0.5629464579      -43.5995053660
        0.5372793228        0.5779278278      -43.1177691778
        0.5372793228        0.5929091977      -42.7308709790
        0.5372793228        0.6078905675      -42.4945597272
        0.5372793228        0.6228719374      -42.4358309853
        0.5372793228        0.6378533073      -42.5448908265
        0.5372793228        0.6528346771      -42.7672218678
        0.5372793228        0.6678160470      -42.9979367918
        0.5372793228        0.6827974169      -43.0821512678
        0.5372793228        0.6977787867      -42.8255098089
        0.5372793228        0.7127601566      -42.0184081464
        0.5372793228        0.7277415265      -40.4744427656
        0.5372793228        0.7427228964      -38.0771737486
        0.5372793228        0.7577042662      -34.8217130699
        0.5372793228        0.7726856361      -30.8343121801
        0.5372793228        0.7876670060      -26.3583627536
        0.5372793228        0.8026483758      -21.7080001260
        0.5372793228        0.8176297457      -17.2041243217
        0.5372793228        0.8326111156      -13.1143338556
        0.5372793228        0.8475924854       -9.6146206171
        0.5372793228        0.8625738553       -6.7797470900
        0.5372793228        0.8775552252       -4.5977041127
        0.5372793228        0.8925365950       -2.9971000187
        0.5372793228        0.9075179649       -1.8762049030
        0.5372793228        0.9224993348       -1.1264019275
        0.5372793228        0.9374807046       -0.6475465034
        0.5372793228        0.9524620745       -0.3559387033
        0.5372793228        0.9674434444       -0.1868594888
        0.5372793228        0.9824248143       -0.0936333729
        0.5372793228        0.9974061841       -0.0447842310
        0.5372793228        1.0123875540       -0.0204569093
        0.5372793228        1.0273689239       -0.0089325326
        0.5372793228        1.0423502937       -0.0037322275
        0.5372793228        1.0573316636       -0.0014934257
        0.5372793228        1.0723130335       -0.0005725620
        0.5372793228        1.0872944033       -0.0002103232
        0.5372793228        1.1022757732       -0.0000739993
        0.5372793228        1.1172571431       -0.0000249231
        0.5372793228        1.1322385129       -0.0000080315
        0.5372793228        1.1472198828       -0.0000024765
        0.5372793228        1.1622012527        0.0000000000
        0.5372793228        1.1771826225        0.0000000000
        0.5372793228        1.1921639924        0.0000000000
        0.5372793228        1.2071453623        0.0000000000
        0.5372793228        1.2221267322        0.0000000000
        0.5372793228        1.2371081020        0.0000000000
        0.5372793228        1.2520894719        0.0000000000
        0.5372793228        1.2670708418        0.0000000000
        0.5372793228        1.2820522116        0.0000000000
        0.5372793228        1.2970335815        0.0000000000
        0.5372793228        1.3120149514        0.0000000000
        0.5372793228        1.3269963212        0.0000000000
        0.5372793228        1.3419776911        0.0000000000
        0.5372793228        1.3569590610        0.0000000000
        0.5372793228        1.3719404308        0.0000000000
        0.5372793228        1.3869218007        0.0000000000
        0.5372793228        1.4019031706        0.0000000000
        0.5372793228        1.4168845404        0.0000000000
        0.5372793228        1.4318659103        0.0000000000
        0.5372793228        1.4468472802        0.0000000000
        0.5372793228        1.4618286501        0.0000000000
        0.5372793228        1.4768100199        0.0000000000
        0.5372793228        1.4917913898        0.0000000000
        0.5372793228        1.5067727597        0.0000000000
        0.5372793228        1.5217541295        0.0000000000
        0.5372793228        1.5367354994        0.0000000000
        0.5372793228        1.5517168693        0.0000000000
        0.5372793228        1.5666982391        0.0000000000
        0.5372793228        1.5816796090        0.0000000000

        0.5537114154        0.0985239920       -0.0260041678
        0.5537114154        0.1135053619       -0.0695756693
        0.5537114154        0.1284867317       -0.1712046250
        0.5537114154        0.1434681016       -0.3878219724
        0.5537114154        0.1584494715       -0.8097483736
        0.5537114154        0.1734308413       -1.5609264087
        0.5537114154        0.1884122112       -2.7840368985
        0.5537114154        0.2033935811       -4.6076537706
        0.5537114154        0.2183749509       -7.1029994901
        0.5537114154        0.2333563208      -10.2490098962
        0.5537114154        0.2483376907      -13.9266973262
        0.5537114154        0.2633190606      -17.9507731148
        0.5537114154        0.2783004304      -22.1234715588
        0.5537114154        0.2932818003      -26.2792784660
        0.5537114154        0.3082631702      -30.2950511763
        0.5537114154        0.3232445400      -34.0660863762
        0.5537114154        0.3382259099      -37.4749032261
        0.5537114154        0.3532072798      -40.3842390595
        0.5537114154        0.3681886496      -42.6656304171
        0.5537114154        0.3831700195      -44.2473683556
        0.5537114154        0.3981513894      -45.1518930578
        0.5537114154        0.4131327592      -45.4999446821
        0.5537114154        0.4281141291      -45.4778492490
        0.5537114154        0.4430954990      -45.2817958690
        0.5537114154        0.4580768688      -45.0617857541
        0.5537114154        0.4730582387      -44.8873364203
        0.5537114154        0.4880396086      -44.7478346762
        0.5537114154        0.5030209785      -44.5848089585
        0.5537114154        0.5180023483      -44.3379560948
        0.5537114154        0.5329837182      -43.9810380226
        0.5537114154        0.5479650881      -43.5323320206
        0.5537114154        0.5629464579      -43.0411723415
        0.5537114154        0.5779278278      -42.5649776912
        0.5537114154        0.5929091977      -42.1519856793
        0.5537114154        0.6078905675      -41.8359288552
        0.5537114154        0.6228719374      -41.6387427183
        0.5537114154        0.6378533073      -41.5728902921
        0.5537114154        0.6528346771      -41.6367410384
        0.5537114154        0.6678160470      -41.8015182957
        0.5537114154        0.6827974169      -41.9938079094
        0.5537114154        0.6977787867      -42.0821939186
        0.5537114154        0.7127601566      -41.8788115284
        0.5537114154        0.7277415265      -41.1640615934
        0.5537114154        0.7427228964      -39.7340995027
        0.5537114154        0.7577042662      -37.4587384307
        0.5537114154        0.7726856361      -34.3287746398
        0.5537114154        0.7876670060      -30.4728022782
        0.5537114154        0.8026483758      -26.1352123689
        0.5537114154        0.8176297457      -21.6232819102
        0.5537114154        0.8326111156      -17.2430979331
        0.5537114154        0.8475924854      -13.2456513606
        0.5537114154        0.8625738553       -9.7964955083
        0.5537114154        0.8775552252       -6.9707874073
        0.5537114154        0.8925365950       -4.7667976914
        0.5537114154        0.9075179649       -3.1281341842
        0.5537114154        0.9224993348       -1.9668484295
        0.5537114154        0.9374807046       -1.1831413719
        0.5537114154        0.9524620745       -0.6801179999
        0.5537114154        0.9674434444       -0.3733725001
        0.5537114154        0.9824248143       -0.1957469729
        0.5537114154        0.9974061841       -0.0980512952
        0.5537114154        1.0123875540       -0.0469650159
        0.5537114154        1.0273689239       -0.0215303030
        0.5537114154        1.0423502937       -0.0094535222
        0.5537114154        1.0573316636       -0.0039770699
        0.5537114154        1.0723130335       -0.0016030442
        0.5537114154        1.0872944033       -0.0006188598
        0.5537114154        1.1022757732       -0.0002287254
        0.5537114154        1.1172571431       -0.0000809033
        0.5537114154        1.1322385129       -0.0000273859
        0.5537114154        1.1472198828       -0.0000088755
        0.5537114154        1.1622012527       -0.0000027518
        0.5537114154        1.1771826225        0.0000000000
        0.5537114154        1.1921639924        0.0000000000
        0.5537114154        1.2071453623        0.0000000000
        0.5537114154        1.2221267322        0.0000000000
        0.5537114154        1.2371081020        0.0000000000
        0.5537114154        1.2520894719        0.0000000000
        0.5537114154        1.2670708418        0.0000000000
        0.5537114154        1.2820522116        0.0000000000
        0.5537114154        1.2970335815        0.0000000000
        0.5537114154        1.3120149514        0.0000000000
        0.5537114154        1.3269963212        0.0000000000
        0.5537114154        1.3419776911        0.0000000000
        0.5537114154        1.3569590610        0.0000000000
        0.5537114154        1.3719404308        0.0000000000
        0.5537114154        1.3869218007        0.0000000000
        0.5537114154        1.4019031706        0.0000000000
        0.5537114154        1.4168845404        0.0000000000
        0.5537114154        1.4318659103        0.0000000000
        0.5537114154        1.4468472802        0.0000000000
        0.5537114154        1.4618286501        0.0000000000
        0.5537114154        1.4768100199        0.0000000000
        0.5537114154        1.4917913898        0.0000000000
        0.5537114154        1.5067727597        0.0000000000
        0.5537114154        1.5217541295        0.0000000000
        0.5537114154        1.5367354994        0.0000000000
        0.5537114154        1.5517168693        0.0000000000
        0.5537114154        1.5666982391        0.0000000000
        0.5537114154        1.5816796090        0.0000000000

        0.5701435080        0.0985239920       -0.0149440757
        0.5701435080        0.1135053619       -0.0402637793
        0.5701435080        0.1284867317       -0.0998641695
        0.5701435080        0.1434681016       -0.2282876932
        0.5701435080        0.1584494715       -0.4817529179
        0.5701435080        0.1734308413       -0.9404702625
        0.5701435080        0.1884122112       -1.7031038135
        0.5701435080        0.2033935811       -2.8712621558
        0.5701435080        0.2183749509       -4.5272769445
        0.5701435080        0.2333563208       -6.7143978539
        0.5701435080        0.2483376907       -9.4296474660
        0.5701435080        0.2633190606      -12.6325231406
        0.5701435080        0.2783004304      -16.2608441544
        0.5701435080        0.2932818003      -20.2380685321
        0.5701435080        0.3082631702      -24.4625650737
        0.5701435080        0.3232445400      -28.7860807378
        0.5701435080        0.3382259099      -33.0024884675
        0.5701435080        0.3532072798      -36.8658122091
        0.5701435080        0.3681886496      -40.1385942897
        0.5701435080        0.3831700195      -42.6515503608
        0.5701435080        0.3981513894      -44.3477677778
        0.5701435080        0.4131327592      -45.2927203771
        0.5701435080        0.4281141291      -45.6471508990
        0.5701435080        0.4430954990      -45.6140184385
        0.5701435080        0.4580768688      -45.3791744306
        0.5701435080        0.4730582387      -45.0674621598
        0.5701435080        0.4880396086      -44.7300216939
        0.5701435080        0.5030209785      -44.3643776459
        0.5701435080        0.5180023483      -43.9522193657
        0.5701435080        0.5329837182      -43.4914487400
        0.5701435080        0.5479650881      -43.0057566916
        0.5701435080        0.5629464579      -42.5319331889
        0.5701435080        0.5779278278      -42.0994988450
        0.5701435080        0.5929091977      -41.7192931879
        0.5701435080        0.6078905675      -41.3881338117
        0.5701435080        0.6228719374      -41.1042865122
        0.5701435080        0.6378533073      -40.8815775201
        0.5701435080        0.6528346771      -40.7510096360
        0.5701435080        0.6678160470      -40.7452226818
        0.5701435080        0.6827974169      -40.8694274189
        0.5701435080        0.6977787867      -41.0697987541
        0.5701435080        0.7127601566      -41.2143635778
        0.5701435080        0.7277415265      -41.0996635457
        0.5701435080        0.7427228964      -40.4877988872
        0.5701435080        0.7577042662      -39.1654025056
        0.5701435080        0.7726856361      -37.0048630019
        0.5701435080        0.7876670060      -34.0052310835
        0.5701435080        0.8026483758      -30.2980216861
        0.5701435080        0.8176297457      -26.1176564240
        0.5701435080        0.8326111156      -21.7497605153
        0.5701435080        0.8475924854      -17.4762420471
        0.5701435080        0.8625738553      -13.5325791571
        0.5701435080        0.8775552252      -10.0840114266
        0.5701435080        0.8925365950       -7.2193015596
        0.5701435080        0.9075179649       -4.9569873681
        0.5701435080        0.9224993348       -3.2591897678
        0.5701435080        0.9374807046       -2.0494381840
        0.5701435080        0.9524620745       -1.2316446411
        0.5701435080        0.9674434444       -0.7073030689
        0.5701435080        0.9824248143       -0.3882928660
        0.5701435080        0.9974061841       -0.2039155843
        0.5701435080        1.0123875540       -0.1025209112
        0.5701435080        1.0273689239       -0.0493747251
        0.5701435080        1.0423502937       -0.0227846409
        0.5701435080        1.0573316636       -0.0100735886
        0.5701435080        1.0723130335       -0.0042656146
        0.5701435080        1.0872944033       -0.0017292467
        0.5701435080        1.1022757732       -0.0006709663
        0.5701435080        1.1172571431       -0.0002491919
        0.5701435080        1.1322385129       -0.0000886212
        0.5701435080        1.1472198828       -0.0000302035
        0.5701435080        1.1622012527       -0.0000098669
        0.5701435080        1.1771826225       -0.0000030953
        0.5701435080        1.1921639924        0.0000000000
        0.5701435080        1.2071453623        0.0000000000
        0.5701435080        1.2221267322        0.0000000000
        0.5701435080        1.2371081020        0.0000000000
        0.5701435080        1.2520894719        0.0000000000
        0.5701435080        1.2670708418        0.0000000000
        0.5701435080        1.2820522116        0.0000000000
        0.5701435080        1.2970335815        0.0000000000
        0.5701435080        1.3120149514        0.0000000000
        0.5701435080        1.3269963212        0.0000000000
        0.5701435080        1.3419776911        0.0000000000
        0.5701435080        1.3569590610        0.0000000000
        0.5701435080        1.3719404308        0.0000000000
        0.5701435080        1.3869218007        0.0000000000
        0.5701435080        1.4019031706        0.0000000000
        0.5701435080        1.4168845404        0.0000000000
        0.5701435080        1.4318659103        0.0000000000
        0.5701435080        1.4468472802        0.0000000000
        0.5701435080        1.4618286501        0.0000000000
        0.5701435080        1.4768100199        0.0000000000
        0.5701435080        1.4917913898        0.0000000000
        0.5701435080        1.5067727597        0.0000000000
        0.5701435080        1.5217541295        0.0000000000
        0.5701435080        1.5367354994        0.0000000000
        0.5701435080        1.5517168693        0.0000000000
        0.5701435080        1.5666982391        0.0000000000
        0.5701435080        1.5816796090        0.0000000000

        0.5865756006        0.0985239920       -0.0078488097
        0.5865756006        0.1135053619       -0.0213151566
        0.5865756006        0.1284867317       -0.0533512786
        0.5865756006        0.1434681016       -0.1232682118
        0.5865756006        0.1584494715       -0.2634487051
        0.5865756006        0.1734308413       -0.5222072567
        0.5865756006        0.1884122112       -0.9633871374
        0.5865756006        0.2033935811       -1.6614648705
        0.5865756006        0.2183749509       -2.6932740866
        0.5865756006        0.2333563208       -4.1299071258
        0.5865756006        0.2483376907       -6.0323362450
        0.5865756006        0.2633190606       -8.4503946970
        0.5865756006        0.2783004304      -11.4192522989
        0.5865756006        0.2932818003      -14.9459148366
        0.5865756006        0.3082631702      -18.9845462385
        0.5865756006        0.3232445400      -23.4107735409
        0.5865756006        0.3382259099      -28.0125350647
        0.5865756006        0.3532072798      -32.5107352316
        0.5865756006        0.3681886496      -36.6083692951
        0.5865756006        0.3831700195      -40.0518648085
        0.5865756006        0.3981513894      -42.6827918262
        0.5865756006        0.4131327592      -44.4632680447
        0.5865756006        0.4281141291      -45.4688302187
        0.5865756006        0.4430954990      -45.8529885287
        0.5865756006        0.4580768688      -45.7965089754
        0.5865756006        0.4730582387      -45.4603346286
        0.5865756006        0.4880396086      -44.9599023631
        0.5865756006        0.5030209785      -44.3675590035
        0.5865756006        0.5180023483      -43.7335254736
        0.5865756006        0.5329837182      -43.1057218217
        0.5865756006        0.5479650881      -42.5329677517
        0.5865756006        0.5629464579      -42.0513183450
        0.5865756006        0.5779278278      -41.6672706490
        0.5865756006        0.5929091977      -41.3538716200
        0.5865756006        0.6078905675      -41.0660776224
        0.5865756006        0.6228719374      -40.7683649536
        0.5865756006        0.6378533073      -40.4595933095
        0.5865756006        0.6528346771      -40.1810885592
        0.5865756006        0.6678160470      -40.0017009713
        0.5865756006        0.6827974169      -39.9836770245
        0.5865756006        0.6977787867      -40.1415425113
        0.5865756006        0.7127601566      -40.4101616458
        0.5865756006        0.7277415265      -40.6362501546
        0.5865756006        0.7427228964      -40.5999696323
        0.5865756006        0.7577042662      -40.0621607425
        0.5865756006        0.7726856361      -38.8226713504
        0.5865756006        0.7876670060      -36.7707451389
        0.5865756006        0.8026483758      -33.9118918806
        0.5865756006        0.8176297457      -30.3653931576
        0.5865756006        0.8326111156      -26.3375252551
        0.5865756006        0.8475924854      -22.0821838930
        0.5865756006        0.8625738553      -17.8605309242
        0.5865756006        0.8775552252      -13.9067653337
        0.5865756006        0.8925365950      -10.4026545389
        0.5865756006        0.9075179649       -7.4618213045
        0.5865756006        0.9224993348       -5.1250809404
        0.5865756006        0.9374807046       -3.3676306404
        0.5865756006        0.9524620745       -2.1163451659
        0.5865756006        0.9674434444       -1.2722695085
        0.5865756006        0.9824248143       -0.7320385634
        0.5865756006        0.9974061841       -0.4033809507
        0.5865756006        1.0123875540       -0.2129710927
        0.5865756006        1.0273689239       -0.1077500576
        0.5865756006        1.0423502937       -0.0522320576
        0.5865756006        1.0573316636       -0.0242505060
        0.5865756006        1.0723130335       -0.0107795419
        0.5865756006        1.0872944033       -0.0045864821
        0.5865756006        1.1022757732       -0.0018680976
        0.5865756006        1.1172571431       -0.0007287120
        0.5865756006        1.1322385129       -0.0002724442
        0.5865756006        1.1472198828       -0.0000977170
        0.5865756006        1.1622012527       -0.0000336407
        0.5865756006        1.1771826225       -0.0000111272
        0.5865756006        1.1921639924       -0.0000035363
        0.5865756006        1.2071453623       -0.0000010783
        0.5865756006        1.2221267322        0.0000000000
        0.5865756006        1.2371081020        0.0000000000
        0.5865756006        1.2520894719        0.0000000000
        0.5865756006        1.2670708418        0.0000000000
        0.5865756006        1.2820522116        0.0000000000
        0.5865756006        1.2970335815        0.0000000000
        0.5865756006        1.3120149514        0.0000000000
        0.5865756006        1.3269963212        0.0000000000
        0.5865756006        1.3419776911        0.0000000000
        0.5865756006        1.3569590610        0.0000000000
        0.5865756006        1.3719404308        0.0000000000
        0.5865756006        1.3869218007        0.0000000000
        0.5865756006        1.4019031706        0.0000000000
        0.5865756006        1.4168845404        0.0000000000
        0.5865756006        1.4318659103        0.0000000000
        0.5865756006        1.4468472802        0.0000000000
        0.5865756006        1.4618286501        0.0000000000
        0.5865756006        1.4768100199        0.0000000000
        0.5865756006        1.4917913898        0.0000000000
        0.5865756006        1.5067727597        0.0000000000
        0.5865756006        1.5217541295        0.0000000000
        0.5865756006        1.5367354994        0.0000000000
        0.5865756006        1.5517168693        0.0000000000
        0.5865756006        1.5666982391        0.0000000000
        0.5865756006        1.5816796090        0.0000000000

        0.6030076932        0.0985239920       -0.0037639551
        0.6030076932        0.1135053619       -0.0103155914
        0.6030076932        0.1284867317       -0.0260970634
        0.6030076932        0.1434681016       -0.0610680277
        0.6030076932        0.1584494715       -0.1325270982
        0.6030076932        0.1734308413       -0.2676348121
        0.6030076932        0.1884122112       -0.5051293943
        0.6030076932        0.2033935811       -0.8957466810
        0.6030076932        0.2183749509       -1.5016632142
        0.6030076932        0.2333563208       -2.3959049074
        0.6030076932        0.2483376907       -3.6619550170
        0.6030076932        0.2633190606       -5.3913767249
        0.6030076932        0.2783004304       -7.6747618938
        0.6030076932        0.2932818003      -10.5818634092
        0.6030076932        0.3082631702      -14.1322047822
        0.6030076932        0.3232445400      -18.2654614634
        0.6030076932        0.3382259099      -22.8256113228
        0.6030076932        0.3532072798      -27.5696424954
        0.6030076932        0.3681886496      -32.2017262741
        0.6030076932        0.3831700195      -36.4235208848
        0.6030076932        0.3981513894      -39.9862670639
        0.6030076932        0.4131327592      -42.7311004709
        0.6030076932        0.4281141291      -44.6078046275
        0.6030076932        0.4430954990      -45.6677585987
        0.6030076932        0.4580768688      -46.0348104181
        0.6030076932        0.4730582387      -45.8666565246
        0.6030076932        0.4880396086      -45.3231178548
        0.6030076932        0.5030209785      -44.5514392138
        0.6030076932        0.5180023483      -43.6854252464
        0.6030076932        0.5329837182      -42.8453892040
        0.6030076932        0.5479650881      -42.1280759733
        0.6030076932        0.5629464579      -41.5879511554
        0.6030076932        0.5779278278      -41.2227275767
        0.6030076932        0.5929091977      -40.9770494495
        0.6030076932        0.6078905675      -40.7682599200
        0.6030076932        0.6228719374      -40.5248044147
        0.6030076932        0.6378533073      -40.2200071495
        0.6030076932        0.6528346771      -39.8857298598
        0.6030076932        0.6678160470      -39.5996632988
        0.6030076932        0.6827974169      -39.4512426274
        0.6030076932        0.6977787867      -39.4992411774
        0.6030076932        0.7127601566      -39.7363404278
        0.6030076932        0.7277415265      -40.0726239773
        0.6030076932        0.7427228964      -40.3431281820
        0.6030076932        0.7577042662      -40.3369815668
        0.6030076932        0.7726856361      -39.8395524337
        0.6030076932        0.7876670060      -38.6759887916
        0.6030076932        0.8026483758      -36.7454144096
        0.6030076932        0.8176297457      -34.0393986637
        0.6030076932        0.8326111156      -30.6439078723
        0.6030076932        0.8475924854      -26.7276465505
        0.6030076932        0.8625738553      -22.5200054585
        0.6030076932        0.8775552252      -18.2805288417
        0.6030076932        0.8925365950      -14.2622633675
        0.6030076932        0.9075179649      -10.6746548056
        0.6030076932        0.9224993348       -7.6549716583
        0.6030076932        0.9374807046       -5.2565136994
        0.6030076932        0.9524620745       -3.4561691738
        0.6030076932        0.9674434444       -2.1765346548
        0.6030076932        0.9824248143       -1.3133628384
        0.6030076932        0.9974061841       -0.7595828876
        0.6030076932        1.0123875540       -0.4210648976
        0.6030076932        1.0273689239       -0.2236678140
        0.6030076932        1.0423502937       -0.1138062627
        0.6030076932        1.0573316636       -0.0554458869
        0.6030076932        1.0723130335       -0.0258598339
        0.6030076932        1.0872944033       -0.0115473008
        0.6030076932        1.1022757732       -0.0049388835
        0.6030076932        1.1172571431       -0.0020248336
        0.6030076932        1.1322385129       -0.0007964204
        0.6030076932        1.1472198828       -0.0003007767
        0.6030076932        1.1622012527       -0.0001091101
        0.6030076932        1.1771826225       -0.0000380285
        0.6030076932        1.1921639924       -0.0000127279
        0.6030076932        1.2071453623       -0.0000040845
        0.6030076932        1.2221267322       -0.0000012547
        0.6030076932        1.2371081020        0.0000000000
        0.6030076932        1.2520894719        0.0000000000
        0.6030076932        1.2670708418        0.0000000000
        0.6030076932        1.2820522116        0.0000000000
        0.6030076932        1.2970335815        0.0000000000
        0.6030076932        1.3120149514        0.0000000000
        0.6030076932        1.3269963212        0.0000000000
        0.6030076932        1.3419776911        0.0000000000
        0.6030076932        1.3569590610        0.0000000000
        0.6030076932        1.3719404308        0.0000000000
        0.6030076932        1.3869218007        0.0000000000
        0.6030076932        1.4019031706        0.0000000000
        0.6030076932        1.4168845404        0.0000000000
        0.6030076932        1.4318659103        0.0000000000
        0.6030076932        1.4468472802        0.0000000000
        0.6030076932        1.4618286501        0.0000000000
        0.6030076932        1.4768100199        0.0000000000
        0.6030076932        1.4917913898        0.0000000000
        0.6030076932        1.5067727597        0.0000000000
        0.6030076932        1.5217541295        0.0000000000
        0.6030076932        1.5367354994        0.0000000000
        0.6030076932        1.5517168693        0.0000000000
        0.6030076932        1.5666982391        0.0000000000
        0.6030076932        1.5816796090        0.0000000000

        0.6194397857        0.0985239920       -0.0016477928
        0.6194397857        0.1135053619       -0.0045646154
        0.6194397857        0.1284867317       -0.0116959116
        0.6194397857        0.1434681016       -0.0277923887
        0.6194397857        0.1584494715       -0.0614526875
        0.6194397857        0.1734308413       -0.1269773568
        0.6194397857        0.1884122112       -0.2464569354
        0.6194397857        0.2033935811       -0.4520744054
        0.6194397857        0.2183749509       -0.7887959021
        0.6194397857        0.2333563208       -1.3175209630
        0.6194397857        0.2483376907       -2.1178629966
        0.6194397857        0.2633190606       -3.2880425462
        0.6194397857        0.2783004304       -4.9380000349
        0.6194397857        0.2932818003       -7.1725845831
        0.6194397857        0.3082631702      -10.0654884608
        0.6194397857        0.3232445400      -13.6299952208
        0.6194397857        0.3382259099      -17.7961734100
        0.6194397857        0.3532072798      -22.4032562423
        0.6194397857        0.3681886496      -27.2112196485
        0.6194397857        0.3831700195      -31.9301030380
        0.6194397857        0.3981513894      -36.2616725557
        0.6194397857        0.4131327592      -39.9452946422
        0.6194397857        0.4281141291      -42.7976425729
        0.6194397857        0.4430954990      -44.7358196335
        0.6194397857        0.4580768688      -45.7784572768
        0.6194397857        0.4730582387      -46.0284155127
        0.6194397857        0.4880396086      -45.6476592428
        0.6194397857        0.5030209785      -44.8336734068
        0.6194397857        0.5180023483      -43.7986525245
        0.6194397857        0.5329837182      -42.7460252604
        0.6194397857        0.5479650881      -41.8408795785
        0.6194397857        0.5629464579      -41.1800844461
        0.6194397857        0.5779278278      -40.7755595035
        0.6194397857        0.5929091977      -40.5624739831
        0.6194397857        0.6078905675      -40.4331749974
        0.6194397857        0.6228719374      -40.2844952504
        0.6194397857        0.6378533073      -40.0590814392
        0.6194397857        0.6528346771      -39.7643737357
        0.6194397857        0.6678160470      -39.4635609930
        0.6194397857        0.6827974169      -39.2449892950
        0.6194397857        0.6977787867      -39.1839379378
        0.6194397857        0.7127601566      -39.3107134656
        0.6194397857        0.7277415265      -39.5934177603
        0.6194397857        0.7427228964      -39.9368388731
        0.6194397857        0.7577042662      -40.1943242080
        0.6194397857        0.7726856361      -40.1881301950
        0.6194397857        0.7876670060      -39.7343401086
        0.6194397857        0.8026483758      -38.6695508861
        0.6194397857        0.8176297457      -36.8774321960
        0.6194397857        0.8326111156      -34.3132886561
        0.6194397857        0.8475924854      -31.0230674632
        0.6194397857        0.8625738553      -27.1503935001
        0.6194397857        0.8775552252      -22.9242879013
        0.6194397857        0.8925365950      -18.6246946981
        0.6194397857        0.9075179649      -14.5323191545
        0.6194397857        0.9224993348      -10.8779133755
        0.6194397857        0.9374807046       -7.8075359359
        0.6194397857        0.9524620745       -5.3730156964
        0.6194397857        0.9674434444       -3.5457536387
        0.6194397857        0.9824248143       -2.2439320038
        0.6194397857        0.9974061841       -1.3616374121
        0.6194397857        1.0123875540       -0.7919808579
        0.6194397857        1.0273689239       -0.4413396993
        0.6194397857        1.0423502937       -0.2355376914
        0.6194397857        1.0573316636       -0.1203615767
        0.6194397857        1.0723130335       -0.0588975946
        0.6194397857        1.0872944033       -0.0276103904
        0.6194397857        1.1022757732       -0.0124082557
        0.6194397857        1.1172571431       -0.0053501364
        0.6194397857        1.1322385129       -0.0022149349
        0.6194397857        1.1472198828       -0.0008808688
        0.6194397857        1.1622012527       -0.0003365222
        0.6194397857        1.1771826225       -0.0001234514
        0.6194397857        1.1921639924       -0.0000434449
        0.6194397857        1.2071453623       -0.0000146437
        0.6194397857        1.2221267322       -0.0000047202
        0.6194397857        1.2371081020       -0.0000014527
        0.6194397857        1.2520894719        0.0000000000
        0.6194397857        1.2670708418        0.0000000000
        0.6194397857        1.2820522116        0.0000000000
        0.6194397857        1.2970335815        0.0000000000
        0.6194397857        1.3120149514        0.0000000000
        0.6194397857        1.3269963212        0.0000000000
        0.6194397857        1.3419776911        0.0000000000
        0.6194397857        1.3569590610        0.0000000000
        0.6194397857        1.3719404308        0.0000000000
        0.6194397857        1.3869218007        0.0000000000
        0.6194397857        1.4019031706        0.0000000000
        0.6194397857        1.4168845404        0.0000000000
        0.6194397857        1.4318659103        0.0000000000
        0.6194397857        1.4468472802        0.0000000000
        0.6194397857        1.4618286501        0.0000000000
        0.6194397857        1.4768100199        0.0000000000
        0.6194397857        1.4917913898        0.0000000000
        0.6194397857        1.5067727597        0.0000000000
        0.6194397857        1.5217541295        0.0000000000
        0.6194397857        1.5367354994        0.0000000000
        0.6194397857        1.5517168693        0.0000000000
        0.6194397857        1.5666982391        0.0000000000
        0.6194397857        1.5816796090        0.0000000000

        0.6358718783        0.0985239920       -0.0006588751
        0.6358718783        0.1135053619       -0.0018486735
        0.6358718783        0.1284867317       -0.0048105078
        0.6358718783        0.1434681016       -0.0116479216
        0.6358718783        0.1584494715       -0.0263551110
        0.6358718783        0.1734308413       -0.0560110436
        0.6358718783        0.1884122112       -0.1124765300
        0.6358718783        0.2033935811       -0.2147882528
        0.6358718783        0.2183749509       -0.3924737572
        0.6358718783        0.2333563208       -0.6897724286
        0.6358718783        0.2483376907       -1.1699967155
        0.6358718783        0.2633190606       -1.9180691768
        0.6358718783        0.2783004304       -3.0382716024
        0.6358718783        0.2932818003       -4.6444577047
        0.6358718783        0.3082631702       -6.8419723584
        0.6358718783        0.3232445400       -9.7036296539
        0.6358718783        0.3382259099      -13.2447258140
        0.6358718783        0.3532072798      -17.4030087678
        0.6358718783        0.3681886496      -22.0290152824
        0.6358718783        0.3831700195      -26.8911064391
        0.6358718783        0.3981513894      -31.6977372676
        0.6358718783        0.4131327592      -36.1357321631
        0.6358718783        0.4281141291      -39.9176044291
        0.6358718783        0.4430954990      -42.8263407394
        0.6358718783        0.4580768688      -44.7465978665
        0.6358718783        0.4730582387      -45.6772326871
        0.6358718783        0.4880396086      -45.7266907224
        0.6358718783        0.5030209785      -45.0947666609
        0.6358718783        0.5180023483      -44.0418586728
        0.6358718783        0.5329837182      -42.8456646223
        0.6358718783        0.5479650881      -41.7497573168
        0.6358718783        0.5629464579      -40.9163995361
        0.6358718783        0.5779278278      -40.4001086949
        0.6358718783        0.5929091977      -40.1534983220
        0.6358718783        0.6078905675      -40.0641769854
        0.6358718783        0.6228719374      -40.0079808262
        0.6358718783        0.6378533073      -39.8971629079
        0.6358718783        0.6528346771      -39.7058709473
        0.6358718783        0.6678160470      -39.4669589364
        0.6358718783        0.6827974169      -39.2472507313
        0.6358718783        0.6977787867      -39.1158201714
        0.6358718783        0.7127601566      -39.1185521555
        0.6358718783        0.7277415265      -39.2646742608
        0.6358718783        0.7427228964      -39.5230214763
        0.6358718783        0.7577042662      -39.8224495910
        0.6358718783        0.7726856361      -40.0528467358
        0.6358718783        0.7876670060      -40.0677946561
        0.6358718783        0.8026483758      -39.6935991764
        0.6358718783        0.8176297457      -38.7499787204
        0.6358718783        0.8326111156      -37.0842713155
        0.6358718783        0.8475924854      -34.6138576514
        0.6358718783        0.8625738553      -31.3633318433
        0.6358718783        0.8775552252      -27.4793587024
        0.6358718783        0.8925365950      -23.2120071035
        0.6358718783        0.9075179649      -18.8654562458
        0.6358718783        0.9224993348      -14.7351722084
        0.6358718783        0.9374807046      -11.0538065103
        0.6358718783        0.9524620745       -7.9615741576
        0.6358718783        0.9674434444       -5.5042325254
        0.6358718783        0.9824248143       -3.6512382784
        0.6358718783        0.9974061841       -2.3227829843
        0.6358718783        1.0123875540       -1.4163219017
        0.6358718783        1.0273689239       -0.8273691791
        0.6358718783        1.0423502937       -0.4629307705
        0.6358718783        1.0573316636       -0.2481068303
        0.6358718783        1.0723130335       -0.1274174797
        0.6358718783        1.0872944033       -0.0627414544
        0.6358718783        1.1022757732       -0.0296437424
        0.6358718783        1.1172571431       -0.0134479635
        0.6358718783        1.1322385129       -0.0058601913
        0.6358718783        1.1472198828       -0.0024530869
        0.6358718783        1.1622012527       -0.0009859524
        0.6358718783        1.1771826225       -0.0003801537
        0.6358718783        1.1921639924       -0.0001404385
        0.6358718783        1.2071453623       -0.0000496344
        0.6358718783        1.2221267322       -0.0000167605
        0.6358718783        1.2371081020       -0.0000054013
        0.6358718783        1.2520894719       -0.0000016597
        0.6358718783        1.2670708418        0.0000000000
        0.6358718783        1.2820522116        0.0000000000
        0.6358718783        1.2970335815        0.0000000000
        0.6358718783        1.3120149514        0.0000000000
        0.6358718783        1.3269963212        0.0000000000
        0.6358718783        1.3419776911        0.0000000000
        0.6358718783        1.3569590610        0.0000000000
        0.6358718783        1.3719404308        0.0000000000
        0.6358718783        1.3869218007        0.0000000000
        0.6358718783        1.4019031706        0.0000000000
        0.6358718783        1.4168845404        0.0000000000
        0.6358718783        1.4318659103        0.0000000000
        0.6358718783        1.4468472802        0.0000000000
        0.6358718783        1.4618286501        0.0000000000
        0.6358718783        1.4768100199        0.0000000000
        0.6358718783        1.4917913898        0.0000000000
        0.6358718783        1.5067727597        0.0000000000
        0.6358718783        1.5217541295        0.0000000000
        0.6358718783        1.5367354994        0.0000000000
        0.6358718783        1.5517168693        0.0000000000
        0.6358718783        1.5666982391        0.0000000000
        0.6358718783        1.5816796090        0.0000000000

        0.6523039709        0.0985239920       -0.0002409398
        0.6523039709        0.1135053619       -0.0006866073
        0.6523039709        0.1284867317       -0.0018207793
        0.6523039709        0.1434681016       -0.0045121289
        0.6523039709        0.1584494715       -0.0105026988
        0.6523039709        0.1734308413       -0.0230981712
        0.6523039709        0.1884122112       -0.0483009628
        0.6523039709        0.2033935811       -0.0966226631
        0.6523039709        0.2183749509       -0.1858392170
        0.6523039709        0.2333563208       -0.3447995943
        0.6523039709        0.2483376907       -0.6179279029
        0.6523039709        0.2633190606       -1.0692825847
        0.6523039709        0.2783004304       -1.7842532682
        0.6523039709        0.2932818003       -2.8666823832
        0.6523039709        0.3082631702       -4.4297320213
        0.6523039709        0.3232445400       -6.5800449028
        0.6523039709        0.3382259099       -9.3962366381
        0.6523039709        0.3532072798      -12.9043180267
        0.6523039709        0.3681886496      -17.0545049021
        0.6523039709        0.3831700195      -21.7058941756
        0.6523039709        0.3981513894      -26.6262962835
        0.6523039709        0.4131327592      -31.5121556412
        0.6523039709        0.4281141291      -36.0276610807
        0.6523039709        0.4430954990      -39.8555660817
        0.6523039709        0.4580768688      -42.7487341716
        0.6523039709        0.4730582387      -44.5722235709
        0.6523039709        0.4880396086      -45.3283719448
        0.6523039709        0.5030209785      -45.1590548455
        0.6523039709        0.5180023483      -44.3207992737
        0.6523039709        0.5329837182      -43.1331540168
        0.6523039709        0.5479650881      -41.9098268192
        0.6523039709        0.5629464579      -40.8914498938
        0.6523039709        0.5779278278      -40.2016865953
        0.6523039709        0.5929091977      -39.8411594670
        0.6523039709        0.6078905675      -39.7190414512
        0.6523039709        0.6228719374      -39.7072768269
        0.6523039709        0.6378533073      -39.6945986950
        0.6523039709        0.6528346771      -39.6204084584
        0.6523039709        0.6678160470      -39.4803137969
        0.6523039709        0.6827974169      -39.3091515172
        0.6523039709        0.6977787867      -39.1559665853
        0.6523039709        0.7127601566      -39.0645269720
        0.6523039709        0.7277415265      -39.0645667394
        0.6523039709        0.7427228964      -39.1696182705
        0.6523039709        0.7577042662      -39.3732214758
        0.6523039709        0.7726856361      -39.6382985550
        0.6523039709        0.7876670060      -39.8817883967
        0.6523039709        0.8026483758      -39.9636588605
        0.6523039709        0.8176297457      -39.6922271606
        0.6523039709        0.8326111156      -38.8538785335
        0.6523039709        0.8475924854      -37.2647445333
        0.6523039709        0.8625738553      -34.8287901604
        0.6523039709        0.8775552252      -31.5790058481
        0.6523039709        0.8925365950      -27.6827505269
        0.6523039709        0.9075179649      -23.4078286995
        0.6523039709        0.9224993348      -19.0632825542
        0.6523039709        0.9374807046      -14.9375119188
        0.6523039709        0.9524620745      -11.2526457670
        0.6523039709        0.9674434444       -8.1431652674
        0.6523039709        0.9824248143       -5.6565785047
        0.6523039709        0.9974061841       -3.7688985001
        0.6523039709        1.0123875540       -2.4072400907
        0.6523039709        1.0273689239       -1.4734135934
        0.6523039709        1.0423502937       -0.8642168851
        0.6523039709        1.0573316636       -0.4858913221
        0.6523039709        1.0723130335       -0.2619996696
        0.6523039709        1.0872944033       -0.1355755254
        0.6523039709        1.1022757732       -0.0673647300
        0.6523039709        1.1172571431       -0.0321522677
        0.6523039709        1.1322385129       -0.0147407412
        0.6523039709        1.1472198828       -0.0064888334
        0.6523039709        1.1622012527       -0.0027401714
        0.6523039709        1.1771826225       -0.0011087928
        0.6523039709        1.1921639924       -0.0004293636
        0.6523039709        1.2071453623       -0.0001589094
        0.6523039709        1.2221267322       -0.0000561586
        0.6523039709        1.2371081020       -0.0000189382
        0.6523039709        1.2520894719       -0.0000060924
        0.6523039709        1.2670708418       -0.0000018704
        0.6523039709        1.2820522116        0.0000000000
        0.6523039709        1.2970335815        0.0000000000
        0.6523039709        1.3120149514        0.0000000000
        0.6523039709        1.3269963212        0.0000000000
        0.6523039709        1.3419776911        0.0000000000
        0.6523039709        1.3569590610        0.0000000000
        0.6523039709        1.3719404308        0.0000000000
        0.6523039709        1.3869218007        0.0000000000
        0.6523039709        1.4019031706        0.0000000000
        0.6523039709        1.4168845404        0.0000000000
        0.6523039709        1.4318659103        0.0000000000
        0.6523039709        1.4468472802        0.0000000000
        0.6523039709        1.4618286501        0.0000000000
        0.6523039709        1.4768100199        0.0000000000
        0.6523039709        1.4917913898        0.0000000000
        0.6523039709        1.5067727597        0.0000000000
        0.6523039709        1.5217541295        0.0000000000
        0.6523039709        1.5367354994        0.0000000000
        0.6523039709        1.5517168693        0.0000000000
        0.6523039709        1.5666982391        0.0000000000
        0.6523039709        1.5816796090        0.0000000000

        0.6687360635        0.0985239920       -0.0000807541
        0.6687360635        0.1135053619       -0.0002345582
        0.6687360635        0.1284867317       -0.0006367157
        0.6687360635        0.1434681016       -0.0016235487
        0.6687360635        0.1584494715       -0.0039116320
        0.6687360635        0.1734308413       -0.0089606582
        0.6687360635        0.1884122112       -0.0196343055
        0.6687360635        0.2033935811       -0.0413549912
        0.6687360635        0.2183749509       -0.0839973361
        0.6687360635        0.2333563208       -0.1647244030
        0.6687360635        0.2483376907       -0.3117563628
        0.6687360635        0.2633190606       -0.5686417315
        0.6687360635        0.2783004304       -0.9980573050
        0.6687360635        0.2932818003       -1.6836650813
        0.6687360635        0.3082631702       -2.7282522287
        0.6687360635        0.3232445400       -4.2463427154
        0.6687360635        0.3382259099       -6.3498249980
        0.6687360635        0.3532072798       -9.1262672803
        0.6687360635        0.3681886496      -12.6119251474
        0.6687360635        0.3831700195      -16.7647479750
        0.6687360635        0.3981513894      -21.4454858569
        0.6687360635        0.4131327592      -26.4152332165
        0.6687360635        0.4281141291      -31.3545152845
        0.6687360635        0.4430954990      -35.9036026629
        0.6687360635        0.4580768688      -39.7184128355
        0.6687360635        0.4730582387      -42.5322452006
        0.6687360635        0.4880396086      -44.2103446324
        0.6687360635        0.5030209785      -44.7822609801
        0.6687360635        0.5180023483      -44.4387915462
        0.6687360635        0.5329837182      -43.4887199230
        0.6687360635        0.5479650881      -42.2844191611
        0.6687360635        0.5629464579      -41.1384521685
        0.6687360635        0.5779278278      -40.2581670551
        0.6687360635        0.5929091977      -39.7186374180
        0.6687360635        0.6078905675      -39.4790092138
        0.6687360635        0.6228719374      -39.4304526299
        0.6687360635        0.6378533073      -39.4530529917
        0.6687360635        0.6528346771      -39.4588487051
        0.6687360635        0.6678160470      -39.4084465427
        0.6687360635        0.6827974169      -39.3034013454
        0.6687360635        0.6977787867      -39.1674708396
        0.6687360635        0.7127601566      -39.0311650759
        0.6687360635        0.7277415265      -38.9263272310
        0.6687360635        0.7427228964      -38.8870756935
        0.6687360635        0.7577042662      -38.9474556106
        0.6687360635        0.7726856361      -39.1279329862
        0.6687360635        0.7876670060      -39.4107996865
        0.6687360635        0.8026483758      -39.7140678670
        0.6687360635        0.8176297457      -39.8793385294
        0.6687360635        0.8326111156      -39.6872277402
        0.6687360635        0.8475924854      -38.9030878459
        0.6687360635        0.8625738553      -37.3402990532
        0.6687360635        0.8775552252      -34.9174044207
        0.6687360635        0.8925365950      -31.6866521893
        0.6687360635        0.9075179649      -27.8247887487
        0.6687360635        0.9224993348      -23.5933768125
        0.6687360635        0.9374807046      -19.2855204545
        0.6687360635        0.9524620745      -15.1754014419
        0.6687360635        0.9674434444      -11.4806666953
        0.6687360635        0.9824248143       -8.3413858058
        0.6687360635        0.9974061841       -5.8155170948
        0.6687360635        1.0123875540       -3.8885923940
        0.6687360635        1.0273689239       -2.4933181479
        0.6687360635        1.0423502937       -1.5332415336
        0.6687360635        1.0573316636       -0.9046074252
        0.6687360635        1.0723130335       -0.5123233366
        0.6687360635        1.0872944033       -0.2786534384
        0.6687360635        1.1022757732       -0.1455931643
        0.6687360635        1.1172571431       -0.0730728123
        0.6687360635        1.1322385129       -0.0352144134
        0.6687360635        1.1472198828       -0.0162809317
        0.6687360635        1.1622012527       -0.0072135840
        0.6687360635        1.1771826225       -0.0030591873
        0.6687360635        1.1921639924       -0.0012403577
        0.6687360635        1.2071453623       -0.0004803634
        0.6687360635        1.2221267322       -0.0001776000
        0.6687360635        1.2371081020       -0.0000626727
        0.6687360635        1.2520894719       -0.0000211123
        0.6687360635        1.2670708418       -0.0000067926
        0.6687360635        1.2820522116       -0.0000020877
        0.6687360635        1.2970335815        0.0000000000
        0.6687360635        1.3120149514        0.0000000000
        0.6687360635        1.3269963212        0.0000000000
        0.6687360635        1.3419776911        0.0000000000
        0.6687360635        1.3569590610        0.0000000000
        0.6687360635        1.3719404308        0.0000000000
        0.6687360635        1.3869218007        0.0000000000
        0.6687360635        1.4019031706        0.0000000000
        0.6687360635        1.4168845404        0.0000000000
        0.6687360635        1.4318659103        0.0000000000
        0.6687360635        1.4468472802        0.0000000000
        0.6687360635        1.4618286501        0.0000000000
        0.6687360635        1.4768100199        0.0000000000
        0.6687360635        1.4917913898        0.0000000000
        0.6687360635        1.5067727597        0.0000000000
        0.6687360635        1.5217541295        0.0000000000
        0.6687360635        1.5367354994        0.0000000000
        0.6687360635        1.5517168693        0.0000000000
        0.6687360635        1.5666982391        0.0000000000
        0.6687360635        1.5816796090        0.0000000000

        0.6851681561        0.0985239920       -0.0000248860
        0.6851681561        0.1135053619       -0.0000740098
        0.6851681561        0.1284867317       -0.0002067712
        0.6851681561        0.1434681016       -0.0005458861
        0.6851681561        0.1584494715       -0.0013703273
        0.6851681561        0.1734308413       -0.0032902364
        0.6851681561        0.1884122112       -0.0075929547
        0.6851681561        0.2033935811       -0.0168934506
        0.6851681561        0.2183749509       -0.0362777828
        0.6851681561        0.2333563208       -0.0751554937
        0.6851681561        0.2483376907       -0.1499900271
        0.6851681561        0.2633190606       -0.2879137041
        0.6851681561        0.2783004304       -0.5309349893
        0.6851681561        0.2932818003       -0.9400092939
        0.6851681561        0.3082631702       -1.5976760054
        0.6851681561        0.3232445400       -2.6073237916
        0.6851681561        0.3382259099       -4.0866865326
        0.6851681561        0.3532072798       -6.1534269327
        0.6851681561        0.3681886496       -8.9022245917
        0.6851681561        0.3831700195      -12.3757296163
        0.6851681561        0.3981513894      -16.5352023714
        0.6851681561        0.4131327592      -21.2391440122
        0.6851681561        0.4281141291      -26.2385721083
        0.6851681561        0.4430954990      -31.1955446928
        0.6851681561        0.4580768688      -35.7272208778
        0.6851681561        0.4730582387      -39.4711074336
        0.6851681561        0.4880396086      -42.1587128283
        0.6851681561        0.5030209785      -43.6774101270
        0.6851681561        0.5180023483      -44.0988171800
        0.6851681561        0.5329837182      -43.6601001180
        0.6851681561        0.5479650881      -42.7007335942
        0.6851681561        0.5629464579      -41.5743422086
        0.6851681561        0.5779278278      -40.5649327970
        0.6851681561        0.5929091977      -39.8344598947
        0.6851681561        0.6078905675      -39.4154258660
        0.6851681561        0.6228719374      -39.2440006129
        0.6851681561        0.6378533073      -39.2139731079
        0.6851681561        0.6528346771      -39.2266185152
        0.6851681561        0.6678160470      -39.2185134778
        0.6851681561        0.6827974169      -39.1640489581
        0.6851681561        0.6977787867      -39.0629092212
        0.6851681561        0.7127601566      -38.9273521087
        0.6851681561        0.7277415265      -38.7784045958
        0.6851681561        0.7427228964      -38.6494879179
        0.6851681561        0.7577042662      -38.5881292996
        0.6851681561        0.7726856361      -38.6459750393
        0.6851681561        0.7876670060      -38.8540839032
        0.6851681561        0.8026483758      -39.1906054988
        0.6851681561        0.8176297457      -39.5559658139
        0.6851681561        0.8326111156      -39.7714087651
        0.6851681561        0.8475924854      -39.6080794738
        0.6851681561        0.8625738553      -38.8395066089
        0.6851681561        0.8775552252      -37.2989041779
        0.6851681561        0.8925365950      -34.9214321220
        0.6851681561        0.9075179649      -31.7601941985
        0.6851681561        0.9224993348      -27.9760833077
        0.6851681561        0.9374807046      -23.8084393981
        0.6851681561        0.9524620745      -19.5346927266
        0.6851681561        0.9674434444      -15.4264139814
        0.6851681561        0.9824248143      -11.7093945656
        0.6851681561        0.9974061841       -8.5356190054
        0.6851681561        1.0123875540       -5.9727498114
        0.6851681561        1.0273689239       -4.0116270013
        0.6851681561        1.0423502937       -2.5867648384
        0.6851681561        1.0573316636       -1.6018602239
        0.6851681561        1.0723130335       -0.9529278594
        0.6851681561        1.0872944033       -0.5446703133
        0.6851681561        1.1022757732       -0.2990876651
        0.6851681561        1.1172571431       -0.1577096171
        0.6851681561        1.1322385129       -0.0797934719
        0.6851681561        1.1472198828       -0.0386960990
        0.6851681561        1.1622012527       -0.0179659576
        0.6851681561        1.1771826225       -0.0079770170
        0.6851681561        1.1921639924       -0.0033842477
        0.6851681561        1.2071453623       -0.0013711361
        0.6851681561        1.2221267322       -0.0005304341
        0.6851681561        1.2371081020       -0.0001959682
        0.6851681561        1.2520894719       -0.0000691715
        0.6851681561        1.2670708418       -0.0000233413
        0.6851681561        1.2820522116       -0.0000075336
        0.6851681561        1.2970335815       -0.0000023260
        0.6851681561        1.3120149514        0.0000000000
        0.6851681561        1.3269963212        0.0000000000
        0.6851681561        1.3419776911        0.0000000000
        0.6851681561        1.3569590610        0.0000000000
        0.6851681561        1.3719404308        0.0000000000
        0.6851681561        1.3869218007        0.0000000000
        0.6851681561        1.4019031706        0.0000000000
        0.6851681561        1.4168845404        0.0000000000
        0.6851681561        1.4318659103        0.0000000000
        0.6851681561        1.4468472802        0.0000000000
        0.6851681561        1.4618286501        0.0000000000
        0.6851681561        1.4768100199        0.0000000000
        0.6851681561        1.4917913898        0.0000000000
        0.6851681561        1.5067727597        0.0000000000
        0.6851681561        1.5217541295        0.0000000000
        0.6851681561        1.5367354994        0.0000000000
        0.6851681561        1.5517168693        0.0000000000
        0.6851681561        1.5666982391        0.0000000000
        0.6851681561        1.5816796090        0.0000000000

        0.7016002487        0.0985239920       -0.0000070818
        0.7016002487        0.1135053619       -0.0000216835
        0.7016002487        0.1284867317       -0.0000627431
        0.7016002487        0.1434681016       -0.0001726417
        0.7016002487        0.1584494715       -0.0004543792
        0.7016002487        0.1734308413       -0.0011493272
        0.7016002487        0.1884122112       -0.0028023487
        0.7016002487        0.2033935811       -0.0065933496
        0.7016002487        0.2183749509       -0.0149607429
        0.7016002487        0.2333563208       -0.0326915696
        0.7016002487        0.2483376907       -0.0686858122
        0.7016002487        0.2633190606       -0.1385888116
        0.7016002487        0.2783004304       -0.2683811636
        0.7016002487        0.2932818003       -0.4987570972
        0.7016002487        0.3082631702       -0.8896376007
        0.7016002487        0.3232445400       -1.5234349738
        0.7016002487        0.3382259099       -2.5048682742
        0.7016002487        0.3532072798       -3.9546387786
        0.7016002487        0.3681886496       -5.9946725161
        0.7016002487        0.3831700195       -8.7243066822
        0.7016002487        0.3981513894      -12.1896377183
        0.7016002487        0.4131327592      -16.3516829698
        0.7016002487        0.4281141291      -21.0621814986
        0.7016002487        0.4430954990      -26.0576289258
        0.7016002487        0.4580768688      -30.9808623288
        0.7016002487        0.4730582387      -35.4335112062
        0.7016002487        0.4880396086      -39.0519580988
        0.7016002487        0.5030209785      -41.5876358153
        0.7016002487        0.5180023483      -42.9658251991
        0.7016002487        0.5329837182      -43.3008486185
        0.7016002487        0.5479650881      -42.8597639513
        0.7016002487        0.5629464579      -41.9855827653
        0.7016002487        0.5779278278      -41.0062540159
        0.7016002487        0.5929091977      -40.1604257843
        0.7016002487        0.6078905675      -39.5630633153
        0.7016002487        0.6228719374      -39.2165556088
        0.7016002487        0.6378533073      -39.0538911626
        0.7016002487        0.6528346771      -38.9892627604
        0.7016002487        0.6678160470      -38.9536991182
        0.7016002487        0.6827974169      -38.9066828397
        0.7016002487        0.6977787867      -38.8300273848
        0.7016002487        0.7127601566      -38.7179941303
        0.7016002487        0.7277415265      -38.5744511596
        0.7016002487        0.7427228964      -38.4181441586
        0.7016002487        0.7577042662      -38.2884455642
        0.7016002487        0.7726856361      -38.2415925504
        0.7016002487        0.7876670060      -38.3321552562
        0.7016002487        0.8026483758      -38.5833470068
        0.7016002487        0.8176297457      -38.9579228977
        0.7016002487        0.8326111156      -39.3438643230
        0.7016002487        0.8475924854      -39.5635851863
        0.7016002487        0.8625738553      -39.4049634731
        0.7016002487        0.8775552252      -38.6638797643
        0.7016002487        0.8925365950      -37.1861501707
        0.7016002487        0.9075179649      -34.9005333822
        0.7016002487        0.9224993348      -31.8384221780
        0.7016002487        0.9374807046      -28.1367431937
        0.7016002487        0.9524620745      -24.0208316704
        0.7016002487        0.9674434444      -19.7677077414
        0.7016002487        0.9824248143      -15.6573135245
        0.7016002487        0.9974061841      -11.9251525159
        0.7016002487        1.0123875540       -8.7296708640
        0.7016002487        1.0273689239       -6.1414024731
        0.7016002487        1.0423502937       -4.1524256248
        0.7016002487        1.0573316636       -2.6986382964
        0.7016002487        1.0723130335       -1.6857585951
        0.7016002487        1.0872944033       -1.0119515609
        0.7016002487        1.1022757732       -0.5834706465
        0.7016002487        1.1172571431       -0.3228690622
        0.7016002487        1.1322385129       -0.1712914590
        0.7016002487        1.1472198828       -0.0870277721
        0.7016002487        1.1622012527       -0.0422992172
        0.7016002487        1.1771826225       -0.0196513936
        0.7016002487        1.1921639924       -0.0087219745
        0.7016002487        1.2071453623       -0.0036976202
        0.7016002487        1.2221267322       -0.0014975706
        0.7016002487        1.2371081020       -0.0005796769
        0.7016002487        1.2520894719       -0.0002145694
        0.7016002487        1.2670708418       -0.0000760010
        0.7016002487        1.2820522116       -0.0000257751
        0.7016002487        1.2970335815       -0.0000083722
        0.7016002487        1.3120149514       -0.0000026077
        0.7016002487        1.3269963212        0.0000000000
        0.7016002487        1.3419776911        0.0000000000
        0.7016002487        1.3569590610        0.0000000000
        0.7016002487        1.3719404308        0.0000000000
        0.7016002487        1.3869218007        0.0000000000
        0.7016002487        1.4019031706        0.0000000000
        0.7016002487        1.4168845404        0.0000000000
        0.7016002487        1.4318659103        0.0000000000
        0.7016002487        1.4468472802        0.0000000000
        0.7016002487        1.4618286501        0.0000000000
        0.7016002487        1.4768100199        0.0000000000
        0.7016002487        1.4917913898        0.0000000000
        0.7016002487        1.5067727597        0.0000000000
        0.7016002487        1.5217541295        0.0000000000
        0.7016002487        1.5367354994        0.0000000000
        0.7016002487        1.5517168693        0.0000000000
        0.7016002487        1.5666982391        0.0000000000
        0.7016002487        1.5816796090        0.0000000000

        0.7180323413        0.0985239920       -0.0000018710
        0.7180323413        0.1135053619       -0.0000059360
        0.7180323413        0.1284867317       -0.0000179091
        0.7180323413        0.1434681016       -0.0000516831
        0.7180323413        0.1584494715       -0.0001433381
        0.7180323413        0.1734308413       -0.0003831538
        0.7180323413        0.1884122112       -0.0009881030
        0.7180323413        0.2033935811       -0.0024568593
        0.7180323413        0.2183749509       -0.0058812699
        0.7180323413        0.2333563208       -0.0135329143
        0.7180323413        0.2483376907       -0.0298970527
        0.7180323413        0.2633190606       -0.0633756972
        0.7180323413        0.2783004304       -0.1288933451
        0.7180323413        0.2932818003       -0.2515511659
        0.7180323413        0.3082631702       -0.4711986222
        0.7180323413        0.3232445400       -0.8472487098
        0.7180323413        0.3382259099       -1.4622733260
        0.7180323413        0.3532072798       -2.4220749642
        0.7180323413        0.3681886496       -3.8494199381
        0.7180323413        0.3831700195       -5.8689092082
        0.7180323413        0.3981513894       -8.5819867612
        0.7180323413        0.4131327592      -12.0340980318
        0.7180323413        0.4281141291      -16.1803128925
        0.7180323413        0.4430954990      -20.8601637617
        0.7180323413        0.4580768688      -25.7946074727
        0.7180323413        0.4730582387      -30.6150244869
        0.7180323413        0.4880396086      -34.9248175037
        0.7180323413        0.5030209785      -38.3809708549
        0.7180323413        0.5180023483      -40.7718305557
        0.7180323413        0.5329837182      -42.0646253137
        0.7180323413        0.5479650881      -42.4046222698
        0.7180323413        0.5629464579      -42.0647698673
        0.7180323413        0.5779278278      -41.3634535394
        0.7180323413        0.5929091977      -40.5803129465
        0.7180323413        0.6078905675      -39.8996767291
        0.7180323413        0.6228719374      -39.3973716406
        0.7180323413        0.6378533073      -39.0660766173
        0.7180323413        0.6528346771      -38.8582352760
        0.7180323413        0.6678160470      -38.7226707984
        0.7180323413        0.6827974169      -38.6216086659
        0.7180323413        0.6977787867      -38.5301857614
        0.7180323413        0.7127601566      -38.4301352748
        0.7180323413        0.7277415265      -38.3084550049
        0.7180323413        0.7427228964      -38.1637859900
        0.7180323413        0.7577042662      -38.0150241428
        0.7180323413        0.7726856361      -37.9035468064
        0.7180323413        0.7876670060      -37.8833030571
        0.7180323413        0.8026483758      -37.9995785332
        0.7180323413        0.8176297457      -38.2636635459
        0.7180323413        0.8326111156      -38.6331815536
        0.7180323413        0.8475924854      -39.0050680113
        0.7180323413        0.8625738553      -39.2226699264
        0.7180323413        0.8775552252      -39.0947707868
        0.7180323413        0.8925365950      -38.4243948754
        0.7180323413        0.9075179649      -37.0458292539
        0.7180323413        0.9224993348      -34.8651608649
        0.7180323413        0.9374807046      -31.8934770735
        0.7180323413        0.9524620745      -28.2588891653
        0.7180323413        0.9674434444      -24.1889283477
        0.7180323413        0.9824248143      -19.9668538848
        0.7180323413        0.9974061841      -15.8763845728
        0.7180323413        1.0123875540      -12.1526438187
        0.7180323413        1.0273689239       -8.9520179474
        0.7180323413        1.0423502937       -6.3446194031
        0.7180323413        1.0573316636       -4.3252827846
        0.7180323413        1.0723130335       -2.8351422692
        0.7180323413        1.0872944033       -1.7857454006
        0.7180323413        1.1022757732       -1.0798907580
        0.7180323413        1.1172571431       -0.6263348973
        0.7180323413        1.1322385129       -0.3480312054
        0.7180323413        1.1472198828       -0.1850814463
        0.7180323413        1.1622012527       -0.0941194931
        0.7180323413        1.1771826225       -0.0457445843
        0.7180323413        1.1921639924       -0.0212452579
        0.7180323413        1.2071453623       -0.0094297405
        0.7180323413        1.2221267322       -0.0040014200
        0.7180323413        1.2371081020       -0.0016241807
        0.7180323413        1.2520894719       -0.0006309962
        0.7180323413        1.2670708418       -0.0002347810
        0.7180323413        1.2820522116       -0.0000837104
        0.7180323413        1.2970335815       -0.0000286084
        0.7180323413        1.3120149514       -0.0000093765
        0.7180323413        1.3269963212       -0.0000029445
        0.7180323413        1.3419776911        0.0000000000
        0.7180323413        1.3569590610        0.0000000000
        0.7180323413        1.3719404308        0.0000000000
        0.7180323413        1.3869218007        0.0000000000
        0.7180323413        1.4019031706        0.0000000000
        0.7180323413        1.4168845404        0.0000000000
        0.7180323413        1.4318659103        0.0000000000
        0.7180323413        1.4468472802        0.0000000000
        0.7180323413        1.4618286501        0.0000000000
        0.7180323413        1.4768100199        0.0000000000
        0.7180323413        1.4917913898        0.0000000000
        0.7180323413        1.5067727597        0.0000000000
        0.7180323413        1.5217541295        0.0000000000
        0.7180323413        1.5367354994        0.0000000000
        0.7180323413        1.5517168693        0.0000000000
        0.7180323413        1.5666982391        0.0000000000
        0.7180323413        1.5816796090        0.0000000000

        0.7344644338        0.0985239920        0.0000000000
        0.7344644338        0.1135053619       -0.0000015286
        0.7344644338        0.1284867317       -0.0000048391
        0.7344644338        0.1434681016       -0.0000147205
        0.7344644338        0.1584494715       -0.0000431538
        0.7344644338        0.1734308413       -0.0001220249
        0.7344644338        0.1884122112       -0.0003326052
        0.7344644338        0.2033935811       -0.0008725912
        0.7344644338        0.2183749509       -0.0021999741
        0.7344644338        0.2333563208       -0.0053241895
        0.7344644338        0.2483376907       -0.0123614690
        0.7344644338        0.2633190606       -0.0275317806
        0.7344644338        0.2783004304       -0.0588339833
        0.7344644338        0.2932818003       -0.1206555420
        0.7344644338        0.3082631702       -0.2374832378
        0.7344644338        0.3232445400       -0.4485919190
        0.7344644338        0.3382259099       -0.8130297505
        0.7344644338        0.3532072798       -1.4134017798
        0.7344644338        0.3681886496       -2.3560359210
        0.7344644338        0.3831700195       -3.7644600551
        0.7344644338        0.3981513894       -5.7633217639
        0.7344644338        0.4131327592       -8.4516684144
        0.7344644338        0.4281141291      -11.8683067075
        0.7344644338        0.4430954990      -15.9571881040
        0.7344644338        0.4580768688      -20.5452861653
        0.7344644338        0.4730582387      -25.3460922878
        0.7344644338        0.4880396086      -29.9963196007
        0.7344644338        0.5030209785      -34.1222167137
        0.7344644338        0.5180023483      -37.4190885791
        0.7344644338        0.5329837182      -39.7191405096
        0.7344644338        0.5479650881      -41.0235900892
        0.7344644338        0.5629464579      -41.4865087715
        0.7344644338        0.5779278278      -41.3563728164
        0.7344644338        0.5929091977      -40.8986475834
        0.7344644338        0.6078905675      -40.3297105658
        0.7344644338        0.6228719374      -39.7844660589
        0.7344644338        0.6378533073      -39.3212972863
        0.7344644338        0.6528346771      -38.9498202356
        0.7344644338        0.6678160470      -38.6600471374
        0.7344644338        0.6827974169      -38.4384958847
        0.7344644338        0.6977787867      -38.2702967909
        0.7344644338        0.7127601566      -38.1360391500
        0.7344644338        0.7277415265      -38.0125783581
        0.7344644338        0.7427228964      -37.8807108415
        0.7344644338        0.7577042662      -37.7358024087
        0.7344644338        0.7726856361      -37.5946680653
        0.7344644338        0.7876670060      -37.4938337307
        0.7344644338        0.8026483758      -37.4786429698
        0.7344644338        0.8176297457      -37.5865870643
        0.7344644338        0.8326111156      -37.8294844898
        0.7344644338        0.8475924854      -38.1776976676
        0.7344644338        0.8625738553      -38.5481778314
        0.7344644338        0.8775552252      -38.7996335075
        0.7344644338        0.8925365950      -38.7413939443
        0.7344644338        0.9075179649      -38.1622231623
        0.7344644338        0.9224993348      -36.8775688880
        0.7344644338        0.9374807046      -34.7819157142
        0.7344644338        0.9524620745      -31.8860895926
        0.7344644338        0.9674434444      -28.3238639492
        0.7344644338        0.9824248143      -24.3255647636
        0.7344644338        0.9974061841      -20.1697511633
        0.7344644338        1.0123875540      -16.1301008817
        0.7344644338        1.0273689239      -12.4323249596
        0.7344644338        1.0423502937       -9.2291067431
        0.7344644338        1.0573316636       -6.5940491374
        0.7344644338        1.0723130335       -4.5307379167
        0.7344644338        1.0872944033       -2.9907703071
        0.7344644338        1.1022757732       -1.8945898400
        0.7344644338        1.1172571431       -1.1504592098
        0.7344644338        1.1322385129       -0.6689518743
        0.7344644338        1.1472198828       -0.3721520773
        0.7344644338        1.1622012527       -0.1979749498
        0.7344644338        1.1771826225       -0.1006856294
        0.7344644338        1.1921639924       -0.0489581422
        0.7344644338        1.2071453623       -0.0227675405
        0.7344644338        1.2221267322       -0.0101307795
        0.7344644338        1.2371081020       -0.0043156086
        0.7344644338        1.2520894719       -0.0017609997
        0.7344644338        1.2670708418       -0.0006886819
        0.7344644338        1.2820522116       -0.0002582168
        0.7344644338        1.2970335815       -0.0000928311
        0.7344644338        1.3120149514       -0.0000320000
        0.7344644338        1.3269963212       -0.0000105672
        0.7344644338        1.3419776911       -0.0000033391
        0.7344644338        1.3569590610       -0.0000010079
        0.7344644338        1.3719404308        0.0000000000
        0.7344644338        1.3869218007        0.0000000000
        0.7344644338        1.4019031706        0.0000000000
        0.7344644338        1.4168845404        0.0000000000
        0.7344644338        1.4318659103        0.0000000000
        0.7344644338        1.4468472802        0.0000000000
        0.7344644338        1.4618286501        0.0000000000
        0.7344644338        1.4768100199        0.0000000000
        0.7344644338        1.4917913898        0.0000000000
        0.7344644338        1.5067727597        0.0000000000
        0.7344644338        1.5217541295        0.0000000000
        0.7344644338        1.5367354994        0.0000000000
        0.7344644338        1.5517168693        0.0000000000
        0.7344644338        1.5666982391        0.0000000000
        0.7344644338        1.5816796090        0.0000000000

        0.7508965264        0.0985239920        0.0000000000
        0.7508965264        0.1135053619        0.0000000000
        0.7508965264        0.1284867317       -0.0000012439
        0.7508965264        0.1434681016       -0.0000040010
        0.7508965264        0.1584494715       -0.0000124101
        0.7508965264        0.1734308413       -0.0000370952
        0.7508965264        0.1884122112       -0.0001067000
        0.7508965264        0.2033935811       -0.0002948698
        0.7508965264        0.2183749509       -0.0007820600
        0.7508965264        0.2333563208       -0.0019896468
        0.7508965264        0.2483376907       -0.0048552908
        0.7508965264        0.2633190606       -0.0113671423
        0.7508965264        0.2783004304       -0.0255379460
        0.7508965264        0.2932818003       -0.0550630398
        0.7508965264        0.3082631702       -0.1139283181
        0.7508965264        0.3232445400       -0.2261448779
        0.7508965264        0.3382259099       -0.4304926229
        0.7508965264        0.3532072798       -0.7855688302
        0.7508965264        0.3681886496       -1.3735462597
        0.7508965264        0.3831700195       -2.3000234225
        0.7508965264        0.3981513894       -3.6866804321
        0.7508965264        0.4131327592       -5.6539291230
        0.7508965264        0.4281141291       -8.2931411667
        0.7508965264        0.4430954990      -11.6324387102
        0.7508965264        0.4580768688      -15.6051859856
        0.7508965264        0.4730582387      -20.0336801211
        0.7508965264        0.4880396086      -24.6393559964
        0.7508965264        0.5030209785      -29.0838280548
        0.7508965264        0.5180023483      -33.0337932369
        0.7508965264        0.5329837182      -36.2315523858
        0.7508965264        0.5479650881      -38.5474162998
        0.7508965264        0.5629464579      -39.9948952853
        0.7508965264        0.5779278278      -40.7040452667
        0.7508965264        0.5929091977      -40.8662844915
        0.7508965264        0.6078905675      -40.6755552671
        0.7508965264        0.6228719374      -40.2888443818
        0.7508965264        0.6378533073      -39.8151343251
        0.7508965264        0.6528346771      -39.3253017323
        0.7508965264        0.6678160470      -38.8670729635
        0.7508965264        0.6827974169      -38.4728497748
        0.7508965264        0.6977787867      -38.1587801960
        0.7508965264        0.7127601566      -37.9216881453
        0.7508965264        0.7277415265      -37.7410943162
        0.7508965264        0.7427228964      -37.5883422640
        0.7508965264        0.7577042662      -37.4392913839
        0.7508965264        0.7726856361      -37.2850514902
        0.7508965264        0.7876670060      -37.1369260701
        0.7508965264        0.8026483758      -37.0248019402
        0.7508965264        0.8176297457      -36.9901400971
        0.7508965264        0.8326111156      -37.0743135170
        0.7508965264        0.8475924854      -37.3016077632
        0.7508965264        0.8625738553      -37.6570669535
        0.7508965264        0.8775552252      -38.0645024420
        0.7508965264        0.8925365950      -38.3762859091
        0.7508965264        0.9075179649      -38.3870548911
        0.7508965264        0.9224993348      -37.8742300341
        0.7508965264        0.9374807046      -36.6538869191
        0.7508965264        0.9524620745      -34.6312400603
        0.7508965264        0.9674434444      -31.8274118133
        0.7508965264        0.9824248143      -28.3756764570
        0.7508965264        0.9974061841      -24.4925682426
        0.7508965264        1.0123875540      -20.4356982435
        0.7508965264        1.0273689239      -16.4602878827
        0.7508965264        1.0423502937      -12.7833120520
        0.7508965264        1.0573316636       -9.5603531281
        0.7508965264        1.0723130335       -6.8767045607
        0.7508965264        1.0872944033       -4.7512075733
        0.7508965264        1.1022757732       -3.1492149921
        0.7508965264        1.1172571431       -2.0002725653
        0.7508965264        1.1322385129       -1.2164014294
        0.7508965264        1.1472198828       -0.7077929407
        0.7508965264        1.1622012527       -0.3939627253
        0.7508965264        1.1771826225       -0.2097616950
        0.7508965264        1.1921639924       -0.1068608922
        0.7508965264        1.2071453623       -0.0521070896
        0.7508965264        1.2221267322       -0.0243309998
        0.7508965264        1.2371081020       -0.0108847485
        0.7508965264        1.2520894719       -0.0046673186
        0.7508965264        1.2670708418       -0.0019189064
        0.7508965264        1.2820522116       -0.0007565440
        0.7508965264        1.2970335815       -0.0002859725
        0.7508965264        1.3120149514       -0.0001035956
        0.7508965264        1.3269963212       -0.0000359304
        0.7508965264        1.3419776911       -0.0000119181
        0.7508965264        1.3569590610       -0.0000037757
        0.7508965264        1.3719404308       -0.0000011430
        0.7508965264        1.3869218007        0.0000000000
        0.7508965264        1.4019031706        0.0000000000
        0.7508965264        1.4168845404        0.0000000000
        0.7508965264        1.4318659103        0.0000000000
        0.7508965264        1.4468472802        0.0000000000
        0.7508965264        1.4618286501        0.0000000000
        0.7508965264        1.4768100199        0.0000000000
        0.7508965264        1.4917913898        0.0000000000
        0.7508965264        1.5067727597        0.0000000000
        0.7508965264        1.5217541295        0.0000000000
        0.7508965264        1.5367354994        0.0000000000
        0.7508965264        1.5517168693        0.0000000000
        0.7508965264        1.5666982391        0.0000000000
        0.7508965264        1.5816796090        0.0000000000

        0.7673286190        0.0985239920        0.0000000000
        0.7673286190        0.1135053619        0.0000000000
        0.7673286190        0.1284867317        0.0000000000
        0.7673286190        0.1434681016       -0.0000010382
        0.7673286190        0.1584494715       -0.0000034053
        0.7673286190        0.1734308413       -0.0000107442
        0.7673286190        0.1884122112       -0.0000325629
        0.7673286190        0.2033935811       -0.0000946879
        0.7673286190        0.2183749509       -0.0002640658
        0.7673286190        0.2333563208       -0.0007063304
        0.7673286190        0.2483376907       -0.0018125051
        0.7673286190        0.2633190606       -0.0044631244
        0.7673286190        0.2783004304       -0.0105470859
        0.7673286190        0.2932818003       -0.0239173321
        0.7673286190        0.3082631702       -0.0520299368
        0.7673286190        0.3232445400       -0.1085359715
        0.7673286190        0.3382259099       -0.2170005433
        0.7673286190        0.3532072798       -0.4156043917
        0.7673286190        0.3681886496       -0.7620442911
        0.7673286190        0.3831700195       -1.3369034027
        0.7673286190        0.3981513894       -2.2427758539
        0.7673286190        0.4131327592       -3.5959980990
        0.7673286190        0.4281141291       -5.5087489490
        0.7673286190        0.4430954990       -8.0620551226
        0.7673286190        0.4580768688      -11.2745497244
        0.7673286190        0.4730582387      -15.0761683345
        0.7673286190        0.4880396086      -19.2979663830
        0.7673286190        0.5030209785      -23.6867145145
        0.7673286190        0.5180023483      -27.9453031979
        0.7673286190        0.5329837182      -31.7894763659
        0.7673286190        0.5479650881      -35.0029137060
        0.7673286190        0.5629464579      -37.4715749780
        0.7673286190        0.5779278278      -39.1866611092
        0.7673286190        0.5929091977      -40.2198332766
        0.7673286190        0.6078905675      -40.6862582776
        0.7673286190        0.6228719374      -40.7133023484
        0.7673286190        0.6378533073      -40.4244283960
        0.7673286190        0.6528346771      -39.9356281571
        0.7673286190        0.6678160470      -39.3545163537
        0.7673286190        0.6827974169      -38.7743451256
        0.7673286190        0.6977787867      -38.2632372493
        0.7673286190        0.7127601566      -37.8553355111
        0.7673286190        0.7277415265      -37.5504514198
        0.7673286190        0.7427228964      -37.3234996156
        0.7673286190        0.7577042662      -37.1395820491
        0.7673286190        0.7726856361      -36.9688312065
        0.7673286190        0.7876670060      -36.7970671517
        0.7673286190        0.8026483758      -36.6313575959
        0.7673286190        0.8176297457      -36.5008917245
        0.7673286190        0.8326111156      -36.4522365711
        0.7673286190        0.8475924854      -36.5360403149
        0.7673286190        0.8625738553      -36.7834752467
        0.7673286190        0.8775552252      -37.1770656306
        0.7673286190        0.8925365950      -37.6283296145
        0.7673286190        0.9075179649      -37.9764478143
        0.7673286190        0.9224993348      -38.0139981681
        0.7673286190        0.9374807046      -37.5322827720
        0.7673286190        0.9524620745      -36.3695942900
        0.7673286190        0.9674434444      -34.4466968061
        0.7673286190        0.9824248143      -31.7820076976
        0.7673286190        0.9974061841      -28.4871939643
        0.7673286190        1.0123875540      -24.7477734363
        0.7673286190        1.0273689239      -20.7938239563
        0.7673286190        1.0423502937      -16.8659441166
        0.7673286190        1.0573316636      -13.1821562897
        0.7673286190        1.0723130335       -9.9114539056
        0.7673286190        1.0872944033       -7.1582548820
        0.7673286190        1.1022757732       -4.9594412281
        0.7673286190        1.1172571431       -3.2928449170
        0.7673286190        1.1322385129       -2.0937186184
        0.7673286190        1.1472198828       -1.2744099010
        0.7673286190        1.1622012527       -0.7425095603
        0.7673286190        1.1771826225       -0.4141424398
        0.7673286190        1.1921639924       -0.2211912924
        0.7673286190        1.2071453623       -0.1131641936
        0.7673286190        1.2221267322       -0.0554804000
        0.7673286190        1.2371081020       -0.0260746575
        0.7673286190        1.2520894719       -0.0117507926
        0.7673286190        1.2670708418       -0.0050784312
        0.7673286190        1.2820522116       -0.0021044350
        0.7673286190        1.2970335815       -0.0008357458
        0.7673286190        1.3120149514       -0.0003178598
        0.7673286190        1.3269963212       -0.0001156629
        0.7673286190        1.3419776911       -0.0000402294
        0.7673286190        1.3569590610       -0.0000133634
        0.7673286190        1.3719404308       -0.0000042407
        0.7673286190        1.3869218007       -0.0000012844
        0.7673286190        1.4019031706        0.0000000000
        0.7673286190        1.4168845404        0.0000000000
        0.7673286190        1.4318659103        0.0000000000
        0.7673286190        1.4468472802        0.0000000000
        0.7673286190        1.4618286501        0.0000000000
        0.7673286190        1.4768100199        0.0000000000
        0.7673286190        1.4917913898        0.0000000000
        0.7673286190        1.5067727597        0.0000000000
        0.7673286190        1.5217541295        0.0000000000
        0.7673286190        1.5367354994        0.0000000000
        0.7673286190        1.5517168693        0.0000000000
        0.7673286190        1.5666982391        0.0000000000
        0.7673286190        1.5816796090        0.0000000000

        0.7837607116        0.0985239920        0.0000000000
        0.7837607116        0.1135053619        0.0000000000
        0.7837607116        0.1284867317        0.0000000000
        0.7837607116        0.1434681016        0.0000000000
        0.7837607116        0.1584494715        0.0000000000
        0.7837607116        0.1734308413       -0.0000029595
        0.7837607116        0.1884122112       -0.0000094422
        0.7837607116        0.2033935811       -0.0000288801
        0.7837607116        0.2183749509       -0.0000847040
        0.7837607116        0.2333563208       -0.0002383336
        0.7837607116        0.2483376907       -0.0006434930
        0.7837607116        0.2633190606       -0.0016673872
        0.7837607116        0.2783004304       -0.0041458973
        0.7837607116        0.2932818003       -0.0098890418
        0.7837607116        0.3082631702       -0.0226175444
        0.7837607116        0.3232445400       -0.0495741580
        0.7837607116        0.3382259099       -0.1040687222
        0.7837607116        0.3532072798       -0.2091011084
        0.7837607116        0.3681886496       -0.4018545280
        0.7837607116        0.3831700195       -0.7381920925
        0.7837607116        0.3981513894       -1.2953956338
        0.7837607116        0.4131327592       -2.1705847407
        0.7837607116        0.4281141291       -3.4721273386
        0.7837607116        0.4430954990       -5.3025301842
        0.7837607116        0.4580768688       -7.7340448035
        0.7837607116        0.4730582387      -10.7820015457
        0.7837607116        0.4880396086      -14.3841625759
        0.7837607116        0.5030209785      -18.3950464063
        0.7837607116        0.5180023483      -22.6006497064
        0.7837607116        0.5329837182      -26.7517157842
        0.7837607116        0.5479650881      -30.6058062217
        0.7837607116        0.5629464579      -33.9644740149
        0.7837607116        0.5779278278      -36.6947461006
        0.7837607116        0.5929091977      -38.7325660037
        0.7837607116        0.6078905675      -40.0745014015
        0.7837607116        0.6228719374      -40.7671802037
        0.7837607116        0.6378533073      -40.8998617325
        0.7837607116        0.6528346771      -40.5981132301
        0.7837607116        0.6678160470      -40.0122644088
        0.7837607116        0.6827974169      -39.2969740989
        0.7837607116        0.6977787867      -38.5856090262
        0.7837607116        0.7127601566      -37.9688229973
        0.7837607116        0.7277415265      -37.4859522227
        0.7837607116        0.7427228964      -37.1314522811
        0.7837607116        0.7577042662      -36.8716751087
        0.7837607116        0.7726856361      -36.6643560625
        0.7837607116        0.7876670060      -36.4749565276
        0.7837607116        0.8026483758      -36.2877813919
        0.7837607116        0.8176297457      -36.1120598987
        0.7837607116        0.8326111156      -35.9823333907
        0.7837607116        0.8475924854      -35.9502920561
        0.7837607116        0.8625738553      -36.0656454119
        0.7837607116        0.8775552252      -36.3489351898
        0.7837607116        0.8925365950      -36.7663469403
        0.7837607116        0.9075179649      -37.2189229178
        0.7837607116        0.9224993348      -37.5525840616
        0.7837607116        0.9374807046      -37.5850418188
        0.7837607116        0.9524620745      -37.1390784856
        0.7837607116        0.9674434444      -36.0728326719
        0.7837607116        0.9824248143      -34.3031665568
        0.7837607116        0.9974061841      -31.8216444416
        0.7837607116        1.0123875540      -28.7019036688
        0.7837607116        1.0273689239      -25.0953234362
        0.7837607116        1.0423502937      -21.2127175938
        0.7837607116        1.0573316636      -17.2937390477
        0.7837607116        1.0723130335      -13.5702163644
        0.7837607116        1.0872944033      -10.2320824100
        0.7837607116        1.1022757732       -7.4038987334
        0.7837607116        1.1172571431       -5.1366742935
        0.7837607116        1.1322385129       -3.4149847460
        0.7837607116        1.1472198828       -2.1750537274
        0.7837607116        1.1622012527       -1.3271250277
        0.7837607116        1.1771826225       -0.7758282813
        0.7837607116        1.1921639924       -0.4346329322
        0.7837607116        1.2071453623       -0.2333970818
        0.7837607116        1.2221267322       -0.1201706857
        0.7837607116        1.2371081020       -0.0593364310
        0.7837607116        1.2520894719       -0.0280990443
        0.7837607116        1.2670708418       -0.0127595922
        0.7837607116        1.2820522116       -0.0055534604
        0.7837607116        1.2970335815       -0.0023150762
        0.7837607116        1.3120149514       -0.0009235938
        0.7837607116        1.3269963212       -0.0003523247
        0.7837607116        1.3419776911       -0.0001284342
        0.7837607116        1.3569590610       -0.0000447250
        0.7837607116        1.3719404308       -0.0000148845
        0.7837607116        1.3869218007       -0.0000047340
        0.7837607116        1.4019031706       -0.0000014394
        0.7837607116        1.4168845404        0.0000000000
        0.7837607116        1.4318659103        0.0000000000
        0.7837607116        1.4468472802        0.0000000000
        0.7837607116        1.4618286501        0.0000000000
        0.7837607116        1.4768100199        0.0000000000
        0.7837607116        1.4917913898        0.0000000000
        0.7837607116        1.5067727597        0.0000000000
        0.7837607116        1.5217541295        0.0000000000
        0.7837607116        1.5367354994        0.0000000000
        0.7837607116        1.5517168693        0.0000000000
        0.7837607116        1.5666982391        0.0000000000
        0.7837607116        1.5816796090        0.0000000000

        0.8001928042        0.0985239920        0.0000000000
        0.8001928042        0.1135053619        0.0000000000
        0.8001928042        0.1284867317        0.0000000000
        0.8001928042        0.1434681016        0.0000000000
        0.8001928042        0.1584494715        0.0000000000
        0.8001928042        0.1734308413        0.0000000000
        0.8001928042        0.1884122112       -0.0000025972
        0.8001928042        0.2033935811       -0.0000083635
        0.8001928042        0.2183749509       -0.0000258196
        0.8001928042        0.2333563208       -0.0000764803
        0.8001928042        0.2483376907       -0.0002173854
        0.8001928042        0.2633190606       -0.0005928987
        0.8001928042        0.2783004304       -0.0015512301
        0.8001928042        0.2932818003       -0.0038914403
        0.8001928042        0.3082631702       -0.0093546248
        0.8001928042        0.3232445400       -0.0215345958
        0.8001928042        0.3382259099       -0.0474385343
        0.8001928042        0.3532072798       -0.0999283155
        0.8001928042        0.3681886496       -0.2011385229
        0.8001928042        0.3831700195       -0.3866091824
        0.8001928042        0.3981513894       -0.7092567875
        0.8001928042        0.4131327592       -1.2415474463
        0.8001928042        0.4281141291       -2.0736532310
        0.8001928042        0.4430954990       -3.3054626788
        0.8001928042        0.4580768688       -5.0315397806
        0.8001928042        0.4730582387       -7.3205458244
        0.8001928042        0.4880396086      -10.1935698669
        0.8001928042        0.5030209785      -13.6078187646
        0.8001928042        0.5180023483      -17.4516594226
        0.8001928042        0.5329837182      -21.5536009692
        0.8001928042        0.5479650881      -25.7028400203
        0.8001928042        0.5629464579      -29.6752224995
        0.8001928042        0.5779278278      -33.2581792803
        0.8001928042        0.5929091977      -36.2713155968
        0.8001928042        0.6078905675      -38.5832381281
        0.8001928042        0.6228719374      -40.1264868174
        0.8001928042        0.6378533073      -40.9096882638
        0.8001928042        0.6528346771      -41.0214996800
        0.8001928042        0.6678160470      -40.6192694149
        0.8001928042        0.6827974169      -39.8998752946
        0.8001928042        0.6977787867      -39.0591570146
        0.8001928042        0.7127601566      -38.2535187972
        0.8001928042        0.7277415265      -37.5770607192
        0.8001928042        0.7427228964      -37.0599732591
        0.8001928042        0.7577042662      -36.6842696521
        0.8001928042        0.7726856361      -36.4072432949
        0.8001928042        0.7876670060      -36.1835144172
        0.8001928042        0.8026483758      -35.9809178532
        0.8001928042        0.8176297457      -35.7896276818
        0.8001928042        0.8326111156      -35.6250187511
        0.8001928042        0.8475924854      -35.5234205366
        0.8001928042        0.8625738553      -35.5294455098
        0.8001928042        0.8775552252      -35.6765085311
        0.8001928042        0.8925365950      -35.9668589674
        0.8001928042        0.9075179649      -36.3591208341
        0.8001928042        0.9224993348      -36.7673609944
        0.8001928042        0.9374807046      -37.0693258445
        0.8001928042        0.9524620745      -37.1187690497
        0.8001928042        0.9674434444      -36.7598216403
        0.8001928042        0.9824248143      -35.8457627695
        0.8001928042        0.9974061841      -34.2644594399
        0.8001928042        1.0123875540      -31.9672638090
        0.8001928042        1.0273689239      -28.9920980271
        0.8001928042        1.0423502937      -25.4702248528
        0.8001928042        1.0573316636      -21.6110737063
        0.8001928042        1.0723130335      -17.6675461068
        0.8001928042        1.0872944033      -13.8913220605
        0.8001928042        1.1022757732      -10.4908965795
        0.8001928042        1.1172571431       -7.6034044076
        0.8001928042        1.1322385129       -5.2857379637
        0.8001928042        1.1472198828       -3.5236320444
        0.8001928042        1.1622012527       -2.2522814901
        0.8001928042        1.1771826225       -1.3804198889
        0.8001928042        1.1921639924       -0.8113307867
        0.8001928042        1.2071453623       -0.4573416773
        0.8001928042        1.2221267322       -0.2472798990
        0.8001928042        1.2371081020       -0.1282468869
        0.8001928042        1.2520894719       -0.0637876840
        0.8001928042        1.2670708418       -0.0304140080
        0.8001928042        1.2820522116       -0.0138921963
        0.8001928042        1.2970335815       -0.0060741082
        0.8001928042        1.3120149514       -0.0025402576
        0.8001928042        1.3269963212       -0.0010155614
        0.8001928042        1.3419776911       -0.0003880301
        0.8001928042        1.3569590610       -0.0001417129
        0.8001928042        1.3719404308       -0.0000494994
        0.8001928042        1.3869218007       -0.0000165435
        0.8001928042        1.4019031706       -0.0000052930
        0.8001928042        1.4168845404       -0.0000016215
        0.8001928042        1.4318659103        0.0000000000
        0.8001928042        1.4468472802        0.0000000000
        0.8001928042        1.4618286501        0.0000000000
        0.8001928042        1.4768100199        0.0000000000
        0.8001928042        1.4917913898        0.0000000000
        0.8001928042        1.5067727597        0.0000000000
        0.8001928042        1.5217541295        0.0000000000
        0.8001928042        1.5367354994        0.0000000000
        0.8001928042        1.5517168693        0.0000000000
        0.8001928042        1.5666982391        0.0000000000
        0.8001928042        1.5816796090        0.0000000000

        0.8166248968        0.0985239920        0.0000000000
        0.8166248968        0.1135053619        0.0000000000
        0.8166248968        0.1284867317        0.0000000000
        0.8166248968        0.1434681016        0.0000000000
        0.8166248968        0.1584494715        0.0000000000
        0.8166248968        0.1734308413        0.0000000000
        0.8166248968        0.1884122112        0.0000000000
        0.8166248968        0.2033935811       -0.0000023020
        0.8166248968        0.2183749509       -0.0000074854
        0.8166248968        0.2333563208       -0.0000233545
        0.8166248968        0.2483376907       -0.0000699010
        0.8166248968        0.2633190606       -0.0002006733
        0.8166248968        0.2783004304       -0.0005523389
        0.8166248968        0.2932818003       -0.0014566939
        0.8166248968        0.3082631702       -0.0036784953
        0.8166248968        0.3232445400       -0.0088875213
        0.8166248968        0.3382259099       -0.0205285354
        0.8166248968        0.3532072798       -0.0452970432
        0.8166248968        0.3681886496       -0.0954161295
        0.8166248968        0.3831700195       -0.1917717162
        0.8166248968        0.3981513894       -0.3676361205
        0.8166248968        0.4131327592       -0.6721851466
        0.8166248968        0.4281141291       -1.1724105262
        0.8166248968        0.4430954990       -1.9516281150
        0.8166248968        0.4580768688       -3.1029632621
        0.8166248968        0.4730582387       -4.7172313800
        0.8166248968        0.4880396086       -6.8664035809
        0.8166248968        0.5030209785       -9.5856972512
        0.8166248968        0.5180023483      -12.8583226162
        0.8166248968        0.5329837182      -16.6064578548
        0.8166248968        0.5479650881      -20.6904056897
        0.8166248968        0.5629464579      -24.9161596608
        0.8166248968        0.5779278278      -29.0508061821
        0.8166248968        0.5929091977      -32.8454152000
        0.8166248968        0.6078905675      -36.0652101011
        0.8166248968        0.6228719374      -38.5251711342
        0.8166248968        0.6378533073      -40.1251181265
        0.8166248968        0.6528346771      -40.8736248997
        0.8166248968        0.6678160470      -40.8891142086
        0.8166248968        0.6827974169      -40.3726355031
        0.8166248968        0.6977787867      -39.5586726776
        0.8166248968        0.7127601566      -38.6609833353
        0.8166248968        0.7277415265      -37.8326414294
        0.8166248968        0.7427228964      -37.1516331581
        0.8166248968        0.7577042662      -36.6309862228
        0.8166248968        0.7726856361      -36.2431200164
        0.8166248968        0.7876670060      -35.9460350887
        0.8166248968        0.8026483758      -35.7029932865
        0.8166248968        0.8176297457      -35.4932407142
        0.8166248968        0.8326111156      -35.3151564734
        0.8166248968        0.8475924854      -35.1838028283
        0.8166248968        0.8625738553      -35.1240452426
        0.8166248968        0.8775552252      -35.1606652428
        0.8166248968        0.8925365950      -35.3082610495
        0.8166248968        0.9075179649      -35.5637634003
        0.8166248968        0.9224993348      -35.9016688024
        0.8166248968        0.9374807046      -36.2691084082
        0.8166248968        0.9524620745      -36.5788517206
        0.8166248968        0.9674434444      -36.7038543837
        0.8166248968        0.9824248143      -36.4820097230
        0.8166248968        0.9974061841      -35.7384121097
        0.8166248968        1.0123875540      -34.3239640659
        0.8166248968        1.0273689239      -32.1590330084
        0.8166248968        1.0423502937      -29.2658876042
        0.8166248968        1.0573316636      -25.7767325291
        0.8166248968        1.0723130335      -21.9132598602
        0.8166248968        1.0872944033      -17.9440727188
        0.8166248968        1.1022757732      -14.1335959076
        0.8166248968        1.1172571431      -10.6975334710
        0.8166248968        1.1322385129       -7.7756694130
        0.8166248968        1.1472198828       -5.4254626551
        0.8166248968        1.1622012527       -3.6330519535
        0.8166248968        1.1771826225       -2.3344548973
        0.8166248968        1.1921639924       -1.4393239942
        0.8166248968        1.2071453623       -0.8514991502
        0.8166248968        1.2221267322       -0.4833183976
        0.8166248968        1.2371081020       -0.2631564623
        0.8166248968        1.2520894719       -0.1373862742
        0.8166248968        1.2670708418       -0.0687301762
        0.8166248968        1.2820522116       -0.0329228984
        0.8166248968        1.2970335815       -0.0150895427
        0.8166248968        1.3120149514       -0.0066137149
        0.8166248968        1.3269963212       -0.0027714323
        0.8166248968        1.3419776911       -0.0011104741
        0.8166248968        1.3569590610       -0.0004256430
        0.8166248968        1.3719404308       -0.0001561716
        0.8166248968        1.3869218007       -0.0000548775
        0.8166248968        1.4019031706       -0.0000184745
        0.8166248968        1.4168845404       -0.0000059578
        0.8166248968        1.4318659103       -0.0000018402
        0.8166248968        1.4468472802        0.0000000000
        0.8166248968        1.4618286501        0.0000000000
        0.8166248968        1.4768100199        0.0000000000
        0.8166248968        1.4917913898        0.0000000000
        0.8166248968        1.5067727597        0.0000000000
        0.8166248968        1.5217541295        0.0000000000
        0.8166248968        1.5367354994        0.0000000000
        0.8166248968        1.5517168693        0.0000000000
        0.8166248968        1.5666982391        0.0000000000
        0.8166248968        1.5816796090        0.0000000000

        0.8330569894        0.0985239920        0.0000000000
        0.8330569894        0.1135053619        0.0000000000
        0.8330569894        0.1284867317        0.0000000000
        0.8330569894        0.1434681016        0.0000000000
        0.8330569894        0.1584494715        0.0000000000
        0.8330569894        0.1734308413        0.0000000000
        0.8330569894        0.1884122112        0.0000000000
        0.8330569894        0.2033935811        0.0000000000
        0.8330569894        0.2183749509       -0.0000020649
        0.8330569894        0.2333563208       -0.0000067879
        0.8330569894        0.2483376907       -0.0000213933
        0.8330569894        0.2633190606       -0.0000646284
        0.8330569894        0.2783004304       -0.0001870483
        0.8330569894        0.2932818003       -0.0005182818
        0.8330569894        0.3082631702       -0.0013737613
        0.8330569894        0.3232445400       -0.0034804444
        0.8330569894        0.3382259099       -0.0084215757
        0.8330569894        0.3532072798       -0.0194483099
        0.8330569894        0.3681886496       -0.0428415101
        0.8330569894        0.3831700195       -0.0899906010
        0.8330569894        0.3981513894       -0.1802350577
        0.8330569894        0.4131327592       -0.3442418198
        0.8330569894        0.4281141291       -0.6272742029
        0.8330569894        0.4430954990       -1.0912459324
        0.8330569894        0.4580768688       -1.8141510401
        0.8330569894        0.4730582387       -2.8855467232
        0.8330569894        0.4880396086       -4.3973546988
        0.8330569894        0.5030209785       -6.4302226455
        0.8330569894        0.5180023483       -9.0367613264
        0.8330569894        0.5329837182      -12.2238846768
        0.8330569894        0.5479650881      -15.9371681151
        0.8330569894        0.5629464579      -20.0507016956
        0.8330569894        0.5779278278      -24.3663794685
        0.8330569894        0.5929091977      -28.6266253474
        0.8330569894        0.6078905675      -32.5433550432
        0.8330569894        0.6228719374      -35.8423117748
        0.8330569894        0.6378533073      -38.3153920057
        0.8330569894        0.6528346771      -39.8663711050
        0.8330569894        0.6678160470      -40.5325644368
        0.8330569894        0.6827974169      -40.4710173894
        0.8330569894        0.6977787867      -39.9119861139
        0.8330569894        0.7127601566      -39.0971268843
        0.8330569894        0.7277415265      -38.2257106796
        0.8330569894        0.7427228964      -37.4259282503
        0.8330569894        0.7577042662      -36.7548224867
        0.8330569894        0.7726856361      -36.2181375101
        0.8330569894        0.7876670060      -35.7962583541
        0.8330569894        0.8026483758      -35.4648909771
        0.8330569894        0.8176297457      -35.2057264688
        0.8330569894        0.8326111156      -35.0085583770
        0.8330569894        0.8475924854      -34.8692200109
        0.8330569894        0.8625738553      -34.7871892693
        0.8330569894        0.8775552252      -34.7647655670
        0.8330569894        0.8925365950      -34.8079664640
        0.8330569894        0.9075179649      -34.9275506622
        0.8330569894        0.9224993348      -35.1364880165
        0.8330569894        0.9374807046      -35.4394682570
        0.8330569894        0.9524620745      -35.8134214167
        0.8330569894        0.9674434444      -36.1853521379
        0.8330569894        0.9824248143      -36.4201661105
        0.8330569894        0.9974061841      -36.3305836342
        0.8330569894        1.0123875540      -35.7123019889
        0.8330569894        1.0273689239      -34.3952264544
        0.8330569894        1.0423502937      -32.2931633918
        0.8330569894        1.0573316636      -29.4342525516
        0.8330569894        1.0723130335      -25.9619474935
        0.8330569894        1.0872944033      -22.1073032058
        0.8330569894        1.1022757732      -18.1427126271
        0.8330569894        1.1172571431      -14.3315936893
        0.8330569894        1.1322385129      -10.8871721327
        0.8330569894        1.1472198828       -7.9482896872
        0.8330569894        1.1622012527       -5.5739864043
        0.8330569894        1.1771826225       -3.7536730278
        0.8330569894        1.1921639924       -2.4269130827
        0.8330569894        1.2071453623       -1.5061725096
        0.8330569894        1.2221267322       -0.8970073046
        0.8330569894        1.2371081020       -0.5124184295
        0.8330569894        1.2520894719       -0.2806013388
        0.8330569894        1.2670708418       -0.1471873711
        0.8330569894        1.2820522116       -0.0739018108
        0.8330569894        1.2970335815       -0.0354981816
        0.8330569894        1.3120149514       -0.0163085147
        0.8330569894        1.3269963212       -0.0071666578
        0.8330569894        1.3419776911       -0.0030135319
        0.8330569894        1.3569590610       -0.0012131766
        0.8330569894        1.3719404308       -0.0004678385
        0.8330569894        1.3869218007       -0.0001728706
        0.8330569894        1.4019031706       -0.0000612081
        0.8330569894        1.4168845404       -0.0000207579
        0.8330569894        1.4318659103       -0.0000067396
        0.8330569894        1.4468472802       -0.0000020937
        0.8330569894        1.4618286501        0.0000000000
        0.8330569894        1.4768100199        0.0000000000
        0.8330569894        1.4917913898        0.0000000000
        0.8330569894        1.5067727597        0.0000000000
        0.8330569894        1.5217541295        0.0000000000
        0.8330569894        1.5367354994        0.0000000000
        0.8330569894        1.5517168693        0.0000000000
        0.8330569894        1.5666982391        0.0000000000
        0.8330569894        1.5816796090        0.0000000000

        0.8494890819        0.0985239920        0.0000000000
        0.8494890819        0.1135053619        0.0000000000
        0.8494890819        0.1284867317        0.0000000000
        0.8494890819        0.1434681016        0.0000000000
        0.8494890819        0.1584494715        0.0000000000
        0.8494890819        0.1734308413        0.0000000000
        0.8494890819        0.1884122112        0.0000000000
        0.8494890819        0.2033935811        0.0000000000
        0.8494890819        0.2183749509        0.0000000000
        0.8494890819        0.2333563208       -0.0000018772
        0.8494890819        0.2483376907       -0.0000062288
        0.8494890819        0.2633190606       -0.0000197913
        0.8494890819        0.2783004304       -0.0000601886
        0.8494890819        0.2932818003       -0.0001750676
        0.8494890819        0.3082631702       -0.0004866075
        0.8494890819        0.3232445400       -0.0012914832
        0.8494890819        0.3382259099       -0.0032706418
        0.8494890819        0.3532072798       -0.0078989915
        0.8494890819        0.3681886496       -0.0181870254
        0.8494890819        0.3831700195       -0.0399176254
        0.8494890819        0.3981513894       -0.0835319821
        0.8494890819        0.4131327592       -0.1667275970
        0.8494890819        0.4281141291       -0.3176257550
        0.8494890819        0.4430954990       -0.5780456212
        0.8494890819        0.4580768688       -1.0060409779
        0.8494890819        0.4730582387       -1.6765156252
        0.8494890819        0.4880396086       -2.6785534783
        0.8494890819        0.5030209785       -4.1081888047
        0.8494890819        0.5180023483       -6.0558050702
        0.8494890819        0.5329837182       -8.5882931273
        0.8494890819        0.5479650881      -11.7275784893
        0.8494890819        0.5629464579      -15.4290621725
        0.8494890819        0.5779278278      -19.5656035701
        0.8494890819        0.5929091977      -23.9242370446
        0.8494890819        0.6078905675      -28.2225869380
        0.8494890819        0.6228719374      -32.1482002166
        0.8494890819        0.6378533073      -35.4159218194
        0.8494890819        0.6528346771      -37.8283015105
        0.8494890819        0.6678160470      -39.3178450841
        0.8494890819        0.6827974169      -39.9538045755
        0.8494890819        0.6977787867      -39.9104477643
        0.8494890819        0.7127601566      -39.4107410239
        0.8494890819        0.7277415265      -38.6687468193
        0.8494890819        0.7427228964      -37.8508027330
        0.8494890819        0.7577042662      -37.0633610470
        0.8494890819        0.7726856361      -36.3624182380
        0.8494890819        0.7876670060      -35.7722422206
        0.8494890819        0.8026483758      -35.3014829672
        0.8494890819        0.8176297457      -34.9506532008
        0.8494890819        0.8326111156      -34.7121977744
        0.8494890819        0.8475924854      -34.5687599711
        0.8494890819        0.8625738553      -34.4949955339
        0.8494890819        0.8775552252      -34.4648365549
        0.8494890819        0.8925365950      -34.4622886032
        0.8494890819        0.9075179649      -34.4911808523
        0.8494890819        0.9224993348      -34.5778702176
        0.8494890819        0.9374807046      -34.7614043267
        0.8494890819        0.9524620745      -35.0697459294
        0.8494890819        0.9674434444      -35.4883110141
        0.8494890819        0.9824248143      -35.9342992408
        0.8494890819        0.9974061841      -36.2514070709
        0.8494890819        1.0123875540      -36.2322057335
        0.8494890819        1.0273689239      -35.6633973021
        0.8494890819        1.0423502937      -34.3792052825
        0.8494890819        1.0573316636      -32.3053102632
        0.8494890819        1.0723130335      -29.4803267673
        0.8494890819        1.0872944033      -26.0504258061
        0.8494890819        1.1022757732      -22.2410542313
        0.8494890819        1.1172571431      -18.3149718467
        0.8494890819        1.1322385129      -14.5274515325
        0.8494890819        1.1472198828      -11.0883679786
        0.8494890819        1.1622012527       -8.1380903089
        0.8494890819        1.1771826225       -5.7401835104
        0.8494890819        1.1921639924       -3.8895269964
        0.8494890819        1.2071453623       -2.5307683191
        0.8494890819        1.2221267322       -1.5803930414
        0.8494890819        1.2371081020       -0.9465587151
        0.8494890819        1.2520894719       -0.5433406224
        0.8494890819        1.2670708418       -0.2986900860
        0.8494890819        1.2820522116       -0.1571612961
        0.8494890819        1.2970335815       -0.0791257514
        0.8494890819        1.3120149514       -0.0381194633
        0.8494890819        1.3269963212       -0.0175775960
        0.8494890819        1.3419776911       -0.0077615526
        0.8494890819        1.3569590610       -0.0032832350
        0.8494890819        1.3719404308       -0.0013308732
        0.8494890819        1.3869218007       -0.0005169418
        0.8494890819        1.4019031706       -0.0001923450
        0.8494890819        1.4168845404       -0.0000685145
        0.8494890819        1.4318659103       -0.0000233485
        0.8494890819        1.4468472802       -0.0000076071
        0.8494890819        1.4618286501       -0.0000023653
        0.8494890819        1.4768100199        0.0000000000
        0.8494890819        1.4917913898        0.0000000000
        0.8494890819        1.5067727597        0.0000000000
        0.8494890819        1.5217541295        0.0000000000
        0.8494890819        1.5367354994        0.0000000000
        0.8494890819        1.5517168693        0.0000000000
        0.8494890819        1.5666982391        0.0000000000
        0.8494890819        1.5816796090        0.0000000000

        0.8659211745        0.0985239920        0.0000000000
        0.8659211745        0.1135053619        0.0000000000
        0.8659211745        0.1284867317        0.0000000000
        0.8659211745        0.1434681016        0.0000000000
        0.8659211745        0.1584494715        0.0000000000
        0.8659211745        0.1734308413        0.0000000000
        0.8659211745        0.1884122112        0.0000000000
        0.8659211745        0.2033935811        0.0000000000
        0.8659211745        0.2183749509        0.0000000000
        0.8659211745        0.2333563208        0.0000000000
        0.8659211745        0.2483376907       -0.0000017234
        0.8659211745        0.2633190606       -0.0000057561
        0.8659211745        0.2783004304       -0.0000183792
        0.8659211745        0.2932818003       -0.0000560642
        0.8659211745        0.3082631702       -0.0001632505
        0.8659211745        0.3232445400       -0.0004534688
        0.8659211745        0.3382259099       -0.0012010167
        0.8659211745        0.3532072798       -0.0030319014
        0.8659211745        0.3681886496       -0.0072948594
        0.8659211745        0.3831700195       -0.0167314029
        0.8659211745        0.3981513894       -0.0365970326
        0.8659211745        0.4131327592       -0.0763907148
        0.8659211745        0.4281141291       -0.1522953254
        0.8659211745        0.4430954990       -0.2902841648
        0.8659211745        0.4580768688       -0.5295829983
        0.8659211745        0.4730582387       -0.9257906778
        0.8659211745        0.4880396086       -1.5524923251
        0.8659211745        0.5030209785       -2.4997572308
        0.8659211745        0.5180023483       -3.8677054012
        0.8659211745        0.5329837182       -5.7536381031
        0.8659211745        0.5479650881       -8.2323422896
        0.8659211745        0.5629464579      -11.3312706820
        0.8659211745        0.5779278278      -15.0052855326
        0.8659211745        0.5929091977      -19.1188826151
        0.8659211745        0.6078905675      -23.4456228189
        0.8659211745        0.6228719374      -27.6923709530
        0.8659211745        0.6378533073      -31.5481934842
        0.8659211745        0.6528346771      -34.7462814751
        0.8659211745        0.6678160470      -37.1183230283
        0.8659211745        0.6827974169      -38.6213396945
        0.8659211745        0.6977787867      -39.3286041426
        0.8659211745        0.7127601566      -39.3923134626
        0.8659211745        0.7277415265      -38.9963405122
        0.8659211745        0.7427228964      -38.3172401849
        0.8659211745        0.7577042662      -37.5030469759
        0.8659211745        0.7726856361      -36.6688038315
        0.8659211745        0.7876670060      -35.9008114546
        0.8659211745        0.8026483758      -35.2606574121
        0.8659211745        0.8176297457      -34.7844621191
        0.8659211745        0.8326111156      -34.4791888713
        0.8659211745        0.8475924854      -34.3218731127
        0.8659211745        0.8625738553      -34.2666409482
        0.8659211745        0.8775552252      -34.2597925983
        0.8659211745        0.8925365950      -34.2587476574
        0.8659211745        0.9075179649      -34.2485747818
        0.8659211745        0.9224993348      -34.2497528834
        0.8659211745        0.9374807046      -34.3120190061
        0.8659211745        0.9524620745      -34.4925703393
        0.8659211745        0.9674434444      -34.8232728829
        0.8659211745        0.9824248143      -35.2784842809
        0.8659211745        0.9974061841      -35.7576747208
        0.8659211745        1.0123875540      -36.0922080890
        0.8659211745        1.0273689239      -36.0757081924
        0.8659211745        1.0423502937      -35.5082745610
        0.8659211745        1.0573316636      -34.2410937936
        0.8659211745        1.0723130335      -32.2100512646
        0.8659211745        1.0872944033      -29.4517929899
        0.8659211745        1.1022757732      -26.1002604693
        0.8659211745        1.1172571431      -22.3650901388
        0.8659211745        1.1322385129      -18.4962512606
        0.8659211745        1.1472198828      -14.7424181563
        0.8659211745        1.1622012527      -11.3127252109
        0.8659211745        1.1771826225       -8.3508113903
        0.8659211745        1.1921639924       -5.9258579567
        0.8659211745        1.2071453623       -4.0395145565
        0.8659211745        1.2221267322       -2.6431706159
        0.8659211745        1.2371081020       -1.6587408757
        0.8659211745        1.2520894719       -0.9975728047
        0.8659211745        1.2670708418       -0.5745771955
        0.8659211745        1.2820522116       -0.3168321123
        0.8659211745        1.2970335815       -0.1672467083
        0.8659211745        1.3120149514       -0.0845311981
        0.8659211745        1.3269963212       -0.0409217567
        0.8659211745        1.3419776911       -0.0189807545
        0.8659211745        1.3569590610       -0.0084367194
        0.8659211745        1.3719404308       -0.0035934110
        0.8659211745        1.3869218007       -0.0014661056
        0.8659211745        1.4019031706       -0.0005726747
        0.8659211745        1.4168845404       -0.0002140058
        0.8659211745        1.4318659103       -0.0000764583
        0.8659211745        1.4468472802       -0.0000261000
        0.8659211745        1.4618286501       -0.0000085037
        0.8659211745        1.4768100199       -0.0000026430
        0.8659211745        1.4917913898        0.0000000000
        0.8659211745        1.5067727597        0.0000000000
        0.8659211745        1.5217541295        0.0000000000
        0.8659211745        1.5367354994        0.0000000000
        0.8659211745        1.5517168693        0.0000000000
        0.8659211745        1.5666982391        0.0000000000
        0.8659211745        1.5816796090        0.0000000000

        0.8823532671        0.0985239920        0.0000000000
        0.8823532671        0.1135053619        0.0000000000
        0.8823532671        0.1284867317        0.0000000000
        0.8823532671        0.1434681016        0.0000000000
        0.8823532671        0.1584494715        0.0000000000
        0.8823532671        0.1734308413        0.0000000000
        0.8823532671        0.1884122112        0.0000000000
        0.8823532671        0.2033935811        0.0000000000
        0.8823532671        0.2183749509        0.0000000000
        0.8823532671        0.2333563208        0.0000000000
        0.8823532671        0.2483376907        0.0000000000
        0.8823532671        0.2633190606       -0.0000015871
        0.8823532671        0.2783004304       -0.0000053170
        0.8823532671        0.2932818003       -0.0000169954
        0.8823532671        0.3082631702       -0.0000517999
        0.8823532671        0.3232445400       -0.0001504847
        0.8823532671        0.3382259099       -0.0004166251
        0.8823532671        0.3532072798       -0.0010991483
        0.8823532671        0.3681886496       -0.0027639096
        0.8823532671        0.3831700195       -0.0066273684
        0.8823532671        0.3981513894       -0.0151633796
        0.8823532671        0.4131327592       -0.0331324801
        0.8823532671        0.4281141291       -0.0692049393
        0.8823532671        0.4430954990       -0.1383236421
        0.8823532671        0.4580768688       -0.2648364276
        0.8823532671        0.4730582387       -0.4861698548
        0.8823532671        0.4880396086       -0.8563837859
        0.8823532671        0.5030209785       -1.4483653582
        0.8823532671        0.5180023483       -2.3528242915
        0.8823532671        0.5329837182       -3.6719060074
        0.8823532671        0.5479650881       -5.5055370003
        0.8823532671        0.5629464579       -7.9300250264
        0.8823532671        0.5779278278      -10.9712893309
        0.8823532671        0.5929091977      -14.5790783834
        0.8823532671        0.6078905675      -18.6120097448
        0.8823532671        0.6228719374      -22.8433510411
        0.8823532671        0.6378533073      -26.9918062227
        0.8823532671        0.6528346771      -30.7712386898
        0.8823532671        0.6678160470      -33.9437285484
        0.8823532671        0.6827974169      -36.3582022607
        0.8823532671        0.6977787867      -37.9641111552
        0.8823532671        0.7127601566      -38.8014235462
        0.8823532671        0.7277415265      -38.9768410196
        0.8823532671        0.7427228964      -38.6374816080
        0.8823532671        0.7577042662      -37.9488645540
        0.8823532671        0.7726856361      -37.0782034162
        0.8823532671        0.7876670060      -36.1802187488
        0.8823532671        0.8026483758      -35.3824984317
        0.8823532671        0.8176297457      -34.7706764740
        0.8823532671        0.8326111156      -34.3779859616
        0.8823532671        0.8475924854      -34.1852367804
        0.8823532671        0.8625738553      -34.1339151523
        0.8823532671        0.8775552252      -34.1491385507
        0.8823532671        0.8925365950      -34.1651630409
        0.8823532671        0.9075179649      -34.1461455546
        0.8823532671        0.9224993348      -34.0970258917
        0.8823532671        0.9374807046      -34.0612436603
        0.8823532671        0.9524620745      -34.1039781034
        0.8823532671        0.9674434444      -34.2837041403
        0.8823532671        0.9824248143      -34.6205349241
        0.8823532671        0.9974061841      -35.0730444500
        0.8823532671        1.0123875540      -35.5325978342
        0.8823532671        1.0273689239      -35.8369301255
        0.8823532671        1.0423502937      -35.7978227871
        0.8823532671        1.0573316636      -35.2351416649
        0.8823532671        1.0723130335      -34.0107369173
        0.8823532671        1.0872944033      -32.0573690733
        0.8823532671        1.1022757732      -29.3977291764
        0.8823532671        1.1172571431      -26.1480145611
        0.8823532671        1.1322385129      -22.5024169789
        0.8823532671        1.1472198828      -18.7003833931
        0.8823532671        1.1622012527      -14.9850584535
        0.8823532671        1.1771826225      -11.5646484948
        0.8823532671        1.1921639924       -8.5863826632
        0.8823532671        1.2071453623       -6.1269569381
        0.8823532671        1.2221267322       -4.1975605529
        0.8823532671        1.2371081020       -2.7584255138
        0.8823532671        1.2520894719       -1.7374385838
        0.8823532671        1.2670708418       -1.0484041692
        0.8823532671        1.2820522116       -0.6059489064
        0.8823532671        1.2970335815       -0.3354746928
        0.8823532671        1.3120149514       -0.1779480664
        0.8823532671        1.3269963212       -0.0904549755
        0.8823532671        1.3419776911       -0.0440673752
        0.8823532671        1.3569590610       -0.0205727682
        0.8823532671        1.3719404308       -0.0092002713
        0.8823532671        1.3869218007       -0.0039391074
        0.8823532671        1.4019031706       -0.0016136075
        0.8823532671        1.4168845404       -0.0006319814
        0.8823532671        1.4318659103       -0.0002365158
        0.8823532671        1.4468472802       -0.0000845371
        0.8823532671        1.4618286501       -0.0000288385
        0.8823532671        1.4768100199       -0.0000093850
        0.8823532671        1.4917913898       -0.0000029132
        0.8823532671        1.5067727597        0.0000000000
        0.8823532671        1.5217541295        0.0000000000
        0.8823532671        1.5367354994        0.0000000000
        0.8823532671        1.5517168693        0.0000000000
        0.8823532671        1.5666982391        0.0000000000
        0.8823532671        1.5816796090        0.0000000000

        0.8987853597        0.0985239920        0.0000000000
        0.8987853597        0.1135053619        0.0000000000
        0.8987853597        0.1284867317        0.0000000000
        0.8987853597        0.1434681016        0.0000000000
        0.8987853597        0.1584494715        0.0000000000
        0.8987853597        0.1734308413        0.0000000000
        0.8987853597        0.1884122112        0.0000000000
        0.8987853597        0.2033935811        0.0000000000
        0.8987853597        0.2183749509        0.0000000000
        0.8987853597        0.2333563208        0.0000000000
        0.8987853597        0.2483376907        0.0000000000
        0.8987853597        0.2633190606        0.0000000000
        0.8987853597        0.2783004304       -0.0000014557
        0.8987853597        0.2932818003       -0.0000048713
        0.8987853597        0.3082631702       -0.0000155293
        0.8987853597        0.3232445400       -0.0000471599
        0.8987853597        0.3382259099       -0.0001364615
        0.8987853597        0.3532072798       -0.0003762990
        0.8987853597        0.3681886496       -0.0009893962
        0.8987853597        0.3831700195       -0.0024820832
        0.8987853597        0.3981513894       -0.0059462279
        0.8987853597        0.4131327592       -0.0136163198
        0.8987853597        0.4281141291       -0.0298331733
        0.8987853597        0.4430954990       -0.0625995399
        0.8987853597        0.4580768688       -0.1259025407
        0.8987853597        0.4730582387       -0.2428710737
        0.8987853597        0.4880396086       -0.4495700622
        0.8987853597        0.5030209785       -0.7987632743
        0.8987853597        0.5180023483       -1.3623204513
        0.8987853597        0.5329837182       -2.2302487028
        0.8987853597        0.5479650881       -3.5039375200
        0.8987853597        0.5629464579       -5.2816976399
        0.8987853597        0.5779278278       -7.6366662105
        0.8987853597        0.5929091977      -10.5907283130
        0.8987853597        0.6078905675      -14.0920495851
        0.8987853597        0.6228719374      -18.0055486243
        0.8987853597        0.6378533073      -22.1227686504
        0.8987853597        0.6528346771      -26.1904342622
        0.8987853597        0.6678160470      -29.9494096043
        0.8987853597        0.6827974169      -33.1727052351
        0.8987853597        0.6977787867      -35.6941619150
        0.8987853597        0.7127601566      -37.4252209898
        0.8987853597        0.7277415265      -38.3610736904
        0.8987853597        0.7427228964      -38.5777479572
        0.8987853597        0.7577042662      -38.2202339438
        0.8987853597        0.7726856361      -37.4811341235
        0.8987853597        0.7876670060      -36.5705764000
        0.8987853597        0.8026483758      -35.6810602097
        0.8987853597        0.8176297457      -34.9546081740
        0.8987853597        0.8326111156      -34.4618112113
        0.8987853597        0.8475924854      -34.2001263411
        0.8987853597        0.8625738553      -34.1116623444
        0.8987853597        0.8775552252      -34.1127397909
        0.8987853597        0.8925365950      -34.1242425479
        0.8987853597        0.9075179649      -34.0945594356
        0.8987853597        0.9224993348      -34.0117772248
        0.8987853597        0.9374807046      -33.9043642106
        0.8987853597        0.9524620745      -33.8300295669
        0.8987853597        0.9674434444      -33.8541353802
        0.8987853597        0.9824248143      -34.0231218861
        0.8987853597        0.9974061841      -34.3416093619
        0.8987853597        1.0123875540      -34.7604214459
        0.8987853597        1.0273689239      -35.1774289935
        0.8987853597        1.0423502937      -35.4485019923
        0.8987853597        1.0573316636      -35.4054133374
        0.8987853597        1.0723130335      -34.8797847987
        0.8987853597        1.0872944033      -33.7326689935
        0.8987853597        1.1022757732      -31.8858985925
        0.8987853597        1.1172571431      -29.3465487482
        0.8987853597        1.1322385129      -26.2147645721
        0.8987853597        1.1472198828      -22.6701682225
        0.8987853597        1.1622012527      -18.9403888038
        0.8987853597        1.1771826225      -15.2616203047
        0.8987853597        1.1921639924      -11.8421738315
        0.8987853597        1.2071453623       -8.8366094790
        0.8987853597        1.2221267322       -6.3334236751
        0.8987853597        1.2371081020       -4.3557668700
        0.8987853597        1.2520894719       -2.8725395205
        0.8987853597        1.2670708418       -1.8158553806
        0.8987853597        1.2820522116       -1.1001852794
        0.8987853597        1.2970335815       -0.6389201474
        0.8987853597        1.3120149514       -0.3556825913
        0.8987853597        1.3269963212       -0.1898057576
        0.8987853597        1.3419776911       -0.0970737683
        0.8987853597        1.3569590610       -0.0475625946
        0.8987853597        1.3719404308       -0.0223127852
        0.8987853597        1.3869218007       -0.0100157448
        0.8987853597        1.4019031706       -0.0042990558
        0.8987853597        1.4168845404       -0.0017634729
        0.8987853597        1.4318659103       -0.0006909728
        0.8987853597        1.4468472802       -0.0002585057
        0.8987853597        1.4618286501       -0.0000922964
        0.8987853597        1.4768100199       -0.0000314350
        0.8987853597        1.4917913898       -0.0000102097
        0.8987853597        1.5067727597       -0.0000031598
        0.8987853597        1.5217541295        0.0000000000
        0.8987853597        1.5367354994        0.0000000000
        0.8987853597        1.5517168693        0.0000000000
        0.8987853597        1.5666982391        0.0000000000
        0.8987853597        1.5816796090        0.0000000000

        0.9152174523        0.0985239920        0.0000000000
        0.9152174523        0.1135053619        0.0000000000
        0.9152174523        0.1284867317        0.0000000000
        0.9152174523        0.1434681016        0.0000000000
        0.9152174523        0.1584494715        0.0000000000
        0.9152174523        0.1734308413        0.0000000000
        0.9152174523        0.1884122112        0.0000000000
        0.9152174523        0.2033935811        0.0000000000
        0.9152174523        0.2183749509        0.0000000000
        0.9152174523        0.2333563208        0.0000000000
        0.9152174523        0.2483376907        0.0000000000
        0.9152174523        0.2633190606        0.0000000000
        0.9152174523        0.2783004304        0.0000000000
        0.9152174523        0.2932818003       -0.0000013179
        0.9152174523        0.3082631702       -0.0000043940
        0.9152174523        0.3232445400       -0.0000139488
        0.9152174523        0.3382259099       -0.0000421978
        0.9152174523        0.3532072798       -0.0001216918
        0.9152174523        0.3681886496       -0.0003348257
        0.9152174523        0.3831700195       -0.0008797003
        0.9152174523        0.3981513894       -0.0022091760
        0.9152174523        0.4131327592       -0.0053078858
        0.9152174523        0.4281141291       -0.0122121198
        0.9152174523        0.4430954990       -0.0269254095
        0.9152174523        0.4580768688       -0.0569217936
        0.9152174523        0.4730582387       -0.1154245646
        0.9152174523        0.4880396086       -0.2245429642
        0.9152174523        0.5030209785       -0.4190720688
        0.9152174523        0.5180023483       -0.7502544545
        0.9152174523        0.5329837182       -1.2880915307
        0.9152174523        0.5479650881       -2.1200908598
        0.9152174523        0.5629464579       -3.3441334931
        0.9152174523        0.5779278278       -5.0540925517
        0.9152174523        0.5929091977       -7.3192575417
        0.9152174523        0.6078905675      -10.1618480489
        0.9152174523        0.6228719374      -13.5391438256
        0.9152174523        0.6378533073      -17.3362035974
        0.9152174523        0.6528346771      -21.3717400782
        0.9152174523        0.6678160470      -25.4157221561
        0.9152174523        0.6827974169      -29.2153352707
        0.9152174523        0.6977787867      -32.5263361389
        0.9152174523        0.7127601566      -35.1472398428
        0.9152174523        0.7277415265      -36.9521026264
        0.9152174523        0.7427228964      -37.9147994581
        0.9152174523        0.7577042662      -38.1166210067
        0.9152174523        0.7726856361      -37.7317061552
        0.9152174523        0.7876670060      -36.9908035219
        0.9152174523        0.8026483758      -36.1311842363
        0.9152174523        0.8176297457      -35.3466733771
        0.9152174523        0.8326111156      -34.7534802477
        0.9152174523        0.8475924854      -34.3821769434
        0.9152174523        0.8625738553      -34.1951567473
        0.9152174523        0.8775552252      -34.1185420525
        0.9152174523        0.8925365950      -34.0744982259
        0.9152174523        0.9075179649      -34.0049003232
        0.9152174523        0.9224993348      -33.8843547109
        0.9152174523        0.9374807046      -33.7237036636
        0.9152174523        0.9524620745      -33.5643786029
        0.9152174523        0.9674434444      -33.4638946994
        0.9152174523        0.9824248143      -33.4758026499
        0.9152174523        0.9974061841      -33.6305740229
        0.9152174523        1.0123875540      -33.9229817309
        0.9152174523        1.0273689239      -34.3068782383
        0.9152174523        1.0423502937      -34.6947319122
        0.9152174523        1.0573316636      -34.9605462591
        0.9152174523        1.0723130335      -34.9489590167
        0.9152174523        1.0872944033      -34.4948947844
        0.9152174523        1.1022757732      -33.4539957776
        0.9152174523        1.1172571431      -31.7368109444
        0.9152174523        1.1322385129      -29.3352749605
        0.9152174523        1.1472198828      -26.3319492103
        0.9152174523        1.1622012527      -22.8892131977
        0.9152174523        1.1771826225      -19.2224058397
        0.9152174523        1.1921639924      -15.5644973424
        0.9152174523        1.2071453623      -12.1302677183
        0.9152174523        1.2221267322       -9.0869102384
        0.9152174523        1.2371081020       -6.5363211502
        0.9152174523        1.2520894719       -4.5116953703
        0.9152174523        1.2670708418       -2.9873509729
        0.9152174523        1.2820522116       -1.8971867499
        0.9152174523        1.2970335815       -1.1555182311
        0.9152174523        1.3120149514       -0.6748787129
        0.9152174523        1.3269963212       -0.3778620591
        0.9152174523        1.3419776911       -0.2027226226
        0.9152174523        1.3569590610       -0.1041540079
        0.9152174523        1.3719404308       -0.0512117474
        0.9152174523        1.3869218007       -0.0240826278
        0.9152174523        1.4019031706       -0.0108250791
        0.9152174523        1.4168845404       -0.0046488092
        0.9152174523        1.4318659103       -0.0019066059
        0.9152174523        1.4468472802       -0.0007464959
        0.9152174523        1.4618286501       -0.0002789070
        0.9152174523        1.4768100199       -0.0000993965
        0.9152174523        1.4917913898       -0.0000337747
        0.9152174523        1.5067727597       -0.0000109363
        0.9152174523        1.5217541295       -0.0000033701
        0.9152174523        1.5367354994        0.0000000000
        0.9152174523        1.5517168693        0.0000000000
        0.9152174523        1.5666982391        0.0000000000
        0.9152174523        1.5816796090        0.0000000000

        0.9316495449        0.0985239920        0.0000000000
        0.9316495449        0.1135053619        0.0000000000
        0.9316495449        0.1284867317        0.0000000000
        0.9316495449        0.1434681016        0.0000000000
        0.9316495449        0.1584494715        0.0000000000
        0.9316495449        0.1734308413        0.0000000000
        0.9316495449        0.1884122112        0.0000000000
        0.9316495449        0.2033935811        0.0000000000
        0.9316495449        0.2183749509        0.0000000000
        0.9316495449        0.2333563208        0.0000000000
        0.9316495449        0.2483376907        0.0000000000
        0.9316495449        0.2633190606        0.0000000000
        0.9316495449        0.2783004304        0.0000000000
        0.9316495449        0.2932818003        0.0000000000
        0.9316495449        0.3082631702       -0.0000011730
        0.9316495449        0.3232445400       -0.0000038937
        0.9316495449        0.3382259099       -0.0000123233
        0.9316495449        0.3532072798       -0.0000371990
        0.9316495449        0.3681886496       -0.0001072201
        0.9316495449        0.3831700195       -0.0002953734
        0.9316495449        0.3981513894       -0.0007784819
        0.9316495449        0.4131327592       -0.0019646045
        0.9316495449        0.4281141291       -0.0047505359
        0.9316495449        0.4430954990       -0.0110118912
        0.9316495449        0.4580768688       -0.0244768747
        0.9316495449        0.4730582387       -0.0521760195
        0.9316495449        0.4880396086       -0.1066561918
        0.9316495449        0.5030209785       -0.2090361246
        0.9316495449        0.5180023483       -0.3926844953
        0.9316495449        0.5329837182       -0.7067762667
        0.9316495449        0.5479650881       -1.2183116940
        0.9316495449        0.5629464579       -2.0106733387
        0.9316495449        0.5779278278       -3.1769362009
        0.9316495449        0.5929091977       -4.8072868079
        0.9316495449        0.6078905675       -6.9718103347
        0.9316495449        0.6228719374       -9.7016458986
        0.9316495449        0.6378533073      -12.9721500558
        0.9316495449        0.6528346771      -16.6912885801
        0.9316495449        0.6678160470      -20.6960840062
        0.9316495449        0.6827974169      -24.7603019728
        0.9316495449        0.6977787867      -28.6165799432
        0.9316495449        0.7127601566      -31.9936984732
        0.9316495449        0.7277415265      -34.6640140732
        0.9316495449        0.7427228964      -36.4896820820
        0.9316495449        0.7577042662      -37.4531901362
        0.9316495449        0.7726856361      -37.6603752289
        0.9316495449        0.7876670060      -37.3121479910
        0.9316495449        0.8026483758      -36.6520617908
        0.9316495449        0.8176297457      -35.9065756675
        0.9316495449        0.8326111156      -35.2383724190
        0.9316495449        0.8475924854      -34.7271046606
        0.9316495449        0.8625738553      -34.3787344253
        0.9316495449        0.8775552252      -34.1522923120
        0.9316495449        0.8925365950      -33.9892529234
        0.9316495449        0.9075179649      -33.8362651227
        0.9316495449        0.9224993348      -33.6596553058
        0.9316495449        0.9374807046      -33.4530618229
        0.9316495449        0.9524620745      -33.2378929637
        0.9316495449        0.9674434444      -33.0554636546
        0.9316495449        0.9824248143      -32.9527406476
        0.9316495449        0.9974061841      -32.9674349862
        0.9316495449        1.0123875540      -33.1176684189
        0.9316495449        1.0273689239      -33.3964468911
        0.9316495449        1.0423502937      -33.7670429991
        0.9316495449        1.0573316636      -34.1568469488
        0.9316495449        1.0723130335      -34.4529695009
        0.9316495449        1.0872944033      -34.5068720985
        0.9316495449        1.1022757732      -34.1531236678
        0.9316495449        1.1172571431      -33.2403503692
        0.9316495449        1.1322385129      -31.6658631527
        0.9316495449        1.1472198828      -29.4034734578
        0.9316495449        1.1622012527      -26.5166266262
        0.9316495449        1.1771826225      -23.1534527580
        0.9316495449        1.1921639924      -19.5245495112
        0.9316495449        1.2071453623      -15.8680476307
        0.9316495449        1.2221267322      -12.4098839398
        0.9316495449        1.2371081020       -9.3290643498
        0.9316495449        1.2520894719       -6.7363590096
        0.9316495449        1.2670708418       -4.6701916928
        0.9316495449        1.2820522116       -3.1076136394
        0.9316495449        1.2970335815       -1.9840925806
        0.9316495449        1.3120149514       -1.2149541610
        0.9316495449        1.3269963212       -0.7131610843
        0.9316495449        1.3419776911       -0.4010214537
        0.9316495449        1.3569590610       -0.2158754624
        0.9316495449        1.3719404308       -0.1111753671
        0.9316495449        1.3869218007       -0.0547431667
        0.9316495449        1.4019031706       -0.0257604931
        0.9316495449        1.4168845404       -0.0115797990
        0.9316495449        1.4318659103       -0.0049706058
        0.9316495449        1.4468472802       -0.0020366663
        0.9316495449        1.4618286501       -0.0007962704
        0.9316495449        1.4768100199       -0.0002969302
        0.9316495449        1.4917913898       -0.0001055670
        0.9316495449        1.5067727597       -0.0000357660
        0.9316495449        1.5217541295       -0.0000115364
        0.9316495449        1.5367354994       -0.0000035418
        0.9316495449        1.5517168693       -0.0000010329
        0.9316495449        1.5666982391        0.0000000000
        0.9316495449        1.5816796090        0.0000000000

        0.9480816375        0.0985239920        0.0000000000
        0.9480816375        0.1135053619        0.0000000000
        0.9480816375        0.1284867317        0.0000000000
        0.9480816375        0.1434681016        0.0000000000
        0.9480816375        0.1584494715        0.0000000000
        0.9480816375        0.1734308413        0.0000000000
        0.9480816375        0.1884122112        0.0000000000
        0.9480816375        0.2033935811        0.0000000000
        0.9480816375        0.2183749509        0.0000000000
        0.9480816375        0.2333563208        0.0000000000
        0.9480816375        0.2483376907        0.0000000000
        0.9480816375        0.2633190606        0.0000000000
        0.9480816375        0.2783004304        0.0000000000
        0.9480816375        0.2932818003        0.0000000000
        0.9480816375        0.3082631702        0.0000000000
        0.9480816375        0.3232445400       -0.0000010256
        0.9480816375        0.3382259099       -0.0000034004
        0.9480816375        0.3532072798       -0.0000107577
        0.9480816375        0.3681886496       -0.0000325249
        0.9480816375        0.3831700195       -0.0000940627
        0.9480816375        0.3981513894       -0.0002604578
        0.9480816375        0.4131327592       -0.0006909662
        0.9480816375        0.4281141291       -0.0017569236
        0.9480816375        0.4430954990       -0.0042827906
        0.9480816375        0.4580768688       -0.0100091791
        0.9480816375        0.4730582387       -0.0224246389
        0.9480816375        0.4880396086       -0.0481514102
        0.9480816375        0.5030209785       -0.0990602556
        0.9480816375        0.5180023483       -0.1951677272
        0.9480816375        0.5329837182       -0.3680755525
        0.9480816375        0.5479650881       -0.6642472944
        0.9480816375        0.5629464579       -1.1469175640
        0.9480816375        0.5779278278       -1.8951559841
        0.9480816375        0.5929091977       -2.9987944195
        0.9480816375        0.6078905675       -4.5485476763
        0.9480816375        0.6228719374       -6.6214266275
        0.9480816375        0.6378533073       -9.2622871574
        0.9480816375        0.6528346771      -12.4634299694
        0.9480816375        0.6678160470      -16.1461279249
        0.9480816375        0.6827974169      -20.1504811901
        0.9480816375        0.6977787867      -24.2411949813
        0.9480816375        0.7127601566      -28.1343883188
        0.9480816375        0.7277415265      -31.5438584794
        0.9480816375        0.7427228964      -34.2368002541
        0.9480816375        0.7577042662      -36.0828908249
        0.9480816375        0.7726856361      -37.0802119040
        0.9480816375        0.7876670060      -37.3478365360
        0.9480816375        0.8026483758      -37.0866028384
        0.9480816375        0.8176297457      -36.5222065732
        0.9480816375        0.8326111156      -35.8517173585
        0.9480816375        0.8475924854      -35.2111203663
        0.9480816375        0.8625738553      -34.6691966278
        0.9480816375        0.8775552252      -34.2403691758
        0.9480816375        0.8925365950      -33.9044784488
        0.9480816375        0.9075179649      -33.6256538154
        0.9480816375        0.9224993348      -33.3686407933
        0.9480816375        0.9374807046      -33.1124213960
        0.9480816375        0.9524620745      -32.8582851517
        0.9480816375        0.9674434444      -32.6286717489
        0.9480816375        0.9824248143      -32.4573854946
        0.9480816375        0.9974061841      -32.3773303970
        0.9480816375        1.0123875540      -32.4123949175
        0.9480816375        1.0273689239      -32.5744765177
        0.9480816375        1.0423502937      -32.8606195029
        0.9480816375        1.0573316636      -33.2451088872
        0.9480816375        1.0723130335      -33.6673341105
        0.9480816375        1.0872944033      -34.0226732880
        0.9480816375        1.1022757732      -34.1649612077
        0.9480816375        1.1172571431      -33.9245868310
        0.9480816375        1.1322385129      -33.1395508915
        0.9480816375        1.1472198828      -31.6917800793
        0.9480816375        1.1622012527      -29.5390086672
        0.9480816375        1.1771826225      -26.7330998023
        0.9480816375        1.1921639924      -23.4184421670
        0.9480816375        1.2071453623      -19.8091622172
        0.9480816375        1.2221267322      -16.1505013181
        0.9480816375        1.2371081020      -12.6751719395
        0.9480816375        1.2520894719       -9.5668730840
        0.9480816375        1.2670708418       -6.9395802758
        0.9480816375        1.2820522116       -4.8348203676
        0.9480816375        1.2970335815       -3.2332764229
        0.9480816375        1.3120149514       -2.0740818824
        0.9480816375        1.3269963212       -1.2752948003
        0.9480816375        1.3419776911       -0.7510551380
        0.9480816375        1.3569590610       -0.4233520571
        0.9480816375        1.3719404308       -0.2282588354
        0.9480816375        1.3869218007       -0.1176573182
        0.9480816375        1.4019031706       -0.0579537167
        0.9480816375        1.4168845404       -0.0272673481
        0.9480816375        1.4318659103       -0.0122501722
        0.9480816375        1.4468472802       -0.0052531370
        0.9480816375        1.4618286501       -0.0021493566
        0.9480816375        1.4768100199       -0.0008387718
        0.9480816375        1.4917913898       -0.0003120648
        0.9480816375        1.5067727597       -0.0001106319
        0.9480816375        1.5217541295       -0.0000373382
        0.9480816375        1.5367354994       -0.0000119872
        0.9480816375        1.5517168693       -0.0000036538
        0.9480816375        1.5666982391       -0.0000010552
        0.9480816375        1.5816796090        0.0000000000

        0.9645137301        0.0985239920        0.0000000000
        0.9645137301        0.1135053619        0.0000000000
        0.9645137301        0.1284867317        0.0000000000
        0.9645137301        0.1434681016        0.0000000000
        0.9645137301        0.1584494715        0.0000000000
        0.9645137301        0.1734308413        0.0000000000
        0.9645137301        0.1884122112        0.0000000000
        0.9645137301        0.2033935811        0.0000000000
        0.9645137301        0.2183749509        0.0000000000
        0.9645137301        0.2333563208        0.0000000000
        0.9645137301        0.2483376907        0.0000000000
        0.9645137301        0.2633190606        0.0000000000
        0.9645137301        0.2783004304        0.0000000000
        0.9645137301        0.2932818003        0.0000000000
        0.9645137301        0.3082631702        0.0000000000
        0.9645137301        0.3232445400        0.0000000000
        0.9645137301        0.3382259099        0.0000000000
        0.9645137301        0.3532072798       -0.0000029465
        0.9645137301        0.3681886496       -0.0000093570
        0.9645137301        0.3831700195       -0.0000284391
        0.9645137301        0.3981513894       -0.0000828002
        0.9645137301        0.4131327592       -0.0002310281
        0.9645137301        0.4281141291       -0.0006178458
        0.9645137301        0.4430954990       -0.0015837752
        0.9645137301        0.4580768688       -0.0038908445
        0.9645137301        0.4730582387       -0.0091583642
        0.9645137301        0.4880396086       -0.0206467139
        0.9645137301        0.5030209785       -0.0445594555
        0.9645137301        0.5180023483       -0.0920177720
        0.9645137301        0.5329837182       -0.1817498238
        0.9645137301        0.5479650881       -0.3433015242
        0.9645137301        0.5629464579       -0.6202398838
        0.9645137301        0.5779278278       -1.0724670083
        0.9645137301        0.5929091977       -1.7764718397
        0.9645137301        0.6078905675       -2.8221299013
        0.9645137301        0.6228719374       -4.3045370724
        0.9645137301        0.6378533073       -6.3095905671
        0.9645137301        0.6528346771       -8.8932128100
        0.9645137301        0.6678160470      -12.0567513857
        0.9645137301        0.6827974169      -15.7246984715
        0.9645137301        0.6977787867      -19.7335971331
        0.9645137301        0.7127601566      -23.8405132145
        0.9645137301        0.7277415265      -27.7546633033
        0.9645137301        0.7427228964      -31.1878543757
        0.9645137301        0.7577042662      -33.9112548772
        0.9645137301        0.7726856361      -35.8012653269
        0.9645137301        0.7876670060      -36.8589268853
        0.9645137301        0.8026483758      -37.1962662757
        0.9645137301        0.8176297457      -36.9960597493
        0.9645137301        0.8326111156      -36.4617815048
        0.9645137301        0.8475924854      -35.7756134637
        0.9645137301        0.8625738553      -35.0741853258
        0.9645137301        0.8775552252      -34.4411568047
        0.9645137301        0.8925365950      -33.9107544153
        0.9645137301        0.9075179649      -33.4782692896
        0.9645137301        0.9224993348      -33.1165389188
        0.9645137301        0.9374807046      -32.7960227033
        0.9645137301        0.9524620745      -32.5016917448
        0.9645137301        0.9674434444      -32.2391654146
        0.9645137301        0.9824248143      -32.0286392160
        0.9645137301        0.9974061841      -31.8934189144
        0.9645137301        1.0123875540      -31.8523072687
        0.9645137301        1.0273689239      -31.9192299433
        0.9645137301        1.0423502937      -32.1051088203
        0.9645137301        1.0573316636      -32.4139926882
        0.9645137301        1.0723130335      -32.8301825937
        0.9645137301        1.0872944033      -33.3010162538
        0.9645137301        1.1022757732      -33.7248330851
        0.9645137301        1.1172571431      -33.9527098751
        0.9645137301        1.1322385129      -33.8074222930
        0.9645137301        1.1472198828      -33.1168141090
        0.9645137301        1.1622012527      -31.7534992513
        0.9645137301        1.1771826225      -29.6697454954
        0.9645137301        1.1921639924      -26.9165615828
        0.9645137301        1.2071453623      -23.6401492992
        0.9645137301        1.2221267322      -20.0561088766
        0.9645137301        1.2371081020      -16.4091805401
        0.9645137301        1.2520894719      -12.9304476778
        0.9645137301        1.2670708418       -9.8031660072
        0.9645137301        1.2820522116       -7.1438039867
        0.9645137301        1.2970335815       -4.9992084235
        0.9645137301        1.3120149514       -3.3564869981
        0.9645137301        1.3269963212       -2.1602172130
        0.9645137301        1.3419776911       -1.3316308456
        0.9645137301        1.3569590610       -0.7856536230
        0.9645137301        1.3719404308       -0.4433762504
        0.9645137301        1.3869218007       -0.2392116766
        0.9645137301        1.4019031706       -0.1233292663
        0.9645137301        1.4168845404       -0.0607362791
        0.9645137301        1.4318659103       -0.0285604409
        0.9645137301        1.4468472802       -0.0128191537
        0.9645137301        1.4618286501       -0.0054900039
        0.9645137301        1.4768100199       -0.0022424713
        0.9645137301        1.4917913898       -0.0008731581
        0.9645137301        1.5067727597       -0.0003238495
        0.9645137301        1.5217541295       -0.0001142798
        0.9645137301        1.5367354994       -0.0000383151
        0.9645137301        1.5517168693       -0.0000121790
        0.9645137301        1.5666982391       -0.0000036614
        0.9645137301        1.5816796090       -0.0000010389

        0.9809458226        0.0985239920        0.0000000000
        0.9809458226        0.1135053619        0.0000000000
        0.9809458226        0.1284867317        0.0000000000
        0.9809458226        0.1434681016        0.0000000000
        0.9809458226        0.1584494715        0.0000000000
        0.9809458226        0.1734308413        0.0000000000
        0.9809458226        0.1884122112        0.0000000000
        0.9809458226        0.2033935811        0.0000000000
        0.9809458226        0.2183749509        0.0000000000
        0.9809458226        0.2333563208        0.0000000000
        0.9809458226        0.2483376907        0.0000000000
        0.9809458226        0.2633190606        0.0000000000
        0.9809458226        0.2783004304        0.0000000000
        0.9809458226        0.2932818003        0.0000000000
        0.9809458226        0.3082631702        0.0000000000
        0.9809458226        0.3232445400        0.0000000000
        0.9809458226        0.3382259099        0.0000000000
        0.9809458226        0.3532072798        0.0000000000
        0.9809458226        0.3681886496       -0.0000025557
        0.9809458226        0.3831700195       -0.0000081696
        0.9809458226        0.3981513894       -0.0000250220
        0.9809458226        0.4131327592       -0.0000734433
        0.9809458226        0.4281141291       -0.0002065648
        0.9809458226        0.4430954990       -0.0005566678
        0.9809458226        0.4580768688       -0.0014369511
        0.9809458226        0.4730582387       -0.0035515618
        0.9809458226        0.4880396086       -0.0084006347
        0.9809458226        0.5030209785       -0.0190062244
        0.9809458226        0.5180023483       -0.0411138335
        0.9809458226        0.5329837182       -0.0850178690
        0.9809458226        0.5479650881       -0.1680896478
        0.9809458226        0.5629464579       -0.3179333689
        0.9809458226        0.5779278278       -0.5758420050
        0.9809458226        0.5929091977       -0.9998419821
        0.9809458226        0.6078905675       -1.6660696857
        0.9809458226        0.6228719374       -2.6665859010
        0.9809458226        0.6378533073       -4.1013536912
        0.9809458226        0.6528346771       -6.0626318328
        0.9809458226        0.6678160470       -8.6120565818
        0.9809458226        0.6827974169      -11.7540812390
        0.9809458226        0.6977787867      -15.4130303441
        0.9809458226        0.7127601566      -19.4229401842
        0.9809458226        0.7277415265      -23.5379784650
        0.9809458226        0.7427228964      -27.4660121419
        0.9809458226        0.7577042662      -30.9198456830
        0.9809458226        0.7726856361      -33.6726501240
        0.9809458226        0.7876670060      -35.6003384463
        0.9809458226        0.8026483758      -36.6973964910
        0.9809458226        0.8176297457      -37.0631527649
        0.9809458226        0.8326111156      -36.8669258387
        0.9809458226        0.8475924854      -36.3060354449
        0.9809458226        0.8625738553      -35.5681475613
        0.9809458226        0.8775552252      -34.8032998811
        0.9809458226        0.8925365950      -34.1074248247
        0.9809458226        0.9075179649      -33.5194747592
        0.9809458226        0.9224993348      -33.0337691651
        0.9809458226        0.9374807046      -32.6239608243
        0.9809458226        0.9524620745      -32.2678783315
        0.9809458226        0.9674434444      -31.9609874139
        0.9809458226        0.9824248143      -31.7139215262
        0.9809458226        0.9974061841      -31.5409115098
        0.9809458226        1.0123875540      -31.4511425967
        0.9809458226        1.0273689239      -31.4497941763
        0.9809458226        1.0423502937      -31.5451072717
        0.9809458226        1.0573316636      -31.7515677534
        0.9809458226        1.0723130335      -32.0817762375
        0.9809458226        1.0872944033      -32.5277776559
        0.9809458226        1.1022757732      -33.0400945231
        0.9809458226        1.1172571431      -33.5151554027
        0.9809458226        1.1322385129      -33.7990221794
        0.9809458226        1.1472198828      -33.7094708428
        0.9809458226        1.1622012527      -33.0720035913
        0.9809458226        1.1771826225      -31.7602345026
        0.9809458226        1.1921639924      -29.7289394834
        0.9809458226        1.2071453623      -27.0298759382
        0.9809458226        1.2221267322      -23.8058318981
        0.9809458226        1.2371081020      -20.2651730703
        0.9809458226        1.2520894719      -16.6446500496
        0.9809458226        1.2670708418      -13.1704681107
        0.9809458226        1.2820522116      -10.0264277904
        0.9809458226        1.2970335815       -7.3345712067
        0.9809458226        1.3120149514       -5.1498555308
        0.9809458226        1.3269963212       -3.4670770151
        0.9809458226        1.3419776911       -2.2360970195
        0.9809458226        1.3569590610       -1.3805215119
        0.9809458226        1.3719404308       -0.8153410576
        0.9809458226        1.3869218007       -0.4604049947
        0.9809458226        1.4019031706       -0.2484505054
        0.9809458226        1.4168845404       -0.1280735498
        0.9809458226        1.4318659103       -0.0630431181
        0.9809458226        1.4468472802       -0.0296222493
        0.9809458226        1.4618286501       -0.0132807410
        0.9809458226        1.4768100199       -0.0056782042
        0.9809458226        1.4917913898       -0.0023133108
        0.9809458226        1.5067727597       -0.0008969854
        0.9809458226        1.5217541295       -0.0003304903
        0.9809458226        1.5367354994       -0.0001154783
        0.9809458226        1.5517168693       -0.0000381714
        0.9809458226        1.5666982391       -0.0000119045
        0.9809458226        1.5816796090       -0.0000034941

        0.9973779152        0.0985239920        0.0000000000
        0.9973779152        0.1135053619        0.0000000000
        0.9973779152        0.1284867317        0.0000000000
        0.9973779152        0.1434681016        0.0000000000
        0.9973779152        0.1584494715        0.0000000000
        0.9973779152        0.1734308413        0.0000000000
        0.9973779152        0.1884122112        0.0000000000
        0.9973779152        0.2033935811        0.0000000000
        0.9973779152        0.2183749509        0.0000000000
        0.9973779152        0.2333563208        0.0000000000
        0.9973779152        0.2483376907        0.0000000000
        0.9973779152        0.2633190606        0.0000000000
        0.9973779152        0.2783004304        0.0000000000
        0.9973779152        0.2932818003        0.0000000000
        0.9973779152        0.3082631702        0.0000000000
        0.9973779152        0.3232445400        0.0000000000
        0.9973779152        0.3382259099        0.0000000000
        0.9973779152        0.3532072798        0.0000000000
        0.9973779152        0.3681886496        0.0000000000
        0.9973779152        0.3831700195       -0.0000022292
        0.9973779152        0.3981513894       -0.0000071861
        0.9973779152        0.4131327592       -0.0000221905
        0.9973779152        0.4281141291       -0.0000656248
        0.9973779152        0.4430954990       -0.0001858461
        0.9973779152        0.4580768688       -0.0005037766
        0.9973779152        0.4730582387       -0.0013064871
        0.9973779152        0.4880396086       -0.0032398423
        0.9973779152        0.5030209785       -0.0076790696
        0.9973779152        0.5180023483       -0.0173932565
        0.9973779152        0.5329837182       -0.0376551551
        0.9973779152        0.5479650881       -0.0779658584
        0.9973779152        0.5629464579       -0.1545398745
        0.9973779152        0.5779278278       -0.2935839356
        0.9973779152        0.5929091977       -0.5351287548
        0.9973779152        0.6078905675       -0.9366571359
        0.9973779152        0.6228719374       -1.5750243650
        0.9973779152        0.6378533073       -2.5444205456
        0.9973779152        0.6528346771       -3.9478875787
        0.9973779152        0.6678160470       -5.8807767138
        0.9973779152        0.6827974169       -8.4068317755
        0.9973779152        0.6977787867      -11.5309867708
        0.9973779152        0.7127601566      -15.1764035533
        0.9973779152        0.7277415265      -19.1750790285
        0.9973779152        0.7427228964      -23.2797458868
        0.9973779152        0.7577042662      -27.1989214509
        0.9973779152        0.7726856361      -30.6482439288
        0.9973779152        0.7876670060      -33.4037207970
        0.9973779152        0.8026483758      -35.3408285419
        0.9973779152        0.8176297457      -36.4490683674
        0.9973779152        0.8326111156      -36.8211081500
        0.9973779152        0.8475924854      -36.6231151980
        0.9973779152        0.8625738553      -36.0552026370
        0.9973779152        0.8775552252      -35.3101608491
        0.9973779152        0.8925365950      -34.5386556530
        0.9973779152        0.9075179649      -33.8299255154
        0.9973779152        0.9224993348      -33.2144129207
        0.9973779152        0.9374807046      -32.6859580120
        0.9973779152        0.9524620745      -32.2305360348
        0.9973779152        0.9674434444      -31.8450851600
        0.9973779152        0.9824248143      -31.5382382431
        0.9973779152        0.9974061841      -31.3187788725
        0.9973779152        1.0123875540      -31.1857901880
        0.9973779152        1.0273689239      -31.1304504656
        0.9973779152        1.0423502937      -31.1477645057
        0.9973779152        1.0573316636      -31.2474482429
        0.9973779152        1.0723130335      -31.4532344592
        0.9973779152        1.0872944033      -31.7875249697
        0.9973779152        1.1022757732      -32.2472771541
        0.9973779152        1.1172571431      -32.7819438537
        0.9973779152        1.1322385129      -33.2836685077
        0.9973779152        1.1472198828      -33.5952604095
        0.9973779152        1.1622012527      -33.5352450209
        0.9973779152        1.1771826225      -32.9337456155
        0.9973779152        1.1921639924      -31.6696857744
        0.9973779152        1.2071453623      -29.6995485794
        0.9973779152        1.2221267322      -27.0705159034
        0.9973779152        1.2371081020      -23.9152126936
        0.9973779152        1.2520894719      -20.4300156362
        0.9973779152        1.2670708418      -16.8425743633
        0.9973779152        1.2820522116      -13.3760566071
        0.9973779152        1.2970335815      -10.2175772487
        0.9973779152        1.3120149514       -7.4966392280
        0.9973779152        1.3269963212       -5.2766630103
        0.9973779152        1.3419776911       -3.5593950585
        0.9973779152        1.3569590610       -2.2989908725
        0.9973779152        1.3719404308       -1.4207761159
        0.9973779152        1.3869218007       -0.8396141046
        0.9973779152        1.4019031706       -0.4742254709
        0.9973779152        1.4168845404       -0.2558950888
        0.9973779152        1.4318659103       -0.1318701856
        0.9973779152        1.4468472802       -0.0648715622
        0.9973779152        1.4618286501       -0.0304460867
        0.9973779152        1.4768100199       -0.0136207333
        0.9973779152        1.4917913898       -0.0058011362
        0.9973779152        1.5067727597       -0.0023481627
        0.9973779152        1.5217541295       -0.0009013914
        0.9973779152        1.5367354994       -0.0003273457
        0.9973779152        1.5517168693       -0.0001121579
        0.9973779152        1.5666982391       -0.0000361562
        0.9973779152        1.5816796090       -0.0000109384

        1.0138100078        0.0985239920        0.0000000000
        1.0138100078        0.1135053619        0.0000000000
        1.0138100078        0.1284867317        0.0000000000
        1.0138100078        0.1434681016        0.0000000000
        1.0138100078        0.1584494715        0.0000000000
        1.0138100078        0.1734308413        0.0000000000
        1.0138100078        0.1884122112        0.0000000000
        1.0138100078        0.2033935811        0.0000000000
        1.0138100078        0.2183749509        0.0000000000
        1.0138100078        0.2333563208        0.0000000000
        1.0138100078        0.2483376907        0.0000000000
        1.0138100078        0.2633190606        0.0000000000
        1.0138100078        0.2783004304        0.0000000000
        1.0138100078        0.2932818003        0.0000000000
        1.0138100078        0.3082631702        0.0000000000
        1.0138100078        0.3232445400        0.0000000000
        1.0138100078        0.3382259099        0.0000000000
        1.0138100078        0.3532072798        0.0000000000
        1.0138100078        0.3681886496        0.0000000000
        1.0138100078        0.3831700195        0.0000000000
        1.0138100078        0.3981513894       -0.0000019612
        1.0138100078        0.4131327592       -0.0000063702
        1.0138100078        0.4281141291       -0.0000197991
        1.0138100078        0.4430954990       -0.0000588847
        1.0138100078        0.4580768688       -0.0001674902
        1.0138100078        0.4730582387       -0.0004553955
        1.0138100078        0.4880396086       -0.0011830930
        1.0138100078        0.5030209785       -0.0029363748
        1.0138100078        0.5180023483       -0.0069640645
        1.0138100078        0.5329837182       -0.0157926969
        1.0138100078        0.5479650881       -0.0342792864
        1.0138100078        0.5629464579       -0.0713031721
        1.0138100078        0.5779278278       -0.1422922972
        1.0138100078        0.5929091977       -0.2726577611
        1.0138100078        0.6078905675       -0.5018791921
        1.0138100078        0.6228719374       -0.8873844051
        1.0138100078        0.6378533073       -1.5065710711
        1.0138100078        0.6528346771       -2.4546095936
        1.0138100078        0.6678160470       -3.8355280260
        1.0138100078        0.6827974169       -5.7450550172
        1.0138100078        0.6977787867       -8.2461181755
        1.0138100078        0.7127601566      -11.3415028536
        1.0138100078        0.7277415265      -14.9517497728
        1.0138100078        0.7427228964      -18.9078009264
        1.0138100078        0.7577042662      -22.9652196421
        1.0138100078        0.7726856361      -26.8399353015
        1.0138100078        0.7876670060      -30.2572335245
        1.0138100078        0.8026483758      -33.0005470675
        1.0138100078        0.8176297457      -34.9472199102
        1.0138100078        0.8326111156      -36.0835690527
        1.0138100078        0.8475924854      -36.4974500383
        1.0138100078        0.8625738553      -36.3507392778
        1.0138100078        0.8775552252      -35.8376918387
        1.0138100078        0.8925365950      -35.1397640951
        1.0138100078        0.9075179649      -34.3913609320
        1.0138100078        0.9224993348      -33.6687965411
        1.0138100078        0.9374807046      -33.0039409191
        1.0138100078        0.9524620745      -32.4101188100
        1.0138100078        0.9674434444      -31.9016467900
        1.0138100078        0.9824248143      -31.4958677683
        1.0138100078        0.9974061841      -31.2018902036
        1.0138100078        1.0123875540      -31.0106160226
        1.0138100078        1.0273689239      -30.8979818916
        1.0138100078        1.0423502937      -30.8411922646
        1.0138100078        1.0573316636      -30.8367861383
        1.0138100078        1.0723130335      -30.9075487601
        1.0138100078        1.0872944033      -31.0922432862
        1.0138100078        1.1022757732      -31.4218676451
        1.0138100078        1.1172571431      -31.8926721081
        1.0138100078        1.1322385129      -32.4470817041
        1.0138100078        1.1472198828      -32.9699396050
        1.0138100078        1.1622012527      -33.3017183305
        1.0138100078        1.1771826225      -33.2650805951
        1.0138100078        1.1921639924      -32.6979721386
        1.0138100078        1.2071453623      -31.4855981816
        1.0138100078        1.2221267322      -29.5846209503
        1.0138100078        1.2371081020      -27.0349301538
        1.0138100078        1.2520894719      -23.9568161056
        1.0138100078        1.2670708418      -20.5340186632
        1.0138100078        1.2820522116      -16.9857618308
        1.0138100078        1.2970335815      -13.5332281261
        1.0138100078        1.3120149514      -10.3674001607
        1.0138100078        1.3269963212       -7.6250385923
        1.0138100078        1.3419776911       -5.3773836449
        1.0138100078        1.3569590610       -3.6325038881
        1.0138100078        1.3719404308       -2.3484741152
        1.0138100078        1.3869218007       -1.4522044994
        1.0138100078        1.4019031706       -0.8584437982
        1.0138100078        1.4168845404       -0.4848979124
        1.0138100078        1.4318659103       -0.2616026731
        1.0138100078        1.4468472802       -0.1347143381
        1.0138100078        1.4618286501       -0.0661540544
        1.0138100078        1.4768100199       -0.0309369488
        1.0138100078        1.4917913898       -0.0137524497
        1.0138100078        1.5067727597       -0.0057980335
        1.0138100078        1.5217541295       -0.0023123506
        1.0138100078        1.5367354994       -0.0008699726
        1.0138100078        1.5517168693       -0.0003079092
        1.0138100078        1.5666982391       -0.0001022436
        1.0138100078        1.5816796090       -0.0000317750

        1.0302421004        0.0985239920        0.0000000000
        1.0302421004        0.1135053619        0.0000000000
        1.0302421004        0.1284867317        0.0000000000
        1.0302421004        0.1434681016        0.0000000000
        1.0302421004        0.1584494715        0.0000000000
        1.0302421004        0.1734308413        0.0000000000
        1.0302421004        0.1884122112        0.0000000000
        1.0302421004        0.2033935811        0.0000000000
        1.0302421004        0.2183749509        0.0000000000
        1.0302421004        0.2333563208        0.0000000000
        1.0302421004        0.2483376907        0.0000000000
        1.0302421004        0.2633190606        0.0000000000
        1.0302421004        0.2783004304        0.0000000000
        1.0302421004        0.2932818003        0.0000000000
        1.0302421004        0.3082631702        0.0000000000
        1.0302421004        0.3232445400        0.0000000000
        1.0302421004        0.3382259099        0.0000000000
        1.0302421004        0.3532072798        0.0000000000
        1.0302421004        0.3681886496        0.0000000000
        1.0302421004        0.3831700195        0.0000000000
        1.0302421004        0.3981513894        0.0000000000
        1.0302421004        0.4131327592       -0.0000017349
        1.0302421004        0.4281141291       -0.0000056652
        1.0302421004        0.4430954990       -0.0000176840
        1.0302421004        0.4580768688       -0.0000527406
        1.0302421004        0.4730582387       -0.0001502362
        1.0302421004        0.4880396086       -0.0004087265
        1.0302421004        0.5030209785       -0.0010623006
        1.0302421004        0.5180023483       -0.0026395467
        1.0302421004        0.5329837182       -0.0062769392
        1.0302421004        0.5479650881       -0.0143036751
        1.0302421004        0.5629464579       -0.0312710649
        1.0302421004        0.5779278278       -0.0656465679
        1.0302421004        0.5929091977       -0.1323839224
        1.0302421004        0.6078905675       -0.2564380865
        1.0302421004        0.6228719374       -0.4769303381
        1.0302421004        0.6378533073       -0.8510421760
        1.0302421004        0.6528346771       -1.4559120384
        1.0302421004        0.6678160470       -2.3861178536
        1.0302421004        0.6827974169       -3.7442724201
        1.0302421004        0.6977787867       -5.6234466163
        1.0302421004        0.7127601566       -8.0828636372
        1.0302421004        0.7277415265      -11.1220010284
        1.0302421004        0.7427228964      -14.6612147660
        1.0302421004        0.7577042662      -18.5371551692
        1.0302421004        0.7726856361      -22.5175839257
        1.0302421004        0.7876670060      -26.3340332161
        1.0302421004        0.8026483758      -29.7250843315
        1.0302421004        0.8176297457      -32.4803053543
        1.0302421004        0.8326111156      -34.4751019352
        1.0302421004        0.8475924854      -35.6883584418
        1.0302421004        0.8625738553      -36.1973301681
        1.0302421004        0.8775552252      -36.1493906018
        1.0302421004        0.8925365950      -35.7187316881
        1.0302421004        0.9075179649      -35.0642470248
        1.0302421004        0.9224993348      -34.3054841158
        1.0302421004        0.9374807046      -33.5231578500
        1.0302421004        0.9524620745      -32.7751332589
        1.0302421004        0.9674434444      -32.1101474117
        1.0302421004        0.9824248143      -31.5672664792
        1.0302421004        0.9974061841      -31.1641009834
        1.0302421004        1.0123875540      -30.8878917314
        1.0302421004        1.0273689239      -30.7016490619
        1.0302421004        1.0423502937      -30.5653447446
        1.0302421004        1.0573316636      -30.4604074959
        1.0302421004        1.0723130335      -30.4030047143
        1.0302421004        1.0872944033      -30.4382298761
        1.0302421004        1.1022757732      -30.6176062270
        1.0302421004        1.1172571431      -30.9699476112
        1.0302421004        1.1322385129      -31.4774632502
        1.0302421004        1.1472198828      -32.0655199159
        1.0302421004        1.1622012527      -32.6083707523
        1.0302421004        1.1771826225      -32.9476364826
        1.0302421004        1.1921639924      -32.9175858396
        1.0302421004        1.2071453623      -32.3715379387
        1.0302421004        1.2221267322      -31.2055338138
        1.0302421004        1.2371081020      -29.3769169906
        1.0302421004        1.2520894719      -26.9157159610
        1.0302421004        1.2670708418      -23.9262733599
        1.0302421004        1.2820522116      -20.5768356160
        1.0302421004        1.2970335815      -17.0768962003
        1.0302421004        1.3120149514      -13.6457147552
        1.0302421004        1.3269963212      -10.4789122971
        1.0302421004        1.3419776911       -7.7213198600
        1.0302421004        1.3569590610       -5.4523984513
        1.0302421004        1.3719404308       -3.6863697710
        1.0302421004        1.3869218007       -2.3846480576
        1.0302421004        1.4019031706       -1.4751135240
        1.0302421004        1.4168845404       -0.8721020132
        1.0302421004        1.4318659103       -0.4924309648
        1.0302421004        1.4468472802       -0.2652854454
        1.0302421004        1.4618286501       -0.1361539292
        1.0302421004        1.4768100199       -0.0664417502
        1.0302421004        1.4917913898       -0.0307539094
        1.0302421004        1.5067727597       -0.0134656513
        1.0302421004        1.5217541295       -0.0055613115
        1.0302421004        1.5367354994       -0.0021603011
        1.0302421004        1.5517168693       -0.0007871538
        1.0302421004        1.5666982391       -0.0002683667
        1.0302421004        1.5816796090       -0.0000854198

        1.0466741930        0.0985239920        0.0000000000
        1.0466741930        0.1135053619        0.0000000000
        1.0466741930        0.1284867317        0.0000000000
        1.0466741930        0.1434681016        0.0000000000
        1.0466741930        0.1584494715        0.0000000000
        1.0466741930        0.1734308413        0.0000000000
        1.0466741930        0.1884122112        0.0000000000
        1.0466741930        0.2033935811        0.0000000000
        1.0466741930        0.2183749509        0.0000000000
        1.0466741930        0.2333563208        0.0000000000
        1.0466741930        0.2483376907        0.0000000000
        1.0466741930        0.2633190606        0.0000000000
        1.0466741930        0.2783004304        0.0000000000
        1.0466741930        0.2932818003        0.0000000000
        1.0466741930        0.3082631702        0.0000000000
        1.0466741930        0.3232445400        0.0000000000
        1.0466741930        0.3382259099        0.0000000000
        1.0466741930        0.3532072798        0.0000000000
        1.0466741930        0.3681886496        0.0000000000
        1.0466741930        0.3831700195        0.0000000000
        1.0466741930        0.3981513894        0.0000000000
        1.0466741930        0.4131327592        0.0000000000
        1.0466741930        0.4281141291       -0.0000015361
        1.0466741930        0.4430954990       -0.0000050283
        1.0466741930        0.4580768688       -0.0000157128
        1.0466741930        0.4730582387       -0.0000468742
        1.0466741930        0.4880396086       -0.0001335533
        1.0466741930        0.5030209785       -0.0003637247
        1.0466741930        0.5180023483       -0.0009479715
        1.0466741930        0.5329837182       -0.0023675618
        1.0466741930        0.5479650881       -0.0056731688
        1.0466741930        0.5629464579       -0.0130545034
        1.0466741930        0.5779278278       -0.0288591800
        1.0466741930        0.5929091977       -0.0612849144
        1.0466741930        0.6078905675       -0.1249520060
        1.0466741930        0.6228719374       -0.2444054574
        1.0466741930        0.6378533073       -0.4582123158
        1.0466741930        0.6528346771       -0.8226761279
        1.0466741930        0.6678160470       -1.4133992480
        1.0466741930        0.6827974169       -2.3223373817
        1.0466741930        0.6977787867       -3.6481738392
        1.0466741930        0.7127601566       -5.4792968260
        1.0466741930        0.7277415265       -7.8713476070
        1.0466741930        0.7427228964      -10.8242887520
        1.0466741930        0.7577042662      -14.2656992767
        1.0466741930        0.7726856361      -18.0464150130
        1.0466741930        0.7876670060      -21.9518711211
        1.0466741930        0.8026483758      -25.7288342506
        1.0466741930        0.8176297457      -29.1237106925
        1.0466741930        0.8326111156      -31.9253144048
        1.0466741930        0.8475924854      -34.0018103917
        1.0466741930        0.8625738553      -35.3202067200
        1.0466741930        0.8775552252      -35.9404922304
        1.0466741930        0.8925365950      -35.9864669796
        1.0466741930        0.9075179649      -35.6068552296
        1.0466741930        0.9224993348      -34.9447052801
        1.0466741930        0.9374807046      -34.1253249502
        1.0466741930        0.9524620745      -33.2582213109
        1.0466741930        0.9674434444      -32.4390260633
        1.0466741930        0.9824248143      -31.7413990143
        1.0466741930        0.9974061841      -31.2022500082
        1.0466741930        1.0123875540      -30.8136497997
        1.0466741930        1.0273689239      -30.5324984727
        1.0466741930        1.0423502937      -30.3068267280
        1.0466741930        1.0573316636      -30.1058526776
        1.0466741930        1.0723130335      -29.9380898596
        1.0466741930        1.0872944033      -29.8485831686
        1.0466741930        1.1022757732      -29.8972469744
        1.0466741930        1.1172571431      -30.1288521609
        1.0466741930        1.1322385129      -30.5477203640
        1.0466741930        1.1472198828      -31.1064104545
        1.0466741930        1.1622012527      -31.7102609731
        1.0466741930        1.1771826225      -32.2327547521
        1.0466741930        1.1921639924      -32.5339255980
        1.0466741930        1.2071453623      -32.4763199060
        1.0466741930        1.2221267322      -31.9379394785
        1.0466741930        1.2371081020      -30.8251368356
        1.0466741930        1.2520894719      -29.0879434549
        1.0466741930        1.2670708418      -26.7362558948
        1.0466741930        1.2820522116      -23.8508537754
        1.0466741930        1.2970335815      -20.5819434117
        1.0466741930        1.3120149514      -17.1312885334
        1.0466741930        1.3269963212      -13.7204119412
        1.0466741930        1.3419776911      -10.5533161177
        1.0466741930        1.3569590610       -7.7845319048
        1.0466741930        1.3719404308       -5.5010560929
        1.0466741930        1.3869218007       -3.7212762028
        1.0466741930        1.4019031706       -2.4080651788
        1.0466741930        1.4168845404       -1.4894258443
        1.0466741930        1.4318659103       -0.8795228509
        1.0466741930        1.4468472802       -0.4950564766
        1.0466741930        1.4618286501       -0.2650469749
        1.0466741930        1.4768100199       -0.1346290476
        1.0466741930        1.4917913898       -0.0646931175
        1.0466741930        1.5067727597       -0.0293212918
        1.0466741930        1.5217541295       -0.0124978738
        1.0466741930        1.5367354994       -0.0049959351
        1.0466741930        1.5517168693       -0.0018682390
        1.0466741930        1.5666982391       -0.0006520968
        1.0466741930        1.5816796090       -0.0002120355

        1.0631062856        0.0985239920        0.0000000000
        1.0631062856        0.1135053619        0.0000000000
        1.0631062856        0.1284867317        0.0000000000
        1.0631062856        0.1434681016        0.0000000000
        1.0631062856        0.1584494715        0.0000000000
        1.0631062856        0.1734308413        0.0000000000
        1.0631062856        0.1884122112        0.0000000000
        1.0631062856        0.2033935811        0.0000000000
        1.0631062856        0.2183749509        0.0000000000
        1.0631062856        0.2333563208        0.0000000000
        1.0631062856        0.2483376907        0.0000000000
        1.0631062856        0.2633190606        0.0000000000
        1.0631062856        0.2783004304        0.0000000000
        1.0631062856        0.2932818003        0.0000000000
        1.0631062856        0.3082631702        0.0000000000
        1.0631062856        0.3232445400        0.0000000000
        1.0631062856        0.3382259099        0.0000000000
        1.0631062856        0.3532072798        0.0000000000
        1.0631062856        0.3681886496        0.0000000000
        1.0631062856        0.3831700195        0.0000000000
        1.0631062856        0.3981513894        0.0000000000
        1.0631062856        0.4131327592        0.0000000000
        1.0631062856        0.4281141291        0.0000000000
        1.0631062856        0.4430954990       -0.0000013511
        1.0631062856        0.4580768688       -0.0000044240
        1.0631062856        0.4730582387       -0.0000138262
        1.0631062856        0.4880396086       -0.0000412910
        1.0631062856        0.5030209785       -0.0001179915
        1.0631062856        0.5180023483       -0.0003230883
        1.0631062856        0.5329837182       -0.0008488751
        1.0631062856        0.5479650881       -0.0021420068
        1.0631062856        0.5629464579       -0.0051931928
        1.0631062856        0.5779278278       -0.0120956151
        1.0631062856        0.5929091977       -0.0270490443
        1.0631062856        0.6078905675       -0.0580270061
        1.0631062856        0.6228719374       -0.1192970808
        1.0631062856        0.6378533073       -0.2348110780
        1.0631062856        0.6528346771       -0.4420875093
        1.0631062856        0.6678160470       -0.7955906654
        1.0631062856        0.6827974169       -1.3679316259
        1.0631062856        0.6977787867       -2.2468403873
        1.0631062856        0.7127601566       -3.5262245307
        1.0631062856        0.7277415265       -5.2909568567
        1.0631062856        0.7427228964       -7.5970498135
        1.0631062856        0.7577042662      -10.4508769977
        1.0631062856        0.7726856361      -13.7924098795
        1.0631062856        0.7876670060      -17.4877857849
        1.0631062856        0.8026483758      -21.3358650184
        1.0631062856        0.8176297457      -25.0913213419
        1.0631062856        0.8326111156      -28.5024313040
        1.0631062856        0.8475924854      -31.3553634389
        1.0631062856        0.8625738553      -33.5114142711
        1.0631062856        0.8775552252      -34.9240896136
        1.0631062856        0.8925365950      -35.6314689119
        1.0631062856        0.9075179649      -35.7316451954
        1.0631062856        0.9224993348      -35.3560955810
        1.0631062856        0.9374807046      -34.6515962928
        1.0631062856        0.9524620745      -33.7696002453
        1.0631062856        0.9674434444      -32.8539813885
        1.0631062856        0.9824248143      -32.0214565339
        1.0631062856        0.9974061841      -31.3402525759
        1.0631062856        1.0123875540      -30.8203383862
        1.0631062856        1.0273689239      -30.4248698625
        1.0631062856        1.0423502937      -30.1000547786
        1.0631062856        1.0573316636      -29.8092246879
        1.0631062856        1.0723130335      -29.5544250497
        1.0631062856        1.0872944033      -29.3759181742
        1.0631062856        1.1022757732      -29.3314339134
        1.0631062856        1.1172571431      -29.4664306555
        1.0631062856        1.1322385129      -29.7897890421
        1.0631062856        1.1472198828      -30.2652064817
        1.0631062856        1.1622012527      -30.8194404300
        1.0631062856        1.1771826225      -31.3595384273
        1.0631062856        1.1921639924      -31.7876711660
        1.0631062856        1.2071453623      -32.0062993033
        1.0631062856        1.2221267322      -31.9152390494
        1.0631062856        1.2371081020      -31.4095438369
        1.0631062856        1.2520894719      -30.3878356236
        1.0631062856        1.2670708418      -28.7742106081
        1.0631062856        1.2820522116      -26.5473127334
        1.0631062856        1.2970335815      -23.7636357660
        1.0631062856        1.3120149514      -20.5625728756
        1.0631062856        1.3269963212      -17.1479334034
        1.0631062856        1.3419776911      -13.7506423001
        1.0631062856        1.3569590610      -10.5849822660
        1.0631062856        1.3719404308       -7.8124916515
        1.0631062856        1.3869218007       -5.5232265228
        1.0631062856        1.4019031706       -3.7363894279
        1.0631062856        1.4168845404       -2.4154268515
        1.0631062856        1.4318659103       -1.4895159860
        1.0631062856        1.4468472802       -0.8741977151
        1.0631062856        1.4618286501       -0.4869634610
        1.0631062856        1.4768100199       -0.2566772042
        1.0631062856        1.4917913898       -0.1276206403
        1.0631062856        1.5067727597       -0.0596718993
        1.0631062856        1.5217541295       -0.0261636183
        1.0631062856        1.5367354994       -0.0107298205
        1.0631062856        1.5517168693       -0.0041065329
        1.0631062856        1.5666982391       -0.0014638526
        1.0631062856        1.5816796090       -0.0004852072

        1.0795383782        0.0985239920        0.0000000000
        1.0795383782        0.1135053619        0.0000000000
        1.0795383782        0.1284867317        0.0000000000
        1.0795383782        0.1434681016        0.0000000000
        1.0795383782        0.1584494715        0.0000000000
        1.0795383782        0.1734308413        0.0000000000
        1.0795383782        0.1884122112        0.0000000000
        1.0795383782        0.2033935811        0.0000000000
        1.0795383782        0.2183749509        0.0000000000
        1.0795383782        0.2333563208        0.0000000000
        1.0795383782        0.2483376907        0.0000000000
        1.0795383782        0.2633190606        0.0000000000
        1.0795383782        0.2783004304        0.0000000000
        1.0795383782        0.2932818003        0.0000000000
        1.0795383782        0.3082631702        0.0000000000
        1.0795383782        0.3232445400        0.0000000000
        1.0795383782        0.3382259099        0.0000000000
        1.0795383782        0.3532072798        0.0000000000
        1.0795383782        0.3681886496        0.0000000000
        1.0795383782        0.3831700195        0.0000000000
        1.0795383782        0.3981513894        0.0000000000
        1.0795383782        0.4131327592        0.0000000000
        1.0795383782        0.4281141291        0.0000000000
        1.0795383782        0.4430954990        0.0000000000
        1.0795383782        0.4580768688       -0.0000011770
        1.0795383782        0.4730582387       -0.0000038577
        1.0795383782        0.4880396086       -0.0000120938
        1.0795383782        0.5030209785       -0.0000363247
        1.0795383782        0.5180023483       -0.0001046837
        1.0795383782        0.5329837182       -0.0002897703
        1.0795383782        0.5479650881       -0.0007707322
        1.0795383782        0.5629464579       -0.0019695609
        1.0795383782        0.5779278278       -0.0048325756
        1.0795383782        0.5929091977       -0.0113743523
        1.0795383782        0.6078905675       -0.0256534633
        1.0795383782        0.6228719374       -0.0553816499
        1.0795383782        0.6378533073       -0.1143294149
        1.0795383782        0.6528346771       -0.2255138642
        1.0795383782        0.6678160470       -0.4247894906
        1.0795383782        0.6827974169       -0.7639394610
        1.0795383782        0.6977787867       -1.3118399299
        1.0795383782        0.7127601566       -2.1519998575
        1.0795383782        0.7277415265       -3.3750033019
        1.0795383782        0.7427228964       -5.0651971111
        1.0795383782        0.7577042662       -7.2823257856
        1.0795383782        0.7726856361      -10.0406349515
        1.0795383782        0.7876670060      -13.2900971684
        1.0795383782        0.8026483758      -16.9062602762
        1.0795383782        0.8176297457      -20.6953453260
        1.0795383782        0.8326111156      -24.4178992778
        1.0795383782        0.8475924854      -27.8273533492
        1.0795383782        0.8625738553      -30.7123304315
        1.0795383782        0.8775552252      -32.9288184198
        1.0795383782        0.8925365950      -34.4135895473
        1.0795383782        0.9075179649      -35.1804450589
        1.0795383782        0.9224993348      -35.3080031036
        1.0795383782        0.9374807046      -34.9260836021
        1.0795383782        0.9524620745      -34.2000263991
        1.0795383782        0.9674434444      -33.3075920516
        1.0795383782        0.9824248143      -32.4075198653
        1.0795383782        0.9974061841      -31.6087320833
        1.0795383782        1.0123875540      -30.9546600328
        1.0795383782        1.0273689239      -30.4319009077
        1.0795383782        1.0423502937      -29.9995534601
        1.0795383782        1.0573316636      -29.6243525074
        1.0795383782        1.0723130335      -29.3043506466
        1.0795383782        1.0872944033      -29.0709100587
        1.0795383782        1.1022757732      -28.9703533523
        1.0795383782        1.1172571431      -29.0366267765
        1.0795383782        1.1322385129      -29.2701257274
        1.0795383782        1.1472198828      -29.6336295574
        1.0795383782        1.1622012527      -30.0660022487
        1.0795383782        1.1771826225      -30.5034958554
        1.0795383782        1.1921639924      -30.8938524192
        1.0795383782        1.2071453623      -31.1933737147
        1.0795383782        1.2221267322      -31.3489468873
        1.0795383782        1.2371081020      -31.2781295228
        1.0795383782        1.2520894719      -30.8635703625
        1.0795383782        1.2670708418      -29.9711395603
        1.0795383782        1.2820522116      -28.4882477766
        1.0795383782        1.2970335815      -26.3673246197
        1.0795383782        1.3120149514      -23.6555051541
        1.0795383782        1.3269963212      -20.4970508841
        1.0795383782        1.3419776911      -17.1068037808
        1.0795383782        1.3569590610      -13.7249250538
        1.0795383782        1.3719404308      -10.5694760218
        1.0795383782        1.3869218007       -7.8016351686
        1.0795383782        1.4019031706       -5.5106832092
        1.0795383782        1.4168845404       -3.7173173827
        1.0795383782        1.4318659103       -2.3886796450
        1.0795383782        1.4468472802       -1.4578045772
        1.0795383782        1.4618286501       -0.8422541764
        1.0795383782        1.4768100199       -0.4591425390
        1.0795383782        1.4917913898       -0.2354072816
        1.0795383782        1.5067727597       -0.1131815409
        1.0795383782        1.5217541295       -0.0508943215
        1.0795383782        1.5367354994       -0.0213552099
        1.0795383782        1.5517168693       -0.0083449259
        1.0795383782        1.5666982391       -0.0030317499
        1.0795383782        1.5816796090       -0.0010225640

        1.0959704707        0.0985239920        0.0000000000
        1.0959704707        0.1135053619        0.0000000000
        1.0959704707        0.1284867317        0.0000000000
        1.0959704707        0.1434681016        0.0000000000
        1.0959704707        0.1584494715        0.0000000000
        1.0959704707        0.1734308413        0.0000000000
        1.0959704707        0.1884122112        0.0000000000
        1.0959704707        0.2033935811        0.0000000000
        1.0959704707        0.2183749509        0.0000000000
        1.0959704707        0.2333563208        0.0000000000
        1.0959704707        0.2483376907        0.0000000000
        1.0959704707        0.2633190606        0.0000000000
        1.0959704707        0.2783004304        0.0000000000
        1.0959704707        0.2932818003        0.0000000000
        1.0959704707        0.3082631702        0.0000000000
        1.0959704707        0.3232445400        0.0000000000
        1.0959704707        0.3382259099        0.0000000000
        1.0959704707        0.3532072798        0.0000000000
        1.0959704707        0.3681886496        0.0000000000
        1.0959704707        0.3831700195        0.0000000000
        1.0959704707        0.3981513894        0.0000000000
        1.0959704707        0.4131327592        0.0000000000
        1.0959704707        0.4281141291        0.0000000000
        1.0959704707        0.4430954990        0.0000000000
        1.0959704707        0.4580768688        0.0000000000
        1.0959704707        0.4730582387       -0.0000010192
        1.0959704707        0.4880396086       -0.0000033610
        1.0959704707        0.5030209785       -0.0000106313
        1.0959704707        0.5180023483       -0.0000322948
        1.0959704707        0.5329837182       -0.0000942704
        1.0959704707        0.5479650881       -0.0002643846
        1.0959704707        0.5629464579       -0.0007119465
        1.0959704707        0.5779278278       -0.0018389824
        1.0959704707        0.5929091977       -0.0045512884
        1.0959704707        0.6078905675       -0.0107800188
        1.0959704707        0.6228719374       -0.0244105061
        1.0959704707        0.6378533073       -0.0527996303
        1.0959704707        0.6528346771       -0.1090235233
        1.0959704707        0.6678160470       -0.2148430886
        1.0959704707        0.6827974169       -0.4040745139
        1.0959704707        0.6977787867       -0.7256242907
        1.0959704707        0.7127601566       -1.2449765488
        1.0959704707        0.7277415265       -2.0425426590
        1.0959704707        0.7427228964       -3.2071905588
        1.0959704707        0.7577042662       -4.8237387284
        1.0959704707        0.7726856361       -6.9545749819
        1.0959704707        0.7876670060       -9.6180166142
        1.0959704707        0.8026483758      -12.7690296695
        1.0959704707        0.8176297457      -16.2898348194
        1.0959704707        0.8326111156      -19.9966077546
        1.0959704707        0.8475924854      -23.6631355939
        1.0959704707        0.8625738553      -27.0551976855
        1.0959704707        0.8775552252      -29.9652410025
        1.0959704707        0.8925365950      -32.2388591766
        1.0959704707        0.9075179649      -33.7908339023
        1.0959704707        0.9224993348      -34.6130944206
        1.0959704707        0.9374807046      -34.7756600387
        1.0959704707        0.9524620745      -34.4169121320
        1.0959704707        0.9674434444      -33.7184862556
        1.0959704707        0.9824248143      -32.8666558968
        1.0959704707        0.9974061841      -32.0120857814
        1.0959704707        1.0123875540      -31.2443811520
        1.0959704707        1.0273689239      -30.5919106081
        1.0959704707        1.0423502937      -30.0443990956
        1.0959704707        1.0573316636      -29.5844257856
        1.0959704707        1.0723130335      -29.2109755556
        1.0959704707        1.0872944033      -28.9443185099
        1.0959704707        1.1022757732      -28.8124651422
        1.0959704707        1.1172571431      -28.8294038082
        1.0959704707        1.1322385129      -28.9794907790
        1.0959704707        1.1472198828      -29.2185506253
        1.0959704707        1.1622012527      -29.4920065454
        1.0959704707        1.1771826225      -29.7591175227
        1.0959704707        1.1921639924      -30.0071112791
        1.0959704707        1.2071453623      -30.2437428457
        1.0959704707        1.2221267322      -30.4694565706
        1.0959704707        1.2371081020      -30.6434309696
        1.0959704707        1.2520894719      -30.6633525888
        1.0959704707        1.2670708418      -30.3733620246
        1.0959704707        1.2820522116      -29.6011886017
        1.0959704707        1.2970335815      -28.2112032453
        1.0959704707        1.3120149514      -26.1522279423
        1.0959704707        1.3269963212      -23.4811687161
        1.0959704707        1.3419776911      -20.3544176071
        1.0959704707        1.3569590610      -16.9926272817
        1.0959704707        1.3719404308      -13.6338233693
        1.0959704707        1.3869218007      -10.4908102544
        1.0959704707        1.4019031706       -7.7227904134
        1.0959704707        1.4168845404       -5.4232358759
        1.0959704707        1.4318659103       -3.6210157461
        1.0959704707        1.4468472802       -2.2906180999
        1.0959704707        1.4618286501       -1.3679607861
        1.0959704707        1.4768100199       -0.7686190546
        1.0959704707        1.4917913898       -0.4050527464
        1.0959704707        1.5067727597       -0.1996549988
        1.0959704707        1.5217541295       -0.0918305020
        1.0959704707        1.5367354994       -0.0393329257
        1.0959704707        1.5517168693       -0.0156620162
        1.0959704707        1.5666982391       -0.0057894088
        1.0959704707        1.5816796090       -0.0019841799

        1.1124025633        0.0985239920        0.0000000000
        1.1124025633        0.1135053619        0.0000000000
        1.1124025633        0.1284867317        0.0000000000
        1.1124025633        0.1434681016        0.0000000000
        1.1124025633        0.1584494715        0.0000000000
        1.1124025633        0.1734308413        0.0000000000
        1.1124025633        0.1884122112        0.0000000000
        1.1124025633        0.2033935811        0.0000000000
        1.1124025633        0.2183749509        0.0000000000
        1.1124025633        0.2333563208        0.0000000000
        1.1124025633        0.2483376907        0.0000000000
        1.1124025633        0.2633190606        0.0000000000
        1.1124025633        0.2783004304        0.0000000000
        1.1124025633        0.2932818003        0.0000000000
        1.1124025633        0.3082631702        0.0000000000
        1.1124025633        0.3232445400        0.0000000000
        1.1124025633        0.3382259099        0.0000000000
        1.1124025633        0.3532072798        0.0000000000
        1.1124025633        0.3681886496        0.0000000000
        1.1124025633        0.3831700195        0.0000000000
        1.1124025633        0.3981513894        0.0000000000
        1.1124025633        0.4131327592        0.0000000000
        1.1124025633        0.4281141291        0.0000000000
        1.1124025633        0.4430954990        0.0000000000
        1.1124025633        0.4580768688        0.0000000000
        1.1124025633        0.4730582387        0.0000000000
        1.1124025633        0.4880396086        0.0000000000
        1.1124025633        0.5030209785       -0.0000029623
        1.1124025633        0.5180023483       -0.0000094947
        1.1124025633        0.5329837182       -0.0000292363
        1.1124025633        0.5479650881       -0.0000864261
        1.1124025633        0.5629464579       -0.0002450509
        1.1124025633        0.5779278278       -0.0006656407
        1.1124025633        0.5929091977       -0.0017301487
        1.1124025633        0.6078905675       -0.0042985009
        1.1124025633        0.6228719374       -0.0101988287
        1.1124025633        0.6378533073       -0.0230944897
        1.1124025633        0.6528346771       -0.0498948798
        1.1124025633        0.6678160470       -0.1028505023
        1.1124025633        0.6827974169       -0.2023539962
        1.1124025633        0.6977787867       -0.3802177323
        1.1124025633        0.7127601566       -0.6827934507
        1.1124025633        0.7277415265       -1.1727656225
        1.1124025633        0.7427228964       -1.9279214752
        1.1124025633        0.7577042662       -3.0349928092
        1.1124025633        0.7726856361       -4.5772698822
        1.1124025633        0.7876670060       -6.6165098302
        1.1124025633        0.8026483758       -9.1724814516
        1.1124025633        0.8176297457      -12.2060389626
        1.1124025633        0.8326111156      -15.6120023200
        1.1124025633        0.8475924854      -19.2252922856
        1.1124025633        0.8625738553      -22.8390057804
        1.1124025633        0.8775552252      -26.2296230970
        1.1124025633        0.8925365950      -29.1846414776
        1.1124025633        0.9075179649      -31.5303693720
        1.1124025633        0.9224993348      -33.1583987452
        1.1124025633        0.9374807046      -34.0461830979
        1.1124025633        0.9524620745      -34.2631814167
        1.1124025633        0.9674434444      -33.9551034736
        1.1124025633        0.9824248143      -33.3073188029
        1.1124025633        0.9974061841      -32.4997052702
        1.1124025633        1.0123875540      -31.6707235277
        1.1124025633        1.0273689239      -30.9036891082
        1.1124025633        1.0423502937      -30.2361303803
        1.1124025633        1.0573316636      -29.6816660702
        1.1124025633        1.0723130335      -29.2496068460
        1.1124025633        1.0872944033      -28.9518206630
        1.1124025633        1.1022757732      -28.7957646449
        1.1124025633        1.1172571431      -28.7714877602
        1.1124025633        1.1322385129      -28.8442464873
        1.1124025633        1.1472198828      -28.9611751189
        1.1124025633        1.1622012527      -29.0716834972
        1.1124025633        1.1771826225      -29.1515650905
        1.1124025633        1.1921639924      -29.2160268780
        1.1124025633        1.2071453623      -29.3106428481
        1.1124025633        1.2221267322      -29.4803278767
        1.1124025633        1.2371081020      -29.7289247124
        1.1124025633        1.2520894719      -29.9887992995
        1.1124025633        1.2670708418      -30.1169273283
        1.1124025633        1.2820522116      -29.9226024202
        1.1124025633        1.2970335815      -29.2177587349
        1.1124025633        1.3120149514      -27.8709797437
        1.1124025633        1.3269963212      -25.8453893293
        1.1124025633        1.3419776911      -23.2088717933
        1.1124025633        1.3569590610      -20.1174648588
        1.1124025633        1.3719404308      -16.7821847900
        1.1124025633        1.3869218007      -13.4315448002
        1.1124025633        1.4019031706      -10.2779355907
        1.1124025633        1.4168845404       -7.4910687091
        1.1124025633        1.4318659103       -5.1798304294
        1.1124025633        1.4468472802       -3.3846189557
        1.1124025633        1.4618286501       -2.0821566388
        1.1124025633        1.4768100199       -1.2019066086
        1.1124025633        1.4917913898       -0.6490997796
        1.1124025633        1.5067727597       -0.3271544207
        1.1124025633        1.5217541295       -0.1535622760
        1.1124025633        1.5367354994       -0.0670109627
        1.1124025633        1.5517168693       -0.0271456118
        1.1124025633        1.5666982391       -0.0101954955
        1.1124025633        1.5816796090       -0.0035466055

        1.1288346559        0.0985239920        0.0000000000
        1.1288346559        0.1135053619        0.0000000000
        1.1288346559        0.1284867317        0.0000000000
        1.1288346559        0.1434681016        0.0000000000
        1.1288346559        0.1584494715        0.0000000000
        1.1288346559        0.1734308413        0.0000000000
        1.1288346559        0.1884122112        0.0000000000
        1.1288346559        0.2033935811        0.0000000000
        1.1288346559        0.2183749509        0.0000000000
        1.1288346559        0.2333563208        0.0000000000
        1.1288346559        0.2483376907        0.0000000000
        1.1288346559        0.2633190606        0.0000000000
        1.1288346559        0.2783004304        0.0000000000
        1.1288346559        0.2932818003        0.0000000000
        1.1288346559        0.3082631702        0.0000000000
        1.1288346559        0.3232445400        0.0000000000
        1.1288346559        0.3382259099        0.0000000000
        1.1288346559        0.3532072798        0.0000000000
        1.1288346559        0.3681886496        0.0000000000
        1.1288346559        0.3831700195        0.0000000000
        1.1288346559        0.3981513894        0.0000000000
        1.1288346559        0.4131327592        0.0000000000
        1.1288346559        0.4281141291        0.0000000000
        1.1288346559        0.4430954990        0.0000000000
        1.1288346559        0.4580768688        0.0000000000
        1.1288346559        0.4730582387        0.0000000000
        1.1288346559        0.4880396086        0.0000000000
        1.1288346559        0.5030209785        0.0000000000
        1.1288346559        0.5180023483       -0.0000026595
        1.1288346559        0.5329837182       -0.0000086371
        1.1288346559        0.5479650881       -0.0000268918
        1.1288346559        0.5629464579       -0.0000801962
        1.1288346559        0.5779278278       -0.0002287972
        1.1288346559        0.5929091977       -0.0006238042
        1.1288346559        0.6078905675       -0.0016239198
        1.1288346559        0.6228719374       -0.0040338687
        1.1288346559        0.6378533073       -0.0095582849
        1.1288346559        0.6528346771       -0.0216045647
        1.1288346559        0.6678160470       -0.0465969589
        1.1288346559        0.6827974169       -0.0959522434
        1.1288346559        0.6977787867       -0.1887678388
        1.1288346559        0.7127601566       -0.3550286212
        1.1288346559        0.7277415265       -0.6387071792
        1.1288346559        0.7427228964       -1.0995569110
        1.1288346559        0.7577042662       -1.8118924511
        1.1288346559        0.7726856361       -2.8586321199
        1.1288346559        0.7876670060       -4.3197771754
        1.1288346559        0.8026483758       -6.2563685455
        1.1288346559        0.8176297457       -8.6930831349
        1.1288346559        0.8326111156      -11.6037543149
        1.1288346559        0.8475924854      -14.9034055567
        1.1288346559        0.8625738553      -18.4484943573
        1.1288346559        0.8775552252      -22.0457330178
        1.1288346559        0.8925365950      -25.4700659662
        1.1288346559        0.9075179649      -28.4926896361
        1.1288346559        0.9224993348      -30.9175831873
        1.1288346559        0.9374807046      -32.6192423573
        1.1288346559        0.9524620745      -33.5689441011
        1.1288346559        0.9674434444      -33.8375850739
        1.1288346559        0.9824248143      -33.5719295961
        1.1288346559        0.9974061841      -32.9533694356
        1.1288346559        1.0123875540      -32.1560107485
        1.1288346559        1.0273689239      -31.3190659817
        1.1288346559        1.0423502937      -30.5389287075
        1.1288346559        1.0573316636      -29.8756440375
        1.1288346559        1.0723130335      -29.3631708123
        1.1288346559        1.0872944033      -29.0149227672
        1.1288346559        1.1022757732      -28.8228476485
        1.1288346559        1.1172571431      -28.7548351989
        1.1288346559        1.1322385129      -28.7576467065
        1.1288346559        1.1472198828      -28.7697897501
        1.1288346559        1.1622012527      -28.7425617395
        1.1288346559        1.1771826225      -28.6611941124
        1.1288346559        1.1921639924      -28.5551344141
        1.1288346559        1.2071453623      -28.4891753991
        1.1288346559        1.2221267322      -28.5349614828
        1.1288346559        1.2371081020      -28.7320288524
        1.1288346559        1.2520894719      -29.0540452890
        1.1288346559        1.2670708418      -29.3954507184
        1.1288346559        1.2820522116      -29.5858451935
        1.1288346559        1.2970335815      -29.4278231690
        1.1288346559        1.3120149514      -28.7444360235
        1.1288346559        1.3269963212      -27.4200632593
        1.1288346559        1.3419776911      -25.4239977368
        1.1288346559        1.3569590610      -22.8151844805
        1.1288346559        1.3719404308      -19.7328123350
        1.1288346559        1.3869218007      -16.3774907587
        1.1288346559        1.4019031706      -12.9842862124
        1.1288346559        1.4168845404       -9.7878399424
        1.1288346559        1.4318659103       -6.9838819054
        1.1288346559        1.4468472802       -4.6971520843
        1.1288346559        1.4618286501       -2.9667936449
        1.1288346559        1.4768100199       -1.7541506637
        1.1288346559        1.4917913898       -0.9682905597
        1.1288346559        1.5067727597       -0.4978921271
        1.1288346559        1.5217541295       -0.2380436583
        1.1288346559        1.5367354994       -0.1056596991
        1.1288346559        1.5517168693       -0.0434853728
        1.1288346559        1.5666982391       -0.0165765250
        1.1288346559        1.5816796090       -0.0058473824

        1.1452667485        0.0985239920        0.0000000000
        1.1452667485        0.1135053619        0.0000000000
        1.1452667485        0.1284867317        0.0000000000
        1.1452667485        0.1434681016        0.0000000000
        1.1452667485        0.1584494715        0.0000000000
        1.1452667485        0.1734308413        0.0000000000
        1.1452667485        0.1884122112        0.0000000000
        1.1452667485        0.2033935811        0.0000000000
        1.1452667485        0.2183749509        0.0000000000
        1.1452667485        0.2333563208        0.0000000000
        1.1452667485        0.2483376907        0.0000000000
        1.1452667485        0.2633190606        0.0000000000
        1.1452667485        0.2783004304        0.0000000000
        1.1452667485        0.2932818003        0.0000000000
        1.1452667485        0.3082631702        0.0000000000
        1.1452667485        0.3232445400        0.0000000000
        1.1452667485        0.3382259099        0.0000000000
        1.1452667485        0.3532072798        0.0000000000
        1.1452667485        0.3681886496        0.0000000000
        1.1452667485        0.3831700195        0.0000000000
        1.1452667485        0.3981513894        0.0000000000
        1.1452667485        0.4131327592        0.0000000000
        1.1452667485        0.4281141291        0.0000000000
        1.1452667485        0.4430954990        0.0000000000
        1.1452667485        0.4580768688        0.0000000000
        1.1452667485        0.4730582387        0.0000000000
        1.1452667485        0.4880396086        0.0000000000
        1.1452667485        0.5030209785        0.0000000000
        1.1452667485        0.5180023483        0.0000000000
        1.1452667485        0.5329837182       -0.0000024284
        1.1452667485        0.5479650881       -0.0000079535
        1.1452667485        0.5629464579       -0.0000249143
        1.1452667485        0.5779278278       -0.0000745614
        1.1452667485        0.5929091977       -0.0002130095
        1.1452667485        0.6078905675       -0.0005805728
        1.1452667485        0.6228719374       -0.0015092088
        1.1452667485        0.6378533073       -0.0037417929
        1.1452667485        0.6528346771       -0.0088507037
        1.1452667485        0.6678160470       -0.0199831749
        1.1452667485        0.6827974169       -0.0430926716
        1.1452667485        0.6977787867       -0.0888070999
        1.1452667485        0.7127601566       -0.1749843359
        1.1452667485        0.7277415265       -0.3297545455
        1.1452667485        0.7427228964       -0.5944299992
        1.1452667485        0.7577042662       -1.0251695158
        1.1452667485        0.7726856361       -1.6919643194
        1.1452667485        0.7876670060       -2.6736796621
        1.1452667485        0.8026483758       -4.0486818833
        1.1452667485        0.8176297457       -5.8817310119
        1.1452667485        0.8326111156       -8.2087477634
        1.1452667485        0.8475924854      -11.0214483827
        1.1452667485        0.8625738553      -14.2541266000
        1.1452667485        0.8775552252      -17.7758767084
        1.1452667485        0.8925365950      -21.3931603190
        1.1452667485        0.9075179649      -24.8678466280
        1.1452667485        0.9224993348      -27.9521825876
        1.1452667485        0.9374807046      -30.4345209779
        1.1452667485        0.9524620745      -32.1820857755
        1.1452667485        0.9674434444      -33.1653453535
        1.1452667485        0.9824248143      -33.4552686621
        1.1452667485        0.9974061841      -33.1964310964
        1.1452667485        1.0123875540      -32.5684615604
        1.1452667485        1.0273689239      -31.7502288759
        1.1452667485        1.0423502937      -30.8955452663
        1.1452667485        1.0573316636      -30.1209683274
        1.1452667485        1.0723130335      -29.5011822755
        1.1452667485        1.0872944033      -29.0677394634
        1.1452667485        1.1022757732      -28.8105557829
        1.1452667485        1.1172571431      -28.6844353988
        1.1452667485        1.1322385129      -28.6225755378
        1.1452667485        1.1472198828      -28.5560794421
        1.1452667485        1.1622012527      -28.4352795699
        1.1452667485        1.1771826225      -28.2468435731
        1.1452667485        1.1921639924      -28.0206147388
        1.1452667485        1.2071453623      -27.8219803953
        1.1452667485        1.2221267322      -27.7295157471
        1.1452667485        1.2371081020      -27.8032446272
        1.1452667485        1.2520894719      -28.0538698910
        1.1452667485        1.2670708418      -28.4245391798
        1.1452667485        1.2820522116      -28.7923908932
        1.1452667485        1.2970335815      -28.9890221921
        1.1452667485        1.3120149514      -28.8318449730
        1.1452667485        1.3269963212      -28.1564981534
        1.1452667485        1.3419776911      -26.8445457985
        1.1452667485        1.3569590610      -24.8461270644
        1.1452667485        1.3719404308      -22.1981929885
        1.1452667485        1.3869218007      -19.0341008740
        1.1452667485        1.4019031706      -15.5751526615
        1.1452667485        1.4168845404      -12.0968552919
        1.1452667485        1.4318659103       -8.8740501746
        1.1452667485        1.4468472802       -6.1223551981
        1.1452667485        1.4618286501       -3.9580931739
        1.1452667485        1.4768100199       -2.3906696309
        1.1452667485        1.4917913898       -1.3457174229
        1.1452667485        1.5067727597       -0.7045694230
        1.1452667485        1.5217541295       -0.3425509290
        1.1452667485        1.5367354994       -0.1544470877
        1.1452667485        1.5517168693       -0.0645068642
        1.1452667485        1.5666982391       -0.0249341914
        1.1452667485        1.5816796090       -0.0089123898

        1.1616988411        0.0985239920        0.0000000000
        1.1616988411        0.1135053619        0.0000000000
        1.1616988411        0.1284867317        0.0000000000
        1.1616988411        0.1434681016        0.0000000000
        1.1616988411        0.1584494715        0.0000000000
        1.1616988411        0.1734308413        0.0000000000
        1.1616988411        0.1884122112        0.0000000000
        1.1616988411        0.2033935811        0.0000000000
        1.1616988411        0.2183749509        0.0000000000
        1.1616988411        0.2333563208        0.0000000000
        1.1616988411        0.2483376907        0.0000000000
        1.1616988411        0.2633190606        0.0000000000
        1.1616988411        0.2783004304        0.0000000000
        1.1616988411        0.2932818003        0.0000000000
        1.1616988411        0.3082631702        0.0000000000
        1.1616988411        0.3232445400        0.0000000000
        1.1616988411        0.3382259099        0.0000000000
        1.1616988411        0.3532072798        0.0000000000
        1.1616988411        0.3681886496        0.0000000000
        1.1616988411        0.3831700195        0.0000000000
        1.1616988411        0.3981513894        0.0000000000
        1.1616988411        0.4131327592        0.0000000000
        1.1616988411        0.4281141291        0.0000000000
        1.1616988411        0.4430954990        0.0000000000
        1.1616988411        0.4580768688        0.0000000000
        1.1616988411        0.4730582387        0.0000000000
        1.1616988411        0.4880396086        0.0000000000
        1.1616988411        0.5030209785        0.0000000000
        1.1616988411        0.5180023483        0.0000000000
        1.1616988411        0.5329837182        0.0000000000
        1.1616988411        0.5479650881       -0.0000022315
        1.1616988411        0.5629464579       -0.0000073347
        1.1616988411        0.5779278278       -0.0000230040
        1.1616988411        0.5929091977       -0.0000688118
        1.1616988411        0.6078905675       -0.0001962905
        1.1616988411        0.6228719374       -0.0005339677
        1.1616988411        0.6378533073       -0.0013855877
        1.1616988411        0.6528346771       -0.0034313329
        1.1616988411        0.6678160470       -0.0081141228
        1.1616988411        0.6827974169       -0.0183313955
        1.1616988411        0.6977787867       -0.0395817662
        1.1616988411        0.7127601566       -0.0817041770
        1.1616988411        0.7277415265       -0.1612481988
        1.1616988411        0.7427228964       -0.3042922073
        1.1616988411        0.7577042662       -0.5491940456
        1.1616988411        0.7726856361       -0.9484145369
        1.1616988411        0.7876670060       -1.5683485548
        1.1616988411        0.8026483758       -2.4861269953
        1.1616988411        0.8176297457       -3.7825571873
        1.1616988411        0.8326111156       -5.5306335495
        1.1616988411        0.8475924854       -7.7795138396
        1.1616988411        0.8625738553      -10.5350854730
        1.1616988411        0.8775552252      -13.7407403219
        1.1616988411        0.8925365950      -17.2650978013
        1.1616988411        0.9075179649      -20.9048799805
        1.1616988411        0.9224993348      -24.4083017733
[truncated: 210,121 more chars]
