# Supplementary material for: How well do force fields capture the strength of salt bridges in proteins?
Source: PeerJ. 2018 Jun 11;6:e4967. doi: 10.7717/peerj.4967 (PMC6001725; doi:10.7717/peerj.4967)
Supplement: Data S1 — Raw data including input files for simulations (Gromacs and PLUMED) and output from PLUMED (bias and free energy surfaces). [file peerj-06-4967-s003.bz2 › raw_data/cutoff/C22_TIPS3P/K39_1.2_cutoff/fes.dat]

        0.0947215440        0.0956524790       -0.0000192035
        0.0947215440        0.1104320384       -0.0000534236
        0.0947215440        0.1252115978       -0.0001371777
        0.0947215440        0.1399911572       -0.0003254353
        0.0947215440        0.1547707165       -0.0007141663
        0.0947215440        0.1695502759       -0.0014518618
        0.0947215440        0.1843298353       -0.0027392317
        0.0947215440        0.1991093947       -0.0048071819
        0.0947215440        0.2138889541       -0.0078694935
        0.0947215440        0.2286685135       -0.0120604940
        0.0947215440        0.2434480728       -0.0173831939
        0.0947215440        0.2582276322       -0.0236980952
        0.0947215440        0.2730071916       -0.0307678863
        0.0947215440        0.2877867510       -0.0383418324
        0.0947215440        0.3025663104       -0.0462346730
        0.0947215440        0.3173458698       -0.0543515931
        0.0947215440        0.3321254291       -0.0626418083
        0.0947215440        0.3469049885       -0.0710100824
        0.0947215440        0.3616845479       -0.0792426474
        0.0947215440        0.3764641073       -0.0869876877
        0.0947215440        0.3912436667       -0.0937832969
        0.0947215440        0.4060232261       -0.0990912892
        0.0947215440        0.4208027854       -0.1023102482
        0.0947215440        0.4355823448       -0.1027957100
        0.0947215440        0.4503619042       -0.0999526829
        0.0947215440        0.4651414636       -0.0934328256
        0.0947215440        0.4799210230       -0.0833746712
        0.0947215440        0.4947005824       -0.0705465817
        0.0947215440        0.5094801417       -0.0562680684
        0.0947215440        0.5242597011       -0.0421014746
        0.0947215440        0.5390392605       -0.0294421287
        0.0947215440        0.5538188199       -0.0191914386
        0.0947215440        0.5685983793       -0.0116392614
        0.0947215440        0.5833779387       -0.0065608795
        0.0947215440        0.5981574981       -0.0034358763
        0.0947215440        0.6129370574       -0.0016719485
        0.0947215440        0.6277166168       -0.0007565280
        0.0947215440        0.6424961762       -0.0003187009
        0.0947215440        0.6572757356       -0.0001252199
        0.0947215440        0.6720552950       -0.0000459951
        0.0947215440        0.6868348544       -0.0000158399
        0.0947215440        0.7016144137       -0.0000051317
        0.0947215440        0.7163939731       -0.0000015698
        0.0947215440        0.7311735325        0.0000000000
        0.0947215440        0.7459530919        0.0000000000
        0.0947215440        0.7607326513        0.0000000000
        0.0947215440        0.7755122107        0.0000000000
        0.0947215440        0.7902917700        0.0000000000
        0.0947215440        0.8050713294        0.0000000000
        0.0947215440        0.8198508888        0.0000000000
        0.0947215440        0.8346304482        0.0000000000
        0.0947215440        0.8494100076        0.0000000000
        0.0947215440        0.8641895670        0.0000000000
        0.0947215440        0.8789691263        0.0000000000
        0.0947215440        0.8937486857        0.0000000000
        0.0947215440        0.9085282451        0.0000000000
        0.0947215440        0.9233078045        0.0000000000
        0.0947215440        0.9380873639        0.0000000000
        0.0947215440        0.9528669233        0.0000000000
        0.0947215440        0.9676464826        0.0000000000
        0.0947215440        0.9824260420        0.0000000000
        0.0947215440        0.9972056014        0.0000000000
        0.0947215440        1.0119851608        0.0000000000
        0.0947215440        1.0267647202        0.0000000000
        0.0947215440        1.0415442796        0.0000000000
        0.0947215440        1.0563238389        0.0000000000
        0.0947215440        1.0711033983        0.0000000000
        0.0947215440        1.0858829577        0.0000000000
        0.0947215440        1.1006625171        0.0000000000
        0.0947215440        1.1154420765        0.0000000000
        0.0947215440        1.1302216359        0.0000000000
        0.0947215440        1.1450011953        0.0000000000
        0.0947215440        1.1597807546        0.0000000000
        0.0947215440        1.1745603140        0.0000000000
        0.0947215440        1.1893398734        0.0000000000
        0.0947215440        1.2041194328        0.0000000000
        0.0947215440        1.2188989922        0.0000000000
        0.0947215440        1.2336785516        0.0000000000
        0.0947215440        1.2484581109        0.0000000000
        0.0947215440        1.2632376703        0.0000000000
        0.0947215440        1.2780172297        0.0000000000
        0.0947215440        1.2927967891        0.0000000000
        0.0947215440        1.3075763485        0.0000000000
        0.0947215440        1.3223559079        0.0000000000
        0.0947215440        1.3371354672        0.0000000000
        0.0947215440        1.3519150266        0.0000000000
        0.0947215440        1.3666945860        0.0000000000
        0.0947215440        1.3814741454        0.0000000000
        0.0947215440        1.3962537048        0.0000000000
        0.0947215440        1.4110332642        0.0000000000
        0.0947215440        1.4258128235        0.0000000000
        0.0947215440        1.4405923829        0.0000000000
        0.0947215440        1.4553719423        0.0000000000
        0.0947215440        1.4701515017        0.0000000000
        0.0947215440        1.4849310611        0.0000000000
        0.0947215440        1.4997106205        0.0000000000
        0.0947215440        1.5144901798        0.0000000000
        0.0947215440        1.5292697392        0.0000000000
        0.0947215440        1.5440492986        0.0000000000
        0.0947215440        1.5588288580        0.0000000000

        0.1095444176        0.0956524790       -0.0000534968
        0.1095444176        0.1104320384       -0.0001485436
        0.1095444176        0.1252115978       -0.0003806613
        0.1095444176        0.1399911572       -0.0009011685
        0.1095444176        0.1547707165       -0.0019731875
        0.1095444176        0.1695502759       -0.0040017786
        0.1095444176        0.1843298353       -0.0075306997
        0.1095444176        0.1991093947       -0.0131790603
        0.1095444176        0.2138889541       -0.0215092236
        0.1095444176        0.2286685135       -0.0328558271
        0.1095444176        0.2434480728       -0.0471869420
        0.1095444176        0.2582276322       -0.0640798561
        0.1095444176        0.2730071916       -0.0828511118
        0.1095444176        0.2877867510       -0.1027938960
        0.1095444176        0.3025663104       -0.1233979296
        0.1095444176        0.3173458698       -0.1444204894
        0.1095444176        0.3321254291       -0.1657628003
        0.1095444176        0.3469049885       -0.1872320824
        0.1095444176        0.3616845479       -0.2083406322
        0.1095444176        0.3764641073       -0.2282476474
        0.1095444176        0.3912436667       -0.2458228958
        0.1095444176        0.4060232261       -0.2597208807
        0.1095444176        0.4208027854       -0.2683966860
        0.1095444176        0.4355823448       -0.2701420627
        0.1095444176        0.4503619042       -0.2633211064
        0.1095444176        0.4651414636       -0.2468976700
        0.1095444176        0.4799210230       -0.2210943167
        0.1095444176        0.4947005824       -0.1878069711
        0.1095444176        0.5094801417       -0.1504338250
        0.1095444176        0.5242597011       -0.1130822128
        0.1095444176        0.5390392605       -0.0794830143
        0.1095444176        0.5538188199       -0.0521028129
        0.1095444176        0.5685983793       -0.0318002415
        0.1095444176        0.5833779387       -0.0180551827
        0.1095444176        0.5981574981       -0.0095344850
        0.1095444176        0.6129370574       -0.0046850428
        0.1095444176        0.6277166168       -0.0021444271
        0.1095444176        0.6424961762       -0.0009158244
        0.1095444176        0.6572757356       -0.0003657634
        0.1095444176        0.6720552950       -0.0001369986
        0.1095444176        0.6868348544       -0.0000482870
        0.1095444176        0.7016144137       -0.0000160763
        0.1095444176        0.7163939731       -0.0000050756
        0.1095444176        0.7311735325       -0.0000015253
        0.1095444176        0.7459530919        0.0000000000
        0.1095444176        0.7607326513        0.0000000000
        0.1095444176        0.7755122107        0.0000000000
        0.1095444176        0.7902917700        0.0000000000
        0.1095444176        0.8050713294        0.0000000000
        0.1095444176        0.8198508888        0.0000000000
        0.1095444176        0.8346304482        0.0000000000
        0.1095444176        0.8494100076        0.0000000000
        0.1095444176        0.8641895670        0.0000000000
        0.1095444176        0.8789691263        0.0000000000
        0.1095444176        0.8937486857        0.0000000000
        0.1095444176        0.9085282451        0.0000000000
        0.1095444176        0.9233078045        0.0000000000
        0.1095444176        0.9380873639        0.0000000000
        0.1095444176        0.9528669233        0.0000000000
        0.1095444176        0.9676464826        0.0000000000
        0.1095444176        0.9824260420        0.0000000000
        0.1095444176        0.9972056014        0.0000000000
        0.1095444176        1.0119851608        0.0000000000
        0.1095444176        1.0267647202        0.0000000000
        0.1095444176        1.0415442796        0.0000000000
        0.1095444176        1.0563238389        0.0000000000
        0.1095444176        1.0711033983        0.0000000000
        0.1095444176        1.0858829577        0.0000000000
        0.1095444176        1.1006625171        0.0000000000
        0.1095444176        1.1154420765        0.0000000000
        0.1095444176        1.1302216359        0.0000000000
        0.1095444176        1.1450011953        0.0000000000
        0.1095444176        1.1597807546        0.0000000000
        0.1095444176        1.1745603140        0.0000000000
        0.1095444176        1.1893398734        0.0000000000
        0.1095444176        1.2041194328        0.0000000000
        0.1095444176        1.2188989922        0.0000000000
        0.1095444176        1.2336785516        0.0000000000
        0.1095444176        1.2484581109        0.0000000000
        0.1095444176        1.2632376703        0.0000000000
        0.1095444176        1.2780172297        0.0000000000
        0.1095444176        1.2927967891        0.0000000000
        0.1095444176        1.3075763485        0.0000000000
        0.1095444176        1.3223559079        0.0000000000
        0.1095444176        1.3371354672        0.0000000000
        0.1095444176        1.3519150266        0.0000000000
        0.1095444176        1.3666945860        0.0000000000
        0.1095444176        1.3814741454        0.0000000000
        0.1095444176        1.3962537048        0.0000000000
        0.1095444176        1.4110332642        0.0000000000
        0.1095444176        1.4258128235        0.0000000000
        0.1095444176        1.4405923829        0.0000000000
        0.1095444176        1.4553719423        0.0000000000
        0.1095444176        1.4701515017        0.0000000000
        0.1095444176        1.4849310611        0.0000000000
        0.1095444176        1.4997106205        0.0000000000
        0.1095444176        1.5144901798        0.0000000000
        0.1095444176        1.5292697392        0.0000000000
        0.1095444176        1.5440492986        0.0000000000
        0.1095444176        1.5588288580        0.0000000000

        0.1243672912        0.0956524790       -0.0001374718
        0.1243672912        0.1104320384       -0.0003809414
        0.1243672912        0.1252115978       -0.0009741408
        0.1243672912        0.1399911572       -0.0023010022
        0.1243672912        0.1547707165       -0.0050262741
        0.1243672912        0.1695502759       -0.0101677519
        0.1243672912        0.1843298353       -0.0190816757
        0.1243672912        0.1991093947       -0.0332948800
        0.1243672912        0.2138889541       -0.0541650398
        0.1243672912        0.2286685135       -0.0824488903
        0.1243672912        0.2434480728       -0.1179609702
        0.1243672912        0.2582276322       -0.1595302015
        0.1243672912        0.2730071916       -0.2053486538
        0.1243672912        0.2877867510       -0.2535869700
        0.1243672912        0.3025663104       -0.3029581566
        0.1243672912        0.3173458698       -0.3529013901
        0.1243672912        0.3321254291       -0.4032760493
        0.1243672912        0.3469049885       -0.4537694267
        0.1243672912        0.3616845479       -0.5033929730
        0.1243672912        0.3764641073       -0.5503241412
        0.1243672912        0.3912436667       -0.5920379593
        0.1243672912        0.4060232261       -0.6254534956
        0.1243672912        0.4208027854       -0.6469298264
        0.1243672912        0.4355823448       -0.6523120885
        0.1243672912        0.4503619042       -0.6374794254
        0.1243672912        0.4651414636       -0.5996360850
        0.1243672912        0.4799210230       -0.5389659251
        0.1243672912        0.4947005824       -0.4597284929
        0.1243672912        0.5094801417       -0.3699376123
        0.1243672912        0.5242597011       -0.2794957395
        0.1243672912        0.5390392605       -0.1975586663
        0.1243672912        0.5538188199       -0.1303241596
        0.1243672912        0.5685983793       -0.0801153745
        0.1243672912        0.5833779387       -0.0458658779
        0.1243672912        0.5981574981       -0.0244565242
        0.1243672912        0.6129370574       -0.0121557943
        0.1243672912        0.6277166168       -0.0056402898
        0.1243672912        0.6424961762       -0.0024484055
        0.1243672912        0.6572757356       -0.0009971080
        0.1243672912        0.6720552950       -0.0003822445
        0.1243672912        0.6868348544       -0.0001384624
        0.1243672912        0.7016144137       -0.0000475824
        0.1243672912        0.7163939731       -0.0000155721
        0.1243672912        0.7311735325       -0.0000048693
        0.1243672912        0.7459530919       -0.0000014582
        0.1243672912        0.7607326513        0.0000000000
        0.1243672912        0.7755122107        0.0000000000
        0.1243672912        0.7902917700        0.0000000000
        0.1243672912        0.8050713294        0.0000000000
        0.1243672912        0.8198508888        0.0000000000
        0.1243672912        0.8346304482        0.0000000000
        0.1243672912        0.8494100076        0.0000000000
        0.1243672912        0.8641895670        0.0000000000
        0.1243672912        0.8789691263        0.0000000000
        0.1243672912        0.8937486857        0.0000000000
        0.1243672912        0.9085282451        0.0000000000
        0.1243672912        0.9233078045        0.0000000000
        0.1243672912        0.9380873639        0.0000000000
        0.1243672912        0.9528669233        0.0000000000
        0.1243672912        0.9676464826        0.0000000000
        0.1243672912        0.9824260420        0.0000000000
        0.1243672912        0.9972056014        0.0000000000
        0.1243672912        1.0119851608        0.0000000000
        0.1243672912        1.0267647202        0.0000000000
        0.1243672912        1.0415442796        0.0000000000
        0.1243672912        1.0563238389        0.0000000000
        0.1243672912        1.0711033983        0.0000000000
        0.1243672912        1.0858829577        0.0000000000
        0.1243672912        1.1006625171        0.0000000000
        0.1243672912        1.1154420765        0.0000000000
        0.1243672912        1.1302216359        0.0000000000
        0.1243672912        1.1450011953        0.0000000000
        0.1243672912        1.1597807546        0.0000000000
        0.1243672912        1.1745603140        0.0000000000
        0.1243672912        1.1893398734        0.0000000000
        0.1243672912        1.2041194328        0.0000000000
        0.1243672912        1.2188989922        0.0000000000
        0.1243672912        1.2336785516        0.0000000000
        0.1243672912        1.2484581109        0.0000000000
        0.1243672912        1.2632376703        0.0000000000
        0.1243672912        1.2780172297        0.0000000000
        0.1243672912        1.2927967891        0.0000000000
        0.1243672912        1.3075763485        0.0000000000
        0.1243672912        1.3223559079        0.0000000000
        0.1243672912        1.3371354672        0.0000000000
        0.1243672912        1.3519150266        0.0000000000
        0.1243672912        1.3666945860        0.0000000000
        0.1243672912        1.3814741454        0.0000000000
        0.1243672912        1.3962537048        0.0000000000
        0.1243672912        1.4110332642        0.0000000000
        0.1243672912        1.4258128235        0.0000000000
        0.1243672912        1.4405923829        0.0000000000
        0.1243672912        1.4553719423        0.0000000000
        0.1243672912        1.4701515017        0.0000000000
        0.1243672912        1.4849310611        0.0000000000
        0.1243672912        1.4997106205        0.0000000000
        0.1243672912        1.5144901798        0.0000000000
        0.1243672912        1.5292697392        0.0000000000
        0.1243672912        1.5440492986        0.0000000000
        0.1243672912        1.5588288580        0.0000000000

        0.1391901648        0.0956524790       -0.0003262150
        0.1391901648        0.1104320384       -0.0009019962
        0.1391901648        0.1252115978       -0.0023013443
        0.1391901648        0.1399911572       -0.0054229658
        0.1391901648        0.1547707165       -0.0118157423
        0.1391901648        0.1695502759       -0.0238373171
        0.1391901648        0.1843298353       -0.0446042087
        0.1391901648        0.1991093947       -0.0775816347
        0.1391901648        0.2138889541       -0.1257776208
        0.1391901648        0.2286685135       -0.1907385099
        0.1391901648        0.2434480728       -0.2717787595
        0.1391901648        0.2582276322       -0.3659249875
        0.1391901648        0.2730071916       -0.4687791536
        0.1391901648        0.2877867510       -0.5759902603
        0.1391901648        0.3025663104       -0.6845850840
        0.1391901648        0.3173458698       -0.7934012464
        0.1391901648        0.3321254291       -0.9023817644
        0.1391901648        0.3469049885       -1.0112088644
        0.1391901648        0.3616845479       -1.1181354643
        0.1391901648        0.3764641073       -1.2195924411
        0.1391901648        0.3912436667       -1.3104356792
        0.1391901648        0.4060232261       -1.3842063601
        0.1391901648        0.4208027854       -1.4330340338
        0.1391901648        0.4355823448       -1.4476471601
        0.1391901648        0.4503619042       -1.4185339338
        0.1391901648        0.4651414636       -1.3388338780
        0.1391901648        0.4799210230       -1.2081406632
        0.1391901648        0.4947005824       -1.0351461074
        0.1391901648        0.5094801417       -0.8371443537
        0.1391901648        0.5242597011       -0.6360227507
        0.1391901648        0.5390392605       -0.4524010575
        0.1391901648        0.5538188199       -0.3005807598
        0.1391901648        0.5685983793       -0.1863110091
        0.1391901648        0.5833779387       -0.1076968204
        0.1391901648        0.5981574981       -0.0580843621
        0.1391901648        0.6129370574       -0.0292649867
        0.1391901648        0.6277166168       -0.0138017252
        0.1391901648        0.6424961762       -0.0061091976
        0.1391901648        0.6572757356       -0.0025465039
        0.1391901648        0.6720552950       -0.0010033795
        0.1391901648        0.6868348544       -0.0003752268
        0.1391901648        0.7016144137       -0.0001336957
        0.1391901648        0.7163939731       -0.0000455394
        0.1391901648        0.7311735325       -0.0000148651
        0.1391901648        0.7459530919       -0.0000046565
        0.1391901648        0.7607326513       -0.0000014003
        0.1391901648        0.7755122107        0.0000000000
        0.1391901648        0.7902917700        0.0000000000
        0.1391901648        0.8050713294        0.0000000000
        0.1391901648        0.8198508888        0.0000000000
        0.1391901648        0.8346304482        0.0000000000
        0.1391901648        0.8494100076        0.0000000000
        0.1391901648        0.8641895670        0.0000000000
        0.1391901648        0.8789691263        0.0000000000
        0.1391901648        0.8937486857        0.0000000000
        0.1391901648        0.9085282451        0.0000000000
        0.1391901648        0.9233078045        0.0000000000
        0.1391901648        0.9380873639        0.0000000000
        0.1391901648        0.9528669233        0.0000000000
        0.1391901648        0.9676464826        0.0000000000
        0.1391901648        0.9824260420        0.0000000000
        0.1391901648        0.9972056014        0.0000000000
        0.1391901648        1.0119851608        0.0000000000
        0.1391901648        1.0267647202        0.0000000000
        0.1391901648        1.0415442796        0.0000000000
        0.1391901648        1.0563238389        0.0000000000
        0.1391901648        1.0711033983        0.0000000000
        0.1391901648        1.0858829577        0.0000000000
        0.1391901648        1.1006625171        0.0000000000
        0.1391901648        1.1154420765        0.0000000000
        0.1391901648        1.1302216359        0.0000000000
        0.1391901648        1.1450011953        0.0000000000
        0.1391901648        1.1597807546        0.0000000000
        0.1391901648        1.1745603140        0.0000000000
        0.1391901648        1.1893398734        0.0000000000
        0.1391901648        1.2041194328        0.0000000000
        0.1391901648        1.2188989922        0.0000000000
        0.1391901648        1.2336785516        0.0000000000
        0.1391901648        1.2484581109        0.0000000000
        0.1391901648        1.2632376703        0.0000000000
        0.1391901648        1.2780172297        0.0000000000
        0.1391901648        1.2927967891        0.0000000000
        0.1391901648        1.3075763485        0.0000000000
        0.1391901648        1.3223559079        0.0000000000
        0.1391901648        1.3371354672        0.0000000000
        0.1391901648        1.3519150266        0.0000000000
        0.1391901648        1.3666945860        0.0000000000
        0.1391901648        1.3814741454        0.0000000000
        0.1391901648        1.3962537048        0.0000000000
        0.1391901648        1.4110332642        0.0000000000
        0.1391901648        1.4258128235        0.0000000000
        0.1391901648        1.4405923829        0.0000000000
        0.1391901648        1.4553719423        0.0000000000
        0.1391901648        1.4701515017        0.0000000000
        0.1391901648        1.4849310611        0.0000000000
        0.1391901648        1.4997106205        0.0000000000
        0.1391901648        1.5144901798        0.0000000000
        0.1391901648        1.5292697392        0.0000000000
        0.1391901648        1.5440492986        0.0000000000
        0.1391901648        1.5588288580        0.0000000000

        0.1540130384        0.0956524790       -0.0007157838
        0.1540130384        0.1104320384       -0.0019745364
        0.1540130384        0.1252115978       -0.0050254960
        0.1540130384        0.1399911572       -0.0118117410
        0.1540130384        0.1547707165       -0.0256654003
        0.1540130384        0.1695502759       -0.0516263018
        0.1540130384        0.1843298353       -0.0962981724
        0.1540130384        0.1991093947       -0.1669229251
        0.1540130384        0.2138889541       -0.2696157389
        0.1540130384        0.2286685135       -0.4072104194
        0.1540130384        0.2434480728       -0.5776632004
        0.1540130384        0.2582276322       -0.7740392757
        0.1540130384        0.2730071916       -0.9864868322
        0.1540130384        0.2877867510       -1.2054868919
        0.1540130384        0.3025663104       -1.4247470934
        0.1540130384        0.3173458698       -1.6421303006
        0.1540130384        0.3321254291       -1.8581359414
        0.1540130384        0.3469049885       -2.0729755379
        0.1540130384        0.3616845479       -2.2840626217
        0.1540130384        0.3764641073       -2.4851208578
        0.1540130384        0.3912436667       -2.6666077055
        0.1540130384        0.4060232261       -2.8161326584
        0.1540130384        0.4208027854       -2.9180945915
        0.1540130384        0.4355823448       -2.9535151581
        0.1540130384        0.4503619042       -2.9022743112
        0.1540130384        0.4651414636       -2.7490323212
        0.1540130384        0.4799210230       -2.4912312364
        0.1540130384        0.4947005824       -2.1449210455
        0.1540130384        0.5094801417       -1.7442233037
        0.1540130384        0.5242597011       -1.3334706533
        0.1540130384        0.5390392605       -0.9552712679
        0.1540130384        0.5538188199       -0.6399328717
        0.1540130384        0.5685983793       -0.4004833451
        0.1540130384        0.5833779387       -0.2341430281
        0.1540130384        0.5981574981       -0.1280031049
        0.1540130384        0.6129370574       -0.0655488090
        0.1540130384        0.6277166168       -0.0315223922
        0.1540130384        0.6424961762       -0.0142820960
        0.1540130384        0.6572757356       -0.0061195991
        0.1540130384        0.6720552950       -0.0024898058
        0.1540130384        0.6868348544       -0.0009656551
        0.1540130384        0.7016144137       -0.0003582279
        0.1540130384        0.7163939731       -0.0001274239
        0.1540130384        0.7311735325       -0.0000435207
        0.1540130384        0.7459530919       -0.0000142776
        0.1540130384        0.7607326513       -0.0000044973
        0.1540130384        0.7755122107       -0.0000013589
        0.1540130384        0.7902917700        0.0000000000
        0.1540130384        0.8050713294        0.0000000000
        0.1540130384        0.8198508888        0.0000000000
        0.1540130384        0.8346304482        0.0000000000
        0.1540130384        0.8494100076        0.0000000000
        0.1540130384        0.8641895670        0.0000000000
        0.1540130384        0.8789691263        0.0000000000
        0.1540130384        0.8937486857        0.0000000000
        0.1540130384        0.9085282451        0.0000000000
        0.1540130384        0.9233078045        0.0000000000
        0.1540130384        0.9380873639        0.0000000000
        0.1540130384        0.9528669233        0.0000000000
        0.1540130384        0.9676464826        0.0000000000
        0.1540130384        0.9824260420        0.0000000000
        0.1540130384        0.9972056014        0.0000000000
        0.1540130384        1.0119851608        0.0000000000
        0.1540130384        1.0267647202        0.0000000000
        0.1540130384        1.0415442796        0.0000000000
        0.1540130384        1.0563238389        0.0000000000
        0.1540130384        1.0711033983        0.0000000000
        0.1540130384        1.0858829577        0.0000000000
        0.1540130384        1.1006625171        0.0000000000
        0.1540130384        1.1154420765        0.0000000000
        0.1540130384        1.1302216359        0.0000000000
        0.1540130384        1.1450011953        0.0000000000
        0.1540130384        1.1597807546        0.0000000000
        0.1540130384        1.1745603140        0.0000000000
        0.1540130384        1.1893398734        0.0000000000
        0.1540130384        1.2041194328        0.0000000000
        0.1540130384        1.2188989922        0.0000000000
        0.1540130384        1.2336785516        0.0000000000
        0.1540130384        1.2484581109        0.0000000000
        0.1540130384        1.2632376703        0.0000000000
        0.1540130384        1.2780172297        0.0000000000
        0.1540130384        1.2927967891        0.0000000000
        0.1540130384        1.3075763485        0.0000000000
        0.1540130384        1.3223559079        0.0000000000
        0.1540130384        1.3371354672        0.0000000000
        0.1540130384        1.3519150266        0.0000000000
        0.1540130384        1.3666945860        0.0000000000
        0.1540130384        1.3814741454        0.0000000000
        0.1540130384        1.3962537048        0.0000000000
        0.1540130384        1.4110332642        0.0000000000
        0.1540130384        1.4258128235        0.0000000000
        0.1540130384        1.4405923829        0.0000000000
        0.1540130384        1.4553719423        0.0000000000
        0.1540130384        1.4701515017        0.0000000000
        0.1540130384        1.4849310611        0.0000000000
        0.1540130384        1.4997106205        0.0000000000
        0.1540130384        1.5144901798        0.0000000000
        0.1540130384        1.5292697392        0.0000000000
        0.1540130384        1.5440492986        0.0000000000
        0.1540130384        1.5588288580        0.0000000000

        0.1688359120        0.0956524790       -0.0014547167
        0.1688359120        0.1104320384       -0.0040027495
        0.1688359120        0.1252115978       -0.0101605953
        0.1688359120        0.1399911572       -0.0238143573
        0.1688359120        0.1547707165       -0.0515919316
        0.1688359120        0.1695502759       -0.1034481280
        0.1688359120        0.1843298353       -0.1923004548
        0.1688359120        0.1991093947       -0.3320963586
        0.1688359120        0.2138889541       -0.5342394679
        0.1688359120        0.2286685135       -0.8033236846
        0.1688359120        0.2434480728       -1.1340960719
        0.1688359120        0.2582276322       -1.5116653816
        0.1688359120        0.2730071916       -1.9156803449
        0.1688359120        0.2877867510       -2.3269652969
        0.1688359120        0.3025663104       -2.7333229822
        0.1688359120        0.3173458698       -3.1313441262
        0.1688359120        0.3321254291       -3.5233466061
        0.1688359120        0.3469049885       -3.9115556384
        0.1688359120        0.3616845479       -4.2931046757
        0.1688359120        0.3764641073       -4.6581811909
        0.1688359120        0.3912436667       -4.9906991647
        0.1688359120        0.4060232261       -5.2689182094
        0.1688359120        0.4208027854       -5.4644881833
        0.1688359120        0.4355823448       -5.5417820460
        0.1688359120        0.4503619042       -5.4617960745
        0.1688359120        0.4651414636       -5.1932324083
        0.1688359120        0.4799210230       -4.7279090600
        0.1688359120        0.4947005824       -4.0924960730
        0.1688359120        0.5094801417       -3.3484653641
        0.1688359120        0.5242597011       -2.5780538875
        0.1688359120        0.5390392605       -1.8620203663
        0.1688359120        0.5538188199       -1.2593488473
        0.1688359120        0.5685983793       -0.7970960372
        0.1688359120        0.5833779387       -0.4723618896
        0.1688359120        0.5981574981       -0.2624581310
        0.1688359120        0.6129370574       -0.1370492770
        0.1688359120        0.6277166168       -0.0674646957
        0.1688359120        0.6424961762       -0.0314248002
        0.1688359120        0.6572757356       -0.0139063427
        0.1688359120        0.6720552950       -0.0058695906
        0.1688359120        0.6868348544       -0.0023710060
        0.1688359120        0.7016144137       -0.0009188824
        0.1688359120        0.7163939731       -0.0003421178
        0.1688359120        0.7311735325       -0.0001224082
        0.1688359120        0.7459530919       -0.0000420700
        0.1688359120        0.7607326513       -0.0000138774
        0.1688359120        0.7755122107       -0.0000043896
        0.1688359120        0.7902917700       -0.0000013286
        0.1688359120        0.8050713294        0.0000000000
        0.1688359120        0.8198508888        0.0000000000
        0.1688359120        0.8346304482        0.0000000000
        0.1688359120        0.8494100076        0.0000000000
        0.1688359120        0.8641895670        0.0000000000
        0.1688359120        0.8789691263        0.0000000000
        0.1688359120        0.8937486857        0.0000000000
        0.1688359120        0.9085282451        0.0000000000
        0.1688359120        0.9233078045        0.0000000000
        0.1688359120        0.9380873639        0.0000000000
        0.1688359120        0.9528669233        0.0000000000
        0.1688359120        0.9676464826        0.0000000000
        0.1688359120        0.9824260420        0.0000000000
        0.1688359120        0.9972056014        0.0000000000
        0.1688359120        1.0119851608        0.0000000000
        0.1688359120        1.0267647202        0.0000000000
        0.1688359120        1.0415442796        0.0000000000
        0.1688359120        1.0563238389        0.0000000000
        0.1688359120        1.0711033983        0.0000000000
        0.1688359120        1.0858829577        0.0000000000
        0.1688359120        1.1006625171        0.0000000000
        0.1688359120        1.1154420765        0.0000000000
        0.1688359120        1.1302216359        0.0000000000
        0.1688359120        1.1450011953        0.0000000000
        0.1688359120        1.1597807546        0.0000000000
        0.1688359120        1.1745603140        0.0000000000
        0.1688359120        1.1893398734        0.0000000000
        0.1688359120        1.2041194328        0.0000000000
        0.1688359120        1.2188989922        0.0000000000
        0.1688359120        1.2336785516        0.0000000000
        0.1688359120        1.2484581109        0.0000000000
        0.1688359120        1.2632376703        0.0000000000
        0.1688359120        1.2780172297        0.0000000000
        0.1688359120        1.2927967891        0.0000000000
        0.1688359120        1.3075763485        0.0000000000
        0.1688359120        1.3223559079        0.0000000000
        0.1688359120        1.3371354672        0.0000000000
        0.1688359120        1.3519150266        0.0000000000
        0.1688359120        1.3666945860        0.0000000000
        0.1688359120        1.3814741454        0.0000000000
        0.1688359120        1.3962537048        0.0000000000
        0.1688359120        1.4110332642        0.0000000000
        0.1688359120        1.4258128235        0.0000000000
        0.1688359120        1.4405923829        0.0000000000
        0.1688359120        1.4553719423        0.0000000000
        0.1688359120        1.4701515017        0.0000000000
        0.1688359120        1.4849310611        0.0000000000
        0.1688359120        1.4997106205        0.0000000000
        0.1688359120        1.5144901798        0.0000000000
        0.1688359120        1.5292697392        0.0000000000
        0.1688359120        1.5440492986        0.0000000000
        0.1688359120        1.5588288580        0.0000000000

        0.1836587856        0.0956524790       -0.0027442023
        0.1836587856        0.1104320384       -0.0075299591
        0.1836587856        0.1252115978       -0.0190587534
        0.1836587856        0.1399911572       -0.0445334576
        0.1836587856        0.1547707165       -0.0961651305
        0.1836587856        0.1695502759       -0.1921525903
        0.1836587856        0.1843298353       -0.3558548991
        0.1836587856        0.1991093947       -0.6120504584
        0.1836587856        0.2138889541       -0.9802344533
        0.1836587856        0.2286685135       -1.4668128634
        0.1836587856        0.2434480728       -2.0597992180
        0.1836587856        0.2582276322       -2.7296820942
        0.1836587856        0.2730071916       -3.4376268921
        0.1836587856        0.2877867510       -4.1480243589
        0.1836587856        0.3025663104       -4.8392321745
        0.1836587856        0.3173458698       -5.5067699222
        0.1836587856        0.3321254291       -6.1575259454
        0.1836587856        0.3469049885       -6.7989673005
        0.1836587856        0.3616845479       -7.4298952475
        0.1836587856        0.3764641073       -8.0369131863
        0.1836587856        0.3912436667       -8.5954431154
        0.1836587856        0.4060232261       -9.0706121992
        0.1836587856        0.4208027854       -9.4152061952
        0.1836587856        0.4355823448       -9.5679058729
        0.1836587856        0.4503619042       -9.4594195282
        0.1836587856        0.4651414636       -9.0314142954
        0.1836587856        0.4799210230       -8.2636722978
        0.1836587856        0.4947005824       -7.1957126116
        0.1836587856        0.5094801417       -5.9284740849
        0.1836587856        0.5242597011       -4.6015410916
        0.1836587856        0.5390392605       -3.3552455637
        0.1836587856        0.5538188199       -2.2949888512
        0.1836587856        0.5685983793       -1.4723043787
        0.1836587856        0.5833779387       -0.8867480891
        0.1836587856        0.5981574981       -0.5024159514
        0.1836587856        0.6129370574       -0.2685664604
        0.1836587856        0.6277166168       -0.1359345762
        0.1836587856        0.6424961762       -0.0654072658
        0.1836587856        0.6572757356       -0.0300363046
        0.1836587856        0.6720552950       -0.0132089321
        0.1836587856        0.6868348544       -0.0055764189
        0.1836587856        0.7016144137       -0.0022629437
        0.1836587856        0.7163939731       -0.0008829113
        0.1836587856        0.7311735325       -0.0003310138
        0.1836587856        0.7459530919       -0.0001191438
        0.1836587856        0.7607326513       -0.0000411342
        0.1836587856        0.7755122107       -0.0000136122
        0.1836587856        0.7902917700       -0.0000043123
        0.1836587856        0.8050713294       -0.0000013078
        0.1836587856        0.8198508888        0.0000000000
        0.1836587856        0.8346304482        0.0000000000
        0.1836587856        0.8494100076        0.0000000000
        0.1836587856        0.8641895670        0.0000000000
        0.1836587856        0.8789691263        0.0000000000
        0.1836587856        0.8937486857        0.0000000000
        0.1836587856        0.9085282451        0.0000000000
        0.1836587856        0.9233078045        0.0000000000
        0.1836587856        0.9380873639        0.0000000000
        0.1836587856        0.9528669233        0.0000000000
        0.1836587856        0.9676464826        0.0000000000
        0.1836587856        0.9824260420        0.0000000000
        0.1836587856        0.9972056014        0.0000000000
        0.1836587856        1.0119851608        0.0000000000
        0.1836587856        1.0267647202        0.0000000000
        0.1836587856        1.0415442796        0.0000000000
        0.1836587856        1.0563238389        0.0000000000
        0.1836587856        1.0711033983        0.0000000000
        0.1836587856        1.0858829577        0.0000000000
        0.1836587856        1.1006625171        0.0000000000
        0.1836587856        1.1154420765        0.0000000000
        0.1836587856        1.1302216359        0.0000000000
        0.1836587856        1.1450011953        0.0000000000
        0.1836587856        1.1597807546        0.0000000000
        0.1836587856        1.1745603140        0.0000000000
        0.1836587856        1.1893398734        0.0000000000
        0.1836587856        1.2041194328        0.0000000000
        0.1836587856        1.2188989922        0.0000000000
        0.1836587856        1.2336785516        0.0000000000
        0.1836587856        1.2484581109        0.0000000000
        0.1836587856        1.2632376703        0.0000000000
        0.1836587856        1.2780172297        0.0000000000
        0.1836587856        1.2927967891        0.0000000000
        0.1836587856        1.3075763485        0.0000000000
        0.1836587856        1.3223559079        0.0000000000
        0.1836587856        1.3371354672        0.0000000000
        0.1836587856        1.3519150266        0.0000000000
        0.1836587856        1.3666945860        0.0000000000
        0.1836587856        1.3814741454        0.0000000000
        0.1836587856        1.3962537048        0.0000000000
        0.1836587856        1.4110332642        0.0000000000
        0.1836587856        1.4258128235        0.0000000000
        0.1836587856        1.4405923829        0.0000000000
        0.1836587856        1.4553719423        0.0000000000
        0.1836587856        1.4701515017        0.0000000000
        0.1836587856        1.4849310611        0.0000000000
        0.1836587856        1.4997106205        0.0000000000
        0.1836587856        1.5144901798        0.0000000000
        0.1836587856        1.5292697392        0.0000000000
        0.1836587856        1.5440492986        0.0000000000
        0.1836587856        1.5588288580        0.0000000000

        0.1984816592        0.0956524790       -0.0048179098
        0.1984816592        0.1104320384       -0.0131800027
        0.1984816592        0.1252115978       -0.0332533013
        0.1984816592        0.1399911572       -0.0774401885
        0.1984816592        0.1547707165       -0.1666261249
        0.1984816592        0.1695502759       -0.3316687155
        0.1984816592        0.1843298353       -0.6116892148
        0.1984816592        0.1991093947       -1.0473431639
        0.1984816592        0.2138889541       -1.6691515534
        0.1984816592        0.2286685135       -2.4842776940
        0.1984816592        0.2434480728       -3.4680367009
        0.1984816592        0.2582276322       -4.5663074343
        0.1984816592        0.2730071916       -5.7104999700
        0.1984816592        0.2877867510       -6.8395787999
        0.1984816592        0.3025663104       -7.9184408648
        0.1984816592        0.3173458698       -8.9429964131
        0.1984816592        0.3321254291       -9.9298385784
        0.1984816592        0.3469049885      -10.8975573635
        0.1984816592        0.3616845479      -11.8508374849
        0.1984816592        0.3764641073      -12.7742898879
        0.1984816592        0.3912436667      -13.6339858516
        0.1984816592        0.4060232261      -14.3787968383
        0.1984816592        0.4208027854      -14.9366757169
        0.1984816592        0.4355823448      -15.2108922407
        0.1984816592        0.4503619042      -15.0886507269
        0.1984816592        0.4651414636      -14.4705611447
        0.1984816592        0.4799210230      -13.3144019533
        0.1984816592        0.4947005824      -11.6715587838
        0.1984816592        0.5094801417       -9.6927027415
        0.1984816592        0.5242597011       -7.5943372596
        0.1984816592        0.5390392605       -5.5998443909
        0.1984816592        0.5538188199       -3.8820893735
        0.1984816592        0.5685983793       -2.5311196727
        0.1984816592        0.5833779387       -1.5545321551
        0.1984816592        0.5981574981       -0.9017004099
        0.1984816592        0.6129370574       -0.4956622574
        0.1984816592        0.6277166168       -0.2592127288
        0.1984816592        0.6424961762       -0.1294676241
        0.1984816592        0.6572757356       -0.0619678222
        0.1984816592        0.6720552950       -0.0284919616
        0.1984816592        0.6868348544       -0.0125998573
        0.1984816592        0.7016144137       -0.0053597834
        0.1984816592        0.7163939731       -0.0021916705
        0.1984816592        0.7311735325       -0.0008606063
        0.1984816592        0.7459530919       -0.0003241930
        0.1984816592        0.7607326513       -0.0001170690
        0.1984816592        0.7755122107       -0.0000405040
        0.1984816592        0.7902917700       -0.0000134168
        0.1984816592        0.8050713294       -0.0000042542
        0.1984816592        0.8198508888       -0.0000012914
        0.1984816592        0.8346304482        0.0000000000
        0.1984816592        0.8494100076        0.0000000000
        0.1984816592        0.8641895670        0.0000000000
        0.1984816592        0.8789691263        0.0000000000
        0.1984816592        0.8937486857        0.0000000000
        0.1984816592        0.9085282451        0.0000000000
        0.1984816592        0.9233078045        0.0000000000
        0.1984816592        0.9380873639        0.0000000000
        0.1984816592        0.9528669233        0.0000000000
        0.1984816592        0.9676464826        0.0000000000
        0.1984816592        0.9824260420        0.0000000000
        0.1984816592        0.9972056014        0.0000000000
        0.1984816592        1.0119851608        0.0000000000
        0.1984816592        1.0267647202        0.0000000000
        0.1984816592        1.0415442796        0.0000000000
        0.1984816592        1.0563238389        0.0000000000
        0.1984816592        1.0711033983        0.0000000000
        0.1984816592        1.0858829577        0.0000000000
        0.1984816592        1.1006625171        0.0000000000
        0.1984816592        1.1154420765        0.0000000000
        0.1984816592        1.1302216359        0.0000000000
        0.1984816592        1.1450011953        0.0000000000
        0.1984816592        1.1597807546        0.0000000000
        0.1984816592        1.1745603140        0.0000000000
        0.1984816592        1.1893398734        0.0000000000
        0.1984816592        1.2041194328        0.0000000000
        0.1984816592        1.2188989922        0.0000000000
        0.1984816592        1.2336785516        0.0000000000
        0.1984816592        1.2484581109        0.0000000000
        0.1984816592        1.2632376703        0.0000000000
        0.1984816592        1.2780172297        0.0000000000
        0.1984816592        1.2927967891        0.0000000000
        0.1984816592        1.3075763485        0.0000000000
        0.1984816592        1.3223559079        0.0000000000
        0.1984816592        1.3371354672        0.0000000000
        0.1984816592        1.3519150266        0.0000000000
        0.1984816592        1.3666945860        0.0000000000
        0.1984816592        1.3814741454        0.0000000000
        0.1984816592        1.3962537048        0.0000000000
        0.1984816592        1.4110332642        0.0000000000
        0.1984816592        1.4258128235        0.0000000000
        0.1984816592        1.4405923829        0.0000000000
        0.1984816592        1.4553719423        0.0000000000
        0.1984816592        1.4701515017        0.0000000000
        0.1984816592        1.4849310611        0.0000000000
        0.1984816592        1.4997106205        0.0000000000
        0.1984816592        1.5144901798        0.0000000000
        0.1984816592        1.5292697392        0.0000000000
        0.1984816592        1.5440492986        0.0000000000
        0.1984816592        1.5588288580        0.0000000000

        0.2133045328        0.0956524790       -0.0078988904
        0.2133045328        0.1104320384       -0.0215362871
        0.2133045328        0.1252115978       -0.0541458387
        0.2133045328        0.1399911572       -0.1256269036
        0.2133045328        0.1547707165       -0.2692389759
        0.2133045328        0.1695502759       -0.5336418754
        0.2133045328        0.1843298353       -0.9796603630
        0.2133045328        0.1991093947       -1.6689987586
        0.2133045328        0.2138889541       -2.6453313355
        0.2133045328        0.2286685135       -3.9135234965
        0.2133045328        0.2434480728       -5.4271905002
        0.2133045328        0.2582276322       -7.0942078624
        0.2133045328        0.2730071916       -8.8021804443
        0.2133045328        0.2877867510      -10.4544043494
        0.2133045328        0.3025663104      -11.9989722190
        0.2133045328        0.3173458698      -13.4359673434
        0.2133045328        0.3321254291      -14.8000469154
        0.2133045328        0.3469049885      -16.1301208738
        0.2133045328        0.3616845479      -17.4438487509
        0.2133045328        0.3764641073      -18.7277598340
        0.2133045328        0.3912436667      -19.9396897715
        0.2133045328        0.4060232261      -21.0110840993
        0.2133045328        0.4208027854      -21.8412047763
        0.2133045328        0.4355823448      -22.2902548476
        0.2133045328        0.4503619042      -22.1900434787
        0.2133045328        0.4651414636      -21.3856936265
        0.2133045328        0.4799210230      -19.8000689407
        0.2133045328        0.4947005824      -17.4899345515
        0.2133045328        0.5094801417      -14.6589326422
        0.2133045328        0.5242597011      -11.6133285545
        0.2133045328        0.5390392605       -8.6784433149
        0.2133045328        0.5538188199       -6.1142749524
        0.2133045328        0.5685983793       -4.0651693883
        0.2133045328        0.5833779387       -2.5561748960
        0.2133045328        0.5981574981       -1.5249075868
        0.2133045328        0.6129370574       -0.8662625379
        0.2133045328        0.6277166168       -0.4703859685
        0.2133045328        0.6424961762       -0.2449612240
        0.2133045328        0.6572757356       -0.1226317580
        0.2133045328        0.6720552950       -0.0590841514
        0.2133045328        0.6868348544       -0.0273970421
        0.2133045328        0.7016144137       -0.0122166240
        0.2133045328        0.7163939731       -0.0052325044
        0.2133045328        0.7311735325       -0.0021502714
        0.2133045328        0.7459530919       -0.0008470982
        0.2133045328        0.7607326513       -0.0003197341
        0.2133045328        0.7755122107       -0.0001155833
        0.2133045328        0.7902917700       -0.0000399963
        0.2133045328        0.8050713294       -0.0000132439
        0.2133045328        0.8198508888       -0.0000041955
        0.2133045328        0.8346304482       -0.0000012706
        0.2133045328        0.8494100076        0.0000000000
        0.2133045328        0.8641895670        0.0000000000
        0.2133045328        0.8789691263        0.0000000000
        0.2133045328        0.8937486857        0.0000000000
        0.2133045328        0.9085282451        0.0000000000
        0.2133045328        0.9233078045        0.0000000000
        0.2133045328        0.9380873639        0.0000000000
        0.2133045328        0.9528669233        0.0000000000
        0.2133045328        0.9676464826        0.0000000000
        0.2133045328        0.9824260420        0.0000000000
        0.2133045328        0.9972056014        0.0000000000
        0.2133045328        1.0119851608        0.0000000000
        0.2133045328        1.0267647202        0.0000000000
        0.2133045328        1.0415442796        0.0000000000
        0.2133045328        1.0563238389        0.0000000000
        0.2133045328        1.0711033983        0.0000000000
        0.2133045328        1.0858829577        0.0000000000
        0.2133045328        1.1006625171        0.0000000000
        0.2133045328        1.1154420765        0.0000000000
        0.2133045328        1.1302216359        0.0000000000
        0.2133045328        1.1450011953        0.0000000000
        0.2133045328        1.1597807546        0.0000000000
        0.2133045328        1.1745603140        0.0000000000
        0.2133045328        1.1893398734        0.0000000000
        0.2133045328        1.2041194328        0.0000000000
        0.2133045328        1.2188989922        0.0000000000
        0.2133045328        1.2336785516        0.0000000000
        0.2133045328        1.2484581109        0.0000000000
        0.2133045328        1.2632376703        0.0000000000
        0.2133045328        1.2780172297        0.0000000000
        0.2133045328        1.2927967891        0.0000000000
        0.2133045328        1.3075763485        0.0000000000
        0.2133045328        1.3223559079        0.0000000000
        0.2133045328        1.3371354672        0.0000000000
        0.2133045328        1.3519150266        0.0000000000
        0.2133045328        1.3666945860        0.0000000000
        0.2133045328        1.3814741454        0.0000000000
        0.2133045328        1.3962537048        0.0000000000
        0.2133045328        1.4110332642        0.0000000000
        0.2133045328        1.4258128235        0.0000000000
        0.2133045328        1.4405923829        0.0000000000
        0.2133045328        1.4553719423        0.0000000000
        0.2133045328        1.4701515017        0.0000000000
        0.2133045328        1.4849310611        0.0000000000
        0.2133045328        1.4997106205        0.0000000000
        0.2133045328        1.5144901798        0.0000000000
        0.2133045328        1.5292697392        0.0000000000
        0.2133045328        1.5440492986        0.0000000000
        0.2133045328        1.5588288580        0.0000000000

        0.2281274064        0.0956524790       -0.0121435965
        0.2281274064        0.1104320384       -0.0329878217
        0.2281274064        0.1252115978       -0.0826159183
        0.2281274064        0.1399911572       -0.1908946283
        0.2281274064        0.1547707165       -0.4073217498
        0.2281274064        0.1695502759       -0.8035097416
        0.2281274064        0.1843298353       -1.4675228239
        0.2281274064        0.1991093947       -2.4861663802
        0.2281274064        0.2138889541       -3.9163651454
        0.2281274064        0.2286685135       -5.7547956349
        0.2281274064        0.2434480728       -7.9212571694
        0.2281274064        0.2582276322      -10.2696873263
        0.2281274064        0.2730071916      -12.6287175501
        0.2281274064        0.2877867510      -14.8564801269
        0.2281274064        0.3025663104      -16.8833499912
        0.2281274064        0.3173458698      -18.7207972315
        0.2281274064        0.3321254291      -20.4335250726
        0.2281274064        0.3469049885      -22.0931975989
        0.2281274064        0.3616845479      -23.7401995727
        0.2281274064        0.3764641073      -25.3691261098
        0.2281274064        0.3912436667      -26.9329376122
        0.2281274064        0.4060232261      -28.3473720906
        0.2281274064        0.4208027854      -29.4832914538
        0.2281274064        0.4355823448      -30.1556870455
        0.2281274064        0.4503619042      -30.1349686098
        0.2281274064        0.4651414636      -29.2004125794
        0.2281274064        0.4799210230      -27.2266592397
        0.2281274064        0.4947005824      -24.2628117860
        0.2281274064        0.5094801417      -20.5565299119
        0.2281274064        0.5242597011      -16.5017438192
        0.2281274064        0.5390392605      -12.5310231228
        0.2281274064        0.5538188199       -9.0024664030
        0.2281274064        0.5685983793       -6.1282073676
        0.2281274064        0.5833779387       -3.9635172264
        0.2281274064        0.5981574981       -2.4439707054
        0.2281274064        0.6129370574       -1.4419504390
        0.2281274064        0.6277166168       -0.8166449840
        0.2281274064        0.6424961762       -0.4449659223
        0.2281274064        0.6572757356       -0.2334979423
        0.2281274064        0.6720552950       -0.1179907632
        0.2281274064        0.6868348544       -0.0573600166
        0.2281274064        0.7016144137       -0.0267917180
        0.2281274064        0.7163939731       -0.0120082911
        0.2281274064        0.7311735325       -0.0051598647
        0.2281274064        0.7459530919       -0.0021242348
        0.2281274064        0.7607326513       -0.0008375261
        0.2281274064        0.7755122107       -0.0003161378
        0.2281274064        0.7902917700       -0.0001141900
        0.2281274064        0.8050713294       -0.0000394527
        0.2281274064        0.8198508888       -0.0000130348
        0.2281274064        0.8346304482       -0.0000041172
        0.2281274064        0.8494100076       -0.0000012430
        0.2281274064        0.8641895670        0.0000000000
        0.2281274064        0.8789691263        0.0000000000
        0.2281274064        0.8937486857        0.0000000000
        0.2281274064        0.9085282451        0.0000000000
        0.2281274064        0.9233078045        0.0000000000
        0.2281274064        0.9380873639        0.0000000000
        0.2281274064        0.9528669233        0.0000000000
        0.2281274064        0.9676464826        0.0000000000
        0.2281274064        0.9824260420        0.0000000000
        0.2281274064        0.9972056014        0.0000000000
        0.2281274064        1.0119851608        0.0000000000
        0.2281274064        1.0267647202        0.0000000000
        0.2281274064        1.0415442796        0.0000000000
        0.2281274064        1.0563238389        0.0000000000
        0.2281274064        1.0711033983        0.0000000000
        0.2281274064        1.0858829577        0.0000000000
        0.2281274064        1.1006625171        0.0000000000
        0.2281274064        1.1154420765        0.0000000000
        0.2281274064        1.1302216359        0.0000000000
        0.2281274064        1.1450011953        0.0000000000
        0.2281274064        1.1597807546        0.0000000000
        0.2281274064        1.1745603140        0.0000000000
        0.2281274064        1.1893398734        0.0000000000
        0.2281274064        1.2041194328        0.0000000000
        0.2281274064        1.2188989922        0.0000000000
        0.2281274064        1.2336785516        0.0000000000
        0.2281274064        1.2484581109        0.0000000000
        0.2281274064        1.2632376703        0.0000000000
        0.2281274064        1.2780172297        0.0000000000
        0.2281274064        1.2927967891        0.0000000000
        0.2281274064        1.3075763485        0.0000000000
        0.2281274064        1.3223559079        0.0000000000
        0.2281274064        1.3371354672        0.0000000000
        0.2281274064        1.3519150266        0.0000000000
        0.2281274064        1.3666945860        0.0000000000
        0.2281274064        1.3814741454        0.0000000000
        0.2281274064        1.3962537048        0.0000000000
        0.2281274064        1.4110332642        0.0000000000
        0.2281274064        1.4258128235        0.0000000000
        0.2281274064        1.4405923829        0.0000000000
        0.2281274064        1.4553719423        0.0000000000
        0.2281274064        1.4701515017        0.0000000000
        0.2281274064        1.4849310611        0.0000000000
        0.2281274064        1.4997106205        0.0000000000
        0.2281274064        1.5144901798        0.0000000000
        0.2281274064        1.5292697392        0.0000000000
        0.2281274064        1.5440492986        0.0000000000
        0.2281274064        1.5588288580        0.0000000000

        0.2429502800        0.0956524790       -0.0175952589
        0.2429502800        0.1104320384       -0.0476047289
        0.2429502800        0.1252115978       -0.1187153277
        0.2429502800        0.1399911572       -0.2730626994
        0.2429502800        0.1547707165       -0.5798133641
        0.2429502800        0.1695502759       -1.1377681862
        0.2429502800        0.1843298353       -2.0661379946
        0.2429502800        0.1991093947       -3.4784178987
        0.2429502800        0.2138889541       -5.4417508689
        0.2429502800        0.2286685135       -7.9355163905
        0.2429502800        0.2434480728      -10.8311878049
        0.2429502800        0.2582276322      -13.9121733379
        0.2429502800        0.2730071916      -16.9345014131
        0.2429502800        0.2877867510      -19.7050781790
        0.2429502800        0.3025663104      -22.1400132671
        0.2429502800        0.3173458698      -24.2735342697
        0.2429502800        0.3321254291      -26.2155463588
        0.2429502800        0.3469049885      -28.0849340317
        0.2429502800        0.3616845479      -29.9557663977
        0.2429502800        0.3764641073      -31.8377743483
        0.2429502800        0.3912436667      -33.6837331461
        0.2429502800        0.4060232261      -35.3980928947
        0.2429502800        0.4208027854      -36.8288016062
        0.2429502800        0.4355823448      -37.7517732489
        0.2429502800        0.4503619042      -37.8803974007
        0.2429502800        0.4651414636      -36.9271534586
        0.2429502800        0.4799210230      -34.7092049859
        0.2429502800        0.4947005824      -31.2500406336
        0.2429502800        0.5094801417      -26.8178511146
        0.2429502800        0.5242597011      -21.8711178041
        0.2429502800        0.5390392605      -16.9332139824
        0.2429502800        0.5538188199      -12.4546387934
        0.2429502800        0.5685983793       -8.7207520170
        0.2429502800        0.5833779387       -5.8306304086
        0.2429502800        0.5981574981       -3.7347752230
        0.2429502800        0.6129370574       -2.2988284441
        0.2429502800        0.6277166168       -1.3625666507
        0.2429502800        0.6424961762       -0.7784085518
        0.2429502800        0.6572757356       -0.4284850368
        0.2429502800        0.6720552950       -0.2270184099
        0.2429502800        0.6868348544       -0.1155984139
        0.2429502800        0.7016144137       -0.0564950076
        0.2429502800        0.7163939731       -0.0264714673
        0.2429502800        0.7311735325       -0.0118838022
        0.2429502800        0.7459530919       -0.0051091927
        0.2429502800        0.7607326513       -0.0021028976
        0.2429502800        0.7755122107       -0.0008283085
        0.2429502800        0.7902917700       -0.0003120908
        0.2429502800        0.8050713294       -0.0001124463
        0.2429502800        0.8198508888       -0.0000387404
        0.2429502800        0.8346304482       -0.0000127660
        0.2429502800        0.8494100076       -0.0000040258
        0.2429502800        0.8641895670       -0.0000012166
        0.2429502800        0.8789691263        0.0000000000
        0.2429502800        0.8937486857        0.0000000000
        0.2429502800        0.9085282451        0.0000000000
        0.2429502800        0.9233078045        0.0000000000
        0.2429502800        0.9380873639        0.0000000000
        0.2429502800        0.9528669233        0.0000000000
        0.2429502800        0.9676464826        0.0000000000
        0.2429502800        0.9824260420        0.0000000000
        0.2429502800        0.9972056014        0.0000000000
        0.2429502800        1.0119851608        0.0000000000
        0.2429502800        1.0267647202        0.0000000000
        0.2429502800        1.0415442796        0.0000000000
        0.2429502800        1.0563238389        0.0000000000
        0.2429502800        1.0711033983        0.0000000000
        0.2429502800        1.0858829577        0.0000000000
        0.2429502800        1.1006625171        0.0000000000
        0.2429502800        1.1154420765        0.0000000000
        0.2429502800        1.1302216359        0.0000000000
        0.2429502800        1.1450011953        0.0000000000
        0.2429502800        1.1597807546        0.0000000000
        0.2429502800        1.1745603140        0.0000000000
        0.2429502800        1.1893398734        0.0000000000
        0.2429502800        1.2041194328        0.0000000000
        0.2429502800        1.2188989922        0.0000000000
        0.2429502800        1.2336785516        0.0000000000
        0.2429502800        1.2484581109        0.0000000000
        0.2429502800        1.2632376703        0.0000000000
        0.2429502800        1.2780172297        0.0000000000
        0.2429502800        1.2927967891        0.0000000000
        0.2429502800        1.3075763485        0.0000000000
        0.2429502800        1.3223559079        0.0000000000
        0.2429502800        1.3371354672        0.0000000000
        0.2429502800        1.3519150266        0.0000000000
        0.2429502800        1.3666945860        0.0000000000
        0.2429502800        1.3814741454        0.0000000000
        0.2429502800        1.3962537048        0.0000000000
        0.2429502800        1.4110332642        0.0000000000
        0.2429502800        1.4258128235        0.0000000000
        0.2429502800        1.4405923829        0.0000000000
        0.2429502800        1.4553719423        0.0000000000
        0.2429502800        1.4701515017        0.0000000000
        0.2429502800        1.4849310611        0.0000000000
        0.2429502800        1.4997106205        0.0000000000
        0.2429502800        1.5144901798        0.0000000000
        0.2429502800        1.5292697392        0.0000000000
        0.2429502800        1.5440492986        0.0000000000
        0.2429502800        1.5588288580        0.0000000000

        0.2577731536        0.0956524790       -0.0241704630
        0.2577731536        0.1104320384       -0.0651088129
        0.2577731536        0.1252115978       -0.1616132927
        0.2577731536        0.1399911572       -0.3698896008
        0.2577731536        0.1547707165       -0.7812158553
        0.2577731536        0.1695502759       -1.5241007181
        0.2577731536        0.1843298353       -2.7502080653
        0.2577731536        0.1991093947       -4.5979419599
        0.2577731536        0.2138889541       -7.1380492518
        0.2577731536        0.2286685135      -10.3207094558
        0.2577731536        0.2434480728      -13.9537100677
        0.2577731536        0.2582276322      -17.7352134774
        0.2577731536        0.2730071916      -21.3395018023
        0.2577731536        0.2877867510      -24.5221572626
        0.2577731536        0.3025663104      -27.1942110141
        0.2577731536        0.3173458698      -29.4280412637
        0.2577731536        0.3321254291      -31.3956132815
        0.2577731536        0.3469049885      -33.2772273575
        0.2577731536        0.3616845479      -35.1902196737
        0.2577731536        0.3764641073      -37.1649585035
        0.2577731536        0.3912436667      -39.1578552228
        0.2577731536        0.4060232261      -41.0674732434
        0.2577731536        0.4208027854      -42.7286378742
        0.2577731536        0.4355823448      -43.8930571383
        0.2577731536        0.4503619042      -44.2341197496
        0.2577731536        0.4651414636      -43.4100280559
        0.2577731536        0.4799210230      -41.1804206964
        0.2577731536        0.4947005824      -37.5251669645
        0.2577731536        0.5094801417      -32.6979586744
        0.2577731536        0.5242597011      -27.1777132144
        0.2577731536        0.5390392605      -21.5373376753
        0.2577731536        0.5538188199      -16.2921605452
        0.2577731536        0.5685983793      -11.7924180790
        0.2577731536        0.5833779387       -8.1906978204
        0.2577731536        0.5981574981       -5.4740023042
        0.2577731536        0.6129370574       -3.5267229277
        0.2577731536        0.6277166168       -2.1919212308
        0.2577731536        0.6424961762       -1.3136078506
        0.2577731536        0.6572757356       -0.7581170933
        0.2577731536        0.6720552950       -0.4206628509
        0.2577731536        0.6868348544       -0.2240790024
        0.2577731536        0.7016144137       -0.1144544933
        0.2577731536        0.7163939731       -0.0560140619
        0.2577731536        0.7311735325       -0.0262534552
        0.2577731536        0.7459530919       -0.0117800580
        0.2577731536        0.7607326513       -0.0050585497
        0.2577731536        0.7755122107       -0.0020780682
        0.2577731536        0.7902917700       -0.0008164140
        0.2577731536        0.8050713294       -0.0003067275
        0.2577731536        0.8198508888       -0.0001102408
        0.2577731536        0.8346304482       -0.0000379339
        0.2577731536        0.8494100076       -0.0000125110
        0.2577731536        0.8641895670       -0.0000039607
        0.2577731536        0.8789691263       -0.0000012048
        0.2577731536        0.8937486857        0.0000000000
        0.2577731536        0.9085282451        0.0000000000
        0.2577731536        0.9233078045        0.0000000000
        0.2577731536        0.9380873639        0.0000000000
        0.2577731536        0.9528669233        0.0000000000
        0.2577731536        0.9676464826        0.0000000000
        0.2577731536        0.9824260420        0.0000000000
        0.2577731536        0.9972056014        0.0000000000
        0.2577731536        1.0119851608        0.0000000000
        0.2577731536        1.0267647202        0.0000000000
        0.2577731536        1.0415442796        0.0000000000
        0.2577731536        1.0563238389        0.0000000000
        0.2577731536        1.0711033983        0.0000000000
        0.2577731536        1.0858829577        0.0000000000
        0.2577731536        1.1006625171        0.0000000000
        0.2577731536        1.1154420765        0.0000000000
        0.2577731536        1.1302216359        0.0000000000
        0.2577731536        1.1450011953        0.0000000000
        0.2577731536        1.1597807546        0.0000000000
        0.2577731536        1.1745603140        0.0000000000
        0.2577731536        1.1893398734        0.0000000000
        0.2577731536        1.2041194328        0.0000000000
        0.2577731536        1.2188989922        0.0000000000
        0.2577731536        1.2336785516        0.0000000000
        0.2577731536        1.2484581109        0.0000000000
        0.2577731536        1.2632376703        0.0000000000
        0.2577731536        1.2780172297        0.0000000000
        0.2577731536        1.2927967891        0.0000000000
        0.2577731536        1.3075763485        0.0000000000
        0.2577731536        1.3223559079        0.0000000000
        0.2577731536        1.3371354672        0.0000000000
        0.2577731536        1.3519150266        0.0000000000
        0.2577731536        1.3666945860        0.0000000000
        0.2577731536        1.3814741454        0.0000000000
        0.2577731536        1.3962537048        0.0000000000
        0.2577731536        1.4110332642        0.0000000000
        0.2577731536        1.4258128235        0.0000000000
        0.2577731536        1.4405923829        0.0000000000
        0.2577731536        1.4553719423        0.0000000000
        0.2577731536        1.4701515017        0.0000000000
        0.2577731536        1.4849310611        0.0000000000
        0.2577731536        1.4997106205        0.0000000000
        0.2577731536        1.5144901798        0.0000000000
        0.2577731536        1.5292697392        0.0000000000
        0.2577731536        1.5440492986        0.0000000000
        0.2577731536        1.5588288580        0.0000000000

        0.2725960272        0.0956524790       -0.0316884174
        0.2725960272        0.1104320384       -0.0849635805
        0.2725960272        0.1252115978       -0.2098498840
        0.2725960272        0.1399911572       -0.4777275716
        0.2725960272        0.1547707165       -1.0031498187
        0.2725960272        0.1695502759       -1.9447857742
        0.2725960272        0.1843298353       -3.4851728365
        0.2725960272        0.1991093947       -5.7824756100
        0.2725960272        0.2138889541       -8.9014083263
        0.2725960272        0.2286685135      -12.7495681129
        0.2725960272        0.2434480728      -17.0568867365
        0.2725960272        0.2582276322      -21.4258549013
        0.2725960272        0.2730071916      -25.4465400158
        0.2725960272        0.2877867510      -28.8303897159
        0.2725960272        0.3025663104      -31.4983230405
        0.2725960272        0.3173458698      -33.5790199872
        0.2725960272        0.3321254291      -35.3227992595
        0.2725960272        0.3469049885      -36.9824906600
        0.2725960272        0.3616845479      -38.7239520825
        0.2725960272        0.3764641073      -40.5992439002
        0.2725960272        0.3912436667      -42.5685609739
        0.2725960272        0.4060232261      -44.5281048533
        0.2725960272        0.4208027854      -46.3107143713
        0.2725960272        0.4355823448      -47.6647402403
        0.2725960272        0.4503619042      -48.2514955456
        0.2725960272        0.4651414636      -47.7013740097
        0.2725960272        0.4799210230      -45.7293045001
        0.2725960272        0.4947005824      -42.2603294706
        0.2725960272        0.5094801417      -37.4957660858
        0.2725960272        0.5242597011      -31.8780289208
        0.2725960272        0.5390392605      -25.9687083862
        0.2725960272        0.5538188199      -20.2994569298
        0.2725960272        0.5685983793      -15.2601073583
        0.2725960272        0.5833779387      -11.0569482303
        0.2725960272        0.5981574981       -7.7336434928
        0.2725960272        0.6129370574       -5.2238741348
        0.2725960272        0.6277166168       -3.4053513928
        0.2725960272        0.6424961762       -2.1391741696
        0.2725960272        0.6572757356       -1.2926021927
        0.2725960272        0.6720552950       -0.7500572572
        0.2725960272        0.6868348544       -0.4174258211
        0.2725960272        0.7016144137       -0.2226137647
        0.2725960272        0.7163939731       -0.1137064192
        0.2725960272        0.7311735325       -0.0556054818
        0.2725960272        0.7459530919       -0.0260255359
        0.2725960272        0.7607326513       -0.0116540816
        0.2725960272        0.7755122107       -0.0049915167
        0.2725960272        0.7902917700       -0.0020447491
        0.2725960272        0.8050713294       -0.0008014009
        0.2725960272        0.8198508888       -0.0003007581
        0.2725960272        0.8346304482       -0.0001082104
        0.2725960272        0.8494100076       -0.0000373759
        0.2725960272        0.8641895670       -0.0000124090
        0.2725960272        0.8789691263       -0.0000039624
        0.2725960272        0.8937486857       -0.0000012158
        0.2725960272        0.9085282451        0.0000000000
        0.2725960272        0.9233078045        0.0000000000
        0.2725960272        0.9380873639        0.0000000000
        0.2725960272        0.9528669233        0.0000000000
        0.2725960272        0.9676464826        0.0000000000
        0.2725960272        0.9824260420        0.0000000000
        0.2725960272        0.9972056014        0.0000000000
        0.2725960272        1.0119851608        0.0000000000
        0.2725960272        1.0267647202        0.0000000000
        0.2725960272        1.0415442796        0.0000000000
        0.2725960272        1.0563238389        0.0000000000
        0.2725960272        1.0711033983        0.0000000000
        0.2725960272        1.0858829577        0.0000000000
        0.2725960272        1.1006625171        0.0000000000
        0.2725960272        1.1154420765        0.0000000000
        0.2725960272        1.1302216359        0.0000000000
        0.2725960272        1.1450011953        0.0000000000
        0.2725960272        1.1597807546        0.0000000000
        0.2725960272        1.1745603140        0.0000000000
        0.2725960272        1.1893398734        0.0000000000
        0.2725960272        1.2041194328        0.0000000000
        0.2725960272        1.2188989922        0.0000000000
        0.2725960272        1.2336785516        0.0000000000
        0.2725960272        1.2484581109        0.0000000000
        0.2725960272        1.2632376703        0.0000000000
        0.2725960272        1.2780172297        0.0000000000
        0.2725960272        1.2927967891        0.0000000000
        0.2725960272        1.3075763485        0.0000000000
        0.2725960272        1.3223559079        0.0000000000
        0.2725960272        1.3371354672        0.0000000000
        0.2725960272        1.3519150266        0.0000000000
        0.2725960272        1.3666945860        0.0000000000
        0.2725960272        1.3814741454        0.0000000000
        0.2725960272        1.3962537048        0.0000000000
        0.2725960272        1.4110332642        0.0000000000
        0.2725960272        1.4258128235        0.0000000000
        0.2725960272        1.4405923829        0.0000000000
        0.2725960272        1.4553719423        0.0000000000
        0.2725960272        1.4701515017        0.0000000000
        0.2725960272        1.4849310611        0.0000000000
        0.2725960272        1.4997106205        0.0000000000
        0.2725960272        1.5144901798        0.0000000000
        0.2725960272        1.5292697392        0.0000000000
        0.2725960272        1.5440492986        0.0000000000
        0.2725960272        1.5588288580        0.0000000000

        0.2874189007        0.0956524790       -0.0399288209
        0.2874189007        0.1104320384       -0.1065420253
        0.2874189007        0.1252115978       -0.2617842323
        0.2874189007        0.1399911572       -0.5926266474
        0.2874189007        0.1547707165       -1.2368643361
        0.2874189007        0.1695502759       -2.3819691528
        0.2874189007        0.1843298353       -4.2374576688
        0.2874189007        0.1991093947       -6.9737665090
        0.2874189007        0.2138889541      -10.6384581896
        0.2874189007        0.2286685135      -15.0836084160
        0.2874189007        0.2434480728      -19.9502632729
        0.2874189007        0.2582276322      -24.7405766098
        0.2874189007        0.2730071916      -28.9651341780
        0.2874189007        0.2877867510      -32.3051010276
        0.2874189007        0.3025663104      -34.7103939218
        0.2874189007        0.3173458698      -36.3846461222
        0.2874189007        0.3321254291      -37.6698086013
        0.2874189007        0.3469049885      -38.8969274417
        0.2874189007        0.3616845479      -40.2791758532
        0.2874189007        0.3764641073      -41.8849197783
        0.2874189007        0.3912436667      -43.6724733275
        0.2874189007        0.4060232261      -45.5345317366
        0.2874189007        0.4208027854      -47.3104115674
        0.2874189007        0.4355823448      -48.7665528287
        0.2874189007        0.4503619042      -49.5851692582
        0.2874189007        0.4651414636      -49.4050210125
        0.2874189007        0.4799210230      -47.9220011672
        0.2874189007        0.4947005824      -45.0079382184
        0.2874189007        0.5094801417      -40.7827696846
        0.2874189007        0.5242597011      -35.5972974341
        0.2874189007        0.5390392605      -29.9347978244
        0.2874189007        0.5538188199      -24.2822809235
        0.2874189007        0.5685983793      -19.0287063655
        0.2874189007        0.5833779387      -14.4204365805
        0.2874189007        0.5981574981      -10.5686797969
        0.2874189007        0.6129370574       -7.4835630270
        0.2874189007        0.6277166168       -5.1107971933
        0.2874189007        0.6424961762       -3.3596170127
        0.2874189007        0.6572757356       -2.1218369812
        0.2874189007        0.6720552950       -1.2857011601
        0.2874189007        0.6868348544       -0.7467291162
        0.2874189007        0.7016144137       -0.4154574630
        0.2874189007        0.7163939731       -0.2213384680
        0.2874189007        0.7311735325       -0.1128759377
        0.2874189007        0.7459530919       -0.0550821024
        0.2874189007        0.7607326513       -0.0257139376
        0.2874189007        0.7755122107       -0.0114830394
        0.2874189007        0.7902917700       -0.0049070162
        0.2874189007        0.8050713294       -0.0020081222
        0.2874189007        0.8198508888       -0.0007879303
        0.2874189007        0.8346304482       -0.0002968254
        0.2874189007        0.8494100076       -0.0001074844
        0.2874189007        0.8641895670       -0.0000374392
        0.2874189007        0.8789691263       -0.0000125420
        0.2874189007        0.8937486857       -0.0000040354
        0.2874189007        0.9085282451       -0.0000012460
        0.2874189007        0.9233078045        0.0000000000
        0.2874189007        0.9380873639        0.0000000000
        0.2874189007        0.9528669233        0.0000000000
        0.2874189007        0.9676464826        0.0000000000
        0.2874189007        0.9824260420        0.0000000000
        0.2874189007        0.9972056014        0.0000000000
        0.2874189007        1.0119851608        0.0000000000
        0.2874189007        1.0267647202        0.0000000000
        0.2874189007        1.0415442796        0.0000000000
        0.2874189007        1.0563238389        0.0000000000
        0.2874189007        1.0711033983        0.0000000000
        0.2874189007        1.0858829577        0.0000000000
        0.2874189007        1.1006625171        0.0000000000
        0.2874189007        1.1154420765        0.0000000000
        0.2874189007        1.1302216359        0.0000000000
        0.2874189007        1.1450011953        0.0000000000
        0.2874189007        1.1597807546        0.0000000000
        0.2874189007        1.1745603140        0.0000000000
        0.2874189007        1.1893398734        0.0000000000
        0.2874189007        1.2041194328        0.0000000000
        0.2874189007        1.2188989922        0.0000000000
        0.2874189007        1.2336785516        0.0000000000
        0.2874189007        1.2484581109        0.0000000000
        0.2874189007        1.2632376703        0.0000000000
        0.2874189007        1.2780172297        0.0000000000
        0.2874189007        1.2927967891        0.0000000000
        0.2874189007        1.3075763485        0.0000000000
        0.2874189007        1.3223559079        0.0000000000
        0.2874189007        1.3371354672        0.0000000000
        0.2874189007        1.3519150266        0.0000000000
        0.2874189007        1.3666945860        0.0000000000
        0.2874189007        1.3814741454        0.0000000000
        0.2874189007        1.3962537048        0.0000000000
        0.2874189007        1.4110332642        0.0000000000
        0.2874189007        1.4258128235        0.0000000000
        0.2874189007        1.4405923829        0.0000000000
        0.2874189007        1.4553719423        0.0000000000
        0.2874189007        1.4701515017        0.0000000000
        0.2874189007        1.4849310611        0.0000000000
        0.2874189007        1.4997106205        0.0000000000
        0.2874189007        1.5144901798        0.0000000000
        0.2874189007        1.5292697392        0.0000000000
        0.2874189007        1.5440492986        0.0000000000
        0.2874189007        1.5588288580        0.0000000000

        0.3022417743        0.0956524790       -0.0486875747
        0.3022417743        0.1104320384       -0.1292848449
        0.3022417743        0.1252115978       -0.3160088235
        0.3022417743        0.1399911572       -0.7113350595
        0.3022417743        0.1547707165       -1.4754652108
        0.3022417743        0.1695502759       -2.8222440101
        0.3022417743        0.1843298353       -4.9831664727
        0.3022417743        0.1991093947       -8.1328226757
        0.3022417743        0.2138889541      -12.2910662297
        0.3022417743        0.2286685135      -17.2439143210
        0.3022417743        0.2434480728      -22.5369117020
        0.3022417743        0.2582276322      -27.5730127378
        0.3022417743        0.2730071916      -31.7938543724
        0.3022417743        0.2877867510      -34.8682805450
        0.3022417743        0.3025663104      -36.7954507955
        0.3022417743        0.3173458698      -37.8704111063
        0.3022417743        0.3321254291      -38.5351309996
        0.3022417743        0.3469049885      -39.1981548287
        0.3022417743        0.3616845479      -40.1120010240
        0.3022417743        0.3764641073      -41.3495033680
        0.3022417743        0.3912436667      -42.8553661122
        0.3022417743        0.4060232261      -44.5116708382
        0.3022417743        0.4208027854      -46.1666921084
        0.3022417743        0.4355823448      -47.6210403143
        0.3022417743        0.4503619042      -48.6077726599
        0.3022417743        0.4651414636      -48.8118898271
        0.3022417743        0.4799210230      -47.9442654624
        0.3022417743        0.4947005824      -45.8400786506
        0.3022417743        0.5094801417      -42.5276645860
        0.3022417743        0.5242597011      -38.2287753124
        0.3022417743        0.5390392605      -33.2927134715
        0.3022417743        0.5538188199      -28.1025948514
        0.3022417743        0.5685983793      -22.9981441476
        0.3022417743        0.5833779387      -18.2378273481
        0.3022417743        0.5981574981      -13.9952909628
        0.3022417743        0.6129370574      -10.3711372454
        0.3022417743        0.6277166168       -7.4048930825
        0.3022417743        0.6424961762       -5.0834967104
        0.3022417743        0.6572757356       -3.3501485953
        0.3022417743        0.6720552950       -2.1171584422
        0.3022417743        0.6868348544       -1.2821384354
        0.3022417743        0.7016144137       -0.7437214548
        0.3022417743        0.7163939731       -0.4130608035
        0.3022417743        0.7311735325       -0.2195788583
        0.3022417743        0.7459530919       -0.1116914639
        0.3022417743        0.7607326513       -0.0543596181
        0.3022417743        0.7755122107       -0.0253215434
        0.3022417743        0.7902917700       -0.0112974512
        0.3022417743        0.8050713294       -0.0048331868
        0.3022417743        0.8198508888       -0.0019852494
        0.3022417743        0.8346304482       -0.0007838411
        0.3022417743        0.8494100076       -0.0002976842
        0.3022417743        0.8641895670       -0.0001087315
        0.3022417743        0.8789691263       -0.0000381593
        0.3022417743        0.8937486857       -0.0000128439
        0.3022417743        0.9085282451       -0.0000041395
        0.3022417743        0.9233078045       -0.0000012739
        0.3022417743        0.9380873639        0.0000000000
        0.3022417743        0.9528669233        0.0000000000
        0.3022417743        0.9676464826        0.0000000000
        0.3022417743        0.9824260420        0.0000000000
        0.3022417743        0.9972056014        0.0000000000
        0.3022417743        1.0119851608        0.0000000000
        0.3022417743        1.0267647202        0.0000000000
        0.3022417743        1.0415442796        0.0000000000
        0.3022417743        1.0563238389        0.0000000000
        0.3022417743        1.0711033983        0.0000000000
        0.3022417743        1.0858829577        0.0000000000
        0.3022417743        1.1006625171        0.0000000000
        0.3022417743        1.1154420765        0.0000000000
        0.3022417743        1.1302216359        0.0000000000
        0.3022417743        1.1450011953        0.0000000000
        0.3022417743        1.1597807546        0.0000000000
        0.3022417743        1.1745603140        0.0000000000
        0.3022417743        1.1893398734        0.0000000000
        0.3022417743        1.2041194328        0.0000000000
        0.3022417743        1.2188989922        0.0000000000
        0.3022417743        1.2336785516        0.0000000000
        0.3022417743        1.2484581109        0.0000000000
        0.3022417743        1.2632376703        0.0000000000
        0.3022417743        1.2780172297        0.0000000000
        0.3022417743        1.2927967891        0.0000000000
        0.3022417743        1.3075763485        0.0000000000
        0.3022417743        1.3223559079        0.0000000000
        0.3022417743        1.3371354672        0.0000000000
        0.3022417743        1.3519150266        0.0000000000
        0.3022417743        1.3666945860        0.0000000000
        0.3022417743        1.3814741454        0.0000000000
        0.3022417743        1.3962537048        0.0000000000
        0.3022417743        1.4110332642        0.0000000000
        0.3022417743        1.4258128235        0.0000000000
        0.3022417743        1.4405923829        0.0000000000
        0.3022417743        1.4553719423        0.0000000000
        0.3022417743        1.4701515017        0.0000000000
        0.3022417743        1.4849310611        0.0000000000
        0.3022417743        1.4997106205        0.0000000000
        0.3022417743        1.5144901798        0.0000000000
        0.3022417743        1.5292697392        0.0000000000
        0.3022417743        1.5440492986        0.0000000000
        0.3022417743        1.5588288580        0.0000000000

        0.3170646479        0.0956524790       -0.0578026792
        0.3170646479        0.1104320384       -0.1527718429
        0.3170646479        0.1252115978       -0.3715307711
        0.3170646479        0.1399911572       -0.8317221385
        0.3170646479        0.1547707165       -1.7148196708
        0.3170646479        0.1695502759       -3.2584209594
        0.3170646479        0.1843298353       -5.7112381872
        0.3170646479        0.1991093947       -9.2450158901
        0.3170646479        0.2138889541      -13.8437535025
        0.3170646479        0.2286685135      -19.2206681248
        0.3170646479        0.2434480728      -24.8238817190
        0.3170646479        0.2582276322      -29.9627999765
        0.3170646479        0.2730071916      -34.0236385531
        0.3170646479        0.2877867510      -36.6813287800
        0.3170646479        0.3025663104      -38.0021677015
        0.3170646479        0.3173458698      -38.3845277517
        0.3170646479        0.3321254291      -38.3731461738
        0.3170646479        0.3469049885      -38.4477092675
        0.3170646479        0.3616845479      -38.8871517212
        0.3170646479        0.3764641073      -39.7527389940
        0.3170646479        0.3912436667      -40.9598262511
        0.3170646479        0.4060232261      -42.3678353988
        0.3170646479        0.4208027854      -43.8294270312
        0.3170646479        0.4355823448      -45.1859939581
        0.3170646479        0.4503619042      -46.2411081593
        0.3170646479        0.4651414636      -46.7566103190
        0.3170646479        0.4799210230      -46.4928854922
        0.3170646479        0.4947005824      -45.2767007661
        0.3170646479        0.5094801417      -43.0569973223
        0.3170646479        0.5242597011      -39.9173411424
        0.3170646479        0.5390392605      -36.0437886932
        0.3170646479        0.5538188199      -31.6732636933
        0.3170646479        0.5685983793      -27.0512064290
        0.3170646479        0.5833779387      -22.4104082207
        0.3170646479        0.5981574981      -17.9634734963
        0.3170646479        0.6129370574      -13.8949621747
        0.3170646479        0.6277166168      -10.3470544843
        0.3170646479        0.6424961762       -7.4039016538
        0.3170646479        0.6572757356       -5.0842686738
        0.3170646479        0.6720552950       -3.3477829007
        0.3170646479        0.6868348544       -2.1125232833
        0.3170646479        0.7016144137       -1.2769215094
        0.3170646479        0.7163939731       -0.7390405552
        0.3170646479        0.7311735325       -0.4094263025
        0.3170646479        0.7459530919       -0.2170907791
        0.3170646479        0.7607326513       -0.1101975359
        0.3170646479        0.7755122107       -0.0535868212
        0.3170646479        0.7902917700       -0.0249892480
        0.3170646479        0.8050713294       -0.0111889616
        0.3170646479        0.8198508888       -0.0048155340
        0.3170646479        0.8346304482       -0.0019933722
        0.3170646479        0.8494100076       -0.0007935478
        0.3170646479        0.8641895670       -0.0003035288
        0.3170646479        0.8789691263       -0.0001113702
        0.3170646479        0.8937486857       -0.0000391193
        0.3170646479        0.9085282451       -0.0000131309
        0.3170646479        0.9233078045       -0.0000042034
        0.3170646479        0.9380873639       -0.0000012821
        0.3170646479        0.9528669233        0.0000000000
        0.3170646479        0.9676464826        0.0000000000
        0.3170646479        0.9824260420        0.0000000000
        0.3170646479        0.9972056014        0.0000000000
        0.3170646479        1.0119851608        0.0000000000
        0.3170646479        1.0267647202        0.0000000000
        0.3170646479        1.0415442796        0.0000000000
        0.3170646479        1.0563238389        0.0000000000
        0.3170646479        1.0711033983        0.0000000000
        0.3170646479        1.0858829577        0.0000000000
        0.3170646479        1.1006625171        0.0000000000
        0.3170646479        1.1154420765        0.0000000000
        0.3170646479        1.1302216359        0.0000000000
        0.3170646479        1.1450011953        0.0000000000
        0.3170646479        1.1597807546        0.0000000000
        0.3170646479        1.1745603140        0.0000000000
        0.3170646479        1.1893398734        0.0000000000
        0.3170646479        1.2041194328        0.0000000000
        0.3170646479        1.2188989922        0.0000000000
        0.3170646479        1.2336785516        0.0000000000
        0.3170646479        1.2484581109        0.0000000000
        0.3170646479        1.2632376703        0.0000000000
        0.3170646479        1.2780172297        0.0000000000
        0.3170646479        1.2927967891        0.0000000000
        0.3170646479        1.3075763485        0.0000000000
        0.3170646479        1.3223559079        0.0000000000
        0.3170646479        1.3371354672        0.0000000000
        0.3170646479        1.3519150266        0.0000000000
        0.3170646479        1.3666945860        0.0000000000
        0.3170646479        1.3814741454        0.0000000000
        0.3170646479        1.3962537048        0.0000000000
        0.3170646479        1.4110332642        0.0000000000
        0.3170646479        1.4258128235        0.0000000000
        0.3170646479        1.4405923829        0.0000000000
        0.3170646479        1.4553719423        0.0000000000
        0.3170646479        1.4701515017        0.0000000000
        0.3170646479        1.4849310611        0.0000000000
        0.3170646479        1.4997106205        0.0000000000
        0.3170646479        1.5144901798        0.0000000000
        0.3170646479        1.5292697392        0.0000000000
        0.3170646479        1.5440492986        0.0000000000
        0.3170646479        1.5588288580        0.0000000000

        0.3318875215        0.0956524790       -0.0671427857
        0.3318875215        0.1104320384       -0.1766869868
        0.3318875215        0.1252115978       -0.4276732663
        0.3318875215        0.1399911572       -0.9525205390
        0.3318875215        0.1547707165       -1.9529292866
        0.3318875215        0.1695502759       -3.6881064539
        0.3318875215        0.1843298353       -6.4204387120
        0.3318875215        0.1991093947      -10.3141328999
        0.3318875215        0.2138889541      -15.3126833419
        0.3318875215        0.2286685135      -21.0540375437
        0.3318875215        0.2434480728      -26.8910158812
        0.3318875215        0.2582276322      -32.0475966984
        0.3318875215        0.2730071916      -35.8679038482
        0.3318875215        0.2877867510      -38.0482437226
        0.3318875215        0.3025663104      -38.7346936469
        0.3318875215        0.3173458698      -38.4349571804
        0.3318875215        0.3321254291      -37.7941822395
        0.3318875215        0.3469049885      -37.3534110916
        0.3318875215        0.3616845479      -37.4034248465
        0.3318875215        0.3764641073      -37.9774805602
        0.3318875215        0.3912436667      -38.9455383369
        0.3318875215        0.4060232261      -40.1303996508
        0.3318875215        0.4208027854      -41.3790754293
        0.3318875215        0.4355823448      -42.5701462115
        0.3318875215        0.4503619042      -43.5833553194
        0.3318875215        0.4651414636      -44.2740395121
        0.3318875215        0.4799210230      -44.4788029168
        0.3318875215        0.4947005824      -44.0482600186
        0.3318875215        0.5094801417      -42.8823738608
        0.3318875215        0.5242597011      -40.9469011606
        0.3318875215        0.5390392605      -38.2686969547
        0.3318875215        0.5538188199      -34.9240272252
        0.3318875215        0.5685983793      -31.0338924784
        0.3318875215        0.5833779387      -26.7666435042
        0.3318875215        0.5981574981      -22.3357014518
        0.3318875215        0.6129370574      -17.9807010684
        0.3318875215        0.6277166168      -13.9324080993
        0.3318875215        0.6424961762      -10.3740661419
        0.3318875215        0.6572757356       -7.4147344571
        0.3318875215        0.6720552950       -5.0831512465
        0.3318875215        0.6868348544       -3.3404126526
        0.3318875215        0.7016144137       -2.1031547443
        0.3318875215        0.7163939731       -1.2681428609
        0.3318875215        0.7311735325       -0.7321632222
        0.3318875215        0.7459530919       -0.4048163060
        0.3318875215        0.7607326513       -0.2144705527
        0.3318875215        0.7755122107       -0.1089803698
        0.3318875215        0.7902917700       -0.0531731961
        0.3318875215        0.8050713294       -0.0249371171
        0.3318875215        0.8198508888       -0.0112476574
        0.3318875215        0.8346304482       -0.0048785515
        0.3318875215        0.8494100076       -0.0020330357
        0.3318875215        0.8641895670       -0.0008127456
        0.3318875215        0.8789691263       -0.0003110926
        0.3318875215        0.8937486857       -0.0001137908
        0.3318875215        0.9085282451       -0.0000397150
        0.3318875215        0.9233078045       -0.0000132103
        0.3318875215        0.9380873639       -0.0000041866
        0.3318875215        0.9528669233       -0.0000012634
        0.3318875215        0.9676464826        0.0000000000
        0.3318875215        0.9824260420        0.0000000000
        0.3318875215        0.9972056014        0.0000000000
        0.3318875215        1.0119851608        0.0000000000
        0.3318875215        1.0267647202        0.0000000000
        0.3318875215        1.0415442796        0.0000000000
        0.3318875215        1.0563238389        0.0000000000
        0.3318875215        1.0711033983        0.0000000000
        0.3318875215        1.0858829577        0.0000000000
        0.3318875215        1.1006625171        0.0000000000
        0.3318875215        1.1154420765        0.0000000000
        0.3318875215        1.1302216359        0.0000000000
        0.3318875215        1.1450011953        0.0000000000
        0.3318875215        1.1597807546        0.0000000000
        0.3318875215        1.1745603140        0.0000000000
        0.3318875215        1.1893398734        0.0000000000
        0.3318875215        1.2041194328        0.0000000000
        0.3318875215        1.2188989922        0.0000000000
        0.3318875215        1.2336785516        0.0000000000
        0.3318875215        1.2484581109        0.0000000000
        0.3318875215        1.2632376703        0.0000000000
        0.3318875215        1.2780172297        0.0000000000
        0.3318875215        1.2927967891        0.0000000000
        0.3318875215        1.3075763485        0.0000000000
        0.3318875215        1.3223559079        0.0000000000
        0.3318875215        1.3371354672        0.0000000000
        0.3318875215        1.3519150266        0.0000000000
        0.3318875215        1.3666945860        0.0000000000
        0.3318875215        1.3814741454        0.0000000000
        0.3318875215        1.3962537048        0.0000000000
        0.3318875215        1.4110332642        0.0000000000
        0.3318875215        1.4258128235        0.0000000000
        0.3318875215        1.4405923829        0.0000000000
        0.3318875215        1.4553719423        0.0000000000
        0.3318875215        1.4701515017        0.0000000000
        0.3318875215        1.4849310611        0.0000000000
        0.3318875215        1.4997106205        0.0000000000
        0.3318875215        1.5144901798        0.0000000000
        0.3318875215        1.5292697392        0.0000000000
        0.3318875215        1.5440492986        0.0000000000
        0.3318875215        1.5588288580        0.0000000000

        0.3467103951        0.0956524790       -0.0765712172
        0.3467103951        0.1104320384       -0.2007156024
        0.3467103951        0.1252115978       -0.4838028786
        0.3467103951        0.1399911572       -1.0726541992
        0.3467103951        0.1547707165       -2.1883901528
        0.3467103951        0.1695502759       -4.1104198322
        0.3467103951        0.1843298353       -7.1128414485
        0.3467103951        0.1991093947      -11.3503010343
        0.3467103951        0.2138889541      -16.7247700390
        0.3467103951        0.2286685135      -22.8003297398
        0.3467103951        0.2434480728      -28.8394502278
        0.3467103951        0.2582276322      -33.9892004110
        0.3467103951        0.2730071916      -37.5621265495
        0.3467103951        0.2877867510      -39.2855736000
        0.3467103951        0.3025663104      -39.3911767685
        0.3467103951        0.3173458698      -38.4959288094
        0.3467103951        0.3321254291      -37.3394324226
        0.3467103951        0.3469049885      -36.5137546631
        0.3467103951        0.3616845479      -36.3090446435
        0.3467103951        0.3764641073      -36.7177507204
        0.3467103951        0.3912436667      -37.5520801771
        0.3467103951        0.4060232261      -38.5861056175
        0.3467103951        0.4208027854      -39.6490381199
        0.3467103951        0.4355823448      -40.6452966852
        0.3467103951        0.4503619042      -41.5230850097
        0.3467103951        0.4651414636      -42.2316834728
        0.3467103951        0.4799210230      -42.6969448975
        0.3467103951        0.4947005824      -42.8206576694
        0.3467103951        0.5094801417      -42.4923651114
        0.3467103951        0.5242597011      -41.6017554661
        0.3467103951        0.5390392605      -40.0504779092
        0.3467103951        0.5538188199      -37.7702778807
        0.3467103951        0.5685983793      -34.7504565240
        0.3467103951        0.5833779387      -31.0655511184
        0.3467103951        0.5981574981      -26.8861895663
        0.3467103951        0.6129370574      -22.4610463228
        0.3467103951        0.6277166168      -18.0727237991
        0.3467103951        0.6424961762      -13.9839193960
        0.3467103951        0.6572757356      -10.3933388100
        0.3467103951        0.6720552950       -7.4134378226
        0.3467103951        0.6868348544       -5.0711052888
        0.3467103951        0.7016144137       -3.3246724481
        0.3467103951        0.7163939731       -2.0883720978
        0.3467103951        0.7311735325       -1.2568529085
        0.3467103951        0.7459530919       -0.7250496334
        0.3467103951        0.7607326513       -0.4012479097
        0.3467103951        0.7755122107       -0.2132375025
        0.3467103951        0.7902917700       -0.1089251674
        0.3467103951        0.8050713294       -0.0535105084
        0.3467103951        0.8198508888       -0.0252780706
        0.3467103951        0.8346304482       -0.0114727716
        0.3467103951        0.8494100076       -0.0049953405
        0.3467103951        0.8641895670       -0.0020827337
        0.3467103951        0.8789691263       -0.0008299826
        0.3467103951        0.8937486857       -0.0003156432
        0.3467103951        0.9085282451       -0.0001144452
        0.3467103951        0.9233078045       -0.0000395449
        0.3467103951        0.9380873639       -0.0000130263
        0.3467103951        0.9528669233       -0.0000040923
        0.3467103951        0.9676464826       -0.0000012283
        0.3467103951        0.9824260420        0.0000000000
        0.3467103951        0.9972056014        0.0000000000
        0.3467103951        1.0119851608        0.0000000000
        0.3467103951        1.0267647202        0.0000000000
        0.3467103951        1.0415442796        0.0000000000
        0.3467103951        1.0563238389        0.0000000000
        0.3467103951        1.0711033983        0.0000000000
        0.3467103951        1.0858829577        0.0000000000
        0.3467103951        1.1006625171        0.0000000000
        0.3467103951        1.1154420765        0.0000000000
        0.3467103951        1.1302216359        0.0000000000
        0.3467103951        1.1450011953        0.0000000000
        0.3467103951        1.1597807546        0.0000000000
        0.3467103951        1.1745603140        0.0000000000
        0.3467103951        1.1893398734        0.0000000000
        0.3467103951        1.2041194328        0.0000000000
        0.3467103951        1.2188989922        0.0000000000
        0.3467103951        1.2336785516        0.0000000000
        0.3467103951        1.2484581109        0.0000000000
        0.3467103951        1.2632376703        0.0000000000
        0.3467103951        1.2780172297        0.0000000000
        0.3467103951        1.2927967891        0.0000000000
        0.3467103951        1.3075763485        0.0000000000
        0.3467103951        1.3223559079        0.0000000000
        0.3467103951        1.3371354672        0.0000000000
        0.3467103951        1.3519150266        0.0000000000
        0.3467103951        1.3666945860        0.0000000000
        0.3467103951        1.3814741454        0.0000000000
        0.3467103951        1.3962537048        0.0000000000
        0.3467103951        1.4110332642        0.0000000000
        0.3467103951        1.4258128235        0.0000000000
        0.3467103951        1.4405923829        0.0000000000
        0.3467103951        1.4553719423        0.0000000000
        0.3467103951        1.4701515017        0.0000000000
        0.3467103951        1.4849310611        0.0000000000
        0.3467103951        1.4997106205        0.0000000000
        0.3467103951        1.5144901798        0.0000000000
        0.3467103951        1.5292697392        0.0000000000
        0.3467103951        1.5440492986        0.0000000000
        0.3467103951        1.5588288580        0.0000000000

        0.3615332687        0.0956524790       -0.0859029708
        0.3615332687        0.1104320384       -0.2244258424
        0.3615332687        0.1252115978       -0.5390251589
        0.3615332687        0.1399911572       -1.1905101391
        0.3615332687        0.1547707165       -2.4187702575
        0.3615332687        0.1695502759       -4.5226258680
        0.3615332687        0.1843298353       -7.7873181335
        0.3615332687        0.1991093947      -12.3582646802
        0.3615332687        0.2138889541      -18.0979875655
        0.3615332687        0.2286685135      -24.5011005383
        0.3615332687        0.2434480728      -30.7462473931
        0.3615332687        0.2582276322      -35.9109649522
        0.3615332687        0.2730071916      -39.2823857130
        0.3615332687        0.2877867510      -40.6218116677
        0.3615332687        0.3025663104      -40.2450521653
        0.3615332687        0.3173458698      -38.8730856167
        0.3615332687        0.3321254291      -37.3322832639
        0.3615332687        0.3469049885      -36.2575562105
        0.3615332687        0.3616845479      -35.9311421206
        0.3615332687        0.3764641073      -36.2986526764
        0.3615332687        0.3912436667      -37.1088843531
        0.3615332687        0.4060232261      -38.0800140791
        0.3615332687        0.4208027854      -39.0127361986
        0.3615332687        0.4355823448      -39.8223141463
        0.3615332687        0.4503619042      -40.5083092627
        0.3615332687        0.4651414636      -41.1003760476
        0.3615332687        0.4799210230      -41.6113116351
        0.3615332687        0.4947005824      -42.0096209816
        0.3615332687        0.5094801417      -42.2095661666
        0.3615332687        0.5242597011      -42.0742608748
        0.3615332687        0.5390392605      -41.4324769143
        0.3615332687        0.5538188199      -40.1123206105
        0.3615332687        0.5685983793      -37.9887540466
        0.3615332687        0.5833779387      -35.0308988732
        0.3615332687        0.5981574981      -31.3293076734
        0.3615332687        0.6129370574      -27.0896085060
        0.3615332687        0.6277166168      -22.5938910994
        0.3615332687        0.6424961762      -18.1448049896
        0.3615332687        0.6572757356      -14.0115998203
        0.3615332687        0.6720552950      -10.3921663354
        0.3615332687        0.6868348544       -7.3962897518
        0.3615332687        0.7016144137       -5.0482963762
        0.3615332687        0.7163939731       -3.3037179579
        0.3615332687        0.7311735325       -2.0734250895
        0.3615332687        0.7459530919       -1.2487581377
        0.3615332687        0.7607326513       -0.7223587469
        0.3615332687        0.7755122107       -0.4016740694
        0.3615332687        0.7902917700       -0.2148064587
        0.3615332687        0.8050713294       -0.1104628391
        0.3615332687        0.8198508888       -0.0545780965
        0.3615332687        0.8346304482       -0.0258719880
        0.3615332687        0.8494100076       -0.0117456183
        0.3615332687        0.8641895670       -0.0050977120
        0.3615332687        0.8789691263       -0.0021119067
        0.3615332687        0.8937486857       -0.0008343455
        0.3615332687        0.9085282451       -0.0003142278
        0.3615332687        0.9233078045       -0.0001128450
        0.3615332687        0.9380873639       -0.0000386745
        0.3615332687        0.9528669233       -0.0000126621
        0.3615332687        0.9676464826       -0.0000039669
        0.3615332687        0.9824260420       -0.0000011909
        0.3615332687        0.9972056014        0.0000000000
        0.3615332687        1.0119851608        0.0000000000
        0.3615332687        1.0267647202        0.0000000000
        0.3615332687        1.0415442796        0.0000000000
        0.3615332687        1.0563238389        0.0000000000
        0.3615332687        1.0711033983        0.0000000000
        0.3615332687        1.0858829577        0.0000000000
        0.3615332687        1.1006625171        0.0000000000
        0.3615332687        1.1154420765        0.0000000000
        0.3615332687        1.1302216359        0.0000000000
        0.3615332687        1.1450011953        0.0000000000
        0.3615332687        1.1597807546        0.0000000000
        0.3615332687        1.1745603140        0.0000000000
        0.3615332687        1.1893398734        0.0000000000
        0.3615332687        1.2041194328        0.0000000000
        0.3615332687        1.2188989922        0.0000000000
        0.3615332687        1.2336785516        0.0000000000
        0.3615332687        1.2484581109        0.0000000000
        0.3615332687        1.2632376703        0.0000000000
        0.3615332687        1.2780172297        0.0000000000
        0.3615332687        1.2927967891        0.0000000000
        0.3615332687        1.3075763485        0.0000000000
        0.3615332687        1.3223559079        0.0000000000
        0.3615332687        1.3371354672        0.0000000000
        0.3615332687        1.3519150266        0.0000000000
        0.3615332687        1.3666945860        0.0000000000
        0.3615332687        1.3814741454        0.0000000000
        0.3615332687        1.3962537048        0.0000000000
        0.3615332687        1.4110332642        0.0000000000
        0.3615332687        1.4258128235        0.0000000000
        0.3615332687        1.4405923829        0.0000000000
        0.3615332687        1.4553719423        0.0000000000
        0.3615332687        1.4701515017        0.0000000000
        0.3615332687        1.4849310611        0.0000000000
        0.3615332687        1.4997106205        0.0000000000
        0.3615332687        1.5144901798        0.0000000000
        0.3615332687        1.5292697392        0.0000000000
        0.3615332687        1.5440492986        0.0000000000
        0.3615332687        1.5588288580        0.0000000000

        0.3763561423        0.0956524790       -0.0948612719
        0.3763561423        0.1104320384       -0.2471548682
        0.3763561423        0.1252115978       -0.5919072075
        0.3763561423        0.1399911572       -1.3033091272
        0.3763561423        0.1547707165       -2.6392810796
        0.3763561423        0.1695502759       -4.9175266734
        0.3763561423        0.1843298353       -8.4347789382
        0.3763561423        0.1991093947      -13.3293157504
        0.3763561423        0.2138889541      -19.4286705244
        0.3763561423        0.2286685135      -26.1646151811
        0.3763561423        0.2434480728      -32.6393025746
        0.3763561423        0.2582276322      -37.8663256415
        0.3763561423        0.2730071916      -41.1088105116
        0.3763561423        0.2877867510      -42.1581559007
        0.3763561423        0.3025663104      -41.4062400688
        0.3763561423        0.3173458698      -39.6684215762
        0.3763561423        0.3321254291      -37.8498645529
        0.3763561423        0.3469049885      -36.6240630935
        0.3763561423        0.3616845479      -36.2651029437
        0.3763561423        0.3764641073      -36.6741635240
        0.3763561423        0.3912436667      -37.5391229636
        0.3763561423        0.4060232261      -38.5216537154
        0.3763561423        0.4208027854      -39.3871382432
        0.3763561423        0.4355823448      -40.0469889552
        0.3763561423        0.4503619042      -40.5308181957
        0.3763561423        0.4651414636      -40.9260588172
        0.3763561423        0.4799210230      -41.3171758147
        0.3763561423        0.4947005824      -41.7404674380
        0.3763561423        0.5094801417      -42.1578513946
        0.3763561423        0.5242597011      -42.4494773300
        0.3763561423        0.5390392605      -42.4268845322
        0.3763561423        0.5538188199      -41.8682969077
        0.3763561423        0.5685983793      -40.5713848538
        0.3763561423        0.5833779387      -38.4094991039
        0.3763561423        0.5981574981      -35.3725866276
        0.3763561423        0.6129370574      -31.5786979130
        0.3763561423        0.6277166168      -27.2537416379
        0.3763561423        0.6424961762      -22.6884206077
        0.3763561423        0.6572757356      -18.1863014500
        0.3763561423        0.6720552950      -14.0157018688
        0.3763561423        0.6868348544      -10.3741797274
        0.3763561423        0.7016144137       -7.3705943514
        0.3763561423        0.7163939731       -5.0260287549
        0.3763561423        0.7311735325       -3.2906837656
        0.3763561423        0.7459530919       -2.0700355222
        0.3763561423        0.7607326513       -1.2519845777
        0.3763561423        0.7755122107       -0.7283168330
        0.3763561423        0.7902917700       -0.4074496746
        0.3763561423        0.8050713294       -0.2190317860
        0.3763561423        0.8198508888       -0.1129840217
        0.3763561423        0.8346304482       -0.0558281772
        0.3763561423        0.8494100076       -0.0263788314
        0.3763561423        0.8641895670       -0.0119009920
        0.3763561423        0.8789691263       -0.0051216943
        0.3763561423        0.8937486857       -0.0021017960
        0.3763561423        0.9085282451       -0.0008226757
        0.3763561423        0.9233078045       -0.0003073719
        0.3763561423        0.9380873639       -0.0001097504
        0.3763561423        0.9528669233       -0.0000374977
        0.3763561423        0.9676464826       -0.0000122778
        0.3763561423        0.9824260420       -0.0000038576
        0.3763561423        0.9972056014       -0.0000011637
        0.3763561423        1.0119851608        0.0000000000
        0.3763561423        1.0267647202        0.0000000000
        0.3763561423        1.0415442796        0.0000000000
        0.3763561423        1.0563238389        0.0000000000
        0.3763561423        1.0711033983        0.0000000000
        0.3763561423        1.0858829577        0.0000000000
        0.3763561423        1.1006625171        0.0000000000
        0.3763561423        1.1154420765        0.0000000000
        0.3763561423        1.1302216359        0.0000000000
        0.3763561423        1.1450011953        0.0000000000
        0.3763561423        1.1597807546        0.0000000000
        0.3763561423        1.1745603140        0.0000000000
        0.3763561423        1.1893398734        0.0000000000
        0.3763561423        1.2041194328        0.0000000000
        0.3763561423        1.2188989922        0.0000000000
        0.3763561423        1.2336785516        0.0000000000
        0.3763561423        1.2484581109        0.0000000000
        0.3763561423        1.2632376703        0.0000000000
        0.3763561423        1.2780172297        0.0000000000
        0.3763561423        1.2927967891        0.0000000000
        0.3763561423        1.3075763485        0.0000000000
        0.3763561423        1.3223559079        0.0000000000
        0.3763561423        1.3371354672        0.0000000000
        0.3763561423        1.3519150266        0.0000000000
        0.3763561423        1.3666945860        0.0000000000
        0.3763561423        1.3814741454        0.0000000000
        0.3763561423        1.3962537048        0.0000000000
        0.3763561423        1.4110332642        0.0000000000
        0.3763561423        1.4258128235        0.0000000000
        0.3763561423        1.4405923829        0.0000000000
        0.3763561423        1.4553719423        0.0000000000
        0.3763561423        1.4701515017        0.0000000000
        0.3763561423        1.4849310611        0.0000000000
        0.3763561423        1.4997106205        0.0000000000
        0.3763561423        1.5144901798        0.0000000000
        0.3763561423        1.5292697392        0.0000000000
        0.3763561423        1.5440492986        0.0000000000
        0.3763561423        1.5588288580        0.0000000000

        0.3911790159        0.0956524790       -0.1030299558
        0.3911790159        0.1104320384       -0.2678875997
        0.3911790159        0.1252115978       -0.6401929814
        0.3911790159        0.1399911572       -1.4064899709
        0.3911790159        0.1547707165       -2.8415531825
        0.3911790159        0.1695502759       -5.2812288167
        0.3911790159        0.1843298353       -9.0344537914
        0.3911790159        0.1991093947      -14.2356761212
        0.3911790159        0.2138889541      -20.6839078157
        0.3911790159        0.2286685135      -27.7568305630
        0.3911790159        0.2434480728      -34.4884876144
        0.3911790159        0.2582276322      -39.8328425518
        0.3911790159        0.2730071916      -43.0263065369
        0.3911790159        0.2877867510      -43.8803148576
        0.3911790159        0.3025663104      -42.8483873168
        0.3911790159        0.3173458698      -40.8265875944
        0.3911790159        0.3321254291      -38.7907869927
        0.3911790159        0.3469049885      -37.4529493292
        0.3911790159        0.3616845479      -37.0860679826
        0.3911790159        0.3764641073      -37.5579075022
        0.3911790159        0.3912436667      -38.5061435429
        0.3911790159        0.4060232261      -39.5421479809
        0.3911790159        0.4208027854      -40.3942128521
        0.3911790159        0.4355823448      -40.9581757572
        0.3911790159        0.4503619042      -41.2726928858
        0.3911790159        0.4651414636      -41.4569271009
        0.3911790159        0.4799210230      -41.6435394695
        0.3911790159        0.4947005824      -41.9247780424
        0.3911790159        0.5094801417      -42.3172988398
        0.3911790159        0.5242597011      -42.7467420348
        0.3911790159        0.5390392605      -43.0531909885
        0.3911790159        0.5538188199      -43.0180745408
        0.3911790159        0.5685983793      -42.4088313186
        0.3911790159        0.5833779387      -41.0314024443
        0.3911790159        0.5981574981      -38.7768889385
        0.3911790159        0.6129370574      -35.6504974108
        0.3911790159        0.6277166168      -31.7768680945
        0.3911790159        0.6424961762      -27.3821062222
        0.3911790159        0.6572757356      -22.7569567451
        0.3911790159        0.6720552950      -18.2083351483
        0.3911790159        0.6868348544      -14.0091904000
        0.3911790159        0.7016144137      -10.3584026569
        0.3911790159        0.7163939731       -7.3604559888
        0.3911790159        0.7311735325       -5.0281863033
        0.3911790159        0.7459530919       -3.3038567205
        0.3911790159        0.7607326513       -2.0885779870
        0.3911790159        0.7755122107       -1.2700167758
        0.3911790159        0.7902917700       -0.7422433485
        0.3911790159        0.8050713294       -0.4163647597
        0.3911790159        0.8198508888       -0.2238009572
        0.3911790159        0.8346304482       -0.1150709020
        0.3911790159        0.8494100076       -0.0565135678
        0.3911790159        0.8641895670       -0.0264849943
        0.3911790159        0.8789691263       -0.0118397126
        0.3911790159        0.8937486857       -0.0050497585
        0.3911790159        0.9085282451       -0.0020563952
        0.3911790159        0.9233078045       -0.0008004312
        0.3911790159        0.9380873639       -0.0002981864
        0.3911790159        0.9528669233       -0.0001064536
        0.3911790159        0.9676464826       -0.0000364681
        0.3911790159        0.9824260420       -0.0000120012
        0.3911790159        0.9972056014       -0.0000037962
        0.3911790159        1.0119851608       -0.0000011550
        0.3911790159        1.0267647202        0.0000000000
        0.3911790159        1.0415442796        0.0000000000
        0.3911790159        1.0563238389        0.0000000000
        0.3911790159        1.0711033983        0.0000000000
        0.3911790159        1.0858829577        0.0000000000
        0.3911790159        1.1006625171        0.0000000000
        0.3911790159        1.1154420765        0.0000000000
        0.3911790159        1.1302216359        0.0000000000
        0.3911790159        1.1450011953        0.0000000000
        0.3911790159        1.1597807546        0.0000000000
        0.3911790159        1.1745603140        0.0000000000
        0.3911790159        1.1893398734        0.0000000000
        0.3911790159        1.2041194328        0.0000000000
        0.3911790159        1.2188989922        0.0000000000
        0.3911790159        1.2336785516        0.0000000000
        0.3911790159        1.2484581109        0.0000000000
        0.3911790159        1.2632376703        0.0000000000
        0.3911790159        1.2780172297        0.0000000000
        0.3911790159        1.2927967891        0.0000000000
        0.3911790159        1.3075763485        0.0000000000
        0.3911790159        1.3223559079        0.0000000000
        0.3911790159        1.3371354672        0.0000000000
        0.3911790159        1.3519150266        0.0000000000
        0.3911790159        1.3666945860        0.0000000000
        0.3911790159        1.3814741454        0.0000000000
        0.3911790159        1.3962537048        0.0000000000
        0.3911790159        1.4110332642        0.0000000000
        0.3911790159        1.4258128235        0.0000000000
        0.3911790159        1.4405923829        0.0000000000
        0.3911790159        1.4553719423        0.0000000000
        0.3911790159        1.4701515017        0.0000000000
        0.3911790159        1.4849310611        0.0000000000
        0.3911790159        1.4997106205        0.0000000000
        0.3911790159        1.5144901798        0.0000000000
        0.3911790159        1.5292697392        0.0000000000
        0.3911790159        1.5440492986        0.0000000000
        0.3911790159        1.5588288580        0.0000000000

        0.4060018895        0.0956524790       -0.1098060467
        0.4060018895        0.1104320384       -0.2851323358
        0.4060018895        0.1252115978       -0.6805042015
        0.4060018895        0.1399911572       -1.4930514503
        0.4060018895        0.1547707165       -3.0123151410
        0.4060018895        0.1695502759       -5.5907334543
        0.4060018895        0.1843298353       -9.5499237460
        0.4060018895        0.1991093947      -15.0246635540
        0.4060018895        0.2138889541      -21.7940529829
        0.4060018895        0.2286685135      -29.1934152180
        0.4060018895        0.2434480728      -36.1996755084
        0.4060018895        0.2582276322      -41.7121683014
        0.4060018895        0.2730071916      -44.9355588251
        0.4060018895        0.2877867510      -45.6860969193
        0.4060018895        0.3025663104      -44.4581288262
        0.4060018895        0.3173458698      -42.2095684614
        0.4060018895        0.3321254291      -39.9770580034
        0.4060018895        0.3469049885      -38.5132276230
        0.4060018895        0.3616845479      -38.1027866878
        0.4060018895        0.3764641073      -38.5985662613
        0.4060018895        0.3912436667      -39.6061799251
        0.4060018895        0.4060232261      -40.6992852702
        0.4060018895        0.4208027854      -41.5725382521
        0.4060018895        0.4355823448      -42.0988194635
        0.4060018895        0.4503619042      -42.3080904364
        0.4060018895        0.4651414636      -42.3262733935
        0.4060018895        0.4799210230      -42.3078083717
        0.4060018895        0.4947005824      -42.3804630566
        0.4060018895        0.5094801417      -42.6082840577
        0.4060018895        0.5242597011      -42.9726488261
        0.4060018895        0.5390392605      -43.3702823984
        0.4060018895        0.5538188199      -43.6271857771
        0.4060018895        0.5685983793      -43.5264767059
        0.4060018895        0.5833779387      -42.8462231053
        0.4060018895        0.5981574981      -41.4016464124
        0.4060018895        0.6129370574      -39.0851376115
        0.4060018895        0.6277166168      -35.8967771592
        0.4060018895        0.6424961762      -31.9573152675
        0.4060018895        0.6572757356      -27.4966721915
        0.4060018895        0.6720552950      -22.8164406481
        0.4060018895        0.6868348544      -18.2341932219
        0.4060018895        0.7016144137      -14.0257727476
        0.4060018895        0.7163939731      -10.3832328099
        0.4060018895        0.7311735325       -7.3989988937
        0.4060018895        0.7459530919       -5.0754725905
        0.4060018895        0.7607326513       -3.3504813285
        0.4060018895        0.7755122107       -2.1266649521
        0.4060018895        0.7902917700       -1.2961879151
        0.4060018895        0.8050713294       -0.7573436128
        0.4060018895        0.8198508888       -0.4234837958
        0.4060018895        0.8346304482       -0.2262913419
        0.4060018895        0.8494100076       -0.1154395339
        0.4060018895        0.8641895670       -0.0561971577
        0.4060018895        0.8789691263       -0.0261106587
        0.4060018895        0.8937486857       -0.0115865031
        0.4060018895        0.9085282451       -0.0049154251
        0.4060018895        0.9233078045       -0.0019960422
        0.4060018895        0.9380873639       -0.0007768278
        0.4060018895        0.9528669233       -0.0002900910
        0.4060018895        0.9676464826       -0.0001040558
        0.4060018895        0.9824260420       -0.0000358838
        0.4060018895        0.9972056014       -0.0000119025
        0.4060018895        1.0119851608       -0.0000037987
        0.4060018895        1.0267647202       -0.0000011659
        0.4060018895        1.0415442796        0.0000000000
        0.4060018895        1.0563238389        0.0000000000
        0.4060018895        1.0711033983        0.0000000000
        0.4060018895        1.0858829577        0.0000000000
        0.4060018895        1.1006625171        0.0000000000
        0.4060018895        1.1154420765        0.0000000000
        0.4060018895        1.1302216359        0.0000000000
        0.4060018895        1.1450011953        0.0000000000
        0.4060018895        1.1597807546        0.0000000000
        0.4060018895        1.1745603140        0.0000000000
        0.4060018895        1.1893398734        0.0000000000
        0.4060018895        1.2041194328        0.0000000000
        0.4060018895        1.2188989922        0.0000000000
        0.4060018895        1.2336785516        0.0000000000
        0.4060018895        1.2484581109        0.0000000000
        0.4060018895        1.2632376703        0.0000000000
        0.4060018895        1.2780172297        0.0000000000
        0.4060018895        1.2927967891        0.0000000000
        0.4060018895        1.3075763485        0.0000000000
        0.4060018895        1.3223559079        0.0000000000
        0.4060018895        1.3371354672        0.0000000000
        0.4060018895        1.3519150266        0.0000000000
        0.4060018895        1.3666945860        0.0000000000
        0.4060018895        1.3814741454        0.0000000000
        0.4060018895        1.3962537048        0.0000000000
        0.4060018895        1.4110332642        0.0000000000
        0.4060018895        1.4258128235        0.0000000000
        0.4060018895        1.4405923829        0.0000000000
        0.4060018895        1.4553719423        0.0000000000
        0.4060018895        1.4701515017        0.0000000000
        0.4060018895        1.4849310611        0.0000000000
        0.4060018895        1.4997106205        0.0000000000
        0.4060018895        1.5144901798        0.0000000000
        0.4060018895        1.5292697392        0.0000000000
        0.4060018895        1.5440492986        0.0000000000
        0.4060018895        1.5588288580        0.0000000000

        0.4208247631        0.0956524790       -0.1143842873
        0.4208247631        0.1104320384       -0.2968689195
        0.4208247631        0.1252115978       -0.7081898433
        0.4208247631        0.1399911572       -1.5531667242
        0.4208247631        0.1547707165       -3.1325138961
        0.4208247631        0.1695502759       -5.8121417673
        0.4208247631        0.1843298353       -9.9258446898
        0.4208247631        0.1991093947      -15.6133558131
        0.4208247631        0.2138889541      -22.6450416228
        0.4208247631        0.2286685135      -30.3301733717
        0.4208247631        0.2434480728      -37.6049387717
        0.4208247631        0.2582276322      -43.3231904141
        0.4208247631        0.2730071916      -46.6536833953
        0.4208247631        0.2877867510      -47.3989453023
        0.4208247631        0.3025663104      -46.0667346001
        0.4208247631        0.3173458698      -43.6504828607
        0.4208247631        0.3321254291      -41.2320945271
        0.4208247631        0.3469049885      -39.6052550120
        0.4208247631        0.3616845479      -39.0813744061
        0.4208247631        0.3764641073      -39.5217925967
        0.4208247631        0.3912436667      -40.5242363472
        0.4208247631        0.4060232261      -41.6430925313
        0.4208247631        0.4208027854      -42.5481670250
        0.4208247631        0.4355823448      -43.0870727314
        0.4208247631        0.4503619042      -43.2682642024
        0.4208247631        0.4651414636      -43.2034985573
        0.4208247631        0.4799210230      -43.0440108758
        0.4208247631        0.4947005824      -42.9293114234
        0.4208247631        0.5094801417      -42.9538313185
        0.4208247631        0.5242597011      -43.1491931255
        0.4208247631        0.5390392605      -43.4777017698
        0.4208247631        0.5538188199      -43.8335771664
        0.4208247631        0.5685983793      -44.0509956819
        0.4208247631        0.5833779387      -43.9208782932
        0.4208247631        0.5981574981      -43.2196535343
        0.4208247631        0.6129370574      -41.7508150181
        0.4208247631        0.6277166168      -39.3934565901
        0.4208247631        0.6424961762      -36.1440201113
        0.4208247631        0.6572757356      -32.1340984345
        0.4208247631        0.6720552950      -27.6130515523
        0.4208247631        0.6868348544      -22.8981956036
        0.4208247631        0.7016144137      -18.3096019219
        0.4208247631        0.7163939731      -14.1121662341
        0.4208247631        0.7311735325      -10.4815816289
        0.4208247631        0.7459530919       -7.4981526128
        0.4208247631        0.7607326513       -5.1613576427
        0.4208247631        0.7755122107       -3.4139004649
        0.4208247631        0.7902917700       -2.1661284223
        0.4208247631        0.8050713294       -1.3161879274
        0.4208247631        0.8198508888       -0.7647284571
        0.4208247631        0.8346304482       -0.4244248306
        0.4208247631        0.8494100076       -0.2249003267
        0.4208247631        0.8641895670       -0.1137925530
        0.4208247631        0.8789691263       -0.0550076198
        0.4208247631        0.8937486857       -0.0254284126
        0.4208247631        0.9085282451       -0.0112534855
        0.4208247631        0.9233078045       -0.0047734140
        0.4208247631        0.9380873639       -0.0019427812
        0.4208247631        0.9528669233       -0.0007594428
        0.4208247631        0.9676464826       -0.0002853697
        0.4208247631        0.9824260420       -0.0001031419
        0.4208247631        0.9972056014       -0.0000358672
        0.4208247631        1.0119851608       -0.0000120001
        0.4208247631        1.0267647202       -0.0000038601
        0.4208247631        1.0415442796       -0.0000011921
        0.4208247631        1.0563238389        0.0000000000
        0.4208247631        1.0711033983        0.0000000000
        0.4208247631        1.0858829577        0.0000000000
        0.4208247631        1.1006625171        0.0000000000
        0.4208247631        1.1154420765        0.0000000000
        0.4208247631        1.1302216359        0.0000000000
        0.4208247631        1.1450011953        0.0000000000
        0.4208247631        1.1597807546        0.0000000000
        0.4208247631        1.1745603140        0.0000000000
        0.4208247631        1.1893398734        0.0000000000
        0.4208247631        1.2041194328        0.0000000000
        0.4208247631        1.2188989922        0.0000000000
        0.4208247631        1.2336785516        0.0000000000
        0.4208247631        1.2484581109        0.0000000000
        0.4208247631        1.2632376703        0.0000000000
        0.4208247631        1.2780172297        0.0000000000
        0.4208247631        1.2927967891        0.0000000000
        0.4208247631        1.3075763485        0.0000000000
        0.4208247631        1.3223559079        0.0000000000
        0.4208247631        1.3371354672        0.0000000000
        0.4208247631        1.3519150266        0.0000000000
        0.4208247631        1.3666945860        0.0000000000
        0.4208247631        1.3814741454        0.0000000000
        0.4208247631        1.3962537048        0.0000000000
        0.4208247631        1.4110332642        0.0000000000
        0.4208247631        1.4258128235        0.0000000000
        0.4208247631        1.4405923829        0.0000000000
        0.4208247631        1.4553719423        0.0000000000
        0.4208247631        1.4701515017        0.0000000000
        0.4208247631        1.4849310611        0.0000000000
        0.4208247631        1.4997106205        0.0000000000
        0.4208247631        1.5144901798        0.0000000000
        0.4208247631        1.5292697392        0.0000000000
        0.4208247631        1.5440492986        0.0000000000
        0.4208247631        1.5588288580        0.0000000000

        0.4356476367        0.0956524790       -0.1158290584
        0.4356476367        0.1104320384       -0.3007127636
        0.4356476367        0.1252115978       -0.7176634038
        0.4356476367        0.1399911572       -1.5748044805
        0.4356476367        0.1547707165       -3.1783286654
        0.4356476367        0.1695502759       -5.9020946227
        0.4356476367        0.1843298353      -10.0896591526
        0.4356476367        0.1991093947      -15.8901340878
        0.4356476367        0.2138889541      -23.0790380758
        0.4356476367        0.2286685135      -30.9619715056
        0.4356476367        0.2434480728      -38.4592521641
        0.4356476367        0.2582276322      -44.3968614893
        0.4356476367        0.2730071916      -47.9088187363
        0.4356476367        0.2877867510      -48.7652685346
        0.4356476367        0.3025663104      -47.4540553851
        0.4356476367        0.3173458698      -44.9680535277
        0.4356476367        0.3321254291      -42.4086752710
        0.4356476367        0.3469049885      -40.6034478365
        0.4356476367        0.3616845479      -39.9022010248
        0.4356476367        0.3764641073      -40.1991865497
        0.4356476367        0.3912436667      -41.1122827292
        0.4356476367        0.4060232261      -42.2002847483
        0.4356476367        0.4208027854      -43.1225790387
        0.4356476367        0.4355823448      -43.7050043863
        0.4356476367        0.4503619042      -43.9276847414
        0.4356476367        0.4651414636      -43.8731086589
        0.4356476367        0.4799210230      -43.6688283365
        0.4356476367        0.4947005824      -43.4436557156
        0.4356476367        0.5094801417      -43.3016109478
        0.4356476367        0.5242597011      -43.3090338986
        0.4356476367        0.5390392605      -43.4871230474
        0.4356476367        0.5538188199      -43.8037111503
        0.4356476367        0.5685983793      -44.1634638724
        0.4356476367        0.5833779387      -44.4027506335
        0.4356476367        0.5981574981      -44.2999569410
        0.4356476367        0.6129370574      -43.6095337964
        0.4356476367        0.6277166168      -42.1176069978
        0.4356476367        0.6424961762      -39.7033457826
        0.4356476367        0.6572757356      -36.3823882226
        0.4356476367        0.6720552950      -32.3132239435
        0.4356476367        0.6868348544      -27.7632873499
        0.4356476367        0.7016144137      -23.0492016275
        0.4356476367        0.7163939731      -18.4743998950
        0.4356476367        0.7311735325      -14.2833043858
        0.4356476367        0.7459530919      -10.6394043658
        0.4356476367        0.7607326513       -7.6237200762
        0.4356476367        0.7755122107       -5.2456798331
        0.4356476367        0.7902917700       -3.4596962025
        0.4356476367        0.8050713294       -2.1837037627
        0.4356476367        0.8198508888       -1.3175849479
        0.4356476367        0.8346304482       -0.7595261444
        0.4356476367        0.8494100076       -0.4182931087
        0.4356476367        0.8641895670       -0.2201897220
        0.4356476367        0.8789691263       -0.1108780570
        0.4356476367        0.8937486857       -0.0534639236
        0.4356476367        0.9085282451       -0.0247113946
        0.4356476367        0.9233078045       -0.0109594294
        0.4356476367        0.9380873639       -0.0046679216
        0.4356476367        0.9528669233       -0.0019109035
        0.4356476367        0.9676464826       -0.0007523174
        0.4356476367        0.9824260420       -0.0002849527
        0.4356476367        0.9972056014       -0.0001038377
        0.4356476367        1.0119851608       -0.0000363892
        0.4356476367        1.0267647202       -0.0000122521
        0.4356476367        1.0415442796       -0.0000039573
        0.4356476367        1.0563238389       -0.0000012246
        0.4356476367        1.0711033983        0.0000000000
        0.4356476367        1.0858829577        0.0000000000
        0.4356476367        1.1006625171        0.0000000000
        0.4356476367        1.1154420765        0.0000000000
        0.4356476367        1.1302216359        0.0000000000
        0.4356476367        1.1450011953        0.0000000000
        0.4356476367        1.1597807546        0.0000000000
        0.4356476367        1.1745603140        0.0000000000
        0.4356476367        1.1893398734        0.0000000000
        0.4356476367        1.2041194328        0.0000000000
        0.4356476367        1.2188989922        0.0000000000
        0.4356476367        1.2336785516        0.0000000000
        0.4356476367        1.2484581109        0.0000000000
        0.4356476367        1.2632376703        0.0000000000
        0.4356476367        1.2780172297        0.0000000000
        0.4356476367        1.2927967891        0.0000000000
        0.4356476367        1.3075763485        0.0000000000
        0.4356476367        1.3223559079        0.0000000000
        0.4356476367        1.3371354672        0.0000000000
        0.4356476367        1.3519150266        0.0000000000
        0.4356476367        1.3666945860        0.0000000000
        0.4356476367        1.3814741454        0.0000000000
        0.4356476367        1.3962537048        0.0000000000
        0.4356476367        1.4110332642        0.0000000000
        0.4356476367        1.4258128235        0.0000000000
        0.4356476367        1.4405923829        0.0000000000
        0.4356476367        1.4553719423        0.0000000000
        0.4356476367        1.4701515017        0.0000000000
        0.4356476367        1.4849310611        0.0000000000
        0.4356476367        1.4997106205        0.0000000000
        0.4356476367        1.5144901798        0.0000000000
        0.4356476367        1.5292697392        0.0000000000
        0.4356476367        1.5440492986        0.0000000000
        0.4356476367        1.5588288580        0.0000000000

        0.4504705103        0.0956524790       -0.1132752498
        0.4504705103        0.1104320384       -0.2944112796
        0.4504705103        0.1252115978       -0.7035263219
        0.4504705103        0.1399911572       -1.5460550615
        0.4504705103        0.1547707165       -3.1255729021
        0.4504705103        0.1695502759       -5.8153739815
        0.4504705103        0.1843298353       -9.9635466765
        0.4504705103        0.1991093947      -15.7317291572
        0.4504705103        0.2138889541      -22.9163809296
        0.4504705103        0.2286685135      -30.8480214855
        0.4504705103        0.2434480728      -38.4661728696
        0.4504705103        0.2582276322      -44.5985296259
        0.4504705103        0.2730071916      -48.3556142127
        0.4504705103        0.2877867510      -49.4610018370
        0.4504705103        0.3025663104      -48.3462078701
        0.4504705103        0.3173458698      -45.9575590694
        0.4504705103        0.3321254291      -43.3766034748
        0.4504705103        0.3469049885      -41.4442467526
        0.4504705103        0.3616845479      -40.5508920441
        0.4504705103        0.3764641073      -40.6437257544
        0.4504705103        0.3912436667      -41.3892751764
        0.4504705103        0.4060232261      -42.3782941397
        0.4504705103        0.4208027854      -43.2799246169
        0.4504705103        0.4355823448      -43.9083126501
        0.4504705103        0.4503619042      -44.2153872151
        0.4504705103        0.4651414636      -44.2462930706
        0.4504705103        0.4799210230      -44.0909021480
        0.4504705103        0.4947005824      -43.8496242445
        0.4504705103        0.5094801417      -43.6166025175
        0.4504705103        0.5242597011      -43.4736507972
        0.4504705103        0.5390392605      -43.4845862357
        0.4504705103        0.5538188199      -43.6816008810
        0.4504705103        0.5685983793      -44.0424988453
        0.4504705103        0.5833779387      -44.4674576485
        0.4504705103        0.5981574981      -44.7709536641
        0.4504705103        0.6129370574      -44.7027349243
        0.4504705103        0.6277166168      -43.9997178209
        0.4504705103        0.6424961762      -42.4541109074
        0.4504705103        0.6572757356      -39.9722606729
        0.4504705103        0.6720552950      -36.6014444154
        0.4504705103        0.6868348544      -32.5169423768
        0.4504705103        0.7016144137      -27.9794378155
        0.4504705103        0.7163939731      -23.2822267953
        0.4504705103        0.7311735325      -18.7051157150
        0.4504705103        0.7459530919      -14.4823776636
        0.4504705103        0.7607326513      -10.7840471147
        0.4504705103        0.7755122107       -7.7075159167
        0.4504705103        0.7902917700       -5.2781042806
        0.4504705103        0.8050713294       -3.4586778470
        0.4504705103        0.8198508888       -2.1671740274
        0.4504705103        0.8346304482       -1.2982553793
        0.4504705103        0.8494100076       -0.7437938410
        0.4504705103        0.8641895670       -0.4078171706
        0.4504705103        0.8789691263       -0.2141781408
        0.4504705103        0.8937486857       -0.1078399997
        0.4504705103        0.9085282451       -0.0521028277
        0.4504705103        0.9233078045       -0.0241749865
        0.4504705103        0.9380873639       -0.0107795354
        0.4504705103        0.9528669233       -0.0046218228
        0.4504705103        0.9676464826       -0.0019062271
        0.4504705103        0.9824260420       -0.0007563491
        0.4504705103        0.9972056014       -0.0002886116
        0.4504705103        1.0119851608       -0.0001058310
        0.4504705103        1.0267647202       -0.0000372467
        0.4504705103        1.0415442796       -0.0000125617
        0.4504705103        1.0563238389       -0.0000040542
        0.4504705103        1.0711033983       -0.0000012502
        0.4504705103        1.0858829577        0.0000000000
        0.4504705103        1.1006625171        0.0000000000
        0.4504705103        1.1154420765        0.0000000000
        0.4504705103        1.1302216359        0.0000000000
        0.4504705103        1.1450011953        0.0000000000
        0.4504705103        1.1597807546        0.0000000000
        0.4504705103        1.1745603140        0.0000000000
        0.4504705103        1.1893398734        0.0000000000
        0.4504705103        1.2041194328        0.0000000000
        0.4504705103        1.2188989922        0.0000000000
        0.4504705103        1.2336785516        0.0000000000
        0.4504705103        1.2484581109        0.0000000000
        0.4504705103        1.2632376703        0.0000000000
        0.4504705103        1.2780172297        0.0000000000
        0.4504705103        1.2927967891        0.0000000000
        0.4504705103        1.3075763485        0.0000000000
        0.4504705103        1.3223559079        0.0000000000
        0.4504705103        1.3371354672        0.0000000000
        0.4504705103        1.3519150266        0.0000000000
        0.4504705103        1.3666945860        0.0000000000
        0.4504705103        1.3814741454        0.0000000000
        0.4504705103        1.3962537048        0.0000000000
        0.4504705103        1.4110332642        0.0000000000
        0.4504705103        1.4258128235        0.0000000000
        0.4504705103        1.4405923829        0.0000000000
        0.4504705103        1.4553719423        0.0000000000
        0.4504705103        1.4701515017        0.0000000000
        0.4504705103        1.4849310611        0.0000000000
        0.4504705103        1.4997106205        0.0000000000
        0.4504705103        1.5144901798        0.0000000000
        0.4504705103        1.5292697392        0.0000000000
        0.4504705103        1.5440492986        0.0000000000
        0.4504705103        1.5588288580        0.0000000000

        0.4652933839        0.0956524790       -0.1062332460
        0.4652933839        0.1104320384       -0.2766230658
        0.4652933839        0.1252115978       -0.6623956446
        0.4652933839        0.1399911572       -1.4590650451
        0.4652933839        0.1547707165       -2.9574646728
        0.4652933839        0.1695502759       -5.5189707806
        0.4652933839        0.1843298353       -9.4877486817
        0.4652933839        0.1991093947      -15.0385849691
        0.4652933839        0.2138889541      -22.0044967648
        0.4652933839        0.2286685135      -29.7733752620
        0.4652933839        0.2434480728      -37.3476786717
        0.4652933839        0.2582276322      -43.5987963930
        0.4652933839        0.2730071916      -47.6380607576
        0.4652933839        0.2877867510      -49.1378363206
        0.4652933839        0.3025663104      -48.4393198195
        0.4652933839        0.3173458698      -46.3902704460
        0.4652933839        0.3321254291      -44.0001010558
        0.4652933839        0.3469049885      -42.0866582806
        0.4652933839        0.3616845479      -41.0683741475
        0.4652933839        0.3764641073      -40.9552224924
        0.4652933839        0.3912436667      -41.4865153989
        0.4652933839        0.4060232261      -42.3134200874
        0.4652933839        0.4208027854      -43.1396446646
        0.4652933839        0.4355823448      -43.7844788035
        0.4652933839        0.4503619042      -44.1795057611
        0.4652933839        0.4651414636      -44.3324321183
        0.4652933839        0.4799210230      -44.2891741699
        0.4652933839        0.4947005824      -44.1107936313
        0.4652933839        0.5094801417      -43.8668080572
        0.4652933839        0.5242597011      -43.6365407113
        0.4652933839        0.5390392605      -43.5066182646
        0.4652933839        0.5538188199      -43.5552883638
        0.4652933839        0.5685983793      -43.8223225231
        0.4652933839        0.5833779387      -44.2741610175
        0.4652933839        0.5981574981      -44.7818673125
        0.4652933839        0.6129370574      -45.1282492826
        0.4652933839        0.6277166168      -45.0486569259
        0.4652933839        0.6424961762      -44.2933560643
        0.4652933839        0.6572757356      -42.6883078452
        0.4652933839        0.6720552950      -40.1729540696
        0.4652933839        0.6868348544      -36.8065798925
        0.4652933839        0.7016144137      -32.7495302421
        0.4652933839        0.7163939731      -28.2324210230
        0.4652933839        0.7311735325      -23.5233958489
        0.4652933839        0.7459530919      -18.8963663860
        0.4652933839        0.7607326513      -14.5996020573
        0.4652933839        0.7755122107      -10.8263298875
        0.4652933839        0.7902917700       -7.6932396022
        0.4652933839        0.8050713294       -5.2335643953
        0.4652933839        0.8198508888       -3.4070722053
        0.4652933839        0.8346304482       -2.1228491173
        0.4652933839        0.8494100076       -1.2665678685
        0.4652933839        0.8641895670       -0.7241264945
        0.4652933839        0.8789691263       -0.3970171333
        0.4652933839        0.8937486857       -0.2088979915
        0.4652933839        0.9085282451       -0.1055565215
        0.4652933839        0.9233078045       -0.0512540771
        0.4652933839        0.9380873639       -0.0239273310
        0.4652933839        0.9528669233       -0.0107435738
        0.4652933839        0.9676464826       -0.0046403373
        0.4652933839        0.9824260420       -0.0019274987
        0.4652933839        0.9972056014       -0.0007694633
        0.4652933839        1.0119851608       -0.0002948878
        0.4652933839        1.0267647202       -0.0001083415
        0.4652933839        1.0415442796       -0.0000381008
        0.4652933839        1.0563238389       -0.0000128092
        0.4652933839        1.0711033983       -0.0000041120
        0.4652933839        1.0858829577       -0.0000012594
        0.4652933839        1.1006625171        0.0000000000
        0.4652933839        1.1154420765        0.0000000000
        0.4652933839        1.1302216359        0.0000000000
        0.4652933839        1.1450011953        0.0000000000
        0.4652933839        1.1597807546        0.0000000000
        0.4652933839        1.1745603140        0.0000000000
        0.4652933839        1.1893398734        0.0000000000
        0.4652933839        1.2041194328        0.0000000000
        0.4652933839        1.2188989922        0.0000000000
        0.4652933839        1.2336785516        0.0000000000
        0.4652933839        1.2484581109        0.0000000000
        0.4652933839        1.2632376703        0.0000000000
        0.4652933839        1.2780172297        0.0000000000
        0.4652933839        1.2927967891        0.0000000000
        0.4652933839        1.3075763485        0.0000000000
        0.4652933839        1.3223559079        0.0000000000
        0.4652933839        1.3371354672        0.0000000000
        0.4652933839        1.3519150266        0.0000000000
        0.4652933839        1.3666945860        0.0000000000
        0.4652933839        1.3814741454        0.0000000000
        0.4652933839        1.3962537048        0.0000000000
        0.4652933839        1.4110332642        0.0000000000
        0.4652933839        1.4258128235        0.0000000000
        0.4652933839        1.4405923829        0.0000000000
        0.4652933839        1.4553719423        0.0000000000
        0.4652933839        1.4701515017        0.0000000000
        0.4652933839        1.4849310611        0.0000000000
        0.4652933839        1.4997106205        0.0000000000
        0.4652933839        1.5144901798        0.0000000000
        0.4652933839        1.5292697392        0.0000000000
        0.4652933839        1.5440492986        0.0000000000
        0.4652933839        1.5588288580        0.0000000000

        0.4801162575        0.0956524790       -0.0948839529
        0.4801162575        0.1104320384       -0.2476958451
        0.4801162575        0.1252115978       -0.5947891385
        0.4801162575        0.1399911572       -1.3142346001
        0.4801162575        0.1547707165       -2.6732120848
        0.4801162575        0.1695502759       -5.0082116227
        0.4801162575        0.1843298353       -8.6483715405
        0.4801162575        0.1991093947      -13.7788168743
        0.4801162575        0.2138889541      -20.2815515122
        0.4801162575        0.2286685135      -27.6331521776
        0.4801162575        0.2434480728      -34.9456522307
        0.4801162575        0.2582276322      -41.1841512414
        0.4801162575        0.2730071916      -45.4973355740
        0.4801162575        0.2877867510      -47.5149592292
        0.4801162575        0.3025663104      -47.4636745040
        0.4801162575        0.3173458698      -46.0431002472
        0.4801162575        0.3321254291      -44.1319923172
        0.4801162575        0.3469049885      -42.4754780978
        0.4801162575        0.3616845479      -41.4912630933
        0.4801162575        0.3764641073      -41.2472210006
        0.4801162575        0.3912436667      -41.5695645080
        0.4801162575        0.4060232261      -42.1942730138
        0.4801162575        0.4208027854      -42.8858030821
        0.4801162575        0.4355823448      -43.4907202365
        0.4801162575        0.4503619042      -43.9356715868
        0.4801162575        0.4651414636      -44.1992977697
        0.4801162575        0.4799210230      -44.2856920212
        0.4801162575        0.4947005824      -44.2132829788
        0.4801162575        0.5094801417      -44.0185137117
        0.4801162575        0.5242597011      -43.7644215162
        0.4801162575        0.5390392605      -43.5416024134
        0.4801162575        0.5538188199      -43.4525989217
        0.4801162575        0.5685983793      -43.5792861760
        0.4801162575        0.5833779387      -43.9433521386
        0.4801162575        0.5981574981      -44.4770787307
        0.4801162575        0.6129370574      -45.0200385473
        0.4801162575        0.6277166168      -45.3463063805
        0.4801162575        0.6424961762      -45.2123201176
        0.4801162575        0.6572757356      -44.4068949443
        0.4801162575        0.6720552950      -42.7875887707
        0.4801162575        0.6868348544      -40.2985826346
        0.4801162575        0.7016144137      -36.9752500263
        0.4801162575        0.7163939731      -32.9421871180
        0.4801162575        0.7311735325      -28.4053760578
        0.4801162575        0.7459530919      -23.6330755311
        0.4801162575        0.7607326513      -18.9211656783
        0.4801162575        0.7755122107      -14.5470285806
        0.4801162575        0.7902917700      -10.7247894990
        0.4801162575        0.8050713294       -7.5766191136
        0.4801162575        0.8198508888       -5.1282357510
        0.4801162575        0.8346304482       -3.3264304495
        0.4801162575        0.8494100076       -2.0688087203
        0.4801162575        0.8641895670       -1.2343674466
        0.4801162575        0.8789691263       -0.7069682019
        0.4801162575        0.8937486857       -0.3888842511
        0.4801162575        0.9085282451       -0.2055533874
        0.4801162575        0.9233078045       -0.1044509514
        0.4801162575        0.9380873639       -0.0510435519
        0.4801162575        0.9528669233       -0.0239927213
        0.4801162575        0.9676464826       -0.0108456748
        0.4801162575        0.9824260420       -0.0047121677
        0.4801162575        0.9972056014       -0.0019658055
        0.4801162575        1.0119851608       -0.0007864138
        0.4801162575        1.0267647202       -0.0003012545
        0.4801162575        1.0415442796       -0.0001103569
        0.4801162575        1.0563238389       -0.0000386199
        0.4801162575        1.0711033983       -0.0000129020
        0.4801162575        1.0858829577       -0.0000041133
        0.4801162575        1.1006625171       -0.0000012515
        0.4801162575        1.1154420765        0.0000000000
        0.4801162575        1.1302216359        0.0000000000
        0.4801162575        1.1450011953        0.0000000000
        0.4801162575        1.1597807546        0.0000000000
        0.4801162575        1.1745603140        0.0000000000
        0.4801162575        1.1893398734        0.0000000000
        0.4801162575        1.2041194328        0.0000000000
        0.4801162575        1.2188989922        0.0000000000
        0.4801162575        1.2336785516        0.0000000000
        0.4801162575        1.2484581109        0.0000000000
        0.4801162575        1.2632376703        0.0000000000
        0.4801162575        1.2780172297        0.0000000000
        0.4801162575        1.2927967891        0.0000000000
        0.4801162575        1.3075763485        0.0000000000
        0.4801162575        1.3223559079        0.0000000000
        0.4801162575        1.3371354672        0.0000000000
        0.4801162575        1.3519150266        0.0000000000
        0.4801162575        1.3666945860        0.0000000000
        0.4801162575        1.3814741454        0.0000000000
        0.4801162575        1.3962537048        0.0000000000
        0.4801162575        1.4110332642        0.0000000000
        0.4801162575        1.4258128235        0.0000000000
        0.4801162575        1.4405923829        0.0000000000
        0.4801162575        1.4553719423        0.0000000000
        0.4801162575        1.4701515017        0.0000000000
        0.4801162575        1.4849310611        0.0000000000
        0.4801162575        1.4997106205        0.0000000000
        0.4801162575        1.5144901798        0.0000000000
        0.4801162575        1.5292697392        0.0000000000
        0.4801162575        1.5440492986        0.0000000000
        0.4801162575        1.5588288580        0.0000000000

        0.4949391311        0.0956524790       -0.0802043004
        0.4949391311        0.1104320384       -0.2100287831
        0.4949391311        0.1252115978       -0.5060802782
        0.4949391311        0.1399911572       -1.1225180632
        0.4949391311        0.1547707165       -2.2930827780
        0.4949391311        0.1695502759       -4.3169831525
        0.4949391311        0.1843298353       -7.4962665369
        0.4949391311        0.1991093947      -12.0201320320
        0.4949391311        0.2138889541      -17.8258428564
        0.4949391311        0.2286685135      -24.5024118061
        0.4949391311        0.2434480728      -31.3120538182
        0.4949391311        0.2582276322      -37.3627046363
        0.4949391311        0.2730071916      -41.8836065178
        0.4949391311        0.2877867510      -44.4841210340
        0.4949391311        0.3025663104      -45.2687215839
        0.4949391311        0.3173458698      -44.7529970962
        0.4949391311        0.3321254291      -43.6322173018
        0.4949391311        0.3469049885      -42.5248680571
        0.4949391311        0.3616845479      -41.8067621614
        0.4949391311        0.3764641073      -41.5826202071
        0.4949391311        0.3912436667      -41.7646305921
        0.4949391311        0.4060232261      -42.1876278452
        0.4949391311        0.4208027854      -42.6987891958
        0.4949391311        0.4355823448      -43.1956037588
        0.4949391311        0.4503619042      -43.6208691217
        0.4949391311        0.4651414636      -43.9404417438
        0.4949391311        0.4799210230      -44.1271585694
        0.4949391311        0.4947005824      -44.1613389397
        0.4949391311        0.5094801417      -44.0445446860
        0.4949391311        0.5242597011      -43.8150051078
        0.4949391311        0.5390392605      -43.5519923260
        0.4949391311        0.5538188199      -43.3614805450
        0.4949391311        0.5685983793      -43.3444095662
        0.4949391311        0.5833779387      -43.5582418784
        0.4949391311        0.5981574981      -43.9874769001
        0.4949391311        0.6129370574      -44.5356472439
        0.4949391311        0.6277166168      -45.0409045949
        0.4949391311        0.6424961762      -45.3059653481
        0.4949391311        0.6572757356      -45.1288387555
        0.4949391311        0.6720552950      -44.3263131964
        0.4949391311        0.6868348544      -42.7523641138
        0.4949391311        0.7016144137      -40.3189961567
        0.4949391311        0.7163939731      -37.0221874151
        0.4949391311        0.7311735325      -32.9645324857
        0.4949391311        0.7459530919      -28.3590793875
        0.4949391311        0.7607326513      -23.5032549203
        0.4949391311        0.7755122107      -18.7258684290
        0.4949391311        0.7902917700      -14.3243320012
        0.4949391311        0.8050713294      -10.5139387940
        0.4949391311        0.8198508888       -7.4041116130
        0.4949391311        0.8346304482       -5.0036207809
        0.4949391311        0.8494100076       -3.2459694706
        0.4949391311        0.8641895670       -2.0221394187
        0.4949391311        0.8789691263       -1.2101547996
        0.4949391311        0.8937486857       -0.6959709237
        0.4949391311        0.9085282451       -0.3847856041
        0.4949391311        0.9233078045       -0.2045790818
        0.4949391311        0.9380873639       -0.1046143409
        0.4949391311        0.9528669233       -0.0514471096
        0.4949391311        0.9676464826       -0.0243196384
        0.4949391311        0.9824260420       -0.0110405497
        0.4949391311        0.9972056014       -0.0048076603
        0.4949391311        1.0119851608       -0.0020053699
        0.4949391311        1.0267647202       -0.0008002180
        0.4949391311        1.0415442796       -0.0003051513
        0.4949391311        1.0563238389       -0.0001111299
        0.4949391311        1.0711033983       -0.0000386389
        0.4949391311        1.0858829577       -0.0000128264
        0.4949391311        1.1006625171       -0.0000040660
        0.4949391311        1.1154420765       -0.0000012305
        0.4949391311        1.1302216359        0.0000000000
        0.4949391311        1.1450011953        0.0000000000
        0.4949391311        1.1597807546        0.0000000000
        0.4949391311        1.1745603140        0.0000000000
        0.4949391311        1.1893398734        0.0000000000
        0.4949391311        1.2041194328        0.0000000000
        0.4949391311        1.2188989922        0.0000000000
        0.4949391311        1.2336785516        0.0000000000
        0.4949391311        1.2484581109        0.0000000000
        0.4949391311        1.2632376703        0.0000000000
        0.4949391311        1.2780172297        0.0000000000
        0.4949391311        1.2927967891        0.0000000000
        0.4949391311        1.3075763485        0.0000000000
        0.4949391311        1.3223559079        0.0000000000
        0.4949391311        1.3371354672        0.0000000000
        0.4949391311        1.3519150266        0.0000000000
        0.4949391311        1.3666945860        0.0000000000
        0.4949391311        1.3814741454        0.0000000000
        0.4949391311        1.3962537048        0.0000000000
        0.4949391311        1.4110332642        0.0000000000
        0.4949391311        1.4258128235        0.0000000000
        0.4949391311        1.4405923829        0.0000000000
        0.4949391311        1.4553719423        0.0000000000
        0.4949391311        1.4701515017        0.0000000000
        0.4949391311        1.4849310611        0.0000000000
        0.4949391311        1.4997106205        0.0000000000
        0.4949391311        1.5144901798        0.0000000000
        0.4949391311        1.5292697392        0.0000000000
        0.4949391311        1.5440492986        0.0000000000
        0.4949391311        1.5588288580        0.0000000000

        0.5097620047        0.0956524790       -0.0638157424
        0.5097620047        0.1104320384       -0.1677252553
        0.5097620047        0.1252115978       -0.4057857530
        0.5097620047        0.1399911572       -0.9041309039
        0.5097620047        0.1547707165       -1.8563752973
        0.5097620047        0.1695502759       -3.5151170615
        0.5097620047        0.1843298353       -6.1446661215
        0.5097620047        0.1991093947       -9.9296520041
        0.5097620047        0.2138889541      -14.8610152907
        0.5097620047        0.2286685135      -20.6508513046
        0.5097620047        0.2434480728      -26.7369421242
        0.5097620047        0.2582276322      -32.4074370161
        0.5097620047        0.2730071916      -37.0128678835
        0.5097620047        0.2877867510      -40.1741850540
        0.5097620047        0.3025663104      -41.8860656470
        0.5097620047        0.3173458698      -42.4679628219
        0.5097620047        0.3321254291      -42.3982305190
        0.5097620047        0.3469049885      -42.1236358431
        0.5097620047        0.3616845479      -41.9334385017
        0.5097620047        0.3764641073      -41.9350129517
        0.5097620047        0.3912436667      -42.1081605574
        0.5097620047        0.4060232261      -42.3844320267
        0.5097620047        0.4208027854      -42.7046697576
        0.5097620047        0.4355823448      -43.0365639091
        0.5097620047        0.4503619042      -43.3617989755
        0.5097620047        0.4651414636      -43.6554429242
        0.5097620047        0.4799210230      -43.8771232317
        0.5097620047        0.4947005824      -43.9810060789
        0.5097620047        0.5094801417      -43.9384636492
        0.5097620047        0.5242597011      -43.7599124787
        0.5097620047        0.5390392605      -43.5027553583
        0.5097620047        0.5538188199      -43.2592214904
        0.5097620047        0.5685983793      -43.1276560335
        0.5097620047        0.5833779387      -43.1789669682
        0.5097620047        0.5981574981      -43.4321924917
        0.5097620047        0.6129370574      -43.8476104188
        0.5097620047        0.6277166168      -44.3353115855
        0.5097620047        0.6424961762      -44.7688098750
        0.5097620047        0.6572757356      -44.9937373395
        0.5097620047        0.6720552950      -44.8312244089
        0.5097620047        0.6868348544      -44.0864456890
        0.5097620047        0.7016144137      -42.5748489610
        0.5097620047        0.7163939731      -40.1679654077
        0.5097620047        0.7311735325      -36.8441869795
        0.5097620047        0.7459530919      -32.7201015204
        0.5097620047        0.7607326513      -28.0432808190
        0.5097620047        0.7755122107      -23.1451578111
        0.5097620047        0.7902917700      -18.3713167541
        0.5097620047        0.8050713294      -14.0148500326
        0.5097620047        0.8198508888      -10.2732137981
        0.5097620047        0.8346304482       -7.2358585179
        0.5097620047        0.8494100076       -4.8975111624
        0.5097620047        0.8641895670       -3.1857910928
        0.5097620047        0.8789691263       -1.9920060805
        0.5097620047        0.8937486857       -1.1975459994
        0.5097620047        0.9085282451       -0.6923459457
        0.5097620047        0.9233078045       -0.3849874221
        0.5097620047        0.9380873639       -0.2058868632
        0.5097620047        0.9528669233       -0.1058491679
        0.5097620047        0.9676464826       -0.0522725020
        0.5097620047        0.9824260420       -0.0247682308
        0.5097620047        0.9972056014       -0.0112457238
        0.5097620047        1.0119851608       -0.0048865184
        0.5097620047        1.0267647202       -0.0020299127
        0.5097620047        1.0415442796       -0.0008055951
        0.5097620047        1.0563238389       -0.0003053441
        0.5097620047        1.0711033983       -0.0001105358
        0.5097620047        1.0858829577       -0.0000382254
        0.5097620047        1.1006625171       -0.0000126314
        0.5097620047        1.1154420765       -0.0000039878
        0.5097620047        1.1302216359       -0.0000012034
        0.5097620047        1.1450011953        0.0000000000
        0.5097620047        1.1597807546        0.0000000000
        0.5097620047        1.1745603140        0.0000000000
        0.5097620047        1.1893398734        0.0000000000
        0.5097620047        1.2041194328        0.0000000000
        0.5097620047        1.2188989922        0.0000000000
        0.5097620047        1.2336785516        0.0000000000
        0.5097620047        1.2484581109        0.0000000000
        0.5097620047        1.2632376703        0.0000000000
        0.5097620047        1.2780172297        0.0000000000
        0.5097620047        1.2927967891        0.0000000000
        0.5097620047        1.3075763485        0.0000000000
        0.5097620047        1.3223559079        0.0000000000
        0.5097620047        1.3371354672        0.0000000000
        0.5097620047        1.3519150266        0.0000000000
        0.5097620047        1.3666945860        0.0000000000
        0.5097620047        1.3814741454        0.0000000000
        0.5097620047        1.3962537048        0.0000000000
        0.5097620047        1.4110332642        0.0000000000
        0.5097620047        1.4258128235        0.0000000000
        0.5097620047        1.4405923829        0.0000000000
        0.5097620047        1.4553719423        0.0000000000
        0.5097620047        1.4701515017        0.0000000000
        0.5097620047        1.4849310611        0.0000000000
        0.5097620047        1.4997106205        0.0000000000
        0.5097620047        1.5144901798        0.0000000000
        0.5097620047        1.5292697392        0.0000000000
        0.5097620047        1.5440492986        0.0000000000
        0.5097620047        1.5588288580        0.0000000000

        0.5245848783        0.0956524790       -0.0475843027
        0.5245848783        0.1104320384       -0.1255882634
        0.5245848783        0.1252115978       -0.3052553690
        0.5245848783        0.1399911572       -0.6836905577
        0.5245848783        0.1547707165       -1.4120811152
        0.5245848783        0.1695502759       -2.6920233708
        0.5245848783        0.1843298353       -4.7430849592
        0.5245848783        0.1991093947       -7.7361845576
        0.5245848783        0.2138889541      -11.7068916838
        0.5245848783        0.2286685135      -16.4855502947
        0.5245848783        0.2434480728      -21.6898137401
        0.5245848783        0.2582276322      -26.8048819020
        0.5245848783        0.2730071916      -31.3312369289
        0.5245848783        0.2877867510      -34.9359073209
        0.5245848783        0.3025663104      -37.5342221306
        0.5245848783        0.3173458698      -39.2658692839
        0.5245848783        0.3321254291      -40.3885632967
        0.5245848783        0.3469049885      -41.1539888377
        0.5245848783        0.3616845479      -41.7283360206
        0.5245848783        0.3764641073      -42.1816958536
        0.5245848783        0.3912436667      -42.5276056086
        0.5245848783        0.4060232261      -42.7731141097
        0.5245848783        0.4208027854      -42.9467979226
        0.5245848783        0.4355823448      -43.0947980138
        0.5245848783        0.4503619042      -43.2562617414
        0.5245848783        0.4651414636      -43.4390569929
        0.5245848783        0.4799210230      -43.6127782197
        0.5245848783        0.4947005824      -43.7238406853
        0.5245848783        0.5094801417      -43.7244427570
        0.5245848783        0.5242597011      -43.5999638848
        0.5245848783        0.5390392605      -43.3808586242
        0.5245848783        0.5538188199      -43.1337087482
        0.5245848783        0.5685983793      -42.9369749914
        0.5245848783        0.5833779387      -42.8543898024
        0.5245848783        0.5981574981      -42.9186690541
        0.5245848783        0.6129370574      -43.1300534349
        0.5245848783        0.6277166168      -43.4630061352
        0.5245848783        0.6424961762      -43.8682455308
        0.5245848783        0.6572757356      -44.2619560927
        0.5245848783        0.6720552950      -44.5075291612
        0.5245848783        0.6868348544      -44.4076596776
        0.5245848783        0.7016144137      -43.7251414569
        0.5245848783        0.7163939731      -42.2363524947
        0.5245848783        0.7311735325      -39.8007308936
        0.5245848783        0.7459530919      -36.4166564587
        0.5245848783        0.7607326513      -32.2381877780
        0.5245848783        0.7755122107      -27.5454026284
        0.5245848783        0.7902917700      -22.6817739796
        0.5245848783        0.8050713294      -17.9832152072
        0.5245848783        0.8198508888      -13.7212491669
        0.5245848783        0.8346304482      -10.0719930785
        0.5245848783        0.8494100076       -7.1112282680
        0.5245848783        0.8641895670       -4.8288176527
        0.5245848783        0.8789691263       -3.1536384092
        0.5245848783        0.8937486857       -1.9810659497
        0.5245848783        0.9085282451       -1.1971119080
        0.5245848783        0.9233078045       -0.6957988426
        0.5245848783        0.9380873639       -0.3888517809
        0.5245848783        0.9528669233       -0.2087944270
        0.5245848783        0.9676464826       -0.1076046707
        0.5245848783        0.9824260420       -0.0531596540
        0.5245848783        0.9972056014       -0.0251440440
        0.5245848783        1.0119851608       -0.0113746255
        0.5245848783        1.0267647202       -0.0049178730
        0.5245848783        1.0415442796       -0.0020314515
        0.5245848783        1.0563238389       -0.0008017177
        0.5245848783        1.0711033983       -0.0003023471
        0.5245848783        1.0858829577       -0.0001089842
        0.5245848783        1.1006625171       -0.0000375537
        0.5245848783        1.1154420765       -0.0000123671
        0.5245848783        1.1302216359       -0.0000038922
        0.5245848783        1.1450011953       -0.0000011696
        0.5245848783        1.1597807546        0.0000000000
        0.5245848783        1.1745603140        0.0000000000
        0.5245848783        1.1893398734        0.0000000000
        0.5245848783        1.2041194328        0.0000000000
        0.5245848783        1.2188989922        0.0000000000
        0.5245848783        1.2336785516        0.0000000000
        0.5245848783        1.2484581109        0.0000000000
        0.5245848783        1.2632376703        0.0000000000
        0.5245848783        1.2780172297        0.0000000000
        0.5245848783        1.2927967891        0.0000000000
        0.5245848783        1.3075763485        0.0000000000
        0.5245848783        1.3223559079        0.0000000000
        0.5245848783        1.3371354672        0.0000000000
        0.5245848783        1.3519150266        0.0000000000
        0.5245848783        1.3666945860        0.0000000000
        0.5245848783        1.3814741454        0.0000000000
        0.5245848783        1.3962537048        0.0000000000
        0.5245848783        1.4110332642        0.0000000000
        0.5245848783        1.4258128235        0.0000000000
        0.5245848783        1.4405923829        0.0000000000
        0.5245848783        1.4553719423        0.0000000000
        0.5245848783        1.4701515017        0.0000000000
        0.5245848783        1.4849310611        0.0000000000
        0.5245848783        1.4997106205        0.0000000000
        0.5245848783        1.5144901798        0.0000000000
        0.5245848783        1.5292697392        0.0000000000
        0.5245848783        1.5440492986        0.0000000000
        0.5245848783        1.5588288580        0.0000000000

        0.5394077519        0.0956524790       -0.0331360307
        0.5394077519        0.1104320384       -0.0878684175
        0.5394077519        0.1252115978       -0.2147023854
        0.5394077519        0.1399911572       -0.4837526392
        0.5394077519        0.1547707165       -1.0059798391
        0.5394077519        0.1695502759       -1.9330741410
        0.5394077519        0.1843298353       -3.4377422965
        0.5394077519        0.1991093947       -5.6695712170
        0.5394077519        0.2138889541       -8.6946561229
        0.5394077519        0.2286685135      -12.4430906395
        0.5394077519        0.2434480728      -16.6954417075
        0.5394077519        0.2582276322      -21.1269174409
        0.5394077519        0.2730071916      -25.3979592118
        0.5394077519        0.2877867510      -29.2503703954
        0.5394077519        0.3025663104      -32.5614314059
        0.5394077519        0.3173458698      -35.3327379007
        0.5394077519        0.3321254291      -37.6298898511
        0.5394077519        0.3469049885      -39.5156216176
        0.5394077519        0.3616845479      -41.0152601112
        0.5394077519        0.3764641073      -42.1260030912
        0.5394077519        0.3912436667      -42.8524994449
        0.5394077519        0.4060232261      -43.2391018540
        0.5394077519        0.4208027854      -43.3770076528
        0.5394077519        0.4355823448      -43.3827368235
        0.5394077519        0.4503619042      -43.3609230369
        0.5394077519        0.4651414636      -43.3716364276
        0.5394077519        0.4799210230      -43.4186822033
        0.5394077519        0.4947005824      -43.4635472643
        0.5394077519        0.5094801417      -43.4562348757
        0.5394077519        0.5242597011      -43.3662162671
        0.5394077519        0.5390392605      -43.1982638455
        0.5394077519        0.5538188199      -42.9877171182
        0.5394077519        0.5685983793      -42.7818257230
        0.5394077519        0.5833779387      -42.6210475611
        0.5394077519        0.5981574981      -42.5321161461
        0.5394077519        0.6129370574      -42.5343291773
        0.5394077519        0.6277166168      -42.6484711948
        0.5394077519        0.6424961762      -42.8929800702
        0.5394077519        0.6572757356      -43.2595470892
        0.5394077519        0.6720552950      -43.6767564248
        0.5394077519        0.6868348544      -43.9843825978
        0.5394077519        0.7016144137      -43.9413276488
        0.5394077519        0.7163939731      -43.2745585857
        0.5394077519        0.7311735325      -41.7539927902
        0.5394077519        0.7459530919      -39.2634084029
        0.5394077519        0.7607326513      -35.8391796744
        0.5394077519        0.7755122107      -31.6646224036
        0.5394077519        0.7902917700      -27.0270601948
        0.5394077519        0.8050713294      -22.2565793686
        0.5394077519        0.8198508888      -17.6662135060
        0.5394077519        0.8346304482      -13.5067970867
        0.5394077519        0.8494100076       -9.9419884175
        0.5394077519        0.8641895670       -7.0433490978
        0.5394077519        0.8789691263       -4.8018922797
        0.5394077519        0.8937486857       -3.1502367900
        0.5394077519        0.9085282451       -1.9884201263
        0.5394077519        0.9233078045       -1.2071093303
        0.5394077519        0.9380873639       -0.7043060597
        0.5394077519        0.9528669233       -0.3945685534
        0.5394077519        0.9676464826       -0.2119895794
        0.5394077519        0.9824260420       -0.1090972574
        0.5394077519        0.9972056014       -0.0537240051
        0.5394077519        1.0119851608       -0.0252963198
        0.5394077519        1.0267647202       -0.0113845312
        0.5394077519        1.0415442796       -0.0048968307
        0.5394077519        1.0563238389       -0.0020133643
        0.5394077519        1.0711033983       -0.0007914497
        0.5394077519        1.0858829577       -0.0002974818
        0.5394077519        1.1006625171       -0.0001069019
        0.5394077519        1.1154420765       -0.0000367123
        0.5394077519        1.1302216359       -0.0000120438
        0.5394077519        1.1450011953       -0.0000037711
        0.5394077519        1.1597807546       -0.0000011261
        0.5394077519        1.1745603140        0.0000000000
        0.5394077519        1.1893398734        0.0000000000
        0.5394077519        1.2041194328        0.0000000000
        0.5394077519        1.2188989922        0.0000000000
        0.5394077519        1.2336785516        0.0000000000
        0.5394077519        1.2484581109        0.0000000000
        0.5394077519        1.2632376703        0.0000000000
        0.5394077519        1.2780172297        0.0000000000
        0.5394077519        1.2927967891        0.0000000000
        0.5394077519        1.3075763485        0.0000000000
        0.5394077519        1.3223559079        0.0000000000
        0.5394077519        1.3371354672        0.0000000000
        0.5394077519        1.3519150266        0.0000000000
        0.5394077519        1.3666945860        0.0000000000
        0.5394077519        1.3814741454        0.0000000000
        0.5394077519        1.3962537048        0.0000000000
        0.5394077519        1.4110332642        0.0000000000
        0.5394077519        1.4258128235        0.0000000000
        0.5394077519        1.4405923829        0.0000000000
        0.5394077519        1.4553719423        0.0000000000
        0.5394077519        1.4701515017        0.0000000000
        0.5394077519        1.4849310611        0.0000000000
        0.5394077519        1.4997106205        0.0000000000
        0.5394077519        1.5144901798        0.0000000000
        0.5394077519        1.5292697392        0.0000000000
        0.5394077519        1.5440492986        0.0000000000
        0.5394077519        1.5588288580        0.0000000000

        0.5542306255        0.0956524790       -0.0214935424
        0.5542306255        0.1104320384       -0.0572985714
        0.5542306255        0.1252115978       -0.1408471023
        0.5542306255        0.1399911572       -0.3195254631
        0.5542306255        0.1547707165       -0.6697473849
        0.5542306255        0.1695502759       -1.2989901531
        0.5542306255        0.1843298353       -2.3357541389
        0.5542306255        0.1991093947       -3.9036455038
        0.5542306255        0.2138889541       -6.0836470917
        0.5542306255        0.2286685135       -8.8786744244
        0.5542306255        0.2434480728      -12.1993976329
        0.5542306255        0.2582276322      -15.8832727605
        0.5542306255        0.2730071916      -19.7407325124
        0.5542306255        0.2877867510      -23.6047256107
        0.5542306255        0.3025663104      -27.3564710721
        0.5542306255        0.3173458698      -30.9161298809
        0.5542306255        0.3321254291      -34.2113650002
        0.5542306255        0.3469049885      -37.1512138109
        0.5542306255        0.3616845479      -39.6269617927
        0.5542306255        0.3764641073      -41.5415142962
        0.5542306255        0.3912436667      -42.8496574455
        0.5542306255        0.4060232261      -43.5855511379
        0.5542306255        0.4208027854      -43.8617669492
        0.5542306255        0.4355823448      -43.8390867803
        0.5542306255        0.4503619042      -43.6799532604
        0.5542306255        0.4651414636      -43.5054189120
        0.5542306255        0.4799210230      -43.3731533426
        0.5542306255        0.4947005824      -43.2833758025
        0.5542306255        0.5094801417      -43.2055568515
        0.5542306255        0.5242597011      -43.1091081898
        0.5542306255        0.5390392605      -42.9817455897
        0.5542306255        0.5538188199      -42.8292238520
        0.5542306255        0.5685983793      -42.6630520542
        0.5542306255        0.5833779387      -42.4901785012
        0.5542306255        0.5981574981      -42.3155955881
        0.5542306255        0.6129370574      -42.1571151946
        0.5542306255        0.6277166168      -42.0590164700
        0.5542306255        0.6424961762      -42.0872986568
        0.5542306255        0.6572757356      -42.2984749565
        0.5542306255        0.6720552950      -42.6916552830
        0.5542306255        0.6868348544      -43.1683456976
        0.5542306255        0.7016144137      -43.5250920154
        0.5542306255        0.7163939731      -43.4891486199
        0.5542306255        0.7311735325      -42.7858791850
        0.5542306255        0.7459530919      -41.2118369097
        0.5542306255        0.7607326513      -38.6872811490
        0.5542306255        0.7755122107      -35.2739421233
        0.5542306255        0.7902917700      -31.1588998767
        0.5542306255        0.8050713294      -26.6151170500
        0.5542306255        0.8198508888      -21.9513814933
        0.5542306255        0.8346304482      -17.4624988657
        0.5542306255        0.8494100076      -13.3882636353
        0.5542306255        0.8641895670       -9.8877071189
        0.5542306255        0.8789691263       -7.0319532370
        0.5542306255        0.8937486857       -4.8142858913
        0.5542306255        0.9085282451       -3.1715459124
        0.5542306255        0.9233078045       -2.0090584059
        0.5542306255        0.9380873639       -1.2225815605
        0.5542306255        0.9528669233       -0.7138810205
        0.5542306255        0.9676464826       -0.3995039218
        0.5542306255        0.9824260420       -0.2140471648
        0.5542306255        0.9972056014       -0.1097130463
        0.5542306255        1.0119851608       -0.0537751921
        0.5542306255        1.0267647202       -0.0252017103
        0.5542306255        1.0415442796       -0.0112938100
        0.5542306255        1.0563238389       -0.0048403388
        0.5542306255        1.0711033983       -0.0019840654
        0.5542306255        1.0858829577       -0.0007777029
        0.5542306255        1.1006625171       -0.0002913935
        0.5542306255        1.1154420765       -0.0001043010
        0.5542306255        1.1302216359       -0.0000356437
        0.5542306255        1.1450011953       -0.0000116212
        0.5542306255        1.1597807546       -0.0000036129
        0.5542306255        1.1745603140       -0.0000010702
        0.5542306255        1.1893398734        0.0000000000
        0.5542306255        1.2041194328        0.0000000000
        0.5542306255        1.2188989922        0.0000000000
        0.5542306255        1.2336785516        0.0000000000
        0.5542306255        1.2484581109        0.0000000000
        0.5542306255        1.2632376703        0.0000000000
        0.5542306255        1.2780172297        0.0000000000
        0.5542306255        1.2927967891        0.0000000000
        0.5542306255        1.3075763485        0.0000000000
        0.5542306255        1.3223559079        0.0000000000
        0.5542306255        1.3371354672        0.0000000000
        0.5542306255        1.3519150266        0.0000000000
        0.5542306255        1.3666945860        0.0000000000
        0.5542306255        1.3814741454        0.0000000000
        0.5542306255        1.3962537048        0.0000000000
        0.5542306255        1.4110332642        0.0000000000
        0.5542306255        1.4258128235        0.0000000000
        0.5542306255        1.4405923829        0.0000000000
        0.5542306255        1.4553719423        0.0000000000
        0.5542306255        1.4701515017        0.0000000000
        0.5542306255        1.4849310611        0.0000000000
        0.5542306255        1.4997106205        0.0000000000
        0.5542306255        1.5144901798        0.0000000000
        0.5542306255        1.5292697392        0.0000000000
        0.5542306255        1.5440492986        0.0000000000
        0.5542306255        1.5588288580        0.0000000000

        0.5690534991        0.0956524790       -0.0129623326
        0.5690534991        0.1104320384       -0.0347633531
        0.5690534991        0.1252115978       -0.0860389605
        0.5690534991        0.1399911572       -0.1967365858
        0.5690534991        0.1547707165       -0.4162096308
        0.5690534991        0.1695502759       -0.8161700875
        0.5690534991        0.1843298353       -1.4870844586
        0.5690534991        0.1991093947       -2.5253880235
        0.5690534991        0.2138889541       -4.0131316436
        0.5690534991        0.2286685135       -5.9972660234
        0.5690534991        0.2434480728       -8.4785570057
        0.5690534991        0.2582276322      -11.4162499914
        0.5690534991        0.2730071916      -14.7447502571
        0.5690534991        0.2877867510      -18.3894373512
        0.5690534991        0.3025663104      -22.2684983118
        0.5690534991        0.3173458698      -26.2784470460
        0.5690534991        0.3321254291      -30.2753844938
        0.5690534991        0.3469049885      -34.0705658070
        0.5690534991        0.3616845479      -37.4518665138
        0.5690534991        0.3764641073      -40.2273080289
        0.5690534991        0.3912436667      -42.2736594338
        0.5690534991        0.4060232261      -43.5697558346
        0.5690534991        0.4208027854      -44.2006453966
        0.5690534991        0.4355823448      -44.3304736875
        0.5690534991        0.4503619042      -44.1542165324
        0.5690534991        0.4651414636      -43.8467362528
        0.5690534991        0.4799210230      -43.5282993434
        0.5690534991        0.4947005824      -43.2571200412
        0.5690534991        0.5094801417      -43.0454193574
        0.5690534991        0.5242597011      -42.8841771696
        0.5690534991        0.5390392605      -42.7604200482
        0.5690534991        0.5538188199      -42.6600037215
        0.5690534991        0.5685983793      -42.5616200767
        0.5690534991        0.5833779387      -42.4350329492
        0.5690534991        0.5981574981      -42.2530838082
        0.5690534991        0.6129370574      -42.0149240408
        0.5690534991        0.6277166168      -41.7655779180
        0.5690534991        0.6424961762      -41.5937578629
        0.5690534991        0.6572757356      -41.5997819687
        0.5690534991        0.6720552950      -41.8432659031
        0.5690534991        0.6868348544      -42.2944189703
        0.5690534991        0.7016144137      -42.8135144001
        0.5690534991        0.7163939731      -43.1697764508
        0.5690534991        0.7311735325      -43.0923303341
        0.5690534991        0.7459530919      -42.3333641669
        0.5690534991        0.7607326513      -40.7229495441
        0.5690534991        0.7755122107      -38.2030888089
        0.5690534991        0.7902917700      -34.8379074963
        0.5690534991        0.8050713294      -30.8021355295
        0.5690534991        0.8198508888      -26.3514966959
        0.5690534991        0.8346304482      -21.7800023698
        0.5690534991        0.8494100076      -17.3722508895
        0.5690534991        0.8641895670      -13.3615316804
        0.5690534991        0.8789691263       -9.9034304138
        0.5690534991        0.8937486857       -7.0691243819
        0.5690534991        0.9085282451       -4.8556832513
        0.5690534991        0.9233078045       -3.2062919873
        0.5690534991        0.9380873639       -2.0329059223
        0.5690534991        0.9528669233       -1.2361556192
        0.5690534991        0.9676464826       -0.7201231815
        0.5690534991        0.9824260420       -0.4015759822
        0.5690534991        0.9972056014       -0.2142624956
        0.5690534991        1.0119851608       -0.1093610680
        0.5690534991        1.0267647202       -0.0533980272
        0.5690534991        1.0415442796       -0.0249439458
        0.5690534991        1.0563238389       -0.0111474329
        0.5690534991        1.0711033983       -0.0047649883
        0.5690534991        1.0858829577       -0.0019473132
        0.5690534991        1.1006625171       -0.0007603782
        0.5690534991        1.1154420765       -0.0002834898
        0.5690534991        1.1302216359       -0.0001008551
        0.5690534991        1.1450011953       -0.0000342204
        0.5690534991        1.1597807546       -0.0000110708
        0.5690534991        1.1745603140       -0.0000034141
        0.5690534991        1.1893398734       -0.0000010040
        0.5690534991        1.2041194328        0.0000000000
        0.5690534991        1.2188989922        0.0000000000
        0.5690534991        1.2336785516        0.0000000000
        0.5690534991        1.2484581109        0.0000000000
        0.5690534991        1.2632376703        0.0000000000
        0.5690534991        1.2780172297        0.0000000000
        0.5690534991        1.2927967891        0.0000000000
        0.5690534991        1.3075763485        0.0000000000
        0.5690534991        1.3223559079        0.0000000000
        0.5690534991        1.3371354672        0.0000000000
        0.5690534991        1.3519150266        0.0000000000
        0.5690534991        1.3666945860        0.0000000000
        0.5690534991        1.3814741454        0.0000000000
        0.5690534991        1.3962537048        0.0000000000
        0.5690534991        1.4110332642        0.0000000000
        0.5690534991        1.4258128235        0.0000000000
        0.5690534991        1.4405923829        0.0000000000
        0.5690534991        1.4553719423        0.0000000000
        0.5690534991        1.4701515017        0.0000000000
        0.5690534991        1.4849310611        0.0000000000
        0.5690534991        1.4997106205        0.0000000000
        0.5690534991        1.5144901798        0.0000000000
        0.5690534991        1.5292697392        0.0000000000
        0.5690534991        1.5440492986        0.0000000000
        0.5690534991        1.5588288580        0.0000000000

        0.5838763727        0.0956524790       -0.0072595000
        0.5838763727        0.1104320384       -0.0196024582
        0.5838763727        0.1252115978       -0.0488998603
        0.5838763727        0.1399911572       -0.1128506232
        0.5838763727        0.1547707165       -0.2413690215
        0.5838763727        0.1695502759       -0.4795683828
        0.5838763727        0.1843298353       -0.8877893288
        0.5838763727        0.1991093947       -1.5371222172
        0.5838763727        0.2138889541       -2.5008620353
        0.5838763727        0.2286685135       -3.8449749515
        0.5838763727        0.2434480728       -5.6217861938
        0.5838763727        0.2582276322       -7.8688068913
        0.5838763727        0.2730071916      -10.6095793381
        0.5838763727        0.2877867510      -13.8495702419
        0.5838763727        0.3025663104      -17.5619258441
        0.5838763727        0.3173458698      -21.6657983473
        0.5838763727        0.3321254291      -26.0087552847
        0.5838763727        0.3469049885      -30.3673385391
        0.5838763727        0.3616845479      -34.4732618979
        0.5838763727        0.3764641073      -38.0609395272
        0.5838763727        0.3912436667      -40.9220885467
        0.5838763727        0.4060232261      -42.9496492475
        0.5838763727        0.4208027854      -44.1565084732
        0.5838763727        0.4355823448      -44.6627000962
        0.5838763727        0.4503619042      -44.6557526606
        0.5838763727        0.4651414636      -44.3391805663
        0.5838763727        0.4799210230      -43.8884798207
        0.5838763727        0.4947005824      -43.4286299314
        0.5838763727        0.5094801417      -43.0343257448
        0.5838763727        0.5242597011      -42.7422054132
        0.5838763727        0.5390392605      -42.5612976389
        0.5838763727        0.5538188199      -42.4751803959
        0.5838763727        0.5685983793      -42.4406271247
        0.5838763727        0.5833779387      -42.3938235363
        0.5838763727        0.5981574981      -42.2714231311
        0.5838763727        0.6129370574      -42.0419879845
        0.5838763727        0.6277166168      -41.7319783776
        0.5838763727        0.6424961762      -41.4283123231
        0.5838763727        0.6572757356      -41.2497432608
        0.5838763727        0.6720552950      -41.2962409264
        0.5838763727        0.6868348544      -41.5982346497
        0.5838763727        0.7016144137      -42.0877504062
        0.5838763727        0.7163939731      -42.6018028861
        0.5838763727        0.7311735325      -42.9134559893
        0.5838763727        0.7459530919      -42.7770723085
        0.5838763727        0.7607326513      -41.9745856838
        0.5838763727        0.7755122107      -40.3550194513
        0.5838763727        0.7902917700      -37.8634983954
        0.5838763727        0.8050713294      -34.5560464802
        0.5838763727        0.8198508888      -30.5954421327
        0.5838763727        0.8346304482      -26.2258446685
        0.5838763727        0.8494100076      -21.7306099677
        0.5838763727        0.8641895670      -17.3845448596
        0.5838763727        0.8789691263      -13.4137272270
        0.5838763727        0.8937486857       -9.9717044562
        0.5838763727        0.9085282451       -7.1337116906
        0.5838763727        0.9233078045       -4.9049892499
        0.5838763727        0.9380873639       -3.2373272393
        0.5838763727        0.9528669233       -2.0486592145
        0.5838763727        0.9676464826       -1.2419586178
        0.5838763727        0.9824260420       -0.7208678047
        0.5838763727        0.9972056014       -0.4004975471
        0.5838763727        1.0119851608       -0.2129661189
        0.5838763727        1.0267647202       -0.1083884618
        0.5838763727        1.0415442796       -0.0527929047
        0.5838763727        1.0563238389       -0.0246017086
        0.5838763727        1.0711033983       -0.0109631661
        0.5838763727        1.0858829577       -0.0046687371
        0.5838763727        1.1006625171       -0.0018986332
        0.5838763727        1.1154420765       -0.0007368371
        0.5838763727        1.1302216359       -0.0002727633
        0.5838763727        1.1450011953       -0.0000962869
        0.5838763727        1.1597807546       -0.0000324126
        0.5838763727        1.1745603140       -0.0000104058
        0.5838763727        1.1893398734       -0.0000031875
        0.5838763727        1.2041194328        0.0000000000
        0.5838763727        1.2188989922        0.0000000000
        0.5838763727        1.2336785516        0.0000000000
        0.5838763727        1.2484581109        0.0000000000
        0.5838763727        1.2632376703        0.0000000000
        0.5838763727        1.2780172297        0.0000000000
        0.5838763727        1.2927967891        0.0000000000
        0.5838763727        1.3075763485        0.0000000000
        0.5838763727        1.3223559079        0.0000000000
        0.5838763727        1.3371354672        0.0000000000
        0.5838763727        1.3519150266        0.0000000000
        0.5838763727        1.3666945860        0.0000000000
        0.5838763727        1.3814741454        0.0000000000
        0.5838763727        1.3962537048        0.0000000000
        0.5838763727        1.4110332642        0.0000000000
        0.5838763727        1.4258128235        0.0000000000
        0.5838763727        1.4405923829        0.0000000000
        0.5838763727        1.4553719423        0.0000000000
        0.5838763727        1.4701515017        0.0000000000
        0.5838763727        1.4849310611        0.0000000000
        0.5838763727        1.4997106205        0.0000000000
        0.5838763727        1.5144901798        0.0000000000
        0.5838763727        1.5292697392        0.0000000000
        0.5838763727        1.5440492986        0.0000000000
        0.5838763727        1.5588288580        0.0000000000

        0.5986992463        0.0956524790       -0.0037732052
        0.5986992463        0.1104320384       -0.0102690391
        0.5986992463        0.1252115978       -0.0258535346
        0.5986992463        0.1399911572       -0.0603179391
        0.5986992463        0.1547707165       -0.1307058599
        0.5986992463        0.1695502759       -0.2638321868
        0.5986992463        0.1843298353       -0.4978976760
        0.5986992463        0.1991093947       -0.8824730684
        0.5986992463        0.2138889541       -1.4769071612
        0.5986992463        0.2286685135       -2.3481673093
        0.5986992463        0.2434480728       -3.5691957377
        0.5986992463        0.2582276322       -5.2172655577
        0.5986992463        0.2730071916       -7.3692200020
        0.5986992463        0.2877867510      -10.0892411840
        0.5986992463        0.3025663104      -13.4072818727
        0.5986992463        0.3173458698      -17.2923033250
        0.5986992463        0.3321254291      -21.6304427890
        0.5986992463        0.3469049885      -26.2197346261
        0.5986992463        0.3616845479      -30.7883928858
        0.5986992463        0.3764641073      -35.0353428482
        0.5986992463        0.3912436667      -38.6837246086
        0.5986992463        0.4060232261      -41.5331778635
        0.5986992463        0.4208027854      -43.4958491288
        0.5986992463        0.4355823448      -44.6049931877
        0.5986992463        0.4503619042      -44.9939987203
        0.5986992463        0.4651414636      -44.8549470017
        0.5986992463        0.4799210230      -44.3933190850
        0.5986992463        0.4947005824      -43.7939421734
        0.5986992463        0.5094801417      -43.2036012562
        0.5986992463        0.5242597011      -42.7252021167
        0.5986992463        0.5390392605      -42.4147009709
        0.5986992463        0.5538188199      -42.2770265777
        0.5986992463        0.5685983793      -42.2656851228
        0.5986992463        0.5833779387      -42.2948918388
        0.5986992463        0.5981574981      -42.2685397775
        0.5986992463        0.6129370574      -42.1193125872
        0.5986992463        0.6277166168      -41.8413579738
        0.5986992463        0.6424961762      -41.4990676468
        0.5986992463        0.6572757356      -41.2048870375
        0.5986992463        0.6720552950      -41.0747716523
        0.5986992463        0.6868348544      -41.1807037101
        0.5986992463        0.7016144137      -41.5188988523
        0.5986992463        0.7163939731      -42.0019346663
        0.5986992463        0.7311735325      -42.4714686006
        0.5986992463        0.7459530919      -42.7230683274
        0.5986992463        0.7607326513      -42.5368505374
        0.5986992463        0.7755122107      -41.7118159751
        0.5986992463        0.7902917700      -40.1021977368
        0.5986992463        0.8050713294      -37.6500395402
        0.5986992463        0.8198508888      -34.4042469311
        0.5986992463        0.8346304482      -30.5177851977
        0.5986992463        0.8494100076      -26.2221293460
        0.5986992463        0.8641895670      -21.7867688414
        0.5986992463        0.8789691263      -17.4758957490
        0.5986992463        0.8937486857      -13.5126473617
        0.5986992463        0.9085282451      -10.0562244221
        0.5986992463        0.9233078045       -7.1927143675
        0.5986992463        0.9380873639       -4.9381007278
        0.5986992463        0.9528669233       -3.2508853951
        0.5986992463        0.9676464826       -2.0508027648
        0.5986992463        0.9824260420       -1.2392593568
        0.5986992463        0.9972056014       -0.7171995899
        0.5986992463        1.0119851608       -0.3974734120
        0.5986992463        1.0267647202       -0.2109032501
        0.5986992463        1.0415442796       -0.1071040851
        0.5986992463        1.0563238389       -0.0520270193
        0.5986992463        1.0711033983       -0.0241567380
        0.5986992463        1.0858829577       -0.0107127214
        0.5986992463        1.1006625171       -0.0045343259
        0.5986992463        1.1154420765       -0.0018308555
        0.5986992463        1.1302216359       -0.0007050361
        0.5986992463        1.1450011953       -0.0002589266
        0.5986992463        1.1597807546       -0.0000907081
        0.5986992463        1.1745603140       -0.0000303229
        0.5986992463        1.1893398734       -0.0000096782
        0.5986992463        1.2041194328       -0.0000029502
        0.5986992463        1.2188989922        0.0000000000
        0.5986992463        1.2336785516        0.0000000000
        0.5986992463        1.2484581109        0.0000000000
        0.5986992463        1.2632376703        0.0000000000
        0.5986992463        1.2780172297        0.0000000000
        0.5986992463        1.2927967891        0.0000000000
        0.5986992463        1.3075763485        0.0000000000
        0.5986992463        1.3223559079        0.0000000000
        0.5986992463        1.3371354672        0.0000000000
        0.5986992463        1.3519150266        0.0000000000
        0.5986992463        1.3666945860        0.0000000000
        0.5986992463        1.3814741454        0.0000000000
        0.5986992463        1.3962537048        0.0000000000
        0.5986992463        1.4110332642        0.0000000000
        0.5986992463        1.4258128235        0.0000000000
        0.5986992463        1.4405923829        0.0000000000
        0.5986992463        1.4553719423        0.0000000000
        0.5986992463        1.4701515017        0.0000000000
        0.5986992463        1.4849310611        0.0000000000
        0.5986992463        1.4997106205        0.0000000000
        0.5986992463        1.5144901798        0.0000000000
        0.5986992463        1.5292697392        0.0000000000
        0.5986992463        1.5440492986        0.0000000000
        0.5986992463        1.5588288580        0.0000000000

        0.6135221199        0.0956524790       -0.0018199420
        0.6135221199        0.1104320384       -0.0049987264
        0.6135221199        0.1252115978       -0.0127222270
        0.6135221199        0.1399911572       -0.0300701939
        0.6135221199        0.1547707165       -0.0661932802
        0.6135221199        0.1695502759       -0.1361924500
        0.6135221199        0.1843298353       -0.2630691075
        0.6135221199        0.1991093947       -0.4795525662
        0.6135221199        0.2138889541       -0.8298536132
        0.6135221199        0.2286685135       -1.3715567888
        0.6135221199        0.2434480728       -2.1774445907
        0.6135221199        0.2582276322       -3.3357743332
        0.6135221199        0.2730071916       -4.9459810519
        0.6135221199        0.2877867510       -7.1064156990
        0.6135221199        0.3025663104       -9.8928683372
        0.6135221199        0.3173458698      -13.3310222080
        0.6135221199        0.3321254291      -17.3704523280
        0.6135221199        0.3469049885      -21.8696478567
        0.6135221199        0.3616845479      -26.5996569129
        0.6135221199        0.3764641073      -31.2692199168
        0.6135221199        0.3912436667      -35.5682912892
        0.6135221199        0.4060232261      -39.2208923539
        0.6135221199        0.4208027854      -42.0337816613
        0.6135221199        0.4355823448      -43.9270046034
        0.6135221199        0.4503619042      -44.9379855681
        0.6135221199        0.4651414636      -45.2008187178
        0.6135221199        0.4799210230      -44.9111337594
        0.6135221199        0.4947005824      -44.2888955023
        0.6135221199        0.5094801417      -43.5464949952
        0.6135221199        0.5242597011      -42.8627853963
        0.6135221199        0.5390392605      -42.3612177799
        0.6135221199        0.5538188199      -42.0933579990
        0.6135221199        0.5685983793      -42.0339657918
        0.6135221199        0.5833779387      -42.0948530134
        0.6135221199        0.5981574981      -42.1589502530
        0.6135221199        0.6129370574      -42.1256405026
        0.6135221199        0.6277166168      -41.9500418335
        0.6135221199        0.6424961762      -41.6592098838
        0.6135221199        0.6572757356      -41.3385928720
        0.6135221199        0.6720552950      -41.0965231976
        0.6135221199        0.6868348544      -41.0236569669
        0.6135221199        0.7016144137      -41.1626769436
        0.6135221199        0.7163939731      -41.4941600668
        0.6135221199        0.7311735325      -41.9355354116
        0.6135221199        0.7459530919      -42.3477977156
        0.6135221199        0.7607326513      -42.5484948334
        0.6135221199        0.7755122107      -42.3335615664
        0.6135221199        0.7902917700      -41.5095443253
        0.6135221199        0.8050713294      -39.9317582849
        0.6135221199        0.8198508888      -37.5380164097
        0.6135221199        0.8346304482      -34.3669796242
        0.6135221199        0.8494100076      -30.5556126992
        0.6135221199        0.8641895670      -26.3177093908
        0.6135221199        0.8789691263      -21.9103248347
        0.6135221199        0.8937486857      -17.5958317761
        0.6135221199        0.9085282451      -13.6061278981
        0.6135221199        0.9233078045      -10.1144446953
        0.6135221199        0.9380873639       -7.2193271483
        0.6135221199        0.9528669233       -4.9433404435
        0.6135221199        0.9676464826       -3.2454594699
        0.6135221199        0.9824260420       -2.0423135160
        0.6135221199        0.9972056014       -1.2315491405
        0.6135221199        1.0119851608       -0.7114250801
        0.6135221199        1.0267647202       -0.3935044833
        0.6135221199        1.0415442796       -0.2082702766
        0.6135221199        1.0563238389       -0.1053942766
        0.6135221199        1.0711033983       -0.0509518964
        0.6135221199        1.0858829577       -0.0235146255
        0.6135221199        1.1006625171       -0.0103541557
        0.6135221199        1.1154420765       -0.0043487341
        0.6135221199        1.1302216359       -0.0017420844
        0.6135221199        1.1450011953       -0.0006657579
        0.6135221199        1.1597807546       -0.0002428106
        0.6135221199        1.1745603140       -0.0000845543
        0.6135221199        1.1893398734       -0.0000281319
        0.6135221199        1.2041194328       -0.0000089476
        0.6135221199        1.2188989922       -0.0000027235
        0.6135221199        1.2336785516        0.0000000000
        0.6135221199        1.2484581109        0.0000000000
        0.6135221199        1.2632376703        0.0000000000
        0.6135221199        1.2780172297        0.0000000000
        0.6135221199        1.2927967891        0.0000000000
        0.6135221199        1.3075763485        0.0000000000
        0.6135221199        1.3223559079        0.0000000000
        0.6135221199        1.3371354672        0.0000000000
        0.6135221199        1.3519150266        0.0000000000
        0.6135221199        1.3666945860        0.0000000000
        0.6135221199        1.3814741454        0.0000000000
        0.6135221199        1.3962537048        0.0000000000
        0.6135221199        1.4110332642        0.0000000000
        0.6135221199        1.4258128235        0.0000000000
        0.6135221199        1.4405923829        0.0000000000
        0.6135221199        1.4553719423        0.0000000000
        0.6135221199        1.4701515017        0.0000000000
        0.6135221199        1.4849310611        0.0000000000
        0.6135221199        1.4997106205        0.0000000000
        0.6135221199        1.5144901798        0.0000000000
        0.6135221199        1.5292697392        0.0000000000
        0.6135221199        1.5440492986        0.0000000000
        0.6135221199        1.5588288580        0.0000000000

        0.6283449935        0.0956524790       -0.0008149613
        0.6283449935        0.1104320384       -0.0022627669
        0.6283449935        0.1252115978       -0.0058340557
        0.6283449935        0.1399911572       -0.0140069740
        0.6283449935        0.1547707165       -0.0314259944
        0.6283449935        0.1695502759       -0.0661730906
        0.6283449935        0.1843298353       -0.1314444766
        0.6283449935        0.1991093947       -0.2477194092
        0.6283449935        0.2138889541       -0.4455702061
        0.6283449935        0.2286685135       -0.7691667147
        0.6283449935        0.2434480728       -1.2800125368
        0.6283449935        0.2582276322       -2.0594289971
        0.6283449935        0.2730071916       -3.2071816365
        0.6283449935        0.2877867510       -4.8333110101
        0.6283449935        0.3025663104       -7.0414936499
        0.6283449935        0.3173458698       -9.9050841946
        0.6283449935        0.3321254291      -13.4403006086
        0.6283449935        0.3469049885      -17.5834024968
        0.6283449935        0.3616845479      -22.1793268163
        0.6283449935        0.3764641073      -26.9878733776
        0.6283449935        0.3912436667      -31.7100431344
        0.6283449935        0.4060232261      -36.0315718889
        0.6283449935        0.4208027854      -39.6744247959
        0.6283449935        0.4355823448      -42.4431142049
        0.6283449935        0.4503619042      -44.2540383958
        0.6283449935        0.4651414636      -45.1422846217
        0.6283449935        0.4799210230      -45.2475899444
        0.6283449935        0.4947005824      -44.7852296936
        0.6283449935        0.5094801417      -44.0077210161
        0.6283449935        0.5242597011      -43.1620857867
        0.6283449935        0.5390392605      -42.4479356402
        0.6283449935        0.5538188199      -41.9840302462
        0.6283449935        0.5685983793      -41.7926458078
        0.6283449935        0.5833779387      -41.8088901359
        0.6283449935        0.5981574981      -41.9147581404
        0.6283449935        0.6129370574      -41.9875548215
        0.6283449935        0.6277166168      -41.9448598731
        0.6283449935        0.6424961762      -41.7690126144
        0.6283449935        0.6572757356      -41.5040368829
        0.6283449935        0.6720552950      -41.2312476381
        0.6283449935        0.6868348544      -41.0378426079
        0.6283449935        0.7016144137      -40.9910240894
        0.6283449935        0.7163939731      -41.1218490287
        0.6283449935        0.7311735325      -41.4158373869
        0.6283449935        0.7459530919      -41.8066851496
        0.6283449935        0.7607326513      -42.1739912404
        0.6283449935        0.7755122107      -42.3500405258
        0.6283449935        0.7902917700      -42.1398425476
        0.6283449935        0.8050713294      -41.3531415411
        0.6283449935        0.8198508888      -39.8412337835
        0.6283449935        0.8346304482      -37.5291755056
        0.6283449935        0.8494100076      -34.4358844693
        0.6283449935        0.8641895670      -30.6782458719
        0.6283449935        0.8789691263      -26.4582637313
        0.6283449935        0.8937486857      -22.0345530986
        0.6283449935        0.9085282451      -17.6824414011
        0.6283449935        0.9233078045      -13.6507403182
        0.6283449935        0.9380873639      -10.1256694787
        0.6283449935        0.9528669233       -7.2109349403
        0.6283449935        0.9676464826       -4.9274551684
        0.6283449935        0.9824260420       -3.2294519769
        0.6283449935        0.9972056014       -2.0291113301
        0.6283449935        1.0119851608       -1.2214895472
        0.6283449935        1.0267647202       -0.7039550558
        0.6283449935        1.0415442796       -0.3880485970
        0.6283449935        1.0563238389       -0.2044199106
        0.6283449935        1.0711033983       -0.1028283517
        0.6283449935        1.0858829577       -0.0493629359
        0.6283449935        1.1006625171       -0.0226071142
        0.6283449935        1.1154420765       -0.0098767756
        0.6283449935        1.1302216359       -0.0041169822
        0.6283449935        1.1450011953       -0.0016378668
        0.6283449935        1.1597807546       -0.0006221791
        0.6283449935        1.1745603140       -0.0002258067
        0.6283449935        1.1893398734       -0.0000783521
        0.6283449935        1.2041194328       -0.0000260128
        0.6283449935        1.2188989922       -0.0000082721
        0.6283449935        1.2336785516       -0.0000025216
        0.6283449935        1.2484581109        0.0000000000
        0.6283449935        1.2632376703        0.0000000000
        0.6283449935        1.2780172297        0.0000000000
        0.6283449935        1.2927967891        0.0000000000
        0.6283449935        1.3075763485        0.0000000000
        0.6283449935        1.3223559079        0.0000000000
        0.6283449935        1.3371354672        0.0000000000
        0.6283449935        1.3519150266        0.0000000000
        0.6283449935        1.3666945860        0.0000000000
        0.6283449935        1.3814741454        0.0000000000
        0.6283449935        1.3962537048        0.0000000000
        0.6283449935        1.4110332642        0.0000000000
        0.6283449935        1.4258128235        0.0000000000
        0.6283449935        1.4405923829        0.0000000000
        0.6283449935        1.4553719423        0.0000000000
        0.6283449935        1.4701515017        0.0000000000
        0.6283449935        1.4849310611        0.0000000000
        0.6283449935        1.4997106205        0.0000000000
        0.6283449935        1.5144901798        0.0000000000
        0.6283449935        1.5292697392        0.0000000000
        0.6283449935        1.5440492986        0.0000000000
        0.6283449935        1.5588288580        0.0000000000

        0.6431678671        0.0956524790       -0.0003391338
        0.6431678671        0.1104320384       -0.0009538633
        0.6431678671        0.1252115978       -0.0024980127
        0.6431678671        0.1399911572       -0.0061122713
        0.6431678671        0.1547707165       -0.0140331937
        0.6431678671        0.1695502759       -0.0303835441
        0.6431678671        0.1843298353       -0.0623865137
        0.6431678671        0.1991093947       -0.1221928952
        0.6431678671        0.2138889541       -0.2295449192
        0.6431678671        0.2286685135       -0.4153932462
        0.6431678671        0.2434480728       -0.7261795209
        0.6431678671        0.2582276322       -1.2277444476
        0.6431678671        0.2730071916       -2.0069387832
        0.6431678671        0.2877867510       -3.1684969530
        0.6431678671        0.3025663104       -4.8250897722
        0.6431678671        0.3173458698       -7.0798670102
        0.6431678671        0.3321254291      -10.0029413851
        0.6431678671        0.3469049885      -13.6056519989
        0.6431678671        0.3616845479      -17.8185761906
        0.6431678671        0.3764641073      -22.4804515045
        0.6431678671        0.3912436667      -27.3443696111
        0.6431678671        0.4060232261      -32.1039791851
        0.6431678671        0.4208027854      -36.4365976584
        0.6431678671        0.4355823448      -40.0544996087
        0.6431678671        0.4503619042      -42.7529168236
        0.6431678671        0.4651414636      -44.4442936460
        0.6431678671        0.4799210230      -45.1717376688
        0.6431678671        0.4947005824      -45.0986294492
        0.6431678671        0.5094801417      -44.4754653124
        0.6431678671        0.5242597011      -43.5895034050
        0.6431678671        0.5390392605      -42.7073526481
        0.6431678671        0.5538188199      -42.0238597906
        0.6431678671        0.5685983793      -41.6307216977
        0.6431678671        0.5833779387      -41.5139502609
        0.6431678671        0.5981574981      -41.5807414992
        0.6431678671        0.6129370574      -41.7058032831
        0.6431678671        0.6277166168      -41.7795752420
        0.6431678671        0.6424961762      -41.7409463133
        0.6431678671        0.6572757356      -41.5858900121
        0.6431678671        0.6720552950      -41.3556624643
        0.6431678671        0.6868348544      -41.1158925664
        0.6431678671        0.7016144137      -40.9368384598
        0.6431678671        0.7163939731      -40.8782068639
        0.6431678671        0.7311735325      -40.9761209834
        0.6431678671        0.7459530919      -41.2295756374
        0.6431678671        0.7607326513      -41.5878105119
        0.6431678671        0.7755122107      -41.9437831862
        0.6431678671        0.7902917700      -42.1389463098
        0.6431678671        0.8050713294      -41.9812217016
        0.6431678671        0.8198508888      -41.2741418612
        0.6431678671        0.8346304482      -39.8525450067
        0.6431678671        0.8494100076      -37.6187100422
        0.6431678671        0.8641895670      -34.5713489828
        0.6431678671        0.8789691263      -30.8188673909
        0.6431678671        0.8937486857      -26.5699616170
        0.6431678671        0.9085282451      -22.1005303105
        0.6431678671        0.9233078045      -17.7044175118
        0.6431678671        0.9380873639      -13.6421264829
        0.6431678671        0.9528669233      -10.1022080634
        0.6431678671        0.9676464826       -7.1841567656
        0.6431678671        0.9824260420       -4.9029572266
        0.6431678671        0.9972056014       -3.2086153556
        0.6431678671        1.0119851608       -2.0116451306
        0.6431678671        1.0267647202       -1.2070322553
        0.6431678671        1.0415442796       -0.6924466350
        0.6431678671        1.0563238389       -0.3794691014
        0.6431678671        1.0711033983       -0.1985219521
        0.6431678671        1.0858829577       -0.0991101582
        0.6431678671        1.1006625171       -0.0472122438
        0.6431678671        1.1154420765       -0.0214616243
        0.6431678671        1.1302216359       -0.0093123431
        0.6431678671        1.1450011953       -0.0038584619
        0.6431678671        1.1597807546       -0.0015273834
        0.6431678671        1.1745603140       -0.0005780068
        0.6431678671        1.1893398734       -0.0002092715
        0.6431678671        1.2041194328       -0.0000725564
        0.6431678671        1.2188989922       -0.0000241167
        0.6431678671        1.2336785516       -0.0000076927
        0.6431678671        1.2484581109       -0.0000023572
        0.6431678671        1.2632376703        0.0000000000
        0.6431678671        1.2780172297        0.0000000000
        0.6431678671        1.2927967891        0.0000000000
        0.6431678671        1.3075763485        0.0000000000
        0.6431678671        1.3223559079        0.0000000000
        0.6431678671        1.3371354672        0.0000000000
        0.6431678671        1.3519150266        0.0000000000
        0.6431678671        1.3666945860        0.0000000000
        0.6431678671        1.3814741454        0.0000000000
        0.6431678671        1.3962537048        0.0000000000
        0.6431678671        1.4110332642        0.0000000000
        0.6431678671        1.4258128235        0.0000000000
        0.6431678671        1.4405923829        0.0000000000
        0.6431678671        1.4553719423        0.0000000000
        0.6431678671        1.4701515017        0.0000000000
        0.6431678671        1.4849310611        0.0000000000
        0.6431678671        1.4997106205        0.0000000000
        0.6431678671        1.5144901798        0.0000000000
        0.6431678671        1.5292697392        0.0000000000
        0.6431678671        1.5440492986        0.0000000000
        0.6431678671        1.5588288580        0.0000000000

        0.6579907406        0.0956524790       -0.0001313516
        0.6579907406        0.1104320384       -0.0003752414
        0.6579907406        0.1252115978       -0.0010014436
        0.6579907406        0.1399911572       -0.0025072989
        0.6579907406        0.1547707165       -0.0059183588
        0.6579907406        0.1695502759       -0.0132439913
        0.6579907406        0.1843298353       -0.0282588213
        0.6579907406        0.1991093947       -0.0578010694
        0.6579907406        0.2138889541       -0.1138258802
        0.6579907406        0.2286685135       -0.2164086322
        0.6579907406        0.2434480728       -0.3976601540
        0.6579907406        0.2582276322       -0.7060353061
        0.6579907406        0.2730071916       -1.2098594515
        0.6579907406        0.2877867510       -1.9982865093
        0.6579907406        0.3025663104       -3.1776265540
        0.6579907406        0.3173458698       -4.8612723492
        0.6579907406        0.3321254291       -7.1524517498
        0.6579907406        0.3469049885      -10.1208124350
        0.6579907406        0.3616845479      -13.7763097474
        0.6579907406        0.3764641073      -18.0464342437
        0.6579907406        0.3912436667      -22.7642900502
        0.6579907406        0.4060232261      -27.6741605321
        0.6579907406        0.4208027854      -32.4576218853
        0.6579907406        0.4355823448      -36.7779602387
        0.6579907406        0.4503619042      -40.3352764313
        0.6579907406        0.4651414636      -42.9206747057
        0.6579907406        0.4799210230      -44.4563951184
        0.6579907406        0.4947005824      -45.0105942323
        0.6579907406        0.5094801417      -44.7810760983
        0.6579907406        0.5242597011      -44.0504968825
        0.6579907406        0.5390392605      -43.1237670642
        0.6579907406        0.5538188199      -42.2637594640
        0.6579907406        0.5685983793      -41.6423341493
        0.6579907406        0.5833779387      -41.3196052345
        0.6579907406        0.5981574981      -41.2557092496
        0.6579907406        0.6129370574      -41.3482183039
        0.6579907406        0.6277166168      -41.4793195174
        0.6579907406        0.6424961762      -41.5550337899
        0.6579907406        0.6572757356      -41.5255314673
        0.6579907406        0.6720552950      -41.3865783301
        0.6579907406        0.6868348544      -41.1699305860
        0.6579907406        0.7016144137      -40.9308473402
        0.6579907406        0.7163939731      -40.7359297396
        0.6579907406        0.7311735325      -40.6499485978
        0.6579907406        0.7459530919      -40.7199124950
        0.6579907406        0.7607326513      -40.9574405477
        0.6579907406        0.7755122107      -41.3232191254
        0.6579907406        0.7902917700      -41.7180118003
        0.6579907406        0.8050713294      -41.9839956996
        0.6579907406        0.8198508888      -41.9193327703
        0.6579907406        0.8346304482      -41.3074695972
        0.6579907406        0.8494100076      -39.9590885921
        0.6579907406        0.8641895670      -37.7586341746
        0.6579907406        0.8789691263      -34.7017509829
        0.6579907406        0.8937486857      -30.9093440480
        0.6579907406        0.9085282451      -26.6107117481
        0.6579907406        0.9233078045      -22.0997977481
        0.6579907406        0.9380873639      -17.6788074159
        0.6579907406        0.9528669233      -13.6067058886
        0.6579907406        0.9676464826      -10.0655443948
        0.6579907406        0.9824260420       -7.1489204155
        0.6579907406        0.9972056014       -4.8692445556
        0.6579907406        1.0119851608       -3.1767299670
        0.6579907406        1.0267647202       -1.9828887386
        0.6579907406        1.0415442796       -1.1830076202
        0.6579907406        1.0563238389       -0.6741041587
        0.6579907406        1.0711033983       -0.3667070467
        0.6579907406        1.0858829577       -0.1904074153
        0.6579907406        1.1006625171       -0.0943703334
        0.6579907406        1.1154420765       -0.0446537224
        0.6579907406        1.1302216359       -0.0201782804
        0.6579907406        1.1450011953       -0.0087115186
        0.6579907406        1.1597807546       -0.0035951820
        0.6579907406        1.1745603140       -0.0014192815
        0.6579907406        1.1893398734       -0.0005364403
        0.6579907406        1.2041194328       -0.0001943262
        0.6579907406        1.2188989922       -0.0000675473
        0.6579907406        1.2336785516       -0.0000225540
        0.6579907406        1.2484581109       -0.0000072410
        0.6579907406        1.2632376703       -0.0000022364
        0.6579907406        1.2780172297        0.0000000000
        0.6579907406        1.2927967891        0.0000000000
        0.6579907406        1.3075763485        0.0000000000
        0.6579907406        1.3223559079        0.0000000000
        0.6579907406        1.3371354672        0.0000000000
        0.6579907406        1.3519150266        0.0000000000
        0.6579907406        1.3666945860        0.0000000000
        0.6579907406        1.3814741454        0.0000000000
        0.6579907406        1.3962537048        0.0000000000
        0.6579907406        1.4110332642        0.0000000000
        0.6579907406        1.4258128235        0.0000000000
        0.6579907406        1.4405923829        0.0000000000
        0.6579907406        1.4553719423        0.0000000000
        0.6579907406        1.4701515017        0.0000000000
        0.6579907406        1.4849310611        0.0000000000
        0.6579907406        1.4997106205        0.0000000000
        0.6579907406        1.5144901798        0.0000000000
        0.6579907406        1.5292697392        0.0000000000
        0.6579907406        1.5440492986        0.0000000000
        0.6579907406        1.5588288580        0.0000000000

        0.6728136142        0.0956524790       -0.0000474554
        0.6728136142        0.1104320384       -0.0001381491
        0.6728136142        0.1252115978       -0.0003772277
        0.6728136142        0.1399911572       -0.0009709175
        0.6728136142        0.1547707165       -0.0023684400
        0.6728136142        0.1695502759       -0.0055069306
        0.6728136142        0.1843298353       -0.0122694971
        0.6728136142        0.1991093947       -0.0263069738
        0.6728136142        0.2138889541       -0.0544296265
        0.6728136142        0.2286685135       -0.1087901203
        0.6728136142        0.2434480728       -0.2099911595
        0.6728136142        0.2582276322       -0.3910024631
        0.6728136142        0.2730071916       -0.7013475041
        0.6728136142        0.2877867510       -1.2104733311
        0.6728136142        0.3025663104       -2.0086646496
        0.6728136142        0.3173458698       -3.2034877100
        0.6728136142        0.3321254291       -4.9098196226
        0.6728136142        0.3469049885       -7.2323774018
        0.6728136142        0.3616845479      -10.2415503728
        0.6728136142        0.3764641073      -13.9460793389
        0.6728136142        0.3912436667      -18.2689208295
        0.6728136142        0.4060232261      -23.0342882537
        0.6728136142        0.4208027854      -27.9732904718
        0.6728136142        0.4355823448      -32.7522514014
        0.6728136142        0.4503619042      -37.0219351385
        0.6728136142        0.4651414636      -40.4788254248
        0.6728136142        0.4799210230      -42.9238154639
        0.6728136142        0.4947005824      -44.3020575311
        0.6728136142        0.5094801417      -44.7118118863
        0.6728136142        0.5242597011      -44.3787190851
        0.6728136142        0.5390392605      -43.6017895041
        0.6728136142        0.5538188199      -42.6853901438
        0.6728136142        0.5685983793      -41.8756162943
        0.6728136142        0.5833779387      -41.3183857677
        0.6728136142        0.5981574981      -41.0496730810
        0.6728136142        0.6129370574      -41.0168707812
        0.6728136142        0.6277166168      -41.1190134888
        0.6728136142        0.6424961762      -41.2485591952
        0.6728136142        0.6572757356      -41.3212933311
        0.6728136142        0.6720552950      -41.2902897241
        0.6728136142        0.6868348544      -41.1478132854
        0.6728136142        0.7016144137      -40.9210393884
        0.6728136142        0.7163939731      -40.6646196013
        0.6728136142        0.7311735325      -40.4499235932
        0.6728136142        0.7459530919      -40.3502045165
        0.6728136142        0.7607326513      -40.4223366128
        0.6728136142        0.7755122107      -40.6870919726
        0.6728136142        0.7902917700      -41.1106601605
        0.6728136142        0.8050713294      -41.5914251860
        0.6728136142        0.8198508888      -41.9581501519
        0.6728136142        0.8346304482      -41.9863903273
        0.6728136142        0.8494100076      -41.4360616971
        0.6728136142        0.8641895670      -40.1043762603
        0.6728136142        0.8789691263      -37.8790999797
        0.6728136142        0.8937486857      -34.7736015312
        0.6728136142        0.9085282451      -30.9308015059
        0.6728136142        0.9233078045      -26.5952598251
        0.6728136142        0.9380873639      -22.0643464484
        0.6728136142        0.9528669233      -17.6346787007
        0.6728136142        0.9676464826      -13.5576380755
        0.6728136142        0.9824260420      -10.0112977561
        0.6728136142        0.9972056014       -7.0899662131
        0.6728136142        1.0119851608       -4.8089211652
        0.6728136142        1.0267647202       -3.1202734546
        0.6728136142        1.0415442796       -1.9350599467
        0.6728136142        1.0563238389       -1.1463140143
        0.6728136142        1.0711033983       -0.6484777523
        0.6728136142        1.0858829577       -0.3503009698
        0.6728136142        1.1006625171       -0.1807102078
        0.6728136142        1.1154420765       -0.0890443849
        0.6728136142        1.1302216359       -0.0419221311
        0.6728136142        1.1450011953       -0.0188659231
        0.6728136142        1.1597807546       -0.0081202582
        0.6728136142        1.1745603140       -0.0033455392
        0.6728136142        1.1893398734       -0.0013206915
        0.6728136142        1.2041194328       -0.0005001136
        0.6728136142        1.2188989922       -0.0001818777
        0.6728136142        1.2336785516       -0.0000635890
        0.6728136142        1.2484581109       -0.0000213902
        0.6728136142        1.2632376703       -0.0000069248
        0.6728136142        1.2780172297       -0.0000021569
        0.6728136142        1.2927967891        0.0000000000
        0.6728136142        1.3075763485        0.0000000000
        0.6728136142        1.3223559079        0.0000000000
        0.6728136142        1.3371354672        0.0000000000
        0.6728136142        1.3519150266        0.0000000000
        0.6728136142        1.3666945860        0.0000000000
        0.6728136142        1.3814741454        0.0000000000
        0.6728136142        1.3962537048        0.0000000000
        0.6728136142        1.4110332642        0.0000000000
        0.6728136142        1.4258128235        0.0000000000
        0.6728136142        1.4405923829        0.0000000000
        0.6728136142        1.4553719423        0.0000000000
        0.6728136142        1.4701515017        0.0000000000
        0.6728136142        1.4849310611        0.0000000000
        0.6728136142        1.4997106205        0.0000000000
        0.6728136142        1.5144901798        0.0000000000
        0.6728136142        1.5292697392        0.0000000000
        0.6728136142        1.5440492986        0.0000000000
        0.6728136142        1.5588288580        0.0000000000

        0.6876364878        0.0956524790       -0.0000160393
        0.6876364878        0.1104320384       -0.0000477711
        0.6876364878        0.1252115978       -0.0001340860
        0.6876364878        0.1399911572       -0.0003566169
        0.6876364878        0.1547707165       -0.0009037770
        0.6876364878        0.1695502759       -0.0021940378
        0.6876364878        0.1843298353       -0.0051238105
        0.6876364878        0.1991093947       -0.0115423420
        0.6876364878        0.2138889541       -0.0251080632
        0.6876364878        0.2286685135       -0.0527250027
        0.6876364878        0.2434480728       -0.1067601682
        0.6876364878        0.2582276322       -0.2081575016
        0.6876364878        0.2730071916       -0.3903453653
        0.6876364878        0.2877867510       -0.7034502709
        0.6876364878        0.3025663104       -1.2177819621
        0.6876364878        0.3173458698       -2.0249225244
        0.6876364878        0.3321254291       -3.2342491249
        0.6876364878        0.3469049885       -4.9627151125
        0.6876364878        0.3616845479       -7.3166260173
        0.6876364878        0.3764641073      -10.3662068718
        0.6876364878        0.3912436667      -14.1167575053
        0.6876364878        0.4060232261      -18.4833530903
        0.6876364878        0.4208027854      -23.2780609731
        0.6876364878        0.4355823448      -28.2179879395
        0.6876364878        0.4503619042      -32.9581522317
        0.6876364878        0.4651414636      -37.1457618524
        0.6876364878        0.4799210230      -40.4845451037
        0.6876364878        0.4947005824      -42.7928104960
        0.6876364878        0.5094801417      -44.0392026149
        0.6876364878        0.5242597011      -44.3455114842
        0.6876364878        0.5390392605      -43.9545237170
        0.6876364878        0.5538188199      -43.1706349952
        0.6876364878        0.5685983793      -42.2895016287
        0.6876364878        0.5833779387      -41.5372696280
        0.6876364878        0.5981574981      -41.0367644146
        0.6876364878        0.6129370574      -40.8073309679
        0.6876364878        0.6277166168      -40.7916258209
        0.6876364878        0.6424961762      -40.8939802499
        0.6876364878        0.6572757356      -41.0153382817
        0.6876364878        0.6720552950      -41.0770389758
        0.6876364878        0.6868348544      -41.0334169812
        0.6876364878        0.7016144137      -40.8764633299
        0.6876364878        0.7163939731      -40.6348104847
        0.6876364878        0.7311735325      -40.3674820689
        0.6876364878        0.7459530919      -40.1524679521
        0.6876364878        0.7607326513      -40.0706859512
        0.6876364878        0.7755122107      -40.1859908996
        0.6876364878        0.7902917700      -40.5221441173
        0.6876364878        0.8050713294      -41.0398590628
        0.6876364878        0.8198508888      -41.6211828206
        0.6876364878        0.8346304482      -42.0712078765
        0.6876364878        0.8494100076      -42.1441916025
        0.6876364878        0.8641895670      -41.5918793505
        0.6876364878        0.8789691263      -40.2208714937
        0.6876364878        0.8937486857      -37.9403052383
        0.6876364878        0.9085282451      -34.7847852092
        0.6876364878        0.9233078045      -30.9078967231
        0.6876364878        0.9380873639      -26.5521178631
        0.6876364878        0.9528669233      -22.0061190627
        0.6876364878        0.9676464826      -17.5598364389
        0.6876364878        0.9824260420      -13.4646990674
        0.6876364878        0.9972056014       -9.9041303627
        0.6876364878        1.0119851608       -6.9781818660
        0.6876364878        1.0267647202       -4.7041976061
        0.6876364878        1.0415442796       -3.0318844122
        0.6876364878        1.0563238389       -1.8673611037
        0.6876364878        1.0711033983       -1.0988613246
        0.6876364878        1.0858829577       -0.6177850718
        0.6876364878        1.1006625171       -0.3318485522
        0.6876364878        1.1154420765       -0.1703416088
        0.6876364878        1.1302216359       -0.0835806995
        0.6876364878        1.1450011953       -0.0392193557
        0.6876364878        1.1597807546       -0.0176119123
        0.6876364878        1.1745603140       -0.0075757556
        0.6876364878        1.1893398734       -0.0031249119
        0.6876364878        1.2041194328       -0.0012375146
        0.6876364878        1.2188989922       -0.0004710216
        0.6876364878        1.2336785516       -0.0001724568
        0.6876364878        1.2484581109       -0.0000607689
        0.6876364878        1.2632376703       -0.0000206081
        0.6876364878        1.2780172297       -0.0000067220
        0.6876364878        1.2927967891       -0.0000021073
        0.6876364878        1.3075763485        0.0000000000
        0.6876364878        1.3223559079        0.0000000000
        0.6876364878        1.3371354672        0.0000000000
        0.6876364878        1.3519150266        0.0000000000
        0.6876364878        1.3666945860        0.0000000000
        0.6876364878        1.3814741454        0.0000000000
        0.6876364878        1.3962537048        0.0000000000
        0.6876364878        1.4110332642        0.0000000000
        0.6876364878        1.4258128235        0.0000000000
        0.6876364878        1.4405923829        0.0000000000
        0.6876364878        1.4553719423        0.0000000000
        0.6876364878        1.4701515017        0.0000000000
        0.6876364878        1.4849310611        0.0000000000
        0.6876364878        1.4997106205        0.0000000000
        0.6876364878        1.5144901798        0.0000000000
        0.6876364878        1.5292697392        0.0000000000
        0.6876364878        1.5440492986        0.0000000000
        0.6876364878        1.5588288580        0.0000000000

        0.7024593614        0.0956524790       -0.0000050900
        0.7024593614        0.1104320384       -0.0000155825
        0.7024593614        0.1252115978       -0.0000451914
        0.7024593614        0.1399911572       -0.0001248562
        0.7024593614        0.1547707165       -0.0003303391
        0.7024593614        0.1695502759       -0.0008405035
        0.7024593614        0.1843298353       -0.0020622001
        0.7024593614        0.1991093947       -0.0048842730
        0.7024593614        0.2138889541       -0.0111638225
        0.7024593614        0.2286685135       -0.0245964660
        0.7024593614        0.2434480728       -0.0521645528
        0.7024593614        0.2582276322       -0.1063651712
        0.7024593614        0.2730071916       -0.2083499549
        0.7024593614        0.2877867510       -0.3919039228
        0.7024593614        0.3025663104       -0.7077949798
        0.7024593614        0.3173458698       -1.2274251757
        0.7024593614        0.3321254291       -2.0440025508
        0.7024593614        0.3469049885       -3.2688865653
        0.7024593614        0.3616845479       -5.0207586290
        0.7024593614        0.3764641073       -7.4062962915
        0.7024593614        0.3912436667      -10.4933612782
        0.7024593614        0.4060232261      -14.2811070712
        0.7024593614        0.4208027854      -18.6748345017
        0.7024593614        0.4355823448      -23.4751452697
        0.7024593614        0.4503619042      -28.3893323971
        0.7024593614        0.4651414636      -33.0676589778
        0.7024593614        0.4799210230      -37.1597393868
        0.7024593614        0.4947005824      -40.3792786189
        0.7024593614        0.5094801417      -42.5612200317
        0.7024593614        0.5242597011      -43.6951847116
        0.7024593614        0.5390392605      -43.9236954599
        0.7024593614        0.5538188199      -43.5031998360
        0.7024593614        0.5685983793      -42.7383738570
        0.7024593614        0.5833779387      -41.9104891595
        0.7024593614        0.5981574981      -41.2226880694
        0.7024593614        0.6129370574      -40.7766159623
        0.7024593614        0.6277166168      -40.5805425922
        0.7024593614        0.6424961762      -40.5774085520
        0.7024593614        0.6572757356      -40.6781709444
        0.7024593614        0.6720552950      -40.7905502900
        0.7024593614        0.6868348544      -40.8399763864
        0.7024593614        0.7016144137      -40.7831850609
        0.7024593614        0.7163939731      -40.6150870158
        0.7024593614        0.7311735325      -40.3688717629
        0.7024593614        0.7459530919      -40.1095835070
        0.7024593614        0.7607326513      -39.9218693706
        0.7024593614        0.7755122107      -39.8921476298
        0.7024593614        0.7902917700      -40.0850825919
        0.7024593614        0.8050713294      -40.5163137313
        0.7024593614        0.8198508888      -41.1281595917
        0.7024593614        0.8346304482      -41.7790035453
        0.7024593614        0.8494100076      -42.2555435578
        0.7024593614        0.8641895670      -42.3088630144
        0.7024593614        0.8789691263      -41.7047661603
        0.7024593614        0.8937486857      -40.2728588478
        0.7024593614        0.9085282451      -37.9409744434
        0.7024593614        0.9233078045      -34.7491121882
        0.7024593614        0.9380873639      -30.8440452040
        0.7024593614        0.9528669233      -26.4583552682
        0.7024593614        0.9676464826      -21.8771464822
        0.7024593614        0.9824260420      -17.3960203151
        0.7024593614        0.9972056014      -13.2768427113
        0.7024593614        1.0119851608       -9.7110336420
        0.7024593614        1.0267647202       -6.7996994806
        0.7024593614        1.0415442796       -4.5546936381
        0.7024593614        1.0563238389       -2.9173492713
        0.7024593614        1.0711033983       -1.7863769761
        0.7024593614        1.0858829577       -1.0455893977
        0.7024593614        1.1006625171       -0.5849867730
        0.7024593614        1.1154420765       -0.3128822271
        0.7024593614        1.1302216359       -0.1600310598
        0.7024593614        1.1450011953       -0.0783182006
        0.7024593614        1.1597807546       -0.0367042400
        0.7024593614        1.1745603140       -0.0164899195
        0.7024593614        1.1893398734       -0.0071100242
        0.7024593614        1.2041194328       -0.0029454956
        0.7024593614        1.2188989922       -0.0011734882
        0.7024593614        1.2336785516       -0.0004498616
        0.7024593614        1.2484581109       -0.0001659641
        0.7024593614        1.2632376703       -0.0000589003
        0.7024593614        1.2780172297       -0.0000200913
        0.7024593614        1.2927967891       -0.0000065793
        0.7024593614        1.3075763485       -0.0000020651
        0.7024593614        1.3223559079        0.0000000000
        0.7024593614        1.3371354672        0.0000000000
        0.7024593614        1.3519150266        0.0000000000
        0.7024593614        1.3666945860        0.0000000000
        0.7024593614        1.3814741454        0.0000000000
        0.7024593614        1.3962537048        0.0000000000
        0.7024593614        1.4110332642        0.0000000000
        0.7024593614        1.4258128235        0.0000000000
        0.7024593614        1.4405923829        0.0000000000
        0.7024593614        1.4553719423        0.0000000000
        0.7024593614        1.4701515017        0.0000000000
        0.7024593614        1.4849310611        0.0000000000
        0.7024593614        1.4997106205        0.0000000000
        0.7024593614        1.5144901798        0.0000000000
        0.7024593614        1.5292697392        0.0000000000
        0.7024593614        1.5440492986        0.0000000000
        0.7024593614        1.5588288580        0.0000000000

        0.7172822350        0.0956524790       -0.0000015232
        0.7172822350        0.1104320384       -0.0000048180
        0.7172822350        0.1252115978       -0.0000145137
        0.7172822350        0.1399911572       -0.0000418589
        0.7172822350        0.1547707165       -0.0001160649
        0.7172822350        0.1695502759       -0.0003102430
        0.7172822350        0.1843298353       -0.0008003177
        0.7172822350        0.1991093947       -0.0019918194
        0.7172822350        0.2138889541       -0.0047771371
        0.7172822350        0.2286685135       -0.0110257600
        0.7172822350        0.2434480728       -0.0244594555
        0.7172822350        0.2582276322       -0.0521109395
        0.7172822350        0.2730071916       -0.1065805480
        0.7172822350        0.2877867510       -0.2092410891
        0.7172822350        0.3025663104       -0.3943278489
        0.7172822350        0.3173458698       -0.7134232778
        0.7172822350        0.3321254291       -1.2391921050
        0.7172822350        0.3469049885       -2.0664546048
        0.7172822350        0.3616845479       -3.3081019520
        0.7172822350        0.3764641073       -5.0834380070
        0.7172822350        0.3912436667       -7.4977867404
        0.7172822350        0.4060232261      -10.6148360664
        0.7172822350        0.4208027854      -14.4267003243
        0.7172822350        0.4355823448      -18.8297899126
        0.7172822350        0.4503619042      -23.6157064674
        0.7172822350        0.4651414636      -28.4845271845
        0.7172822350        0.4799210230      -33.0830333097
        0.7172822350        0.4947005824      -37.0635192306
        0.7172822350        0.5094801417      -40.1511807703
        0.7172822350        0.5242597011      -42.2020398340
        0.7172822350        0.5390392605      -43.2323761128
        0.7172822350        0.5538188199      -43.4076576316
        0.7172822350        0.5685983793      -42.9931492239
        0.7172822350        0.5833779387      -42.2834740621
        0.7172822350        0.5981574981      -41.5358615197
        0.7172822350        0.6129370574      -40.9271553537
        0.7172822350        0.6277166168      -40.5413841236
        0.7172822350        0.6424961762      -40.3816687666
        0.7172822350        0.6572757356      -40.3946008193
        0.7172822350        0.6720552950      -40.4973629593
        0.7172822350        0.6868348544      -40.6027676672
        0.7172822350        0.7016144137      -40.6402695178
        0.7172822350        0.7163939731      -40.5712419272
        0.7172822350        0.7311735325      -40.3967717853
        0.7172822350        0.7459530919      -40.1573861997
        0.7172822350        0.7607326513      -39.9253923217
        0.7172822350        0.7755122107      -39.7903952773
        0.7172822350        0.7902917700      -39.8378864725
        0.7172822350        0.8050713294      -40.1221323045
        0.7172822350        0.8198508888      -40.6387996869
        0.7172822350        0.8346304482      -41.3068678758
        0.7172822350        0.8494100076      -41.9688693236
        0.7172822350        0.8641895670      -42.4120033590
        0.7172822350        0.8789691263      -42.4040922021
        0.7172822350        0.8937486857      -41.7337379963
        0.7172822350        0.9085282451      -40.2459232097
        0.7172822350        0.9233078045      -37.8693561089
        0.7172822350        0.9380873639      -34.6344871185
        0.7172822350        0.9528669233      -30.6793171085
        0.7172822350        0.9676464826      -26.2375785720
        0.7172822350        0.9824260420      -21.6059387192
        0.7172822350        0.9972056014      -17.0946045961
        0.7172822350        1.0119851608      -12.9742600435
        0.7172822350        1.0267647202       -9.4351881572
        0.7172822350        1.0415442796       -6.5693978031
        0.7172822350        1.0563238389       -4.3769762330
        0.7172822350        1.0711033983       -2.7895266160
        0.7172822350        1.0858829577       -1.7001396698
        0.7172822350        1.1006625171       -0.9908217665
        0.7172822350        1.1154420765       -0.5522279519
        0.7172822350        1.1302216359       -0.2944621799
        0.7172822350        1.1450011953       -0.1503263504
        0.7172822350        1.1597807546       -0.0735450318
        0.7172822350        1.1745603140       -0.0345198647
        0.7172822350        1.1893398734       -0.0155621079
        0.7172822350        1.2041194328       -0.0067447447
        0.7172822350        1.2188989922       -0.0028121433
        0.7172822350        1.2336785516       -0.0011281751
        0.7172822350        1.2484581109       -0.0004353827
        0.7172822350        1.2632376703       -0.0001615125
        0.7172822350        1.2780172297       -0.0000575294
        0.7172822350        1.2927967891       -0.0000196483
        0.7172822350        1.3075763485       -0.0000064242
        0.7172822350        1.3223559079       -0.0000020066
        0.7172822350        1.3371354672        0.0000000000
        0.7172822350        1.3519150266        0.0000000000
        0.7172822350        1.3666945860        0.0000000000
        0.7172822350        1.3814741454        0.0000000000
        0.7172822350        1.3962537048        0.0000000000
        0.7172822350        1.4110332642        0.0000000000
        0.7172822350        1.4258128235        0.0000000000
        0.7172822350        1.4405923829        0.0000000000
        0.7172822350        1.4553719423        0.0000000000
        0.7172822350        1.4701515017        0.0000000000
        0.7172822350        1.4849310611        0.0000000000
        0.7172822350        1.4997106205        0.0000000000
        0.7172822350        1.5144901798        0.0000000000
        0.7172822350        1.5292697392        0.0000000000
        0.7172822350        1.5440492986        0.0000000000
        0.7172822350        1.5588288580        0.0000000000

        0.7321051086        0.0956524790        0.0000000000
        0.7321051086        0.1104320384       -0.0000014191
        0.7321051086        0.1252115978       -0.0000044620
        0.7321051086        0.1399911572       -0.0000134862
        0.7321051086        0.1547707165       -0.0000392834
        0.7321051086        0.1695502759       -0.0001104016
        0.7321051086        0.1843298353       -0.0002992733
        0.7321051086        0.1991093947       -0.0007816128
        0.7321051086        0.2138889541       -0.0019639884
        0.7321051086        0.2286685135       -0.0047422084
        0.7321051086        0.2434480728       -0.0109941645
        0.7321051086        0.2582276322       -0.0244629511
        0.7321051086        0.2730071916       -0.0522371253
        0.7321051086        0.2877867510       -0.1070539571
        0.7321051086        0.3025663104       -0.2105830528
        0.7321051086        0.3173458698       -0.3976164622
        0.7321051086        0.3321254291       -0.7206288962
        0.7321051086        0.3469049885       -1.2534746609
        0.7321051086        0.3616845479       -2.0921994697
        0.7321051086        0.3764641073       -3.3504129777
        0.7321051086        0.3912436667       -5.1468932628
        0.7321051086        0.4060232261       -7.5845084403
        0.7321051086        0.4208027854      -10.7221801218
        0.7321051086        0.4355823448      -14.5449341182
        0.7321051086        0.4503619042      -18.9400808297
        0.7321051086        0.4651414636      -23.6890525234
        0.7321051086        0.4799210230      -28.4831738376
        0.7321051086        0.4947005824      -32.9665925285
        0.7321051086        0.5094801417      -36.8007217814
        0.7321051086        0.5242597011      -39.7343012050
        0.7321051086        0.5390392605      -41.6568225126
        0.7321051086        0.5538188199      -42.6159598137
        0.7321051086        0.5685983793      -42.7926485506
        0.7321051086        0.5833779387      -42.4445310892
        0.7321051086        0.5981574981      -41.8399523140
        0.7321051086        0.6129370574      -41.2042952046
        0.7321051086        0.6277166168      -40.6901338172
        0.7321051086        0.6424961762      -40.3705668910
        0.7321051086        0.6572757356      -40.2485407668
        0.7321051086        0.6720552950      -40.2751737786
        0.7321051086        0.6868348544      -40.3728652920
        0.7321051086        0.7016144137      -40.4600576173
        0.7321051086        0.7163939731      -40.4736171296
        0.7321051086        0.7311735325      -40.3845195483
        0.7321051086        0.7459530919      -40.2043849175
        0.7321051086        0.7607326513      -39.9829531119
        0.7321051086        0.7755122107      -39.7975795516
        0.7321051086        0.7902917700      -39.7353897587
        0.7321051086        0.8050713294      -39.8693004082
        0.7321051086        0.8198508888      -40.2321135152
        0.7321051086        0.8346304482      -40.7962244386
        0.7321051086        0.8494100076      -41.4662786055
        0.7321051086        0.8641895670      -42.0871465079
        0.7321051086        0.8789691263      -42.4633967710
        0.7321051086        0.8937486857      -42.3841950018
        0.7321051086        0.9085282451      -41.6505577908
        0.7321051086        0.9233078045      -40.1057778309
        0.7321051086        0.9380873639      -37.6688930134
        0.7321051086        0.9528669233      -34.3646056499
        0.7321051086        0.9676464826      -30.3369743151
        0.7321051086        0.9824260420      -25.8356566796
        0.7321051086        0.9972056014      -21.1737738388
        0.7321051086        1.0119851608      -16.6693447861
        0.7321051086        1.0267647202      -12.5892283041
        0.7321051086        1.0415442796       -9.1118200163
        0.7321051086        1.0563238389       -6.3153954154
        0.7321051086        1.0711033983       -4.1891755669
        0.7321051086        1.0858829577       -2.6583996013
        0.7321051086        1.1006625171       -1.6136914824
        0.7321051086        1.1154420765       -0.9371608114
        0.7321051086        1.1302216359       -0.5209979613
        0.7321051086        1.1450011953       -0.2774946734
        0.7321051086        1.1597807546       -0.1417512178
        0.7321051086        1.1745603140       -0.0695233376
        0.7321051086        1.1893398734       -0.0327710185
        0.7321051086        1.2041194328       -0.0148561126
        0.7321051086        1.2188989922       -0.0064789412
        0.7321051086        1.2336785516       -0.0027178025
        0.7321051086        1.2484581109       -0.0010959396
        0.7321051086        1.2632376703       -0.0004244061
        0.7321051086        1.2780172297       -0.0001576329
        0.7321051086        1.2927967891       -0.0000560737
        0.7321051086        1.3075763485       -0.0000190747
        0.7321051086        1.3223559079       -0.0000061945
        0.7321051086        1.3371354672       -0.0000019182
        0.7321051086        1.3519150266        0.0000000000
        0.7321051086        1.3666945860        0.0000000000
        0.7321051086        1.3814741454        0.0000000000
        0.7321051086        1.3962537048        0.0000000000
        0.7321051086        1.4110332642        0.0000000000
        0.7321051086        1.4258128235        0.0000000000
        0.7321051086        1.4405923829        0.0000000000
        0.7321051086        1.4553719423        0.0000000000
        0.7321051086        1.4701515017        0.0000000000
        0.7321051086        1.4849310611        0.0000000000
        0.7321051086        1.4997106205        0.0000000000
        0.7321051086        1.5144901798        0.0000000000
        0.7321051086        1.5292697392        0.0000000000
        0.7321051086        1.5440492986        0.0000000000
        0.7321051086        1.5588288580        0.0000000000

        0.7469279822        0.0956524790        0.0000000000
        0.7469279822        0.1104320384        0.0000000000
        0.7469279822        0.1252115978       -0.0000013178
        0.7469279822        0.1399911572       -0.0000041845
        0.7469279822        0.1547707165       -0.0000128156
        0.7469279822        0.1695502759       -0.0000378487
        0.7469279822        0.1843298353       -0.0001076727
        0.7469279822        0.1991093947       -0.0002946420
        0.7469279822        0.2138889541       -0.0007746235
        0.7469279822        0.2286685135       -0.0019549564
        0.7469279822        0.2434480728       -0.0047343741
        0.7469279822        0.2582276322       -0.0110010128
        0.7469279822        0.2730071916       -0.0245293587
        0.7469279822        0.2877867510       -0.0524901249
        0.7469279822        0.3025663104       -0.1078046425
        0.7469279822        0.3173458698       -0.2124973592
        0.7469279822        0.3321254291       -0.4019475398
        0.7469279822        0.3469049885       -0.7294500527
        0.7469279822        0.3616845479       -1.2697809811
        0.7469279822        0.3764641073       -2.1196958655
        0.7469279822        0.3912436667       -3.3928138548
        0.7469279822        0.4060232261       -5.2066059738
        0.7469279822        0.4208027854       -7.6605884936
        0.7469279822        0.4355823448      -10.8074599953
        0.7469279822        0.4503619042      -14.6225457044
        0.7469279822        0.4651414636      -18.9806058459
        0.7469279822        0.4799210230      -23.6510021309
        0.7469279822        0.4947005824      -28.3199922185
        0.7469279822        0.5094801417      -32.6411004430
        0.7469279822        0.5242597011      -36.3028515760
        0.7469279822        0.5390392605      -39.0932727032
        0.7469279822        0.5538188199      -40.9391056043
        0.7469279822        0.5685983793      -41.9071418927
        0.7469279822        0.5833779387      -42.1708478096
        0.7469279822        0.5981574981      -41.9582963450
        0.7469279822        0.6129370574      -41.5004210788
        0.7469279822        0.6277166168      -40.9921703799
        0.7469279822        0.6424961762      -40.5699152369
        0.7469279822        0.6572757356      -40.3030784016
        0.7469279822        0.6720552950      -40.1976758343
        0.7469279822        0.6868348544      -40.2105874520
        0.7469279822        0.7016144137      -40.2722425054
        0.7469279822        0.7163939731      -40.3123917707
        0.7469279822        0.7311735325      -40.2820804111
        0.7469279822        0.7459530919      -40.1668263692
        0.7469279822        0.7607326513      -39.9897164461
        0.7469279822        0.7755122107      -39.8055699339
        0.7469279822        0.7902917700      -39.6876241656
        0.7469279822        0.8050713294      -39.7083585893
        0.7469279822        0.8198508888      -39.9178809966
        0.7469279822        0.8346304482      -40.3255144386
        0.7469279822        0.8494100076      -40.8897434058
        0.7469279822        0.8641895670      -41.5176021431
        0.7469279822        0.8789691263      -42.0702729642
        0.7469279822        0.8937486857      -42.3716810251
        0.7469279822        0.9085282451      -42.2216522771
        0.7469279822        0.9233078045      -41.4194438204
        0.7469279822        0.9380873639      -39.8009410282
        0.7469279822        0.9528669233      -37.2831892549
        0.7469279822        0.9676464826      -33.9002505834
        0.7469279822        0.9824260420      -29.8132136033
        0.7469279822        0.9972056014      -25.2868053692
        0.7469279822        1.0119851608      -20.6393987656
        0.7469279822        1.0267647202      -16.1832931258
        0.7469279822        1.0415442796      -12.1732109498
        0.7469279822        1.0563238389       -8.7747695201
        0.7469279822        1.0711033983       -6.0562721386
        0.7469279822        1.0858829577       -4.0004141084
        0.7469279822        1.1006625171       -2.5286773430
        0.7469279822        1.1154420765       -1.5300561680
        0.7469279822        1.1302216359       -0.8868374349
        0.7469279822        1.1450011953       -0.4928502440
        0.7469279822        1.1597807546       -0.2628919496
        0.7469279822        1.1745603140       -0.1347269793
        0.7469279822        1.1893398734       -0.0663841361
        0.7469279822        1.2041194328       -0.0314604366
        0.7469279822        1.2188989922       -0.0143393447
        0.7469279822        1.2336785516       -0.0062827232
        0.7469279822        1.2484581109       -0.0026439371
        0.7469279822        1.2632376703       -0.0010674458
        0.7469279822        1.2780172297       -0.0004129143
        0.7469279822        1.2927967891       -0.0001528240
        0.7469279822        1.3075763485       -0.0000540436
        0.7469279822        1.3223559079       -0.0000182357
        0.7469279822        1.3371354672       -0.0000058653
        0.7469279822        1.3519150266       -0.0000017969
        0.7469279822        1.3666945860        0.0000000000
        0.7469279822        1.3814741454        0.0000000000
        0.7469279822        1.3962537048        0.0000000000
        0.7469279822        1.4110332642        0.0000000000
        0.7469279822        1.4258128235        0.0000000000
        0.7469279822        1.4405923829        0.0000000000
        0.7469279822        1.4553719423        0.0000000000
        0.7469279822        1.4701515017        0.0000000000
        0.7469279822        1.4849310611        0.0000000000
        0.7469279822        1.4997106205        0.0000000000
        0.7469279822        1.5144901798        0.0000000000
        0.7469279822        1.5292697392        0.0000000000
        0.7469279822        1.5440492986        0.0000000000
        0.7469279822        1.5588288580        0.0000000000

        0.7617508558        0.0956524790        0.0000000000
        0.7617508558        0.1104320384        0.0000000000
        0.7617508558        0.1252115978        0.0000000000
        0.7617508558        0.1399911572       -0.0000012511
        0.7617508558        0.1547707165       -0.0000040271
        0.7617508558        0.1695502759       -0.0000124825
        0.7617508558        0.1843298353       -0.0000372097
        0.7617508558        0.1991093947       -0.0001065446
        0.7617508558        0.2138889541       -0.0002928057
        0.7617508558        0.2286685135       -0.0007720206
        0.7617508558        0.2434480728       -0.0019527835
        0.7617508558        0.2582276322       -0.0047392014
        0.7617508558        0.2730071916       -0.0110369401
        0.7617508558        0.2877867510       -0.0246675843
        0.7617508558        0.3025663104       -0.0529095897
        0.7617508558        0.3173458698       -0.1088972767
        0.7617508558        0.3321254291       -0.2150199436
        0.7617508558        0.3469049885       -0.4071936961
        0.7617508558        0.3616845479       -0.7393726577
        0.7617508558        0.3764641073       -1.2869462513
        0.7617508558        0.3912436667       -2.1468942331
        0.7617508558        0.4060232261       -3.4320671508
        0.7617508558        0.4208027854       -5.2572081979
        0.7617508558        0.4355823448       -7.7158807415
        0.7617508558        0.4503619042      -10.8506535883
        0.7617508558        0.4651414636      -14.6233035292
        0.7617508558        0.4799210230      -18.8956742496
        0.7617508558        0.4947005824      -23.4323048177
        0.7617508558        0.5094801417      -27.9306601156
        0.7617508558        0.5242597011      -32.0744219909
        0.7617508558        0.5390392605      -35.5945769470
        0.7617508558        0.5538188199      -38.3184703030
        0.7617508558        0.5685983793      -40.1920815893
        0.7617508558        0.5833779387      -41.2726959755
        0.7617508558        0.5981574981      -41.7004241744
        0.7617508558        0.6129370574      -41.6612741119
        0.7617508558        0.6277166168      -41.3513135221
        0.7617508558        0.6424961762      -40.9460190810
        0.7617508558        0.6572757356      -40.5764932008
        0.7617508558        0.6720552950      -40.3153910274
        0.7617508558        0.6868348544      -40.1762548414
        0.7617508558        0.7016144137      -40.1271054899
        0.7617508558        0.7163939731      -40.1136754130
        0.7617508558        0.7311735325      -40.0839443167
        0.7617508558        0.7459530919      -40.0065395182
        0.7617508558        0.7607326513      -39.8796723298
        0.7617508558        0.7755122107      -39.7309077008
        0.7617508558        0.7902917700      -39.6093580318
        0.7617508558        0.8050713294      -39.5721902075
        0.7617508558        0.8198508888      -39.6684931729
        0.7617508558        0.8346304482      -39.9249279123
        0.7617508558        0.8494100076      -40.3366717095
        0.7617508558        0.8641895670      -40.8633369047
        0.7617508558        0.8789691263      -41.4260894368
        0.7617508558        0.8937486857      -41.9034927993
        0.7617508558        0.9085282451      -42.1298468842
        0.7617508558        0.9233078045      -41.9053419629
        0.7617508558        0.9380873639      -41.0255011917
        0.7617508558        0.9528669233      -39.3272440445
        0.7617508558        0.9676464826      -36.7371920669
        0.7617508558        0.9824260420      -33.3033386910
        0.7617508558        0.9972056014      -29.1971856437
        0.7617508558        1.0119851608      -24.6854659681
        0.7617508558        1.0267647202      -20.0811464331
        0.7617508558        1.0415442796      -15.6881202282
        0.7617508558        1.0563238389      -11.7532398255
        0.7617508558        1.0711033983       -8.4355182895
        0.7617508558        1.0858829577       -5.7970786993
        0.7617508558        1.1006625171       -3.8145516533
        0.7617508558        1.1154420765       -2.4043954296
        0.7617508558        1.1302216359       -1.4529005143
        0.7617508558        1.1450011953       -0.8424588476
        0.7617508558        1.1597807546       -0.4691940094
        0.7617508558        1.1745603140       -0.2511718501
        0.7617508558        1.1893398734       -0.1292964158
        0.7617508558        1.2041194328       -0.0640044951
        0.7617508558        1.2188989922       -0.0304566692
        0.7617508558        1.2336785516       -0.0139216288
        0.7617508558        1.2484581109       -0.0061066512
        0.7617508558        1.2632376703       -0.0025675028
        0.7617508558        1.2780172297       -0.0010333840
        0.7617508558        1.2927967891       -0.0003976505
        0.7617508558        1.3075763485       -0.0001461186
        0.7617508558        1.3223559079       -0.0000512138
        0.7617508558        1.3371354672       -0.0000171071
        0.7617508558        1.3519150266       -0.0000054426
        0.7617508558        1.3666945860       -0.0000016474
        0.7617508558        1.3814741454        0.0000000000
        0.7617508558        1.3962537048        0.0000000000
        0.7617508558        1.4110332642        0.0000000000
        0.7617508558        1.4258128235        0.0000000000
        0.7617508558        1.4405923829        0.0000000000
        0.7617508558        1.4553719423        0.0000000000
        0.7617508558        1.4701515017        0.0000000000
        0.7617508558        1.4849310611        0.0000000000
        0.7617508558        1.4997106205        0.0000000000
        0.7617508558        1.5144901798        0.0000000000
        0.7617508558        1.5292697392        0.0000000000
        0.7617508558        1.5440492986        0.0000000000
        0.7617508558        1.5588288580        0.0000000000

        0.7765737294        0.0956524790        0.0000000000
        0.7765737294        0.1104320384        0.0000000000
        0.7765737294        0.1252115978        0.0000000000
        0.7765737294        0.1399911572        0.0000000000
        0.7765737294        0.1547707165       -0.0000012167
        0.7765737294        0.1695502759       -0.0000039528
        0.7765737294        0.1843298353       -0.0000123321
        0.7765737294        0.1991093947       -0.0000369175
        0.7765737294        0.2138889541       -0.0001060104
        0.7765737294        0.2286685135       -0.0002919876
        0.7765737294        0.2434480728       -0.0007715254
        0.7765737294        0.2582276322       -0.0019560922
        0.7765737294        0.2730071916       -0.0047592460
        0.7765737294        0.2877867510       -0.0111123072
        0.7765737294        0.3025663104       -0.0248965771
        0.7765737294        0.3173458698       -0.0535117186
        0.7765737294        0.3321254291       -0.1103077462
        0.7765737294        0.3469049885       -0.2180089969
        0.7765737294        0.3616845479       -0.4129750228
        0.7765737294        0.3764641073       -0.7496149838
        0.7765737294        0.3912436667       -1.3035114179
        0.7765737294        0.4060232261       -2.1709827985
        0.7765737294        0.4208027854       -3.4623294472
        0.7765737294        0.4355823448       -5.2865199493
        0.7765737294        0.4503619042       -7.7272452614
        0.7765737294        0.4651414636      -10.8141510978
        0.7765737294        0.4799210230      -14.4974062349
        0.7765737294        0.4947005824      -18.6359980026
        0.7765737294        0.5094801417      -23.0077091758
        0.7765737294        0.5242597011      -27.3413361007
        0.7765737294        0.5390392605      -31.3626101395
        0.7765737294        0.5538188199      -34.8397595322
        0.7765737294        0.5685983793      -37.6161667961
        0.7765737294        0.5833779387      -39.6247627148
        0.7765737294        0.5981574981      -40.8862813133
        0.7765737294        0.6129370574      -41.4964226162
        0.7765737294        0.6277166168      -41.6051765146
        0.7765737294        0.6424961762      -41.3893252810
        0.7765737294        0.6572757356      -41.0204743935
        0.7765737294        0.6720552950      -40.6352032224
        0.7765737294        0.6868348544      -40.3163406907
        0.7765737294        0.7016144137      -40.0912195445
        0.7765737294        0.7163939731      -39.9454442745
        0.7765737294        0.7311735325      -39.8444932609
        0.7765737294        0.7459530919      -39.7543602428
        0.7765737294        0.7607326513      -39.6557269453
        0.7765737294        0.7755122107      -39.5501089029
        0.7765737294        0.7902917700      -39.4585279010
        0.7765737294        0.8050713294      -39.4141767562
        0.7765737294        0.8198508888      -39.4518457252
        0.7765737294        0.8346304482      -39.5981064724
        0.7765737294        0.8494100076      -39.8651669456
        0.7765737294        0.8641895670      -40.2473603063
        0.7765737294        0.8789691263      -40.7156556647
        0.7765737294        0.8937486857      -41.2068387533
        0.7765737294        0.9085282451      -41.6106684254
        0.7765737294        0.9233078045      -41.7651803303
        0.7765737294        0.9380873639      -41.4706671600
        0.7765737294        0.9528669233      -40.5249093186
        0.7765737294        0.9676464826      -38.7710615087
        0.7765737294        0.9824260420      -36.1426683097
        0.7765737294        0.9972056014      -32.6910854423
        0.7765737294        1.0119851608      -28.5869363104
        0.7765737294        1.0267647202      -24.0948760179
        0.7765737294        1.0415442796      -19.5275357312
        0.7765737294        1.0563238389      -15.1897694188
        0.7765737294        1.0711033983      -11.3274468947
        0.7765737294        1.0858829577       -8.0940353394
        0.7765737294        1.1006625171       -5.5421357627
        0.7765737294        1.1154420765       -3.6382355314
        0.7765737294        1.1302216359       -2.2916356814
        0.7765737294        1.1450011953       -1.3861456905
        0.7765737294        1.1597807546       -0.8057362342
        0.7765737294        1.1745603140       -0.4502894831
        0.7765737294        1.1893398734       -0.2419623746
        0.7765737294        1.2041194328       -0.1249815885
        0.7765737294        1.2188989922       -0.0620198755
        0.7765737294        1.2336785516       -0.0295416526
        0.7765737294        1.2484581109       -0.0134930640
        0.7765737294        1.2632376703       -0.0059028667
        0.7765737294        1.2780172297       -0.0024704669
        0.7765737294        1.2927967891       -0.0009880029
        0.7765737294        1.3075763485       -0.0003771717
        0.7765737294        1.3223559079       -0.0001373133
        0.7765737294        1.3371354672       -0.0000476389
        0.7765737294        1.3519150266       -0.0000157419
        0.7765737294        1.3666945860       -0.0000049507
        0.7765737294        1.3814741454       -0.0000014819
        0.7765737294        1.3962537048        0.0000000000
        0.7765737294        1.4110332642        0.0000000000
        0.7765737294        1.4258128235        0.0000000000
        0.7765737294        1.4405923829        0.0000000000
        0.7765737294        1.4553719423        0.0000000000
        0.7765737294        1.4701515017        0.0000000000
        0.7765737294        1.4849310611        0.0000000000
        0.7765737294        1.4997106205        0.0000000000
        0.7765737294        1.5144901798        0.0000000000
        0.7765737294        1.5292697392        0.0000000000
        0.7765737294        1.5440492986        0.0000000000
        0.7765737294        1.5588288580        0.0000000000

        0.7913966030        0.0956524790        0.0000000000
        0.7913966030        0.1104320384        0.0000000000
        0.7913966030        0.1252115978        0.0000000000
        0.7913966030        0.1399911572        0.0000000000
        0.7913966030        0.1547707165        0.0000000000
        0.7913966030        0.1695502759       -0.0000011981
        0.7913966030        0.1843298353       -0.0000039123
        0.7913966030        0.1991093947       -0.0000122455
        0.7913966030        0.2138889541       -0.0000367479
        0.7913966030        0.2286685135       -0.0001057624
        0.7913966030        0.2434480728       -0.0002920185
        0.7913966030        0.2582276322       -0.0007736845
        0.7913966030        0.2730071916       -0.0019670804
        0.7913966030        0.2877867510       -0.0047990192
        0.7913966030        0.3025663104       -0.0112322399
        0.7913966030        0.3173458698       -0.0252136778
        0.7913966030        0.3321254291       -0.0542644659
        0.7913966030        0.3469049885       -0.1119323904
        0.7913966030        0.3616845479       -0.2212150897
        0.7913966030        0.3764641073       -0.4187505183
        0.7913966030        0.3912436667       -0.7589943459
        0.7913966030        0.4060232261       -1.3167983229
        0.7913966030        0.4208027854       -2.1860269635
        0.7913966030        0.4355823448       -3.4716537007
        0.7913966030        0.4503619042       -5.2738582151
        0.7913966030        0.4651414636       -7.6653481225
        0.7913966030        0.4799210230      -10.6667912175
        0.7913966030        0.4947005824      -14.2280191486
        0.7913966030        0.5094801417      -18.2223937429
        0.7913966030        0.5242597011      -22.4576671660
        0.7913966030        0.5390392605      -26.7006556297
        0.7913966030        0.5538188199      -30.7086614234
        0.7913966030        0.5685983793      -34.2603986990
        0.7913966030        0.5833779387      -37.1824003814
        0.7913966030        0.5981574981      -39.3698413068
        0.7913966030        0.6129370574      -40.8003789920
        0.7913966030        0.6277166168      -41.5368994492
        0.7913966030        0.6424961762      -41.7142687763
        0.7913966030        0.6572757356      -41.5096054452
        0.7913966030        0.6720552950      -41.1034516376
        0.7913966030        0.6868348544      -40.6446764553
        0.7913966030        0.7016144137      -40.2303591333
        0.7913966030        0.7163939731      -39.9042660213
        0.7913966030        0.7311735325      -39.6694114430
        0.7913966030        0.7459530919      -39.5065096770
        0.7913966030        0.7607326513      -39.3913168256
        0.7913966030        0.7755122107      -39.3068920485
        0.7913966030        0.7902917700      -39.2491386777
        0.7913966030        0.8050713294      -39.2257120188
        0.7913966030        0.8198508888      -39.2505371302
        0.7913966030        0.8346304482      -39.3380192373
        0.7913966030        0.8494100076      -39.5002329492
        0.7913966030        0.8641895670      -39.7462878896
        0.7913966030        0.8789691263      -40.0788182934
        0.7913966030        0.8937486857      -40.4827308961
        0.7913966030        0.9085282451      -40.9071914164
        0.7913966030        0.9233078045      -41.2491994893
        0.7913966030        0.9380873639      -41.3499804686
        0.7913966030        0.9528669233      -41.0113812478
        0.7913966030        0.9676464826      -40.0314011278
        0.7913966030        0.9824260420      -38.2507461925
        0.7913966030        0.9972056014      -35.5983499542
        0.7913966030        1.0119851608      -32.1228438847
        0.7913966030        1.0267647202      -27.9987068859
        0.7913966030        1.0415442796      -23.5014552808
        0.7913966030        1.0563238389      -18.9560607410
        0.7913966030        1.0711033983      -14.6733477331
        0.7913966030        1.0858829577      -10.8943576641
        0.7913966030        1.1006625171       -7.7588078058
        0.7913966030        1.1154420765       -5.3029277972
        0.7913966030        1.1302216359       -3.4805510157
        0.7913966030        1.1450011953       -2.1951372990
        0.7913966030        1.1597807546       -1.3308879158
        0.7913966030        1.1745603140       -0.7757936503
        0.7913966030        1.1893398734       -0.4347083407
        0.7913966030        1.2041194328       -0.2340417824
        0.7913966030        1.2188989922       -0.1209836530
        0.7913966030        1.2336785516       -0.0599949989
        0.7913966030        1.2484581109       -0.0285116615
        0.7913966030        1.2632376703       -0.0129712610
        0.7913966030        1.2780172297       -0.0056431196
        0.7913966030        1.2927967891       -0.0023451792
        0.7913966030        1.3075763485       -0.0009301137
        0.7913966030        1.3223559079       -0.0003517533
        0.7913966030        1.3371354672       -0.0001267639
        0.7913966030        1.3519150266       -0.0000435097
        0.7913966030        1.3666945860       -0.0000142148
        0.7913966030        1.3814741454       -0.0000044195
        0.7913966030        1.3962537048       -0.0000013061
        0.7913966030        1.4110332642        0.0000000000
        0.7913966030        1.4258128235        0.0000000000
        0.7913966030        1.4405923829        0.0000000000
        0.7913966030        1.4553719423        0.0000000000
        0.7913966030        1.4701515017        0.0000000000
        0.7913966030        1.4849310611        0.0000000000
        0.7913966030        1.4997106205        0.0000000000
        0.7913966030        1.5144901798        0.0000000000
        0.7913966030        1.5292697392        0.0000000000
        0.7913966030        1.5440492986        0.0000000000
        0.7913966030        1.5588288580        0.0000000000

        0.8062194766        0.0956524790        0.0000000000
        0.8062194766        0.1104320384        0.0000000000
        0.8062194766        0.1252115978        0.0000000000
        0.8062194766        0.1399911572        0.0000000000
        0.8062194766        0.1547707165        0.0000000000
        0.8062194766        0.1695502759        0.0000000000
        0.8062194766        0.1843298353       -0.0000011881
        0.8062194766        0.1991093947       -0.0000038887
        0.8062194766        0.2138889541       -0.0000121990
        0.8062194766        0.2286685135       -0.0000366979
        0.8062194766        0.2434480728       -0.0001059114
        0.8062194766        0.2582276322       -0.0002933031
        0.8062194766        0.2730071916       -0.0007793986
        0.8062194766        0.2877867510       -0.0019870119
        0.8062194766        0.3025663104       -0.0048586640
        0.8062194766        0.3173458698       -0.0113908876
        0.8062194766        0.3321254291       -0.0255953250
        0.8062194766        0.3469049885       -0.0551014239
        0.8062194766        0.3616845479       -0.1136054894
        0.8062194766        0.3764641073       -0.2242321207
        0.8062194766        0.3912436667       -0.4235209608
        0.8062194766        0.4060232261       -0.7651464727
        0.8062194766        0.4208027854       -1.3217365681
        0.8062194766        0.4355823448       -2.1826382855
        0.8062194766        0.4503619042       -3.4457341695
        0.8062194766        0.4651414636       -5.2028540662
        0.8062194766        0.4799210230       -7.5207419479
        0.8062194766        0.4947005824      -10.4218581128
        0.8062194766        0.5094801417      -13.8700860210
        0.8062194766        0.5242597011      -17.7649843792
        0.8062194766        0.5390392605      -21.9455005872
        0.8062194766        0.5538188199      -26.2020764488
        0.8062194766        0.5685983793      -30.2961283994
        0.8062194766        0.5833779387      -33.9869291789
        0.8062194766        0.5981574981      -37.0651957606
        0.8062194766        0.6129370574      -39.3886386020
        0.8062194766        0.6277166168      -40.9095207143
        0.8062194766        0.6424961762      -41.6828348464
        0.8062194766        0.6572757356      -41.8493033607
        0.8062194766        0.6720552950      -41.5978890978
        0.8062194766        0.6868348544      -41.1213297401
        0.8062194766        0.7016144137      -40.5797395350
        0.8062194766        0.7163939731      -40.0814107348
        0.8062194766        0.7311735325      -39.6814358395
        0.8062194766        0.7459530919      -39.3928594258
        0.8062194766        0.7607326513      -39.2033953671
        0.8062194766        0.7755122107      -39.0916604071
        0.8062194766        0.7902917700      -39.0385533324
        0.8062194766        0.8050713294      -39.0317454764
        0.8062194766        0.8198508888      -39.0645779551
        0.8062194766        0.8346304482      -39.1335941857
        0.8062194766        0.8494100076      -39.2388060322
        0.8062194766        0.8641895670      -39.3867727739
        0.8062194766        0.8789691263      -39.5916465497
        0.8062194766        0.8937486857      -39.8680978402
        0.8062194766        0.9085282451      -40.2142269067
        0.8062194766        0.9233078045      -40.5892896069
        0.8062194766        0.9380873639      -40.8956316438
        0.8062194766        0.9528669233      -40.9743393227
        0.8062194766        0.9676464826      -40.6207782451
        0.8062194766        0.9824260420      -39.6210710557
        0.8062194766        0.9972056014      -37.8039560905
        0.8062194766        1.0119851608      -35.0947825576
        0.8062194766        1.0267647202      -31.5528599048
        0.8062194766        1.0415442796      -27.3752056341
        0.8062194766        1.0563238389      -22.8611498965
        0.8062194766        1.0711033983      -18.3485518459
        0.8062194766        1.0858829577      -14.1441968319
        0.8062194766        1.1006625171      -10.4713686342
        0.8062194766        1.1154420765       -7.4474151722
        0.8062194766        1.1302216359       -5.0904848749
        0.8062194766        1.1450011953       -3.3450440726
        0.8062194766        1.1597807546       -2.1134074159
        0.8062194766        1.1745603140       -1.2836461031
        0.8062194766        1.1893398734       -0.7492495489
        0.8062194766        1.2041194328       -0.4200270907
        0.8062194766        1.2188989922       -0.2259841338
        0.8062194766        1.2336785516       -0.1165878024
        0.8062194766        1.2484581109       -0.0576215805
        0.8062194766        1.2632376703       -0.0272539449
        0.8062194766        1.2780172297       -0.0123235058
        0.8062194766        1.2927967891       -0.0053218939
        0.8062194766        1.3075763485       -0.0021929703
        0.8062194766        1.3223559079       -0.0008615807
        0.8062194766        1.3371354672       -0.0003225366
        0.8062194766        1.3519150266       -0.0001149879
        0.8062194766        1.3666945860       -0.0000390176
        0.8062194766        1.3814741454       -0.0000125961
        0.8062194766        1.3962537048       -0.0000038650
        0.8062194766        1.4110332642       -0.0000011266
        0.8062194766        1.4258128235        0.0000000000
        0.8062194766        1.4405923829        0.0000000000
        0.8062194766        1.4553719423        0.0000000000
        0.8062194766        1.4701515017        0.0000000000
        0.8062194766        1.4849310611        0.0000000000
        0.8062194766        1.4997106205        0.0000000000
        0.8062194766        1.5144901798        0.0000000000
        0.8062194766        1.5292697392        0.0000000000
        0.8062194766        1.5440492986        0.0000000000
        0.8062194766        1.5588288580        0.0000000000

        0.8210423502        0.0956524790        0.0000000000
        0.8210423502        0.1104320384        0.0000000000
        0.8210423502        0.1252115978        0.0000000000
        0.8210423502        0.1399911572        0.0000000000
        0.8210423502        0.1547707165        0.0000000000
        0.8210423502        0.1695502759        0.0000000000
        0.8210423502        0.1843298353        0.0000000000
        0.8210423502        0.1991093947       -0.0000011830
        0.8210423502        0.2138889541       -0.0000038799
        0.8210423502        0.2286685135       -0.0000122024
        0.8210423502        0.2434480728       -0.0000368179
        0.8210423502        0.2582276322       -0.0001065917
        0.8210423502        0.2730071916       -0.0002960692
        0.8210423502        0.2877867510       -0.0007887912
        0.8210423502        0.3025663104       -0.0020150193
        0.8210423502        0.3173458698       -0.0049337076
        0.8210423502        0.3321254291       -0.0115734905
        0.8210423502        0.3469049885       -0.0259994345
        0.8210423502        0.3616845479       -0.0559077275
        0.8210423502        0.3764641073       -0.1150201046
        0.8210423502        0.3912436667       -0.2262819865
        0.8210423502        0.4060232261       -0.4255021446
        0.8210423502        0.4208027854       -0.7645283461
        0.8210423502        0.4355823448       -1.3125146110
        0.8210423502        0.4503619042       -2.1536407140
        0.8210423502        0.4651414636       -3.3801188638
        0.8210423502        0.4799210230       -5.0804794525
        0.8210423502        0.4947005824       -7.3244924196
        0.8210423502        0.5094801417      -10.1469373014
        0.8210423502        0.5242597011      -13.5324712296
        0.8210423502        0.5390392605      -17.4036222972
        0.8210423502        0.5538188199      -21.6144674760
        0.8210423502        0.5685983793      -25.9540020381
        0.8210423502        0.5833779387      -30.1639320195
        0.8210423502        0.5981574981      -33.9730687678
        0.8210423502        0.6129370574      -37.1438469458
        0.8210423502        0.6277166168      -39.5186526673
        0.8210423502        0.6424961762      -41.0500907867
        0.8210423502        0.6572757356      -41.8037614786
        0.8210423502        0.6720552950      -41.9329478160
        0.8210423502        0.6868348544      -41.6356359402
        0.8210423502        0.7016144137      -41.1093930260
        0.8210423502        0.7163939731      -40.5171859681
        0.8210423502        0.7311735325      -39.9703582176
        0.8210423502        0.7459530919      -39.5281565748
        0.8210423502        0.7607326513      -39.2088548619
        0.8210423502        0.7755122107      -39.0056885889
        0.8210423502        0.7902917700      -38.9010083238
        0.8210423502        0.8050713294      -38.8744369078
        0.8210423502        0.8198508888      -38.9050932736
        0.8210423502        0.8346304482      -38.9719425092
        0.8210423502        0.8494100076      -39.0569402777
        0.8210423502        0.8641895670      -39.1519256971
        0.8210423502        0.8789691263      -39.2650407136
        0.8210423502        0.8937486857      -39.4201574334
        0.8210423502        0.9085282451      -39.6451894679
        0.8210423502        0.9233078045      -39.9502961863
        0.8210423502        0.9380873639      -40.3017887663
        0.8210423502        0.9528669233      -40.6007065153
        0.8210423502        0.9676464826      -40.6765755285
        0.8210423502        0.9824260420      -40.3056457593
        0.8210423502        0.9972056014      -39.2564389015
        0.8210423502        1.0119851608      -37.3534993586
        0.8210423502        1.0267647202      -34.5381135473
        0.8210423502        1.0415442796      -30.9010574975
        0.8210423502        1.0563238389      -26.6719838110
        0.8210423502        1.0711033983      -22.1686655056
        0.8210423502        1.0858829577      -17.7260844115
        0.8210423502        1.1006625171      -13.6309227478
        0.8210423502        1.1154420765      -10.0801093396
        0.8210423502        1.1302216359       -7.1689855374
        0.8210423502        1.1450011953       -4.9033930031
        0.8210423502        1.1597807546       -3.2248715166
        0.8210423502        1.1745603140       -2.0387498897
        0.8210423502        1.1893398734       -1.2383551288
        0.8210423502        1.2041194328       -0.7222584686
        0.8210423502        1.2188989922       -0.4041938532
        0.8210423502        1.2336785516       -0.2168549584
        0.8210423502        1.2484581109       -0.1114346135
        0.8210423502        1.2632376703       -0.0547898707
        0.8210423502        1.2780172297       -0.0257490413
        0.8210423502        1.2927967891       -0.0115551044
        0.8210423502        1.3075763485       -0.0049471336
        0.8210423502        1.3223559079       -0.0020191533
        0.8210423502        1.3371354672       -0.0007851311
        0.8210423502        1.3519150266       -0.0002906889
        0.8210423502        1.3666945860       -0.0001024172
        0.8210423502        1.3814741454       -0.0000343209
        0.8210423502        1.3962537048       -0.0000109302
        0.8210423502        1.4110332642       -0.0000033064
        0.8210423502        1.4258128235        0.0000000000
        0.8210423502        1.4405923829        0.0000000000
        0.8210423502        1.4553719423        0.0000000000
        0.8210423502        1.4701515017        0.0000000000
        0.8210423502        1.4849310611        0.0000000000
        0.8210423502        1.4997106205        0.0000000000
        0.8210423502        1.5144901798        0.0000000000
        0.8210423502        1.5292697392        0.0000000000
        0.8210423502        1.5440492986        0.0000000000
        0.8210423502        1.5588288580        0.0000000000

        0.8358652238        0.0956524790        0.0000000000
        0.8358652238        0.1104320384        0.0000000000
        0.8358652238        0.1252115978        0.0000000000
        0.8358652238        0.1399911572        0.0000000000
        0.8358652238        0.1547707165        0.0000000000
        0.8358652238        0.1695502759        0.0000000000
        0.8358652238        0.1843298353        0.0000000000
        0.8358652238        0.1991093947        0.0000000000
        0.8358652238        0.2138889541       -0.0000011819
        0.8358652238        0.2286685135       -0.0000038879
        0.8358652238        0.2434480728       -0.0000122681
        0.8358652238        0.2582276322       -0.0000371370
        0.8358652238        0.2730071916       -0.0001078282
        0.8358652238        0.2877867510       -0.0003002105
        0.8358652238        0.3025663104       -0.0008011515
        0.8358652238        0.3173458698       -0.0020483599
        0.8358652238        0.3321254291       -0.0050152663
        0.8358652238        0.3469049885       -0.0117531435
        0.8358652238        0.3616845479       -0.0263478880
        0.8358652238        0.3764641073       -0.0564706221
        0.8358652238        0.3912436667       -0.1156531733
        0.8358652238        0.4060232261       -0.2262485115
        0.8358652238        0.4208027854       -0.4227205319
        0.8358652238        0.4355823448       -0.7545071288
        0.8358652238        0.4503619042       -1.2873714227
        0.8358652238        0.4651414636       -2.1020777044
        0.8358652238        0.4799210230       -3.2894591562
        0.8358652238        0.4947005824       -4.9413395335
        0.8358652238        0.5094801417       -7.1371358843
        0.8358652238        0.5242597011       -9.9264067201
        0.8358652238        0.5390392605      -13.3086841616
        0.8358652238        0.5538188199      -17.2141864085
        0.8358652238        0.5685983793      -21.4919629900
        0.8358652238        0.5833779387      -25.9136047652
        0.8358652238        0.5981574981      -30.1982213493
        0.8358652238        0.6129370574      -34.0571712635
        0.8358652238        0.6277166168      -37.2478374862
        0.8358652238        0.6424961762      -39.6198701663
        0.8358652238        0.6572757356      -41.1388536818
        0.8358652238        0.6720552950      -41.8809148817
        0.8358652238        0.6868348544      -42.0026882479
        0.8358652238        0.7016144137      -41.6987380834
        0.8358652238        0.7163939731      -41.1602048079
        0.8358652238        0.7311735325      -40.5449757922
        0.8358652238        0.7459530919      -39.9638524721
        0.8358652238        0.7607326513      -39.4814244754
        0.8358652238        0.7755122107      -39.1260989297
        0.8358652238        0.7902917700      -38.9020476555
        0.8358652238        0.8050713294      -38.7975595306
        0.8358652238        0.8198508888      -38.7888132648
        0.8358652238        0.8346304482      -38.8425721857
        0.8358652238        0.8494100076      -38.9223080412
        0.8358652238        0.8641895670      -38.9989174945
        0.8358652238        0.8789691263      -39.0623333568
        0.8358652238        0.8937486857      -39.1278162466
        0.8358652238        0.9085282451      -39.2318456183
        0.8358652238        0.9233078045      -39.4157144453
        0.8358652238        0.9380873639      -39.6985750841
        0.8358652238        0.9528669233      -40.0460502277
        0.8358652238        0.9676464826      -40.3457790734
        0.8358652238        0.9824260420      -40.4044908189
        0.8358652238        0.9972056014      -39.9773199489
        0.8358652238        1.0119851608      -38.8272414022
        0.8358652238        1.0267647202      -36.7962534198
        0.8358652238        1.0415442796      -33.8607041944
        0.8358652238        1.0563238389      -30.1481616257
        0.8358652238        1.0711033983      -25.9101539960
        0.8358652238        1.0858829577      -21.4636947704
        0.8358652238        1.1006625171      -17.1244558197
        0.8358652238        1.1154420765      -13.1524637130
        0.8358652238        1.1302216359       -9.7214913124
        0.8358652238        1.1450011953       -6.9128175876
        0.8358652238        1.1597807546       -4.7273083732
        0.8358652238        1.1745603140       -3.1075658002
        0.8358652238        1.1893398734       -1.9626857337
        0.8358652238        1.2041194328       -1.1902520493
        0.8358652238        1.2188989922       -0.6925732121
        0.8358652238        1.2336785516       -0.3863257047
        0.8358652238        1.2484581109       -0.2063826469
        0.8358652238        1.2632376703       -0.1054782257
        0.8358652238        1.2780172297       -0.0515179548
        0.8358652238        1.2927967891       -0.0240228750
        0.8358652238        1.3075763485       -0.0106850472
        0.8358652238        1.3223559079       -0.0045298477
        0.8358652238        1.3371354672       -0.0018292179
        0.8358652238        1.3519150266       -0.0007031870
        0.8358652238        1.3666945860       -0.0002571874
        0.8358652238        1.3814741454       -0.0000894496
        0.8358652238        1.3962537048       -0.0000295652
        0.8358652238        1.4110332642       -0.0000092831
        0.8358652238        1.4258128235       -0.0000027679
        0.8358652238        1.4405923829        0.0000000000
        0.8358652238        1.4553719423        0.0000000000
        0.8358652238        1.4701515017        0.0000000000
        0.8358652238        1.4849310611        0.0000000000
        0.8358652238        1.4997106205        0.0000000000
        0.8358652238        1.5144901798        0.0000000000
        0.8358652238        1.5292697392        0.0000000000
        0.8358652238        1.5440492986        0.0000000000
        0.8358652238        1.5588288580        0.0000000000

        0.8506880974        0.0956524790        0.0000000000
        0.8506880974        0.1104320384        0.0000000000
        0.8506880974        0.1252115978        0.0000000000
        0.8506880974        0.1399911572        0.0000000000
        0.8506880974        0.1547707165        0.0000000000
        0.8506880974        0.1695502759        0.0000000000
        0.8506880974        0.1843298353        0.0000000000
        0.8506880974        0.1991093947        0.0000000000
        0.8506880974        0.2138889541        0.0000000000
        0.8506880974        0.2286685135       -0.0000011873
        0.8506880974        0.2434480728       -0.0000039190
        0.8506880974        0.2582276322       -0.0000124052
        0.8506880974        0.2730071916       -0.0000376512
        0.8506880974        0.2877867510       -0.0001095363
        0.8506880974        0.3025663104       -0.0003053128
        0.8506880974        0.3173458698       -0.0008149290
        0.8506880974        0.3321254291       -0.0020818096
        0.8506880974        0.3469049885       -0.0050868194
        0.8506880974        0.3616845479       -0.0118813627
        0.8506880974        0.3764641073       -0.0265125842
        0.8506880974        0.3912436667       -0.0564958652
        0.8506880974        0.4060232261       -0.1149432858
        0.8506880974        0.4208027854       -0.2233218876
        0.8506880974        0.4355823448       -0.4145912937
        0.8506880974        0.4503619042       -0.7361939748
        0.8506880974        0.4651414636       -1.2520933528
        0.8506880974        0.4799210230       -2.0427873581
        0.8506880974        0.4947005824       -3.2019426007
        0.8506880974        0.5094801417       -4.8280661132
        0.8506880974        0.5242597011       -7.0098263071
        0.8506880974        0.5390392605       -9.8049182632
        0.8506880974        0.5538188199      -13.2151983195
        0.8506880974        0.5685983793      -17.1645855619
        0.8506880974        0.5833779387      -21.4888902768
        0.8506880974        0.5981574981      -25.9457107975
        0.8506880974        0.6129370574      -30.2467750405
        0.8506880974        0.6277166168      -34.1065282272
        0.8506880974        0.6424961762      -37.2936396487
        0.8506880974        0.6572757356      -39.6702990237
        0.8506880974        0.6720552950      -41.2086189261
        0.8506880974        0.6868348544      -41.9817192958
        0.8506880974        0.7016144137      -42.1352013313
        0.8506880974        0.7163939731      -41.8496275645
        0.8506880974        0.7311735325      -41.3052268691
        0.8506880974        0.7459530919      -40.6569552176
        0.8506880974        0.7607326513      -40.0227860340
        0.8506880974        0.7755122107      -39.4827052221
        0.8506880974        0.7902917700      -39.0826677316
        0.8506880974        0.8050713294      -38.8384052150
        0.8506880974        0.8198508888      -38.7378998520
        0.8506880974        0.8346304482      -38.7453971226
        0.8506880974        0.8494100076      -38.8105332052
        0.8506880974        0.8641895670      -38.8829498200
        0.8506880974        0.8789691263      -38.9286094000
        0.8506880974        0.8937486857      -38.9421775807
        0.8506880974        0.9085282451      -38.9506445800
        0.8506880974        0.9233078045      -39.0049077933
        0.8506880974        0.9380873639      -39.1577282966
        0.8506880974        0.9528669233      -39.4302496568
        0.8506880974        0.9676464826      -39.7763093580
        0.8506880974        0.9824260420      -40.0606637386
        0.8506880974        0.9972056014      -40.0672380292
        0.8506880974        1.0119851608      -39.5428431397
        0.8506880974        1.0267647202      -38.2647483545
        0.8506880974        1.0415442796      -36.1073952839
        0.8506880974        1.0563238389      -33.0829220495
        0.8506880974        1.0711033983      -29.3421703454
        0.8506880974        1.0858829577      -25.1396172488
        0.8506880974        1.1006625171      -20.7778371424
        0.8506880974        1.1154420765      -16.5501408227
        0.8506880974        1.1302216359      -12.6956294213
        0.8506880974        1.1450011953       -9.3736236421
        0.8506880974        1.1597807546       -6.6579343637
        0.8506880974        1.1745603140       -4.5470879657
        0.8506880974        1.1893398734       -2.9843685531
        0.8506880974        1.2041194328       -1.8811117187
        0.8506880974        1.2188989922       -1.1378164216
        0.8506880974        1.2336785516       -0.6597927377
        0.8506880974        1.2484581109       -0.3663929098
        0.8506880974        1.2632376703       -0.1946220252
        0.8506880974        1.2780172297       -0.0987768550
        0.8506880974        1.2927967891       -0.0478512024
        0.8506880974        1.3075763485       -0.0221065931
        0.8506880974        1.3223559079       -0.0097323914
        0.8506880974        1.3371354672       -0.0040804887
        0.8506880974        1.3519150266       -0.0016283868
        0.8506880974        1.3666945860       -0.0006182015
        0.8506880974        1.3814741454       -0.0002231717
        0.8506880974        1.3962537048       -0.0000765785
        0.8506880974        1.4110332642       -0.0000249728
        0.8506880974        1.4258128235       -0.0000077397
        0.8506880974        1.4405923829       -0.0000022800
        0.8506880974        1.4553719423        0.0000000000
        0.8506880974        1.4701515017        0.0000000000
        0.8506880974        1.4849310611        0.0000000000
        0.8506880974        1.4997106205        0.0000000000
        0.8506880974        1.5144901798        0.0000000000
        0.8506880974        1.5292697392        0.0000000000
        0.8506880974        1.5440492986        0.0000000000
        0.8506880974        1.5588288580        0.0000000000

        0.8655109710        0.0956524790        0.0000000000
        0.8655109710        0.1104320384        0.0000000000
        0.8655109710        0.1252115978        0.0000000000
        0.8655109710        0.1399911572        0.0000000000
        0.8655109710        0.1547707165        0.0000000000
        0.8655109710        0.1695502759        0.0000000000
        0.8655109710        0.1843298353        0.0000000000
        0.8655109710        0.1991093947        0.0000000000
        0.8655109710        0.2138889541        0.0000000000
        0.8655109710        0.2286685135        0.0000000000
        0.8655109710        0.2434480728       -0.0000011998
        0.8655109710        0.2582276322       -0.0000039721
        0.8655109710        0.2730071916       -0.0000126021
        0.8655109710        0.2877867510       -0.0000383043
        0.8655109710        0.3025663104       -0.0001114842
        0.8655109710        0.3173458698       -0.0003105216
        0.8655109710        0.3321254291       -0.0008272005
        0.8655109710        0.3469049885       -0.0021061280
        0.8655109710        0.3616845479       -0.0051220941
        0.8655109710        0.3764641073       -0.0118931320
        0.8655109710        0.3912436667       -0.0263595577
        0.8655109710        0.4060232261       -0.0557744108
        0.8655109710        0.4208027854       -0.1127273387
        0.8655109710        0.4355823448       -0.2178423890
        0.8655109710        0.4503619042       -0.4030321146
        0.8655109710        0.4651414636       -0.7149278999
        0.8655109710        0.4799210230       -1.2176934288
        0.8655109710        0.4947005824       -1.9938423170
        0.8655109710        0.5094801417       -3.1410525762
        0.8655109710        0.5242597011       -4.7627318061
        0.8655109710        0.5390392605       -6.9509259924
        0.8655109710        0.5538188199       -9.7625844906
        0.8655109710        0.5685983793      -13.1938188330
        0.8655109710        0.5833779387      -17.1600344273
        0.8655109710        0.5981574981      -21.4905077069
        0.8655109710        0.6129370574      -25.9428392532
        0.8655109710        0.6277166168      -30.2364963721
        0.8655109710        0.6424961762      -34.0979794375
        0.8655109710        0.6572757356      -37.3059693022
        0.8655109710        0.6720552950      -39.7248253549
        0.8655109710        0.6868348544      -41.3187628337
        0.8655109710        0.7016144137      -42.1452086207
        0.8655109710        0.7163939731      -42.3318997648
        0.8655109710        0.7311735325      -42.0461682133
        0.8655109710        0.7459530919      -41.4652935193
        0.8655109710        0.7607326513      -40.7538484869
        0.8655109710        0.7755122107      -40.0492530670
        0.8655109710        0.7902917700      -39.4530927751
        0.8655109710        0.8050713294      -39.0254477021
        0.8655109710        0.8198508888      -38.7822463555
        0.8655109710        0.8346304482      -38.6984228374
        0.8655109710        0.8494100076      -38.7192318752
        0.8655109710        0.8641895670      -38.7784946013
        0.8655109710        0.8789691263      -38.8190647236
        0.8655109710        0.8937486857      -38.8101643354
        0.8655109710        0.9085282451      -38.7576324862
        0.8655109710        0.9233078045      -38.7038490565
        0.8655109710        0.9380873639      -38.7138565519
        0.8655109710        0.9528669233      -38.8462378046
        0.8655109710        0.9676464826      -39.1141640262
        0.8655109710        0.9824260420      -39.4509125522
        0.8655109710        0.9972056014      -39.6978874074
        0.8655109710        1.0119851608      -39.6265603707
        0.8655109710        1.0267647202      -38.9909922624
        0.8655109710        1.0415442796      -37.5932609588
        0.8655109710        1.0563238389      -35.3386019940
        0.8655109710        1.0711033983      -32.2625709906
        0.8655109710        1.0858829577      -28.5245297955
        0.8655109710        1.1006625171      -24.3733275426
        0.8655109710        1.1154420765      -20.0977203794
        0.8655109710        1.1302216359      -15.9753261717
        0.8655109710        1.1450011953      -12.2314658109
        0.8655109710        1.1597807546       -9.0148697856
        0.8655109710        1.1745603140       -6.3920954590
        0.8655109710        1.1893398734       -4.3577105104
        0.8655109710        1.2041194328       -2.8541231925
        0.8655109710        1.2188989922       -1.7942111638
        0.8655109710        1.2336785516       -1.0813658796
        0.8655109710        1.2484581109       -0.6240719529
        0.8655109710        1.2632376703       -0.3444440028
        0.8655109710        1.2780172297       -0.1816012398
        0.8655109710        1.2927967891       -0.0913676973
        0.8655109710        1.3075763485       -0.0438299229
        0.8655109710        1.3223559079       -0.0200331682
        0.8655109710        1.3371354672       -0.0087192261
        0.8655109710        1.3519150266       -0.0036119581
        0.8655109710        1.3666945860       -0.0014235244
        0.8655109710        1.3814741454       -0.0005336030
        0.8655109710        1.3962537048       -0.0001902098
        0.8655109710        1.4110332642       -0.0000644844
        0.8655109710        1.4258128235       -0.0000207983
        0.8655109710        1.4405923829       -0.0000063851
        0.8655109710        1.4553719423       -0.0000018672
        0.8655109710        1.4701515017        0.0000000000
        0.8655109710        1.4849310611        0.0000000000
        0.8655109710        1.4997106205        0.0000000000
        0.8655109710        1.5144901798        0.0000000000
        0.8655109710        1.5292697392        0.0000000000
        0.8655109710        1.5440492986        0.0000000000
        0.8655109710        1.5588288580        0.0000000000

        0.8803338446        0.0956524790        0.0000000000
        0.8803338446        0.1104320384        0.0000000000
        0.8803338446        0.1252115978        0.0000000000
        0.8803338446        0.1399911572        0.0000000000
        0.8803338446        0.1547707165        0.0000000000
        0.8803338446        0.1695502759        0.0000000000
        0.8803338446        0.1843298353        0.0000000000
        0.8803338446        0.1991093947        0.0000000000
        0.8803338446        0.2138889541        0.0000000000
        0.8803338446        0.2286685135        0.0000000000
        0.8803338446        0.2434480728        0.0000000000
        0.8803338446        0.2582276322       -0.0000012183
        0.8803338446        0.2730071916       -0.0000040412
        0.8803338446        0.2877867510       -0.0000128317
        0.8803338446        0.3025663104       -0.0000389825
        0.8803338446        0.3173458698       -0.0001132432
        0.8803338446        0.3321254291       -0.0003143700
        0.8803338446        0.3469049885       -0.0008334614
        0.8803338446        0.3616845479       -0.0021092734
        0.8803338446        0.3764641073       -0.0050942738
        0.8803338446        0.3912436667       -0.0117431519
        0.8803338446        0.4060232261       -0.0258506225
        0.8803338446        0.4208027854       -0.0543938218
        0.8803338446        0.4355823448       -0.1095392946
        0.8803338446        0.4503619042       -0.2114239427
        0.8803338446        0.4651414636       -0.3916576070
        0.8803338446        0.4799210230       -0.6971442076
        0.8803338446        0.4947005824       -1.1932258427
        0.8803338446        0.5094801417       -1.9644053489
        0.8803338446        0.5242597011       -3.1103429152
        0.8803338446        0.5390392605       -4.7350341503
        0.8803338446        0.5538188199       -6.9285737382
        0.8803338446        0.5685983793       -9.7436372543
        0.8803338446        0.5833779387      -13.1718605811
        0.8803338446        0.5981574981      -17.1271895334
        0.8803338446        0.6129370574      -21.4427999818
        0.8803338446        0.6277166168      -25.8851440333
        0.8803338446        0.6424961762      -30.1839818323
        0.8803338446        0.6572757356      -34.0724915562
        0.8803338446        0.6720552950      -37.3283318244
        0.8803338446        0.6868348544      -39.8060302700
        0.8803338446        0.7016144137      -41.4536174291
        0.8803338446        0.7163939731      -42.3112215011
        0.8803338446        0.7311735325      -42.4945422909
        0.8803338446        0.7459530919      -42.1695142962
        0.8803338446        0.7607326513      -41.5246656879
        0.8803338446        0.7755122107      -40.7452394707
        0.8803338446        0.7902917700      -39.9904883026
        0.8803338446        0.8050713294      -39.3751019889
        0.8803338446        0.8198508888      -38.9574528974
        0.8803338446        0.8346304482      -38.7384669047
        0.8803338446        0.8494100076      -38.6727997850
        0.8803338446        0.8641895670      -38.6894034765
        0.8803338446        0.8789691263      -38.7152574673
        0.8803338446        0.8937486857      -38.6965094677
        0.8803338446        0.9085282451      -38.6137689324
        0.8803338446        0.9233078045      -38.4891462620
        0.8803338446        0.9380873639      -38.3812128109
        0.8803338446        0.9528669233      -38.3641218010
        0.8803338446        0.9676464826      -38.4923552702
        0.8803338446        0.9824260420      -38.7614559746
        0.8803338446        0.9972056014      -39.0813000673
        0.8803338446        1.0119851608      -39.2763000939
        0.8803338446        1.0267647202      -39.1165366804
        0.8803338446        1.0415442796      -38.3710093735
        0.8803338446        1.0563238389      -36.8658154395
        0.8803338446        1.0711033983      -34.5293986681
        0.8803338446        1.0858829577      -31.4127435466
        0.8803338446        1.1006625171      -27.6808595891
        0.8803338446        1.1154420765      -23.5798763786
        0.8803338446        1.1302216359      -19.3897987012
        0.8803338446        1.1450011953      -15.3755964799
        0.8803338446        1.1597807546      -11.7483096747
        0.8803338446        1.1745603140       -8.6434872619
        0.8803338446        1.1893398734       -6.1181850640
        0.8803338446        1.2041194328       -4.1624517777
        0.8803338446        1.2188989922       -2.7186617901
        0.8803338446        1.2336785516       -1.7024015403
        0.8803338446        1.2484581109       -1.0206325652
        0.8803338446        1.2632376703       -0.5850645430
        0.8803338446        1.2780172297       -0.3202994729
        0.8803338446        1.2927967891       -0.1673023064
        0.8803338446        1.3075763485       -0.0833105507
        0.8803338446        1.3223559079       -0.0395257940
        0.8803338446        1.3371354672       -0.0178578763
        0.8803338446        1.3519150266       -0.0076803562
        0.8803338446        1.3666945860       -0.0031435462
        0.8803338446        1.3814741454       -0.0012243324
        0.8803338446        1.3962537048       -0.0004537899
        0.8803338446        1.4110332642       -0.0001601144
        0.8803338446        1.4258128235       -0.0000538092
        0.8803338446        1.4405923829       -0.0000172346
        0.8803338446        1.4553719423       -0.0000052643
        0.8803338446        1.4701515017       -0.0000015335
        0.8803338446        1.4849310611        0.0000000000
        0.8803338446        1.4997106205        0.0000000000
        0.8803338446        1.5144901798        0.0000000000
        0.8803338446        1.5292697392        0.0000000000
        0.8803338446        1.5440492986        0.0000000000
        0.8803338446        1.5588288580        0.0000000000

        0.8951567182        0.0956524790        0.0000000000
        0.8951567182        0.1104320384        0.0000000000
        0.8951567182        0.1252115978        0.0000000000
        0.8951567182        0.1399911572        0.0000000000
        0.8951567182        0.1547707165        0.0000000000
        0.8951567182        0.1695502759        0.0000000000
        0.8951567182        0.1843298353        0.0000000000
        0.8951567182        0.1991093947        0.0000000000
        0.8951567182        0.2138889541        0.0000000000
        0.8951567182        0.2286685135        0.0000000000
        0.8951567182        0.2434480728        0.0000000000
        0.8951567182        0.2582276322        0.0000000000
        0.8951567182        0.2730071916       -0.0000012419
        0.8951567182        0.2877867510       -0.0000041168
        0.8951567182        0.3025663104       -0.0000130455
        0.8951567182        0.3173458698       -0.0000394949
        0.8951567182        0.3321254291       -0.0001141717
        0.8951567182        0.3469049885       -0.0003149933
        0.8951567182        0.3616845479       -0.0008292058
        0.8951567182        0.3764641073       -0.0020830059
        0.8951567182        0.3912436667       -0.0049958503
        0.8951567182        0.4060232261       -0.0114503688
        0.8951567182        0.4208027854       -0.0251107632
        0.8951567182        0.4355823448       -0.0527642080
        0.8951567182        0.4503619042       -0.1063763660
        0.8951567182        0.4651414636       -0.2059924687
        0.8951567182        0.4799210230       -0.3834010665
        0.8951567182        0.4947005824       -0.6860367462
        0.8951567182        0.5094801417       -1.1799473962
        0.8951567182        0.5242597011       -1.9499909059
        0.8951567182        0.5390392605       -3.0951511729
        0.8951567182        0.5538188199       -4.7174054120
        0.8951567182        0.5685983793       -6.9041113812
        0.8951567182        0.5833779387       -9.7061211541
        0.8951567182        0.5981574981      -13.1160560186
        0.8951567182        0.6129370574      -17.0525542971
        0.8951567182        0.6277166168      -21.3561613005
        0.8951567182        0.6424961762      -25.8005532189
        0.8951567182        0.6572757356      -30.1191645915
        0.8951567182        0.6720552950      -34.0428866954
        0.8951567182        0.6868348544      -37.3408231887
        0.8951567182        0.7016144137      -39.8547440662
        0.8951567182        0.7163939731      -41.5196899836
        0.8951567182        0.7311735325      -42.3674494763
        0.8951567182        0.7459530919      -42.5142867342
        0.8951567182        0.7607326513      -42.1371432811
        0.8951567182        0.7755122107      -41.4429476862
        0.8951567182        0.7902917700      -40.6351422134
        0.8951567182        0.8050713294      -39.8820689137
        0.8951567182        0.8198508888      -39.2933898854
        0.8951567182        0.8346304482      -38.9106832739
        0.8951567182        0.8494100076      -38.7145881147
        0.8951567182        0.8641895670      -38.6448254220
        0.8951567182        0.8789691263      -38.6254552650
        0.8951567182        0.8937486857      -38.5885280257
        0.8951567182        0.9085282451      -38.4927698834
        0.8951567182        0.9233078045      -38.3356947954
        0.8951567182        0.9380873639      -38.1561180135
        0.8951567182        0.9528669233      -38.0227513126
        0.8951567182        0.9676464826      -38.0074906307
        0.8951567182        0.9824260420      -38.1491407409
        0.8951567182        0.9972056014      -38.4200884674
        0.8951567182        1.0119851608      -38.7098506336
        0.8951567182        1.0267647202      -38.8341666506
        0.8951567182        1.0415442796      -38.5691756529
        0.8951567182        1.0563238389      -37.7015449854
        0.8951567182        1.0711033983      -36.0803643135
        0.8951567182        1.0858829577      -33.6562545812
        0.8951567182        1.1006625171      -30.4970107484
        0.8951567182        1.1154420765      -26.7759853397
        0.8951567182        1.1302216359      -22.7374584216
        0.8951567182        1.1450011953      -18.6498340867
        0.8951567182        1.1597807546      -14.7600629268
        0.8951567182        1.1745603140      -11.2602093261
        0.8951567182        1.1893398734       -8.2711491799
        0.8951567182        1.2041194328       -5.8422640989
        0.8951567182        1.2188989922       -3.9623617215
        0.8951567182        1.2336785516       -2.5763969353
        0.8951567182        1.2484581109       -1.6036315508
        0.8951567182        1.2632376703       -0.9542087228
        0.8951567182        1.2780172297       -0.5421727374
        0.8951567182        1.2927967891       -0.2938983134
        0.8951567182        1.3075763485       -0.1518874611
        0.8951567182        1.3223559079       -0.0747972760
        0.8951567182        1.3371354672       -0.0350850451
        0.8951567182        1.3519150266       -0.0156718575
        0.8951567182        1.3666945860       -0.0066655326
        0.8951567182        1.3814741454       -0.0026995896
        0.8951567182        1.3962537048       -0.0010414196
        0.8951567182        1.4110332642       -0.0003828409
        0.8951567182        1.4258128235       -0.0001341896
        0.8951567182        1.4405923829       -0.0000448691
        0.8951567182        1.4553719423       -0.0000143167
        0.8951567182        1.4701515017       -0.0000043582
        0.8951567182        1.4849310611       -0.0000012655
        0.8951567182        1.4997106205        0.0000000000
        0.8951567182        1.5144901798        0.0000000000
        0.8951567182        1.5292697392        0.0000000000
        0.8951567182        1.5440492986        0.0000000000
        0.8951567182        1.5588288580        0.0000000000

        0.9099795918        0.0956524790        0.0000000000
        0.9099795918        0.1104320384        0.0000000000
        0.9099795918        0.1252115978        0.0000000000
        0.9099795918        0.1399911572        0.0000000000
        0.9099795918        0.1547707165        0.0000000000
        0.9099795918        0.1695502759        0.0000000000
        0.9099795918        0.1843298353        0.0000000000
        0.9099795918        0.1991093947        0.0000000000
        0.9099795918        0.2138889541        0.0000000000
        0.9099795918        0.2286685135        0.0000000000
        0.9099795918        0.2434480728        0.0000000000
        0.9099795918        0.2582276322        0.0000000000
        0.9099795918        0.2730071916        0.0000000000
        0.9099795918        0.2877867510       -0.0000012632
        0.9099795918        0.3025663104       -0.0000041733
        0.9099795918        0.3173458698       -0.0000131590
        0.9099795918        0.3321254291       -0.0000395897
        0.9099795918        0.3469049885       -0.0001136228
        0.9099795918        0.3616845479       -0.0003111162
        0.9099795918        0.3764641073       -0.0008131827
        0.9099795918        0.3912436667       -0.0020307598
        0.9099795918        0.4060232261       -0.0048514131
        0.9099795918        0.4208027854       -0.0111024000
        0.9099795918        0.4355823448       -0.0243712932
        0.9099795918        0.4503619042       -0.0513701425
        0.9099795918        0.4651414636       -0.1040372666
        0.9099795918        0.4799210230       -0.2024827310
        0.9099795918        0.4947005824       -0.3786304080
        0.9099795918        0.5094801417       -0.6799600490
        0.9099795918        0.5242597011       -1.1721768866
        0.9099795918        0.5390392605       -1.9391359074
        0.9099795918        0.5538188199       -3.0782086286
        0.9099795918        0.5685983793       -4.6897539437
        0.9099795918        0.5833779387       -6.8605463732
        0.9099795918        0.5981574981       -9.6428245041
        0.9099795918        0.6129370574      -13.0327084816
        0.9099795918        0.6277166168      -16.9534691976
        0.9099795918        0.6424961762      -21.2496439288
        0.9099795918        0.6572757356      -25.6964959461
        0.9099795918        0.6720552950      -30.0256744503
        0.9099795918        0.6868348544      -33.9631071392
        0.9099795918        0.7016144137      -37.2710410888
        0.9099795918        0.7163939731      -39.7846357557
        0.9099795918        0.7311735325      -41.4352792406
        0.9099795918        0.7459530919      -42.2566968451
        0.9099795918        0.7607326513      -42.3737917546
        0.9099795918        0.7755122107      -41.9766801688
        0.9099795918        0.7902917700      -41.2841618513
        0.9099795918        0.8050713294      -40.5032352583
        0.9099795918        0.8198508888      -39.7938335458
        0.9099795918        0.8346304482      -39.2480582174
        0.9099795918        0.8494100076      -38.8886987971
        0.9099795918        0.8641895670      -38.6844364188
        0.9099795918        0.8789691263      -38.5736795139
        0.9099795918        0.8937486857      -38.4888607325
        0.9099795918        0.9085282451      -38.3767261338
        0.9099795918        0.9233078045      -38.2131448439
        0.9099795918        0.9380873639      -38.0107597549
        0.9099795918        0.9528669233      -37.8162534175
        0.9099795918        0.9676464826      -37.6946908992
        0.9099795918        0.9824260420      -37.7025354455
        0.9099795918        0.9972056014      -37.8563524370
        0.9099795918        1.0119851608      -38.1076548131
        0.9099795918        1.0267647202      -38.3338989639
        0.9099795918        1.0415442796      -38.3513963904
        0.9099795918        1.0563238389      -37.9492453228
        0.9099795918        1.0711033983      -36.9363369957
        0.9099795918        1.0858829577      -35.1883944695
        0.9099795918        1.1006625171      -32.6810050079
        0.9099795918        1.1154420765      -29.4987169964
        0.9099795918        1.1302216359      -25.8183534335
        0.9099795918        1.1450011953      -21.8733717144
        0.9099795918        1.1597807546      -17.9113203665
        0.9099795918        1.1745603140      -14.1560674651
        0.9099795918        1.1893398734      -10.7817853385
        0.9099795918        1.2041194328       -7.9002012961
        0.9099795918        1.2188989922       -5.5592491479
        0.9099795918        1.2336785516       -3.7503567304
        0.9099795918        1.2484581109       -2.4217281466
        0.9099795918        1.2632376703       -1.4948541803
        0.9099795918        1.2780172297       -0.8811221458
        0.9099795918        1.2927967891       -0.4955544282
        0.9099795918        1.3075763485       -0.2657727921
        0.9099795918        1.3223559079       -0.1358665200
        0.9099795918        1.3371354672       -0.0661879002
        0.9099795918        1.3519150266       -0.0307222905
        0.9099795918        1.3666945860       -0.0135879069
        0.9099795918        1.3814741454       -0.0057275205
        0.9099795918        1.3962537048       -0.0023017219
        0.9099795918        1.4110332642       -0.0008822791
        0.9099795918        1.4258128235       -0.0003227031
        0.9099795918        1.4405923829       -0.0001126505
        0.9099795918        1.4553719423       -0.0000375268
        0.9099795918        1.4701515017       -0.0000119228
        0.9099795918        1.4849310611       -0.0000036100
        0.9099795918        1.4997106205       -0.0000010398
        0.9099795918        1.5144901798        0.0000000000
        0.9099795918        1.5292697392        0.0000000000
        0.9099795918        1.5440492986        0.0000000000
        0.9099795918        1.5588288580        0.0000000000

        0.9248024654        0.0956524790        0.0000000000
        0.9248024654        0.1104320384        0.0000000000
        0.9248024654        0.1252115978        0.0000000000
        0.9248024654        0.1399911572        0.0000000000
        0.9248024654        0.1547707165        0.0000000000
        0.9248024654        0.1695502759        0.0000000000
        0.9248024654        0.1843298353        0.0000000000
        0.9248024654        0.1991093947        0.0000000000
        0.9248024654        0.2138889541        0.0000000000
        0.9248024654        0.2286685135        0.0000000000
        0.9248024654        0.2434480728        0.0000000000
        0.9248024654        0.2582276322        0.0000000000
        0.9248024654        0.2730071916        0.0000000000
        0.9248024654        0.2877867510        0.0000000000
        0.9248024654        0.3025663104       -0.0000012746
        0.9248024654        0.3173458698       -0.0000041843
        0.9248024654        0.3321254291       -0.0000130983
        0.9248024654        0.3469049885       -0.0000391070
        0.9248024654        0.3616845479       -0.0001114252
        0.9248024654        0.3764641073       -0.0003032713
        0.9248024654        0.3912436667       -0.0007894657
        0.9248024654        0.4060232261       -0.0019682829
        0.9248024654        0.4208027854       -0.0047060860
        0.9248024654        0.4355823448       -0.0108017649
        0.9248024654        0.4503619042       -0.0238150289
        0.9248024654        0.4651414636       -0.0504413342
        0.9248024654        0.4799210230       -0.1026106369
        0.9248024654        0.4947005824       -0.2003856964
        0.9248024654        0.5094801417       -0.3754906354
        0.9248024654        0.5242597011       -0.6749012479
        0.9248024654        0.5390392605       -1.1634311823
        0.9248024654        0.5538188199       -1.9237858789
        0.9248024654        0.5685983793       -3.0523323909
        0.9248024654        0.5833779387       -4.6491029507
        0.9248024654        0.5981574981       -6.8015620524
        0.9248024654        0.6129370574       -9.5635118576
        0.9248024654        0.6277166168      -12.9328900827
        0.9248024654        0.6424961762      -16.8342988146
        0.9248024654        0.6572757356      -21.1127228746
        0.9248024654        0.6720552950      -25.5431380932
        0.9248024654        0.6868348544      -29.8566403576
        0.9248024654        0.7016144137      -33.7787182136
        0.9248024654        0.7163939731      -37.0714824845
        0.9248024654        0.7311735325      -39.5706537934
        0.9248024654        0.7459530919      -41.2098234273
        0.9248024654        0.7607326513      -42.0274458911
        0.9248024654        0.7755122107      -42.1549101231
        0.9248024654        0.7902917700      -41.7871173862
        0.9248024654        0.8050713294      -41.1411869203
        0.9248024654        0.8198508888      -40.4134811944
        0.9248024654        0.8346304482      -39.7470114871
        0.9248024654        0.8494100076      -39.2177148321
        0.9248024654        0.8641895670      -38.8401935977
        0.9248024654        0.8789691263      -38.5861795039
        0.9248024654        0.8937486857      -38.4066870456
        0.9248024654        0.9085282451      -38.2516100356
        0.9248024654        0.9233078045      -38.0846052625
        0.9248024654        0.9380873639      -37.8929805805
        0.9248024654        0.9528669233      -37.6916407925
        0.9248024654        0.9676464826      -37.5190589489
        0.9248024654        0.9824260420      -37.4237441958
        0.9248024654        0.9972056014      -37.4422754326
        0.9248024654        1.0119851608      -37.5738294000
        0.9248024654        1.0267647202      -37.7595710444
        0.9248024654        1.0415442796      -37.8761984114
        0.9248024654        1.0563238389      -37.7497887164
        0.9248024654        1.0711033983      -37.1891811188
        0.9248024654        1.0858829577      -36.0301324900
        0.9248024654        1.1006625171      -34.1763528672
        0.9248024654        1.1154420765      -31.6242595942
        0.9248024654        1.1302216359      -28.4648328875
        0.9248024654        1.1450011953      -24.8648290375
        0.9248024654        1.1597807546      -21.0359629944
        0.9248024654        1.1745603140      -17.2016921667
        0.9248024654        1.1893398734      -13.5680486059
        0.9248024654        1.2041194328      -10.3011912048
        0.9248024654        1.2188989922       -7.5126353552
        0.9248024654        1.2336785516       -5.2531769565
        0.9248024654        1.2484581109       -3.5163169614
        0.9248024654        1.2632376703       -2.2503032634
        0.9248024654        1.2780172297       -1.3755151873
        0.9248024654        1.2927967891       -0.8025236002
        0.9248024654        1.3075763485       -0.4466872911
        0.9248024654        1.3223559079       -0.2371151056
        0.9248024654        1.3371354672       -0.1200179157
        0.9248024654        1.3519150266       -0.0579231645
        0.9248024654        1.3666945860       -0.0266583991
        0.9248024654        1.3814741454       -0.0117032434
        0.9248024654        1.3962537048       -0.0049024417
        0.9248024654        1.4110332642       -0.0019600929
        0.9248024654        1.4258128235       -0.0007480702
        0.9248024654        1.4405923829       -0.0002724695
        0.9248024654        1.4553719423       -0.0000946577
        0.9248024654        1.4701515017       -0.0000313380
        0.9248024654        1.4849310611       -0.0000098777
        0.9248024654        1.4997106205       -0.0000029605
        0.9248024654        1.5144901798        0.0000000000
        0.9248024654        1.5292697392        0.0000000000
        0.9248024654        1.5440492986        0.0000000000
        0.9248024654        1.5588288580        0.0000000000

        0.9396253390        0.0956524790        0.0000000000
        0.9396253390        0.1104320384        0.0000000000
        0.9396253390        0.1252115978        0.0000000000
        0.9396253390        0.1399911572        0.0000000000
        0.9396253390        0.1547707165        0.0000000000
        0.9396253390        0.1695502759        0.0000000000
        0.9396253390        0.1843298353        0.0000000000
        0.9396253390        0.1991093947        0.0000000000
        0.9396253390        0.2138889541        0.0000000000
        0.9396253390        0.2286685135        0.0000000000
        0.9396253390        0.2434480728        0.0000000000
        0.9396253390        0.2582276322        0.0000000000
        0.9396253390        0.2730071916        0.0000000000
        0.9396253390        0.2877867510        0.0000000000
        0.9396253390        0.3025663104        0.0000000000
        0.9396253390        0.3173458698       -0.0000012692
        0.9396253390        0.3321254291       -0.0000041342
        0.9396253390        0.3469049885       -0.0000128463
        0.9396253390        0.3616845479       -0.0000381177
        0.9396253390        0.3764641073       -0.0001081536
        0.9396253390        0.3912436667       -0.0002938448
        0.9396253390        0.4060232261       -0.0007654668
        0.9396253390        0.4208027854       -0.0019138227
        0.9396253390        0.4355823448       -0.0045950564
        0.9396253390        0.4503619042       -0.0105958695
        0.9396253390        0.4651414636       -0.0234594214
        0.9396253390        0.4799210230       -0.0498450005
        0.9396253390        0.4947005824       -0.1015859110
        0.9396253390        0.5094801417       -0.1985181121
        0.9396253390        0.5242597011       -0.3719349792
        0.9396253390        0.5390392605       -0.6681563311
        0.9396253390        0.5538188199       -1.1512017734
        0.9396253390        0.5685983793       -1.9030327774
        0.9396253390        0.5833779387       -3.0195042071
        0.9396253390        0.5981574981       -4.6003914410
        0.9396253390        0.6129370574       -6.7329701817
        0.9396253390        0.6277166168       -9.4706879355
        0.9396253390        0.6424961762      -12.8110096796
        0.9396253390        0.6572757356      -16.6785079770
        0.9396253390        0.6720552950      -20.9194797565
        0.9396253390        0.6868348544      -25.3121449572
        0.9396253390        0.7016144137      -29.5923596409
        0.9396253390        0.7163939731      -33.4904274592
        0.9396253390        0.7311735325      -36.7717701508
        0.9396253390        0.7459530919      -39.2735003797
        0.9396253390        0.7607326513      -40.9295977947
        0.9396253390        0.7755122107      -41.7787118274
        0.9396253390        0.7902917700      -41.9511846874
        0.9396253390        0.8050713294      -41.6368453933
        0.9396253390        0.8198508888      -41.0418028315
        0.9396253390        0.8346304482      -40.3473522031
        0.9396253390        0.8494100076      -39.6832697961
        0.9396253390        0.8641895670      -39.1207911261
        0.9396253390        0.8789691263      -38.6816883796
        0.9396253390        0.8937486857      -38.3546643388
        0.9396253390        0.9085282451      -38.1111306747
        0.9396253390        0.9233078045      -37.9171232957
        0.9396253390        0.9380873639      -37.7423582057
        0.9396253390        0.9528669233      -37.5683624918
        0.9396253390        0.9676464826      -37.3952662394
        0.9396253390        0.9824260420      -37.2436079089
        0.9396253390        0.9972056014      -37.1465172249
        0.9396253390        1.0119851608      -37.1307736018
        0.9396253390        1.0267647202      -37.1915148592
        0.9396253390        1.0415442796      -37.2710416509
        0.9396253390        1.0563238389      -37.2530435375
        0.9396253390        1.0711033983      -36.9781235426
        0.9396253390        1.0858829577      -36.2772125180
        0.9396253390        1.1006625171      -35.0114637475
        0.9396253390        1.1154420765      -33.1050151327
        0.9396253390        1.1302216359      -30.5615084941
        0.9396253390        1.1450011953      -27.4630777702
        0.9396253390        1.1597807546      -23.9564649188
        0.9396253390        1.1745603140      -20.2320434332
        0.9396253390        1.1893398734      -16.4992452090
        0.9396253390        1.2041194328      -12.9600557380
        0.9396253390        1.2188989922       -9.7831116929
        0.9396253390        1.2336785516       -7.0831489110
        0.9396253390        1.2484581109       -4.9110244933
        0.9396253390        1.2632376703       -3.2568096695
        0.9396253390        1.2780172297       -2.0639693665
        0.9396253390        1.2927967891       -1.2491918529
        0.9396253390        1.3075763485       -0.7217364667
        0.9396253390        1.3223559079       -0.3979525702
        0.9396253390        1.3371354672       -0.2093794804
        0.9396253390        1.3519150266       -0.1051234596
        0.9396253390        1.3666945860       -0.0503727045
        0.9396253390        1.3814741454       -0.0230417209
        0.9396253390        1.3962537048       -0.0100631035
        0.9396253390        1.4110332642       -0.0041960727
        0.9396253390        1.4258128235       -0.0016700151
        0.9396253390        1.4405923829       -0.0006340056
        0.9396253390        1.4553719423       -0.0002293905
        0.9396253390        1.4701515017       -0.0000790209
        0.9396253390        1.4849310611       -0.0000258971
        0.9396253390        1.4997106205       -0.0000080696
        0.9396253390        1.5144901798       -0.0000023912
        0.9396253390        1.5292697392        0.0000000000
        0.9396253390        1.5440492986        0.0000000000
        0.9396253390        1.5588288580        0.0000000000

        0.9544482126        0.0956524790        0.0000000000
        0.9544482126        0.1104320384        0.0000000000
        0.9544482126        0.1252115978        0.0000000000
        0.9544482126        0.1399911572        0.0000000000
        0.9544482126        0.1547707165        0.0000000000
        0.9544482126        0.1695502759        0.0000000000
        0.9544482126        0.1843298353        0.0000000000
        0.9544482126        0.1991093947        0.0000000000
        0.9544482126        0.2138889541        0.0000000000
        0.9544482126        0.2286685135        0.0000000000
        0.9544482126        0.2434480728        0.0000000000
        0.9544482126        0.2582276322        0.0000000000
        0.9544482126        0.2730071916        0.0000000000
        0.9544482126        0.2877867510        0.0000000000
        0.9544482126        0.3025663104        0.0000000000
        0.9544482126        0.3173458698        0.0000000000
        0.9544482126        0.3321254291       -0.0000012449
        0.9544482126        0.3469049885       -0.0000040296
        0.9544482126        0.3616845479       -0.0000124666
        0.9544482126        0.3764641073       -0.0000369224
        0.9544482126        0.3912436667       -0.0001048231
        0.9544482126        0.4060232261       -0.0002855578
        0.9544482126        0.4208027854       -0.0007468645
        0.9544482126        0.4355823448       -0.0018755780
        0.9544482126        0.4503619042       -0.0045210776
        0.9544482126        0.4651414636       -0.0104554985
        0.9544482126        0.4799210230       -0.0231859900
        0.9544482126        0.4947005824       -0.0492871709
        0.9544482126        0.5094801417       -0.1004194439
        0.9544482126        0.5242597011       -0.1961194845
        0.9544482126        0.5390392605       -0.3672413492
        0.9544482126        0.5538188199       -0.6595486118
        0.9544482126        0.5685983793       -1.1364224327
        0.9544482126        0.5833779387       -1.8790870678
        0.9544482126        0.5981574981       -2.9824471336
        0.9544482126        0.6129370574       -4.5449648360
        0.9544482126        0.6277166168       -6.6522750538
        0.9544482126        0.6424961762       -9.3563673081
        0.9544482126        0.6572757356      -12.6545188342
        0.9544482126        0.6720552950      -16.4736705048
        0.9544482126        0.6868348544      -20.6656455019
        0.9544482126        0.7016144137      -25.0163873331
        0.9544482126        0.7163939731      -29.2691395492
        0.9544482126        0.7311735325      -33.1584572651
        0.9544482126        0.7459530919      -36.4496854740
        0.9544482126        0.7607326513      -38.9767231346
        0.9544482126        0.7755122107      -40.6694318091
        0.9544482126        0.7902917700      -41.5622904669
        0.9544482126        0.8050713294      -41.7798746666
        0.9544482126        0.8198508888      -41.5025466261
        0.9544482126        0.8346304482      -40.9238491588
        0.9544482126        0.8494100076      -40.2142011835
        0.9544482126        0.8641895670      -39.5009576987
        0.9544482126        0.8789691263      -38.8655188055
        0.9544482126        0.8937486857      -38.3502920689
        0.9544482126        0.9085282451      -37.9668307550
        0.9544482126        0.9233078045      -37.7012225967
        0.9544482126        0.9380873639      -37.5191318635
        0.9544482126        0.9528669233      -37.3754448753
        0.9544482126        0.9676464826      -37.2301001595
        0.9544482126        0.9824260420      -37.0649687142
        0.9544482126        0.9972056014      -36.8920697055
        0.9544482126        1.0119851608      -36.7453519686
        0.9544482126        1.0267647202      -36.6565302404
        0.9544482126        1.0415442796      -36.6250163992
        0.9544482126        1.0563238389      -36.5965043557
        0.9544482126        1.0711033983      -36.4611499075
        0.9544482126        1.0858829577      -36.0727584460
        0.9544482126        1.1006625171      -35.2808550943
        0.9544482126        1.1154420765      -33.9634948565
        0.9544482126        1.1302216359      -32.0516079122
        0.9544482126        1.1450011953      -29.5420882172
        0.9544482126        1.1597807546      -26.5013246095
        0.9544482126        1.1745603140      -23.0607731809
        0.9544482126        1.1893398734      -19.4036639740
        0.9544482126        1.2041194328      -15.7414646039
        0.9544482126        1.2188989922      -12.2822507747
        0.9544482126        1.2336785516       -9.1981641625
        0.9544482126        1.2484581109       -6.6013162064
        0.9544482126        1.2632376703       -4.5347493958
        0.9544482126        1.2780172297       -2.9791515269
        0.9544482126        1.2927967891       -1.8705776919
        0.9544482126        1.3075763485       -1.1220542213
        0.9544482126        1.3223559079       -0.6428248123
        0.9544482126        1.3371354672       -0.3516959605
        0.9544482126        1.3519150266       -0.1837598661
        0.9544482126        1.3666945860       -0.0917031371
        0.9544482126        1.3814741454       -0.0437112238
        0.9544482126        1.3962537048       -0.0198989671
        0.9544482126        1.4110332642       -0.0086483538
        0.9544482126        1.4258128235       -0.0035859648
        0.9544482126        1.4405923829       -0.0014172589
        0.9544482126        1.4553719423       -0.0005333807
        0.9544482126        1.4701515017       -0.0001909977
        0.9544482126        1.4849310611       -0.0000650554
        0.9544482126        1.4997106205       -0.0000210816
        0.9544482126        1.5144901798       -0.0000065060
        0.9544482126        1.5292697392       -0.0000019155
        0.9544482126        1.5440492986        0.0000000000
        0.9544482126        1.5588288580        0.0000000000

        0.9692710862        0.0956524790        0.0000000000
        0.9692710862        0.1104320384        0.0000000000
        0.9692710862        0.1252115978        0.0000000000
        0.9692710862        0.1399911572        0.0000000000
        0.9692710862        0.1547707165        0.0000000000
        0.9692710862        0.1695502759        0.0000000000
        0.9692710862        0.1843298353        0.0000000000
        0.9692710862        0.1991093947        0.0000000000
        0.9692710862        0.2138889541        0.0000000000
        0.9692710862        0.2286685135        0.0000000000
        0.9692710862        0.2434480728        0.0000000000
        0.9692710862        0.2582276322        0.0000000000
        0.9692710862        0.2730071916        0.0000000000
        0.9692710862        0.2877867510        0.0000000000
        0.9692710862        0.3025663104        0.0000000000
        0.9692710862        0.3173458698        0.0000000000
        0.9692710862        0.3321254291        0.0000000000
        0.9692710862        0.3469049885       -0.0000012081
        0.9692710862        0.3616845479       -0.0000039022
        0.9692710862        0.3764641073       -0.0000120786
        0.9692710862        0.3912436667       -0.0000358635
        0.9692710862        0.4060232261       -0.0001022077
        0.9692710862        0.4208027854       -0.0002796038
        0.9692710862        0.4355823448       -0.0007340078
        0.9692710862        0.4503619042       -0.0018481413
        0.9692710862        0.4651414636       -0.0044609873
        0.9692710862        0.4799210230       -0.0103191282
        0.9692710862        0.4947005824       -0.0228732348
        0.9692710862        0.5094801417       -0.0485886404
        0.9692710862        0.5242597011       -0.0989406075
        0.9692710862        0.5390392605       -0.1931857083
        0.9692710862        0.5538188199       -0.3617826501
        0.9692710862        0.5685983793       -0.6499389098
        0.9692710862        0.5833779387       -1.1202162266
        0.9692710862        0.5981574981       -1.8526001874
        0.9692710862        0.6129370574       -2.9402288046
        0.9692710862        0.6277166168       -4.4794294294
        0.9692710862        0.6424961762       -6.5540126501
        0.9692710862        0.6572757356       -9.2156932762
        0.9692710862        0.6720552950      -12.4643788058
        0.9692710862        0.6868348544      -16.2330733978
        0.9692710862        0.7016144137      -20.3818791562
        0.9692710862        0.7163939731      -24.7042886992
        0.9692710862        0.7311735325      -28.9471516853
        0.9692710862        0.7459530919      -32.8433692585
        0.9692710862        0.7607326513      -36.1530154535
        0.9692710862        0.7755122107      -38.7043577159
        0.9692710862        0.7902917700      -40.4231912620
        0.9692710862        0.8050713294      -41.3402461417
        0.9692710862        0.8198508888      -41.5736608485
        0.9692710862        0.8346304482      -41.2937764723
        0.9692710862        0.8494100076      -40.6845344339
        0.9692710862        0.8641895670      -39.9146078355
        0.9692710862        0.8789691263      -39.1229026054
        0.9692710862        0.8937486857      -38.4137018988
        0.9692710862        0.9085282451      -37.8534724365
        0.9692710862        0.9233078045      -37.4659783494
        0.9692710862        0.9380873639      -37.2300709183
        0.9692710862        0.9528669233      -37.0880329700
        0.9692710862        0.9676464826      -36.9678233569
        0.9692710862        0.9824260420      -36.8128169850
        0.9692710862        0.9972056014      -36.6050822563
        0.9692710862        1.0119851608      -36.3691637571
        0.9692710862        1.0267647202      -36.1529875480
        0.9692710862        1.0415442796      -35.9948293490
        0.9692710862        1.0563238389      -35.8924180662
        0.9692710862        1.0711033983      -35.7880757076
        0.9692710862        1.0858829577      -35.5744875122
        0.9692710862        1.1006625171      -35.1157524734
        0.9692710862        1.1154420765      -34.2738756412
        0.9692710862        1.1302216359      -32.9332658002
        0.9692710862        1.1450011953      -31.0211718159
        0.9692710862        1.1597807546      -28.5246851299
        0.9692710862        1.1745603140      -25.5027667841
        0.9692710862        1.1893398734      -22.0879456835
        0.9692710862        1.2041194328      -18.4721495339
        0.9692710862        1.2188989922      -14.8765157311
        0.9692710862        1.2336785516      -11.5126504909
        0.9692710862        1.2484581109       -8.5472136930
        0.9692710862        1.2632376703       -6.0800801451
        0.9692710862        1.2780172297       -4.1402385684
        0.9692710862        1.2927967891       -2.6969662265
        0.9692710862        1.3075763485       -1.6797861752
        0.9692710862        1.3223559079       -1.0000860970
        0.9692710862        1.3371354672       -0.5690757204
        0.9692710862        1.3519150266       -0.3094816556
        0.9692710862        1.3666945860       -0.1608447392
        0.9692710862        1.3814741454       -0.0798725555
        0.9692710862        1.3962537048       -0.0378799666
        0.9692710862        1.4110332642       -0.0171443372
        0.9692710862        1.4258128235       -0.0073979964
        0.9692710862        1.4405923829       -0.0030405658
        0.9692710862        1.4553719423       -0.0011893140
        0.9692710862        1.4701515017       -0.0004425895
        0.9692710862        1.4849310611       -0.0001567557
        0.9692710862        1.4997106205       -0.0000528946
        0.9692710862        1.5144901798       -0.0000170315
        0.9692710862        1.5292697392       -0.0000052431
        0.9692710862        1.5440492986       -0.0000015440
        0.9692710862        1.5588288580        0.0000000000

        0.9840939598        0.0956524790        0.0000000000
        0.9840939598        0.1104320384        0.0000000000
        0.9840939598        0.1252115978        0.0000000000
        0.9840939598        0.1399911572        0.0000000000
        0.9840939598        0.1547707165        0.0000000000
        0.9840939598        0.1695502759        0.0000000000
        0.9840939598        0.1843298353        0.0000000000
        0.9840939598        0.1991093947        0.0000000000
        0.9840939598        0.2138889541        0.0000000000
        0.9840939598        0.2286685135        0.0000000000
        0.9840939598        0.2434480728        0.0000000000
        0.9840939598        0.2582276322        0.0000000000
        0.9840939598        0.2730071916        0.0000000000
        0.9840939598        0.2877867510        0.0000000000
        0.9840939598        0.3025663104        0.0000000000
        0.9840939598        0.3173458698        0.0000000000
        0.9840939598        0.3321254291        0.0000000000
        0.9840939598        0.3469049885        0.0000000000
        0.9840939598        0.3616845479       -0.0000011694
        0.9840939598        0.3764641073       -0.0000037878
        0.9840939598        0.3912436667       -0.0000117687
        0.9840939598        0.4060232261       -0.0000350851
        0.9840939598        0.4208027854       -0.0001003372
        0.9840939598        0.4355823448       -0.0002751389
        0.9840939598        0.4503619042       -0.0007230774
        0.9840939598        0.4651414636       -0.0018206629
        0.9840939598        0.4799210230       -0.0043919293
        0.9840939598        0.4947005824       -0.0101513730
        0.9840939598        0.5094801417       -0.0224882797
        0.9840939598        0.5242597011       -0.0477615889
        0.9840939598        0.5390392605       -0.0972735894
        0.9840939598        0.5538188199       -0.1900042237
        0.9840939598        0.5685983793       -0.3559606917
        0.9840939598        0.5833779387       -0.6396029532
        0.9840939598        0.5981574981       -1.1022974216
        0.9840939598        0.6129370574       -1.8223018260
        0.9840939598        0.6277166168       -2.8906674871
        0.9840939598        0.6424961762       -4.4019158288
        0.9840939598        0.6572757356       -6.4394547333
        0.9840939598        0.6720552950       -9.0571877684
        0.9840939598        0.6868348544      -12.2601934074
        0.9840939598        0.7016144137      -15.9883972652
        0.9840939598        0.7163939731      -20.1077824651
        0.9840939598        0.7311735325      -24.4137745278
        0.9840939598        0.7459530919      -28.6503157031
        0.9840939598        0.7607326513      -32.5447313001
        0.9840939598        0.7755122107      -35.8526406509
        0.9840939598        0.7902917700      -38.4011157369
        0.9840939598        0.8050713294      -40.1162291580
        0.9840939598        0.8198508888      -41.0261197556
        0.9840939598        0.8346304482      -41.2411624415
        0.9840939598        0.8494100076      -40.9223870625
        0.9840939598        0.8641895670      -40.2513345657
        0.9840939598        0.8789691263      -39.4080217251
        0.9840939598        0.8937486857      -38.5545933985
        0.9840939598        0.9085282451      -37.8186416334
        0.9840939598        0.9233078045      -37.2750318113
        0.9840939598        0.9380873639      -36.9334905181
        0.9840939598        0.9528669233      -36.7426723119
        0.9840939598        0.9676464826      -36.6153198578
        0.9840939598        0.9824260420      -36.4668858827
        0.9840939598        0.9972056014      -36.2504436219
        0.9840939598        1.0119851608      -35.9711684945
        0.9840939598        1.0267647202      -35.6742863194
        0.9840939598        1.0415442796      -35.4142493270
        0.9840939598        1.0563238389      -35.2212987226
        0.9840939598        1.0711033983      -35.0800633534
        0.9840939598        1.0858829577      -34.9258575578
        0.9840939598        1.1006625171      -34.6548514877
        0.9840939598        1.1154420765      -34.1405267082
        0.9840939598        1.1302216359      -33.2517774558
        0.9840939598        1.1450011953      -31.8730314926
        0.9840939598        1.1597807546      -29.9279172623
        0.9840939598        1.1745603140      -27.4036300579
        0.9840939598        1.1893398734      -24.3674611034
        0.9840939598        1.2041194328      -20.9659931070
        0.9840939598        1.2188989922      -17.4033507142
        0.9840939598        1.2336785516      -13.9039867477
        0.9840939598        1.2484581109      -10.6718642930
        0.9840939598        1.2632376703       -7.8582119221
        0.9840939598        1.2780172297       -5.5452760056
        0.9840939598        1.2927967891       -3.7470931659
        0.9840939598        1.3075763485       -2.4232668514
        0.9840939598        1.3223559079       -1.4993268798
        0.9840939598        1.3371354672       -0.8873391489
        0.9840939598        1.3519150266       -0.5022252130
        0.9840939598        1.3666945860       -0.2717623418
        0.9840939598        1.3814741454       -0.1405168385
        0.9840939598        1.3962537048       -0.0693688544
        0.9840939598        1.4110332642       -0.0326630906
        0.9840939598        1.4258128235       -0.0146538980
        0.9840939598        1.4405923829       -0.0062588415
        0.9840939598        1.4553719423       -0.0025440777
        0.9840939598        1.4701515017       -0.0009844817
        0.9840939598        1.4849310611       -0.0003630682
        0.9840939598        1.4997106205       -0.0001278106
        0.9840939598        1.5144901798       -0.0000430228
        0.9840939598        1.5292697392       -0.0000138674
        0.9840939598        1.5440492986       -0.0000042794
        0.9840939598        1.5588288580       -0.0000012636

        0.9989168334        0.0956524790        0.0000000000
        0.9989168334        0.1104320384        0.0000000000
        0.9989168334        0.1252115978        0.0000000000
        0.9989168334        0.1399911572        0.0000000000
        0.9989168334        0.1547707165        0.0000000000
        0.9989168334        0.1695502759        0.0000000000
        0.9989168334        0.1843298353        0.0000000000
        0.9989168334        0.1991093947        0.0000000000
        0.9989168334        0.2138889541        0.0000000000
        0.9989168334        0.2286685135        0.0000000000
        0.9989168334        0.2434480728        0.0000000000
        0.9989168334        0.2582276322        0.0000000000
        0.9989168334        0.2730071916        0.0000000000
        0.9989168334        0.2877867510        0.0000000000
        0.9989168334        0.3025663104        0.0000000000
        0.9989168334        0.3173458698        0.0000000000
        0.9989168334        0.3321254291        0.0000000000
        0.9989168334        0.3469049885        0.0000000000
        0.9989168334        0.3616845479        0.0000000000
        0.9989168334        0.3764641073       -0.0000011395
        0.9989168334        0.3912436667       -0.0000037037
        0.9989168334        0.4060232261       -0.0000115432
        0.9989168334        0.4208027854       -0.0000344818
        0.9989168334        0.4355823448       -0.0000986903
        0.9989168334        0.4503619042       -0.0002705584
        0.9989168334        0.4651414636       -0.0007104638
        0.9989168334        0.4799210230       -0.0017872952
        0.9989168334        0.4947005824       -0.0043088086
        0.9989168334        0.5094801417       -0.0099577578
        0.9989168334        0.5242597011       -0.0220654046
        0.9989168334        0.5390392605       -0.0468874276
        0.9989168334        0.5538188199       -0.0955415189
        0.9989168334        0.5685983793       -0.1866747884
        0.9989168334        0.5833779387       -0.3497065100
        0.9989168334        0.5981574981       -0.6281248276
        0.9989168334        0.6129370574       -1.0818665556
        0.9989168334        0.6277166168       -1.7874306625
        0.9989168334        0.6424961762       -2.8342707761
        0.9989168334        0.6572757356       -4.3163303978
        0.9989168334        0.6720552950       -6.3183453209
        0.9989168334        0.6868348544       -8.8976710488
        0.9989168334        0.7016144137      -12.0638707203
        0.9989168334        0.7163939731      -15.7601156405
        0.9989168334        0.7311735325      -19.8522549109
        0.9989168334        0.7459530919      -24.1320606751
        0.9989168334        0.7607326513      -28.3389702456
        0.9989168334        0.7755122107      -32.1988280806
        0.9989168334        0.7902917700      -35.4704970712
        0.9989168334        0.8050713294      -37.9862162648
        0.9989168334        0.8198508888      -39.6734439555
        0.9989168334        0.8346304482      -40.5545550355
        0.9989168334        0.8494100076      -40.7305658805
        0.9989168334        0.8641895670      -40.3589329362
        0.9989168334        0.8789691263      -39.6311870868
        0.9989168334        0.8937486857      -38.7489221884
        0.9989168334        0.9085282451      -37.8944738316
        0.9989168334        0.9233078045      -37.1985346296
        0.9989168334        0.9380873639      -36.7156607377
        0.9989168334        0.9528669233      -36.4211616410
        0.9989168334        0.9676464826      -36.2348639094
        0.9989168334        0.9824260420      -36.0631283460
        0.9989168334        0.9972056014      -35.8400492431
        0.9989168334        1.0119851608      -35.5493490085
        0.9989168334        1.0267647202      -35.2196194893
        0.9989168334        1.0415442796      -34.8996964319
        0.9989168334        1.0563238389      -34.6292155248
        0.9989168334        1.0711033983      -34.4177072781
        0.9989168334        1.0858829577      -34.2369106095
        0.9989168334        1.1006625171      -34.0225917233
        0.9989168334        1.1154420765      -33.6800054698
        0.9989168334        1.1302216359      -33.0914114620
        0.9989168334        1.1450011953      -32.1293227852
        0.9989168334        1.1597807546      -30.6793214960
        0.9989168334        1.1745603140      -28.6701782017
        0.9989168334        1.1893398734      -26.1015701271
        0.9989168334        1.2041194328      -23.0573282149
        0.9989168334        1.2188989922      -19.6971109521
        0.9989168334        1.2336785516      -16.2283211012
        0.9989168334        1.2484581109      -12.8674284562
        0.9989168334        1.2632376703       -9.8023329450
        0.9989168334        1.2780172297       -7.1652550011
        0.9989168334        1.2927967891       -5.0210449241
        0.9989168334        1.3075763485       -3.3708460877
        0.9989168334        1.3223559079       -2.1670870103
        0.9989168334        1.3371354672       -1.3336720204
        0.9989168334        1.3519150266       -0.7853570000
        0.9989168334        1.3666945860       -0.4422349601
        0.9989168334        1.3814741454       -0.2379134929
        0.9989168334        1.3962537048       -0.1221497660
        0.9989168334        1.4110332642       -0.0597849008
        0.9989168334        1.4258128235       -0.0278696876
        0.9989168334        1.4405923829       -0.0123692294
        0.9989168334        1.4553719423       -0.0052281377
        0.9989168334        1.4701515017       -0.0021066099
        0.9989168334        1.4849310611       -0.0008104660
        0.9989168334        1.4997106205       -0.0002982213
        0.9989168334        1.5144901798       -0.0001050847
        0.9989168334        1.5292697392       -0.0000354696
        0.9989168334        1.5440492986       -0.0000114514
        0.9989168334        1.5588288580       -0.0000035278

        1.0137397069        0.0956524790        0.0000000000
        1.0137397069        0.1104320384        0.0000000000
        1.0137397069        0.1252115978        0.0000000000
        1.0137397069        0.1399911572        0.0000000000
        1.0137397069        0.1547707165        0.0000000000
        1.0137397069        0.1695502759        0.0000000000
        1.0137397069        0.1843298353        0.0000000000
        1.0137397069        0.1991093947        0.0000000000
        1.0137397069        0.2138889541        0.0000000000
        1.0137397069        0.2286685135        0.0000000000
        1.0137397069        0.2434480728        0.0000000000
        1.0137397069        0.2582276322        0.0000000000
        1.0137397069        0.2730071916        0.0000000000
        1.0137397069        0.2877867510        0.0000000000
        1.0137397069        0.3025663104        0.0000000000
        1.0137397069        0.3173458698        0.0000000000
        1.0137397069        0.3321254291        0.0000000000
        1.0137397069        0.3469049885        0.0000000000
        1.0137397069        0.3616845479        0.0000000000
        1.0137397069        0.3764641073        0.0000000000
        1.0137397069        0.3912436667       -0.0000011162
        1.0137397069        0.4060232261       -0.0000036350
        1.0137397069        0.4208027854       -0.0000113352
        1.0137397069        0.4355823448       -0.0000338462
        1.0137397069        0.4503619042       -0.0000967751
        1.0137397069        0.4651414636       -0.0002650419
        1.0137397069        0.4799210230       -0.0006955322
        1.0137397069        0.4947005824       -0.0017495551
        1.0137397069        0.5094801417       -0.0042194441
        1.0137397069        0.5242597011       -0.0097576954
        1.0137397069        0.5390392605       -0.0216366058
        1.0137397069        0.5538188199       -0.0459965626
        1.0137397069        0.5685983793       -0.0937324599
        1.0137397069        0.5833779387       -0.1830796066
        1.0137397069        0.5981574981       -0.3427560648
        1.0137397069        0.6129370574       -0.6151918317
        1.0137397069        0.6277166168       -1.0589755159
        1.0137397069        0.6424961762       -1.7492787498
        1.0137397069        0.6572757356       -2.7748034466
        1.0137397069        0.6720552950       -4.2298646706
        1.0137397069        0.6868348544       -6.2007359446
        1.0137397069        0.7016144137       -8.7465900710
        1.0137397069        0.7163939731      -11.8774726370
        1.0137397069        0.7311735325      -15.5344869988
        1.0137397069        0.7459530919      -19.5795411245
        1.0137397069        0.7607326513      -23.8016193725
        1.0137397069        0.7755122107      -27.9421624763
        1.0137397069        0.7902917700      -31.7347630322
        1.0137397069        0.8050713294      -34.9479493528
        1.0137397069        0.8198508888      -37.4188584881
        1.0137397069        0.8346304482      -39.0711448673
        1.0137397069        0.8494100076      -39.9182619838
        1.0137397069        0.8641895670      -40.0569194624
        1.0137397069        0.8789691263      -39.6527381246
        1.0137397069        0.8937486857      -38.9154521319
        1.0137397069        0.9085282451      -38.0615575132
        1.0137397069        0.9233078045      -37.2701101280
        1.0137397069        0.9380873639      -36.6463852806
        1.0137397069        0.9528669233      -36.2094142346
        1.0137397069        0.9676464826      -35.9096566877
        1.0137397069        0.9824260420      -35.6679141064
        1.0137397069        0.9972056014      -35.4162138640
        1.0137397069        1.0119851608      -35.1224890945
        1.0137397069        1.0267647202      -34.7919605894
        1.0137397069        1.0415442796      -34.4512737692
        1.0137397069        1.0563238389      -34.1283071975
        1.0137397069        1.0711033983      -33.8380033419
        1.0137397069        1.0858829577      -33.5762424379
        1.0137397069        1.1006625171      -33.3169918924
        1.0137397069        1.1154420765      -33.0079834235
        1.0137397069        1.1302216359      -32.5661449239
        1.0137397069        1.1450011953      -31.8798314815
        1.0137397069        1.1597807546      -30.8245698353
        1.0137397069        1.1745603140      -29.2919876137
        1.0137397069        1.1893398734      -27.2230611130
        1.0137397069        1.2041194328      -24.6330047393
        1.0137397069        1.2188989922      -21.6181693204
        1.0137397069        1.2336785516      -18.3424783968
        1.0137397069        1.2484581109      -15.0079038584
        1.0137397069        1.2632376703      -11.8176878387
        1.0137397069        1.2780172297       -8.9420871876
        1.0137397069        1.2927967891       -6.4948148535
        1.0137397069        1.3075763485       -4.5246052526
        1.0137397069        1.3223559079       -3.0214564063
        1.0137397069        1.3371354672       -1.9328794699
        1.0137397069        1.3519150266       -1.1836062863
        1.0137397069        1.3666945860       -0.6930818188
        1.0137397069        1.3814741454       -0.3876299999
        1.0137397069        1.3962537048       -0.2068139988
        1.0137397069        1.4110332642       -0.1051592721
        1.0137397069        1.4258128235       -0.0509343299
        1.0137397069        1.4405923829       -0.0235048302
        1.0137397069        1.4553719423       -0.0103440504
        1.0137397069        1.4701515017       -0.0043476493
        1.0137397069        1.4849310611       -0.0017480583
        1.0137397069        1.4997106205       -0.0006731494
        1.0137397069        1.5144901798       -0.0002483081
        1.0137397069        1.5292697392       -0.0000876327
        1.0137397069        1.5440492986       -0.0000295067
        1.0137397069        1.5588288580       -0.0000094442

        1.0285625805        0.0956524790        0.0000000000
        1.0285625805        0.1104320384        0.0000000000
        1.0285625805        0.1252115978        0.0000000000
        1.0285625805        0.1399911572        0.0000000000
        1.0285625805        0.1547707165        0.0000000000
        1.0285625805        0.1695502759        0.0000000000
        1.0285625805        0.1843298353        0.0000000000
        1.0285625805        0.1991093947        0.0000000000
        1.0285625805        0.2138889541        0.0000000000
        1.0285625805        0.2286685135        0.0000000000
        1.0285625805        0.2434480728        0.0000000000
        1.0285625805        0.2582276322        0.0000000000
        1.0285625805        0.2730071916        0.0000000000
        1.0285625805        0.2877867510        0.0000000000
        1.0285625805        0.3025663104        0.0000000000
        1.0285625805        0.3173458698        0.0000000000
        1.0285625805        0.3321254291        0.0000000000
        1.0285625805        0.3469049885        0.0000000000
        1.0285625805        0.3616845479        0.0000000000
        1.0285625805        0.3764641073        0.0000000000
        1.0285625805        0.3912436667        0.0000000000
        1.0285625805        0.4060232261       -0.0000010944
        1.0285625805        0.4208027854       -0.0000035613
        1.0285625805        0.4355823448       -0.0000110930
        1.0285625805        0.4503619042       -0.0000330858
        1.0285625805        0.4651414636       -0.0000945389
        1.0285625805        0.4799210230       -0.0002589034
        1.0285625805        0.4947005824       -0.0006797686
        1.0285625805        0.5094801417       -0.0017113284
        1.0285625805        0.5242597011       -0.0041308458
        1.0285625805        0.5390392605       -0.0095589288
        1.0285625805        0.5538188199       -0.0212008896
        1.0285625805        0.5685983793       -0.0450604625
        1.0285625805        0.5833779387       -0.0917697861
        1.0285625805        0.5981574981       -0.1791019857
        1.0285625805        0.6129370574       -0.3350531886
        1.0285625805        0.6277166168       -0.6010855457
        1.0285625805        0.6424961762       -1.0347273344
        1.0285625805        0.6572757356       -1.7102830081
        1.0285625805        0.6720552950       -2.7160287455
        1.0285625805        0.6868348544       -4.1461897725
        1.0285625805        0.7016144137       -6.0866010849
        1.0285625805        0.7163939731       -8.5946462737
        1.0285625805        0.7311735325      -11.6768430348
        1.0285625805        0.7459530919      -15.2703599057
        1.0285625805        0.7607326513      -19.2359308668
        1.0285625805        0.7755122107      -23.3673386797
        1.0285625805        0.7902917700      -27.4170192398
        1.0285625805        0.8050713294      -31.1312854740
        1.0285625805        0.8198508888      -34.2861158597
        1.0285625805        0.8346304482      -36.7168664656
        1.0285625805        0.8494100076      -38.3396950835
        1.0285625805        0.8641895670      -39.1640924924
        1.0285625805        0.8789691263      -39.2932873511
        1.0285625805        0.8937486857      -38.9067762652
        1.0285625805        0.9085282451      -38.2227350044
        1.0285625805        0.9233078045      -37.4480687469
        1.0285625805        0.9380873639      -36.7333847226
        1.0285625805        0.9528669233      -36.1506435405
        1.0285625805        0.9676464826      -35.7005865535
        1.0285625805        0.9824260420      -35.3419580953
        1.0285625805        0.9972056014      -35.0250766903
        1.0285625805        1.0119851608      -34.7139865588
        1.0285625805        1.0267647202      -34.3917075220
        1.0285625805        1.0415442796      -34.0541034609
        1.0285625805        1.0563238389      -33.7023390533
        1.0285625805        1.0711033983      -33.3399820938
        1.0285625805        1.0858829577      -32.9729421360
        1.0285625805        1.1006625171      -32.6056606634
        1.0285625805        1.1154420765      -32.2294641620
        1.0285625805        1.1302216359      -31.8067056432
        1.0285625805        1.1450011953      -31.2606626984
        1.0285625805        1.1597807546      -30.4806143408
        1.0285625805        1.1745603140      -29.3442309930
        1.0285625805        1.1893398734      -27.7506058903
        1.0285625805        1.2041194328      -25.6524128185
        1.0285625805        1.2188989922      -23.0764625743
        1.0285625805        1.2336785516      -20.1263807556
        1.0285625805        1.2484581109      -16.9666179108
        1.0285625805        1.2632376703      -13.7921526045
        1.0285625805        1.2780172297      -10.7922964950
        1.0285625805        1.2927967891       -8.1186954880
        1.0285625805        1.3075763485       -5.8657427915
        1.0285625805        1.3223559079       -4.0666337622
        1.0285625805        1.3371354672       -2.7026525383
        1.0285625805        1.3519150266       -1.7197708653
        1.0285625805        1.3666945860       -1.0463714058
        1.0285625805        1.3814741454       -0.6079155292
        1.0285625805        1.3962537048       -0.3368646499
        1.0285625805        1.4110332642       -0.1779322669
        1.0285625805        1.4258128235       -0.0895933210
        1.0285625805        1.4405923829       -0.0430399148
        1.0285625805        1.4553719423       -0.0197531892
        1.0285625805        1.4701515017       -0.0086742928
        1.0285625805        1.4849310611       -0.0036487282
        1.0285625805        1.4997106205       -0.0014702988
        1.0285625805        1.5144901798       -0.0005668591
        1.0285625805        1.5292697392       -0.0002085436
        1.0285625805        1.5440492986       -0.0000729313
        1.0285625805        1.5588288580       -0.0000241419

        1.0433854541        0.0956524790        0.0000000000
        1.0433854541        0.1104320384        0.0000000000
        1.0433854541        0.1252115978        0.0000000000
        1.0433854541        0.1399911572        0.0000000000
        1.0433854541        0.1547707165        0.0000000000
        1.0433854541        0.1695502759        0.0000000000
        1.0433854541        0.1843298353        0.0000000000
        1.0433854541        0.1991093947        0.0000000000
        1.0433854541        0.2138889541        0.0000000000
        1.0433854541        0.2286685135        0.0000000000
        1.0433854541        0.2434480728        0.0000000000
        1.0433854541        0.2582276322        0.0000000000
        1.0433854541        0.2730071916        0.0000000000
        1.0433854541        0.2877867510        0.0000000000
        1.0433854541        0.3025663104        0.0000000000
        1.0433854541        0.3173458698        0.0000000000
        1.0433854541        0.3321254291        0.0000000000
        1.0433854541        0.3469049885        0.0000000000
        1.0433854541        0.3616845479        0.0000000000
        1.0433854541        0.3764641073        0.0000000000
        1.0433854541        0.3912436667        0.0000000000
        1.0433854541        0.4060232261        0.0000000000
        1.0433854541        0.4208027854       -0.0000010691
        1.0433854541        0.4355823448       -0.0000034747
        1.0433854541        0.4503619042       -0.0000108146
        1.0433854541        0.4651414636       -0.0000322543
        1.0433854541        0.4799210230       -0.0000922174
        1.0433854541        0.4947005824       -0.0002528014
        1.0433854541        0.5094801417       -0.0006644670
        1.0433854541        0.5242597011       -0.0016742658
        1.0433854541        0.5390392605       -0.0040432080
        1.0433854541        0.5538188199       -0.0093556211
        1.0433854541        0.5685983793       -0.0207391541
        1.0433854541        0.5833779387       -0.0440421990
        1.0433854541        0.5981574981       -0.0896132533
        1.0433854541        0.6129370574       -0.1747625688
        1.0433854541        0.6277166168       -0.3268237600
        1.0433854541        0.6424961762       -0.5864381800
        1.0433854541        0.6572757356       -1.0102443228
        1.0433854541        0.6720552950       -1.6716174787
        1.0433854541        0.6868348544       -2.6576579858
        1.0433854541        0.7016144137       -4.0606494826
        1.0433854541        0.7163939731       -5.9631814629
        1.0433854541        0.7311735325       -8.4182786006
        1.0433854541        0.7459530919      -11.4286760135
        1.0433854541        0.7607326513      -14.9313897048
        1.0433854541        0.7755122107      -18.7933283819
        1.0433854541        0.7902917700      -22.8204906513
        1.0433854541        0.8050713294      -26.7790280172
        1.0433854541        0.8198508888      -30.4239055173
        1.0433854541        0.8346304482      -33.5311832771
        1.0433854541        0.8494100076      -35.9310026678
        1.0433854541        0.8641895670      -37.5370141690
        1.0433854541        0.8789691263      -38.3642136384
        1.0433854541        0.8937486857      -38.5255332610
        1.0433854541        0.9085282451      -38.2029654584
        1.0433854541        0.9233078045      -37.6005786351
        1.0433854541        0.9380873639      -36.8968757336
        1.0433854541        0.9528669233      -36.2144640529
        1.0433854541        0.9676464826      -35.6148884001
        1.0433854541        0.9824260420      -35.1128626574
        1.0433854541        0.9972056014      -34.6963054867
        1.0433854541        1.0119851608      -34.3407160088
        1.0433854541        1.0267647202      -34.0151755057
        1.0433854541        1.0415442796      -33.6852000675
        1.0433854541        1.0563238389      -33.3189979084
        1.0433854541        1.0711033983      -32.8981423750
        1.0433854541        1.0858829577      -32.4263831016
        1.0433854541        1.1006625171      -31.9278237404
        1.0433854541        1.1154420765      -31.4307871968
        1.0433854541        1.1302216359      -30.9429987397
        1.0433854541        1.1450011953      -30.4303569085
        1.0433854541        1.1597807546      -29.8107992189
        1.0433854541        1.1745603140      -28.9676130542
        1.0433854541        1.1893398734      -27.7780878381
        1.0433854541        1.2041194328      -26.1481126622
        1.0433854541        1.2188989922      -24.0421859078
        1.0433854541        1.2336785516      -21.5000280476
        1.0433854541        1.2484581109      -18.6345951132
        1.0433854541        1.2632376703      -15.6116073158
        1.0433854541        1.2780172297      -12.6167474850
        1.0433854541        1.2927967891       -9.8208502553
        1.0433854541        1.3075763485       -7.3532195828
        1.0433854541        1.3223559079       -5.2887531153
        1.0433854541        1.3371354672       -3.6486644480
        1.0433854541        1.3519150266       -2.4105555630
        1.0433854541        1.3666945860       -1.5226728193
        1.0433854541        1.3814741454       -0.9183739931
        1.0433854541        1.3962537048       -0.5284476580
        1.0433854541        1.4110332642       -0.2900756003
        1.0433854541        1.4258128235       -0.1519957785
        1.0433854541        1.4405923829       -0.0761195914
        1.0433854541        1.4553719423       -0.0364848920
        1.0433854541        1.4701515017       -0.0167539527
        1.0433854541        1.4849310611       -0.0073710290
        1.0433854541        1.4997106205       -0.0031030305
        1.0433854541        1.5144901798       -0.0012466337
        1.0433854541        1.5292697392       -0.0004761856
        1.0433854541        1.5440492986       -0.0001721973
        1.0433854541        1.5588288580       -0.0000586963

        1.0582083277        0.0956524790        0.0000000000
        1.0582083277        0.1104320384        0.0000000000
        1.0582083277        0.1252115978        0.0000000000
        1.0582083277        0.1399911572        0.0000000000
        1.0582083277        0.1547707165        0.0000000000
        1.0582083277        0.1695502759        0.0000000000
        1.0582083277        0.1843298353        0.0000000000
        1.0582083277        0.1991093947        0.0000000000
        1.0582083277        0.2138889541        0.0000000000
        1.0582083277        0.2286685135        0.0000000000
        1.0582083277        0.2434480728        0.0000000000
        1.0582083277        0.2582276322        0.0000000000
        1.0582083277        0.2730071916        0.0000000000
        1.0582083277        0.2877867510        0.0000000000
        1.0582083277        0.3025663104        0.0000000000
        1.0582083277        0.3173458698        0.0000000000
        1.0582083277        0.3321254291        0.0000000000
        1.0582083277        0.3469049885        0.0000000000
        1.0582083277        0.3616845479        0.0000000000
        1.0582083277        0.3764641073        0.0000000000
        1.0582083277        0.3912436667        0.0000000000
        1.0582083277        0.4060232261        0.0000000000
        1.0582083277        0.4208027854        0.0000000000
        1.0582083277        0.4355823448       -0.0000010395
        1.0582083277        0.4503619042       -0.0000033792
        1.0582083277        0.4651414636       -0.0000105270
        1.0582083277        0.4799210230       -0.0000314359
        1.0582083277        0.4947005824       -0.0000900023
        1.0582083277        0.5094801417       -0.0002470123
        1.0582083277        0.5242597011       -0.0006497136
        1.0582083277        0.5390392605       -0.0016373458
        1.0582083277        0.5538188199       -0.0039524842
        1.0582083277        0.5685983793       -0.0091381074
        1.0582083277        0.5833779387       -0.0202356464
        1.0582083277        0.5981574981       -0.0429292014
        1.0582083277        0.6129370574       -0.0872847134
        1.0582083277        0.6277166168       -0.1701757293
        1.0582083277        0.6424961762       -0.3183221460
        1.0582083277        0.6572757356       -0.5715467411
        1.0582083277        0.6720552950       -0.9853656141
        1.0582083277        0.6868348544       -1.6314721733
        1.0582083277        0.7016144137       -2.5943297489
        1.0582083277        0.7163939731       -3.9623825772
        1.0582083277        0.7311735325       -5.8136621404
        1.0582083277        0.7459530919       -8.1976440612
        1.0582083277        0.7607326513      -11.1172237411
        1.0582083277        0.7755122107      -14.5154356052
        1.0582083277        0.7902917700      -18.2705275404
        1.0582083277        0.8050713294      -22.2010765370
        1.0582083277        0.8198508888      -26.0815203206
        1.0582083277        0.8346304482      -29.6681167006
        1.0582083277        0.8494100076      -32.7341617717
        1.0582083277        0.8641895670      -35.1093511960
        1.0582083277        0.8789691263      -36.7126590047
        1.0582083277        0.8937486857      -37.5659483756
        1.0582083277        0.9085282451      -37.7810627884
[truncated: 210,121 more chars]
