# Supplementary material for: How well do force fields capture the strength of salt bridges in proteins?
Source: PeerJ. 2018 Jun 11;6:e4967. doi: 10.7717/peerj.4967 (PMC6001725; doi:10.7717/peerj.4967)
Supplement: Data S1 — Raw data including input files for simulations (Gromacs and PLUMED) and output from PLUMED (bias and free energy surfaces). [file peerj-06-4967-s003.bz2 › raw_data/cutoff/C22_TIPS3P/K39_1.0_cutoff/fes.dat]

        0.0950001510       -9.4386191006
        0.1095819712       -9.5527492115
        0.1241637914       -9.7409250731
        0.1387456116      -10.0910268742
        0.1533274318      -10.7947569358
        0.1679092521      -12.2600101489
        0.1824910723      -15.1414159853
        0.1970728925      -19.9015707613
        0.2116547127      -26.3556195165
        0.2262365329      -33.8170539302
        0.2408183531      -41.2588143210
        0.2554001733      -47.5182971523
        0.2699819935      -51.6579437054
        0.2845638138      -53.3090383945
        0.2991456340      -52.8148700804
        0.3137274542      -51.0970208971
        0.3283092744      -49.2903866563
        0.3428910946      -48.2324907547
        0.3574729148      -48.0995549192
        0.3720547350      -48.6193858711
        0.3866365552      -49.4855158254
        0.4012183755      -50.4992416134
        0.4158001957      -51.5374099445
        0.4303820159      -52.4866794363
        0.4449638361      -53.1841770971
        0.4595456563      -53.4212790539
        0.4741274765      -53.0949485436
        0.4887092967      -52.4332812247
        0.5032911169      -51.8849887165
        0.5178729372      -51.5854554895
        0.5324547574      -51.3842984768
        0.5470365776      -51.2034238978
        0.5616183978      -51.0670719261
        0.5762002180      -51.0168280223
        0.5907820382      -51.0634840157
        0.6053638584      -51.1808171112
        0.6199456786      -51.3196306267
        0.6345274988      -51.4274176950
        0.6491093191      -51.4658033748
        0.6636911393      -51.4210394734
        0.6782729595      -51.3052543514
        0.6928547797      -51.1488117605
        0.7074365999      -50.9874562854
        0.7220184201      -50.8491060707
        0.7366002403      -50.7440117135
        0.7511820605      -50.6629981129
        0.7657638808      -50.5873743274
        0.7803457010      -50.5033457807
        0.7949275212      -50.4079865011
        0.8095093414      -50.3045937134
        0.8240911616      -50.1959531682
        0.8386729818      -50.0835366042
        0.8532548020      -49.9714127623
        0.8678366222      -49.8618087287
        0.8824184425      -49.7376379834
        0.8970002627      -49.5571621048
        0.9115820829      -49.2847209952
        0.9261639031      -48.9316373247
        0.9407457233      -48.5536265893
        0.9553275435      -48.1989009971
        0.9699093637      -47.8644228301
        0.9844911839      -47.4988713990
        0.9990730042      -47.0339864967
        1.0136548244      -46.4182153177
        1.0282366446      -45.6407910777
        1.0428184648      -44.7373741270
        1.0574002850      -43.7693942983
        1.0719821052      -42.7831415056
        1.0865639254      -41.7792743534
        1.1011457456      -40.7223870250
        1.1157275658      -39.5802819147
        1.1303093861      -38.3549322379
        1.1448912063      -37.0793101167
        1.1594730265      -35.7836082803
        1.1740548467      -34.4596040391
        1.1886366669      -33.0566332109
        1.2032184871      -31.5178919928
        1.2178003073      -29.8304652748
        1.2323821275      -28.0466304727
        1.2469639478      -26.2492582148
        1.2615457680      -24.4850292725
        1.2761275882      -22.7380721736
        1.2907094084      -20.9728461081
        1.3052912286      -19.1901127741
        1.3198730488      -17.4438050152
        1.3344548690      -15.8176061747
        1.3490366892      -14.3861441727
        1.3636185095      -13.1881807502
        1.3782003297      -12.2251194168
        1.3927821499      -11.4756774296
        1.4073639701      -10.9093047525
        1.4219457903      -10.4922895643
        1.4365276105      -10.1480805100
        1.4511094307       -9.8800982317
        1.4656912509       -9.6652059384
        1.4802730712       -9.4854173071
        1.4948548914       -9.3271167121
        1.5094367116       -9.1801396772
        1.5240185318       -8.8986753495
        1.5386003520       -8.7456853807
