# Supplementary material for: How well do force fields capture the strength of salt bridges in proteins?
Source: PeerJ. 2018 Jun 11;6:e4967. doi: 10.7717/peerj.4967 (PMC6001725; doi:10.7717/peerj.4967)
Supplement: Data S1 — Raw data including input files for simulations (Gromacs and PLUMED) and output from PLUMED (bias and free energy surfaces). [file peerj-06-4967-s003.bz2 › raw_data/ff15ipq/K12/HILLS]

#! FIELDS time d1 d2 sigma_d1 sigma_d2 height biasf
#! SET multivariate false
      4.000000189989805     0.8697286022214284     0.8474402211733296                   0.05                   0.05     0.6666666666666666                      4
       8.00000037997961     0.7761895579069735     0.7340206099736131                   0.05                   0.05      0.666072107509206                      4
      12.00000056996942      0.823277476887484     0.7174506048958137                   0.05                   0.05     0.6390422843982566                      4
      16.00000075995922     0.8827222816382944     0.7249220192185394                   0.05                   0.05     0.6395572286579776                      4
      20.00000094994903     0.7752195115498319     0.7172862337192079                   0.05                   0.05     0.5967075892293274                      4
      24.00000113993883     0.6905476290520696     0.7000423521529313                   0.05                   0.05     0.6485062633967045                      4
      28.00000132992864     0.7828156908710558     0.7313604274005157                   0.05                   0.05     0.5524478601171759                      4
      32.00000151991844     0.7658216814555946     0.6953278681106655                   0.05                   0.05     0.5470442296775364                      4
      36.00000170990825     0.7302831032530219     0.6952080067421842                   0.05                   0.05     0.5485287167259707                      4
      40.00000189989805     0.6201642840507672     0.5846905329311376                   0.05                   0.05     0.6652528848908439                      4
      44.00000208988786     0.7530507474877393     0.6429719525212804                   0.05                   0.05      0.588753423659123                      4
      48.00000227987766     0.6761883262083244     0.6320303027157819                   0.05                   0.05     0.6101768968676884                      4
      52.00000246986747     0.9453794335843291     0.8747593043262556                   0.05                   0.05     0.6542665929092617                      4
      56.00000265985727     0.7646871668080948     0.7336382089105205                   0.05                   0.05     0.4877346653127678                      4
      60.00000284984708     0.7783103681445976      0.680977730129234                   0.05                   0.05     0.4817786766928909                      4
      64.00000303983688     0.7229914800947643      0.594148824812186                   0.05                   0.05      0.605491714712209                      4
      68.00000322982669     0.8181601951099321     0.6582140077402325                   0.05                   0.05     0.5462000059890162                      4
      72.00000341981649       0.76225146957014     0.6276889258410699                   0.05                   0.05     0.5235518050768297                      4
       76.0000036098063     0.8270572565194448     0.6487957881526363                   0.05                   0.05     0.5348199416796655                      4
       80.0000037997961     0.6984710039947587     0.4989043795933523                   0.05                   0.05     0.6558746191912275                      4
      84.00000398978591      0.667338382861546      0.475251878488921                   0.05                   0.05     0.6309273090380993                      4
      88.00000417977571     0.7505083583733683     0.5593209307464322                   0.05                   0.05     0.5911524804073441                      4
      92.00000436976552     0.8730069196211362      0.719154100293009                   0.05                   0.05     0.5568302398718691                      4
      96.00000455975533     0.8365037935455483     0.7245995163852917                   0.05                   0.05     0.4735839083309992                      4
      100.0000047497451      0.837962202300862     0.6994307358660432                   0.05                   0.05     0.4479259021241795                      4
      104.0000049397349     0.7423228378560905     0.6233920894599606                   0.05                   0.05     0.4810174828212944                      4
      108.0000051297247      0.612502132399395     0.5807540379002692                   0.05                   0.05     0.6033445606706173                      4
      112.0000053197145     0.6046459204002027     0.5462189260497422                   0.05                   0.05     0.5903433197301796                      4
      116.0000055097044     0.6423277518805103     0.5558212593777676                   0.05                   0.05     0.5385323093815962                      4
      120.0000056996942     0.9170972250776814     0.7877207771939867                   0.05                   0.05      0.611184917626486                      4
       124.000005889684     0.9500208130129835     0.8096713970054201                   0.05                   0.05     0.6042074124590776                      4
      128.0000060796738     0.9179701467541106     0.7714769036856306                   0.05                   0.05     0.5497254838891723                      4
      132.0000062696636     0.8626658700381434     0.6922499746845624                   0.05                   0.05     0.4686915835780845                      4
      136.0000064596534     0.7792607524821332     0.6492735656019625                   0.05                   0.05      0.419842497842458                      4
      140.0000066496432     0.7565174591361397     0.6445326003073582                   0.05                   0.05     0.4110866026804129                      4
       144.000006839633     0.7749134993820856     0.6693406277380173                   0.05                   0.05     0.3669976991063933                      4
      148.0000070296228     0.7355171925091826     0.6125617063552272                   0.05                   0.05     0.4389087073310646                      4
      152.0000072196126      0.632132098878659     0.6210604866684848                   0.05                   0.05     0.5377880718148944                      4
      156.0000074096024     0.7069177863825961     0.5826472289113863                   0.05                   0.05     0.4727042837339654                      4
      160.0000075995922     0.7079994754539467      0.596245078273233                   0.05                   0.05     0.4357088678548391                      4
       164.000007789582     0.7242155359677942     0.6607757127169568                   0.05                   0.05     0.3868116174874418                      4
      168.0000079795718      0.761568874937344     0.6404824115358174                   0.05                   0.05     0.3517175819694426                      4
      172.0000081695616     0.7251534284643276     0.5795046499146154                   0.05                   0.05      0.424443151124738                      4
      176.0000083595514     0.7298704664575295     0.5593547953932804                   0.05                   0.05     0.4489278744111495                      4
      180.0000085495412     0.6778413167991965     0.6999615256306866                   0.05                   0.05     0.5131320019213896                      4
       184.000008739531     0.6136908257918752     0.6546111207838607                   0.05                   0.05     0.5588500853500108                      4
      188.0000089295208      0.731734485139819      0.740787597273443                   0.05                   0.05     0.4594611326125799                      4
      192.0000091195107     0.6948069321117007     0.6294348552956426                   0.05                   0.05     0.3779881077337522                      4
      196.0000093095005     0.7336199950825121      0.596525192711472                   0.05                   0.05     0.3557515762905263                      4
      200.0000094994903     0.8261611443610158     0.7191518366816713                   0.05                   0.05     0.3807725895403113                      4
      204.0000096894801     0.7547488584225098     0.6721952246444867                   0.05                   0.05     0.3071438342974904                      4
      208.0000098794699     0.7062232677648599     0.6521785491158438                   0.05                   0.05     0.3421426971057835                      4
      212.0000100694597     0.6490123897550722     0.5780846804160303                   0.05                   0.05     0.4296384156982944                      4
      216.0000102594495     0.7480135373472442     0.6627755778578498                   0.05                   0.05     0.2908198621593897                      4
      220.0000104494393     0.7377703565253675     0.7504984312338565                   0.05                   0.05      0.442856301949793                      4
      224.0000106394291     0.6550995155659892     0.5999190749666414                   0.05                   0.05     0.3930125445649134                      4
      228.0000108294189     0.7758021148123883      0.726168882851282                   0.05                   0.05     0.3325884382741233                      4
      232.0000110194087      0.781778195047019     0.7058615535442601                   0.05                   0.05     0.2936203198323948                      4
      236.0000112093985     0.7516610104998918     0.6471453712862342                   0.05                   0.05     0.2751973490255701                      4
      240.0000113993883     0.7624103568815137     0.6633637216605923                   0.05                   0.05      0.263627422720999                      4
      244.0000115893781     0.8254799581216911     0.6696485207798902                   0.05                   0.05     0.3481505603962479                      4
      248.0000117793679     0.7812575070228522     0.7133019859383168                   0.05                   0.05      0.281176269652788                      4
      252.0000119693577     0.6612816184613247     0.4782052268253524                   0.05                   0.05     0.5598103234350413                      4
      256.0000121593475     0.6794929106537076     0.5183182432202836                   0.05                   0.05     0.4657792519501388                      4
      260.0000123493373     0.6626895170555885      0.514038761211798                   0.05                   0.05     0.4554279796763907                      4
      264.0000125393271     0.7153172521913732     0.5499395790656277                   0.05                   0.05     0.3881641398248392                      4
      268.0000127293169     0.6339201111080732     0.6023912969033852                   0.05                   0.05     0.3988249175593622                      4
      272.0000129193068     0.6088417823649218     0.5369429103459423                   0.05                   0.05      0.468016477048914                      4
      276.0000131092966     0.6609846524988696     0.4922749464419031                   0.05                   0.05     0.4548264125638662                      4
      280.0000132992864     0.5703064749104531     0.4415329740060352                   0.05                   0.05     0.6398162254752793                      4
      284.0000134892762     0.6436379879911663        0.4923742317676                   0.05                   0.05      0.442259471658951                      4
       288.000013679266     0.6390922172467896        0.5087653243482                   0.05                   0.05     0.4035440927335088                      4
      292.0000138692558     0.6547773638245675     0.5221880010941486                   0.05                   0.05     0.3607588093877492                      4
      296.0000140592456     0.6319233590990954     0.4792262366735572                   0.05                   0.05     0.4341761153043567                      4
      300.0000142492354     0.6603698936950799     0.5169561752473864                   0.05                   0.05     0.3419422768254668                      4
      304.0000144392252     0.6729031090688378     0.5104318545078167                   0.05                   0.05     0.3413143779530357                      4
       308.000014629215     0.8087549068208291     0.6764601419807384                   0.05                   0.05     0.2890988281641316                      4
      312.0000148192048     0.8388559610649626     0.7021254793984388                   0.05                   0.05      0.334282907510519                      4
      316.0000150091946      0.741422177740063     0.6333025363939684                   0.05                   0.05      0.259393305821386                      4
      320.0000151991844     0.7990773364649412     0.6711556822121545                   0.05                   0.05      0.260915720445242                      4
      324.0000153891742     0.7286171095167575     0.6073976567229139                   0.05                   0.05     0.2735807282871668                      4
       328.000015579164     0.6932714225955217     0.5774835147178556                   0.05                   0.05     0.2926627542880436                      4
      332.0000157691538     0.6667912334306016     0.6050651340269821                   0.05                   0.05       0.30733101600318                      4
      336.0000159591436     0.6884488421646859     0.5575947735005312                   0.05                   0.05     0.2895668780180961                      4
      340.0000161491334     0.6870298038905595     0.6245247234364298                   0.05                   0.05      0.281365296750662                      4
      344.0000163391232     0.8097389719849536     0.6644876430925226                   0.05                   0.05      0.277229660645923                      4
      348.0000165291131     0.7142189609426877     0.6519666158908037                   0.05                   0.05      0.255034855715003                      4
      352.0000167191029     0.8059709834731119     0.6466739690674425                   0.05                   0.05     0.2888212968256187                      4
      356.0000169090927     0.7422488264670385     0.5898476941320787                   0.05                   0.05     0.2777506282302686                      4
      360.0000170990825     0.7600366898786521     0.6221578953365547                   0.05                   0.05     0.2415694286719915                      4
      364.0000172890723     0.6919557052806888     0.5528913156192785                   0.05                   0.05      0.277904375866278                      4
      368.0000174790621     0.6683137933645791     0.5587977932645126                   0.05                   0.05      0.267310733494064                      4
      372.0000176690519     0.6052330941197442     0.4837971085684445                   0.05                   0.05     0.4395592417408155                      4
      376.0000178590417     0.5663493183728162     0.4317607001448396                   0.05                   0.05     0.5816376277453892                      4
      380.0000180490315      0.477841205812831      0.399292811917386                   0.05                   0.05     0.6543787933031116                      4
      384.0000182390213     0.4045969460668005     0.2855652883513125                   0.05                   0.05     0.6655346117023969                      4
      388.0000184290111     0.4221373569585609      0.294893064411735                   0.05                   0.05     0.6240437649602715                      4
      392.0000186190009     0.3913331362524646     0.2805564126606255                   0.05                   0.05     0.5940239971408237                      4
      396.0000188089907     0.4048798733077877     0.2632940427226244                   0.05                   0.05     0.5656075658521822                      4
      400.0000189989805     0.3834470712072119     0.3291659229459927                   0.05                   0.05     0.5785276003186981                      4
      404.0000191889703     0.3177977540232294      0.281265815716386                   0.05                   0.05     0.6220031811997593                      4
      408.0000193789601     0.3344283699024015     0.2935238732575864                   0.05                   0.05     0.5613731561524906                      4
      412.0000195689499     0.2890055734029108     0.3722581179850287                   0.05                   0.05     0.6462619590357959                      4
      416.0000197589397     0.3051497616807419      0.285019731861878                   0.05                   0.05     0.5643247809197505                      4
      420.0000199489295     0.3372189321113699     0.3653006156291908                   0.05                   0.05     0.5784542435260012                      4
      424.0000201389194     0.3630001028084518     0.2902370658901234                   0.05                   0.05     0.4727703887182721                      4
      428.0000203289092     0.3024012622253796     0.3774136289673667                   0.05                   0.05     0.5693429404366561                      4
       432.000020518899      0.282331091052998      0.332438044708299                   0.05                   0.05     0.5359607433570477                      4
      436.0000207088888     0.3083568548274826     0.2909974123404691                   0.05                   0.05     0.4826171386921004                      4
      440.0000208988786     0.3969733798587153     0.3434809554693473                   0.05                   0.05     0.5068423390107973                      4
      444.0000210888684     0.3005377712326356     0.2748443534335953                   0.05                   0.05      0.487250307287477                      4
      448.0000212788582     0.2927210054082883     0.2849659471618606                   0.05                   0.05     0.4646844913449425                      4
       452.000021468848     0.3298402302030162     0.2803986392799485                   0.05                   0.05     0.4120015248445477                      4
      456.0000216588378     0.4234786988774225     0.2907478051629344                   0.05                   0.05     0.4726195834594274                      4
      460.0000218488276     0.3665054747134593     0.2849559167627613                   0.05                   0.05     0.3884164702239135                      4
      464.0000220388174     0.3786486248250168     0.2763435015674721                   0.05                   0.05     0.3887760476092312                      4
      468.0000222288072     0.3932314609855104     0.2788909177890007                   0.05                   0.05     0.3842965203217469                      4
       472.000022418797     0.3417360887173133     0.2759023310189734                   0.05                   0.05     0.3616310480531811                      4
      476.0000226087868     0.2706816056362058     0.3007951678072416                   0.05                   0.05     0.4604924072104535                      4
      480.0000227987766     0.3244146587819059     0.2744139471128781                   0.05                   0.05     0.3569183636176839                      4
      484.0000229887664     0.2874554373653552     0.5083829498697828                   0.05                   0.05     0.6640163409227261                      4
      488.0000231787562     0.2873425468415791      0.464259433825314                   0.05                   0.05     0.6171696891398026                      4
       492.000023368746     0.2865374198060485       0.47066696700364                   0.05                   0.05     0.5815579578918355                      4
      496.0000235587358      0.288742699096306     0.4919140336144111                   0.05                   0.05      0.556864345232459                      4
      500.0000237487257     0.2758042407623296     0.4224567787366159                   0.05                   0.05     0.5340056110617708                      4
      504.0000239387155     0.3532152241789337     0.5727323092804469                   0.05                   0.05     0.6504589615365994                      4
      508.0000241287053     0.4260090504502767     0.5495861752419742                   0.05                   0.05     0.6513283134569565                      4
      512.0000243186951     0.5507428823024723     0.7213119450609143                   0.05                   0.05      0.654393703340764                      4
      516.0000245086849     0.5357803537750006     0.6747432550376317                   0.05                   0.05     0.6181233297013754                      4
      520.0000246986747     0.5872404438075899      0.677954519735457                   0.05                   0.05     0.5386329938160164                      4
      524.0000248886645     0.6510478897838486     0.7862429698057019                   0.05                   0.05     0.6283299027915311                      4
      528.0000250786543     0.6572670108836348     0.7934407408685947                   0.05                   0.05     0.5935699902821927                      4
      532.0000252686441     0.6154068342601569     0.8027732108391488                   0.05                   0.05     0.5983505578775766                      4
      536.0000254586339     0.6017151295591296     0.7961639881775259                   0.05                   0.05     0.5719983613241125                      4
      540.0000256486237     0.4750760448635593     0.6626235926301963                   0.05                   0.05     0.6342007167871979                      4
      544.0000258386135     0.6265140140341141     0.8110646351380157                   0.05                   0.05     0.5353905530134713                      4
      548.0000260286033     0.4516208823940145     0.6434610805387752                   0.05                   0.05     0.6133453811789494                      4
      552.0000262185931     0.4550482601662463     0.6382362586685945                   0.05                   0.05     0.5758089151855466                      4
      556.0000264085829     0.5172014246966614     0.6978583597829685                   0.05                   0.05     0.5486855235312418                      4
      560.0000265985727     0.5501094786759025     0.7019832003206131                   0.05                   0.05     0.5127232929727316                      4
      564.0000267885625      0.509498683656491     0.6622998092594033                   0.05                   0.05      0.500741537585002                      4
      568.0000269785523     0.5621037196961697     0.7240013067205052                   0.05                   0.05     0.4965649927778137                      4
      572.0000271685421     0.5713749328000901     0.7287132557564653                   0.05                   0.05     0.4776062660987476                      4
       576.000027358532       0.62025031981184     0.7896223444249371                   0.05                   0.05     0.4829824434867312                      4
      580.0000275485218     0.6568190944260668     0.8619332210837832                   0.05                   0.05     0.5906189225497214                      4
      584.0000277385116      0.596311906071449     0.7862224370227096                   0.05                   0.05     0.4684680110579541                      4
      588.0000279285014     0.2813326714166827     0.4606621713005699                   0.05                   0.05     0.5020154622642634                      4
      592.0000281184912     0.2790809816396683     0.4986851241136627                   0.05                   0.05     0.5006062679753471                      4
       596.000028308481     0.2866664457257296     0.5032398303597955                   0.05                   0.05     0.4791341008424765                      4
      600.0000284984708     0.4356122621891597     0.6154352081504677                   0.05                   0.05     0.5522074046604225                      4
      604.0000286884606     0.4736438542491345     0.6719114065352414                   0.05                   0.05     0.4839335854795183                      4
      608.0000288784504     0.4358642756194267     0.6110095729820957                   0.05                   0.05     0.5158573994484325                      4
      612.0000290684402     0.4097074328979091      0.566910913367489                   0.05                   0.05     0.5483287719750215                      4
        616.00002925843     0.4677761258970179     0.5794006280944505                   0.05                   0.05     0.5243896107401534                      4
      620.0000294484198      0.406491420777943     0.5862237376786216                   0.05                   0.05     0.4950126718122355                      4
      624.0000296384096     0.3598704129483862     0.5680186909728565                   0.05                   0.05     0.5307913937939754                      4
      628.0000298283994     0.4433709864204529     0.6390472421221873                   0.05                   0.05     0.4396692746400528                      4
      632.0000300183892      0.442230889272586     0.6568525586314348                   0.05                   0.05     0.4393510288255272                      4
       636.000030208379     0.4395750453336966     0.6087413870545507                   0.05                   0.05     0.4079220062080511                      4
      640.0000303983688      0.647431984583054     0.8201968548347011                   0.05                   0.05     0.4698028717803234                      4
      644.0000305883586     0.7008117266007002     0.8822984934320094                   0.05                   0.05      0.613945904320926                      4
      648.0000307783484     0.7156259950654965     0.8890203560870392                   0.05                   0.05     0.5973106753405729                      4
      652.0000309683383     0.6847276345375922     0.8322761230590879                   0.05                   0.05     0.4878194009640978                      4
      656.0000311583281     0.7978492366719534     0.9210157710873008                   0.05                   0.05     0.6471019867709411                      4
      660.0000313483179     0.8053834448333177     0.9590301644371723                   0.05                   0.05     0.6291784054025763                      4
      664.0000315383077     0.8620011509488995     0.9920275237287453                   0.05                   0.05     0.6408444954699362                      4
      668.0000317282975      0.954901321137669      1.057993939704452                   0.05                   0.05     0.6634134307339147                      4
      672.0000319182873      0.742606531654837     0.8964442226571661                   0.05                   0.05     0.5620399536557401                      4
      676.0000321082771     0.7267867401874192     0.9125565434578695                   0.05                   0.05     0.5377075694341559                      4
      680.0000322982669      0.754375409497249     0.9147066548807701                   0.05                   0.05     0.5185488004993972                      4
      684.0000324882567     0.8244017761995309      1.005489145698173                   0.05                   0.05     0.5986302516838495                      4
      688.0000326782465     0.7719895385241285     0.9367697924395542                   0.05                   0.05      0.509210099729247                      4
      692.0000328682363     0.6646807961920372     0.8625266663499116                   0.05                   0.05     0.4668912492507905                      4
      696.0000330582261     0.8215605064398286     0.9774012828063683                   0.05                   0.05     0.5306611356549511                      4
      700.0000332482159     0.6944495274009932     0.8822093348846306                   0.05                   0.05     0.4546713932738683                      4
      704.0000334382057     0.8038406963627607     0.9950762359120418                   0.05                   0.05     0.5212853393225823                      4
      708.0000336281955     0.7700864038006259     0.9541339925206725                   0.05                   0.05      0.470428970839687                      4
      712.0000338181853     0.6910566064106799     0.8716591695535614                   0.05                   0.05     0.4275281506113138                      4
      716.0000340081751      0.820949230605387     0.9808382607474125                   0.05                   0.05     0.4697961607241022                      4
      720.0000341981649     0.7189300264031291     0.8927666036476928                   0.05                   0.05     0.4162215906604642                      4
      724.0000343881547     0.6797040760254426     0.8796071670056396                   0.05                   0.05      0.407234869836745                      4
      728.0000345781446     0.6924620721066452     0.8403826425765222                   0.05                   0.05     0.3932047986665096                      4
      732.0000347681344      0.729592704906338      0.840853343403556                   0.05                   0.05     0.4317200256183862                      4
      736.0000349581242      0.828834233939895     0.9516747736156065                   0.05                   0.05     0.4568339771482613                      4
       740.000035148114     0.6185736961776286     0.7957964240142386                   0.05                   0.05     0.3974942948989515                      4
      744.0000353381038     0.5670493106968749     0.7205708845341922                   0.05                   0.05     0.4281427582228133                      4
      748.0000355280936     0.5835061197219059     0.7300128720017176                   0.05                   0.05     0.4132866571147722                      4
      752.0000357180834     0.6185718278633516     0.7751953823567875                   0.05                   0.05     0.3793614580565225                      4
      756.0000359080732     0.6526680714966445     0.8385515295507916                   0.05                   0.05     0.3571136681712062                      4
       760.000036098063     0.7106689592750249     0.8732747252196253                   0.05                   0.05     0.3551712407880063                      4
      764.0000362880528     0.6750543027055974     0.8568585346377622                   0.05                   0.05      0.335275247447744                      4
      768.0000364780426     0.6079461331695633     0.7691502968256976                   0.05                   0.05     0.3674295367524996                      4
      772.0000366680324     0.5139382717834836     0.7067419013162707                   0.05                   0.05     0.4211017374582873                      4
      776.0000368580222     0.4639764988987259     0.6736377923061908                   0.05                   0.05     0.4072668640013447                      4
       780.000037048012     0.3861395388902845     0.5947279385265138                   0.05                   0.05     0.4546599400996072                      4
      784.0000372380018     0.3881887931433037     0.5416537430209197                   0.05                   0.05     0.4844702976463518                      4
      788.0000374279916     0.4865848329368375      0.697790355726697                   0.05                   0.05     0.4089972267966951                      4
      792.0000376179814     0.5130290121104144     0.7151688048165999                   0.05                   0.05     0.3945395876590974                      4
      796.0000378079712     0.5491338675191018     0.6992616916162797                   0.05                   0.05     0.3568193771193532                      4
       800.000037997961     0.4851742717313192     0.6045304844575372                   0.05                   0.05      0.421551429363773                      4
      804.0000381879508     0.4007119346587883     0.5564959743147714                   0.05                   0.05     0.4294007468943198                      4
      808.0000383779407      0.437417797078869      0.559907929737494                   0.05                   0.05      0.415731374277035                      4
      812.0000385679305     0.4129589446422076     0.5796000775623147                   0.05                   0.05     0.3648375878655513                      4
      816.0000387579203     0.3991242261622853     0.6120379185458803                   0.05                   0.05     0.3765304396332376                      4
      820.0000389479101     0.4615644168529729     0.6676451305173494                   0.05                   0.05     0.3502726428506874                      4
      824.0000391378999     0.3789713069360019     0.5911153812480067                   0.05                   0.05      0.385971844640853                      4
      828.0000393278897     0.3814867671439132     0.4759189467688787                   0.05                   0.05     0.5627696180312498                      4
      832.0000395178795     0.6310754724029443     0.6991062664449573                   0.05                   0.05     0.4065687426941432                      4
      836.0000397078693     0.5672940840633425     0.6213631231562555                   0.05                   0.05     0.4424548316969761                      4
      840.0000398978591      0.564894990495302      0.732894680566236                   0.05                   0.05     0.3489460555168852                      4
      844.0000400878489     0.6048494253929957     0.7605999559350952                   0.05                   0.05     0.3395026615549184                      4
      848.0000402778387     0.6835749458286616     0.8637331184538594                   0.05                   0.05     0.3233092515399643                      4
      852.0000404678285     0.5111240769553542     0.6881059100585722                   0.05                   0.05     0.3270799920838264                      4
      856.0000406578183     0.2820783459600163     0.4970000834149944                   0.05                   0.05     0.4412962763783345                      4
      860.0000408478081     0.2917537678916097      0.459111422601626                   0.05                   0.05     0.4237277037968645                      4
      864.0000410377979     0.2698791917375943     0.4458011567790625                   0.05                   0.05     0.4316874099235172                      4
      868.0000412277877     0.2680648756568614     0.4332163181855155                   0.05                   0.05     0.4296056170686429                      4
      872.0000414177775     0.2582436051556433     0.4002885115704503                   0.05                   0.05        0.4657790093965                      4
      876.0000416077673     0.2794287480108892     0.4179937322055173                   0.05                   0.05     0.4017791983220243                      4
      880.0000417977571     0.2705732770132966     0.4025235786663044                   0.05                   0.05     0.4079030024357505                      4
       884.000041987747     0.2772963871404828     0.4304321007483511                   0.05                   0.05     0.3627563226189832                      4
      888.0000421777368     0.2734032443646484     0.4729796860446045                   0.05                   0.05     0.3528129276090439                      4
      892.0000423677266     0.2746489436911865     0.4433165788310028                   0.05                   0.05     0.3350572085706857                      4
      896.0000425577164     0.2847618399709047     0.4759134925031229                   0.05                   0.05     0.3283604695092634                      4
      900.0000427477062     0.2718035199790343     0.4711019860246921                   0.05                   0.05     0.3206216778149049                      4
       904.000042937696      0.290499640295474     0.4688209908914013                   0.05                   0.05     0.3050269689256219                      4
      908.0000431276858     0.2875673808403464     0.4801245783176905                   0.05                   0.05     0.3030991744861165                      4
      912.0000433176756      0.273317691997167     0.4548660073212503                   0.05                   0.05     0.2881886134370746                      4
      916.0000435076654     0.3040794233109612     0.4800979719926989                   0.05                   0.05     0.3018419509680814                      4
      920.0000436976552     0.2788840816028559     0.4238593461410918                   0.05                   0.05     0.2993606939137397                      4
       924.000043887645      0.267143942871945      0.406950368896647                   0.05                   0.05     0.3286132445327653                      4
      928.0000440776348     0.2740382851903183     0.3110199615058222                   0.05                   0.05     0.4077438786497166                      4
      932.0000442676246      0.270742880023495     0.3530962720992476                   0.05                   0.05     0.3868962609055864                      4
      936.0000444576144      0.282770083515766     0.4281064965973915                   0.05                   0.05     0.2717922906893677                      4
      940.0000446476042     0.2641425530804241     0.2891407598445359                   0.05                   0.05     0.4238730156283757                      4
       944.000044837594     0.2883204069415934     0.3134335823901067                   0.05                   0.05     0.3390425720316993                      4
      948.0000450275838     0.4170464289741394     0.3471843903231381                   0.05                   0.05     0.4730730216666332                      4
      952.0000452175736     0.4668938919312645     0.4546292861875776                   0.05                   0.05     0.6060816750203928                      4
      956.0000454075634     0.4763722383723313     0.5004789974219724                   0.05                   0.05     0.5543090090421109                      4
      960.0000455975533     0.4741714213874317     0.4833047254537762                   0.05                   0.05     0.5366644165635759                      4
      964.0000457875431     0.5906514165075611     0.4103643233799958                   0.05                   0.05     0.5592706972562069                      4
      968.0000459775329     0.5045478982774719     0.5452292891866583                   0.05                   0.05     0.5022394270661318                      4
      972.0000461675227     0.4275848991986252     0.4153421001617199                   0.05                   0.05     0.5487377975263115                      4
      976.0000463575125      0.458726056916035     0.4106795497111553                   0.05                   0.05     0.5244292431275919                      4
      980.0000465475023     0.4071053463007099     0.4497711294167467                   0.05                   0.05     0.5011944405622181                      4
      984.0000467374921     0.4937237135583231     0.5753859156165548                   0.05                   0.05     0.4202630059592969                      4
      988.0000469274819     0.4848525309888404     0.5242617781174772                   0.05                   0.05     0.4521702686909339                      4
      992.0000471174717     0.5178853093672168      0.532322581573581                   0.05                   0.05     0.4704274881799079                      4
      996.0000473074615     0.5302279444631333     0.5477356233600308                   0.05                   0.05     0.4519397846653395                      4
      1000.000047497451      0.490453517215681     0.5643223529993442                   0.05                   0.05     0.3730656364518067                      4
      1004.000047687441     0.4437229243852501     0.4949070213835727                   0.05                   0.05     0.4231272325069423                      4
      1008.000047877431      0.386333976732613     0.4943388311742331                   0.05                   0.05     0.4258934290898549                      4
      1012.000048067421     0.3510004826663228       0.42467196157397                   0.05                   0.05     0.4041199205317119                      4
      1016.000048257411     0.3887710713225497     0.4645678345031211                   0.05                   0.05     0.4272205373539723                      4
        1020.0000484474     0.4709836125443116     0.4834606406212353                   0.05                   0.05     0.4127652768840576                      4
       1024.00004863739      0.386343016718817     0.4583374383683536                   0.05                   0.05     0.4082487143325063                      4
       1028.00004882738     0.4472451261186562     0.4424413372764779                   0.05                   0.05     0.4181304843497023                      4
       1032.00004901737     0.4804675410952545     0.6257473298178352                   0.05                   0.05     0.3078083564264099                      4
       1036.00004920736     0.4643663299471895     0.5732449839914825                   0.05                   0.05     0.3054976754923224                      4
      1040.000049397349     0.5521373536379912     0.6189582739003386                   0.05                   0.05      0.395863546655997                      4
      1044.000049587339     0.6683249374251586     0.4779530021569208                   0.05                   0.05     0.3609234671306703                      4
      1048.000049777329     0.5668306798143272     0.4199823691305533                   0.05                   0.05     0.5107431056344834                      4
      1052.000049967319     0.6460981695168638     0.4671294099267952                   0.05                   0.05      0.366674052237513                      4
      1056.000050157309     0.5364278213917368     0.3988517451025931                   0.05                   0.05     0.5182272300564272                      4
      1060.000050347298     0.5683568808827707     0.3768761335185806                   0.05                   0.05     0.5391358967415154                      4
      1064.000050537288     0.5920449231392899     0.3899826597647236                   0.05                   0.05     0.4996184050568047                      4
      1068.000050727278      0.560665731838186     0.3497376019173706                   0.05                   0.05     0.5482229734547921                      4
      1072.000050917268     0.5596111750400691     0.3477887366213268                   0.05                   0.05     0.5228624259248915                      4
      1076.000051107258     0.5645536871022764     0.3665201956830428                   0.05                   0.05     0.4615087598652288                      4
      1080.000051297247     0.5608186305340359     0.3554096061797451                   0.05                   0.05     0.4597504144176471                      4
      1084.000051487237     0.5986444137949588     0.3867177446082494                   0.05                   0.05     0.4310175098436262                      4
      1088.000051677227      0.638471214586289      0.423218029709307                   0.05                   0.05     0.4354313510335111                      4
      1092.000051867217     0.7326395222628365     0.5112232247064086                   0.05                   0.05     0.4070639018312592                      4
      1096.000052057207     0.5349053851117022     0.3184057191176784                   0.05                   0.05     0.5264287333246768                      4
      1100.000052247196     0.5002599506151335     0.2939650700143049                   0.05                   0.05      0.552428736566307                      4
      1104.000052437186     0.4709256944383318     0.2807415844906871                   0.05                   0.05     0.5032816083008258                      4
      1108.000052627176      0.457138884702296     0.2829789136927566                   0.05                   0.05     0.4500436222481242                      4
      1112.000052817166     0.4577947171397218     0.3622437418638421                   0.05                   0.05     0.4485547160754529                      4
      1116.000053007156      0.480462708266464     0.3861021376414884                   0.05                   0.05      0.425885717642433                      4
      1120.000053197145     0.4900188896333045     0.3215667145305389                   0.05                   0.05     0.4400588142402129                      4
      1124.000053387135     0.5140629224350611     0.2998269030782842                   0.05                   0.05     0.4639603868755231                      4
      1128.000053577125     0.4860845927735034     0.2851537326016439                   0.05                   0.05     0.4370292728066664                      4
      1132.000053767115      0.579916071793235     0.3954177095653992                   0.05                   0.05     0.3677082842656777                      4
      1136.000053957105     0.5939099437114755     0.4502795928795853                   0.05                   0.05     0.3664602848934057                      4
      1140.000054147094     0.4178241531024922     0.2789868291324683                   0.05                   0.05     0.3469323352368728                      4
      1144.000054337084     0.4058376108334192     0.2834383999456517                   0.05                   0.05     0.3198105879243881                      4
      1148.000054527074     0.3582963560912431      0.277923434242958                   0.05                   0.05     0.2997152724509467                      4
      1152.000054717064     0.2730980548977779     0.3800516339581801                   0.05                   0.05     0.3247436155367188                      4
      1156.000054907054      0.300046696094124     0.2970466562749816                   0.05                   0.05     0.3066904785130647                      4
      1160.000055097044      0.279984190939588       0.30929448707559                   0.05                   0.05     0.3253258260089461                      4
      1164.000055287033     0.2736534023377996     0.2748369222918701                   0.05                   0.05     0.3680609850582905                      4
      1168.000055477023     0.2819728953827604     0.3566108179880231                   0.05                   0.05     0.3099753359941873                      4
      1172.000055667013     0.2731866271952963     0.4327677000731761                   0.05                   0.05     0.2495066681934734                      4
      1176.000055857003     0.2820071047472319     0.3431178679351592                   0.05                   0.05     0.2980507168137679                      4
      1180.000056046993     0.2727598771142737     0.3408297244970426                   0.05                   0.05     0.3024431204356555                      4
      1184.000056236982     0.2923487278576886     0.2703971725485029                   0.05                   0.05     0.3169730511785482                      4
      1188.000056426972     0.2782187834185997     0.2802670561497272                   0.05                   0.05     0.3119965588199451                      4
      1192.000056616962     0.2788988552373899     0.2843890596435367                   0.05                   0.05     0.2942043169000342                      4
      1196.000056806952     0.2919027977153316     0.2782924198057542                   0.05                   0.05      0.274560344528435                      4
      1200.000056996942     0.2964459671484531     0.2869315312162214                   0.05                   0.05     0.2500920704272463                      4
      1204.000057186931     0.2872037467592349     0.2656539177954505                   0.05                   0.05     0.2941138694984858                      4
      1208.000057376921     0.2689476814158505     0.2908939318755976                   0.05                   0.05     0.2790847384290071                      4
      1212.000057566911     0.2850916463970774      0.363818996555592                   0.05                   0.05     0.2654196250045541                      4
      1216.000057756901     0.2842345499354586     0.3164037228336848                   0.05                   0.05     0.2335858971232187                      4
      1220.000057946891     0.2801143886888851     0.3805758476103354                   0.05                   0.05     0.2586540694983809                      4
       1224.00005813688     0.2870708628376882     0.2777963821169591                   0.05                   0.05     0.2470388203094085                      4
       1228.00005832687     0.3461183915423113     0.2731410589299934                   0.05                   0.05     0.2516058618814168                      4
       1232.00005851686     0.2808847376191856     0.2760417521347742                   0.05                   0.05     0.2506346385691785                      4
       1236.00005870685     0.2834421279989426     0.4126471638387337                   0.05                   0.05     0.2373364602372579                      4
       1240.00005889684     0.3045176903902982     0.4113734688482842                   0.05                   0.05      0.246938537305359                      4
      1244.000059086829     0.3965876219402816      0.299606347522486                   0.05                   0.05     0.2790348587129413                      4
      1248.000059276819     0.3777961371083927      0.269087586537113                   0.05                   0.05     0.2746021537615434                      4
      1252.000059466809     0.3786830332061947     0.2822488261086174                   0.05                   0.05     0.2504874517004531                      4
      1256.000059656799     0.4108994840140986     0.2879582459436202                   0.05                   0.05     0.2771850126881984                      4
      1260.000059846789     0.4506015054225614     0.2744851257405628                   0.05                   0.05     0.3506787052245233                      4
      1264.000060036778     0.4400765611937682      0.276486714790963                   0.05                   0.05     0.3162896908733611                      4
      1268.000060226768     0.4024820865612913     0.2737068974585239                   0.05                   0.05     0.2602451794003738                      4
      1272.000060416758     0.3682376766915872     0.2731197047815926                   0.05                   0.05     0.2312310612813206                      4
      1276.000060606748     0.4760388389029787     0.2871304837137628                   0.05                   0.05     0.3566622403867741                      4
      1280.000060796738     0.4749309651976901     0.3049007853574049                   0.05                   0.05     0.3344192491432205                      4
      1284.000060986727     0.4622609569877983     0.3944504592561163                   0.05                   0.05     0.3872633827879666                      4
      1288.000061176717     0.3002841495446176     0.3140914128260431                   0.05                   0.05     0.1973956121467202                      4
      1292.000061366707     0.2937494726659521     0.2832469935458292                   0.05                   0.05     0.2072793409212974                      4
      1296.000061556697     0.3185255222441238     0.3125199309803694                   0.05                   0.05     0.1897403606765835                      4
      1300.000061746687     0.3124228316833991     0.2950247654323651                   0.05                   0.05     0.1815826898138897                      4
      1304.000061936677     0.2780937187979396     0.3236606170542971                   0.05                   0.05     0.2099115065383612                      4
      1308.000062126666      0.316372532709927     0.4121002038177778                   0.05                   0.05     0.2578209311038553                      4
      1312.000062316656     0.2820066920336161      0.369754267757079                   0.05                   0.05     0.2268012770370852                      4
      1316.000062506646     0.2850104121911518     0.3237557895282066                   0.05                   0.05     0.1926326688465816                      4
      1320.000062696636       0.27479766355714     0.2987353610640227                   0.05                   0.05     0.2038760190264318                      4
      1324.000062886626     0.2748268763410984     0.3675973783422906                   0.05                   0.05     0.2232010840800076                      4
      1328.000063076615     0.2810296480094625     0.4026131201686714                   0.05                   0.05     0.2143124906837953                      4
      1332.000063266605     0.2817504611964358     0.5016343462951387                   0.05                   0.05     0.2932150198118311                      4
      1336.000063456595     0.2682672326942726     0.4118757460589553                   0.05                   0.05     0.2180713485270309                      4
      1340.000063646585     0.4229002777617298     0.4308705022948288                   0.05                   0.05     0.3797717089224578                      4
      1344.000063836575     0.5692264810356591     0.6576907631782554                   0.05                   0.05       0.35126879086358                      4
      1348.000064026564     0.5415287169209463     0.7013204522818492                   0.05                   0.05     0.3013920174567434                      4
      1352.000064216554     0.6027228912110805     0.8143333015755115                   0.05                   0.05     0.3610195717779825                      4
      1356.000064406544     0.5460315607871706     0.7552058424317803                   0.05                   0.05     0.3650579471147439                      4
      1360.000064596534     0.4948608822346042     0.6891101571409983                   0.05                   0.05       0.30433711541678                      4
      1364.000064786524     0.4845715195158069     0.6897604661650746                   0.05                   0.05     0.3070504631537342                      4
      1368.000064976513     0.5158429374615826     0.7194758800000933                   0.05                   0.05       0.30927136081222                      4
      1372.000065166503     0.4850988818184789      0.693853737593041                   0.05                   0.05     0.2964579753891092                      4
      1376.000065356493     0.4903392919477159     0.6586954588989427                   0.05                   0.05     0.2639006004898655                      4
      1380.000065546483     0.3247491525991855     0.5159987684612147                   0.05                   0.05     0.3381919270452972                      4
      1384.000065736473     0.4797016173936499     0.5800393104863842                   0.05                   0.05     0.3013649066380247                      4
      1388.000065926462     0.4295170164704866     0.5606048917030624                   0.05                   0.05      0.285724549746237                      4
      1392.000066116452     0.3614523700116823     0.4373584860499226                   0.05                   0.05     0.3368168083252308                      4
      1396.000066306442     0.4589303156187626     0.5811040197155265                   0.05                   0.05      0.267075059410309                      4
      1400.000066496432     0.4508916369309873     0.5324520992749919                   0.05                   0.05     0.3023197829115392                      4
      1404.000066686422     0.3940369264243369     0.5328219841103091                   0.05                   0.05     0.3170166700312592                      4
      1408.000066876411     0.3649593925562439     0.5716909226502669                   0.05                   0.05      0.351616044388164                      4
      1412.000067066401     0.3749814064767004     0.5696238754200493                   0.05                   0.05     0.3167654926522179                      4
      1416.000067256391     0.5444149115385761     0.4846229810336155                   0.05                   0.05     0.4128832762404056                      4
      1420.000067446381     0.4911167217595927     0.5278985001114204                   0.05                   0.05     0.3283488391177835                      4
      1424.000067636371     0.4562589683638522     0.4476320900246902                   0.05                   0.05       0.34756997427485                      4
       1428.00006782636     0.4645458270230605     0.4747050168897278                   0.05                   0.05     0.3277140244781619                      4
       1432.00006801635      0.402034765378059     0.4862880809918269                   0.05                   0.05     0.3176868719066667                      4
       1436.00006820634      0.393958125235869     0.4622646325392692                   0.05                   0.05     0.3224285463659446                      4
       1440.00006839633     0.4657548054386458     0.4198785756843895                   0.05                   0.05     0.3375722877369631                      4
       1444.00006858632     0.4640966443080688     0.4558749943485087                   0.05                   0.05     0.3094402223023679                      4
      1448.000068776309      0.445182793080741       0.39037824538274                   0.05                   0.05     0.3360724338550408                      4
      1452.000068966299     0.4504874928541983     0.3586213495952741                   0.05                   0.05     0.3234032698003415                      4
      1456.000069156289     0.4769366846370492     0.4028894586487659                   0.05                   0.05     0.3172532386872871                      4
      1460.000069346279     0.4845064378720991     0.3838737378883709                   0.05                   0.05     0.3164501002163358                      4
      1464.000069536269      0.432497204994048     0.3415660922022647                   0.05                   0.05     0.2847959065413149                      4
      1468.000069726259     0.4531226802837244      0.302181455146427                   0.05                   0.05     0.2717958186871695                      4
      1472.000069916248     0.4293678142031163     0.2764861454381225                   0.05                   0.05     0.2542816563715125                      4
      1476.000070106238     0.4334703257232074     0.3789549421557947                   0.05                   0.05     0.2983577240285343                      4
      1480.000070296228     0.5846670654156627     0.7134408303758913                   0.05                   0.05     0.2981728641778008                      4
      1484.000070486218     0.5023983250735168     0.5571055412355173                   0.05                   0.05     0.3113417395731978                      4
      1488.000070676208     0.3865826813615165     0.4918257337008315                   0.05                   0.05     0.2967233964497022                      4
      1492.000070866197     0.5307798225688725     0.5813441913015504                   0.05                   0.05     0.3469387857430641                      4
      1496.000071056187     0.5509573014295397     0.5583457855454467                   0.05                   0.05      0.365346282398202                      4
      1500.000071246177     0.3795740827515277     0.5927832432948774                   0.05                   0.05     0.3128810385408258                      4
      1504.000071436167     0.4479688456355232     0.6650960766661985                   0.05                   0.05     0.2910583863074913                      4
      1508.000071626157     0.4115867413264884     0.6022131656590427                   0.05                   0.05     0.2535362708231004                      4
      1512.000071816146     0.4333205416569883     0.6360691426959633                   0.05                   0.05     0.2588061555690392                      4
      1516.000072006136      0.432352395901263     0.6321857307033745                   0.05                   0.05     0.2484072297355156                      4
      1520.000072196126       0.44364728191509     0.6459970317995199                   0.05                   0.05     0.2457973082225168                      4
      1524.000072386116      0.451538104211981     0.6648155161887866                   0.05                   0.05     0.2571597360748983                      4
      1528.000072576106     0.4571311471465884     0.6541720270108177                   0.05                   0.05     0.2304119259894702                      4
      1532.000072766095      0.416662790014028     0.6297131943630531                   0.05                   0.05     0.2505700118733736                      4
      1536.000072956085      0.437264369117374     0.6347266788296776                   0.05                   0.05      0.219221226265039                      4
      1540.000073146075     0.4592596573374396     0.6454277245935878                   0.05                   0.05     0.2087110035966791                      4
      1544.000073336065     0.4652520622713164     0.6166212182517529                   0.05                   0.05     0.1990016430206289                      4
      1548.000073526055     0.4741344247629745     0.6815954575388719                   0.05                   0.05     0.2364494969517897                      4
      1552.000073716044     0.4472836520691744     0.5911387338125158                   0.05                   0.05     0.1944684893292672                      4
      1556.000073906034     0.4700357832631127     0.6307753406049977                   0.05                   0.05     0.1917300675891081                      4
      1560.000074096024     0.5255213255841824     0.6667723241263867                   0.05                   0.05     0.2365917468316175                      4
      1564.000074286014     0.6078663703221548     0.7625892145676342                   0.05                   0.05     0.3038967301683874                      4
      1568.000074476004     0.4462220699915633      0.610507684443568                   0.05                   0.05     0.1827427650031239                      4
      1572.000074665993     0.6066067768505723     0.7221615070488238                   0.05                   0.05     0.3070661212855189                      4
      1576.000074855983     0.6120147594456863     0.7386025411231648                   0.05                   0.05     0.2968946645873435                      4
      1580.000075045973     0.5274627530861958     0.6882880046013764                   0.05                   0.05     0.2266663867079837                      4
      1584.000075235963     0.5430820466598982     0.6311248853289665                   0.05                   0.05     0.2866734710443297                      4
      1588.000075425953     0.5070077870177491      0.720126036836031                   0.05                   0.05     0.2698103079029437                      4
      1592.000075615942     0.5085380853885338     0.7170081787315795                   0.05                   0.05     0.2535294335441193                      4
      1596.000075805932     0.4091392427295493      0.611381578186992                   0.05                   0.05     0.2182383854647268                      4
      1600.000075995922     0.4011802406714182     0.5986131290217355                   0.05                   0.05     0.2208010473848736                      4
      1604.000076185912      0.550151533576306     0.5052823966737671                   0.05                   0.05     0.3685905300975044                      4
      1608.000076375902     0.7211821011432976     0.5317589689392355                   0.05                   0.05     0.3183851180006251                      4
      1612.000076565892     0.6913489240290299     0.4963167123000002                   0.05                   0.05     0.3094017039798004                      4
      1616.000076755881     0.6431401196207042     0.4534147110964166                   0.05                   0.05     0.3385413671218406                      4
      1620.000076945871       0.69134684378172     0.4956095169266037                   0.05                   0.05     0.2966681113916566                      4
      1624.000077135861     0.8190684999405214      0.643643273414625                   0.05                   0.05     0.3132323932823316                      4
      1628.000077325851     0.7594621763249227     0.5737267683252484                   0.05                   0.05     0.3131664623850052                      4
      1632.000077515841     0.9045048337279656     0.7589102076425603                   0.05                   0.05     0.4904672620568002                      4
       1636.00007770583     0.8248736295286835     0.6288769231776863                   0.05                   0.05     0.3537302964436858                      4
       1640.00007789582     0.8307606542844722     0.6457498360414854                   0.05                   0.05     0.3193024218064821                      4
       1644.00007808581     0.7149653552434919      0.531996308893979                   0.05                   0.05     0.2776102476867562                      4
        1648.0000782758     0.7366709675774386     0.5806851333932586                   0.05                   0.05     0.2416007439829695                      4
       1652.00007846579     0.6775622765193602     0.5114245706463511                   0.05                   0.05     0.2446769600215113                      4
      1656.000078655779     0.7324104638547282     0.5481145405063433                   0.05                   0.05     0.2723372259272152                      4
      1660.000078845769     0.6547185530325869     0.4561849660058348                   0.05                   0.05     0.3184233879839962                      4
      1664.000079035759     0.7173828861974935     0.5834662030204824                   0.05                   0.05     0.2122613115590348                      4
      1668.000079225749     0.6345144329689707     0.4500949723076312                   0.05                   0.05     0.3125559212875001                      4
      1672.000079415739     0.6028188614611181     0.4029111165209759                   0.05                   0.05     0.3462109195516628                      4
      1676.000079605728     0.6388245835547643     0.4448172652141404                   0.05                   0.05      0.308236426062875                      4
      1680.000079795718     0.5835750950229379     0.4281601876223969                   0.05                   0.05      0.306060499506942                      4
      1684.000079985708     0.7510874518130499     0.5584674473954774                   0.05                   0.05     0.2855487415994005                      4
      1688.000080175698     0.7419923712833701     0.6184175942982072                   0.05                   0.05     0.1981881456379067                      4
      1692.000080365688     0.6738443353561652     0.5235519433344391                   0.05                   0.05     0.2164585967466513                      4
      1696.000080555677     0.7229530041656438     0.5730199210495693                   0.05                   0.05     0.2082178287270403                      4
      1700.000080745667      0.836020888421605     0.6558890400897324                   0.05                   0.05     0.3041989094120753                      4
      1704.000080935657     0.6817982389927991     0.5436716670069108                   0.05                   0.05     0.2041139632279578                      4
      1708.000081125647     0.8125417348231225     0.6390695855710816                   0.05                   0.05      0.263280447749792                      4
      1712.000081315637     0.6487483433378625     0.4369092258358159                   0.05                   0.05     0.3182474323213353                      4
      1716.000081505626     0.8204915764274637     0.6281370947407103                   0.05                   0.05     0.2989841103498096                      4
      1720.000081695616     0.7639923507106767     0.5601318649318441                   0.05                   0.05      0.296829265600987                      4
      1724.000081885606     0.5984136993326453     0.4100753847144239                   0.05                   0.05     0.3031882490053958                      4
      1728.000082075596     0.5988645964011475     0.3902719895525132                   0.05                   0.05     0.3191232818678844                      4
      1732.000082265586     0.6645885566334233     0.4953577025959294                   0.05                   0.05     0.2198510720977695                      4
      1736.000082455575     0.6957316168134187     0.5179304195667049                   0.05                   0.05     0.2164691925515831                      4
      1740.000082645565     0.6462685734740173     0.4785275369225247                   0.05                   0.05     0.2278937651544615                      4
      1744.000082835555     0.6522571272109551     0.4970031052907127                   0.05                   0.05     0.2073275950935478                      4
      1748.000083025545      0.690377214314956       0.49004706028909                   0.05                   0.05     0.2347710516930865                      4
      1752.000083215535     0.7488375501287151     0.5510972947593997                   0.05                   0.05     0.2595549927985156                      4
      1756.000083405524     0.7836687463859018     0.5846139932605254                   0.05                   0.05     0.2863135183392145                      4
      1760.000083595514     0.6111574399229045     0.4182593645588785                   0.05                   0.05     0.2814198560957942                      4
      1764.000083785504     0.5904592601114824     0.3730846192145066                   0.05                   0.05     0.3216166938084349                      4
      1768.000083975494     0.6424285507047033     0.4628802048995646                   0.05                   0.05     0.2287888022494925                      4
      1772.000084165484     0.5651929449658539     0.3525297077477344                   0.05                   0.05     0.3313211286709474                      4
      1776.000084355474     0.5911762580877983     0.3819149162666667                   0.05                   0.05     0.2879960981174421                      4
      1780.000084545463     0.6279226223269595     0.4464102644222231                   0.05                   0.05     0.2385737038685415                      4
      1784.000084735453     0.6790722549105801     0.5561587300476293                   0.05                   0.05     0.1851078442123577                      4
      1788.000084925443     0.6021174300136121     0.4163974663743192                   0.05                   0.05     0.2487303522987883                      4
      1792.000085115433     0.5882718991349554     0.3949719546744186                   0.05                   0.05     0.2537254940175993                      4
      1796.000085305423     0.6382686473542237     0.4956251698185478                   0.05                   0.05     0.1985198473449789                      4
      1800.000085495412     0.7135893424963317     0.5391753966582409                   0.05                   0.05     0.1968217539901529                      4
      1804.000085685402     0.6501484398091808     0.4708657515860135                   0.05                   0.05     0.2024156898478899                      4
      1808.000085875392     0.6307558361632012     0.4830037902522722                   0.05                   0.05      0.198870964891828                      4
      1812.000086065382     0.6389572258914737     0.6233448668840118                   0.05                   0.05     0.2934668557411871                      4
      1816.000086255372     0.6348123621477958     0.6860128211030727                   0.05                   0.05      0.336567287901961                      4
      1820.000086445361     0.6393402788407508      0.624274312903192                   0.05                   0.05     0.2810631691542516                      4
      1824.000086635351     0.5515377341538146     0.5564572585776887                   0.05                   0.05     0.3289655269573061                      4
      1828.000086825341     0.6601125511755664     0.6995436546717638                   0.05                   0.05     0.3373568524844648                      4
      1832.000087015331     0.8685019091701385     0.7864726226126709                   0.05                   0.05     0.4847610652454456                      4
      1836.000087205321     0.8818731425378719     0.7512025601978838                   0.05                   0.05     0.4139658457539893                      4
       1840.00008739531     0.8632912543592786     0.8166622717202342                   0.05                   0.05     0.5069227951643991                      4
        1844.0000875853     0.7777494890236004      0.771961927190675                   0.05                   0.05     0.4008155105606009                      4
       1848.00008777529     0.8185101246865131     0.7664149561228032                   0.05                   0.05     0.3738449184233033                      4
       1852.00008796528     0.7814117924627112      0.810423298258343                   0.05                   0.05     0.4702567948151506                      4
       1856.00008815527     0.8371384998107014     0.8495677660341798                   0.05                   0.05     0.5149729020781391                      4
      1860.000088345259     0.8747902749652179     0.8975789785315916                   0.05                   0.05     0.5400365415771845                      4
      1864.000088535249     0.8528612672985686     0.8445149559656077                   0.05                   0.05     0.4721734654864786                      4
      1868.000088725239     0.8818498251402023     0.8174417348976231                   0.05                   0.05      0.430646685148344                      4
      1872.000088915229     0.9501053822557429     0.8973976107248651                   0.05                   0.05     0.5851681388654142                      4
      1876.000089105219     0.9943443759933611     0.8879746757042188                   0.05                   0.05     0.6011321055603108                      4
      1880.000089295208     0.7182517471838483     0.7110185781011905                   0.05                   0.05      0.286778101615122                      4
      1884.000089485198     0.6643728355621101     0.7093081356870097                   0.05                   0.05     0.3268819554784821                      4
      1888.000089675188     0.7340380882683857     0.6850305568928893                   0.05                   0.05      0.214063219999738                      4
      1892.000089865178     0.7658762681497946     0.6914564460353794                   0.05                   0.05     0.1915711513896966                      4
      1896.000090055168     0.7783532739458006     0.7686995301857004                   0.05                   0.05     0.3410923038669316                      4
      1900.000090245157     0.8256590375820491     0.8088562601303112                   0.05                   0.05     0.4084192877196942                      4
      1904.000090435147     0.8811850730028941     0.8095455991952714                   0.05                   0.05     0.3924680848650611                      4
      1908.000090625137     0.6720811464449261     0.7085956018484231                   0.05                   0.05     0.3105864095877909                      4
      1912.000090815127     0.6683983824421043     0.7222968064092331                   0.05                   0.05     0.3105746250553209                      4
      1916.000091005117     0.4892511463228073     0.6279996521772021                   0.05                   0.05     0.1912025580081997                      4
      1920.000091195107     0.5219260596441807     0.5240666787794209                   0.05                   0.05     0.3060666102744045                      4
      1924.000091385096     0.4157188474081755     0.2899356221646605                   0.05                   0.05     0.2205441725243509                      4
      1928.000091575086     0.3664601016186533     0.2661503354984693                   0.05                   0.05     0.2189832988415667                      4
      1932.000091765076     0.2780328950497983     0.4047975743522825                   0.05                   0.05     0.2030017508211451                      4
      1936.000091955066     0.2771909278408208     0.4058443840212451                   0.05                   0.05     0.1991791639092921                      4
      1940.000092145056     0.2705276214047189     0.4398631220488123                   0.05                   0.05     0.1986584934536229                      4
      1944.000092335045     0.3079115138883371     0.2918542562412966                   0.05                   0.05     0.1666778498607711                      4
      1948.000092525035     0.3307278030652054     0.3906820884900054                   0.05                   0.05     0.2469406809734483                      4
      1952.000092715025     0.2842091723684885     0.4039348784647497                   0.05                   0.05     0.1865384414593236                      4
      1956.000092905015     0.2770940963551713     0.4897086130697833                   0.05                   0.05     0.2416591686922264                      4
      1960.000093095005     0.2675593327549015     0.4857728629059256                   0.05                   0.05     0.2413485463593459                      4
      1964.000093284994     0.2869543979163084     0.4367146393166716                   0.05                   0.05     0.1744855737466915                      4
      1968.000093474984     0.2976031765817581      0.443543950325236                   0.05                   0.05     0.1761830323143899                      4
      1972.000093664974     0.2837791971761667     0.4805626477436363                   0.05                   0.05     0.2031286877463237                      4
      1976.000093854964     0.2911129345302548     0.5006393770382203                   0.05                   0.05     0.2381085265698714                      4
      1980.000094044954     0.2859432655826967     0.4972573435578562                   0.05                   0.05     0.2261496982578351                      4
      1984.000094234943     0.2742845645434163      0.418842452966704                   0.05                   0.05     0.1726985546173136                      4
      1988.000094424933     0.2912761500209004     0.4083126099154243                   0.05                   0.05     0.1692360568764795                      4
      1992.000094614923     0.2761541350790563     0.3971845981531338                   0.05                   0.05     0.1756163188470886                      4
      1996.000094804913      0.259466995831091     0.3687740501523395                   0.05                   0.05     0.2130759247227204                      4
      2000.000094994903     0.3083721429286947     0.3213824002227459                   0.05                   0.05      0.160381385844681                      4
      2004.000095184892      0.272821407920353     0.3962934031048473                   0.05                   0.05     0.1723758183931262                      4
      2008.000095374882      0.274548503108851     0.3449099613470088                   0.05                   0.05     0.1801613107344894                      4
      2012.000095564872     0.2775699634545016      0.420251852742722                   0.05                   0.05     0.1558079067703475                      4
      2016.000095754862     0.2667538657271273       0.47961651119902                   0.05                   0.05     0.2012563018355546                      4
      2020.000095944852     0.2837658471858522     0.4363740017886618                   0.05                   0.05      0.148163282686099                      4
      2024.000096134841     0.2921051883935645     0.4454980241667277                   0.05                   0.05     0.1485013984509508                      4
      2028.000096324831     0.2772804323164057     0.4826582035886821                   0.05                   0.05     0.1848529138624789                      4
      2032.000096514821     0.2894519951086441     0.5045135106900345                   0.05                   0.05     0.2235917314332723                      4
      2036.000096704811     0.2727386572923603     0.4400467126639171                   0.05                   0.05     0.1472765390646897                      4
      2040.000096894801     0.2739851225335491     0.4174664173388501                   0.05                   0.05      0.147387850135816                      4
       2044.00009708479     0.2946440400139891     0.4874501442750207                   0.05                   0.05     0.1787896372841077                      4
       2048.00009727478     0.2877400799287764     0.4876758281551791                   0.05                   0.05     0.1754990906225297                      4
       2052.00009746477     0.2792580440631625      0.461474782328832                   0.05                   0.05     0.1433078149142477                      4
       2056.00009765476     0.2867517227834435     0.4854631566422167                   0.05                   0.05     0.1665998669370943                      4
       2060.00009784475     0.2637286503236476     0.4183965062120216                   0.05                   0.05     0.1533846705493346                      4
      2064.000098034739      0.275277309877655     0.4392868589067694                   0.05                   0.05     0.1328580804198649                      4
      2068.000098224729     0.2804821102613763     0.4449692002258963                   0.05                   0.05     0.1287307180699255                      4
      2072.000098414719     0.2821407833820749     0.3796707163800397                   0.05                   0.05     0.1538636984958258                      4
      2076.000098604709     0.2596370368593741     0.4311106644779287                   0.05                   0.05     0.1495355741621868                      4
      2080.000098794699     0.2955622093791284      0.445616836610169                   0.05                   0.05     0.1270765996559973                      4
      2084.000098984689     0.2760669350737731     0.4324654269482852                   0.05                   0.05     0.1250055302308101                      4
      2088.000099174678     0.2868917303241693     0.4566309610201913                   0.05                   0.05     0.1247097279157943                      4
      2092.000099364668     0.2647443725454467     0.4832731476889619                   0.05                   0.05     0.1714809574384197                      4
      2096.000099554658     0.2879254291654027     0.4799799950062428                   0.05                   0.05      0.143326800740604                      4
      2100.000099744648      0.289795208594459     0.5065063983184164                   0.05                   0.05     0.1967590957965527                      4
      2104.000099934638     0.2664188585204806     0.4833316189838847                   0.05                   0.05     0.1609887481221207                      4
      2108.000100124627     0.2659864033332174     0.4575434664164759                   0.05                   0.05     0.1311150012708756                      4
      2112.000100314617     0.2719320313378318      0.465173167390625                   0.05                   0.05     0.1272965838653679                      4
      2116.000100504607     0.2636553336692112     0.4509240885119017                   0.05                   0.05     0.1284490374765795                      4
      2120.000100694597     0.2837457417482527     0.4871801334174337                   0.05                   0.05     0.1439485913111107                      4
      2124.000100884587     0.2775804664740764      0.404828515666024                   0.05                   0.05     0.1276206288036938                      4
      2128.000101074576     0.2702813734978183     0.4841468055273419                   0.05                   0.05     0.1464247547257323                      4
      2132.000101264566     0.2855087268007775     0.4989110262148004                   0.05                   0.05     0.1625474123837858                      4
      2136.000101454556     0.2689648667943562     0.4657251657700673                   0.05                   0.05     0.1221721433148926                      4
      2140.000101644546     0.2793874841661014     0.4662085989287884                   0.05                   0.05     0.1129431634884518                      4
      2144.000101834536       0.26286894473918      0.392530534130564                   0.05                   0.05     0.1501946581514174                      4
      2148.000102024525     0.2711415194066057     0.3881146627010016                   0.05                   0.05     0.1408109269712046                      4
      2152.000102214515     0.2743427064360314     0.3789309895172555                   0.05                   0.05     0.1435505070879124                      4
      2156.000102404505     0.3332558412104691     0.2726215492883795                   0.05                   0.05     0.1840742255109289                      4
      2160.000102594495      0.310545378125609     0.2892553889256724                   0.05                   0.05     0.1557460810786208                      4
      2164.000102784485     0.2785565634761949     0.4079366993189947                   0.05                   0.05     0.1161608799210748                      4
      2168.000102974474     0.2756282661145637      0.415770665511706                   0.05                   0.05     0.1112330769972208                      4
      2172.000103164464     0.2744979313162575       0.39434536699197                   0.05                   0.05     0.1258077650347344                      4
      2176.000103354454      0.281758028691377      0.441970873366444                   0.05                   0.05    0.09909294332601964                      4
      2180.000103544444     0.2724022180625016     0.4448539418277993                   0.05                   0.05     0.1024651036765501                      4
      2184.000103734434     0.2866607145888801     0.4700863059023382                   0.05                   0.05     0.1085766327758465                      4
      2188.000103924423     0.2878506937590588     0.4637899963799069                   0.05                   0.05      0.102780086205483                      4
      2192.000104114413     0.2653016477941455     0.4497085025915803                   0.05                   0.05     0.1075679194662387                      4
      2196.000104304403     0.2908323759790917     0.4606466166494486                   0.05                   0.05    0.09979189576501218                      4
      2200.000104494393     0.3170628178008794     0.5374613759659822                   0.05                   0.05     0.2768356926452819                      4
      2204.000104684383     0.2568322511465492     0.4390683866426731                   0.05                   0.05     0.1177648751822448                      4
      2208.000104874372     0.2909559231973466     0.3467714863335169                   0.05                   0.05     0.1443162421000742                      4
      2212.000105064362     0.2726347826131835     0.3688739739479029                   0.05                   0.05     0.1415700248597785                      4
      2216.000105254352     0.2700223090686337     0.3644004607093128                   0.05                   0.05     0.1459448280649055                      4
      2220.000105444342      0.281333209788893     0.4720187048642819                   0.05                   0.05     0.1043511167154194                      4
      2224.000105634332     0.2698021868991041     0.4358634655003715                   0.05                   0.05    0.09667361537487525                      4
      2228.000105824322     0.2881789499160568     0.4823577058514948                   0.05                   0.05     0.1138198595057755                      4
      2232.000106014311     0.2951781710151234     0.4880065064789713                   0.05                   0.05     0.1228563204158815                      4
      2236.000106204301      0.275840961378334     0.4533555363448125                   0.05                   0.05    0.09134821602705513                      4
      2240.000106394291     0.2968537668925973     0.4625363627737462                   0.05                   0.05    0.09622781504489913                      4
      2244.000106584281     0.2770936196187456     0.4123574595164238                   0.05                   0.05     0.0983997078841051                      4
      2248.000106774271      0.288726485427619     0.4424597548150868                   0.05                   0.05    0.08639009429861003                      4
       2252.00010696426     0.5267489457750192      0.631454158176589                   0.05                   0.05     0.2390439868182601                      4
       2256.00010715425     0.4813714223357964      0.691044740195872                   0.05                   0.05     0.2162250936143639                      4
       2260.00010734424     0.4368029294840217     0.6581653079653474                   0.05                   0.05     0.2136497306757519                      4
       2264.00010753423     0.3724505301277269     0.5892886298187405                   0.05                   0.05     0.2723236516234404                      4
       2268.00010772422     0.3769223455470574     0.5777949698541597                   0.05                   0.05     0.2471742032887282                      4
      2272.000107914209     0.4137330693410588     0.5830663849911423                   0.05                   0.05      0.185429768795889                      4
      2276.000108104199     0.4831923271795543     0.5472750155122175                   0.05                   0.05      0.232090115320656                      4
      2280.000108294189     0.3816011621550919     0.4925497688422537                   0.05                   0.05     0.2542728468979092                      4
      2284.000108484179     0.4122204779785545      0.417491250834737                   0.05                   0.05     0.2891284191537863                      4
      2288.000108674169     0.5207652555213059     0.5171164305973494                   0.05                   0.05     0.2942321753124602                      4
      2292.000108864158     0.4484708122476688     0.3617298015339679                   0.05                   0.05     0.2728843435994276                      4
      2296.000109054148     0.2743676546866709     0.4078744836942588                   0.05                   0.05     0.1009499084861533                      4
      2300.000109244138     0.2849898541783062     0.4643719955756579                   0.05                   0.05    0.09007692059001933                      4
      2304.000109434128     0.3973050793105383     0.5432049297278793                   0.05                   0.05     0.2184793794909834                      4
      2308.000109624118     0.3923466651369715     0.5443831802824337                   0.05                   0.05       0.21671965941537                      4
      2312.000109814107     0.4001349818037683     0.5999203135719899                   0.05                   0.05     0.1959176403625583                      4
      2316.000110004097     0.3751799336506712     0.5548678175038997                   0.05                   0.05     0.2241883522209104                      4
      2320.000110194087     0.4156804792597886     0.6164846340719087                   0.05                   0.05     0.1792683048829868                      4
      2324.000110384077     0.4135762364901748     0.6144656453381659                   0.05                   0.05     0.1772079815860241                      4
      2328.000110574067     0.5971235062558301     0.7519129613133879                   0.05                   0.05     0.2594423723333454                      4
      2332.000110764056     0.5251726382055445     0.7026120504585575                   0.05                   0.05      0.207419714897883                      4
      2336.000110954046     0.5592044423584336     0.7318118526928613                   0.05                   0.05      0.235359498068504                      4
      2340.000111144036       0.55469977046093     0.7230105285639574                   0.05                   0.05     0.2202508879859785                      4
      2344.000111334026     0.5865954491092292     0.7536179681698304                   0.05                   0.05     0.2456070627515665                      4
      2348.000111524016     0.5482802168023126     0.7050240903648586                   0.05                   0.05     0.1996296260844632                      4
      2352.000111714005     0.5761101339104375     0.7497335930673691                   0.05                   0.05      0.235275181527524                      4
      2356.000111903995     0.5998429627921305     0.7393764286365515                   0.05                   0.05     0.2275260332112775                      4
      2360.000112093985     0.4389577809367958     0.6217870291356488                   0.05                   0.05      0.154578187182377                      4
      2364.000112283975     0.5718761582397096     0.7507363960115866                   0.05                   0.05     0.2283905423038573                      4
      2368.000112473965     0.6054788611246835     0.7528237299979901                   0.05                   0.05     0.2257968960114823                      4
      2372.000112663954     0.6662166436100702     0.8378681647787671                   0.05                   0.05     0.2964217018436772                      4
      2376.000112853944     0.5815495497318384     0.7537713350518748                   0.05                   0.05     0.2183899330027903                      4
      2380.000113043934     0.5832333321669978      0.758624670969675                   0.05                   0.05     0.2186914978328871                      4
      2384.000113233924     0.4809646987214787     0.6568247766690316                   0.05                   0.05     0.1636717044585348                      4
      2388.000113423914     0.5397342181500056     0.7161181134087017                   0.05                   0.05     0.1879661252616301                      4
      2392.000113613904     0.5369663665802689     0.7300241520038401                   0.05                   0.05     0.2027747934276705                      4
      2396.000113803893     0.5887892378039076     0.7634701380757103                   0.05                   0.05      0.213877110470536                      4
      2400.000113993883     0.4812534344139022     0.6928241114713787                   0.05                   0.05     0.1951881965840101                      4
      2404.000114183873     0.5467727342562831     0.7512986702292649                   0.05                   0.05     0.2242809690247759                      4
      2408.000114373863     0.6805309363913684      0.781608498596989                   0.05                   0.05     0.3107129083027891                      4
      2412.000114563853     0.7235751121478359     0.7938610340474884                   0.05                   0.05     0.3585287961458471                      4
      2416.000114753842     0.7403018291352168     0.7910204783429076                   0.05                   0.05      0.355587782463402                      4
      2420.000114943832      0.676949312882509     0.6357336825852699                   0.05                   0.05     0.2251794543128023                      4
      2424.000115133822     0.7003176684928468     0.6877153529246836                   0.05                   0.05     0.2379743139656008                      4
      2428.000115323812     0.8467416271271055     0.8541657042388628                   0.05                   0.05     0.4204927512540163                      4
      2432.000115513802     0.7191903103346362     0.7294273232429692                   0.05                   0.05     0.2628158015313373                      4
      2436.000115703791     0.6905581260178714     0.7060105083480415                   0.05                   0.05     0.2532975328776608                      4
      2440.000115893781     0.7408830026217176     0.7232815508274479                   0.05                   0.05     0.2247331587362115                      4
      2444.000116083771      0.799619940582125      0.919461701394001                   0.05                   0.05     0.4010107298970858                      4
      2448.000116273761      0.585019829649559     0.7006409119213282                   0.05                   0.05     0.1959185051266466                      4
      2452.000116463751     0.5302178342092504     0.5493176575100589                   0.05                   0.05     0.2779702673032835                      4
       2456.00011665374     0.7122742342641718     0.6803436682463092                   0.05                   0.05     0.2009525448885126                      4
       2460.00011684373     0.5721313709101388     0.5936950503879252                   0.05                   0.05      0.298389880977011                      4
       2464.00011703372     0.6830808314610084      0.620153921151574                   0.05                   0.05     0.1943210482716334                      4
       2468.00011722371     0.8558797911284831     0.7754058511281147                   0.05                   0.05     0.3349795574108284                      4
        2472.0001174137     0.8044905153799513     0.7440199417698213                   0.05                   0.05     0.2502900898098375                      4
      2476.000117603689     0.8298760415694494     0.7443414184102264                   0.05                   0.05      0.265426814082673                      4
      2480.000117793679       0.85808057498789       0.74174753652243                   0.05                   0.05     0.2929261988598958                      4
      2484.000117983669     0.6909871389681492     0.6259999441660725                   0.05                   0.05     0.1853390633394401                      4
      2488.000118173659     0.6977277515552305     0.7009971899083566                   0.05                   0.05     0.2259175556708315                      4
      2492.000118363649     0.6410482322666089     0.6859011494105148                   0.05                   0.05     0.2464174862261964                      4
      2496.000118553638     0.6910299051952168     0.7561063324695381                   0.05                   0.05     0.2743859803994856                      4
      2500.000118743628     0.5919871397962319     0.6392297444108929                   0.05                   0.05     0.2658892204176125                      4
      2504.000118933618     0.6756156578807557      0.740820671425419                   0.05                   0.05      0.250017428767464                      4
      2508.000119123608     0.7583202603951917     0.8104676988175171                   0.05                   0.05     0.3557607460403327                      4
      2512.000119313598     0.6540310149475377     0.6164012719138035                   0.05                   0.05     0.2146917158711878                      4
      2516.000119503587     0.7425433815770736     0.7051959468323703                   0.05                   0.05      0.180893492718518                      4
      2520.000119693577     0.9533463982282575     0.9010714226524932                   0.05                   0.05     0.5324469960914303                      4
      2524.000119883567     0.7867029771068714     0.7561404418207068                   0.05                   0.05     0.2454023557021673                      4
      2528.000120073557     0.8775705277631431     0.8209060545195107                   0.05                   0.05     0.3567927797018292                      4
      2532.000120263547     0.8785460194781076     0.7963376351783621                   0.05                   0.05     0.3265355897447778                      4
      2536.000120453537     0.8423608698565153     0.7802446642328187                   0.05                   0.05     0.2865732103277658                      4
      2540.000120643526     0.8715450762487021     0.8081999079701445                   0.05                   0.05     0.3124626893874031                      4
      2544.000120833516      0.924986839779989     0.9582465730662356                   0.05                   0.05     0.5670463755780868                      4
      2548.000121023506     0.9376834721353743     0.9193297136029029                   0.05                   0.05     0.4970080758251315                      4
      2552.000121213496     0.8497651949136513     0.7758360652092886                   0.05                   0.05     0.2704693024945605                      4
      2556.000121403486      0.864081828340701     0.8510897997953691                   0.05                   0.05     0.3506775424209226                      4
      2560.000121593475     0.7526724261653016     0.6737635805627709                   0.05                   0.05     0.1543840539120466                      4
      2564.000121783465      0.783481226520524      0.762943509968391                   0.05                   0.05     0.2424376206034009                      4
      2568.000121973455     0.7335020191503897     0.6723676445576505                   0.05                   0.05     0.1577728159438681                      4
      2572.000122163445     0.8319625787496161     0.7919575410110355                   0.05                   0.05     0.2714498965774054                      4
      2576.000122353435     0.8506251327511954       0.74310077423057                   0.05                   0.05     0.2418247178737969                      4
      2580.000122543424     0.7343434227936017      0.603898446034611                   0.05                   0.05     0.1599591873405258                      4
      2584.000122733414     0.9398994156962357     0.8055306694435228                   0.05                   0.05     0.4216435922513995                      4
      2588.000122923404     0.9624324759317343      0.852370740676001                   0.05                   0.05     0.4609510861729751                      4
      2592.000123113394     0.9087674416068698     0.8003835735139886                   0.05                   0.05     0.3182851188621689                      4
      2596.000123303384     0.9748930965527893     0.8847426323880264                   0.05                   0.05      0.466527180284133                      4
      2600.000123493373     0.9369486446340334     0.8110075331044727                   0.05                   0.05     0.3697120241171744                      4
      2604.000123683363     0.8654551571849238     0.6785802457283915                   0.05                   0.05     0.3179335022378831                      4
      2608.000123873353     0.8766016258048031     0.7288333857702239                   0.05                   0.05     0.2797259891763829                      4
      2612.000124063343      0.871888038262452     0.7302270568756517                   0.05                   0.05     0.2606022747360285                      4
      2616.000124253333     0.8103019022389251     0.6331998250993088                   0.05                   0.05     0.2315034691598054                      4
      2620.000124443322     0.9200977368117907     0.7712143649020826                   0.05                   0.05     0.3300458360010163                      4
      2624.000124633312     0.8871578165163558     0.7364307090714133                   0.05                   0.05     0.2759113511493259                      4
      2628.000124823302     0.9482552788572634     0.8378664308398719                   0.05                   0.05     0.3752407791139603                      4
      2632.000125013292     0.9256362016103417     0.8286610449969206                   0.05                   0.05     0.3162410768817591                      4
      2636.000125203282     0.9926566855997205     0.8732018836232945                   0.05                   0.05     0.4614340837105309                      4
      2640.000125393271      1.033610832418612     0.9417095920923397                   0.05                   0.05     0.6056205030026643                      4
      2644.000125583261       1.01138688880519     0.9399082877400753                   0.05                   0.05     0.5350737230427447                      4
      2648.000125773251     0.9746901776580571     0.8523683931930793                   0.05                   0.05     0.3908444572064436                      4
      2652.000125963241     0.8741700531566026     0.7685548018241931                   0.05                   0.05     0.2290544513365292                      4
      2656.000126153231     0.9574996488086868     0.8425834120623167                   0.05                   0.05     0.3447641897842706                      4
       2660.00012634322     0.8849341906636305     0.7035690316663342                   0.05                   0.05     0.3045732577141853                      4
       2664.00012653321     0.9162278711232558     0.7958309904913328                   0.05                   0.05     0.2676593082634809                      4
        2668.0001267232     0.9262157796705721      0.775451024187035                   0.05                   0.05     0.2956231652518742                      4
       2672.00012691319     0.9210241658193448     0.7800174375476447                   0.05                   0.05     0.2704901760567667                      4
       2676.00012710318     0.9065905494863341     0.7427361591190568                   0.05                   0.05     0.2769558147073985                      4
      2680.000127293169      1.047538034814687     0.8561274459553817                   0.05                   0.05     0.5659267456308625                      4
      2684.000127483159      1.041320013502041     0.9243314536028314                   0.05                   0.05     0.5268009392919623                      4
      2688.000127673149       1.05249580244616     0.9067292725643229                   0.05                   0.05      0.513433187740018                      4
      2692.000127863139     0.9517896583833809     0.8479497647852345                   0.05                   0.05     0.3091893307651429                      4
      2696.000128053129     0.9145382226518042     0.7877575437451086                   0.05                   0.05     0.2391012400274445                      4
      2700.000128243119     0.9889190723547076     0.8551557058322302                   0.05                   0.05     0.3604904792371931                      4
      2704.000128433108     0.8935557772738003     0.7935397905849634                   0.05                   0.05     0.2111650017961236                      4
      2708.000128623098     0.7962921381649604     0.5938927071896359                   0.05                   0.05     0.2797324825442205                      4
      2712.000128813088     0.7186274533370092     0.5474619203624669                   0.05                   0.05     0.1834810423598669                      4
      2716.000129003078     0.6988757219948666     0.5402084636697789                   0.05                   0.05     0.1679480497155225                      4
      2720.000129193068     0.7050932563841903     0.5162231283647857                   0.05                   0.05     0.1928195336232022                      4
      2724.000129383057      0.866497689759044     0.7071067225984961                   0.05                   0.05     0.2337256067337376                      4
      2728.000129573047        0.8743445103372     0.6920492606060991                   0.05                   0.05     0.2699188577843363                      4
      2732.000129763037      0.903713854761949      0.718221359048108                   0.05                   0.05     0.2914207444109946                      4
      2736.000129953027     0.9299111824835751     0.7572910116064493                   0.05                   0.05     0.2867128145531295                      4
      2740.000130143017     0.8877803208775584     0.7396729800807963                   0.05                   0.05     0.2118554218077517                      4
      2744.000130333006     0.9430656399945329     0.7891159980483942                   0.05                   0.05     0.2749907417280347                      4
      2748.000130522996     0.9921761943628999     0.8558319422568761                   0.05                   0.05     0.3504525058303559                      4
      2752.000130712986      1.038708683458158      0.935619825516774                   0.05                   0.05     0.4790832167519073                      4
      2756.000130902976     0.9564885358643652     0.8908231286927742                   0.05                   0.05      0.321979943058199                      4
      2760.000131092966     0.9736831701042058     0.8504201882835032                   0.05                   0.05     0.2959969215556442                      4
      2764.000131282955     0.9921653691209217     0.8738402172002072                   0.05                   0.05     0.3167049937885276                      4
      2768.000131472945      1.143811665384895        1.0422695012422                   0.05                   0.05      0.665266564021318                      4
      2772.000131662935       1.04832085330991     0.9287645260483331                   0.05                   0.05     0.4559085958386705                      4
      2776.000131852925      1.030647870794845     0.8881181739564867                   0.05                   0.05     0.3777982913491063                      4
      2780.000132042915     0.9953348351634348     0.8741949418967414                   0.05                   0.05       0.29897640839417                      4
      2784.000132232904      0.887314220046555     0.8548473455836492                   0.05                   0.05      0.273259066162034                      4
      2788.000132422894     0.8607398793341652     0.8924938699352712                   0.05                   0.05     0.3692836525809631                      4
      2792.000132612884     0.9367461999912892     0.9434936394767944                   0.05                   0.05     0.4280325205451513                      4
      2796.000132802874     0.8030049122723943      0.763470888849387                   0.05                   0.05     0.2105935962701604                      4
      2800.000132992864      0.994432082806773     0.9210615330433344                   0.05                   0.05     0.3351776682403979                      4
      2804.000133182853     0.9331032481931641     0.8939639646870575                   0.05                   0.05     0.2911398349366073                      4
      2808.000133372843      0.941080936120789     0.8370050168277258                   0.05                   0.05     0.2285230265003551                      4
      2812.000133562833     0.8818421291196165     0.7603644791961193                   0.05                   0.05     0.1834221156416485                      4
      2816.000133752823     0.7138751771515081     0.6623532446112258                   0.05                   0.05     0.1623840631822024                      4
      2820.000133942813     0.7148186786211225     0.7558617694790196                   0.05                   0.05      0.249249842366568                      4
      2824.000134132802     0.6943170672887239      0.759777313254405                   0.05                   0.05     0.2501271930489906                      4
      2828.000134322792     0.8032780980600056     0.7872219770795237                   0.05                   0.05     0.2426086185343147                      4
      2832.000134512782     0.6998886908868159     0.7687066962883859                   0.05                   0.05     0.2517870485074155                      4
      2836.000134702772     0.7670074645246566     0.8153755621219633                   0.05                   0.05     0.3137819147861972                      4
      2840.000134892762     0.9538611740614019     0.7960154357127878                   0.05                   0.05     0.2684057564351612                      4
      2844.000135082752     0.8951140886133381     0.7553374709226754                   0.05                   0.05     0.1917524265245006                      4
      2848.000135272741       0.72354862446655     0.5530834960509202                   0.05                   0.05      0.175100271251762                      4
      2852.000135462731     0.8155072258707674     0.7027517469909524                   0.05                   0.05     0.1578813041660782                      4
      2856.000135652721     0.8065095515273005     0.8048866770308712                   0.05                   0.05     0.2574519648704614                      4
      2860.000135842711     0.8144164639559361     0.6992447859696009                   0.05                   0.05     0.1548510730824914                      4
      2864.000136032701     0.8442137365092224     0.7359203879174867                   0.05                   0.05     0.1629915079405285                      4
       2868.00013622269      0.708142452180524     0.7211066933470058                   0.05                   0.05     0.1965210264045241                      4
       2872.00013641268     0.5674764034744303      0.493312683423504                   0.05                   0.05     0.2881224930829139                      4
       2876.00013660267      0.642417105997749     0.5371699880552058                   0.05                   0.05     0.1816998143285931                      4
       2880.00013679266     0.7019447244992187     0.5394630818147071                   0.05                   0.05     0.1605327476143616                      4
       2884.00013698265     0.6802430262698691       0.49315557652459                   0.05                   0.05     0.1789988978425098                      4
      2888.000137172639     0.7338502998513323     0.5442890544439813                   0.05                   0.05     0.1941512093560054                      4
      2892.000137362629     0.7426169483424784     0.5824057595859988                   0.05                   0.05     0.1644326886101648                      4
      2896.000137552619     0.6970615674974758     0.5745991906964737                   0.05                   0.05     0.1435930605530127                      4
      2900.000137742609       0.70315292934549     0.5369589648998569                   0.05                   0.05     0.1532611412253437                      4
      2904.000137932599     0.7108582273165466     0.5219364702085005                   0.05                   0.05     0.1739481205615112                      4
      2908.000138122588     0.7050734094481725     0.5233917186626338                   0.05                   0.05     0.1615449746895828                      4
      2912.000138312578     0.6535160856694791     0.4912246211667168                   0.05                   0.05     0.1622367091987021                      4
      2916.000138502568      0.725301087398892     0.5511294709239615                   0.05                   0.05     0.1576014605198928                      4
      2920.000138692558     0.7133796425754259     0.5238878785471731                   0.05                   0.05     0.1662318582364533                      4
      2924.000138882548      0.614427018211997      0.516633189744347                   0.05                   0.05     0.2052974101808921                      4
      2928.000139072537     0.7347849125333391     0.5653571336827151                   0.05                   0.05     0.1546636332555174                      4
      2932.000139262527     0.7119169013463764     0.5293943078064863                   0.05                   0.05     0.1531686203445684                      4
      2936.000139452517     0.7663897702424394     0.6248180075504821                   0.05                   0.05     0.1527789549577234                      4
      2940.000139642507     0.8587063987202253     0.6891270078264721                   0.05                   0.05     0.2118077081019919                      4
      2944.000139832497     0.8141212856895698     0.6543217004493301                   0.05                   0.05     0.1804625907257054                      4
      2948.000140022486     0.8956727401419977     0.8031876413834161                   0.05                   0.05      0.179027682094633                      4
      2952.000140212476     0.5882954844388621     0.6177706405950231                   0.05                   0.05     0.2676899885262323                      4
      2956.000140402466     0.7787032965509879     0.7787562159144255                   0.05                   0.05     0.2249471444139687                      4
      2960.000140592456     0.8557301267530236     0.8649632974086796                   0.05                   0.05     0.2938306516289427                      4
      2964.000140782446     0.8651110015433375     0.8548664764705746                   0.05                   0.05     0.2554915850300822                      4
      2968.000140972435     0.9780324882268889      1.009828275286403                   0.05                   0.05     0.5666662559375747                      4
      2972.000141162425     0.9782758118847245     0.9277077288240837                   0.05                   0.05     0.3247146222957854                      4
      2976.000141352415      1.033447432037156      1.000331205845374                   0.05                   0.05     0.5442599784272257                      4
      2980.000141542405      1.017455486111902     0.9343427333633968                   0.05                   0.05     0.3468224635880779                      4
      2984.000141732395     0.9062872113627202     0.8900436609324893                   0.05                   0.05     0.2849186880771114                      4
      2988.000141922385     0.8706357063242416     0.8982138751639702                   0.05                   0.05     0.3257483675326856                      4
      2992.000142112374     0.8420621252722107     0.8037931735101267                   0.05                   0.05     0.1950306793814323                      4
      2996.000142302364     0.8111070218310745     0.8311947622077068                   0.05                   0.05     0.2724554122015169                      4
      3000.000142492354     0.7707600472776344     0.8431515233103196                   0.05                   0.05     0.3164832664306554                      4
      3004.000142682344     0.7630892814508518     0.8561666463233106                   0.05                   0.05      0.315336471451338                      4
      3008.000142872334      0.808384511421769     0.8967318141577674                   0.05                   0.05     0.3359743744853413                      4
      3012.000143062323     0.9429340984581085      1.003867308881587                   0.05                   0.05     0.5115580476343424                      4
      3016.000143252313     0.9360873726078982       1.03962574624777                   0.05                   0.05     0.5458561154373884                      4
      3020.000143442303     0.9305228274318369     0.9933780260463348                   0.05                   0.05     0.4552255646669161                      4
      3024.000143632293     0.7955080149644462      0.895647296692591                   0.05                   0.05     0.3255979349634845                      4
      3028.000143822283     0.8076445361120378     0.8676762119560359                   0.05                   0.05     0.2913030171127272                      4
      3032.000144012272     0.9239785195193436     0.9064573326290279                   0.05                   0.05     0.2797142156624222                      4
      3036.000144202262     0.9239402668905859      1.009993875001303                   0.05                   0.05     0.4596649402417025                      4
      3040.000144392252     0.8545825490702297     0.8398227425870003                   0.05                   0.05     0.2079002005157476                      4
      3044.000144582242     0.7955488636073473     0.8071853546616079                   0.05                   0.05     0.2285238432679689                      4
      3048.000144772232     0.7602238622942755     0.7937489432684876                   0.05                   0.05     0.2361921098346203                      4
      3052.000144962221      0.807097464601926     0.8465766490237741                   0.05                   0.05     0.2527169305542387                      4
      3056.000145152211     0.7953819078634223     0.8240471803873323                   0.05                   0.05     0.2334560091755819                      4
      3060.000145342201     0.9055276909081872     0.8898783560315547                   0.05                   0.05      0.253457526596633                      4
      3064.000145532191     0.9441347733627341     0.9715177739784673                   0.05                   0.05      0.374689756765241                      4
      3068.000145722181     0.8750128117768815      0.810206367960812                   0.05                   0.05     0.1603027887242033                      4
       3072.00014591217     0.8609254401106516     0.7595023562754986                   0.05                   0.05     0.1499172075174635                      4
       3076.00014610216     0.7248271613574149     0.6274568116994109                   0.05                   0.05     0.1343733991468851                      4
       3080.00014629215     0.6894406196302413      0.621308273774785                   0.05                   0.05     0.1533208333928119                      4
       3084.00014648214     0.7078329005425965     0.5271327075580574                   0.05                   0.05     0.1474536290909546                      4
       3088.00014667213     0.6159421871908882     0.4898765002876923                   0.05                   0.05     0.1913782895381972                      4
      3092.000146862119     0.6381492914572499     0.4287912847688229                   0.05                   0.05     0.2377392282356551                      4
      3096.000147052109     0.5724916509751614     0.4607318541293663                   0.05                   0.05     0.2478173451387075                      4
      3100.000147242099     0.4253534294463783     0.4235193150448158                   0.05                   0.05     0.2680357083230253                      4
      3104.000147432089      0.464421614808839     0.4593271583529111                   0.05                   0.05     0.2578204976201424                      4
      3108.000147622079      0.425185407844734     0.4047414920805461                   0.05                   0.05     0.2649347764584594                      4
      3112.000147812068     0.4804469327363333     0.4183985836381771                   0.05                   0.05     0.2604228299612417                      4
      3116.000148002058     0.4022186768217233     0.4251447940391028                   0.05                   0.05     0.2589085161038785                      4
      3120.000148192048     0.6209256980036646     0.4641861872522808                   0.05                   0.05     0.1827230163779851                      4
      3124.000148382038     0.5839351181739715     0.4341174079789858                   0.05                   0.05     0.2154079920674513                      4
      3128.000148572028     0.6008301918056336     0.4417433129223116                   0.05                   0.05     0.1978765161787799                      4
      3132.000148762017      0.637324391366321     0.4613375079986498                   0.05                   0.05     0.1713022789600839                      4
      3136.000148952007      0.605956138619846      0.429120308859701                   0.05                   0.05     0.1966693025550791                      4
      3140.000149141997     0.6512136235371156     0.4563266931180575                   0.05                   0.05     0.1787208716889815                      4
      3144.000149331987     0.6372948719643406     0.4338453502908962                   0.05                   0.05      0.200652658514083                      4
      3148.000149521977     0.7114572981049235     0.5153107316922089                   0.05                   0.05     0.1614705546811542                      4
      3152.000149711967     0.6826831257494002     0.4858348408685687                   0.05                   0.05     0.1586512896197774                      4
      3156.000149901956     0.5413325970041473     0.4885075816500147                   0.05                   0.05      0.273086275121786                      4
      3160.000150091946     0.6031370129379606     0.4387948894108959                   0.05                   0.05     0.1808310333511888                      4
      3164.000150281936      0.649194452173634     0.4728136678746759                   0.05                   0.05     0.1472531986187138                      4
      3168.000150471926     0.6626047291488734     0.5537254923935369                   0.05                   0.05      0.137575724990732                      4
      3172.000150661916     0.6509953243175408     0.4993198490989881                   0.05                   0.05     0.1307869247785677                      4
      3176.000150851905     0.5996496717274755      0.463103195462878                   0.05                   0.05     0.1749092404723099                      4
      3180.000151041895     0.7259259621969805      0.627333245228339                   0.05                   0.05     0.1299873852995665                      4
      3184.000151231885     0.6767076071584853     0.5136916680316799                   0.05                   0.05      0.122895910996065                      4
      3188.000151421875     0.5999349339172712     0.4912396297899982                   0.05                   0.05     0.1817320004806067                      4
      3192.000151611865     0.6133658635396584     0.4408155917028123                   0.05                   0.05     0.1660505789290047                      4
      3196.000151801854     0.5452916534158089     0.4406486110916915                   0.05                   0.05     0.2371816198437883                      4
      3200.000151991844     0.5990541427856652     0.4983374242272464                   0.05                   0.05     0.1815812935159805                      4
      3204.000152181834     0.6197050549136544     0.5249761801801456                   0.05                   0.05     0.1651930460142153                      4
      3208.000152371824     0.7777585664043765     0.7610635886122761                   0.05                   0.05     0.1753737436985421                      4
      3212.000152561814     0.5651572752532578     0.5107711211180848                   0.05                   0.05     0.2376103606067425                      4
      3216.000152751803     0.5980132718440476     0.6152617290252159                   0.05                   0.05     0.2520915114530048                      4
      3220.000152941793      0.603109048988539     0.6196487311464273                   0.05                   0.05     0.2423655662571638                      4
      3224.000153131783      0.556566907334602     0.6297728004554958                   0.05                   0.05     0.2321907099412298                      4
      3228.000153321773     0.6284010308737598     0.7038953239868652                   0.05                   0.05     0.2089559304730406                      4
      3232.000153511763     0.7314454326690162      0.770894940025026                   0.05                   0.05     0.2176958724789761                      4
      3236.000153701752     0.8196039444595189     0.7557861318130558                   0.05                   0.05     0.1491813277198138                      4
      3240.000153891742     0.6894524476705164     0.6706435581720712                   0.05                   0.05      0.173413088709701                      4
      3244.000154081732     0.6300288892126522     0.6552591509515064                   0.05                   0.05     0.2174350537338469                      4
      3248.000154271722     0.6445775451534894     0.6466134110678032                   0.05                   0.05     0.2014721093010568                      4
      3252.000154461712     0.8218941153857404     0.7043679747020034                   0.05                   0.05     0.1432037323562173                      4
      3256.000154651701      0.730116757345591     0.7148974811612421                   0.05                   0.05     0.1584083476715293                      4
      3260.000154841691     0.8269570672746762     0.7789213329143913                   0.05                   0.05     0.1551362828797655                      4
      3264.000155031681     0.7481806486285782     0.7304970755389163                   0.05                   0.05     0.1550371762661702                      4
      3268.000155221671     0.6486528899201203      0.677126311252237                   0.05                   0.05     0.2007329992040358                      4
      3272.000155411661     0.7214399885579231      0.624332312999084                   0.05                   0.05     0.1245409368126321                      4
       3276.00015560165     0.7404834351235815     0.6529965710487267                   0.05                   0.05     0.1235012615651853                      4
       3280.00015579164     0.6980287246858465     0.5349735304513632                   0.05                   0.05     0.1204698283625096                      4
       3284.00015598163     0.6640375995736432     0.5429645931507829                   0.05                   0.05     0.1206402374072753                      4
       3288.00015617162      0.667927583850967     0.5189764046560178                   0.05                   0.05     0.1136552920874718                      4
       3292.00015636161     0.7505515526355886      0.675160922958894                   0.05                   0.05     0.1231197697644407                      4
        3296.0001565516     0.7158803405837428     0.5771666964492796                   0.05                   0.05     0.1174489122687803                      4
      3300.000156741589     0.5523785388183012     0.5511526478108296                   0.05                   0.05     0.2496841986871881                      4
      3304.000156931579     0.5581575191536703     0.4736619216003871                   0.05                   0.05     0.2198499844021399                      4
      3308.000157121569     0.5694891962812553     0.4901238798219782                   0.05                   0.05     0.2064335398519167                      4
      3312.000157311559     0.6543593544849278     0.5252018385250328                   0.05                   0.05      0.116413035907904                      4
      3316.000157501549     0.6635544009703684     0.4474976749652373                   0.05                   0.05     0.1849381413287227                      4
      3320.000157691538     0.7822750810169207     0.7094359318723024                   0.05                   0.05     0.1265761448049997                      4
      3324.000157881528     0.8168917473374201     0.6726741542933196                   0.05                   0.05     0.1525064764680179                      4
      3328.000158071518     0.8727985717597766     0.7456910983349242                   0.05                   0.05     0.1533335684555424                      4
      3332.000158261508     0.9172574397136395     0.7791298337153141                   0.05                   0.05     0.1828222574010874                      4
      3336.000158451498     0.8541913725977671     0.6946395640170459                   0.05                   0.05     0.1772128422352637                      4
      3340.000158641487     0.8326088894379079     0.6938235302822806                   0.05                   0.05     0.1468324031570297                      4
      3344.000158831477     0.8310149369170072     0.6677083634688042                   0.05                   0.05     0.1710167564522255                      4
      3348.000159021467     0.9171383302672688     0.7349332577294411                   0.05                   0.05     0.2395699750310245                      4
      3352.000159211457     0.9209027331765222     0.7716681046019094                   0.05                   0.05     0.1885954647438791                      4
      3356.000159401447     0.8998127430141283     0.7564052052919378                   0.05                   0.05     0.1631810994068972                      4
      3360.000159591436      0.858462036662049     0.7158290470778994                   0.05                   0.05     0.1495447305378964                      4
      3364.000159781426     0.9205385662745899     0.7691447584845622                   0.05                   0.05     0.1832672455835188                      4
      3368.000159971416     0.9223661017017802     0.7488645680554612                   0.05                   0.05     0.2105149362824238                      4
      3372.000160161406     0.6850856181125866     0.5225953253118839                   0.05                   0.05     0.1118593629938362                      4
      3376.000160351396     0.7800443600363358     0.6063740522723291                   0.05                   0.05     0.1765078795397007                      4
      3380.000160541385     0.8169024750176197     0.6590796705704884                   0.05                   0.05     0.1562425929449272                      4
      3384.000160731375     0.8219012616315027      0.641141091114837                   0.05                   0.05     0.1919115576704141                      4
      3388.000160921365     0.7457170680178538     0.5495617631050783                   0.05                   0.05     0.1695918651521217                      4
      3392.000161111355      0.819540681901344      0.674533789386583                   0.05                   0.05     0.1379230937989853                      4
      3396.000161301345     0.7179273877444742     0.5415193510435777                   0.05                   0.05      0.126001814240622                      4
      3400.000161491334     0.7104751015114112      0.529431898727021                   0.05                   0.05     0.1244630890988564                      4
      3404.000161681324     0.6416393012445348     0.4631171970426748                   0.05                   0.05     0.1336281106637976                      4
      3408.000161871314     0.6774506592845141      0.488409310657993                   0.05                   0.05     0.1257658797346331                      4
      3412.000162061304     0.6149838756586836     0.5445340795773529                   0.05                   0.05     0.1695687405601622                      4
      3416.000162251294     0.7338150622582168      0.586612691278138                   0.05                   0.05     0.1190526308227398                      4
      3420.000162441283     0.7747155713825539     0.7500269219087323                   0.05                   0.05     0.1478713245546438                      4
      3424.000162631273     0.6606673246216599     0.6195647838590149                   0.05                   0.05     0.1595682994895304                      4
      3428.000162821263     0.6722441117311249     0.6931942964213555                   0.05                   0.05     0.1825576807627797                      4
      3432.000163011253     0.8129768559937719     0.7321183174919635                   0.05                   0.05      0.121633987277688                      4
      3436.000163201243     0.8396749459879098     0.7154961104690885                   0.05                   0.05     0.1266156492553067                      4
      3440.000163391232     0.8013127891441005      0.675265598739386                   0.05                   0.05     0.1189897358211209                      4
      3444.000163581222     0.8501353813646396     0.7150525067038797                   0.05                   0.05     0.1318800206171514                      4
      3448.000163771212      0.836751448978725      0.723873764481977                   0.05                   0.05     0.1193041152091875                      4
      3452.000163961202     0.8571322815193068     0.7440588742756671                   0.05                   0.05     0.1226822585722311                      4
      3456.000164151192     0.7643090908932257     0.6189147707749469                   0.05                   0.05     0.1295179214498012                      4
      3460.000164341182     0.7726930885182295      0.739999863556647                   0.05                   0.05     0.1333625779982606                      4
      3464.000164531171       0.73733912317996     0.6537388445658865                   0.05                   0.05     0.1120784491710171                      4
      3468.000164721161     0.8298525223652475     0.7183164974919271                   0.05                   0.05     0.1140130268330942                      4
      3472.000164911151     0.8510123145543805     0.7208923578438075                   0.05                   0.05     0.1230802389880553                      4
      3476.000165101141     0.9073349746028314     0.7664651865219815                   0.05                   0.05     0.1522443247248393                      4
      3480.000165291131     0.9889757474339672     0.8396751119001307                   0.05                   0.05     0.2736008174236755                      4
       3484.00016548112     0.9646608881670955     0.8307432956824473                   0.05                   0.05     0.2225000331032881                      4
       3488.00016567111     0.9973826045209756     0.9169965345450335                   0.05                   0.05     0.2715053170021808                      4
        3492.0001658611      0.918057239617303     0.8011166788446377                   0.05                   0.05     0.1537910846859423                      4
       3496.00016605109     0.9378743152244321     0.8135727309795182                   0.05                   0.05     0.1768098466395106                      4
       3500.00016624108     0.8675489976284023     0.8168778545930853                   0.05                   0.05     0.1459378217019295                      4
      3504.000166431069     0.9403559737529443     0.7897348977911515                   0.05                   0.05     0.1883612832558263                      4
      3508.000166621059     0.9919513259960521      0.865841468961671                   0.05                   0.05     0.2365624735764567                      4
      3512.000166811049     0.9940575672081496     0.8429892778367798                   0.05                   0.05      0.256501300668831                      4
      3516.000167001039     0.8559223623572559     0.7989937117888204                   0.05                   0.05     0.1328884802783772                      4
      3520.000167191029     0.9462769368828807     0.8176857299830573                   0.05                   0.05     0.1771866216604212                      4
      3524.000167381018      1.044438105025683     0.9374640208410152                   0.05                   0.05     0.3708986090456254                      4
      3528.000167571008     0.9055716806737996     0.6997793348874461                   0.05                   0.05     0.2557427995684671                      4
      3532.000167760998     0.8574712052481915     0.6532675396821944                   0.05                   0.05     0.2331183491723798                      4
      3536.000167950988     0.7703887111088468     0.5701240757402389                   0.05                   0.05     0.1952507410458126                      4
      3540.000168140978     0.7662174680143065     0.5891995521682823                   0.05                   0.05     0.1546472344306666                      4
      3544.000168330967     0.6022400497269937     0.3972476637589172                   0.05                   0.05     0.2084558114334102                      4
      3548.000168520957     0.6774687452167101     0.4662741883490198                   0.05                   0.05     0.1577254413456051                      4
      3552.000168710947     0.6670853798171926     0.4673491153133883                   0.05                   0.05      0.138986844189452                      4
      3556.000168900937     0.7079381667033079     0.4997061446080303                   0.05                   0.05     0.1485604500428336                      4
      3560.000169090927     0.8362939849749709     0.7340972433766405                   0.05                   0.05     0.1094604291129592                      4
      3564.000169280916     0.7551181284237509     0.6538315755368651                   0.05                   0.05     0.1065272273773117                      4
      3568.000169470906     0.7235548689408732     0.5344689543885244                   0.05                   0.05     0.1294342460135754                      4
      3572.000169660896     0.7623938847978369     0.6263702302793839                   0.05                   0.05     0.1157535514513811                      4
      3576.000169850886     0.9195691843328091      0.786131775869403                   0.05                   0.05     0.1444882872100245                      4
      3580.000170040876     0.9090295585665813     0.8168753674582692                   0.05                   0.05     0.1375524329353653                      4
      3584.000170230865     0.7434511325974839     0.6046936646348744                   0.05                   0.05     0.1108678204802604                      4
      3588.000170420855     0.7251314243708521     0.5805601792017626                   0.05                   0.05     0.1049383382162367                      4
      3592.000170610845     0.8089672558858232      0.661263462360752                   0.05                   0.05     0.1237425034081483                      4
      3596.000170800835     0.8245964448058575     0.7057188622500864                   0.05                   0.05     0.1066365254915642                      4
      3600.000170990825     0.8475061618686197     0.6789361305861942                   0.05                   0.05     0.1476725459060765                      4
      3604.000171180815     0.8406121528474826     0.7008972431696218                   0.05                   0.05      0.115438160331843                      4
      3608.000171370804     0.8876479293536167     0.7435404588808536                   0.05                   0.05     0.1280658965969133                      4
      3612.000171560794     0.8341885480221929     0.6490561395607896                   0.05                   0.05      0.172328708393587                      4
      3616.000171750784     0.8677277033181351      0.695330494725491                   0.05                   0.05     0.1514734021458037                      4
      3620.000171940774     0.7523981905240866     0.5884898238723066                   0.05                   0.05     0.1242628092568075                      4
      3624.000172130764     0.7427558916221588     0.5413701612238766                   0.05                   0.05     0.1530196115167195                      4
      3628.000172320753     0.8642914233103561     0.8058149194856903                   0.05                   0.05     0.1279369942353421                      4
      3632.000172510743     0.5918175216447701     0.6114322056718217                   0.05                   0.05     0.2257454214027594                      4
      3636.000172700733     0.5357838993502675     0.5117916894946704                   0.05                   0.05     0.2349543773375423                      4
      3640.000172890723     0.4495416207942139      0.499646508689116                   0.05                   0.05     0.2241310327752643                      4
      3644.000173080713     0.4118396510606461     0.4405957853949727                   0.05                   0.05     0.2395042711141367                      4
      3648.000173270702     0.4975815393193905     0.5291323714143186                   0.05                   0.05     0.2150792575952614                      4
      3652.000173460692     0.5951312317101606     0.4803871596339879                   0.05                   0.05     0.1516700290779733                      4
      3656.000173650682      0.649436633822452     0.4835531777223319                   0.05                   0.05     0.1089456590415545                      4
      3660.000173840672     0.5904448009784879     0.4337010892224246                   0.05                   0.05     0.1585865286935623                      4
      3664.000174030662     0.7846109126324262     0.6339636497352651                   0.05                   0.05      0.121604726766985                      4
      3668.000174220651     0.6442201039042645     0.5670501388522801                   0.05                   0.05     0.1367568740756287                      4
      3672.000174410641     0.7114740048483997     0.6102577557097693                   0.05                   0.05     0.1028279289378484                      4
      3676.000174600631     0.7671743746841244     0.6247599103480208                   0.05                   0.05     0.1117313288239172                      4
      3680.000174790621     0.6416665323288943     0.5139122980464362                   0.05                   0.05     0.1069167259536166                      4
      3684.000174980611     0.5857726582155227     0.4462098211913175                   0.05                   0.05     0.1553230654878087                      4
        3688.0001751706     0.6886868701682434     0.5095364090768069                   0.05                   0.05     0.1045317364022624                      4
       3692.00017536059     0.6141190520695901     0.5030215155103522                   0.05                   0.05      0.128387975571594                      4
       3696.00017555058      0.686198973036371     0.5555562070733424                   0.05                   0.05    0.09451024366883111                      4
       3700.00017574057     0.6243649367278741     0.4539289713314424                   0.05                   0.05     0.1253366557309932                      4
       3704.00017593056     0.6787651217226139       0.56807041302396                   0.05                   0.05     0.1006018796021606                      4
      3708.000176120549     0.7851799442483672     0.5818118717074943                   0.05                   0.05     0.1956437026671078                      4
      3712.000176310539     0.6921138257657116     0.4978281506497652                   0.05                   0.05     0.1155422060914927                      4
      3716.000176500529     0.7567838131955152     0.5531651823182212                   0.05                   0.05     0.1610537946875414                      4
      3720.000176690519     0.6681382354931265     0.4548265859233829                   0.05                   0.05     0.1511920222615442                      4
      3724.000176880509     0.6836666369823445     0.4752230995618703                   0.05                   0.05     0.1333860603291955                      4
      3728.000177070498     0.7102920312354994     0.5271160168980576                   0.05                   0.05     0.1052230253571359                      4
      3732.000177260488     0.7205804453567761     0.5403337524235376                   0.05                   0.05     0.1059245097126935                      4
      3736.000177450478     0.7095098959057756     0.5136160202056568                   0.05                   0.05     0.1145220736263238                      4
      3740.000177640468     0.7712798034823614     0.5967529478161145                   0.05                   0.05     0.1343334670369821                      4
      3744.000177830458       0.86176556410508     0.6531262288023867                   0.05                   0.05     0.2229539584716245                      4
      3748.000178020447     0.7912458999498876      0.589875283466283                   0.05                   0.05     0.1871566304912361                      4
      3752.000178210437     0.8531986935509945     0.6326330368268585                   0.05                   0.05      0.251117837735343                      4
      3756.000178400427     0.8374399421324649     0.6183635167595245                   0.05                   0.05     0.2404930806019134                      4
      3760.000178590417     0.8201921612584613     0.5978647485576883                   0.05                   0.05     0.2446700834605467                      4
      3764.000178780407     0.8082579938376419     0.6032909311930272                   0.05                   0.05     0.1905738783738198                      4
      3768.000178970397     0.7839200649818874     0.5667302237907924                   0.05                   0.05     0.1998562587880503                      4
      3772.000179160386      0.870508428939984     0.6616596852866499                   0.05                   0.05     0.2109451677034969                      4
      3776.000179350376     0.8396192962870866     0.6345915473316972                   0.05                   0.05      0.186122018781599                      4
      3780.000179540366     0.7766118753396183     0.5827260890972584                   0.05                   0.05     0.1474234468125253                      4
      3784.000179730356     0.8199912544715741     0.6182570170760948                   0.05                   0.05     0.1734895863155367                      4
      3788.000179920346     0.8524726956604232     0.6621364158041595                   0.05                   0.05     0.1556307285210436                      4
      3792.000180110335     0.8455294715239966      0.653911048124276                   0.05                   0.05     0.1526013708216731                      4
      3796.000180300325     0.8822591905041564     0.8663609032207192                   0.05                   0.05     0.1998024496443376                      4
      3800.000180490315      1.064708469530623     0.9563968844275312                   0.05                   0.05     0.4422878824525118                      4
      3804.000180680305      1.076890917494118     0.9652009307721906                   0.05                   0.05     0.4708196866912829                      4
      3808.000180870295      1.020676518260782     0.9268827672163478                   0.05                   0.05     0.2812593947590037                      4
      3812.000181060284     0.9319650190907233     0.8389043784398097                   0.05                   0.05     0.1566415321443277                      4
      3816.000181250274      1.030683101055723      0.971242694455873                   0.05                   0.05     0.3687970667470364                      4
      3820.000181440264     0.9678504264280845      0.920019729487481                   0.05                   0.05     0.2354344139643761                      4
      3824.000181630254     0.9810685855265588     0.8760846069791391                   0.05                   0.05     0.1960795233502797                      4
      3828.000181820244      1.026054352520676      0.926267962580143                   0.05                   0.05     0.2678574957124997                      4
      3832.000182010233      1.030816154034601     0.9376253221591075                   0.05                   0.05      0.279756224518658                      4
      3836.000182200223     0.9980076836937175     0.8931150271111334                   0.05                   0.05     0.2055976795466848                      4
      3840.000182390213      1.069843648707757     0.9512031848736636                   0.05                   0.05      0.376915685777135                      4
      3844.000182580203      1.007737255344851     0.8867887270673299                   0.05                   0.05     0.2134101290729539                      4
      3848.000182770193      1.009363339490927     0.9098372063743232                   0.05                   0.05     0.2113361948161442                      4
      3852.000182960182      1.104704625074171       1.00437551637347                   0.05                   0.05     0.5447768808347068                      4
      3856.000183150172      1.086425664556032     0.9764154129654927                   0.05                   0.05     0.4317844700353686                      4
      3860.000183340162      1.165689062636435      1.045668203692554                   0.05                   0.05     0.6084210775873748                      4
      3864.000183530152      1.078909867135256      1.039368543660778                   0.05                   0.05     0.5375380857779521                      4
      3868.000183720142      1.062414287069555       1.00515834281938                   0.05                   0.05     0.4192729918399634                      4
      3872.000183910131      1.072252268507267      1.014896244315309                   0.05                   0.05     0.4327621852210267                      4
      3876.000184100121      1.037201496095379      1.016945112664106                   0.05                   0.05     0.4107370334461132                      4
      3880.000184290111      1.135816981853624      1.028556296608621                   0.05                   0.05     0.5078418864462799                      4
      3884.000184480101      1.067649206158752      1.018289531054782                   0.05                   0.05     0.3971764859610265                      4
      3888.000184670091     0.9651172804611755      1.019051788333613                   0.05                   0.05     0.4133143779351805                      4
       3892.00018486008      1.038148643381922     0.9863848831549146                   0.05                   0.05     0.3041950855687733                      4
       3896.00018505007     0.9885463314011181     0.9654770794553303                   0.05                   0.05     0.2703193315537163                      4
       3900.00018524006      1.022544872222069     0.9883205970686677                   0.05                   0.05     0.2936768992712056                      4
       3904.00018543005      0.946337583340548     0.8292209796204711                   0.05                   0.05     0.1590839924232753                      4
       3908.00018562004     0.9102833086582443     0.7671224729043198                   0.05                   0.05     0.1326173971762522                      4
       3912.00018581003     0.9231382681561179       0.85654589280704                   0.05                   0.05     0.1585460994814238                      4
      3916.000186000019     0.8143780866226921     0.8267741139885545                   0.05                   0.05     0.1906852854489992                      4
      3920.000186190009     0.7551337556829841     0.8438696525344681                   0.05                   0.05     0.2568515993739699                      4
      3924.000186379999     0.9067722654988251     0.9496974112946024                   0.05                   0.05     0.3285981092718641                      4
      3928.000186569989     0.9689338542891694     0.9804588058862765                   0.05                   0.05     0.2986615889215196                      4
      3932.000186759979     0.8061842891231712     0.8981601440627556                   0.05                   0.05     0.2858564633797728                      4
      3936.000186949968     0.8252031768299466     0.7456986073916368                   0.05                   0.05     0.1032043803952642                      4
      3940.000187139958     0.7477907612217971     0.6590605439499324                   0.05                   0.05    0.09435114973200749                      4
      3944.000187329948      0.896127485478902     0.7460372726027612                   0.05                   0.05      0.127475740756523                      4
      3948.000187519938     0.9187519487348387     0.8015247228472734                   0.05                   0.05     0.1266592390859867                      4
      3952.000187709928     0.9132071112732277     0.8244462881625522                   0.05                   0.05     0.1280930830536362                      4
      3956.000187899917     0.9126073082246067     0.7317826116132036                   0.05                   0.05     0.1733035991652685                      4
      3960.000188089907     0.9307437554118365     0.7773746109113631                   0.05                   0.05     0.1497850260920059                      4
      3964.000188279897     0.8748434742567403     0.6968823147504104                   0.05                   0.05     0.1428884416385971                      4
      3968.000188469887     0.8686035798113305     0.7518855247663936                   0.05                   0.05    0.09911297532834054                      4
      3972.000188659877     0.8347605674154382     0.7328636028211115                   0.05                   0.05    0.09375020015764575                      4
      3976.000188849866     0.7358265511977816     0.7911156545913576                   0.05                   0.05      0.214657173941723                      4
      3980.000189039856     0.8855263447620231     0.9162997903260762                   0.05                   0.05     0.2771256631249145                      4
      3984.000189229846     0.8951098915926464     0.9343719236714063                   0.05                   0.05      0.293685141166114                      4
      3988.000189419836     0.8806956730682892      0.875909429412013                   0.05                   0.05     0.1935575205533612                      4
      3992.000189609826      1.003598575496419       1.06435818012566                   0.05                   0.05     0.4985968259849253                      4
      3996.000189799815     0.9023165504081168     0.9756339530228771                   0.05                   0.05     0.3454534608645491                      4
      4000.000189989805     0.9114068888801693     0.9556214553936641                   0.05                   0.05     0.2921476195012427                      4
      4004.000190179795      1.014844005996825      1.046194646888144                   0.05                   0.05     0.4201533533272678                      4
      4008.000190369785     0.9183037373977687     0.9220956152727381                   0.05                   0.05     0.2260755215159215                      4
      4012.000190559775      0.812725976439397     0.8638821881311033                   0.05                   0.05     0.2261476315504788                      4
      4016.000190749764     0.9394758490160846      1.001062723823869                   0.05                   0.05     0.3279284483129453                      4
      4020.000190939754     0.8896371733596909      1.042800806594258                   0.05                   0.05     0.4792567184720641                      4
      4024.000191129744     0.8947032326973829      1.023038202577813                   0.05                   0.05     0.4012325595824803                      4
      4028.000191319734     0.9137182423317027      1.055643748127813                   0.05                   0.05     0.4463213612642984                      4
      4032.000191509724     0.8930211451785903      1.016471199102183                   0.05                   0.05     0.3623617665938773                      4
      4036.000191699713      0.836351323060917     0.9184114314948785                   0.05                   0.05     0.2762512318046163                      4
      4040.000191889703     0.7558656574982469     0.9072361735038417                   0.05                   0.05     0.2961048244010825                      4
      4044.000192079693     0.7649911453285037     0.9165922402838536                   0.05                   0.05     0.2952729685825778                      4
      4048.000192269683     0.6400321628763044     0.8042197355454079                   0.05                   0.05      0.230378036510397                      4
      4052.000192459673     0.6588036413634866     0.8254460533391709                   0.05                   0.05     0.2415993408692804                      4
      4056.000192649662     0.8040881760032782     0.9245678368969446                   0.05                   0.05     0.2783269141627041                      4
      4060.000192839652      0.771603392123719     0.9240399808802691                   0.05                   0.05     0.2863491813728377                      4
      4064.000193029642      0.799714215546739     0.9472604855750284                   0.05                   0.05     0.2955124591051513                      4
      4068.000193219632     0.7502626980825839      0.944907150183472                   0.05                   0.05     0.3377056212909799                      4
      4072.000193409622     0.7865133358030765     0.9687314146477638                   0.05                   0.05     0.3320903944509086                      4
      4076.000193599612     0.7232940780552688      0.871040496207749                   0.05                   0.05      0.244143508328979                      4
      4080.000193789601     0.7424501651124105     0.9087785789418623                   0.05                   0.05     0.2610228535045069                      4
      4084.000193979591     0.6673586256754552     0.8392907440342586                   0.05                   0.05     0.2412426940993299                      4
      4088.000194169581     0.7356808587571805     0.9384718437275266                   0.05                   0.05     0.3193679558163023                      4
      4092.000194359571     0.6982892680244549     0.9031834850294299                   0.05                   0.05     0.2897549872410222                      4
      4096.000194549561     0.7332073255159574     0.9472745631553769                   0.05                   0.05     0.3325328875147822                      4
       4100.00019473955     0.7527447893261283     0.9361774459445735                   0.05                   0.05     0.2668224427331746                      4
       4104.00019492954     0.7397994918894397     0.9039819903750764                   0.05                   0.05     0.2281761783398935                      4
       4108.00019511953     0.6843522569857593       0.85194998532254                   0.05                   0.05     0.2273840527424511                      4
       4112.00019530952     0.7747015934029536     0.9529721923495302                   0.05                   0.05     0.2702313771909114                      4
       4116.00019549951     0.6572807595217662     0.8671996010705325                   0.05                   0.05     0.2750431197959961                      4
      4120.000195689499     0.7390276801447447     0.9078243603811595                   0.05                   0.05     0.2210912333826918                      4
      4124.000195879489     0.6366988315351417     0.7574394194003128                   0.05                   0.05     0.1894390818691358                      4
      4128.000196069479     0.4258426865080509     0.5683999553514293                   0.05                   0.05     0.1603082724151086                      4
      4132.000196259469     0.5157529320014671      0.677003101171593                   0.05                   0.05      0.158572964371588                      4
      4136.000196449459      0.654509352821591     0.8381935976800291                   0.05                   0.05     0.2297639046857558                      4
      4140.000196639448     0.7380538108007119     0.8372352876111571                   0.05                   0.05     0.2103875604246086                      4
      4144.000196829438      0.832415933580078      0.988583668448641                   0.05                   0.05     0.3309342058080816                      4
      4148.000197019428     0.8616179058425273      1.007015942171051                   0.05                   0.05     0.3498291410778836                      4
      4152.000197209418     0.6591893379148347     0.8144079820358096                   0.05                   0.05     0.2044184249488679                      4
      4156.000197399408     0.6801045391475676     0.8542427155137671                   0.05                   0.05      0.210030421351049                      4
      4160.000197589397     0.6292831358309148     0.7823684668551605                   0.05                   0.05     0.1879699865937566                      4
      4164.000197779387     0.5506696836782412     0.7650298224280301                   0.05                   0.05     0.2373259574110087                      4
      4168.000197969377     0.5997161671395466     0.7550317064029376                   0.05                   0.05     0.1701108001556414                      4
      4172.000198159367     0.5243174827759119     0.7377573024662761                   0.05                   0.05     0.2101382075721221                      4
      4176.000198349357     0.4758885527073949     0.6929461727719936                   0.05                   0.05     0.1909426005101097                      4
      4180.000198539346     0.4955080542458483     0.7175872188667041                   0.05                   0.05     0.2067613412692732                      4
      4184.000198729336     0.6135341128817683     0.8004721694548619                   0.05                   0.05     0.2066721263166716                      4
      4188.000198919326     0.6242463632883279     0.8193976007400823                   0.05                   0.05     0.2195639364456629                      4
      4192.000199109316      0.695168399629201     0.8287001814879379                   0.05                   0.05     0.1931796466785075                      4
      4196.000199299306      0.622125615803062      0.808006688435645                   0.05                   0.05     0.1990439855038132                      4
      4200.000199489295     0.6461566435750706     0.8077806886890115                   0.05                   0.05     0.1811891657022797                      4
      4204.000199679285     0.6967929207771675     0.8616423852583791                   0.05                   0.05     0.1932366064483545                      4
      4208.000199869275     0.7012094697833768     0.8959189206148865                   0.05                   0.05     0.2242346882612702                      4
      4212.000200059265     0.6285037843563003     0.8145038284640645                   0.05                   0.05     0.1925895784025435                      4
      4216.000200249255     0.7363887768815356     0.9092597842094627                   0.05                   0.05     0.2086732856135247                      4
      4220.000200439245     0.8179515477460917     0.9741939389371701                   0.05                   0.05     0.2832784805608559                      4
      4224.000200629234     0.8409955678657963     0.9862429717716624                   0.05                   0.05     0.2983735347492226                      4
      4228.000200819224     0.8618606233262056      1.035148130338443                   0.05                   0.05     0.3949159082338525                      4
      4232.000201009214     0.8678591024913916      1.020932520123374                   0.05                   0.05     0.3382305026924605                      4
      4236.000201199204     0.8420671504263137     0.9850647269975773                   0.05                   0.05     0.2748369054017472                      4
      4240.000201389194     0.8872260968423162      1.039122956975842                   0.05                   0.05     0.3541956279209366                      4
      4244.000201579183     0.8315129226090543     0.9910140285245043                   0.05                   0.05     0.2751271270147914                      4
      4248.000201769173     0.8791193825168688      1.054102180918598                   0.05                   0.05     0.3885882846026492                      4
      4252.000201959163     0.8105731615818852     0.9677786063548669                   0.05                   0.05      0.239804649294082                      4
      4256.000202149153      0.806386818626718      0.973223973461431                   0.05                   0.05     0.2434593487039836                      4
      4260.000202339143     0.8502672670467619      1.030202312401855                   0.05                   0.05     0.3261839662542078                      4
      4264.000202529132     0.8430061558358082     0.9774167903563403                   0.05                   0.05     0.2330466080326922                      4
      4268.000202719122     0.9090564893391259      1.088810073825007                   0.05                   0.05     0.4758434562286221                      4
      4272.000202909112     0.7894193596762342     0.9818346229539789                   0.05                   0.05     0.2641737330881533                      4
      4276.000203099102      0.673530334462382      0.856009818064513                   0.05                   0.05     0.1923463371786679                      4
      4280.000203289092     0.6687401300804749     0.8299862346228062                   0.05                   0.05      0.174885828247489                      4
      4284.000203479081      0.671919379678004     0.8598421366676778                   0.05                   0.05     0.1912600482749344                      4
      4288.000203669071     0.6706011875624238     0.8686017529932067                   0.05                   0.05     0.2007101849633327                      4
      4292.000203859061      0.716325830222444     0.9118830056488485                   0.05                   0.05     0.2168115137353379                      4
      4296.000204049051     0.6876213568299708      0.860294330240792                   0.05                   0.05     0.1719715902497142                      4
      4300.000204239041     0.5388784293875827     0.7355349651617875                   0.05                   0.05     0.1760134151911421                      4
       4304.00020442903     0.6356652187680819     0.7886334166223375                   0.05                   0.05     0.1614687098235342                      4
       4308.00020461902     0.6647293492783743     0.7682349484279352                   0.05                   0.05     0.1711570452883501                      4
       4312.00020480901     0.5708289149034363     0.6724265639841481                   0.05                   0.05      0.174915602513636                      4
         4316.000204999     0.5591535394839994     0.6554880641843924                   0.05                   0.05     0.1833032386958449                      4
       4320.00020518899     0.5649413467485981     0.7258126405066399                   0.05                   0.05     0.1457997444451821                      4
      4324.000205378979     0.5449698976585255     0.7370957510476194                   0.05                   0.05     0.1644544242486088                      4
      4328.000205568969     0.5569515892743091      0.760763103350269                   0.05                   0.05     0.1879463182271594                      4
      4332.000205758959     0.5656851881802942     0.7530570044166555                   0.05                   0.05     0.1614985217389577                      4
      4336.000205948949     0.5296786385143947     0.7301354390858723                   0.05                   0.05     0.1637213926752412                      4
      4340.000206138939     0.7106444376451708     0.8662608779449608                   0.05                   0.05     0.1672598344109389                      4
      4344.000206328928     0.5862114769948527     0.7709404133669486                   0.05                   0.05     0.1630569154418655                      4
      4348.000206518918     0.7538664672152935     0.9411875362634234                   0.05                   0.05      0.220967972249399                      4
      4352.000206708908     0.5063712253390732     0.7223605057315688                   0.05                   0.05     0.1807822223540304                      4
      4356.000206898898     0.4685511672540048     0.6658654228770915                   0.05                   0.05     0.1532209422344853                      4
      4360.000207088888     0.6941142934734953     0.7934156859007633                   0.05                   0.05     0.1738668811043915                      4
      4364.000207278877     0.6638143364737751     0.7982361121544178                   0.05                   0.05     0.1555896846269902                      4
      4368.000207468867     0.4469294221118069     0.5444221347428735                   0.05                   0.05     0.1781321022202125                      4
      4372.000207658857     0.5241591192177752     0.6303957078580255                   0.05                   0.05     0.1791083745414852                      4
      4376.000207848847     0.4827593603198844     0.6459480600497195                   0.05                   0.05     0.1390493364269792                      4
      4380.000208038837     0.3992499896788438     0.5387908470703828                   0.05                   0.05     0.1926959892878917                      4
      4384.000208228827     0.4756041872390258     0.5642147581793864                   0.05                   0.05     0.1699882067925449                      4
      4388.000208418816     0.5479952946166253     0.5812741853940768                   0.05                   0.05     0.2230626570587142                      4
      4392.000208608806     0.5306215725571717     0.7292873782422253                   0.05                   0.05     0.1539249126339792                      4
      4396.000208798796     0.6103570584238748     0.7973726573247887                   0.05                   0.05       0.16838934546263                      4
      4400.000208988786     0.6203155245901913     0.8005373141641267                   0.05                   0.05     0.1598584165108681                      4
      4404.000209178776     0.6590030102021528      0.803914372234637                   0.05                   0.05     0.1483080917261341                      4
      4408.000209368765     0.7539582011372171     0.8905987747701698                   0.05                   0.05     0.1755595216638016                      4
      4412.000209558755     0.6992540619528035     0.8609368979705664                   0.05                   0.05     0.1574010022147222                      4
      4416.000209748745     0.6489886381565327      0.846442976239459                   0.05                   0.05     0.1768992413249152                      4
      4420.000209938735     0.6785810095502601     0.8852755852725693                   0.05                   0.05      0.195427671684453                      4
      4424.000210128725     0.6837297873371195     0.8747812629988444                   0.05                   0.05     0.1687574629590491                      4
      4428.000210318714     0.6840170095588188     0.8850483544355392                   0.05                   0.05     0.1808806282844009                      4
      4432.000210508704     0.5962990131275002     0.8044440185286506                   0.05                   0.05     0.1903977473677952                      4
      4436.000210698694     0.7231847155851363     0.9219099285778741                   0.05                   0.05     0.2053264671320138                      4
      4440.000210888684     0.8132337315273607     0.8962688131196843                   0.05                   0.05      0.192803095343636                      4
      4444.000211078674     0.7455372416426639     0.7874890078227217                   0.05                   0.05     0.1725039742057219                      4
      4448.000211268663     0.7685131259903352       0.78693907551788                   0.05                   0.05     0.1599766007098196                      4
      4452.000211458653     0.7499527649861388     0.8896461482954803                   0.05                   0.05     0.1616179430380443                      4
      4456.000211648643     0.8003688583684128     0.7487672974696683                   0.05                   0.05     0.1077898374392197                      4
      4460.000211838633     0.7587981009487799     0.7396216144405486                   0.05                   0.05     0.1239499166530341                      4
      4464.000212028623     0.8106864934134889     0.6920176463900911                   0.05                   0.05    0.08704489012246441                      4
      4468.000212218612     0.9012658460890186     0.8852049235860204                   0.05                   0.05     0.1761875677523361                      4
      4472.000212408602     0.8175019129059021      0.744491751038696                   0.05                   0.05    0.09663181157876118                      4
      4476.000212598592     0.7494676237680137     0.7029197046435913                   0.05                   0.05     0.1060533879105452                      4
      4480.000212788582     0.6994770098269362      0.724276076609258                   0.05                   0.05     0.1565592692411277                      4
      4484.000212978572     0.6970000608004727     0.7372645618881465                   0.05                   0.05     0.1597600798667919                      4
      4488.000213168561     0.5688560664283316     0.5891608148123965                   0.05                   0.05       0.21903767151934                      4
      4492.000213358551     0.5629019831963409     0.5728342754764003                   0.05                   0.05     0.2150468587788574                      4
      4496.000213548541     0.6825376208152782      0.645151872518439                   0.05                   0.05     0.1348801745649102                      4
      4500.000213738531     0.6502154873495817     0.5860554530679419                   0.05                   0.05     0.1318010457565561                      4
      4504.000213928521     0.6161545049749776     0.5687774729936877                   0.05                   0.05      0.161183773892859                      4
       4508.00021411851     0.6359380258908514     0.6740888469111073                   0.05                   0.05     0.1786950261437845                      4
        4512.0002143085     0.6471902650990655     0.7007001364518141                   0.05                   0.05     0.1682756567312979                      4
       4516.00021449849     0.6054152303643328     0.7010116048293737                   0.05                   0.05     0.1516820628071918                      4
       4520.00021468848     0.7226100985167514     0.7828041609213381                   0.05                   0.05     0.1632505607153317                      4
       4524.00021487847     0.8065955983895118     0.8872019508779388                   0.05                   0.05     0.1838283500023846                      4
       4528.00021506846     0.7622854506807742     0.8182041092264167                   0.05                   0.05     0.1707559138387021                      4
      4532.000215258449     0.8306388591076053     0.8844520440961724                   0.05                   0.05     0.1845068015909232                      4
      4536.000215448439     0.6726283363858175     0.7463084327621817                   0.05                   0.05      0.155544582634475                      4
      4540.000215638429     0.7142811975191082     0.7565013679063086                   0.05                   0.05     0.1512734148567504                      4
      4544.000215828419     0.7114085802776167     0.7671287218387426                   0.05                   0.05     0.1527995087952941                      4
      4548.000216018409     0.6735280518155196     0.7570422247229324                   0.05                   0.05     0.1478443517411352                      4
      4552.000216208398     0.7101929319718023      0.778864547370044                   0.05                   0.05     0.1506418397424094                      4
      4556.000216398388     0.7945826430108314     0.8665800263214891                   0.05                   0.05     0.1736382811499581                      4
      4560.000216588378     0.7059473810022522     0.7613746276951575                   0.05                   0.05     0.1459201952166071                      4
      4564.000216778368     0.7040876978458441     0.7678362906863345                   0.05                   0.05     0.1447474610792285                      4
      4568.000216968358     0.6686111649711374     0.6901763300443787                   0.05                   0.05      0.152109020534831                      4
      4572.000217158347     0.8312109890026497     0.8989072678236711                   0.05                   0.05     0.1848898029418027                      4
      4576.000217348337     0.8567867535315098     0.8814446805169363                   0.05                   0.05     0.1746115856626768                      4
      4580.000217538327     0.8146953493496956     0.8227763642999928                   0.05                   0.05     0.1474370481710899                      4
      4584.000217728317      0.836766006685331     0.8635815173856473                   0.05                   0.05     0.1596671946171125                      4
      4588.000217918307      0.845015443602487     0.9070960221689023                   0.05                   0.05      0.185016441688266                      4
      4592.000218108296     0.7858579649537234      0.845477763221653                   0.05                   0.05     0.1624971118275901                      4
      4596.000218298286      0.676721096181411     0.7394606437522806                   0.05                   0.05     0.1430984019016153                      4
      4600.000218488276      0.647583399554535     0.6711398382678858                   0.05                   0.05     0.1619236685286852                      4
      4604.000218678266     0.6593683646091162      0.732147723221433                   0.05                   0.05     0.1420191855399595                      4
      4608.000218868256     0.7146413764949688     0.7901113339316206                   0.05                   0.05     0.1433967363151642                      4
      4612.000219058245     0.7697307940736875     0.7769696761361224                   0.05                   0.05     0.1305589781450732                      4
      4616.000219248235     0.6805683438944601     0.7137075189384595                   0.05                   0.05     0.1380330386879076                      4
      4620.000219438225     0.7899817765896614     0.8087872948749183                   0.05                   0.05     0.1438769870087651                      4
      4624.000219628215     0.7896232366064493     0.8081809400803363                   0.05                   0.05     0.1415717483994046                      4
      4628.000219818205     0.7511362790280625     0.7433869057765675                   0.05                   0.05     0.1122829354625402                      4
      4632.000220008194     0.6804136821361391     0.6489202321816852                   0.05                   0.05     0.1277018690213385                      4
      4636.000220198184     0.6988825398900491     0.6381776183796586                   0.05                   0.05      0.106741899420597                      4
      4640.000220388174     0.7905535254674144     0.8149410646448683                   0.05                   0.05     0.1426828787873564                      4
      4644.000220578164     0.8067298875223641     0.8239347634464138                   0.05                   0.05     0.1392661520548935                      4
      4648.000220768154     0.8811697406863914     0.9364960918617207                   0.05                   0.05     0.2129421625362837                      4
      4652.000220958143     0.8694197522490898     0.9254571302532002                   0.05                   0.05     0.1981722269497272                      4
      4656.000221148133     0.9242701937815674     0.9914947550188786                   0.05                   0.05     0.2465451987942434                      4
      4660.000221338123     0.8928454320695977     0.9350853082226733                   0.05                   0.05     0.2035114816851815                      4
      4664.000221528113     0.8595398255146636     0.9482926041426073                   0.05                   0.05     0.1964652126740562                      4
      4668.000221718103     0.7146771667487291     0.7876939698469473                   0.05                   0.05     0.1367556751040178                      4
      4672.000221908092     0.8670670164230928     0.9188477096227327                   0.05                   0.05     0.1822116966820857                      4
      4676.000222098082     0.9412936782227304       1.00761393585898                   0.05                   0.05     0.2618407470815296                      4
      4680.000222288072      1.023918079775099      1.071007679245242                   0.05                   0.05     0.4701533529105353                      4
      4684.000222478062     0.9668296828494202      0.949097249485405                   0.05                   0.05     0.2020866437803951                      4
      4688.000222668052      0.919576371604868     0.9518650235315713                   0.05                   0.05     0.2012596976406518                      4
      4692.000222858042       1.07571339896579      1.076504223299841                   0.05                   0.05     0.4984251010691132                      4
      4696.000223048031     0.9072720464108041     0.8750138345118661                   0.05                   0.05     0.1453010372689614                      4
      4700.000223238021     0.8130380296745386     0.8559816612237504                   0.05                   0.05     0.1473427386397634                      4
      4704.000223428011     0.9417818710318994     0.9330020712527641                   0.05                   0.05     0.1807412370992236                      4
      4708.000223618001     0.9558661074430194     0.9080190919393534                   0.05                   0.05     0.1577259370776055                      4
      4712.000223807991      0.880379195873325     0.9140844762596037                   0.05                   0.05      0.171097041418334                      4
       4716.00022399798     0.9436476031327227     0.9621157684473991                   0.05                   0.05      0.199520787222642                      4
       4720.00022418797      1.023371582431689      1.098680644187475                   0.05                   0.05     0.5166980113778652                      4
       4724.00022437796     0.8225826476626972     0.9389113712030206                   0.05                   0.05     0.1685156707084361                      4
       4728.00022456795     0.9421324458987022      1.083535923570725                   0.05                   0.05     0.4284849558237586                      4
       4732.00022475794     0.9480968968547555      1.125244120296731                   0.05                   0.05     0.5459539725594504                      4
      4736.000224947929      0.955193947966012      1.071542427244101                   0.05                   0.05     0.3671023108192222                      4
      4740.000225137919     0.8643073107301051      1.007986518952555                   0.05                   0.05     0.2326712644568151                      4
      4744.000225327909     0.8836392687367856      1.042053419289852                   0.05                   0.05     0.2857143311328827                      4
      4748.000225517899     0.9049448888275357      1.022331686980984                   0.05                   0.05      0.234289408916509                      4
      4752.000225707889     0.8003501214849548     0.9838334503108439                   0.05                   0.05      0.225937446162363                      4
      4756.000225897878     0.8493941581490424     0.9953802201877867                   0.05                   0.05     0.2051513077910112                      4
      4760.000226087868     0.8236962154889306      1.001345762677267                   0.05                   0.05     0.2283203873031434                      4
      4764.000226277858     0.8402540000630357      1.016824086796672                   0.05                   0.05     0.2409692314464427                      4
      4768.000226467848      0.882183089065645      1.062936912384797                   0.05                   0.05     0.3245687288252422                      4
      4772.000226657838     0.8355511327754929      1.017840513994791                   0.05                   0.05     0.2392813245693616                      4
      4776.000226847827     0.8190182131346366     0.9669364852695463                   0.05                   0.05     0.1700321849284085                      4
      4780.000227037817     0.8161982186304296     0.9930779026023779                   0.05                   0.05     0.2016871220783212                      4
      4784.000227227807     0.9413321081217623      1.127904668088543                   0.05                   0.05     0.5074417339808921                      4
      4788.000227417797     0.8748074479353396      1.070998473775194                   0.05                   0.05     0.3412517504882647                      4
      4792.000227607787     0.9076986066987165      1.101511600375523                   0.05                   0.05     0.4038948325051386                      4
      4796.000227797776      1.003195962483267      1.184320363183839                   0.05                   0.05     0.6289812424240085                      4
      4800.000227987766     0.9103320236242176      1.083692415026536                   0.05                   0.05     0.3306344285945126                      4
      4804.000228177756     0.9918391365347057      1.164076664746257                   0.05                   0.05     0.5561179715417253                      4
      4808.000228367746     0.9136538845101158      1.107113297237885                   0.05                   0.05     0.3860291376577221                      4
      4812.000228557736      0.957741605590993      1.143302647602229                   0.05                   0.05     0.4668619477167456                      4
      4816.000228747725     0.9947392451220513      1.164235702579836                   0.05                   0.05     0.5078993268561763                      4
      4820.000228937715     0.7631579425622929      0.959386496744799                   0.05                   0.05     0.2108393802740895                      4
      4824.000229127705      0.721158042075668     0.9302942117866219                   0.05                   0.05     0.2109236036860425                      4
      4828.000229317695     0.8303987642345035      1.027212658118542                   0.05                   0.05     0.2512109735189693                      4
      4832.000229507685     0.8817780284407358      1.060389171292033                   0.05                   0.05     0.2642768192147136                      4
      4836.000229697675     0.7700077756124053     0.9823704788475387                   0.05                   0.05       0.24443739302482                      4
      4840.000229887664     0.8689333118640277      1.077752139596994                   0.05                   0.05     0.3229941659061398                      4
      4844.000230077654      0.883618884049021      1.087654740141392                   0.05                   0.05     0.3198859367443943                      4
      4848.000230267644     0.7687635902296523     0.9430758800528906                   0.05                   0.05     0.1663991501290591                      4
      4852.000230457634     0.7215791663965532     0.9399326048209519                   0.05                   0.05     0.2259371370792608                      4
      4856.000230647624     0.8387357846560207      1.041971350067101                   0.05                   0.05     0.2575558423361907                      4
      4860.000230837613     0.7727776249799592     0.9851426800251665                   0.05                   0.05     0.2331941309479414                      4
      4864.000231027603     0.7374649776337668     0.9411046885576575                   0.05                   0.05     0.1926587467308899                      4
      4868.000231217593     0.8178771287936776       1.02623801071921                   0.05                   0.05     0.2453549547871658                      4
      4872.000231407583     0.8564518093441883      1.065425052860131                   0.05                   0.05     0.2794994392899859                      4
      4876.000231597573     0.8120250420949173     0.9976321479990506                   0.05                   0.05     0.1837815756803471                      4
      4880.000231787562      0.748213625470763     0.9189759077027588                   0.05                   0.05     0.1473258132326738                      4
      4884.000231977552     0.8686869273682025     0.9974663457875353                   0.05                   0.05      0.161313523763728                      4
      4888.000232167542     0.6785898957373098     0.8947484955027332                   0.05                   0.05     0.1906192542412377                      4
      4892.000232357532     0.7225375312062312     0.9358673700137468                   0.05                   0.05     0.1981140395448913                      4
      4896.000232547522     0.7020109417017948     0.9046619420211806                   0.05                   0.05     0.1654713711129842                      4
      4900.000232737511     0.6908649315112214     0.9072971054849447                   0.05                   0.05     0.1851820571783303                      4
      4904.000232927501     0.7042872343445059     0.8788572767244544                   0.05                   0.05     0.1311419931227841                      4
      4908.000233117491     0.7822063205686371     0.9860188141614216                   0.05                   0.05     0.1993471470673695                      4
      4912.000233307481     0.7293129950054202     0.9348633212762321                   0.05                   0.05     0.1744517249270637                      4
      4916.000233497471      0.789224230178508      1.002879275097592                   0.05                   0.05     0.2213957069499233                      4
       4920.00023368746     0.8934287293541896      1.086975741382105                   0.05                   0.05     0.2858894866841369                      4
       4924.00023387745     0.8261975132883573       1.02140213378063                   0.05                   0.05     0.1980748978842616                      4
       4928.00023406744     0.7914072434224166     0.9598421223565576                   0.05                   0.05     0.1425099584369272                      4
       4932.00023425743     0.7440362654804297     0.9572052490011496                   0.05                   0.05     0.1916788520522656                      4
       4936.00023444742     0.8287937914468152      1.039655266592335                   0.05                   0.05     0.2331493308621893                      4
      4940.000234637409     0.7295126457911432     0.9369546294081342                   0.05                   0.05      0.170239817797797                      4
      4944.000234827399     0.7592649967709003      0.975058990886734                   0.05                   0.05     0.1978232736575293                      4
      4948.000235017389     0.8934600010911531       1.10414858341295                   0.05                   0.05     0.3266203578950454                      4
      4952.000235207379     0.9313167623946449       1.14663505362931                   0.05                   0.05     0.4273315317752471                      4
      4956.000235397369     0.7836180701753114      1.003385020683509                   0.05                   0.05     0.2157206117242691                      4
      4960.000235587358     0.7993348217222941     0.9885645397791061                   0.05                   0.05     0.1569289062462806                      4
      4964.000235777348       0.79288384653132      1.002552962376849                   0.05                   0.05      0.188447833192307                      4
      4968.000235967338     0.9401116747436766      1.137320908636219                   0.05                   0.05     0.3827619041764244                      4
      4972.000236157328      1.033092836732598      1.242954487475597                   0.05                   0.05       0.63070653283194                      4
      4976.000236347318      1.009227408151923      1.213887201520446                   0.05                   0.05      0.544927505070265                      4
      4980.000236537308      1.055946676157644        1.2594763570298                   0.05                   0.05     0.6040659232005715                      4
      4984.000236727297       1.14788669601498      1.338849131792886                   0.05                   0.05     0.6640626478661137                      4
      4988.000236917287      1.137321100763794      1.335866931703306                   0.05                   0.05     0.6204777260957473                      4
      4992.000237107277      1.046589156625807      1.257321680596713                   0.05                   0.05     0.5564746760058975                      4
      4996.000237297267     0.9917413754852813      1.143835718859872                   0.05                   0.05     0.4143623924178582                      4
      5000.000237487257      1.075103615089227      1.275552456294989                   0.05                   0.05     0.5586722383490237                      4
      5004.000237677246       1.08512648668811      1.272486049708436                   0.05                   0.05     0.5354843402131191                      4
      5008.000237867236     0.9937448543372924      1.181692090439807                   0.05                   0.05     0.4388482388125111                      4
      5012.000238057226     0.9657754671563085      1.121766502013023                   0.05                   0.05     0.3356703798780807                      4
      5016.000238247216      1.109445546033123      1.270640492054674                   0.05                   0.05     0.5367126625618867                      4
      5020.000238437206      1.135298588747395      1.285700615508209                   0.05                   0.05     0.5404658116660587                      4
      5024.000238627195      1.132381962050449      1.325191849033982                   0.05                   0.05     0.5231210498040493                      4
      5028.000238817185      1.029735410592874      1.190714695062019                   0.05                   0.05     0.4539847665915225                      4
      5032.000239007175      1.076839925777991      1.221597084454183                   0.05                   0.05     0.4845361659478691                      4
      5036.000239197165      1.068755013602455      1.229853598682272                   0.05                   0.05     0.4433353973317007                      4
      5040.000239387155      1.045652061140442      1.221511791907423                   0.05                   0.05      0.413235290513691                      4
      5044.000239577144      1.063724849407184      1.250183440906037                   0.05                   0.05     0.4016271709697011                      4
      5048.000239767134      1.124973662588406       1.25014414157978                   0.05                   0.05     0.4765892999314237                      4
      5052.000239957124      1.155083693528188      1.292206904487453                   0.05                   0.05     0.4959022046614619                      4
      5056.000240147114      1.026760872015332      1.217850436530901                   0.05                   0.05     0.3840304320169706                      4
      5060.000240337104     0.9366335319368575      1.144904523282974                   0.05                   0.05     0.3558984109768804                      4
      5064.000240527093      1.007225767501655      1.170356748714762                   0.05                   0.05     0.3677264031474441                      4
      5068.000240717083     0.9604067930147124      1.106373565384011                   0.05                   0.05     0.2909629319575088                      4
      5072.000240907073     0.9220420092473738      1.116663868156985                   0.05                   0.05      0.287230534140513                      4
      5076.000241097063     0.9617334861833395      1.159299530176666                   0.05                   0.05     0.3347130616475256                      4
      5080.000241287053     0.9443498515236752      1.150808990344108                   0.05                   0.05     0.3203972045084521                      4
      5084.000241477042      1.014782134669638      1.190246065828935                   0.05                   0.05     0.3472463152714709                      4
      5088.000241667032      1.030840500029669      1.226627087132339                   0.05                   0.05     0.3497024223949668                      4
      5092.000241857022     0.9086826692462344      1.126307089576753                   0.05                   0.05     0.3022656693885537                      4
      5096.000242047012      1.007888934782167       1.20314194313548                   0.05                   0.05     0.3322850113121478                      4
      5100.000242237002     0.9940234528057549      1.193630495896536                   0.05                   0.05     0.3210429129926466                      4
      5104.000242426991     0.8847626274195175      1.065731994836808                   0.05                   0.05     0.2069525702514987                      4
      5108.000242616981     0.9167677851459169      1.130109481837861                   0.05                   0.05     0.2855097539970534                      4
      5112.000242806971     0.8365956765259197      1.053208676012232                   0.05                   0.05     0.2376502972557163                      4
      5116.000242996961     0.9049275412736004      1.114180300343459                   0.05                   0.05     0.2606645563693107                      4
      5120.000243186951     0.9374124738812889      1.141580592805034                   0.05                   0.05     0.2711576976051799                      4
       5124.00024337694     0.9102340044338517      1.130571166918225                   0.05                   0.05      0.273923832051793                      4
       5128.00024356693       0.89003431825308      1.092574534800688                   0.05                   0.05     0.2256189742842865                      4
       5132.00024375692     0.8603929355524591      1.074035964734364                   0.05                   0.05      0.232409419839702                      4
       5136.00024394691     0.8969535068675898      1.095490124754871                   0.05                   0.05     0.2136153884498508                      4
        5140.0002441369     0.9276078739513189      1.127156637920539                   0.05                   0.05     0.2337747148291057                      4
       5144.00024432689     0.9393854320705644      1.154535060400043                   0.05                   0.05     0.2704358418322594                      4
      5148.000244516879     0.8918044909706813      1.094871735372997                   0.05                   0.05     0.2086149323851572                      4
      5152.000244706869     0.8124842328296988       1.01485585374401                   0.05                   0.05     0.1760855191474532                      4
      5156.000244896859      0.983063238679959      1.190084681604286                   0.05                   0.05     0.3014230241752606                      4
      5160.000245086849      1.060978616456973      1.262297919965852                   0.05                   0.05       0.35553795179263                      4
      5164.000245276839      1.008825438750289      1.218334167423787                   0.05                   0.05     0.3112843541802019                      4
      5168.000245466828      1.075451756280906      1.224392495090083                   0.05                   0.05     0.3453865259150776                      4
      5172.000245656818      1.030407650938066      1.151469031174805                   0.05                   0.05     0.3390367369633019                      4
      5176.000245846808     0.9546688783145417      1.139809987098245                   0.05                   0.05     0.2279038868793392                      4
      5180.000246036798     0.9656166716757052      1.147428836357982                   0.05                   0.05     0.2317420463359917                      4
      5184.000246226788     0.9400517716895461      1.107202144618115                   0.05                   0.05      0.195313217689275                      4
      5188.000246416777      1.008145989777649       1.16961460788369                   0.05                   0.05     0.2629908336909628                      4
      5192.000246606767      1.087240604934171      1.269252402161837                   0.05                   0.05     0.3511741236731425                      4
      5196.000246796757      1.068261320465832      1.261968004862395                   0.05                   0.05     0.3191675456204602                      4
      5200.000246986747      1.088306173929054      1.277154471004382                   0.05                   0.05      0.339658477304135                      4
      5204.000247176737      0.957555901025597      1.162311426805697                   0.05                   0.05     0.2374048115188777                      4
      5208.000247366726      0.890487916930887      1.101176610045823                   0.05                   0.05     0.2088986855948329                      4
      5212.000247556716     0.8617843151813873      1.076179786116245                   0.05                   0.05     0.2136476576888935                      4
      5216.000247746706     0.8315051563816918       1.04881262349581                   0.05                   0.05     0.2115866262406992                      4
      5220.000247936696     0.8553941022837375      1.046652547788656                   0.05                   0.05     0.1681545083382351                      4
      5224.000248126686     0.9229785393546743      1.109428819822612                   0.05                   0.05     0.1821796218096007                      4
      5228.000248316675     0.8458801304610988      1.030701031677873                   0.05                   0.05      0.153978599501816                      4
      5232.000248506665     0.8836939100875781      1.094124807168361                   0.05                   0.05      0.193904322584644                      4
      5236.000248696655     0.8123204556754983     0.9892982440929652                   0.05                   0.05     0.1340380751541586                      4
      5240.000248886645     0.8732441097835266      1.041336496251794                   0.05                   0.05     0.1446426867395936                      4
      5244.000249076635     0.9263930993127152      1.124978555722039                   0.05                   0.05     0.1896034917799368                      4
      5248.000249266624      0.923594830106986      1.111391306313359                   0.05                   0.05      0.173800540765241                      4
      5252.000249456614      1.014054007342665      1.230559000018828                   0.05                   0.05     0.2898726044436201                      4
      5256.000249646604      1.023862938674755      1.206494809517192                   0.05                   0.05     0.2555585095647324                      4
      5260.000249836594     0.9323438974084074       1.13404190119289                   0.05                   0.05     0.1909303410428016                      4
      5264.000250026584      1.026783201497063      1.203109154535428                   0.05                   0.05     0.2497412763647574                      4
      5268.000250216573      1.109318981269651      1.308187685873574                   0.05                   0.05     0.3950591041025762                      4
      5272.000250406563      1.051449688593451      1.249993572944244                   0.05                   0.05     0.2697990555693468                      4
      5276.000250596553     0.9105686449386921      1.115847121115241                   0.05                   0.05     0.1789548991949593                      4
      5280.000250786543     0.9896854612376946      1.180922047472874                   0.05                   0.05     0.2265957035027172                      4
      5284.000250976533       1.05356276211153      1.264134799149935                   0.05                   0.05     0.2816194517716797                      4
      5288.000251166523     0.9569220221594827      1.168009456071643                   0.05                   0.05     0.2199195454757055                      4
      5292.000251356512     0.9423324692569478      1.157178916078304                   0.05                   0.05     0.2077814401445354                      4
      5296.000251546502      1.026382190783907       1.22770234184832                   0.05                   0.05     0.2401939880798056                      4
      5300.000251736492      1.015103703099987      1.228397929674062                   0.05                   0.05     0.2438989706206699                      4
      5304.000251926482      1.088674798896237      1.295870327933562                   0.05                   0.05     0.3339773465558883                      4
      5308.000252116472      1.070963439756485      1.286622045985029                   0.05                   0.05     0.3008444188627185                      4
      5312.000252306461      1.198162678550394      1.401672646248206                   0.05                   0.05     0.6370308433704459                      4
      5316.000252496451      1.121867989825065      1.306777228388024                   0.05                   0.05     0.3640796104153348                      4
      5320.000252686441      1.160147908757718      1.338962387907551                   0.05                   0.05     0.4668381860979325                      4
      5324.000252876431      1.129286522647062      1.349014858788001                   0.05                   0.05     0.4363156304286309                      4
      5328.000253066421        1.0542223517559      1.269898484959907                   0.05                   0.05     0.2585359478149037                      4
       5332.00025325641      1.114313563474685      1.292487743138961                   0.05                   0.05     0.3041585462405672                      4
        5336.0002534464      1.068717384646531      1.272485384575572                   0.05                   0.05     0.2461017558739469                      4
       5340.00025363639      1.028557342765623      1.221639030829645                   0.05                   0.05     0.2144713338237825                      4
       5344.00025382638      1.025439488402317       1.22467958416415                   0.05                   0.05     0.2122455724501282                      4
       5348.00025401637       1.06982468954747       1.23662914364018                   0.05                   0.05     0.2238884266497537                      4
      5352.000254206359      1.093339089957567      1.289883513803375                   0.05                   0.05     0.2634101592031752                      4
      5356.000254396349      1.034378906550602      1.230074591150482                   0.05                   0.05     0.2017498065890146                      4
      5360.000254586339      1.086619717002377      1.194054293917442                   0.05                   0.05     0.3377687804032004                      4
      5364.000254776329      1.126167961605808      1.316340456533474                   0.05                   0.05     0.3256992275144089                      4
      5368.000254966319      1.131986501224456      1.315457982233059                   0.05                   0.05     0.3215740902568301                      4
      5372.000255156308       1.22833604769232      1.365608255336136                   0.05                   0.05     0.5941752003177669                      4
      5376.000255346298     0.9899374775252902      1.162833017429086                   0.05                   0.05     0.1971645677943054                      4
      5380.000255536288     0.9566764060176007       1.13319996113063                   0.05                   0.05      0.173005307256114                      4
      5384.000255726278      1.023678558352167      1.203156400765962                   0.05                   0.05     0.1936909791140209                      4
      5388.000255916268      1.027256032619898      1.211516772035667                   0.05                   0.05     0.1885438371514143                      4
      5392.000256106257      1.135364810475952      1.317921996089046                   0.05                   0.05     0.3175316007853884                      4
      5396.000256296247      1.175482252882781      1.352839496855847                   0.05                   0.05     0.4362455784938355                      4
      5400.000256486237      1.184903775652183       1.33773427752583                   0.05                   0.05     0.4235856266293718                      4
      5404.000256676227      1.119287771941892       1.28828254509725                   0.05                   0.05     0.2552887048830551                      4
      5408.000256866217      1.182185966636506      1.328869093770089                   0.05                   0.05     0.3916808232724182                      4
      5412.000257056206      1.240407101297121      1.377153853338918                   0.05                   0.05     0.5547762493365916                      4
      5416.000257246196      1.155089441740545      1.305668840827713                   0.05                   0.05     0.3062111513778522                      4
      5420.000257436186      1.251100822490175      1.380573336444497                   0.05                   0.05     0.5462864992227291                      4
      5424.000257626176      1.177645347439255      1.269749580851266                   0.05                   0.05     0.4198904232528942                      4
      5428.000257816166       1.27374690551588      1.315515524113479                   0.05                   0.05     0.5957914381175148                      4
      5432.000258006155       1.18488153063064      1.225163978499713                   0.05                   0.05      0.541745752135262                      4
      5436.000258196145      1.265726031823924       1.20498194551657                   0.05                   0.05     0.6488885164325523                      4
      5440.000258386135      1.256244066307171      1.167402131583554                   0.05                   0.05     0.6261142092777273                      4
      5444.000258576125      1.198364929938913      1.159634801219156                   0.05                   0.05     0.6044845584023258                      4
      5448.000258766115       1.14364746210193       1.15293120244342                   0.05                   0.05     0.5647629227566408                      4
      5452.000258956105      1.134274852791179      1.136512573450312                   0.05                   0.05     0.5407068637392827                      4
      5456.000259146094      1.132222220864112      1.118822112084996                   0.05                   0.05     0.5167132173788694                      4
      5460.000259336084      1.220228793738534       1.19281670047157                   0.05                   0.05     0.5349933412277741                      4
      5464.000259526074      1.221790239262587        1.2169394420957                   0.05                   0.05     0.5086954111891129                      4
      5468.000259716064      1.289566439657819      1.231544387384778                   0.05                   0.05     0.5799135621216186                      4
      5472.000259906054      1.270299127820647       1.18732585670806                   0.05                   0.05     0.5190888288770905                      4
      5476.000260096043      1.182910946432105      1.121327210368147                   0.05                   0.05     0.5223901050849838                      4
      5480.000260286033      1.157245800354182      1.118247066598201                   0.05                   0.05     0.4810997767712993                      4
      5484.000260476023      1.297974141502023      1.201827571590779                   0.05                   0.05     0.5310378117847879                      4
      5488.000260666013      1.315509835122997      1.236003588460707                   0.05                   0.05     0.5516201197077371                      4
      5492.000260856003      1.164071924333298      1.134073734305554                   0.05                   0.05     0.4553441036867772                      4
      5496.000261045992      1.303298490108369      1.292232339227505                   0.05                   0.05     0.5654750652245786                      4
      5500.000261235982      1.364269276072745      1.332472852990218                   0.05                   0.05     0.6370644889675863                      4
      5504.000261425972      1.321460825835594      1.276566369739985                   0.05                   0.05     0.5315284831118033                      4
      5508.000261615962      1.373034670506936       1.33808113207144                   0.05                   0.05     0.5977919173113364                      4
      5512.000261805952      1.272520986723385      1.250616515315709                   0.05                   0.05      0.458353253024865                      4
      5516.000261995941      1.291795353703164      1.251115211175782                   0.05                   0.05     0.4441003678429724                      4
      5520.000262185931      1.205946573685279      1.207611043014148                   0.05                   0.05     0.4270414022947761                      4
      5524.000262375921      1.206122490377104      1.179488009176783                   0.05                   0.05     0.4166638656678848                      4
      5528.000262565911      1.289031586028929      1.261467558401134                   0.05                   0.05     0.4259549035047184                      4
      5532.000262755901      1.377588685967721      1.273875999283708                   0.05                   0.05     0.5630972927810011                      4
       5536.00026294589       1.29317738480252      1.244851827628158                   0.05                   0.05     0.3971190714906099                      4
       5540.00026313588      1.374421184289877      1.373160582210335                   0.05                   0.05     0.5896893638040032                      4
       5544.00026332587      1.372637365840089      1.340875211473208                   0.05                   0.05     0.5209154751115851                      4
       5548.00026351586      1.344053766221403      1.335248233774027                   0.05                   0.05     0.4760007976232988                      4
       5552.00026370585       1.34428409859958      1.317229794626878                   0.05                   0.05      0.440785543945415                      4
      5556.000263895839      1.316781521743701      1.246133097058379                   0.05                   0.05     0.3978107366390101                      4
      5560.000264085829      1.252829850542181      1.130875061615001                   0.05                   0.05     0.5106908502074439                      4
      5564.000264275819      1.392718546918761      1.333639902997971                   0.05                   0.05     0.4859790513929844                      4
      5568.000264465809      1.322884780738975      1.259110065499161                   0.05                   0.05     0.3831412092656628                      4
      5572.000264655799      1.356248187350912      1.304465356380481                   0.05                   0.05     0.4019707040235234                      4
      5576.000264845788      1.302127433491049      1.238540263099614                   0.05                   0.05     0.3518582620690293                      4
      5580.000265035778      1.378106083311457      1.275410461954868                   0.05                   0.05     0.4438928442689001                      4
      5584.000265225768      1.393045319785493      1.339248442923409                   0.05                   0.05     0.4440082541850721                      4
      5588.000265415758      1.229414589135193       1.22713851943048                   0.05                   0.05     0.3711720264092978                      4
      5592.000265605748      1.260687711284625      1.301345987280726                   0.05                   0.05     0.4020121075966631                      4
      5596.000265795738      1.252688786914452      1.148920399158048                   0.05                   0.05     0.4372079589744581                      4
      5600.000265985727      1.229475143700341      1.143500373205494                   0.05                   0.05     0.4125115715459391                      4
      5604.000266175717      1.317155859837226      1.205775110610948                   0.05                   0.05     0.3918727272817732                      4
      5608.000266365707      1.356239617301794       1.24030837494271                   0.05                   0.05     0.4102305410646491                      4
      5612.000266555697      1.226909194114888      1.093531361828275                   0.05                   0.05     0.5062017529189347                      4
      5616.000266745687       1.24982271864562      1.097936524278125                   0.05                   0.05      0.501034264350473                      4
      5620.000266935676      1.220594441721197      1.145976567696502                   0.05                   0.05     0.3654796068593686                      4
      5624.000267125666      1.244462485936248      1.168069226501058                   0.05                   0.05     0.3358580895266673                      4
      5628.000267315656      1.155857520660342       1.08767053860148                   0.05                   0.05     0.4278605618187118                      4
      5632.000267505646      1.072578877157455      1.027085766369502                   0.05                   0.05     0.3408599643547447                      4
      5636.000267695636      1.075323260309535      1.070556620929589                   0.05                   0.05     0.3897376778944477                      4
      5640.000267885625      1.098751577376563      1.115541888125724                   0.05                   0.05     0.4143552975500029                      4
      5644.000268075615      1.155774811440238      1.131958250369216                   0.05                   0.05     0.3720842152133836                      4
      5648.000268265605      1.277667048732918      1.142376322196432                   0.05                   0.05     0.4083223383885473                      4
      5652.000268455595      1.192515932013929      1.111455976595615                   0.05                   0.05     0.3663718523793322                      4
      5656.000268645585       1.25106066359626      1.145088305127039                   0.05                   0.05     0.3391053250710186                      4
      5660.000268835574      1.179839557919884      1.050795759590883                   0.05                   0.05     0.4529341797802707                      4
      5664.000269025564      1.164928612627258      1.067233239655046                   0.05                   0.05     0.3902234368950785                      4
      5668.000269215554      1.129636510108614     0.9774542215240736                   0.05                   0.05     0.4476209747140542                      4
      5672.000269405544      1.196728189366797      1.070635208969108                   0.05                   0.05     0.4009795000767822                      4
      5676.000269595534      1.130948458199769     0.9703302626858171                   0.05                   0.05     0.4416496175576599                      4
      5680.000269785523      1.185679815429339      1.070232947538693                   0.05                   0.05     0.3715048772686662                      4
      5684.000269975513      1.278852617447714      1.199449607973709                   0.05                   0.05     0.3043585593402021                      4
      5688.000270165503      1.239267425460262      1.134269901426817                   0.05                   0.05      0.318368190326436                      4
      5692.000270355493      1.153187620513939     0.9883805699469774                   0.05                   0.05     0.4477993802105235                      4
      5696.000270545483      1.202112974873278      1.068350568147913                   0.05                   0.05     0.3753527462942863                      4
      5700.000270735472       1.09340979320764     0.9703749142788076                   0.05                   0.05      0.313124098348917                      4
      5704.000270925462      1.116820030469778     0.9721167261464647                   0.05                   0.05     0.3565261744850093                      4
      5708.000271115452      1.122996819057575     0.9939531357940317                   0.05                   0.05     0.3365098498366164                      4
      5712.000271305442      1.143848548550404     0.9967910325331536                   0.05                   0.05     0.3636614756707452                      4
      5716.000271495432      1.301120313969409      1.153697939378324                   0.05                   0.05     0.4004105166425624                      4
      5720.000271685421      1.329603543376745      1.221328970531335                   0.05                   0.05     0.3460244109201766                      4
      5724.000271875411      1.296902840263484      1.212005613589413                   0.05                   0.05     0.2884952023548232                      4
      5728.000272065401      1.243788165868435      1.097594629680827                   0.05                   0.05     0.3690835586765209                      4
      5732.000272255391      1.255176845770844      1.087241760397818                   0.05                   0.05      0.403963154366324                      4
      5736.000272445381      1.239869223186887      1.079497644775581                   0.05                   0.05      0.375379507177675                      4
       5740.00027263537      1.137216649576813     0.9323989699230932                   0.05                   0.05     0.4641997834362743                      4
       5744.00027282536      1.149815144635158     0.9760625005880155                   0.05                   0.05     0.3833549548609017                      4
       5748.00027301535       1.17144836203271      1.008366206846872                   0.05                   0.05     0.3760705588255507                      4
       5752.00027320534      1.146986816590827      1.106071866734826                   0.05                   0.05     0.3136195422986133                      4
       5756.00027339533      1.111071206412373       1.04465325934353                   0.05                   0.05     0.3001042831181275                      4
       5760.00027358532      1.203985198732978      1.121776775711984                   0.05                   0.05     0.2699292630693823                      4
      5764.000273775309      1.075390998904206      1.004433939657919                   0.05                   0.05     0.2527109748795323                      4
      5768.000273965299      1.040690758032797     0.9423563123361244                   0.05                   0.05     0.2091405341537236                      4
      5772.000274155289      1.061095958945386     0.9845202082697208                   0.05                   0.05     0.2273100232531571                      4
      5776.000274345279      1.106579061813262      1.073718394594514                   0.05                   0.05     0.3162842416988328                      4
      5780.000274535269      1.082862602419421        1.0207909172042                   0.05                   0.05     0.2523061794891869                      4
      5784.000274725258      1.081773390865983      1.000427368519828                   0.05                   0.05     0.2314937904030265                      4
      5788.000274915248       1.12934675107372     0.9868340397666242                   0.05                   0.05     0.2828912201420409                      4
      5792.000275105238        1.1078771283199      1.021349072281581                   0.05                   0.05     0.2444067450920643                      4
      5796.000275295228      1.128917833058548       1.01833667391096                   0.05                   0.05     0.2539898226334639                      4
      5800.000275485218      1.196509537613932      1.079083878473246                   0.05                   0.05      0.288654667278778                      4
      5804.000275675207      1.132156203115261      1.025541155543733                   0.05                   0.05     0.2496022933715146                      4
      5808.000275865197      1.200907404397115      1.088723388910322                   0.05                   0.05     0.2725782026475706                      4
      5812.000276055187      1.288260915166045      1.170844872308515                   0.05                   0.05     0.3040886112783484                      4
      5816.000276245177      1.396076322219956      1.286667471842888                   0.05                   0.05     0.4317214533707361                      4
      5820.000276435167      1.244964646072991      1.142824533556063                   0.05                   0.05     0.2585526780348474                      4
      5824.000276625156      1.252290618569689      1.162664762089492                   0.05                   0.05     0.2499008898851866                      4
      5828.000276815146      1.206942104768453        1.0848295537853                   0.05                   0.05     0.2699821000778707                      4
      5832.000277005136      1.211043845972593      1.033307964053633                   0.05                   0.05     0.3729318340669681                      4
      5836.000277195126      1.246661595033315      1.129478572608458                   0.05                   0.05     0.2533384546785477                      4
      5840.000277385116      1.204770967308971      1.070197683458546                   0.05                   0.05     0.2712733226627984                      4
      5844.000277575105      1.366376845057974      1.356885544104128                   0.05                   0.05     0.4120972847292227                      4
      5848.000277765095      1.344063687118436      1.261675603538722                   0.05                   0.05     0.3165232376719231                      4
      5852.000277955085      1.354658519482451      1.223368247318902                   0.05                   0.05     0.3735517503751813                      4
      5856.000278145075      1.314798033611339      1.154885436566462                   0.05                   0.05     0.3751041072287129                      4
      5860.000278335065      1.161485437450019     0.9998262006634923                   0.05                   0.05     0.2997461613814696                      4
      5864.000278525054      1.099277725809534      0.905140248740976                   0.05                   0.05     0.3884770969313141                      4
      5868.000278715044      1.137055398681514     0.9723136041119071                   0.05                   0.05      0.284378802729439                      4
      5872.000278905034      1.077839691909951      0.895916998885577                   0.05                   0.05     0.3345686996019717                      4
      5876.000279095024      1.316691773319763      1.185124501017934                   0.05                   0.05     0.3128079811882848                      4
      5880.000279285014      1.252106476002355      1.100046364757711                   0.05                   0.05     0.2873014537632255                      4
      5884.000279475003      1.256811603148487      1.132514799699105                   0.05                   0.05     0.2437794805994085                      4
      5888.000279664993      1.298220861296872      1.144574875929979                   0.05                   0.05     0.3124707041029921                      4
      5892.000279854983      1.231770353720375      1.173727292689722                   0.05                   0.05      0.226350655004815                      4
      5896.000280044973      1.187083947429941     0.9822181908983622                   0.05                   0.05     0.3903973861175897                      4
      5900.000280234963      1.128307582418892     0.9219649632832744                   0.05                   0.05     0.3831706546902676                      4
      5904.000280424953      1.044001812552149     0.8305049499125172                   0.05                   0.05     0.4080071493012211                      4
      5908.000280614942      1.057753847403617     0.8518613382069166                   0.05                   0.05     0.3728559310161886                      4
      5912.000280804932      1.083735113600004     0.8794422996621812                   0.05                   0.05     0.3648771977902168                      4
      5916.000280994922      1.115004004452294     0.9206330673254526                   0.05                   0.05     0.3296986827054115                      4
      5920.000281184912      1.098714973375846     0.8969120667424455                   0.05                   0.05     0.3395336652896104                      4
      5924.000281374902      1.026260051159766     0.8228921777437913                   0.05                   0.05     0.3385034144555044                      4
      5928.000281564891      1.054281081157334     0.8363826362253096                   0.05                   0.05     0.3695034681270204                      4
      5932.000281754881      1.213230235591786     0.9956555069165862                   0.05                   0.05     0.4275966054814658                      4
      5936.000281944871       1.26332865716381      1.051033904939326                   0.05                   0.05     0.4223164128835316                      4
      5940.000282134861      1.198623743824033      1.038245829700449                   0.05                   0.05     0.2814440019511837                      4
      5944.000282324851      1.131200837778281     0.9657709691493014                   0.05                   0.05     0.2498691449150207                      4
       5948.00028251484      1.089036468492482     0.8876421850805487                   0.05                   0.05     0.3173455787793658                      4
       5952.00028270483      1.150919488237994      0.991000572676343                   0.05                   0.05     0.2437844556012698                      4
       5956.00028289482      1.133472134358928     0.9309257707330839                   0.05                   0.05     0.3126190214040455                      4
       5960.00028308481      1.173731449206499     0.9629609349854885                   0.05                   0.05     0.3348438586722722                      4
        5964.0002832748      1.101628042807701      0.880213515605789                   0.05                   0.05     0.3532484622740776                      4
      5968.000283464789      1.030172778591911      0.815629562348409                   0.05                   0.05     0.3480469265565626                      4
      5972.000283654779      1.065023005557393     0.8504024076682479                   0.05                   0.05     0.3226861543366894                      4
      5976.000283844769      1.067174944193259     0.8487033902324761                   0.05                   0.05     0.3222985433488215                      4
      5980.000284034759      1.055000572886195     0.8355819009569482                   0.05                   0.05     0.3191538023737014                      4
      5984.000284224749       1.18728010360237     0.9982639261751878                   0.05                   0.05     0.2970394115348123                      4
      5988.000284414738      1.221584474014827      1.027322395247544                   0.05                   0.05     0.3307011304800219                      4
      5992.000284604728      1.301158695190587      1.203720310828721                   0.05                   0.05     0.2471830153198498                      4
      5996.000284794718      1.377822807218082      1.237229627183751                   0.05                   0.05     0.3977167428600242                      4
      6000.000284984708      1.327083877805108      1.220556524107299                   0.05                   0.05     0.2686500155360561                      4
      6004.000285174698       1.29877648365768      1.234397486444712                   0.05                   0.05     0.2336425573738891                      4
      6008.000285364687      1.344589799739186      1.308696911583686                   0.05                   0.05     0.3075160691931796                      4
      6012.000285554677      1.348306708024345      1.246042249962437                   0.05                   0.05     0.2801447054638374                      4
      6016.000285744667       1.30664940730581      1.237740216113972                   0.05                   0.05      0.225431096900945                      4
      6020.000285934657       1.25042578720425      1.160485017133947                   0.05                   0.05     0.2057422132042449                      4
      6024.000286124647      1.170791559380549      1.197932741284244                   0.05                   0.05     0.3313260904539921                      4
      6028.000286314636      1.097797259137337      1.084075397311532                   0.05                   0.05     0.2986138133794708                      4
      6032.000286504626       1.10611984607148      1.043550209297934                   0.05                   0.05     0.2217128715221399                      4
      6036.000286694616      1.166348421327074       1.04849301297357                   0.05                   0.05     0.2134470668330419                      4
      6040.000286884606     0.9922367506357582     0.9583099378700259                   0.05                   0.05     0.1854639097643923                      4
      6044.000287074596      1.101384757456191      1.012458383573182                   0.05                   0.05      0.187413100048921                      4
      6048.000287264585      1.270060518529343       1.18443014782144                   0.05                   0.05     0.2046595856347145                      4
      6052.000287454575      1.230499977774105      1.128507095862163                   0.05                   0.05     0.1997814578591435                      4
      6056.000287644565      1.220844822511132      1.153664572337384                   0.05                   0.05     0.1994842747144877                      4
      6060.000287834555      1.123182360595675      1.072839988378411                   0.05                   0.05     0.2366288925111508                      4
      6064.000288024545      1.067872829643925      1.051383840469329                   0.05                   0.05     0.2504200431946786                      4
      6068.000288214535      1.067733305002325      1.029983263439656                   0.05                   0.05     0.2132702682377547                      4
      6072.000288404524      1.091896303215719     0.9395991233488862                   0.05                   0.05     0.2010920725522838                      4
      6076.000288594514      1.062727073133665     0.9780326489268272                   0.05                   0.05     0.1722273777539976                      4
      6080.000288784504      1.026156613007791     0.9973036600442505                   0.05                   0.05     0.2039452944155934                      4
      6084.000288974494     0.9683773408782981     0.8987941408386462                   0.05                   0.05     0.1413627180957697                      4
      6088.000289164484      1.101204869722672      1.092615793556639                   0.05                   0.05     0.2782272021527794                      4
      6092.000289354473      1.132221581597745      1.091056150625941                   0.05                   0.05     0.2346060129249661                      4
      6096.000289544463      1.166422806662229      1.085204747955381                   0.05                   0.05     0.2015589020395683                      4
      6100.000289734453      1.400745151970404      1.329888236536828                   0.05                   0.05      0.392739006993401                      4
      6104.000289924443      1.258338125947511      1.235806241665055                   0.05                   0.05     0.2439419679627155                      4
      6108.000290114433      1.283162894018526       1.26392411119932                   0.05                   0.05      0.250992589214983                      4
      6112.000290304422       1.29086879201276      1.215525581217082                   0.05                   0.05     0.1992780294022958                      4
      6116.000290494412      1.238282526885175      1.132083865997717                   0.05                   0.05     0.1908014832785764                      4
      6120.000290684402      1.155970823473309       1.09485421362336                   0.05                   0.05     0.2072296911828928                      4
      6124.000290874392      1.116951470502372      1.025167829027355                   0.05                   0.05     0.1737513049116154                      4
      6128.000291064382      1.195443553033825      1.090419248265343                   0.05                   0.05     0.1904284415363028                      4
      6132.000291254371      1.194133969461577      1.071633263315468                   0.05                   0.05     0.1949878474061648                      4
      6136.000291444361      1.226791914249681      1.102633024031229                   0.05                   0.05     0.1932207706677188                      4
      6140.000291634351      1.091187486680814      0.936364206365853                   0.05                   0.05     0.1960119702602938                      4
      6144.000291824341      1.187969164973995      1.032755016351554                   0.05                   0.05     0.2171973653608662                      4
      6148.000292014331      1.162132220546287       1.02060446294771                   0.05                   0.05     0.1892125077483802                      4
       6152.00029220432      1.245196077273015      1.125832521203779                   0.05                   0.05     0.1885943029161755                      4
       6156.00029239431      1.211301070046685      1.066027374118251                   0.05                   0.05     0.2040885419684845                      4
        6160.0002925843      1.150403656576481      1.005336092610412                   0.05                   0.05     0.1820571554326435                      4
       6164.00029277429       1.21956774806285       1.09612319458237                   0.05                   0.05     0.1806507949556596                      4
       6168.00029296428      1.372285316561411      1.248811993537335                   0.05                   0.05     0.3198657917706152                      4
      6172.000293154269      1.308254912498319      1.168597038605741                   0.05                   0.05     0.2529734364682747                      4
      6176.000293344259      1.334567733607832      1.249116344030113                   0.05                   0.05     0.2270852729936748                      4
      6180.000293534249      1.282483886133226      1.229994205187413                   0.05                   0.05     0.1950141081463577                      4
      6184.000293724239      1.259559808084214      1.184449265254879                   0.05                   0.05      0.177185399169492                      4
      6188.000293914229      1.307283111002541      1.241340559502855                   0.05                   0.05     0.1941933533692318                      4
      6192.000294104218      1.281815383829533      1.170147327325516                   0.05                   0.05      0.187987747265548                      4
      6196.000294294208      1.229016700499362      1.178220532922588                   0.05                   0.05     0.1843026582197249                      4
      6200.000294484198      1.300813336693978      1.237892685727739                   0.05                   0.05     0.1854091680463146                      4
      6204.000294674188       1.23222559739542      1.155405459360741                   0.05                   0.05     0.1648884612297623                      4
      6208.000294864178      1.236957547590348      1.197347206464545                   0.05                   0.05     0.1879188120725969                      4
      6212.000295054168      1.121525102697926      1.030104353244719                   0.05                   0.05     0.1641774391810881                      4
      6216.000295244157       1.13527024350214      1.165776820051796                   0.05                   0.05     0.3117656172891565                      4
      6220.000295434147      1.104527529708505      1.097526252801528                   0.05                   0.05     0.2525697391268713                      4
      6224.000295624137      1.075571845273325      1.014167466095143                   0.05                   0.05     0.1704477439988904                      4
      6228.000295814127      1.103722782683056      1.061065589886524                   0.05                   0.05     0.1932380468373097                      4
      6232.000296004117      1.060293133004712      1.062821877194003                   0.05                   0.05     0.2401162045630083                      4
      6236.000296194106       1.16635499709557      1.156701672488971                   0.05                   0.05     0.2374939829002868                      4
      6240.000296384096      1.011581327707822      1.066069345781405                   0.05                   0.05     0.2639400478286796                      4
      6244.000296574086      1.065483487191802     0.9555455110630976                   0.05                   0.05     0.1592704723033574                      4
      6248.000296764076      1.184643331106168      1.148628819550694                   0.05                   0.05     0.1938619370740084                      4
      6252.000296954066      1.159420037249447      1.154327827154201                   0.05                   0.05     0.2354214940858147                      4
      6256.000297144055      1.169647116616214      1.220505894022016                   0.05                   0.05     0.3069951941826964                      4
      6260.000297334045      1.111603062592601      1.123282056232772                   0.05                   0.05     0.2611389141072453                      4
      6264.000297524035      1.280735144507988      1.152519494895414                   0.05                   0.05     0.1909822307587831                      4
      6268.000297714025      1.255118023965597      1.190565987467315                   0.05                   0.05     0.1595926046599777                      4
      6272.000297904015      1.230189170049869      1.069009352003261                   0.05                   0.05     0.2166543209496594                      4
      6276.000298094004      1.313801153371661      1.125575648966562                   0.05                   0.05     0.3380691299911643                      4
      6280.000298283994      1.378879395168195      1.227923572243129                   0.05                   0.05     0.3468489351654838                      4
      6284.000298473984      1.247930979861659      1.087325890668127                   0.05                   0.05     0.2130935934529472                      4
      6288.000298663974      1.240066140842858      1.175932254979014                   0.05                   0.05     0.1524892725169523                      4
      6292.000298853964      1.305010708706454      1.205834226148663                   0.05                   0.05      0.173928638214627                      4
      6296.000299043953       1.16329742600597      1.109325047726574                   0.05                   0.05     0.1700485580262931                      4
      6300.000299233943      1.097539608678443      1.140058308206248                   0.05                   0.05     0.2895773188631213                      4
      6304.000299423933      1.264025275811961      1.204203052844066                   0.05                   0.05     0.1565488202659258                      4
      6308.000299613923      1.218549264751789      1.106760229023809                   0.05                   0.05     0.1498973138408559                      4
      6312.000299803913      1.191594825331853      1.111988550163554                   0.05                   0.05     0.1471677789953369                      4
      6316.000299993902      1.254566646307142      1.140594699851791                   0.05                   0.05     0.1489913942585232                      4
      6320.000300183892      1.258595459666787      1.227106022597584                   0.05                   0.05     0.1808666049549424                      4
      6324.000300373882       1.25354959448023      1.156507484196058                   0.05                   0.05     0.1391035092864087                      4
      6328.000300563872      1.373142816173267      1.224882907827635                   0.05                   0.05     0.3159003802293426                      4
      6332.000300753862      1.297179999548697      1.188247650662522                   0.05                   0.05     0.1627621507309155                      4
      6336.000300943851      1.229014340711838      1.112902041502209                   0.05                   0.05     0.1440143788837825                      4
      6340.000301133841      1.196610786659922      1.087519069912687                   0.05                   0.05     0.1464038438406383                      4
      6344.000301323831      1.289697243020695       1.16404511670324                   0.05                   0.05     0.1675382418848337                      4
      6348.000301513821      1.206570250894187      1.066108107009171                   0.05                   0.05     0.1680254506310427                      4
      6352.000301703811      1.111945786036139      0.981159291108665                   0.05                   0.05      0.158480924752638                      4
        6356.0003018938      1.276168015361219      1.164382274906866                   0.05                   0.05     0.1457381967961575                      4
       6360.00030208379      1.042986803374431      1.005141430478832                   0.05                   0.05     0.1797333503360267                      4
       6364.00030227378      1.180726420487312      1.109743126626804                   0.05                   0.05      0.143489259635721                      4
       6368.00030246377      1.148993103623254      1.096185996102975                   0.05                   0.05     0.1612766850152903                      4
       6372.00030265376      1.076762164684264      1.040973997210406                   0.05                   0.05       0.17727707245689                      4
       6376.00030284375      1.130024580086986       1.03291098160725                   0.05                   0.05     0.1456856875437276                      4
      6380.000303033739      1.090608588922681      1.057273170747493                   0.05                   0.05     0.1778420684768779                      4
      6384.000303223729      1.195754316213389      1.180932894457674                   0.05                   0.05     0.1889475933206454                      4
      6388.000303413719      1.052630669313368      1.062862642582509                   0.05                   0.05     0.2239311405206597                      4
      6392.000303603709      1.300451873673409       1.17849315416471                   0.05                   0.05     0.1670144546086944                      4
      6396.000303793699       1.25397875279081      1.136035699443874                   0.05                   0.05     0.1368209558980111                      4
      6400.000303983688      1.272215319264936       1.16051879261168                   0.05                   0.05     0.1371547418220326                      4
      6404.000304173678      1.382768704069827      1.266825171033868                   0.05                   0.05     0.2994426945769286                      4
      6408.000304363668      1.160443295677992      1.119607596002138                   0.05                   0.05     0.1596433293493689                      4
      6412.000304553658      1.238421286669591      1.153853384455206                   0.05                   0.05     0.1219960416202504                      4
      6416.000304743648      1.140769952824016      1.053329207328846                   0.05                   0.05     0.1428495821721338                      4
      6420.000304933637       1.11480554714543      1.099365844546817                   0.05                   0.05      0.192938574290969                      4
      6424.000305123627      1.168560553564774      1.093356297532591                   0.05                   0.05     0.1353670945362565                      4
      6428.000305313617      1.150101634617785      1.051470411855117                   0.05                   0.05      0.137872346982532                      4
      6432.000305503607      1.101105977534078      1.111327959910053                   0.05                   0.05     0.2228221419244101                      4
      6436.000305693597      1.148174153195796      1.163145373848595                   0.05                   0.05     0.2256837445191412                      4
      6440.000305883586      1.308610809245521      1.249263346976381                   0.05                   0.05     0.1719023351375929                      4
      6444.000306073576      1.351373739035901      1.330171105264674                   0.05                   0.05     0.3021470456230537                      4
      6448.000306263566      1.232935859675262      1.211148235398182                   0.05                   0.05     0.1724062169073967                      4
      6452.000306453556      1.346253070759094      1.320016245096777                   0.05                   0.05     0.2740202670761029                      4
      6456.000306643546      1.352921198509609      1.256114222044044                   0.05                   0.05     0.2126713756465095                      4
      6460.000306833535      1.247088243031331      1.176423958368173                   0.05                   0.05       0.12268774189369                      4
      6464.000307023525      1.386010589239338      1.315598227220401                   0.05                   0.05     0.2980207787428969                      4
      6468.000307213515      1.354860651594035      1.264152633645916                   0.05                   0.05     0.2093595974800623                      4
      6472.000307403505      1.298227037689655      1.276299714798964                   0.05                   0.05     0.2039465275832588                      4
      6476.000307593495      1.264109006223719      1.235375400336952                   0.05                   0.05     0.1659453510497669                      4
      6480.000307783484      1.144051454773055      1.083324323191902                   0.05                   0.05     0.1399818580057836                      4
      6484.000307973474      1.243519723714817      1.198359589751512                   0.05                   0.05     0.1368170320361715                      4
      6488.000308163464      1.180673913590674      1.107842688889564                   0.05                   0.05     0.1258802613982734                      4
      6492.000308353454      1.227469789648877      1.205431930599228                   0.05                   0.05     0.1613084172647303                      4
      6496.000308543444       1.12628737969218      1.084836615864925                   0.05                   0.05     0.1515750055644604                      4
      6500.000308733433      1.130316371071233       1.02673786488196                   0.05                   0.05      0.132934718693118                      4
      6504.000308923423      1.138918850242403       1.03259114966244                   0.05                   0.05     0.1316638384695358                      4
      6508.000309113413      1.178471116694345      1.105073377250218                   0.05                   0.05     0.1227747207660964                      4
      6512.000309303403      1.235635964693661      1.089988019858468                   0.05                   0.05     0.1548249335774975                      4
      6516.000309493393      1.226893324662133      1.160318861110481                   0.05                   0.05     0.1166126533446019                      4
      6520.000309683383     0.9834378989412009      1.035612547226618                   0.05                   0.05     0.2256056773862357                      4
      6524.000309873372      1.125085431873966      1.106746075833729                   0.05                   0.05     0.1670358481328337                      4
      6528.000310063362      1.130189720766661      1.119724115132576                   0.05                   0.05     0.1723254049491801                      4
      6532.000310253352      1.098211420574128      1.156002808585438                   0.05                   0.05     0.2611173108926553                      4
      6536.000310443342      1.101192962772576      1.111095171766176                   0.05                   0.05     0.1986830197602634                      4
      6540.000310633332        1.2374545238275      1.262752732112683                   0.05                   0.05     0.2595447202879459                      4
      6544.000310823321      1.169324369975796      1.247681649609442                   0.05                   0.05     0.2885153592570894                      4
      6548.000311013311      1.219489291439906       1.24211470203038                   0.05                   0.05     0.2325763535250815                      4
      6552.000311203301      1.207019912057119      1.216460269191394                   0.05                   0.05     0.1981104147194558                      4
      6556.000311393291       1.19084604188122      1.190149462713104                   0.05                   0.05     0.1784582637491604                      4
      6560.000311583281      1.229617749920617      1.249979586066926                   0.05                   0.05     0.2235597240849863                      4
       6564.00031177327      1.207965865892612      1.186021169255103                   0.05                   0.05     0.1442282336156283                      4
       6568.00031196326      1.332905123373966      1.325039602201019                   0.05                   0.05     0.2696164628161064                      4
       6572.00031215325      1.317384581155117      1.318189851013895                   0.05                   0.05     0.2615332211714981                      4
       6576.00031234324        1.2457260587171      1.280656497253628                   0.05                   0.05     0.2651272127668548                      4
       6580.00031253323      1.298950587015231      1.313441638437742                   0.05                   0.05      0.263597116345888                      4
      6584.000312723219      1.249216335828275      1.259389095220848                   0.05                   0.05     0.2018114320011817                      4
      6588.000312913209        1.2428191660998      1.319180068023034                   0.05                   0.05     0.3397378398464579                      4
      6592.000313103199      1.229836819257011      1.312791898068023                   0.05                   0.05     0.3231095878186017                      4
      6596.000313293189      1.187241762023108      1.275741805198726                   0.05                   0.05     0.2731340965454525                      4
      6600.000313483179      1.216423818020128      1.326583796823057                   0.05                   0.05     0.3267204496866456                      4
      6604.000313673168      1.218351656358659      1.343351444113189                   0.05                   0.05     0.3421088941289616                      4
      6608.000313863158      1.291599592496937      1.373914755873606                   0.05                   0.05     0.4259885650874793                      4
      6612.000314053148      1.200989755923721      1.278562923161709                   0.05                   0.05     0.2590846428982001                      4
      6616.000314243138      1.230093935846751      1.353610521506264                   0.05                   0.05     0.3464313791042533                      4
      6620.000314433128      1.336491241278136      1.403145585657196                   0.05                   0.05     0.4923813113100532                      4
      6624.000314623117      1.240949821005684       1.22065499710345                   0.05                   0.05     0.1382978487211374                      4
      6628.000314813107      1.362148847906286      1.237295758185389                   0.05                   0.05      0.223821259563052                      4
      6632.000315003097      1.162205858765051      1.175434136437687                   0.05                   0.05     0.1933035456766926                      4
      6636.000315193087      1.244347995579081      1.260810855269182                   0.05                   0.05     0.1867532041519441                      4
      6640.000315383077      1.354168090323481       1.29923090729328                   0.05                   0.05     0.2043383863820853                      4
      6644.000315573066      1.379848926778604      1.372093997687514                   0.05                   0.05     0.3733304029070029                      4
      6648.000315763056      1.320125533647839      1.294698643508798                   0.05                   0.05     0.1822978800113713                      4
      6652.000315953046      1.400196800231025      1.349868132113998                   0.05                   0.05     0.3451317496490545                      4
      6656.000316143036      1.393315231649239      1.307419702716657                   0.05                   0.05       0.26890769599889                      4
      6660.000316333026      1.357871340273601      1.356222450193379                   0.05                   0.05     0.2815449924226026                      4
      6664.000316523015      1.400465990378071      1.380602448741622                   0.05                   0.05     0.4031969155552468                      4
      6668.000316713005      1.368693608869693      1.360328512784241                   0.05                   0.05     0.2806201851764932                      4
      6672.000316902995      1.384376254248756      1.340812313243967                   0.05                   0.05      0.252830660710117                      4
      6676.000317092985      1.385706065820421        1.3231888751174                   0.05                   0.05     0.2317438285396062                      4
      6680.000317282975      1.375683319035198      1.347805430391798                   0.05                   0.05     0.2403638658593258                      4
      6684.000317472965      1.309136414662248       1.32450057652471                   0.05                   0.05     0.2233530369130139                      4
      6688.000317662954      1.233715069375547      1.246970171464552                   0.05                   0.05     0.1740223509594945                      4
      6692.000317852944      1.397194651349549      1.333443610281729                   0.05                   0.05     0.2541466769342147                      4
      6696.000318042934      1.386026015297959      1.347886512653228                   0.05                   0.05     0.2415995384820628                      4
      6700.000318232924      1.276692638947565      1.331617713758178                   0.05                   0.05     0.2692227407413444                      4
      6704.000318422914      1.386486655303286      1.314781352803828                   0.05                   0.05     0.2090729654303712                      4
      6708.000318612903      1.248002210378221      1.261855229414572                   0.05                   0.05     0.1739670309998138                      4
      6712.000318802893      1.297388450148137      1.272833688293399                   0.05                   0.05     0.1460045498925117                      4
      6716.000318992883      1.391651596465667      1.351434330547229                   0.05                   0.05     0.2476980312497895                      4
      6720.000319182873      1.287091452089393      1.258003467751524                   0.05                   0.05      0.133511070023801                      4
      6724.000319372863      1.394982208469715      1.320585300878839                   0.05                   0.05      0.220054382545708                      4
      6728.000319562852      1.255293730186114      1.207599605579803                   0.05                   0.05     0.1101555393019433                      4
      6732.000319752842      1.325232615852088      1.195827085348744                   0.05                   0.05     0.1734258357810265                      4
      6736.000319942832       1.31020106603659      1.246401842473124                   0.05                   0.05     0.1235442759195096                      4
      6740.000320132822      1.352476833785567      1.240872750152626                   0.05                   0.05     0.1733380397035826                      4
      6744.000320322812      1.316304491907688      1.267761664829718                   0.05                   0.05     0.1308701389351834                      4
      6748.000320512801      1.248215116158815       1.24916759166001                   0.05                   0.05     0.1474262073036998                      4
      6752.000320702791      1.263140439578329      1.120237758189709                   0.05                   0.05     0.1489486863337455                      4
      6756.000320892781      1.236680577151838      1.052795148849313                   0.05                   0.05     0.2265159881345203                      4
      6760.000321082771       1.18785911249946      1.008298091137231                   0.05                   0.05     0.2081919451133274                      4
      6764.000321272761      1.185937480264762      1.041000935245665                   0.05                   0.05     0.1493451422968085                      4
       6768.00032146275      1.249170345310649      1.068125938241152                   0.05                   0.05     0.2136673682997334                      4
       6772.00032165274      1.206288752392227      1.014531265743952                   0.05                   0.05     0.2297683782490496                      4
       6776.00032184273      1.111151014092831     0.9283841213259485                   0.05                   0.05     0.2227417543789469                      4
       6780.00032203272       1.09063858653361     0.9706402190448399                   0.05                   0.05     0.1443206605310746                      4
       6784.00032222271      1.197085726476926      1.063619046607198                   0.05                   0.05     0.1295790935685907                      4
      6788.000322412699      1.152421418641765     0.9984884415931572                   0.05                   0.05     0.1541476368750031                      4
      6792.000322602689      1.138577916172525      1.007461576765444                   0.05                   0.05     0.1319343848189591                      4
      6796.000322792679      1.310890849702574      1.167635785020105                   0.05                   0.05     0.1757790566267119                      4
      6800.000322982669      1.259214805480505      1.109423625753414                   0.05                   0.05      0.150330040961564                      4
      6804.000323172659       1.10965919747332     0.9819002166940867                   0.05                   0.05     0.1367267384292475                      4
      6808.000323362648     0.9917316962271936      1.024402814360506                   0.05                   0.05     0.2177706679921612                      4
      6812.000323552638      1.184181311132861      1.105780455554374                   0.05                   0.05     0.1073566601880938                      4
      6816.000323742628      1.153376831646721      1.117287649256759                   0.05                   0.05     0.1295627050178104                      4
      6820.000323932618      1.097039623193059       1.07768250243465                   0.05                   0.05     0.1593903403790328                      4
      6824.000324122608      1.095604395734173      1.175297681422647                   0.05                   0.05     0.2526487764174424                      4
      6828.000324312598      1.208200198693682      1.207263806545701                   0.05                   0.05      0.149795789901973                      4
      6832.000324502587      1.384470440189727      1.246526343567189                   0.05                   0.05     0.2470272574105144                      4
      6836.000324692577      1.379780399328494       1.31070123441575                   0.05                   0.05     0.1796203103313907                      4
      6840.000324882567      1.371810258933166      1.297719517167709                   0.05                   0.05     0.1650884907433935                      4
      6844.000325072557      1.304146753228687      1.191125907413295                   0.05                   0.05     0.1283804067677553                      4
      6848.000325262547      1.297409473744638      1.235955903501386                   0.05                   0.05     0.1086640014375657                      4
      6852.000325452536        1.3117771931496      1.295025584679898                   0.05                   0.05      0.149006309070604                      4
      6856.000325642526      1.389246237628476       1.31914006768848                   0.05                   0.05     0.1913833985195715                      4
      6860.000325832516      1.395368058455632      1.325131915467982                   0.05                   0.05     0.2036543500840614                      4
      6864.000326022506      1.400082000287654       1.32874559068001                   0.05                   0.05     0.2133739120888093                      4
      6868.000326212496      1.373450654550751      1.289995591519003                   0.05                   0.05     0.1578446222948029                      4
      6872.000326402485       1.35298261358663      1.310158319693834                   0.05                   0.05     0.1415199954776624                      4
      6876.000326592475      1.313175792638546      1.252599022420899                   0.05                   0.05     0.1131687413566791                      4
      6880.000326782465      1.312908359300462      1.181006698255482                   0.05                   0.05     0.1517473040488149                      4
      6884.000326972455      1.206038630341919      1.078578535622678                   0.05                   0.05     0.1180083186760415                      4
      6888.000327162445      1.246591854101515      1.250018794551795                   0.05                   0.05     0.1430730137952593                      4
      6892.000327352434      1.157335678992588      1.115659911294133                   0.05                   0.05     0.1209753235656981                      4
      6896.000327542424       1.14160810171445      1.098948832593891                   0.05                   0.05     0.1224472496657414                      4
      6900.000327732414      1.310381429099516      1.262628803338252                   0.05                   0.05     0.1141735282348757                      4
      6904.000327922404      1.283688027381964      1.218847399469729                   0.05                   0.05    0.09760059403675504                      4
      6908.000328112394      1.165213500373934      1.155097659404748                   0.05                   0.05     0.1480642586408792                      4
      6912.000328302383      1.237583771338757      1.212398274670269                   0.05                   0.05     0.1128198052918438                      4
      6916.000328492373      1.164000456152229      1.135742123160624                   0.05                   0.05     0.1263391907055098                      4
      6920.000328682363      1.188818555263327      1.128460287641584                   0.05                   0.05     0.1028177495020057                      4
      6924.000328872353     0.9578886245057598     0.9604913843612594                   0.05                   0.05     0.1753481995779375                      4
      6928.000329062343       1.00416305479927      1.055034861351471                   0.05                   0.05      0.228146556554607                      4
      6932.000329252332      1.043239228885777     0.9744588324268606                   0.05                   0.05      0.148242735812078                      4
      6936.000329442322      1.088185751802869     0.9917687624964426                   0.05                   0.05     0.1267330988458454                      4
      6940.000329632312      1.064048149342617     0.9936571105754939                   0.05                   0.05     0.1350396774945183                      4
      6944.000329822302      1.195211685659271      1.154745062493401                   0.05                   0.05     0.1114583779152436                      4
      6948.000330012292      1.151584196529188      1.083686145373357                   0.05                   0.05     0.1068400622123515                      4
      6952.000330202281       1.23716152502438      1.162417364499458                   0.05                   0.05    0.09238291958497337                      4
      6956.000330392271      1.185316084134538      1.108929367594725                   0.05                   0.05    0.09679258747356156                      4
      6960.000330582261      1.188928760314921      1.141551954115224                   0.05                   0.05     0.1049218078756631                      4
      6964.000330772251      1.115647099224123      1.034950761106444                   0.05                   0.05     0.1144181421180657                      4
      6968.000330962241      1.019312191950658     0.9031659202925431                   0.05                   0.05     0.1494048733963821                      4
      6972.000331152231      1.001709427613328     0.9902407712955238                   0.05                   0.05     0.1793749811975952                      4
       6976.00033134222     0.9837265021919528     0.9540068026323504                   0.05                   0.05     0.1598311290533259                      4
       6980.00033153221      1.069225241866048      1.075204199223986                   0.05                   0.05      0.185181177519155                      4
        6984.0003317222     0.9419515576661331     0.9479297283467601                   0.05                   0.05     0.1615577012026291                      4
       6988.00033191219      1.030564032189999      1.088811842038993                   0.05                   0.05     0.2353677862043374                      4
       6992.00033210218     0.9932860064958643     0.8928961171117032                   0.05                   0.05     0.1370806946606593                      4
      6996.000332292169     0.9707670147717142     0.8208655021337993                   0.05                   0.05     0.1717694076812756                      4
      7000.000332482159      0.996716786949189     0.9337328330633936                   0.05                   0.05     0.1403915684579429                      4
      7004.000332672149      1.024800279851336        1.0406327444717                   0.05                   0.05     0.1924053749246774                      4
      7008.000332862139      1.086000698396494      1.149441059057313                   0.05                   0.05     0.2347645919316186                      4
      7012.000333052129     0.9244379304585322      1.041784531618875                   0.05                   0.05     0.1530554237395736                      4
      7016.000333242118     0.9784566599191704      1.058115312823831                   0.05                   0.05     0.1985026321474422                      4
      7020.000333432108      1.028693423300209      1.068231705902318                   0.05                   0.05      0.207222067719031                      4
      7024.000333622098      1.030716930252711      1.102351306703765                   0.05                   0.05     0.2267781911716905                      4
      7028.000333812088      1.134941523231568      1.194660207613985                   0.05                   0.05     0.2292384630491547                      4
      7032.000334002078      1.053391947970903      1.073887640833755                   0.05                   0.05     0.1851655372444834                      4
      7036.000334192067     0.9952369292241485      1.065844962379327                   0.05                   0.05     0.1986351594320187                      4
      7040.000334382057      1.066523607636706      1.130002695927378                   0.05                   0.05     0.2239187165882822                      4
      7044.000334572047      1.113057504664493      1.140606417602253                   0.05                   0.05     0.1812202557933321                      4
      7048.000334762037     0.9251984752594976      1.012186126362375                   0.05                   0.05      0.155442924671854                      4
      7052.000334952027     0.9623732938305383      1.039798728698727                   0.05                   0.05     0.1749811477229873                      4
      7056.000335142016      1.072680373834745      1.176489420003739                   0.05                   0.05     0.2171880250306044                      4
      7060.000335332006      1.135692312799992      1.224861888365256                   0.05                   0.05     0.2326409141230457                      4
      7064.000335521996      1.089319606585623      1.187899351998817                   0.05                   0.05     0.2149141895652721                      4
      7068.000335711986     0.9893021436799935      1.030902242222576                   0.05                   0.05     0.1820423851885717                      4
      7072.000335901976     0.9363543364425345     0.9580762038157458                   0.05                   0.05     0.1575824410852357                      4
      7076.000336091965     0.9707058176986931     0.9570947407479535                   0.05                   0.05     0.1514511658229272                      4
      7080.000336281955      1.026477157059681     0.9773076210588921                   0.05                   0.05     0.1406717330346607                      4
      7084.000336471945     0.9291665288271462      0.879060650361347                   0.05                   0.05     0.1298673459488533                      4
      7088.000336661935     0.9191628188644828     0.8903618048766714                   0.05                   0.05      0.134940895817859                      4
      7092.000336851925      1.074998247192041      1.065735925943581                   0.05                   0.05     0.1467672524468772                      4
      7096.000337041914       1.01457542465257      1.016426552002336                   0.05                   0.05     0.1613560993066582                      4
      7100.000337231904      1.019584923591118     0.9909848601583896                   0.05                   0.05     0.1447084198225523                      4
      7104.000337421894      1.006031002704962     0.9403596835774727                   0.05                   0.05     0.1319084475977486                      4
      7108.000337611884      1.117014194197437     0.9830567080412553                   0.05                   0.05     0.1289720505034859                      4
      7112.000337801874      1.094690129304177     0.9271351623609873                   0.05                   0.05     0.1823971476234851                      4
      7116.000337991863      1.155852707157369      1.114240643405875                   0.05                   0.05     0.1059790249425959                      4
      7120.000338181853      1.131223782313959      1.101756499788132                   0.05                   0.05     0.1163963681208826                      4
      7124.000338371843      1.198264065256495      1.100343415888251                   0.05                   0.05    0.09343239856997182                      4
      7128.000338561833      1.021502563780802     0.9869738744886308                   0.05                   0.05     0.1382389015850028                      4
      7132.000338751823      1.012569038272804     0.9458091369820544                   0.05                   0.05     0.1284899141234065                      4
      7136.000338941813     0.9243229148120103     0.9214131347627177                   0.05                   0.05     0.1418596340944636                      4
      7140.000339131802     0.8970071894727214     0.8377254780768666                   0.05                   0.05     0.1120197774979107                      4
      7144.000339321792      1.046198003254954     0.9142214014885288                   0.05                   0.05      0.144095294005832                      4
      7148.000339511782      1.149797289947617      1.021169515481503                   0.05                   0.05       0.11708580683934                      4
      7152.000339701772      1.157854441018977      1.037207346208231                   0.05                   0.05     0.1100284760388322                      4
      7156.000339891762      1.097214578466973     0.9388117452125161                   0.05                   0.05     0.1610740284550114                      4
      7160.000340081751      1.092644534028633     0.9308250152274565                   0.05                   0.05     0.1650724775190682                      4
      7164.000340271741      1.111124350852398     0.9672167800115721                   0.05                   0.05     0.1328412854552098                      4
      7168.000340461731      1.062518659681204     0.9420517937383628                   0.05                   0.05     0.1269421338511271                      4
      7172.000340651721      1.069054030527465      0.879829513245003                   0.05                   0.05     0.2141467932512103                      4
      7176.000340841711      1.123627864996837      0.948782367774693                   0.05                   0.05       0.17015310309803                      4
        7180.0003410317      1.201775690029464      1.085408962684559                   0.05                   0.05    0.09991375787448287                      4
       7184.00034122169      1.065550970548818     0.9982194060690921                   0.05                   0.05     0.1116332672958693                      4
       7188.00034141168      1.286511926986299      1.152288584217857                   0.05                   0.05     0.1325433605615746                      4
       7192.00034160167      1.264610048052111      1.090110818496698                   0.05                   0.05     0.1863270219779103                      4
       7196.00034179166      1.257474800017977      1.112344384858389                   0.05                   0.05     0.1293754925899467                      4
      7200.000341981649      1.227346097726298      1.049672918735246                   0.05                   0.05     0.1771048894478501                      4
      7204.000342171639      1.151514793266832     0.9757880383683064                   0.05                   0.05     0.1646581946351744                      4
      7208.000342361629      1.148473363428525     0.9887486629239846                   0.05                   0.05     0.1381946403984822                      4
      7212.000342551619      1.237662985504603       1.11550309796459                   0.05                   0.05     0.1001749403447973                      4
      7216.000342741609      1.184679335899937      1.081703963765676                   0.05                   0.05    0.09165713006979299                      4
      7220.000342931598      1.190637537657959      1.092381205303627                   0.05                   0.05    0.08836653098022737                      4
      7224.000343121588      1.216168391264808       1.06240550783825                   0.05                   0.05     0.1285638475447635                      4
      7228.000343311578      1.390643941528233      1.269565998314325                   0.05                   0.05     0.2077083685469399                      4
      7232.000343501568      1.291561914917728      1.145944090086903                   0.05                   0.05     0.1460454043540957                      4
      7236.000343691558      1.327270832139951      1.178898163222292                   0.05                   0.05     0.1816192947271787                      4
      7240.000343881547      1.344799536966077      1.186141952704716                   0.05                   0.05     0.2181541173174198                      4
      7244.000344071537      1.357146436144796       1.19535923403952                   0.05                   0.05     0.2341519087307852                      4
      7248.000344261527       1.26789137374242      1.087465639048713                   0.05                   0.05     0.1885791248339625                      4
      7252.000344451517      1.343495328756313      1.211226899865304                   0.05                   0.05     0.1589708725091121                      4
      7256.000344641507      1.280599285747494      1.150570838150074                   0.05                   0.05     0.1139676971027554                      4
      7260.000344831496      1.141530077729364      1.027369049043762                   0.05                   0.05      0.101355472626974                      4
      7264.000345021486      1.088157177607198      1.028395626426735                   0.05                   0.05     0.1063313277228843                      4
      7268.000345211476      1.060762795509158      1.147900069216134                   0.05                   0.05     0.2124156337079882                      4
      7272.000345401466       1.08125248671915      1.187580851247043                   0.05                   0.05     0.2021902772299224                      4
      7276.000345591456      1.057811700955744       1.13742623311308                   0.05                   0.05      0.206037421154583                      4
      7280.000345781446      1.207407185788877      1.260277684917986                   0.05                   0.05     0.2004034869972704                      4
      7284.000345971435       1.07727511728259      1.147199534987574                   0.05                   0.05     0.1973561861921903                      4
      7288.000346161425       1.26594998347565      1.332414861525406                   0.05                   0.05      0.256554884684172                      4
      7292.000346351415      1.251920418809657      1.298476003916376                   0.05                   0.05     0.1989784166300877                      4
      7296.000346541405      1.139053270969791      1.224111827909762                   0.05                   0.05     0.2198305123715162                      4
      7300.000346731395      1.213788292531481      1.342538740467123                   0.05                   0.05     0.2874534411751216                      4
      7304.000346921384      1.245872566632631      1.291901908498971                   0.05                   0.05     0.1881618265154671                      4
      7308.000347111374      1.287840287670502      1.363747074039862                   0.05                   0.05     0.3044146474924334                      4
      7312.000347301364      1.314651711510765      1.368962400275093                   0.05                   0.05     0.2804835049107136                      4
      7316.000347491354      1.291982017966086      1.360775481506071                   0.05                   0.05     0.2751277871257625                      4
      7320.000347681344      1.273933403072132      1.376501974843279                   0.05                   0.05     0.3295588021717386                      4
      7324.000347871333      1.100878658430701      1.146037363282787                   0.05                   0.05     0.1760390404313257                      4
      7328.000348061323      1.033651049113145      1.099793329040076                   0.05                   0.05     0.1943156597885301                      4
      7332.000348251313      1.118527441946094       1.19520219533568                   0.05                   0.05     0.2024247566356457                      4
      7336.000348441303      1.137778961364184      1.173104549662237                   0.05                   0.05     0.1688074955723422                      4
      7340.000348631293      1.059892955531223      1.071605772515864                   0.05                   0.05     0.1515172164480193                      4
      7344.000348821282      1.002561311919369      1.096910906655787                   0.05                   0.05     0.1841428941998176                      4
      7348.000349011272      1.119386278660823      1.180993490810079                   0.05                   0.05     0.1855488312638987                      4
      7352.000349201262      1.148592536875886      1.235838675352527                   0.05                   0.05     0.2095958915943161                      4
      7356.000349391252      1.092459880325619      1.202568080755305                   0.05                   0.05     0.1821512461160431                      4
      7360.000349581242      1.127121956807619      1.208927884980298                   0.05                   0.05     0.1929337187814749                      4
      7364.000349771231      1.155749337804074      1.224219141932333                   0.05                   0.05     0.1940815710666586                      4
      7368.000349961221      1.105814897201181      1.213662330328898                   0.05                   0.05      0.179768114608107                      4
      7372.000350151211      1.083516948943123      1.183077745280218                   0.05                   0.05     0.1736759338486319                      4
      7376.000350341201      1.082839768003273      1.173075640475268                   0.05                   0.05     0.1726096118254803                      4
      7380.000350531191       1.13068853963919      1.217677093032023                   0.05                   0.05     0.1834541804674525                      4
       7384.00035072118      1.287096771365829      1.390263178984378                   0.05                   0.05     0.3577841354540016                      4
       7388.00035091117      1.206876804184613      1.328961236125252                   0.05                   0.05     0.2483418847311709                      4
       7392.00035110116      1.209063833766651      1.305920370591982                   0.05                   0.05     0.2191484835289418                      4
       7396.00035129115      1.164711543784588      1.303607300018684                   0.05                   0.05     0.2139143656219344                      4
       7400.00035148114       1.11594476587689      1.285290099504504                   0.05                   0.05     0.1879783984757216                      4
      7404.000351671129      1.165340941246518      1.297253269006708                   0.05                   0.05     0.2036363863053929                      4
      7408.000351861119        1.2476541223359      1.331339925297957                   0.05                   0.05     0.2208523338065024                      4
      7412.000352051109      1.256318955223653      1.347152525307064                   0.05                   0.05     0.2379302943207322                      4
      7416.000352241099        1.2251371084011      1.311555084022238                   0.05                   0.05     0.2003202848885074                      4
      7420.000352431089      1.249885924242763      1.359808206875204                   0.05                   0.05     0.2575532898868755                      4
      7424.000352621078      1.317914832193839      1.395378672146097                   0.05                   0.05     0.3367254728535312                      4
      7428.000352811068       1.29653886401377      1.380837744686123                   0.05                   0.05      0.284510229716099                      4
      7432.000353001058      1.278122026746818      1.324388196375317                   0.05                   0.05     0.1727148208930791                      4
      7436.000353191048      1.289728861784804      1.372936822095456                   0.05                   0.05     0.2541005948932911                      4
      7440.000353381038      1.293864455149542      1.364141721865989                   0.05                   0.05     0.2234903555487766                      4
      7444.000353571028      1.297538120631946      1.394209253027661                   0.05                   0.05     0.3065508614281524                      4
      7448.000353761017      1.361407826593011      1.351206657715368                   0.05                   0.05     0.1670176889847855                      4
      7452.000353951007      1.361555293526674      1.400058255279357                   0.05                   0.05     0.3198134419369212                      4
      7456.000354140997      1.250546943623532      1.315142791013813                   0.05                   0.05     0.1727431154195497                      4
      7460.000354330987      1.176462405600448      1.285780556128463                   0.05                   0.05     0.1917176412589018                      4
      7464.000354520977      1.152614115983847      1.285222027849419                   0.05                   0.05     0.1849745973842958                      4
      7468.000354710966      1.209624023782254      1.323117623707458                   0.05                   0.05     0.1990882913266069                      4
      7472.000354900956      1.232377571589578      1.318247620377322                   0.05                   0.05     0.1798002237474344                      4
      7476.000355090946      1.225071136194257        1.3363324237199                   0.05                   0.05     0.1982175929566635                      4
      7480.000355280936      1.193473447508345      1.298449008603389                   0.05                   0.05     0.1800879623265505                      4
      7484.000355470926       1.19245688534161      1.263747058281566                   0.05                   0.05     0.1692697495342275                      4
      7488.000355660915      1.258622046364138       1.36416819599587                   0.05                   0.05     0.2204185102098378                      4
      7492.000355850905      1.038693201214725      1.201428150843152                   0.05                   0.05     0.1515039065260668                      4
      7496.000356040895      1.041500568934347      1.222855099531051                   0.05                   0.05     0.1506853882871701                      4
      7500.000356230885     0.9975111534881499      1.111939282513406                   0.05                   0.05     0.1746099908920922                      4
      7504.000356420875     0.9511020838842483      1.117055217462317                   0.05                   0.05     0.1460442742532437                      4
      7508.000356610864      1.032891490646074      1.096791963090712                   0.05                   0.05     0.1791182395924438                      4
      7512.000356800854      1.110256818237186      1.162838791800095                   0.05                   0.05     0.1554157132593053                      4
      7516.000356990844      1.188263160519297      1.243361562767512                   0.05                   0.05     0.1620318133326749                      4
      7520.000357180834      1.065188617391578      1.174656911630193                   0.05                   0.05     0.1602606579388421                      4
      7524.000357370824      1.257105009573991      1.367272419931356                   0.05                   0.05     0.2230304484296569                      4
      7528.000357560813      1.201583070654498       1.28457162535967                   0.05                   0.05     0.1644567688437152                      4
      7532.000357750803      1.219504252784392      1.262028233714495                   0.05                   0.05     0.1418925795892657                      4
      7536.000357940793      1.243360578099145      1.322185806744014                   0.05                   0.05     0.1602050042642755                      4
      7540.000358130783      1.058133903047308      1.126068988569647                   0.05                   0.05     0.1720619185034992                      4
      7544.000358320773      1.016845026944742      1.079357275789564                   0.05                   0.05     0.1709697885273532                      4
      7548.000358510762       1.01878641074019      1.098270504633075                   0.05                   0.05     0.1717622837002348                      4
      7552.000358700752       1.02024615427576      1.135981463634673                   0.05                   0.05     0.1642460823228744                      4
      7556.000358890742      1.051734040524966      1.099637146174293                   0.05                   0.05     0.1591082249624297                      4
      7560.000359080732      1.065239803546175      1.133172292517284                   0.05                   0.05     0.1600177055995567                      4
      7564.000359270722      1.113800103404442      1.157134647570852                   0.05                   0.05     0.1425500294577448                      4
      7568.000359460711      1.082927662633712      1.178122478231897                   0.05                   0.05     0.1520049708014486                      4
      7572.000359650701      1.077018001643693       1.11180897454796                   0.05                   0.05     0.1422222643737523                      4
      7576.000359840691       1.08081082710244      1.151957826129884                   0.05                   0.05     0.1487520664527258                      4
      7580.000360030681      1.140795961216129      1.235208839287983                   0.05                   0.05     0.1681914595148665                      4
      7584.000360220671      1.307097168752266      1.381695835308425                   0.05                   0.05     0.2360130235395773                      4
      7588.000360410661      1.161613269452145      1.252902513880656                   0.05                   0.05     0.1657204644461003                      4
       7592.00036060065      1.212264855453592      1.317696380786137                   0.05                   0.05     0.1674249870714311                      4
       7596.00036079064      1.217283331538059      1.305436401066347                   0.05                   0.05     0.1550461734238802                      4
       7600.00036098063      1.254503319628785      1.365093277452329                   0.05                   0.05     0.2059258533546592                      4
       7604.00036117062      1.204482656725475      1.352321651413143                   0.05                   0.05      0.210052488172862                      4
       7608.00036136061      1.151062963754363      1.272272860064931                   0.05                   0.05     0.1608038525720263                      4
      7612.000361550599      1.174363278740957      1.328896378995175                   0.05                   0.05     0.1856991964862872                      4
      7616.000361740589      1.203799184759821      1.313448135104381                   0.05                   0.05     0.1556586054295092                      4
      7620.000361930579      1.139267574209703      1.287579508447304                   0.05                   0.05     0.1594144206902867                      4
      7624.000362120569      1.107997164178995      1.210475057547358                   0.05                   0.05     0.1508993247286221                      4
      7628.000362310559      1.064362404397734      1.177471746497943                   0.05                   0.05     0.1424207919542611                      4
      7632.000362500548       1.04179961926008      1.159241333258033                   0.05                   0.05     0.1461752931615784                      4
      7636.000362690538      1.131925463032792      1.233906529858781                   0.05                   0.05     0.1544816958007005                      4
      7640.000362880528      1.138870781317112      1.276437338326208                   0.05                   0.05     0.1515794159422606                      4
      7644.000363070518      1.130784485171043      1.273778703006494                   0.05                   0.05     0.1490121607394553                      4
      7648.000363260508      1.138859543812023      1.311402300768038                   0.05                   0.05     0.1704641777933723                      4
      7652.000363450497       1.09072863984003       1.26130722752775                   0.05                   0.05     0.1442172211540341                      4
      7656.000363640487      1.100244318809383      1.267163719662833                   0.05                   0.05     0.1437070494202936                      4
      7660.000363830477      1.099510483246158      1.254180288056353                   0.05                   0.05     0.1364589300163036                      4
      7664.000364020467      1.164279741475511      1.309186721260556                   0.05                   0.05      0.153778158839256                      4
      7668.000364210457       1.20246674027241      1.355596022125118                   0.05                   0.05     0.2043236805996246                      4
      7672.000364400446      1.222270738023268      1.401423085702743                   0.05                   0.05     0.3326145640873872                      4
      7676.000364590436      1.195452774174529      1.346441073051006                   0.05                   0.05     0.1828781122613669                      4
      7680.000364780426      1.205181065851746       1.37883415241941                   0.05                   0.05     0.2526167121546391                      4
      7684.000364970416      1.224998310935361      1.369987406529438                   0.05                   0.05       0.20574147859064                      4
      7688.000365160406      1.238871372571645      1.338046498543163                   0.05                   0.05     0.1478518711718012                      4
      7692.000365350395      1.181253547077616      1.247853282134638                   0.05                   0.05     0.1408148531463113                      4
      7696.000365540385      1.229963350137566      1.275069822052188                   0.05                   0.05     0.1228555125121441                      4
      7700.000365730375      1.224876540466484      1.345871552865237                   0.05                   0.05     0.1557536945809879                      4
      7704.000365920365      1.259559993781179      1.380635504962069                   0.05                   0.05     0.2134969240189823                      4
      7708.000366110355       1.27458199742435      1.378183235774224                   0.05                   0.05      0.203545726258636                      4
      7712.000366300344      1.147947250936385      1.257656634346797                   0.05                   0.05     0.1385217279642878                      4
      7716.000366490334       1.26261837670682      1.346587806885501                   0.05                   0.05     0.1454751604760412                      4
      7720.000366680324      1.262363406669669      1.394068384959575                   0.05                   0.05     0.2431823151034052                      4
      7724.000366870314      1.189008631488173      1.338929562975824                   0.05                   0.05     0.1577564834200095                      4
      7728.000367060304      1.247437468054071      1.387301442965824                   0.05                   0.05     0.2175985451096253                      4
      7732.000367250293      1.167770346099459      1.271888413485414                   0.05                   0.05     0.1334108428341728                      4
      7736.000367440283      1.208573151116379      1.321998227544212                   0.05                   0.05     0.1302589371378103                      4
      7740.000367630273      1.250269519782472      1.358656403270871                   0.05                   0.05     0.1505152217929421                      4
      7744.000367820263      1.293025461466812      1.401667990869496                   0.05                   0.05     0.2636535104802656                      4
      7748.000368010253      1.277654977280604      1.401462562581045                   0.05                   0.05     0.2506120699603261                      4
      7752.000368200243      1.233673122687767      1.335753293289412                   0.05                   0.05     0.1266547949111156                      4
      7756.000368390232      1.271265796611305       1.37462121962719                   0.05                   0.05     0.1684754040011877                      4
      7760.000368580222      1.180644896955932      1.226080145341402                   0.05                   0.05      0.133533888678435                      4
      7764.000368770212      1.070168902898658      1.166812215944992                   0.05                   0.05     0.1400564388878245                      4
      7768.000368960202      1.166307494704326      1.253765801971845                   0.05                   0.05     0.1332697820505763                      4
      7772.000369150192      1.084503131983855      1.226546182372743                   0.05                   0.05     0.1268177097968462                      4
      7776.000369340181      1.202311772431429      1.338436873664914                   0.05                   0.05     0.1382676657063796                      4
      7780.000369530171      1.222105852784146      1.300965608951967                   0.05                   0.05     0.1160551865619396                      4
      7784.000369720161      1.255593498096923      1.329076376261314                   0.05                   0.05     0.1168580141034376                      4
      7788.000369910151      1.209019930488578      1.267302855445799                   0.05                   0.05     0.1184266427899958                      4
      7792.000370100141      1.248837837693848      1.263266164011978                   0.05                   0.05     0.1018792975451258                      4
       7796.00037029013       1.26479702579445      1.257513086891051                   0.05                   0.05    0.09389409155626739                      4
       7800.00037048012      1.193540825871688      1.247285479538236                   0.05                   0.05     0.1222266368297015                      4
       7804.00037067011      1.154729426676645       1.16856429534487                   0.05                   0.05     0.1179637319465113                      4
        7808.0003708601      1.232423334554701      1.291135173355937                   0.05                   0.05     0.1083334675943028                      4
       7812.00037105009      1.234944643303748      1.318789222074584                   0.05                   0.05     0.1104383899687002                      4
      7816.000371240079      1.239931343538781      1.302989443451424                   0.05                   0.05     0.1060057938146357                      4
      7820.000371430069      1.230844804570191      1.351225947243603                   0.05                   0.05     0.1293219161576672                      4
      7824.000371620059       1.20499760747731      1.297551283422585                   0.05                   0.05     0.1107172628344495                      4
      7828.000371810049       1.21064897594132      1.354371007626277                   0.05                   0.05     0.1423181169852153                      4
      7832.000372000039      1.207745803932176      1.294316411320681                   0.05                   0.05     0.1080154242743899                      4
      7836.000372190028      1.150547006571644      1.242432743365354                   0.05                   0.05     0.1297391790661263                      4
      7840.000372380018      1.299223126890934      1.397140907878847                   0.05                   0.05     0.2309850557776673                      4
      7844.000372570008      1.156550711670522      1.275017679994187                   0.05                   0.05     0.1199792658554857                      4
      7848.000372759998       1.11644556396378      1.209508669611195                   0.05                   0.05     0.1328931117591993                      4
      7852.000372949988      1.080367674919572      1.138128608975562                   0.05                   0.05     0.1368994117783339                      4
      7856.000373139977      1.047343556086826      1.157219912758961                   0.05                   0.05     0.1396953937773531                      4
      7860.000373329967      1.108975012219356      1.181783560034415                   0.05                   0.05     0.1300928818134447                      4
      7864.000373519957       1.23915195976036      1.324368475808816                   0.05                   0.05     0.1047379235815622                      4
      7868.000373709947      1.194845711448327      1.270438683505799                   0.05                   0.05     0.1105391363951132                      4
      7872.000373899937      1.192387308866577      1.270008036275083                   0.05                   0.05     0.1099944807918113                      4
      7876.000374089926      1.158238125252957       1.20097859497579                   0.05                   0.05     0.1255445329964684                      4
      7880.000374279916      1.164629913013482      1.262971626179829                   0.05                   0.05     0.1154289212953542                      4
      7884.000374469906      1.139987116564178       1.22415101857157                   0.05                   0.05       0.12595139168887                      4
      7888.000374659896      1.136486924321985      1.213392213041733                   0.05                   0.05     0.1260118295862128                      4
      7892.000374849886      1.176067161576386      1.227605535758546                   0.05                   0.05     0.1163236384452942                      4
      7896.000375039876      1.022602403830622      1.089122812421707                   0.05                   0.05     0.1564666427679544                      4
      7900.000375229865      1.025006344011261      1.077626004146301                   0.05                   0.05       0.15195091811126                      4
      7904.000375419855     0.9732179955525403      1.002116703854979                   0.05                   0.05     0.1550469849980019                      4
      7908.000375609845      1.071563479983895      1.149442747278526                   0.05                   0.05     0.1331930376401378                      4
      7912.000375799835      1.102918920938565      1.171760618633813                   0.05                   0.05     0.1235202413244471                      4
      7916.000375989825      1.039247652507269      1.136975839263807                   0.05                   0.05     0.1413329180902487                      4
      7920.000376179814      1.007911764560677      1.175345749517395                   0.05                   0.05     0.1373504660507319                      4
      7924.000376369804     0.9893782140496773      1.112763020766897                   0.05                   0.05     0.1436302919647295                      4
      7928.000376559794      1.087928789371454        1.1816643519719                   0.05                   0.05     0.1211311375970971                      4
      7932.000376749784      1.142687184016283      1.242049015203615                   0.05                   0.05       0.11691631834977                      4
      7936.000376939774       1.20308235459346      1.286187555071877                   0.05                   0.05      0.101830193387679                      4
      7940.000377129763      1.167506417445398      1.215465710648702                   0.05                   0.05     0.1156726489284763                      4
      7944.000377319753      1.123599574701925      1.178192623283427                   0.05                   0.05     0.1173123371807193                      4
      7948.000377509743      1.042745157177608      1.077226528455991                   0.05                   0.05     0.1373671402749524                      4
      7952.000377699733      1.057563693172499      1.101701194381718                   0.05                   0.05     0.1324069346717067                      4
      7956.000377889723      1.023804947100332      1.135490774858378                   0.05                   0.05     0.1358888549861304                      4
      7960.000378079712      0.901669595423859        1.0976638434288                   0.05                   0.05     0.1504083422371217                      4
      7964.000378269702      1.030535342374635      1.185617911102426                   0.05                   0.05     0.1220347226290616                      4
      7968.000378459692      1.078526286022953      1.244332122750406                   0.05                   0.05     0.1183445943958081                      4
      7972.000378649682      1.079483470418761      1.242124442388238                   0.05                   0.05     0.1156493652515295                      4
      7976.000378839672      1.033457790531712      1.205943479687341                   0.05                   0.05     0.1208895034603123                      4
      7980.000379029661      1.064424515630405      1.210149032582914                   0.05                   0.05     0.1093524721890335                      4
      7984.000379219651     0.9951447341876568      1.146446416903006                   0.05                   0.05     0.1317493000283999                      4
      7988.000379409641      1.071943207354397       1.14076696680723                   0.05                   0.05     0.1213433191929717                      4
      7992.000379599631      1.064385792449235      1.092293808352469                   0.05                   0.05     0.1228085874404105                      4
      7996.000379789621     0.9652693849660535      1.043046117465259                   0.05                   0.05     0.1511190366350265                      4
       8000.00037997961     0.9660809891886515       1.15369067358547                   0.05                   0.05     0.1440258427265964                      4
        8004.0003801696     0.9636751796070075      1.099195216823239                   0.05                   0.05     0.1315456357572697                      4
       8008.00038035959      1.110289453048748      1.208326961243021                   0.05                   0.05     0.1124884153035231                      4
       8012.00038054958      1.185986511901987      1.303498856611309                   0.05                   0.05     0.1059142978320547                      4
       8016.00038073957      1.080038839594843      1.245922821679795                   0.05                   0.05      0.113205573443386                      4
      8020.000380929559      1.181134504141051      1.302062461456828                   0.05                   0.05     0.1057649703961835                      4
      8024.000381119549      1.236697902168127      1.320676572193734                   0.05                   0.05    0.09949120886431152                      4
      8028.000381309539      1.143040908800361      1.228090117947199                   0.05                   0.05     0.1120069079921275                      4
      8032.000381499529       1.12312669485718      1.209879598636954                   0.05                   0.05     0.1111783586298421                      4
      8036.000381689519      1.123218722857235      1.168340217531273                   0.05                   0.05       0.10825511303175                      4
      8040.000381879508      1.245558792871346      1.322418896683471                   0.05                   0.05    0.09938986753374959                      4
      8044.000382069498      1.218318889447347      1.304469470054523                   0.05                   0.05    0.09542445000706154                      4
      8048.000382259488      1.338422529494741      1.379352373239905                   0.05                   0.05     0.1961356657253024                      4
      8052.000382449478       1.09633465507196      1.111963729200093                   0.05                   0.05     0.1071341070719898                      4
      8056.000382639468       1.15528231905392       1.22747623522383                   0.05                   0.05     0.1091415618024147                      4
      8060.000382829458      1.203411533223878      1.222812084247862                   0.05                   0.05    0.09799570625923229                      4
      8064.000383019447       1.25789012531371      1.335616715379889                   0.05                   0.05      0.104544898782449                      4
      8068.000383209437       1.25732612995919      1.348105224129893                   0.05                   0.05     0.1118849064048824                      4
      8072.000383399427      1.202959752359651      1.264809320185408                   0.05                   0.05    0.09632656525997585                      4
      8076.000383589417      1.300085938544816      1.368122102030647                   0.05                   0.05     0.1488764209745417                      4
      8080.000383779407      1.392597253093441       1.37828090821692                   0.05                   0.05     0.2591090158764114                      4
      8084.000383969396      1.172313196536938      1.301611295741469                   0.05                   0.05     0.1038443690995508                      4
      8088.000384159386      1.186966051524778      1.334980056319563                   0.05                   0.05     0.1203094064644691                      4
      8092.000384349376      1.175792706371773      1.175276942265541                   0.05                   0.05    0.09668245615828676                      4
      8096.000384539366      1.197021819627689      1.220404825917054                   0.05                   0.05    0.09747812069634172                      4
      8100.000384729356      1.187988835728782      1.230763692316029                   0.05                   0.05    0.09932307224678272                      4
      8104.000384919345      1.150961465422851       1.13042812922955                   0.05                   0.05    0.08746432156702855                      4
      8108.000385109335      1.086475283254911      1.151058876879042                   0.05                   0.05     0.1104848089261823                      4
      8112.000385299325      1.049235372778622      1.134230985098156                   0.05                   0.05     0.1218517910000459                      4
      8116.000385489315      1.098042007013813      1.214321208797603                   0.05                   0.05     0.1024896646620806                      4
      8120.000385679305      1.191366140809637      1.246929720454498                   0.05                   0.05    0.09621881214284496                      4
      8124.000385869294      0.911475330440641      1.005937252491136                   0.05                   0.05     0.1376525138311299                      4
      8128.000386059284      1.003983219792986      1.109449385574157                   0.05                   0.05     0.1328313125312022                      4
      8132.000386249274     0.8764258739811813      1.042198955045721                   0.05                   0.05     0.1310880790779532                      4
      8136.000386439264     0.9226820247687731      1.048988461786751                   0.05                   0.05     0.1282976725049868                      4
      8140.000386629254     0.9211032244481351      1.027998163135492                   0.05                   0.05     0.1307165116004433                      4
      8144.000386819243      1.042800219738841      1.060749730020421                   0.05                   0.05     0.1243675520817874                      4
      8148.000387009233      0.926657678287764      1.020965293395528                   0.05                   0.05     0.1329273838181091                      4
      8152.000387199223     0.9244783903260635     0.9096868094790171                   0.05                   0.05     0.1342913688790241                      4
      8156.000387389213     0.9684090033318661      1.050881590914104                   0.05                   0.05     0.1404801337812329                      4
      8160.000387579203     0.9366368422289919      1.036021295651328                   0.05                   0.05      0.129949484792465                      4
      8164.000387769192      1.067010501742791      1.150257814244788                   0.05                   0.05     0.1113674145208137                      4
      8168.000387959182      1.002055537375236      1.082907227014514                   0.05                   0.05     0.1344980206358015                      4
      8172.000388149172     0.9716451363773548       1.01697174033805                   0.05                   0.05     0.1419739187262731                      4
      8176.000388339162     0.9849135631065062      1.009045871719135                   0.05                   0.05     0.1396219823703646                      4
      8180.000388529152     0.9721481618784719      1.009488690256287                   0.05                   0.05      0.138397627925631                      4
      8184.000388719141      1.007559650274109      1.139301205990535                   0.05                   0.05     0.1203561047783979                      4
      8188.000388909131     0.9859514474849864      1.056544523706596                   0.05                   0.05     0.1336080875987134                      4
      8192.000389099121      1.123407197514037      1.117878325226815                   0.05                   0.05    0.09178458979884192                      4
      8196.000389289111      1.070034048079555      1.123237281548041                   0.05                   0.05     0.1112273157473321                      4
      8200.000389479101      1.097142341529576      1.154743901110408                   0.05                   0.05      0.102255371779897                      4
      8204.000389669091      1.046094633964053      1.100084658947771                   0.05                   0.05     0.1181948508094896                      4
       8208.00038985908      1.096055484050362       1.17058218497292                   0.05                   0.05     0.1012669406634275                      4
       8212.00039004907      1.053742087798485      1.103092380256392                   0.05                   0.05     0.1139142382570233                      4
       8216.00039023906      1.088041794378783      1.175955057390006                   0.05                   0.05    0.09989560217183613                      4
       8220.00039042905      1.037119753254905      1.091274147201598                   0.05                   0.05     0.1182165973520248                      4
       8224.00039061904       1.03198133001038      1.074543257140288                   0.05                   0.05      0.118981423426618                      4
      8228.000390809029      1.011076548909241        1.1287797011057                   0.05                   0.05     0.1154675514440431                      4
      8232.000390999019     0.9466216075960807      1.049049874758574                   0.05                   0.05     0.1228069792416377                      4
      8236.000391189009     0.9865015160947077      1.093451445310526                   0.05                   0.05      0.120068054860728                      4
      8240.000391378999      1.016926671700261      1.176597745228406                   0.05                   0.05     0.1112646159894921                      4
      8244.000391568989     0.9352452866625125      1.074988707995895                   0.05                   0.05     0.1146045647043971                      4
      8248.000391758978      1.004842536652446      1.165011421860579                   0.05                   0.05     0.1136417407120088                      4
      8252.000391948968      1.026086725228781      1.176437402939382                   0.05                   0.05     0.1046686820779973                      4
      8256.000392138958      1.029146358682389      1.123816649201555                   0.05                   0.05     0.1095803038476613                      4
      8260.000392328948     0.9890673068764013      1.095301885770172                   0.05                   0.05     0.1159113802046746                      4
      8264.000392518938     0.9190498699268274      1.077472896627579                   0.05                   0.05     0.1143664522457185                      4
      8268.000392708927      1.043955294140259      1.200439968719495                   0.05                   0.05    0.09967189568059562                      4
      8272.000392898917      1.014325553617593      1.131498850769704                   0.05                   0.05     0.1070829616829082                      4
      8276.000393088907      1.069949145955094      1.129126614260119                   0.05                   0.05     0.1000639482290478                      4
      8280.000393278897      1.118816909732727      1.219862006328757                   0.05                   0.05    0.09997884256530065                      4
      8284.000393468887      1.022476192809507      1.128274703429942                   0.05                   0.05     0.1051326565218988                      4
      8288.000393658876      1.027929175881214      1.084906846071441                   0.05                   0.05     0.1111019624170081                      4
      8292.000393848866      1.053530616568624      1.096761331261784                   0.05                   0.05     0.1030389630899315                      4
      8296.000394038856      1.055073015089646      1.111655524272122                   0.05                   0.05      0.100623462056098                      4
      8300.000394228846      1.064020672352693      1.146936535583369                   0.05                   0.05     0.0953578722840935                      4
      8304.000394418836      1.168926669851738      1.170002321159219                   0.05                   0.05    0.09161142379863636                      4
      8308.000394608825      1.119479284740202      1.161827221369223                   0.05                   0.05    0.09312896487041514                      4
      8312.000394798815      1.062533821161425      1.100293253191144                   0.05                   0.05    0.09796422921824097                      4
      8316.000394988805      1.110834223532348      1.173835927294938                   0.05                   0.05    0.09371644481279592                      4
      8320.000395178795      1.057980697243006      1.184298828003721                   0.05                   0.05    0.09087861902184335                      4
      8324.000395368785      1.020357554362217      1.090351315071463                   0.05                   0.05     0.1073260128658075                      4
      8328.000395558774     0.8835931035557094     0.9585506744531278                   0.05                   0.05     0.1391101661405531                      4
      8332.000395748764      1.086334784357186      1.209655448811862                   0.05                   0.05    0.09178995421805361                      4
      8336.000395938754     0.9834349485258956      1.040060703028767                   0.05                   0.05     0.1244223187730953                      4
      8340.000396128744     0.9800140270418086      1.076516671613336                   0.05                   0.05     0.1126243595124376                      4
      8344.000396318734     0.9782275611255218      1.074714091184496                   0.05                   0.05     0.1117562020303557                      4
      8348.000396508723     0.9704048247941376      1.110073385425189                   0.05                   0.05     0.1048724349897503                      4
      8352.000396698713     0.9862804737852168       1.06554458822547                   0.05                   0.05     0.1125150295652434                      4
      8356.000396888703     0.9802999999123054      1.076594669157439                   0.05                   0.05     0.1079925941669419                      4
      8360.000397078693      1.048272524841167      1.127291013188187                   0.05                   0.05    0.09412621851224058                      4
      8364.000397268683     0.9182651544010733     0.9912753574081139                   0.05                   0.05     0.1278836488605612                      4
      8368.000397458673     0.8902865627266281      1.031141399596883                   0.05                   0.05     0.1130555801668957                      4
      8372.000397648662     0.8647437282729209     0.8984988280976175                   0.05                   0.05     0.1418643639950072                      4
      8376.000397838652     0.7841404184972827     0.8552517818366363                   0.05                   0.05     0.1413066268101476                      4
      8380.000398028642     0.8222644906918234      0.845269225110246                   0.05                   0.05     0.1318147355745911                      4
      8384.000398218632     0.8420101157619401     0.8741411834172057                   0.05                   0.05     0.1332991507949285                      4
      8388.000398408622     0.8708995688401039      0.903734116832827                   0.05                   0.05     0.1384337117357121                      4
      8392.000398598611     0.8831969094916031     0.7776356224901918                   0.05                   0.05    0.09418030840253407                      4
      8396.000398788601     0.8542821165950553      0.796134111217957                   0.05                   0.05    0.09741847495302443                      4
      8400.000398978591     0.8165600172610593     0.9182674852417189                   0.05                   0.05      0.124420294531994                      4
      8404.000399168581     0.8318352051053375      1.029149302769826                   0.05                   0.05     0.1511092283601057                      4
      8408.000399358571     0.8463118405923495     0.7857273755678417                   0.05                   0.05    0.09551504545358003                      4
       8412.00039954856     0.8384146037093778     0.8635237349440765                   0.05                   0.05     0.1262740320790032                      4
       8416.00039973855     0.7683307046314133     0.8280971279626911                   0.05                   0.05     0.1381964267913559                      4
       8420.00039992854     0.8260680332644532     0.8022519426298276                   0.05                   0.05     0.1074865364052871                      4
       8424.00040011853     0.8417460071917707     0.7989768513521646                   0.05                   0.05    0.09876333939483663                      4
       8428.00040030852     0.7341049691048454     0.8089121723499669                   0.05                   0.05     0.1346991334954449                      4
      8432.000400498509     0.8773067683158837     0.8643848714257428                   0.05                   0.05     0.1180785806862018                      4
      8436.000400688499     0.7745141435703826     0.7946399475971753                   0.05                   0.05      0.123161523754001                      4
      8440.000400878489     0.7918558268606739     0.8953844644231692                   0.05                   0.05     0.1218575033618656                      4
      8444.000401068479     0.7845210315886405     0.8973467723414132                   0.05                   0.05     0.1187820703173702                      4
      8448.000401258469     0.7691650188423416     0.8620492418087368                   0.05                   0.05     0.1261063706336727                      4
      8452.000401448458     0.8217243274027665     0.9843546480470828                   0.05                   0.05     0.1178722061952353                      4
      8456.000401638448      0.926681667996985      1.048063224951988                   0.05                   0.05     0.1073784964343436                      4
      8460.000401828438     0.9851232227549733      1.034090175334359                   0.05                   0.05     0.1184744293341342                      4
      8464.000402018428     0.8499484645528257      1.057910100963801                   0.05                   0.05     0.1623599214384864                      4
      8468.000402208418     0.8803051590861878      1.089336713633115                   0.05                   0.05     0.1516280931299138                      4
      8472.000402398407     0.7921039767065916     0.9979758425668808                   0.05                   0.05     0.1577360556694626                      4
      8476.000402588397     0.9806129455374782       1.18392583328926                   0.05                   0.05     0.1416398341545131                      4
      8480.000402778387     0.7729570339598056     0.9899813088677439                   0.05                   0.05     0.1770630814459138                      4
      8484.000402968377     0.8597030176726523      1.058136455734978                   0.05                   0.05     0.1417872910905667                      4
      8488.000403158367     0.8772321088253047      1.075825583109868                   0.05                   0.05     0.1354698820055196                      4
      8492.000403348356     0.8370984288907074      1.033569236963567                   0.05                   0.05     0.1388683467184191                      4
      8496.000403538346     0.8731358114155112      1.084735267011131                   0.05                   0.05       0.15063477741583                      4
      8500.000403728336     0.8609337286100099      1.062132810014017                   0.05                   0.05     0.1378171833752176                      4
      8504.000403918326     0.8993465963754779      1.109871561309543                   0.05                   0.05     0.1402546323732083                      4
      8508.000404108316     0.8632871937732504      1.053758417472396                   0.05                   0.05      0.123409648968143                      4
      8512.000404298306     0.7791327056353706      0.972031962666093                   0.05                   0.05     0.1349137003994813                      4
      8516.000404488295     0.7570351943519978     0.9631357261709104                   0.05                   0.05     0.1532271262292317                      4
      8520.000404678285     0.7363519788067989      0.914128966669607                   0.05                   0.05     0.1223066475256769                      4
      8524.000404868275     0.6914925538004194     0.8898312216464328                   0.05                   0.05     0.1420317620609539                      4
      8528.000405058265     0.8127841491504516       1.02229758509005                   0.05                   0.05       0.15234860011094                      4
      8532.000405248255     0.7799333493260135     0.9875496549168985                   0.05                   0.05       0.14878470974102                      4
      8536.000405438244     0.8571337140767603     0.8854170456527546                   0.05                   0.05      0.124871902366735                      4
      8540.000405628234     0.8589426284958784     0.9210569743040307                   0.05                   0.05     0.1282323661668269                      4
      8544.000405818224     0.8023632696082611     0.9236938449095248                   0.05                   0.05     0.1073060301327977                      4
      8548.000406008214     0.8787857461711231      1.060073276894445                   0.05                   0.05      0.111132127939479                      4
      8552.000406198204     0.8156341455288786     0.9810759062437637                   0.05                   0.05     0.1060002589127283                      4
      8556.000406388193     0.8876237832424377      1.103827341327427                   0.05                   0.05     0.1459324253457025                      4
      8560.000406578183     0.9286178292810109      1.137859240507874                   0.05                   0.05     0.1377576969939117                      4
      8564.000406768173     0.8425999748800864      1.032904028929656                   0.05                   0.05     0.1208277863358915                      4
      8568.000406958163      0.784076782016725     0.9903006943089059                   0.05                   0.05     0.1412045948254375                      4
      8572.000407148153     0.8281927718116496      1.023874955252783                   0.05                   0.05     0.1246003258150526                      4
      8576.000407338142     0.8346177429577825     0.9715126786637743                   0.05                   0.05      0.100734823544459                      4
      8580.000407528132     0.8583418239795768      1.031547652265147                   0.05                   0.05     0.1043418610435715                      4
      8584.000407718122     0.9214510384250192      1.084074741106936                   0.05                   0.05    0.09714136887620844                      4
      8588.000407908112     0.9330368184263148      1.119046267084827                   0.05                   0.05     0.1093075795880305                      4
      8592.000408098102     0.8723919111604777      1.069820022555374                   0.05                   0.05     0.1184138370587583                      4
      8596.000408288091     0.9105965067486652      1.077683236530626                   0.05                   0.05    0.09553140028628829                      4
      8600.000408478081     0.8773173631244283      1.079569667524476                   0.05                   0.05     0.1203114761007077                      4
      8604.000408668071     0.9395685936138831      1.096513187959957                   0.05                   0.05     0.0938952296729398                      4
      8608.000408858061     0.9414707492111291      1.113987514764882                   0.05                   0.05    0.09880717553608571                      4
      8612.000409048051     0.8839959989502368     0.9621673889289565                   0.05                   0.05     0.1213626346814239                      4
       8616.00040923804      1.000058456182771      1.061935730787882                   0.05                   0.05     0.1060492557343274                      4
       8620.00040942803     0.9041069920759199      1.083733212917092                   0.05                   0.05     0.0972415371795306                      4
       8624.00040961802     0.9214048308994147      0.933723817907266                   0.05                   0.05     0.1293046529087077                      4
       8628.00040980801     0.9806162110245595     0.9064924414101433                   0.05                   0.05     0.1166522022821651                      4
         8632.000409998     0.9575793374570248      1.001862604380549                   0.05                   0.05     0.1198905508462308                      4
      8636.000410187989        1.0386067210188      1.069891337560576                   0.05                   0.05    0.09899655888234102                      4
      8640.000410377979     0.9506982058269539      1.033412865012559                   0.05                   0.05     0.1042661064369485                      4
      8644.000410567969      0.971327609500187      1.051205640597226                   0.05                   0.05     0.1025834214899157                      4
      8648.000410757959     0.9971711345155978      1.150232644479745                   0.05                   0.05    0.09756541369179046                      4
      8652.000410947949     0.9981265860669319      1.220693910853989                   0.05                   0.05     0.1658931284741739                      4
      8656.000411137938     0.9354969972316363      1.101404561965904                   0.05                   0.05    0.09153105149237302                      4
      8660.000411327928      1.055693644327209       1.21241544960435                   0.05                   0.05    0.09228336676477213                      4
      8664.000411517918      0.899888056953317      1.113848575809185                   0.05                   0.05     0.1278262542010579                      4
      8668.000411707908     0.8669227756060006      1.075329856409132                   0.05                   0.05     0.1246558720624981                      4
      8672.000411897898     0.8812935069709034      1.033568904523982                   0.05                   0.05    0.09027404936286794                      4
      8676.000412087888     0.9526445158899273       1.14147711524449                   0.05                   0.05     0.1095570586268602                      4
      8680.000412277877      0.898501396366576      1.109934226576783                   0.05                   0.05     0.1205737398230544                      4
      8684.000412467867     0.8333485657388494      1.036820732691812                   0.05                   0.05      0.125595331061207                      4
      8688.000412657857     0.8618100028324713      1.082493441420308                   0.05                   0.05     0.1395257242043165                      4
      8692.000412847847     0.8815889657016284      1.078060859926459                   0.05                   0.05     0.1030404659899797                      4
      8696.000413037837     0.8985124938308532      1.113725076570725                   0.05                   0.05     0.1223089229061981                      4
      8700.000413227826      0.972672243024635      1.189269114066237                   0.05                   0.05     0.1542540307063174                      4
      8704.000413417816     0.8916747409137943      1.111934293516607                   0.05                   0.05     0.1281546992691291                      4
      8708.000413607806     0.8553857365703017      1.074751437179844                   0.05                   0.05        0.1347568875233                      4
      8712.000413797796     0.8710205585204622      1.073845974450621                   0.05                   0.05     0.1070268807327778                      4
      8716.000413987786     0.8673023511943569      1.074732164218508                   0.05                   0.05      0.111664641659167                      4
      8720.000414177775     0.9473117683421571      1.148595648978349                   0.05                   0.05     0.1171694546195098                      4
      8724.000414367765     0.9777675575013681      1.177504984553193                   0.05                   0.05     0.1243494207231852                      4
      8728.000414557755     0.9782221570525916      1.183097010290334                   0.05                   0.05     0.1298017247680656                      4
      8732.000414747745     0.9561949052953933      1.180968297123449                   0.05                   0.05     0.1595887974250887                      4
      8736.000414937735      0.949417526791934      1.158214595110481                   0.05                   0.05     0.1239042744700761                      4
      8740.000415127724     0.9249571278122996      1.138306929413965                   0.05                   0.05     0.1187260504859374                      4
      8744.000415317714     0.9131733777852439      1.104150619420205                   0.05                   0.05    0.09005144040999447                      4
      8748.000415507704     0.9520592707805594      1.158865480816578                   0.05                   0.05     0.1188575418911734                      4
      8752.000415697694     0.8830812951784445      1.090046802469696                   0.05                   0.05     0.1039143320538299                      4
      8756.000415887684     0.8161366174052269     0.9751337150415558                   0.05                   0.05    0.09709466589320165                      4
      8760.000416077673      0.948373902043202      1.046429048350912                   0.05                   0.05    0.09161085659069632                      4
      8764.000416267663      0.941757874994945     0.9642696903997385                   0.05                   0.05     0.1231152603474253                      4
      8768.000416457653     0.9044865859231281     0.9346914902111149                   0.05                   0.05     0.1263797793608204                      4
      8772.000416647643     0.8374550080138338     0.8687769127577848                   0.05                   0.05     0.1167749480090469                      4
      8776.000416837633     0.8597945096537551      0.924070576147764                   0.05                   0.05     0.1192917599307209                      4
      8780.000417027622     0.9054325566833218     0.9538430327862649                   0.05                   0.05     0.1206899813418878                      4
      8784.000417217612     0.8739417140688143      1.056884320290799                   0.05                   0.05    0.08854533517557613                      4
      8788.000417407602     0.9473770759406419      1.101364973679904                   0.05                   0.05    0.07933810551187055                      4
      8792.000417597592      0.832840239940161     0.9683793064392235                   0.05                   0.05    0.09418929993738429                      4
      8796.000417787582      0.906488618082257      1.101453477376121                   0.05                   0.05    0.08909978928437989                      4
      8800.000417977571     0.9224684612370357      1.096373432390804                   0.05                   0.05    0.07845675994190554                      4
      8804.000418167561     0.8574264352186419      1.009984089777483                   0.05                   0.05    0.08736628447996422                      4
      8808.000418357551      0.872393945444876      1.013894943324441                   0.05                   0.05    0.08473864629748619                      4
      8812.000418547541     0.9466317588431822      1.145936712594792                   0.05                   0.05     0.1034005008077845                      4
      8816.000418737531     0.9320977685498697      1.124634874748685                   0.05                   0.05      0.089859885585864                      4
      8820.000418927521      0.955134748884702       1.16100053889503                   0.05                   0.05     0.1141769931918863                      4
       8824.00041911751     0.9670068395561477      1.161122703905486                   0.05                   0.05     0.1032693172172141                      4
        8828.0004193075     0.8794501614382797      1.090584550420661                   0.05                   0.05     0.1038488868226458                      4
       8832.00041949749      0.886400148783359     0.9855672717712465                   0.05                   0.05    0.09847257627493047                      4
       8836.00041968748     0.8814230115011962      1.061999069465058                   0.05                   0.05    0.08141836644574688                      4
       8840.00041987747     0.8313577825705526      1.039242680059243                   0.05                   0.05     0.1193714777917915                      4
      8844.000420067459     0.7885195170549159     0.9871676108408085                   0.05                   0.05     0.1210523232104586                      4
      8848.000420257449     0.7857278514188024      0.958555920143633                   0.05                   0.05     0.1025296047816076                      4
      8852.000420447439     0.8229243485255425     0.9891505646967924                   0.05                   0.05    0.09072052187202563                      4
      8856.000420637429     0.8390121411256329      1.005727433974977                   0.05                   0.05    0.08727116780971518                      4
      8860.000420827419     0.9141601423177537      1.118478970797423                   0.05                   0.05    0.09348782048292562                      4
      8864.000421017408     0.8238865135457555      1.033607640520396                   0.05                   0.05     0.1204785782254985                      4
      8868.000421207398     0.8304041329154903      1.047911000429359                   0.05                   0.05     0.1276022550988577                      4
      8872.000421397388      1.008424764912995      1.208365729140589                   0.05                   0.05      0.116794737527439                      4
      8876.000421587378      1.022260037425149      1.238487578168909                   0.05                   0.05     0.1413778621843969                      4
      8880.000421777368       1.03535171128486      1.251395904929602                   0.05                   0.05     0.1429062605533336                      4
      8884.000421967357      1.091504037935685       1.28291121039197                   0.05                   0.05      0.132553897545887                      4
      8888.000422157347     0.9873686977727857      1.194357160481063                   0.05                   0.05     0.1214259924328772                      4
      8892.000422347337      0.930544164116517      1.132523537548163                   0.05                   0.05    0.09430040406416808                      4
      8896.000422537327     0.8709854212246376      1.063537758207894                   0.05                   0.05    0.08631570121324605                      4
      8900.000422727317     0.9046537348848053      1.113335023459564                   0.05                   0.05    0.09442953576778232                      4
      8904.000422917306     0.9458724063396958      1.133513201614107                   0.05                   0.05    0.08517661894794351                      4
      8908.000423107296     0.9981435805728954      1.201116309655223                   0.05                   0.05     0.1148133858908283                      4
      8912.000423297286     0.9978112119036877      1.182031563778991                   0.05                   0.05    0.09539465362577167                      4
      8916.000423487276      1.016983226816886      1.219782736011727                   0.05                   0.05       0.11330729470122                      4
      8920.000423677266      1.034926304661463      1.237775124689273                   0.05                   0.05     0.1155248772464128                      4
      8924.000423867255     0.9024231816684929        1.0436620282408                   0.05                   0.05    0.07290746908605153                      4
      8928.000424057245     0.9426670575083163      1.000934357517875                   0.05                   0.05     0.1055557751678719                      4
      8932.000424247235     0.9537839416162153      1.155712508871356                   0.05                   0.05     0.1001999635710435                      4
      8936.000424437225     0.9556162067128484      1.032090012737155                   0.05                   0.05    0.09479790787416889                      4
      8940.000424627215     0.9122348530879518      1.020790644302217                   0.05                   0.05    0.08219143698009179                      4
      8944.000424817204     0.9316926527488217      1.028404235242953                   0.05                   0.05    0.08476400967753939                      4
      8948.000425007194     0.8968629709253793     0.8655497153311247                   0.05                   0.05     0.1104757874961574                      4
      8952.000425197184     0.8529050119932091     0.9435408285754792                   0.05                   0.05     0.1036776333643129                      4
      8956.000425387174     0.8225083964354681     0.8502896958949738                   0.05                   0.05     0.1145498299241929                      4
      8960.000425577164     0.8754531791056299      1.017216615274661                   0.05                   0.05    0.07617159625821482                      4
      8964.000425767154     0.9842252157568061     0.9914531834009416                   0.05                   0.05     0.1150304970811757                      4
      8968.000425957143      0.913172630034176      1.063911673722103                   0.05                   0.05    0.06783964937562326                      4
      8972.000426147133     0.7429568586815509     0.9342783227779313                   0.05                   0.05     0.1249037785104517                      4
      8976.000426337123     0.6568393797925762     0.8668325702683526                   0.05                   0.05     0.1659592575673878                      4
      8980.000426527113     0.7748590245384973     0.9816315035754141                   0.05                   0.05     0.1291891514348696                      4
      8984.000426717103     0.7974713346368335       1.00068378744116                   0.05                   0.05     0.1149740395063157                      4
      8988.000426907092     0.7575548627258514     0.9589353639902402                   0.05                   0.05     0.1271843375631324                      4
      8992.000427097082     0.6725265909725506      0.880046137025109                   0.05                   0.05     0.1530780672837805                      4
      8996.000427287072     0.6676344816031891     0.8051210827286815                   0.05                   0.05     0.1199639301067209                      4
      9000.000427477062     0.6730016721524169     0.7392983845535093                   0.05                   0.05     0.1325531287837723                      4
      9004.000427667052     0.6941414246378278     0.7342117688949658                   0.05                   0.05     0.1267718228987022                      4
      9008.000427857041     0.6028533387002619     0.7852655951576721                   0.05                   0.05      0.142749524067918                      4
      9012.000428047031     0.6950244646147827     0.8857006003630949                   0.05                   0.05     0.1265876879679674                      4
      9016.000428237021     0.6508196094396784     0.7826217663931431                   0.05                   0.05     0.1180661335497776                      4
      9020.000428427011     0.8730065572516333      1.092191991290024                   0.05                   0.05     0.1068589597607749                      4
      9024.000428617001     0.9873356569152882      1.184601612947871                   0.05                   0.05     0.1030361052390333                      4
       9028.00042880699     0.9796335183665061      1.152737898446297                   0.05                   0.05    0.08305982209463819                      4
       9032.00042899698     0.9570299611915238      1.164916481393919                   0.05                   0.05     0.1063079040285318                      4
       9036.00042918697      0.878066691298921      1.081855673620996                   0.05                   0.05    0.08766108110584478                      4
       9040.00042937696     0.8387059821259599      1.005232113623189                   0.05                   0.05    0.08120499956001821                      4
       9044.00042956695     0.8340770596059922      1.002853516407629                   0.05                   0.05    0.08189359492506459                      4
      9048.000429756939     0.9237974948099649      1.132867255315437                   0.05                   0.05    0.09374127522227582                      4
      9052.000429946929     0.8720617953948359      1.084083993635342                   0.05                   0.05    0.09571531746355012                      4
      9056.000430136919     0.8713891880195413      1.056497434680179                   0.05                   0.05    0.07606330944401422                      4
      9060.000430326909     0.7910939193793055     0.9756835076407175                   0.05                   0.05    0.09806698722938187                      4
      9064.000430516899     0.7994755971196624     0.9523505692749573                   0.05                   0.05    0.08746394441209029                      4
      9068.000430706888     0.6529149515238413      0.851977417637211                   0.05                   0.05     0.1453522876123043                      4
      9072.000430896878       0.79689263188598      1.009415676652631                   0.05                   0.05     0.1216503573387143                      4
      9076.000431086868      1.007159339895568      1.218389411329485                   0.05                   0.05     0.1195844318095028                      4
      9080.000431276858     0.8636377075772363      1.064023270759511                   0.05                   0.05    0.08615086625327617                      4
      9084.000431466848     0.9955123970802932       1.18701364668181                   0.05                   0.05    0.09484431542697698                      4
      9088.000431656837      1.016996962922869      1.199909229251007                   0.05                   0.05    0.08904941873605307                      4
      9092.000431846827      1.026092546441435      1.231202156295179                   0.05                   0.05     0.1112959269035908                      4
      9096.000432036817       1.06385931389048      1.264527661253684                   0.05                   0.05     0.1233687128719179                      4
      9100.000432226807      1.046757161345348      1.233614563758639                   0.05                   0.05    0.09553318680710349                      4
      9104.000432416797     0.9856771711034276      1.176443231064069                   0.05                   0.05    0.09091385024633664                      4
      9108.000432606786     0.9632286129844142      1.168579532062585                   0.05                   0.05     0.1005161800768563                      4
      9112.000432796776      1.053391329380791      1.258793880883253                   0.05                   0.05     0.1209959254166728                      4
      9116.000432986766     0.9682618592407035      1.167100207144783                   0.05                   0.05    0.09351125301023464                      4
      9120.000433176756      1.020271181119782      1.234361479711557                   0.05                   0.05     0.1180100668908001                      4
      9124.000433366746      1.015126763268989      1.229558263212395                   0.05                   0.05     0.1160493199450311                      4
      9128.000433556736      1.075158069375238      1.288489944590241                   0.05                   0.05     0.1528189906312631                      4
      9132.000433746725      1.091172393107829      1.311111672592173                   0.05                   0.05     0.1848266331828017                      4
      9136.000433936715      1.189971552846373       1.37672476455182                   0.05                   0.05     0.2057548747763113                      4
      9140.000434126705      1.201998840576476      1.393364560978859                   0.05                   0.05     0.2413548668562721                      4
      9144.000434316695        1.2078075691234      1.398265583805562                   0.05                   0.05     0.2456501985619034                      4
      9148.000434506685      1.182944078982003      1.370048874592855                   0.05                   0.05     0.1846909012961558                      4
      9152.000434696674      1.133712920407953      1.350278787008554                   0.05                   0.05     0.2152965666792737                      4
      9156.000434886664      1.083468840408365      1.293838025482403                   0.05                   0.05     0.1482998455383335                      4
      9160.000435076654      1.089467503033244       1.29967006748239                   0.05                   0.05     0.1510413935056496                      4
      9164.000435266644      1.110779834761235      1.316610122281313                   0.05                   0.05     0.1571436823853364                      4
      9168.000435456634      1.121374800128594       1.33268567720538                   0.05                   0.05     0.1772952962999558                      4
      9172.000435646623      1.081514327033728      1.283122159356588                   0.05                   0.05     0.1236772165579263                      4
      9176.000435836613      1.075520069623372       1.23238207947556                   0.05                   0.05    0.08162994359441435                      4
      9180.000436026603     0.9280661067901699      1.141411431594941                   0.05                   0.05    0.09711927519840104                      4
      9184.000436216593     0.9447671192352962      1.115287464843716                   0.05                   0.05    0.06917025426989415                      4
      9188.000436406583       1.04293245893419      1.217608302599043                   0.05                   0.05    0.07985828771961311                      4
      9192.000436596572     0.9838985971082739      1.166835740159167                   0.05                   0.05    0.08127502128966746                      4
      9196.000436786562      1.084086147910401      1.267542676147775                   0.05                   0.05    0.09999375810459823                      4
      9200.000436976552     0.9833795323924304      1.187564500345567                   0.05                   0.05    0.09785814039630175                      4
      9204.000437166542     0.9984328513605789      1.205696929577418                   0.05                   0.05     0.1007642761001166                      4
      9208.000437356532      1.046961286678906      1.215082770631196                   0.05                   0.05    0.07589338484081917                      4
      9212.000437546521     0.9950652092865437      1.193740150648001                   0.05                   0.05    0.09053523694727436                      4
      9216.000437736511      1.112837139691081      1.304041052290305                   0.05                   0.05     0.1246700744746694                      4
      9220.000437926501      1.034253112802542      1.203254130639192                   0.05                   0.05    0.07368025530498409                      4
      9224.000438116491      1.095254993066975      1.267042443561433                   0.05                   0.05    0.09336468595172337                      4
      9228.000438306481      1.065760134066395       1.27188034942593                   0.05                   0.05     0.1141460937627578                      4
       9232.00043849647      1.076699697824183      1.265636802212836                   0.05                   0.05    0.09707809851517304                      4
       9236.00043868646      1.099839875660498      1.284231261873774                   0.05                   0.05     0.1040324273282843                      4
       9240.00043887645      1.065141390454084      1.248453158282949                   0.05                   0.05    0.08537918073853452                      4
       9244.00043906644      1.024590409479202      1.197164450821267                   0.05                   0.05    0.07310042850459328                      4
       9248.00043925643      1.055275600667673      1.265490935010787                   0.05                   0.05     0.1103144605444587                      4
      9252.000439446419      1.003196722697353      1.190824856251706                   0.05                   0.05    0.07981927357479981                      4
      9256.000439636409     0.9418846388132548      1.153385097950741                   0.05                   0.05     0.0955639594562073                      4
      9260.000439826399     0.9986818944358097      1.194339812974665                   0.05                   0.05    0.08445269164476289                      4
      9264.000440016389      1.063268581459755      1.257400178703452                   0.05                   0.05    0.09192687720831985                      4
      9268.000440206379       1.05949349601609      1.253449455135419                   0.05                   0.05    0.08926992477572222                      4
      9272.000440396369      1.142837219534785      1.328848584012193                   0.05                   0.05     0.1328859430216127                      4
      9276.000440586358      1.146780848575062      1.302106570043006                   0.05                   0.05    0.09758166080611599                      4
      9280.000440776348      1.089136025563771       1.27186245406381                   0.05                   0.05    0.09175009152619119                      4
      9284.000440966338      1.107533912740012      1.288786589869125                   0.05                   0.05    0.09952379567884095                      4
      9288.000441156328      1.164650435263815      1.361767789206256                   0.05                   0.05     0.1777867294586356                      4
      9292.000441346318      1.135084966767773      1.330761490257444                   0.05                   0.05     0.1385786729508193                      4
      9296.000441536307      1.216806027225342      1.400780123253745                   0.05                   0.05     0.2301965621863899                      4
      9300.000441726297      1.118203694684569      1.297301925790489                   0.05                   0.05     0.1007388250798931                      4
      9304.000441916287      1.182991640754283      1.405147071080963                   0.05                   0.05     0.2986519814748832                      4
      9308.000442106277      1.130847366507749      1.342064446774168                   0.05                   0.05      0.166013036857637                      4
      9312.000442296267      1.199855918823427      1.387705051443147                   0.05                   0.05     0.1920495478944275                      4
      9316.000442486256       1.14810886240359      1.338612141331816                   0.05                   0.05     0.1325553646665551                      4
      9320.000442676246      1.158903864893597      1.357159166362444                   0.05                   0.05     0.1577859469567862                      4
      9324.000442866236      1.144883864921753      1.311613315209483                   0.05                   0.05    0.09663691481059089                      4
      9328.000443056226      1.148925427734161      1.320098293757771                   0.05                   0.05     0.1014035004180944                      4
      9332.000443246216      1.086434133041474      1.300386707448179                   0.05                   0.05     0.1275487235603248                      4
      9336.000443436205      1.163926135085384      1.348776900959734                   0.05                   0.05     0.1290306486160171                      4
      9340.000443626195      1.087097275548505      1.266453214388279                   0.05                   0.05    0.08336794835606244                      4
      9344.000443816185      1.095267814919178      1.260695724057437                   0.05                   0.05    0.07792640936125861                      4
      9348.000444006175      1.071010510441835      1.244017696081075                   0.05                   0.05    0.07406632092992421                      4
      9352.000444196165      1.004822861960766      1.214321745117157                   0.05                   0.05    0.09535323861544481                      4
      9356.000444386154     0.9745469557281503      1.180805511557913                   0.05                   0.05     0.0928566634445885                      4
      9360.000444576144     0.9081613866712828      1.125888879416535                   0.05                   0.05      0.095264012186625                      4
      9364.000444766134      1.027366153412034      1.239584536841402                   0.05                   0.05    0.09703826808242619                      4
      9368.000444956124     0.9515807681796838      1.161488433022712                   0.05                   0.05    0.09302813076923068                      4
      9372.000445146114     0.9219370111568749      1.106035858009153                   0.05                   0.05    0.06799302072903722                      4
      9376.000445336103     0.9466124896869256      1.162142186912487                   0.05                   0.05    0.09792717572851078                      4
      9380.000445526093      1.076880094086049      1.274533384380158                   0.05                   0.05    0.09321274270349734                      4
      9384.000445716083      1.118253685005129      1.329703134681492                   0.05                   0.05     0.1411057558119451                      4
      9388.000445906073      1.108792043987936      1.303668940111985                   0.05                   0.05     0.1037504359904219                      4
      9392.000446096063      1.167107285160046      1.380036800727234                   0.05                   0.05     0.2043223617489335                      4
      9396.000446286052      1.163682220102538      1.366355690342226                   0.05                   0.05     0.1631357093475633                      4
      9400.000446476042      1.130366808013167      1.334547187349654                   0.05                   0.05      0.129954578286042                      4
      9404.000446666032     0.9819921447891466      1.163114746388964                   0.05                   0.05    0.07255858217647471                      4
      9408.000446856022      1.082609302525077      1.292615657374537                   0.05                   0.05     0.1097990426634565                      4
      9412.000447046012      1.063168382546271      1.275400515124034                   0.05                   0.05     0.1031870711980489                      4
      9416.000447236001      1.144213419669369      1.355563333969118                   0.05                   0.05      0.157443899340551                      4
      9420.000447425991      1.064907075965821      1.281653634874274                   0.05                   0.05     0.1098744111626573                      4
      9424.000447615981      1.083364295946488      1.282981023206374                   0.05                   0.05    0.09244704135883032                      4
      9428.000447805971     0.9934898540702997      1.216243955993549                   0.05                   0.05     0.1099438776319445                      4
      9432.000447995961     0.9921811036205763      1.203256577096966                   0.05                   0.05    0.09326707028053489                      4
      9436.000448185951      1.003673750293135      1.215220438418312                   0.05                   0.05    0.09193788133273217                      4
       9440.00044837594      1.044689083962449      1.252955968090966                   0.05                   0.05    0.08894771518245871                      4
       9444.00044856593      1.166444172565354      1.366173625343435                   0.05                   0.05      0.152529726828677                      4
       9448.00044875592      1.040162485256231      1.253014646528147                   0.05                   0.05    0.09289296004377331                      4
       9452.00044894591      1.073051729346086      1.275215979201441                   0.05                   0.05     0.0889137855465781                      4
        9456.0004491359      1.056366678825612      1.244315001199862                   0.05                   0.05    0.07160805354179112                      4
      9460.000449325889      1.055675353599209      1.266086014658053                   0.05                   0.05    0.09135594891114969                      4
      9464.000449515879      1.056746830125297      1.247393517856901                   0.05                   0.05     0.0722287074730058                      4
      9468.000449705869      1.100808405336176      1.301528671752511                   0.05                   0.05    0.09828201557439477                      4
      9472.000449895859      1.126059382219993      1.291068044475302                   0.05                   0.05    0.07728402467669258                      4
      9476.000450085849      1.174648123507272      1.354829784423841                   0.05                   0.05     0.1177516514742263                      4
      9480.000450275838      1.065408001390762      1.278318898563973                   0.05                   0.05    0.09596542762999682                      4
      9484.000450465828      1.004222517826454       1.18862039601484                   0.05                   0.05    0.06996024609280364                      4
      9488.000450655818      1.059518352686621      1.246248571488556                   0.05                   0.05    0.06871788005773624                      4
      9492.000450845808     0.9999039635591692      1.184119685914823                   0.05                   0.05    0.06978389917008884                      4
      9496.000451035798      1.060256674830433      1.251532210441708                   0.05                   0.05    0.07095607606593221                      4
      9500.000451225787     0.9974766015082434      1.209318516005183                   0.05                   0.05     0.0886585064578333                      4
      9504.000451415777      1.006217279320338        1.1923948578325                   0.05                   0.05    0.06858330222337396                      4
      9508.000451605767     0.8525297342778139      1.072895920425652                   0.05                   0.05     0.1094266475915543                      4
      9512.000451795757     0.8598503270587519      1.078289235603261                   0.05                   0.05     0.1023649276653486                      4
      9516.000451985747     0.8851272950068007      1.099745968495303                   0.05                   0.05    0.08922649071769409                      4
      9520.000452175736      1.020675084014484      1.228295432369932                   0.05                   0.05    0.08023409408234025                      4
      9524.000452365726      1.022734488858541      1.236060876821518                   0.05                   0.05    0.08530825907136769                      4
      9528.000452555716     0.9191062460554155      1.132539674059724                   0.05                   0.05    0.08689274209945988                      4
      9532.000452745706     0.7760776438252718     0.9956963326633272                   0.05                   0.05     0.1384834241058211                      4
      9536.000452935696     0.8686547895525663      1.067309926360551                   0.05                   0.05    0.07920287316645179                      4
      9540.000453125685     0.8063796808748348     0.9737276176721295                   0.05                   0.05    0.08352169702601665                      4
      9544.000453315675     0.7556603843887685     0.9698560440427323                   0.05                   0.05     0.1373765782025188                      4
      9548.000453505665     0.8598289966017906       1.07939685278954                   0.05                   0.05     0.1007857580553608                      4
      9552.000453695655     0.8414982164060915      1.058455896169264                   0.05                   0.05     0.1054008096112557                      4
      9556.000453885645     0.8531819513365151      1.067385242170008                   0.05                   0.05    0.09568195468727815                      4
      9560.000454075634     0.8182345426877282      1.036065636616467                   0.05                   0.05     0.1151644413002064                      4
      9564.000454265624     0.7326628381808898     0.9318149393368087                   0.05                   0.05     0.1262376707462053                      4
      9568.000454455614      0.815245840804297     0.9433621536182225                   0.05                   0.05    0.08531881446176684                      4
      9572.000454645604     0.8636593008530301      1.030445166229524                   0.05                   0.05    0.06785724066906169                      4
      9576.000454835594     0.8514390087997308      1.069725722619751                   0.05                   0.05    0.09887222370825223                      4
      9580.000455025584     0.8311533529404264      1.038482751976476                   0.05                   0.05    0.09492847224168939                      4
      9584.000455215573     0.8105536979267598      1.028880355392618                   0.05                   0.05     0.1151200484029415                      4
      9588.000455405563     0.8367867871812276      1.048366928338508                   0.05                   0.05    0.09515635859907434                      4
      9592.000455595553     0.9071495427370241      1.119962151207442                   0.05                   0.05    0.08274361494313198                      4
      9596.000455785543     0.8646364745640952      1.085375930359726                   0.05                   0.05    0.09402120087065896                      4
      9600.000455975533     0.8892379226098232      1.102419313590596                   0.05                   0.05    0.08109592583874756                      4
      9604.000456165522     0.6837460109770443     0.9023735312802724                   0.05                   0.05     0.1603872592723806                      4
      9608.000456355512     0.6476237616447973      0.867294713518323                   0.05                   0.05     0.1738469164902796                      4
      9612.000456545502     0.6380343460981873     0.8441935007194733                   0.05                   0.05     0.1553839883663045                      4
      9616.000456735492     0.6259641741498686      0.843638881327233                   0.05                   0.05     0.1777001697252422                      4
      9620.000456925482     0.5987979504448491     0.7897709017692139                   0.05                   0.05     0.1461235745870555                      4
      9624.000457115471      0.579073941943464     0.6966526354554354                   0.05                   0.05     0.1337408557108651                      4
      9628.000457305461      0.479436754341831     0.5843008137791942                   0.05                   0.05     0.1552252689060789                      4
      9632.000457495451     0.4953167384980826     0.6631719296321026                   0.05                   0.05     0.1336245585157772                      4
      9636.000457685441     0.4844422363813131     0.6632196254508669                   0.05                   0.05     0.1336990352653804                      4
      9640.000457875431      0.481566784399207     0.6620732015585996                   0.05                   0.05     0.1324807299408735                      4
       9644.00045806542     0.4685816303433107     0.6516301439758724                   0.05                   0.05     0.1317184005993531                      4
       9648.00045825541     0.4271323569016295     0.6315857124977597                   0.05                   0.05      0.154038956637139                      4
        9652.0004584454     0.4048572725838241     0.6065364200838378                   0.05                   0.05     0.1655006354965534                      4
       9656.00045863539     0.4356201524737685      0.592064389938875                   0.05                   0.05     0.1313144502015027                      4
       9660.00045882538      0.427457654858606     0.5855438642266034                   0.05                   0.05     0.1345111272769196                      4
      9664.000459015369     0.4731899854612405     0.6366757798171107                   0.05                   0.05     0.1232551910593214                      4
      9668.000459205359     0.4329981191402281     0.6406093354327054                   0.05                   0.05     0.1470100246088472                      4
      9672.000459395349      0.401209165883229     0.6146560702399512                   0.05                   0.05     0.1713528823919177                      4
      9676.000459585339      0.408037475451476     0.6103209873725705                   0.05                   0.05     0.1517299805290111                      4
      9680.000459775329     0.3610544035514356     0.5795534009027468                   0.05                   0.05     0.2356633997596382                      4
      9684.000459965318     0.4051083048260952     0.6183601168709218                   0.05                   0.05     0.1601599711117775                      4
      9688.000460155308     0.5180806562482025     0.7163747440531917                   0.05                   0.05      0.141869079017412                      4
      9692.000460345298     0.6165926797484644     0.7896015359535014                   0.05                   0.05      0.124839419280669                      4
      9696.000460535288     0.6305093326118797     0.7597498793764355                   0.05                   0.05     0.1152265850228971                      4
      9700.000460725278     0.6852963850977043     0.8796549845028331                   0.05                   0.05     0.1220973005862619                      4
      9704.000460915267     0.5496378475757784     0.7556503930717405                   0.05                   0.05     0.1603369785305623                      4
      9708.000461105257     0.6207143395336758     0.8092686945384393                   0.05                   0.05     0.1325058882953216                      4
      9712.000461295247     0.6465132284182575      0.850204218650577                   0.05                   0.05     0.1392739445797949                      4
      9716.000461485237     0.6475777209476909     0.8459470725047984                   0.05                   0.05      0.131058662794058                      4
      9720.000461675227     0.5675088386147293     0.7742417209126566                   0.05                   0.05      0.162009023247286                      4
      9724.000461865216     0.4767224338147675      0.619572185630643                   0.05                   0.05     0.1222047237491127                      4
      9728.000462055206     0.4422646810398785     0.6409520513368001                   0.05                   0.05     0.1281812130810971                      4
      9732.000462245196      0.415314246974799     0.5632737256169075                   0.05                   0.05     0.1429419903771902                      4
      9736.000462435186     0.4429381215099912     0.6159816167170694                   0.05                   0.05     0.1135426108955825                      4
      9740.000462625176     0.4609500738836051     0.5998675735538959                   0.05                   0.05     0.1166404843666631                      4
      9744.000462815166     0.3626627406434944     0.5407340123390305                   0.05                   0.05     0.2108640032246684                      4
      9748.000463005155     0.3967902226751033     0.5483515933676015                   0.05                   0.05     0.1641664243535602                      4
      9752.000463195145     0.4011997687948311     0.5035296325755196                   0.05                   0.05     0.2029033905024595                      4
      9756.000463385135     0.3971249389298779     0.6026194312871407                   0.05                   0.05     0.1501925191502355                      4
      9760.000463575125     0.4252494108719426     0.6204125951430565                   0.05                   0.05     0.1217791869638391                      4
      9764.000463765115     0.4244928100423055     0.6340921690397051                   0.05                   0.05     0.1335800899050975                      4
      9768.000463955104     0.4508029495101464     0.6533876170327453                   0.05                   0.05     0.1248920445017096                      4
      9772.000464145094     0.4060401566164166     0.6238157773301398                   0.05                   0.05      0.148470341230676                      4
      9776.000464335084     0.4245268362623696     0.6193462777569324                   0.05                   0.05     0.1161060319315919                      4
      9780.000464525074      0.370234789412498      0.574083324166371                   0.05                   0.05     0.1856268396200478                      4
      9784.000464715064     0.3645868609444571     0.5818776590715932                   0.05                   0.05     0.2000608495335531                      4
      9788.000464905053     0.3425345165108361     0.5215721093415218                   0.05                   0.05     0.1981790472416014                      4
      9792.000465095043      0.409708412141294     0.5598121811536998                   0.05                   0.05     0.1313411871722488                      4
      9796.000465285033     0.4425674432469007     0.5801329986276123                   0.05                   0.05      0.110659636615614                      4
      9800.000465475023     0.4357115776650324     0.6268985329119128                   0.05                   0.05     0.1079032437277394                      4
      9804.000465665013     0.4607627954375899     0.6462508541646058                   0.05                   0.05     0.1085811146681148                      4
      9808.000465855002     0.6852516185083068     0.8346574086589612                   0.05                   0.05     0.1033427037377375                      4
      9812.000466044992     0.6332012826255118     0.8041176697660569                   0.05                   0.05     0.1126172331141089                      4
      9816.000466234982     0.6531827587648923     0.8032367152957404                   0.05                   0.05     0.1038386705479233                      4
      9820.000466424972     0.4442491397755502     0.5914542457677505                   0.05                   0.05     0.1025166565111364                      4
      9824.000466614962     0.3764336478671331     0.5450682272523267                   0.05                   0.05      0.169108217407835                      4
      9828.000466804951     0.3914557970939782     0.5213313864034137                   0.05                   0.05      0.174632533040983                      4
      9832.000466994941     0.4811201355217478     0.5741522491725317                   0.05                   0.05       0.13684455948485                      4
      9836.000467184931     0.4449387140058959     0.6148809789637005                   0.05                   0.05    0.09657139505553189                      4
      9840.000467374921     0.3979660930614522     0.5388411180949292                   0.05                   0.05     0.1493063242190686                      4
      9844.000467564911     0.4519835171724206     0.6009211494231165                   0.05                   0.05    0.09721394186123916                      4
        9848.0004677549      0.420807413021435     0.6116919101195168                   0.05                   0.05      0.104160034178407                      4
       9852.00046794489     0.4532238714827758      0.643216489295273                   0.05                   0.05     0.1040772129581339                      4
       9856.00046813488     0.4673188177070271     0.6723944047377064                   0.05                   0.05     0.1244832502331551                      4
       9860.00046832487     0.4474263773950857     0.6023319350644997                   0.05                   0.05    0.09290512683165728                      4
       9864.00046851486     0.4628860973202933     0.6179605313025027                   0.05                   0.05    0.09449823130061864                      4
      9868.000468704849     0.5736877469493669      0.716843797369953                   0.05                   0.05     0.1157329238290354                      4
      9872.000468894839     0.6104701704524201     0.7451763331172898                   0.05                   0.05     0.1115186330096408                      4
[truncated: 3,650,185 more chars]
