# Supplementary material for: How well do force fields capture the strength of salt bridges in proteins?
Source: PeerJ. 2018 Jun 11;6:e4967. doi: 10.7717/peerj.4967 (PMC6001725; doi:10.7717/peerj.4967)
Supplement: Data S1 — Raw data including input files for simulations (Gromacs and PLUMED) and output from PLUMED (bias and free energy surfaces). [file peerj-06-4967-s003.bz2 › raw_data/ff15ipq/K12/fes.dat]

    0.077715000    0.078107300   37.547244087   -0.000081213   -0.000081320
    0.095200872    0.078107300   37.547240843   -0.000307465   -0.000333102
    0.112686744    0.078107300   37.547230648   -0.000945782   -0.001124822
    0.130172616    0.078107300   37.547201804   -0.002555310   -0.003365398
    0.147658488    0.078107300   37.547130007   -0.006056872   -0.008945917
    0.165144360    0.078107300   37.546971440   -0.012681913   -0.021279146
    0.182630233    0.078107300   37.546661712   -0.023443079   -0.045387157
    0.200116105    0.078107300   37.546127441   -0.038199653   -0.087006238
    0.217601977    0.078107300   37.545314213   -0.054802930   -0.150409998
    0.235087849    0.078107300   37.544223775   -0.069102252   -0.235500718
    0.252573721    0.078107300   37.542938121   -0.076437976   -0.335907626
    0.270059593    0.078107300   37.541607227   -0.074103282   -0.439911556
    0.287545465    0.078107300   37.540396838   -0.063156294   -0.534499224
    0.305031337    0.078107300   37.539422725   -0.048032103   -0.610501943
    0.322517209    0.078107300   37.538709236   -0.034174315   -0.665875942
    0.340003081    0.078107300   37.538198902   -0.025119648   -0.705018774
    0.357488953    0.078107300   37.537800817   -0.021108395   -0.735054750
    0.374974826    0.078107300   37.537445359   -0.019695353   -0.761592342
    0.392460698    0.078107300   37.537117605   -0.017335668   -0.786086491
    0.409946570    0.078107300   37.536864428   -0.010659668   -0.805196986
    0.427432442    0.078107300   37.536784684    0.002799383   -0.811434708
    0.444918314    0.078107300   37.537006487    0.023731835   -0.794836144
    0.462404186    0.078107300   37.537645780    0.049801625   -0.746170474
    0.479890058    0.078107300   37.538746852    0.075295110   -0.661642829
    0.497375930    0.078107300   37.540234697    0.092878084   -0.546756125
    0.514861802    0.078107300   37.541917605    0.097097526   -0.416234348
    0.532347674    0.078107300   37.543549824    0.087405230   -0.289206864
    0.549833547    0.078107300   37.544921276    0.068395717   -0.182171784
    0.567319419    0.078107300   37.545927447    0.046719960   -0.103458480
    0.584805291    0.078107300   37.546574299    0.027935871   -0.052750872
    0.602291163    0.078107300   37.546939355    0.014663310   -0.024080697
    0.619777035    0.078107300   37.547120638    0.006766701   -0.009818454
    0.637262907    0.078107300   37.547200071    0.002738463   -0.003559369
    0.654748779    0.078107300   37.547230964    0.000949148   -0.001121906
    0.672234651    0.078107300   37.547241792    0.000242205   -0.000266492
    0.689720523    0.078107300   37.547244935    0.000015207   -0.000016462
    0.707206395    0.078107300   37.547245137   -0.000000000   -0.000000000
    0.724692267    0.078107300   37.547245137   -0.000000000   -0.000000000
    0.742178140    0.078107300   37.547245137   -0.000000000   -0.000000000
    0.759664012    0.078107300   37.547245137   -0.000000000   -0.000000000
    0.777149884    0.078107300   37.547245137   -0.000000000   -0.000000000
    0.794635756    0.078107300   37.547245137   -0.000000000   -0.000000000
    0.812121628    0.078107300   37.547245137   -0.000000000   -0.000000000
    0.829607500    0.078107300   37.547245137   -0.000000000   -0.000000000
    0.847093372    0.078107300   37.547245137   -0.000000000   -0.000000000
    0.864579244    0.078107300   37.547245137   -0.000000000   -0.000000000
    0.882065116    0.078107300   37.547245137   -0.000000000   -0.000000000
    0.899550988    0.078107300   37.547245137   -0.000000000   -0.000000000
    0.917036860    0.078107300   37.547245137   -0.000000000   -0.000000000
    0.934522733    0.078107300   37.547245137   -0.000000000   -0.000000000
    0.952008605    0.078107300   37.547245137   -0.000000000   -0.000000000
    0.969494477    0.078107300   37.547245137   -0.000000000   -0.000000000
    0.986980349    0.078107300   37.547245137   -0.000000000   -0.000000000
    1.004466221    0.078107300   37.547245137   -0.000000000   -0.000000000
    1.021952093    0.078107300   37.547245137   -0.000000000   -0.000000000
    1.039437965    0.078107300   37.547245137   -0.000000000   -0.000000000
    1.056923837    0.078107300   37.547245137   -0.000000000   -0.000000000
    1.074409709    0.078107300   37.547245137   -0.000000000   -0.000000000
    1.091895581    0.078107300   37.547245137   -0.000000000   -0.000000000
    1.109381453    0.078107300   37.547245137   -0.000000000   -0.000000000
    1.126867326    0.078107300   37.547245137   -0.000000000   -0.000000000
    1.144353198    0.078107300   37.547245137   -0.000000000   -0.000000000
    1.161839070    0.078107300   37.547245137   -0.000000000   -0.000000000
    1.179324942    0.078107300   37.547245137   -0.000000000   -0.000000000
    1.196810814    0.078107300   37.547245137   -0.000000000   -0.000000000
    1.214296686    0.078107300   37.547245137   -0.000000000   -0.000000000
    1.231782558    0.078107300   37.547245137   -0.000000000   -0.000000000
    1.249268430    0.078107300   37.547245137   -0.000000000   -0.000000000
    1.266754302    0.078107300   37.547245137   -0.000000000   -0.000000000
    1.284240174    0.078107300   37.547245137   -0.000000000   -0.000000000
    1.301726047    0.078107300   37.547245137   -0.000000000   -0.000000000
    1.319211919    0.078107300   37.547245137   -0.000000000   -0.000000000
    1.336697791    0.078107300   37.547245137   -0.000000000   -0.000000000
    1.354183663    0.078107300   37.547245137   -0.000000000   -0.000000000
    1.371669535    0.078107300   37.547245137   -0.000000000   -0.000000000
    1.389155407    0.078107300   37.547245137   -0.000000000   -0.000000000
    1.406641279    0.078107300   37.547245137   -0.000000000   -0.000000000
    1.424127151    0.078107300   37.547245137   -0.000000000   -0.000000000
    1.441613023    0.078107300   37.547245137   -0.000000000   -0.000000000
    1.459098895    0.078107300   37.547245137   -0.000000000   -0.000000000
    1.476584767    0.078107300   37.547245137   -0.000000000   -0.000000000
    1.494070640    0.078107300   37.547245137   -0.000000000   -0.000000000
    1.511556512    0.078107300   37.547245137   -0.000000000   -0.000000000
    1.529042384    0.078107300   37.547245137   -0.000000000   -0.000000000
    1.546528256    0.078107300   37.547245137   -0.000000000   -0.000000000
    1.564014128    0.078107300   37.547245137   -0.000000000   -0.000000000
    1.581500000    0.078107300   37.547245137   -0.000000000   -0.000000000

    0.077715000    0.095593494   37.547240605   -0.000350001   -0.000326349
    0.095200872    0.095593494   37.547226807   -0.001308663   -0.001319739
    0.112686744    0.095593494   37.547183441   -0.004015149   -0.004443769
    0.130172616    0.095593494   37.547061460   -0.010790852   -0.013227968
    0.147658488    0.095593494   37.546759145   -0.025453545   -0.034998786
    0.165144360    0.095593494   37.546094698   -0.053021468   -0.082848255
    0.182630233    0.095593494   37.544803940   -0.097446596   -0.175797704
    0.200116105    0.095593494   37.542590810   -0.157757006   -0.335161505
    0.217601977    0.095593494   37.539245322   -0.224622742   -0.576034334
    0.235087849    0.095593494   37.534796755   -0.280601847   -0.896234314
    0.252573721    0.095593494   37.529606858   -0.306624839   -1.269565352
    0.270059593    0.095593494   37.524310485   -0.292215006   -1.650079063
    0.287545465    0.095593494   37.519592200   -0.242746758   -1.988188769
    0.305031337    0.095593494   37.515912400   -0.177480596   -2.250462909
    0.322517209    0.095593494   37.513341289   -0.119423024   -2.431684051
    0.340003081    0.095593494   37.511605094   -0.083318208   -2.551647847
    0.357488953    0.095593494   37.510292187   -0.070041949   -2.640423128
    0.374974826    0.095593494   37.509081544   -0.069333097   -2.721940942
    0.392460698    0.095593494   37.507880208   -0.066480980   -2.804011705
    0.409946570    0.095593494   37.506850979   -0.047545105   -2.876090235
    0.427432442    0.095593494   37.506373842   -0.001982910   -2.911688289
    0.444918314    0.095593494   37.506963221    0.074352600   -2.873952795
    0.462404186    0.095593494   37.509116470    0.174280315   -2.726348064
    0.479890058    0.095593494   37.513083105    0.277001753   -2.449350630
    0.497375930    0.095593494   37.518659457    0.353638973   -2.055745127
    0.514861802    0.095593494   37.525162292    0.380412689   -1.593192496
    0.532347674    0.095593494   37.531641224    0.351603902   -1.129510429
    0.549833547    0.095593494   37.537227237    0.282365024   -0.727631563
    0.567319419    0.095593494   37.541432744    0.198070289   -0.423646109
    0.584805291    0.095593494   37.544209564    0.121805710   -0.222048846
    0.602291163    0.095593494   37.545821764    0.065888155   -0.104505479
    0.619777035    0.095593494   37.546647420    0.031392700   -0.044051795
    0.637262907    0.095593494   37.547020918    0.013180579   -0.016592646
    0.654748779    0.095593494   37.547171284    0.004790418   -0.005493811
    0.672234651    0.095593494   37.547225777    0.001358373   -0.001456579
    0.689720523    0.095593494   37.547242622    0.000183577   -0.000197363
    0.707206395    0.095593494   37.547245082    0.000004125   -0.000004566
    0.724692267    0.095593494   37.547245137   -0.000000000   -0.000000000
    0.742178140    0.095593494   37.547245137   -0.000000000   -0.000000000
    0.759664012    0.095593494   37.547245137   -0.000000000   -0.000000000
    0.777149884    0.095593494   37.547245137   -0.000000000   -0.000000000
    0.794635756    0.095593494   37.547245137   -0.000000000   -0.000000000
    0.812121628    0.095593494   37.547245137   -0.000000000   -0.000000000
    0.829607500    0.095593494   37.547245137   -0.000000000   -0.000000000
    0.847093372    0.095593494   37.547245137   -0.000000000   -0.000000000
    0.864579244    0.095593494   37.547245137   -0.000000000   -0.000000000
    0.882065116    0.095593494   37.547245137   -0.000000000   -0.000000000
    0.899550988    0.095593494   37.547245137   -0.000000000   -0.000000000
    0.917036860    0.095593494   37.547245137   -0.000000000   -0.000000000
    0.934522733    0.095593494   37.547245137   -0.000000000   -0.000000000
    0.952008605    0.095593494   37.547245137   -0.000000000   -0.000000000
    0.969494477    0.095593494   37.547245137   -0.000000000   -0.000000000
    0.986980349    0.095593494   37.547245137   -0.000000000   -0.000000000
    1.004466221    0.095593494   37.547245137   -0.000000000   -0.000000000
    1.021952093    0.095593494   37.547245137   -0.000000000   -0.000000000
    1.039437965    0.095593494   37.547245137   -0.000000000   -0.000000000
    1.056923837    0.095593494   37.547245137   -0.000000000   -0.000000000
    1.074409709    0.095593494   37.547245137   -0.000000000   -0.000000000
    1.091895581    0.095593494   37.547245137   -0.000000000   -0.000000000
    1.109381453    0.095593494   37.547245137   -0.000000000   -0.000000000
    1.126867326    0.095593494   37.547245137   -0.000000000   -0.000000000
    1.144353198    0.095593494   37.547245137   -0.000000000   -0.000000000
    1.161839070    0.095593494   37.547245137   -0.000000000   -0.000000000
    1.179324942    0.095593494   37.547245137   -0.000000000   -0.000000000
    1.196810814    0.095593494   37.547245137   -0.000000000   -0.000000000
    1.214296686    0.095593494   37.547245137   -0.000000000   -0.000000000
    1.231782558    0.095593494   37.547245137   -0.000000000   -0.000000000
    1.249268430    0.095593494   37.547245137   -0.000000000   -0.000000000
    1.266754302    0.095593494   37.547245137   -0.000000000   -0.000000000
    1.284240174    0.095593494   37.547245137   -0.000000000   -0.000000000
    1.301726047    0.095593494   37.547245137   -0.000000000   -0.000000000
    1.319211919    0.095593494   37.547245137   -0.000000000   -0.000000000
    1.336697791    0.095593494   37.547245137   -0.000000000   -0.000000000
    1.354183663    0.095593494   37.547245137   -0.000000000   -0.000000000
    1.371669535    0.095593494   37.547245137   -0.000000000   -0.000000000
    1.389155407    0.095593494   37.547245137   -0.000000000   -0.000000000
    1.406641279    0.095593494   37.547245137   -0.000000000   -0.000000000
    1.424127151    0.095593494   37.547245137   -0.000000000   -0.000000000
    1.441613023    0.095593494   37.547245137   -0.000000000   -0.000000000
    1.459098895    0.095593494   37.547245137   -0.000000000   -0.000000000
    1.476584767    0.095593494   37.547245137   -0.000000000   -0.000000000
    1.494070640    0.095593494   37.547245137   -0.000000000   -0.000000000
    1.511556512    0.095593494   37.547245137   -0.000000000   -0.000000000
    1.529042384    0.095593494   37.547245137   -0.000000000   -0.000000000
    1.546528256    0.095593494   37.547245137   -0.000000000   -0.000000000
    1.564014128    0.095593494   37.547245137   -0.000000000   -0.000000000
    1.581500000    0.095593494   37.547245137   -0.000000000   -0.000000000

    0.077715000    0.113079688   37.547229678   -0.001193714   -0.001016312
    0.095200872    0.113079688   37.547182635   -0.004461642   -0.004107771
    0.112686744    0.113079688   37.547034733   -0.013691068   -0.013831689
    0.130172616    0.113079688   37.546619102   -0.036765860   -0.041140980
    0.147658488    0.113079688   37.545589449   -0.086668996   -0.108782287
    0.165144360    0.113079688   37.543328072   -0.180384168   -0.257297003
    0.182630233    0.113079688   37.538939718   -0.331123910   -0.545383898
    0.200116105    0.113079688   37.531425853   -0.535188436   -1.038403924
    0.217601977    0.113079688   37.520089231   -0.760311354   -1.781717179
    0.235087849    0.113079688   37.505055297   -0.946734592   -2.766399326
    0.252573721    0.113079688   37.487584504   -1.029599944   -3.908793531
    0.270059593    0.113079688   37.469860712   -0.973903832   -5.064579402
    0.287545465    0.113079688   37.454221198   -0.799020969   -6.079590110
    0.305031337    0.113079688   37.442220871   -0.571559927   -6.851478644
    0.322517209    0.113079688   37.434071610   -0.370488193   -7.366641647
    0.340003081    0.113079688   37.428805564   -0.246396196   -7.689609514
    0.357488953    0.113079688   37.424977751   -0.202823925   -7.917045371
    0.374974826    0.113079688   37.421438695   -0.205748458   -8.127151332
    0.392460698    0.113079688   37.417798572   -0.206003344   -8.349096919
    0.409946570    0.113079688   37.414527164   -0.156360457   -8.555912452
    0.427432442    0.113079688   37.412840520   -0.019820748   -8.670913330
    0.444918314    0.113079688   37.414446335    0.220530209   -8.583152377
    0.462404186    0.113079688   37.421056402    0.544489457   -8.178397523
    0.479890058    0.113079688   37.433617768    0.885636549   -7.389410350
    0.497375930    0.113079688   37.451598055    1.148288926   -6.244196013
    0.514861802    0.113079688   37.472849155    1.250530903   -4.877252225
    0.532347674    0.113079688   37.494264796    1.168647203   -3.488855217
    0.549833547    0.113079688   37.512927526    0.948626480   -2.270605983
    0.567319419    0.113079688   37.527129655    0.672885189   -1.337642332
    0.584805291    0.113079688   37.536614331    0.418866925   -0.710747275
    0.602291163    0.113079688   37.542190841    0.229703396   -0.339878976
    0.619777035    0.113079688   37.545087945    0.111173804   -0.145963945
    0.637262907    0.113079688   37.546420109    0.047551380   -0.056208585
    0.654748779    0.113079688   37.546966386    0.017711900   -0.019153880
    0.672234651    0.113079688   37.547168346    0.005270146   -0.005363827
    0.689720523    0.113079688   37.547232914    0.000867717   -0.000900389
    0.707206395    0.113079688   37.547244067    0.000077249   -0.000084998
    0.724692267    0.113079688   37.547245035    0.000007751   -0.000008387
    0.742178140    0.113079688   37.547245137   -0.000000000   -0.000000000
    0.759664012    0.113079688   37.547245137   -0.000000000   -0.000000000
    0.777149884    0.113079688   37.547245137   -0.000000000   -0.000000000
    0.794635756    0.113079688   37.547245137   -0.000000000   -0.000000000
    0.812121628    0.113079688   37.547245137   -0.000000000   -0.000000000
    0.829607500    0.113079688   37.547245137   -0.000000000   -0.000000000
    0.847093372    0.113079688   37.547245137   -0.000000000   -0.000000000
    0.864579244    0.113079688   37.547245137   -0.000000000   -0.000000000
    0.882065116    0.113079688   37.547245137   -0.000000000   -0.000000000
    0.899550988    0.113079688   37.547245137   -0.000000000   -0.000000000
    0.917036860    0.113079688   37.547245137   -0.000000000   -0.000000000
    0.934522733    0.113079688   37.547245137   -0.000000000   -0.000000000
    0.952008605    0.113079688   37.547245137   -0.000000000   -0.000000000
    0.969494477    0.113079688   37.547245137   -0.000000000   -0.000000000
    0.986980349    0.113079688   37.547245137   -0.000000000   -0.000000000
    1.004466221    0.113079688   37.547245137   -0.000000000   -0.000000000
    1.021952093    0.113079688   37.547245137   -0.000000000   -0.000000000
    1.039437965    0.113079688   37.547245137   -0.000000000   -0.000000000
    1.056923837    0.113079688   37.547245137   -0.000000000   -0.000000000
    1.074409709    0.113079688   37.547245137   -0.000000000   -0.000000000
    1.091895581    0.113079688   37.547245137   -0.000000000   -0.000000000
    1.109381453    0.113079688   37.547245137   -0.000000000   -0.000000000
    1.126867326    0.113079688   37.547245137   -0.000000000   -0.000000000
    1.144353198    0.113079688   37.547245137   -0.000000000   -0.000000000
    1.161839070    0.113079688   37.547245137   -0.000000000   -0.000000000
    1.179324942    0.113079688   37.547245137   -0.000000000   -0.000000000
    1.196810814    0.113079688   37.547245137   -0.000000000   -0.000000000
    1.214296686    0.113079688   37.547245137   -0.000000000   -0.000000000
    1.231782558    0.113079688   37.547245137   -0.000000000   -0.000000000
    1.249268430    0.113079688   37.547245137   -0.000000000   -0.000000000
    1.266754302    0.113079688   37.547245137   -0.000000000   -0.000000000
    1.284240174    0.113079688   37.547245137   -0.000000000   -0.000000000
    1.301726047    0.113079688   37.547245137   -0.000000000   -0.000000000
    1.319211919    0.113079688   37.547245137   -0.000000000   -0.000000000
    1.336697791    0.113079688   37.547245137   -0.000000000   -0.000000000
    1.354183663    0.113079688   37.547245137   -0.000000000   -0.000000000
    1.371669535    0.113079688   37.547245137   -0.000000000   -0.000000000
    1.389155407    0.113079688   37.547245137   -0.000000000   -0.000000000
    1.406641279    0.113079688   37.547245137   -0.000000000   -0.000000000
    1.424127151    0.113079688   37.547245137   -0.000000000   -0.000000000
    1.441613023    0.113079688   37.547245137   -0.000000000   -0.000000000
    1.459098895    0.113079688   37.547245137   -0.000000000   -0.000000000
    1.476584767    0.113079688   37.547245137   -0.000000000   -0.000000000
    1.494070640    0.113079688   37.547245137   -0.000000000   -0.000000000
    1.511556512    0.113079688   37.547245137   -0.000000000   -0.000000000
    1.529042384    0.113079688   37.547245137   -0.000000000   -0.000000000
    1.546528256    0.113079688   37.547245137   -0.000000000   -0.000000000
    1.564014128    0.113079688   37.547245137   -0.000000000   -0.000000000
    1.581500000    0.113079688   37.547245137   -0.000000000   -0.000000000

    0.077715000    0.130565883   37.547198691   -0.003586416   -0.002757340
    0.095200872    0.130565883   37.547057506   -0.013391570   -0.011130769
    0.112686744    0.130565883   37.546613408   -0.041100760   -0.037479971
    0.130172616    0.130565883   37.545366419   -0.110300486   -0.111405745
    0.147658488    0.130565883   37.542278317   -0.259880609   -0.294409705
    0.165144360    0.130565883   37.535499986   -0.540528585   -0.695875778
    0.182630233    0.130565883   37.522356914   -0.991296533   -1.473724398
    0.200116105    0.130565883   37.499877289   -1.600172395   -2.802860933
    0.217601977    0.130565883   37.466012039   -2.269216590   -4.802557092
    0.235087849    0.130565883   37.421198604   -2.818309074   -7.443811753
    0.252573721    0.130565883   37.369285865   -3.053068493  -10.495124257
    0.270059593    0.130565883   37.316877308   -2.870092922  -13.562460362
    0.287545465    0.130565883   37.270998215   -2.330140473  -16.228584100
    0.305031337    0.130565883   37.236279291   -1.635626455  -18.220439069
    0.322517209    0.130565883   37.213285940   -1.025014278  -19.507755807
    0.340003081    0.130565883   37.199024464   -0.650845295  -20.272506123
    0.357488953    0.130565883   37.189056324   -0.524700414  -20.783446896
    0.374974826    0.130565883   37.179804806   -0.546413760  -21.259924492
    0.392460698    0.130565883   37.169933136   -0.570845802  -21.790611197
    0.409946570    0.130565883   37.160649832   -0.457447435  -22.314733254
    0.427432442    0.130565883   37.155408249   -0.093076405  -22.637573459
    0.444918314    0.130565883   37.159213933    0.579811763  -22.467802809
    0.462404186    0.130565883   37.177241646    1.511538866  -21.495520621
    0.479890058    0.130565883   37.212576779    2.514206272  -19.524046781
    0.497375930    0.130565883   37.264029124    3.307448387  -16.602166200
    0.514861802    0.130565883   37.325602263    3.642834348  -13.062328981
    0.532347674    0.130565883   37.388297925    3.438314006   -9.422365316
    0.549833547    0.130565883   37.443460236    2.817785094   -6.191763849
    0.567319419    0.130565883   37.485841139    2.018627538   -3.689151547
    0.584805291    0.130565883   37.514433474    1.270371706   -1.986765925
    0.602291163    0.130565883   37.531436916    0.705448955   -0.965584542
    0.619777035    0.130565883   37.540388718    0.346513305   -0.422910577
    0.637262907    0.130565883   37.544570026    0.150932101   -0.166857571
    0.654748779    0.130565883   37.546316877    0.057614259   -0.058707743
    0.672234651    0.130565883   37.546976700    0.017940888   -0.017390705
    0.689720523    0.130565883   37.547194911    0.003449484   -0.003480482
    0.707206395    0.130565883   37.547238280    0.000475518   -0.000520031
    0.724692267    0.130565883   37.547243994    0.000083235   -0.000090245
    0.742178140    0.130565883   37.547245047    0.000006857   -0.000007333
    0.759664012    0.130565883   37.547245137   -0.000000000   -0.000000000
    0.777149884    0.130565883   37.547245137   -0.000000000   -0.000000000
    0.794635756    0.130565883   37.547245137   -0.000000000   -0.000000000
    0.812121628    0.130565883   37.547245137   -0.000000000   -0.000000000
    0.829607500    0.130565883   37.547245137   -0.000000000   -0.000000000
    0.847093372    0.130565883   37.547245137   -0.000000000   -0.000000000
    0.864579244    0.130565883   37.547245137   -0.000000000   -0.000000000
    0.882065116    0.130565883   37.547245137   -0.000000000   -0.000000000
    0.899550988    0.130565883   37.547245137   -0.000000000   -0.000000000
    0.917036860    0.130565883   37.547245137   -0.000000000   -0.000000000
    0.934522733    0.130565883   37.547245137   -0.000000000   -0.000000000
    0.952008605    0.130565883   37.547245137   -0.000000000   -0.000000000
    0.969494477    0.130565883   37.547245137   -0.000000000   -0.000000000
    0.986980349    0.130565883   37.547245137   -0.000000000   -0.000000000
    1.004466221    0.130565883   37.547245137   -0.000000000   -0.000000000
    1.021952093    0.130565883   37.547245137   -0.000000000   -0.000000000
    1.039437965    0.130565883   37.547245137   -0.000000000   -0.000000000
    1.056923837    0.130565883   37.547245137   -0.000000000   -0.000000000
    1.074409709    0.130565883   37.547245137   -0.000000000   -0.000000000
    1.091895581    0.130565883   37.547245137   -0.000000000   -0.000000000
    1.109381453    0.130565883   37.547245137   -0.000000000   -0.000000000
    1.126867326    0.130565883   37.547245137   -0.000000000   -0.000000000
    1.144353198    0.130565883   37.547245137   -0.000000000   -0.000000000
    1.161839070    0.130565883   37.547245137   -0.000000000   -0.000000000
    1.179324942    0.130565883   37.547245137   -0.000000000   -0.000000000
    1.196810814    0.130565883   37.547245137   -0.000000000   -0.000000000
    1.214296686    0.130565883   37.547245137   -0.000000000   -0.000000000
    1.231782558    0.130565883   37.547245137   -0.000000000   -0.000000000
    1.249268430    0.130565883   37.547245137   -0.000000000   -0.000000000
    1.266754302    0.130565883   37.547245137   -0.000000000   -0.000000000
    1.284240174    0.130565883   37.547245137   -0.000000000   -0.000000000
    1.301726047    0.130565883   37.547245137   -0.000000000   -0.000000000
    1.319211919    0.130565883   37.547245137   -0.000000000   -0.000000000
    1.336697791    0.130565883   37.547245137   -0.000000000   -0.000000000
    1.354183663    0.130565883   37.547245137   -0.000000000   -0.000000000
    1.371669535    0.130565883   37.547245137   -0.000000000   -0.000000000
    1.389155407    0.130565883   37.547245137   -0.000000000   -0.000000000
    1.406641279    0.130565883   37.547245137   -0.000000000   -0.000000000
    1.424127151    0.130565883   37.547245137   -0.000000000   -0.000000000
    1.441613023    0.130565883   37.547245137   -0.000000000   -0.000000000
    1.459098895    0.130565883   37.547245137   -0.000000000   -0.000000000
    1.476584767    0.130565883   37.547245137   -0.000000000   -0.000000000
    1.494070640    0.130565883   37.547245137   -0.000000000   -0.000000000
    1.511556512    0.130565883   37.547245137   -0.000000000   -0.000000000
    1.529042384    0.130565883   37.547245137   -0.000000000   -0.000000000
    1.546528256    0.130565883   37.547245137   -0.000000000   -0.000000000
    1.564014128    0.130565883   37.547245137   -0.000000000   -0.000000000
    1.581500000    0.130565883   37.547245137   -0.000000000   -0.000000000

    0.077715000    0.148052077   37.547120674   -0.009609957   -0.006598010
    0.095200872    0.148052077   37.546742880   -0.035838259   -0.026593422
    0.112686744    0.148052077   37.545554175   -0.109986980   -0.089526458
    0.130172616    0.148052077   37.542219661   -0.294914459   -0.265873841
    0.147658488    0.148052077   37.533966475   -0.694341721   -0.702076600
    0.165144360    0.148052077   37.515865610   -1.442837886   -1.657889601
    0.182630233    0.148052077   37.480806483   -2.642822905   -3.506951887
    0.200116105    0.148052077   37.420925335   -4.259252386   -6.660304067
    0.217601977    0.148052077   37.330883576   -6.026938421  -11.392115424
    0.235087849    0.148052077   37.212039407   -7.462430434  -17.619665712
    0.252573721    0.148052077   37.074874909   -8.047794696  -24.777679212
    0.270059593    0.148052077   36.937167328   -7.512708493  -31.919213757
    0.287545465    0.148052077   36.817687289   -6.028275759  -38.052607330
    0.305031337    0.148052077   36.728655680   -4.143209453  -42.541091497
    0.322517209    0.148052077   36.671329555   -2.498432828  -45.333119484
    0.340003081    0.148052077   36.637421786   -1.501882234  -46.883422628
    0.357488953    0.148052077   36.614786368   -1.184586984  -47.850395442
    0.374974826    0.148052077   36.593558817   -1.281535713  -48.772856227
    0.392460698    0.148052077   36.569790392   -1.409838002  -49.880743129
    0.409946570    0.148052077   36.546252021   -1.197531252  -51.053424275
    0.427432442    0.148052077   36.531700670   -0.339175414  -51.854650158
    0.444918314    0.148052077   36.539190614    1.333570843  -51.612613094
    0.462404186    0.148052077   36.582590256    3.714514900  -49.591862089
    0.479890058    0.148052077   36.670706451    6.331940961  -45.294657926
    0.497375930    0.148052077   36.801382063    8.457195606  -38.776328843
    0.514861802    0.148052077   36.959787382    9.423332472  -30.752471310
    0.532347674    0.148052077   37.122797022    8.985054812  -22.393259022
    0.549833547    0.148052077   37.267635330    7.436429770  -14.883189226
    0.567319419    0.148052077   37.380027866    5.383470515   -8.992102154
    0.584805291    0.148052077   37.456687456    3.428883576   -4.928291696
    0.602291163    0.148052077   37.502866168    1.932003104   -2.449535982
    0.619777035    0.148052077   37.527567900    0.966589745   -1.104487445
    0.637262907    0.148052077   37.539341513    0.431343524   -0.452648583
    0.654748779    0.148052077   37.544389887    0.170393908   -0.167695849
    0.672234651    0.148052077   37.546360202    0.056421828   -0.054053031
    0.689720523    0.148052077   37.547044898    0.012965842   -0.013353532
    0.707206395    0.148052077   37.547205419    0.002584363   -0.002928889
    0.724692267    0.148052077   37.547235762    0.000644126   -0.000721365
    0.742178140    0.148052077   37.547243318    0.000132455   -0.000145262
    0.759664012    0.148052077   37.547245071    0.000005011   -0.000005423
    0.777149884    0.148052077   37.547245137   -0.000000000   -0.000000000
    0.794635756    0.148052077   37.547245137   -0.000000000   -0.000000000
    0.812121628    0.148052077   37.547245137   -0.000000000   -0.000000000
    0.829607500    0.148052077   37.547245137   -0.000000000   -0.000000000
    0.847093372    0.148052077   37.547245137   -0.000000000   -0.000000000
    0.864579244    0.148052077   37.547245137   -0.000000000   -0.000000000
    0.882065116    0.148052077   37.547245137   -0.000000000   -0.000000000
    0.899550988    0.148052077   37.547245137   -0.000000000   -0.000000000
    0.917036860    0.148052077   37.547245137   -0.000000000   -0.000000000
    0.934522733    0.148052077   37.547245137   -0.000000000   -0.000000000
    0.952008605    0.148052077   37.547245137   -0.000000000   -0.000000000
    0.969494477    0.148052077   37.547245137   -0.000000000   -0.000000000
    0.986980349    0.148052077   37.547245137   -0.000000000   -0.000000000
    1.004466221    0.148052077   37.547245137   -0.000000000   -0.000000000
    1.021952093    0.148052077   37.547245137   -0.000000000   -0.000000000
    1.039437965    0.148052077   37.547245137   -0.000000000   -0.000000000
    1.056923837    0.148052077   37.547245137   -0.000000000   -0.000000000
    1.074409709    0.148052077   37.547245137   -0.000000000   -0.000000000
    1.091895581    0.148052077   37.547245137   -0.000000000   -0.000000000
    1.109381453    0.148052077   37.547245137   -0.000000000   -0.000000000
    1.126867326    0.148052077   37.547245137   -0.000000000   -0.000000000
    1.144353198    0.148052077   37.547245137   -0.000000000   -0.000000000
    1.161839070    0.148052077   37.547245137   -0.000000000   -0.000000000
    1.179324942    0.148052077   37.547245137   -0.000000000   -0.000000000
    1.196810814    0.148052077   37.547245137   -0.000000000   -0.000000000
    1.214296686    0.148052077   37.547245137   -0.000000000   -0.000000000
    1.231782558    0.148052077   37.547245137   -0.000000000   -0.000000000
    1.249268430    0.148052077   37.547245137   -0.000000000   -0.000000000
    1.266754302    0.148052077   37.547245137   -0.000000000   -0.000000000
    1.284240174    0.148052077   37.547245137   -0.000000000   -0.000000000
    1.301726047    0.148052077   37.547245137   -0.000000000   -0.000000000
    1.319211919    0.148052077   37.547245137   -0.000000000   -0.000000000
    1.336697791    0.148052077   37.547245137   -0.000000000   -0.000000000
    1.354183663    0.148052077   37.547245137   -0.000000000   -0.000000000
    1.371669535    0.148052077   37.547245137   -0.000000000   -0.000000000
    1.389155407    0.148052077   37.547245137   -0.000000000   -0.000000000
    1.406641279    0.148052077   37.547245137   -0.000000000   -0.000000000
    1.424127151    0.148052077   37.547245137   -0.000000000   -0.000000000
    1.441613023    0.148052077   37.547245137   -0.000000000   -0.000000000
    1.459098895    0.148052077   37.547245137   -0.000000000   -0.000000000
    1.476584767    0.148052077   37.547245137   -0.000000000   -0.000000000
    1.494070640    0.148052077   37.547245137   -0.000000000   -0.000000000
    1.511556512    0.148052077   37.547245137   -0.000000000   -0.000000000
    1.529042384    0.148052077   37.547245137   -0.000000000   -0.000000000
    1.546528256    0.148052077   37.547245137   -0.000000000   -0.000000000
    1.564014128    0.148052077   37.547245137   -0.000000000   -0.000000000
    1.581500000    0.148052077   37.547245137   -0.000000000   -0.000000000

    0.077715000    0.165538271   37.546947356   -0.022991192   -0.013899607
    0.095200872    0.165538271   37.546045000   -0.085614173   -0.055923363
    0.112686744    0.165538271   37.543205274   -0.262691470   -0.188193923
    0.130172616    0.165538271   37.535247827   -0.703677343   -0.558337004
    0.147658488    0.165538271   37.515565619   -1.655279419   -1.473042462
    0.165144360    0.165538271   37.472440472   -3.435877235   -3.474607441
    0.182630233    0.165538271   37.389019813   -6.284273931   -7.339680967
    0.200116105    0.165538271   37.246771422  -10.108687187  -13.915655193
    0.217601977    0.165538271   37.033347433  -14.267360540  -23.752424765
    0.235087849    0.165538271   36.752505876  -17.602271610  -36.643168865
    0.252573721    0.165538271   36.429766203  -18.883721921  -51.370055950
    0.270059593    0.165538271   36.107838603  -17.485076721  -65.930032979
    0.287545465    0.165538271   35.831409976  -13.839521263  -78.253446626
    0.305031337    0.165538271   35.629122222   -9.277027249  -87.043180687
    0.322517209    0.165538271   35.503210444   -5.334446987  -92.244953302
    0.340003081    0.165538271   35.433104794   -2.981859910  -94.865097633
    0.357488953    0.165538271   35.389114580   -2.288524304  -96.325659068
    0.374974826    0.165538271   35.347020978   -2.624658963  -97.789101429
    0.392460698    0.165538271   35.296597912   -3.087425748  -99.772486118
    0.409946570    0.165538271   35.243446742   -2.800203584 -102.069725967
    0.427432442    0.165538271   35.207356529   -1.031717864 -103.823887672
    0.444918314    0.165538271   35.218633887    2.649300428 -103.677886654
    0.462404186    0.165538271   35.310325312    8.050966210 -100.103710524
    0.479890058    0.165538271   35.504660969   14.124345722  -92.002580091
    0.497375930    0.165538271   35.798929720   19.188531292  -79.360639602
    0.514861802    0.165538271   36.160749116   21.653398867  -63.505525728
    0.532347674    0.165538271   36.537397076   20.874581605  -46.738756950
    0.549833547    0.165538271   36.875627583   17.461358693  -31.465297019
    0.567319419    0.165538271   37.140921064   12.784094102  -19.313292918
    0.584805291    0.165538271   37.324009739    8.248117497  -10.796966428
    0.602291163    0.165538271   37.435831610    4.720221767   -5.503542097
    0.619777035    0.165538271   37.496671261    2.408175364   -2.563052435
    0.637262907    0.165538271   37.526299446    1.102470134   -1.094889757
    0.654748779    0.165538271   37.539358186    0.451205254   -0.428255566
    0.672234651    0.165538271   37.544632940    0.158607903   -0.149705675
    0.689720523    0.165538271   37.546559092    0.042130306   -0.043442762
    0.707206395    0.165538271   37.547077224    0.010414311   -0.011751193
    0.724692267    0.165538271   37.547199233    0.003018095   -0.003354073
    0.742178140    0.165538271   37.547234168    0.000765883   -0.000832372
    0.759664012    0.165538271   37.547243799    0.000095566   -0.000106902
    0.777149884    0.165538271   37.547244998    0.000010449   -0.000011550
    0.794635756    0.165538271   37.547245137   -0.000000000   -0.000000000
    0.812121628    0.165538271   37.547245137   -0.000000000   -0.000000000
    0.829607500    0.165538271   37.547245137   -0.000000000   -0.000000000
    0.847093372    0.165538271   37.547245137   -0.000000000   -0.000000000
    0.864579244    0.165538271   37.547245137   -0.000000000   -0.000000000
    0.882065116    0.165538271   37.547245137   -0.000000000   -0.000000000
    0.899550988    0.165538271   37.547245137   -0.000000000   -0.000000000
    0.917036860    0.165538271   37.547245137   -0.000000000   -0.000000000
    0.934522733    0.165538271   37.547245137   -0.000000000   -0.000000000
    0.952008605    0.165538271   37.547245137   -0.000000000   -0.000000000
    0.969494477    0.165538271   37.547245137   -0.000000000   -0.000000000
    0.986980349    0.165538271   37.547245137   -0.000000000   -0.000000000
    1.004466221    0.165538271   37.547245137   -0.000000000   -0.000000000
    1.021952093    0.165538271   37.547245137   -0.000000000   -0.000000000
    1.039437965    0.165538271   37.547245137   -0.000000000   -0.000000000
    1.056923837    0.165538271   37.547245137   -0.000000000   -0.000000000
    1.074409709    0.165538271   37.547245137   -0.000000000   -0.000000000
    1.091895581    0.165538271   37.547245137   -0.000000000   -0.000000000
    1.109381453    0.165538271   37.547245137   -0.000000000   -0.000000000
    1.126867326    0.165538271   37.547245137   -0.000000000   -0.000000000
    1.144353198    0.165538271   37.547245137   -0.000000000   -0.000000000
    1.161839070    0.165538271   37.547245137   -0.000000000   -0.000000000
    1.179324942    0.165538271   37.547245137   -0.000000000   -0.000000000
    1.196810814    0.165538271   37.547245137   -0.000000000   -0.000000000
    1.214296686    0.165538271   37.547245137   -0.000000000   -0.000000000
    1.231782558    0.165538271   37.547245137   -0.000000000   -0.000000000
    1.249268430    0.165538271   37.547245137   -0.000000000   -0.000000000
    1.266754302    0.165538271   37.547245137   -0.000000000   -0.000000000
    1.284240174    0.165538271   37.547245137   -0.000000000   -0.000000000
    1.301726047    0.165538271   37.547245137   -0.000000000   -0.000000000
    1.319211919    0.165538271   37.547245137   -0.000000000   -0.000000000
    1.336697791    0.165538271   37.547245137   -0.000000000   -0.000000000
    1.354183663    0.165538271   37.547245137   -0.000000000   -0.000000000
    1.371669535    0.165538271   37.547245137   -0.000000000   -0.000000000
    1.389155407    0.165538271   37.547245137   -0.000000000   -0.000000000
    1.406641279    0.165538271   37.547245137   -0.000000000   -0.000000000
    1.424127151    0.165538271   37.547245137   -0.000000000   -0.000000000
    1.441613023    0.165538271   37.547245137   -0.000000000   -0.000000000
    1.459098895    0.165538271   37.547245137   -0.000000000   -0.000000000
    1.476584767    0.165538271   37.547245137   -0.000000000   -0.000000000
    1.494070640    0.165538271   37.547245137   -0.000000000   -0.000000000
    1.511556512    0.165538271   37.547245137   -0.000000000   -0.000000000
    1.529042384    0.165538271   37.547245137   -0.000000000   -0.000000000
    1.546528256    0.165538271   37.547245137   -0.000000000   -0.000000000
    1.564014128    0.165538271   37.547245137   -0.000000000   -0.000000000
    1.581500000    0.165538271   37.547245137   -0.000000000   -0.000000000

    0.077715000    0.183024465   37.546607213   -0.049255615   -0.025789039
    0.095200872    0.183024465   37.544678113   -0.183083969   -0.103531757
    0.112686744    0.183024465   37.538606914   -0.561516618   -0.348193973
    0.130172616    0.183024465   37.521613936   -1.502423641   -1.031833567
    0.147658488    0.183024465   37.479616835   -3.530454431   -2.719318391
    0.165144360    0.183024465   37.387707232   -7.318274912   -6.405567685
    0.182630233    0.183024465   37.210198719  -13.361241939  -13.507541076
    0.200116105    0.183024465   36.908127879  -21.442038720  -25.554678677
    0.217601977    0.183024465   36.456146638  -30.167433513  -43.503281249
    0.235087849    0.183024465   35.863607162  -37.054926216  -66.894915524
    0.252573721    0.183024465   35.186261454  -39.498058181  -93.409765568
    0.270059593    0.183024465   34.515937027  -36.210913201 -119.317703784
    0.287545465    0.183024465   33.947588827  -28.186550734 -140.832487076
    0.305031337    0.183024465   33.540797398  -18.318262569 -155.660902810
    0.322517209    0.183024465   33.298170582   -9.901161832 -163.836828365
    0.340003081    0.183024465   33.173707075   -4.985382856 -167.340285407
    0.357488953    0.183024465   33.102417893   -3.689661605 -168.878782494
    0.374974826    0.183024465   33.031361311   -4.660466817 -170.646012979
    0.392460698    0.183024465   32.937362574   -5.990778814 -173.640382951
    0.409946570    0.183024465   32.830518779   -5.843636600 -177.553936783
    0.427432442    0.183024465   32.750725460   -2.672780773 -180.916253272
    0.444918314    0.183024465   32.760538692    4.487212321 -181.343872940
    0.462404186    0.183024465   32.929851110   15.353612429 -176.079807033
    0.479890058    0.183024465   33.308257966   27.867137242 -163.021166734
    0.497375930    0.183024465   33.895149644   38.593969592 -141.897571949
    0.514861802    0.183024465   34.628346376   44.171824803 -114.796069198
    0.532347674    0.183024465   35.401455204   43.109828676  -85.615072852
    0.549833547    0.183024465   36.104038198   36.497782140  -58.583459089
    0.567319419    0.183024465   36.661914942   27.071300780  -36.697189128
    0.584805291    0.183024465   37.052245479   17.733178606  -21.050920642
    0.602291163    0.183024465   37.294589615   10.339600718  -11.088366541
    0.619777035    0.183024465   37.429182389    5.402372512   -5.383789847
    0.637262907    0.183024465   37.496479550    2.551755776   -2.423139875
    0.654748779    0.183024465   37.527163381    1.089820036   -1.011731176
    0.672234651    0.183024465   37.540090853    0.409733094   -0.386353535
    0.689720523    0.183024465   37.545089869    0.125010208   -0.129494158
    0.707206395    0.183024465   37.546624399    0.036732593   -0.041055843
    0.724692267    0.183024465   37.547056337    0.011899112   -0.013055788
    0.742178140    0.183024465   37.547193854    0.003443453   -0.003690959
    0.759664012    0.183024465   37.547236023    0.000629550   -0.000696653
    0.777149884    0.183024465   37.547243495    0.000120194   -0.000130155
    0.794635756    0.183024465   37.547245099    0.000002866   -0.000003140
    0.812121628    0.183024465   37.547245137   -0.000000000   -0.000000000
    0.829607500    0.183024465   37.547245137   -0.000000000   -0.000000000
    0.847093372    0.183024465   37.547245137   -0.000000000   -0.000000000
    0.864579244    0.183024465   37.547245137   -0.000000000   -0.000000000
    0.882065116    0.183024465   37.547245137   -0.000000000   -0.000000000
    0.899550988    0.183024465   37.547245137   -0.000000000   -0.000000000
    0.917036860    0.183024465   37.547245137   -0.000000000   -0.000000000
    0.934522733    0.183024465   37.547245137   -0.000000000   -0.000000000
    0.952008605    0.183024465   37.547245137   -0.000000000   -0.000000000
    0.969494477    0.183024465   37.547245137   -0.000000000   -0.000000000
    0.986980349    0.183024465   37.547245137   -0.000000000   -0.000000000
    1.004466221    0.183024465   37.547245137   -0.000000000   -0.000000000
    1.021952093    0.183024465   37.547245137   -0.000000000   -0.000000000
    1.039437965    0.183024465   37.547245137   -0.000000000   -0.000000000
    1.056923837    0.183024465   37.547245137   -0.000000000   -0.000000000
    1.074409709    0.183024465   37.547245137   -0.000000000   -0.000000000
    1.091895581    0.183024465   37.547245137   -0.000000000   -0.000000000
    1.109381453    0.183024465   37.547245137   -0.000000000   -0.000000000
    1.126867326    0.183024465   37.547245137   -0.000000000   -0.000000000
    1.144353198    0.183024465   37.547245137   -0.000000000   -0.000000000
    1.161839070    0.183024465   37.547245137   -0.000000000   -0.000000000
    1.179324942    0.183024465   37.547245137   -0.000000000   -0.000000000
    1.196810814    0.183024465   37.547245137   -0.000000000   -0.000000000
    1.214296686    0.183024465   37.547245137   -0.000000000   -0.000000000
    1.231782558    0.183024465   37.547245137   -0.000000000   -0.000000000
    1.249268430    0.183024465   37.547245137   -0.000000000   -0.000000000
    1.266754302    0.183024465   37.547245137   -0.000000000   -0.000000000
    1.284240174    0.183024465   37.547245137   -0.000000000   -0.000000000
    1.301726047    0.183024465   37.547245137   -0.000000000   -0.000000000
    1.319211919    0.183024465   37.547245137   -0.000000000   -0.000000000
    1.336697791    0.183024465   37.547245137   -0.000000000   -0.000000000
    1.354183663    0.183024465   37.547245137   -0.000000000   -0.000000000
    1.371669535    0.183024465   37.547245137   -0.000000000   -0.000000000
    1.389155407    0.183024465   37.547245137   -0.000000000   -0.000000000
    1.406641279    0.183024465   37.547245137   -0.000000000   -0.000000000
    1.424127151    0.183024465   37.547245137   -0.000000000   -0.000000000
    1.441613023    0.183024465   37.547245137   -0.000000000   -0.000000000
    1.459098895    0.183024465   37.547245137   -0.000000000   -0.000000000
    1.476584767    0.183024465   37.547245137   -0.000000000   -0.000000000
    1.494070640    0.183024465   37.547245137   -0.000000000   -0.000000000
    1.511556512    0.183024465   37.547245137   -0.000000000   -0.000000000
    1.529042384    0.183024465   37.547245137   -0.000000000   -0.000000000
    1.546528256    0.183024465   37.547245137   -0.000000000   -0.000000000
    1.564014128    0.183024465   37.547245137   -0.000000000   -0.000000000
    1.581500000    0.183024465   37.547245137   -0.000000000   -0.000000000

    0.077715000    0.200510659   37.546018792   -0.094703732   -0.042075709
    0.095200872    0.200510659   37.542319346   -0.351251857   -0.168456075
    0.112686744    0.200510659   37.530677985   -1.076546910   -0.566013224
    0.130172616    0.200510659   37.498134869   -2.876676126   -1.675024553
    0.147658488    0.200510659   37.417783627   -6.751228502   -4.408573908
    0.165144360    0.200510659   37.242187418  -13.971732369  -10.366986841
    0.182630233    0.200510659   36.903696070  -25.453282176  -21.813094327
    0.200116105    0.200510659   36.329102848  -40.730431690  -41.154437450
    0.217601977    0.200510659   35.472211426  -57.083280272  -69.820108955
    0.235087849    0.200510659   34.353954219  -69.738510310 -106.910077126
    0.252573721    0.200510659   33.083886039  -73.755267019 -148.520094564
    0.270059593    0.200510659   31.839066017  -66.798932915 -188.546114172
    0.287545465    0.200510659   30.799898066  -50.933811296 -220.937145762
    0.305031337    0.200510659   30.076431586  -31.822275371 -242.203406590
    0.322517209    0.200510659   29.668370890  -15.793704569 -252.690642763
    0.340003081    0.200510659   29.482844935   -6.702074941 -255.860650056
    0.357488953    0.200510659   29.392210347   -4.678483931 -256.250483642
    0.374974826    0.200510659   29.293232842   -7.084291518 -257.469794953
    0.392460698    0.200510659   29.139781559  -10.302773408 -261.166778126
    0.409946570    0.200510659   28.948265541  -10.906779234 -266.930012395
    0.427432442    0.200510659   28.790598779   -6.007581126 -272.563567771
    0.444918314    0.200510659   28.781697666    6.287117317 -274.452516267
    0.462404186    0.200510659   29.052851799   25.665274528 -268.308423086
    0.479890058    0.200510659   29.701987533   48.561097972 -250.662279106
    0.497375930    0.200510659   30.737659517   68.766781220 -220.676142044
    0.514861802    0.200510659   32.055259921   79.979760542 -181.055368442
    0.532347674    0.200510659   33.464998976   79.158820246 -137.404341192
    0.549833547    0.200510659   34.763822742   67.961832414  -96.089468927
    0.567319419    0.200510659   35.810121908   51.196623639  -61.865152507
    0.584805291    0.200510659   36.554421077   34.164314760  -36.739663593
    0.602291163    0.200510659   37.026008703   20.388530575  -20.210289235
    0.619777035    0.200510659   37.294749954   10.976517419  -10.349666732
    0.637262907    0.200510659   37.433648138    5.389902588   -4.962636760
    0.654748779    0.200510659   37.499691704    2.422554469   -2.230182371
    0.672234651    0.200510659   37.528964169    0.980679071   -0.930797296
    0.689720523    0.200510659   37.541030535    0.340388476   -0.352148114
    0.707206395    0.200510659   37.545216204    0.114925541   -0.125716914
    0.724692267    0.200510659   37.546576081    0.040557779   -0.043394235
    0.742178140    0.200510659   37.547046215    0.012884216   -0.013455058
    0.759664012    0.200510659   37.547202181    0.002872192   -0.003098991
    0.777149884    0.200510659   37.547235735    0.000667182   -0.000704326
    0.794635756    0.200510659   37.547244225    0.000066325   -0.000072151
    0.812121628    0.200510659   37.547245094    0.000003268   -0.000003588
    0.829607500    0.200510659   37.547245137   -0.000000000   -0.000000000
    0.847093372    0.200510659   37.547245137   -0.000000000   -0.000000000
    0.864579244    0.200510659   37.547245137   -0.000000000   -0.000000000
    0.882065116    0.200510659   37.547245137   -0.000000000   -0.000000000
    0.899550988    0.200510659   37.547245137   -0.000000000   -0.000000000
    0.917036860    0.200510659   37.547245137   -0.000000000   -0.000000000
    0.934522733    0.200510659   37.547245137   -0.000000000   -0.000000000
    0.952008605    0.200510659   37.547245137   -0.000000000   -0.000000000
    0.969494477    0.200510659   37.547245137   -0.000000000   -0.000000000
    0.986980349    0.200510659   37.547245137   -0.000000000   -0.000000000
    1.004466221    0.200510659   37.547245137   -0.000000000   -0.000000000
    1.021952093    0.200510659   37.547245137   -0.000000000   -0.000000000
    1.039437965    0.200510659   37.547245137   -0.000000000   -0.000000000
    1.056923837    0.200510659   37.547245137   -0.000000000   -0.000000000
    1.074409709    0.200510659   37.547245137   -0.000000000   -0.000000000
    1.091895581    0.200510659   37.547245137   -0.000000000   -0.000000000
    1.109381453    0.200510659   37.547245137   -0.000000000   -0.000000000
    1.126867326    0.200510659   37.547245137   -0.000000000   -0.000000000
    1.144353198    0.200510659   37.547245137   -0.000000000   -0.000000000
    1.161839070    0.200510659   37.547245137   -0.000000000   -0.000000000
    1.179324942    0.200510659   37.547245137   -0.000000000   -0.000000000
    1.196810814    0.200510659   37.547245137   -0.000000000   -0.000000000
    1.214296686    0.200510659   37.547245137   -0.000000000   -0.000000000
    1.231782558    0.200510659   37.547245137   -0.000000000   -0.000000000
    1.249268430    0.200510659   37.547245137   -0.000000000   -0.000000000
    1.266754302    0.200510659   37.547245137   -0.000000000   -0.000000000
    1.284240174    0.200510659   37.547245137   -0.000000000   -0.000000000
    1.301726047    0.200510659   37.547245137   -0.000000000   -0.000000000
    1.319211919    0.200510659   37.547245137   -0.000000000   -0.000000000
    1.336697791    0.200510659   37.547245137   -0.000000000   -0.000000000
    1.354183663    0.200510659   37.547245137   -0.000000000   -0.000000000
    1.371669535    0.200510659   37.547245137   -0.000000000   -0.000000000
    1.389155407    0.200510659   37.547245137   -0.000000000   -0.000000000
    1.406641279    0.200510659   37.547245137   -0.000000000   -0.000000000
    1.424127151    0.200510659   37.547245137   -0.000000000   -0.000000000
    1.441613023    0.200510659   37.547245137   -0.000000000   -0.000000000
    1.459098895    0.200510659   37.547245137   -0.000000000   -0.000000000
    1.476584767    0.200510659   37.547245137   -0.000000000   -0.000000000
    1.494070640    0.200510659   37.547245137   -0.000000000   -0.000000000
    1.511556512    0.200510659   37.547245137   -0.000000000   -0.000000000
    1.529042384    0.200510659   37.547245137   -0.000000000   -0.000000000
    1.546528256    0.200510659   37.547245137   -0.000000000   -0.000000000
    1.564014128    0.200510659   37.547245137   -0.000000000   -0.000000000
    1.581500000    0.200510659   37.547245137   -0.000000000   -0.000000000

    0.077715000    0.217996853   37.545124051   -0.163848384   -0.060189644
    0.095200872    0.217996853   37.538743248   -0.606195611   -0.240177641
    0.112686744    0.217996853   37.518670309   -1.856161749   -0.805915808
    0.130172616    0.217996853   37.462629139   -4.952659537   -2.381196016
    0.147658488    0.217996853   37.324410509  -11.606557059   -6.257227283
    0.165144360    0.217996853   37.022853768  -23.973852136  -14.682939558
    0.182630233    0.217996853   36.442849796  -43.562608877  -30.808539768
    0.200116105    0.217996853   35.461190188  -69.470696982  -57.920767487
    0.217601977    0.217996853   34.003082972  -96.909225361  -97.827671280
    0.235087849    0.217996853   32.110684033 -117.622250038 -148.967279841
    0.252573721    0.217996853   29.978195116 -123.212001641 -205.541302088
    0.270059593    0.217996853   27.912669335 -109.930534173 -258.794348903
    0.287545465    0.217996853   26.221326747  -81.674438953 -300.318405717
    0.305031337    0.217996853   25.084801348  -48.442963228 -325.602917609
    0.322517209    0.217996853   24.491303467  -21.158255355 -335.691151946
    0.340003081    0.217996853   24.271138915   -6.274211427 -335.957614933
    0.357488953    0.217996853   24.198715940   -3.772927087 -333.080914915
    0.374974826    0.217996853   24.094036134   -8.970993996 -332.215415072
    0.392460698    0.217996853   23.876252387  -15.689159101 -335.662193805
    0.409946570    0.217996853   23.569905997  -18.225699993 -342.901471416
    0.427432442    0.217996853   23.291265501  -11.816147832 -351.092694640
    0.444918314    0.217996853   23.228380173    6.784084421 -355.558464774
    0.462404186    0.217996853   23.600299130   37.393661733 -350.629372736
    0.479890058    0.217996853   24.578188743   74.575628344 -331.435007667
    0.497375930    0.217996853   26.192700857  108.413410676 -296.237033380
    0.514861802    0.217996853   28.290546769  128.447504185 -247.753982518
    0.532347674    0.217996853   30.573169063  129.210751092 -192.628191971
    0.549833547    0.217996853   32.710215077  112.788317025 -138.882999481
    0.567319419    0.217996853   34.461884266   86.587486246  -92.911777976
    0.584805291    0.217996853   35.733780733   59.138320414  -57.862627748
    0.602291163    0.217996853   36.560610089   36.351487108  -33.709051627
    0.619777035    0.217996853   37.047526405   20.330054851  -18.454200490
    0.637262907    0.217996853   37.309974662   10.477581249   -9.529750050
    0.654748779    0.217996853   37.441395434    5.003958007   -4.637294768
    0.672234651    0.217996853   37.503253765    2.194660198   -2.111087908
    0.689720523    0.217996853   37.530603743    0.858317823   -0.885392720
    0.707206395    0.217996853   37.541221164    0.325640006   -0.348290671
    0.724692267    0.217996853   37.545110526    0.123890921   -0.129567377
    0.742178140    0.217996853   37.546556929    0.042718007   -0.043745716
    0.759664012    0.217996853   37.547071866    0.011109781   -0.011811151
    0.777149884    0.217996853   37.547201171    0.002986201   -0.003129539
    0.794635756    0.217996853   37.547238195    0.000479793   -0.000528917
    0.812121628    0.217996853   37.547244039    0.000079138   -0.000087253
    0.829607500    0.217996853   37.547245051    0.000006537   -0.000007078
    0.847093372    0.217996853   37.547245137   -0.000000000   -0.000000000
    0.864579244    0.217996853   37.547245137   -0.000000000   -0.000000000
    0.882065116    0.217996853   37.547245137   -0.000000000   -0.000000000
    0.899550988    0.217996853   37.547245137   -0.000000000   -0.000000000
    0.917036860    0.217996853   37.547245137   -0.000000000   -0.000000000
    0.934522733    0.217996853   37.547245137   -0.000000000   -0.000000000
    0.952008605    0.217996853   37.547245137   -0.000000000   -0.000000000
    0.969494477    0.217996853   37.547245137   -0.000000000   -0.000000000
    0.986980349    0.217996853   37.547245137   -0.000000000   -0.000000000
    1.004466221    0.217996853   37.547245137   -0.000000000   -0.000000000
    1.021952093    0.217996853   37.547245137   -0.000000000   -0.000000000
    1.039437965    0.217996853   37.547245137   -0.000000000   -0.000000000
    1.056923837    0.217996853   37.547245137   -0.000000000   -0.000000000
    1.074409709    0.217996853   37.547245137   -0.000000000   -0.000000000
    1.091895581    0.217996853   37.547245137   -0.000000000   -0.000000000
    1.109381453    0.217996853   37.547245137   -0.000000000   -0.000000000
    1.126867326    0.217996853   37.547245137   -0.000000000   -0.000000000
    1.144353198    0.217996853   37.547245137   -0.000000000   -0.000000000
    1.161839070    0.217996853   37.547245137   -0.000000000   -0.000000000
    1.179324942    0.217996853   37.547245137   -0.000000000   -0.000000000
    1.196810814    0.217996853   37.547245137   -0.000000000   -0.000000000
    1.214296686    0.217996853   37.547245137   -0.000000000   -0.000000000
    1.231782558    0.217996853   37.547245137   -0.000000000   -0.000000000
    1.249268430    0.217996853   37.547245137   -0.000000000   -0.000000000
    1.266754302    0.217996853   37.547245137   -0.000000000   -0.000000000
    1.284240174    0.217996853   37.547245137   -0.000000000   -0.000000000
    1.301726047    0.217996853   37.547245137   -0.000000000   -0.000000000
    1.319211919    0.217996853   37.547245137   -0.000000000   -0.000000000
    1.336697791    0.217996853   37.547245137   -0.000000000   -0.000000000
    1.354183663    0.217996853   37.547245137   -0.000000000   -0.000000000
    1.371669535    0.217996853   37.547245137   -0.000000000   -0.000000000
    1.389155407    0.217996853   37.547245137   -0.000000000   -0.000000000
    1.406641279    0.217996853   37.547245137   -0.000000000   -0.000000000
    1.424127151    0.217996853   37.547245137   -0.000000000   -0.000000000
    1.441613023    0.217996853   37.547245137   -0.000000000   -0.000000000
    1.459098895    0.217996853   37.547245137   -0.000000000   -0.000000000
    1.476584767    0.217996853   37.547245137   -0.000000000   -0.000000000
    1.494070640    0.217996853   37.547245137   -0.000000000   -0.000000000
    1.511556512    0.217996853   37.547245137   -0.000000000   -0.000000000
    1.529042384    0.217996853   37.547245137   -0.000000000   -0.000000000
    1.546528256    0.217996853   37.547245137   -0.000000000   -0.000000000
    1.564014128    0.217996853   37.547245137   -0.000000000   -0.000000000
    1.581500000    0.217996853   37.547245137   -0.000000000   -0.000000000

    0.077715000    0.235483048   37.543930580   -0.256156792   -0.075311099
    0.095200872    0.235483048   37.533991149   -0.945003323   -0.299220683
    0.112686744    0.235483048   37.502740487   -2.889888333   -1.001987841
    0.130172616    0.235483048   37.415608624   -7.698298142   -2.954695561
    0.147658488    0.235483048   37.200977436  -18.011003797   -7.748390305
    0.165144360    0.235483048   36.733612133  -37.118958306  -18.131308465
    0.182630233    0.235483048   35.837054740  -67.243626487  -37.903798648
    0.200116105    0.235483048   34.324950868 -106.798005642  -70.921389181
    0.217601977    0.235483048   32.089694431 -148.145268251 -119.060835145
    0.235087849    0.235483048   29.207917971 -178.389152089 -179.922774523
    0.252573721    0.235483048   25.991455913 -184.688670473 -245.915042571
    0.270059593    0.235483048   22.921097103 -161.734412644 -306.068702825
    0.287545465    0.235483048   20.467326052 -116.226148760 -350.306907447
    0.305031337    0.235483048   18.893731972  -64.162694925 -373.815526857
    0.322517209    0.235483048   18.160590371  -22.536794449 -378.825808502
    0.340003081    0.235483048   17.986258163   -0.988062376 -372.746309911
    0.357488953    0.235483048   18.010677174    1.032335287 -364.185375635
    0.374974826    0.235483048   17.952482873   -8.870827453 -359.470387254
    0.392460698    0.235483048   17.686877301  -21.146691891 -361.246041200
    0.409946570    0.235483048   17.248790500  -27.322180889 -368.829074235
    0.427432442    0.235483048   16.807615631  -20.474902525 -379.056231486
    0.444918314    0.235483048   16.637797695    4.245169819 -386.882030176
    0.462404186    0.235483048   17.063888556   47.018947397 -386.113308470
    0.479890058    0.235483048   18.350670152  100.563387394 -371.073703114
    0.497375930    0.235483048   20.568181722  150.914922790 -339.010314174
    0.514861802    0.235483048   23.522685174  182.738158064 -291.645078396
    0.532347674    0.235483048   26.801623710  187.385849652 -235.034931474
    0.549833547    0.235483048   29.930887828  166.889114672 -177.233346574
    0.567319419    0.235483048   32.551203323  131.183808939 -125.260963689
    0.584805291    0.235483048   34.503888953   92.294679099  -83.253714595
    0.602291163    0.235483048   35.815912483   58.933121408  -52.216889595
    0.619777035    0.235483048   36.621857711   34.594149798  -30.959298138
    0.637262907    0.235483048   37.079801667   18.919114544  -17.350204250
    0.654748779    0.235483048   37.323899996    9.692303690   -9.157844450
    0.672234651    0.235483048   37.446978355    4.624016724   -4.524761339
    0.689720523    0.235483048   37.505592351    2.015731856   -2.072701445
    0.707206395    0.235483048   37.530785348    0.844932640   -0.886270076
    0.724692267    0.235483048   37.541003891    0.344676493   -0.354490457
    0.742178140    0.235483048   37.545072116    0.128325686   -0.130010754
    0.759664012    0.235483048   37.546620073    0.038164913   -0.040312391
    0.777149884    0.235483048   37.547066086    0.011557923   -0.012129799
    0.794635756    0.235483048   37.547207525    0.002470156   -0.002745191
    0.812121628    0.235483048   37.547236840    0.000571866   -0.000631795
    0.829607500    0.235483048   37.547243624    0.000110624   -0.000119307
    0.847093372    0.235483048   37.547245068    0.000005222   -0.000005686
    0.864579244    0.235483048   37.547245137   -0.000000000   -0.000000000
    0.882065116    0.235483048   37.547245137   -0.000000000   -0.000000000
    0.899550988    0.235483048   37.547245137   -0.000000000   -0.000000000
    0.917036860    0.235483048   37.547245137   -0.000000000   -0.000000000
    0.934522733    0.235483048   37.547245137   -0.000000000   -0.000000000
    0.952008605    0.235483048   37.547245137   -0.000000000   -0.000000000
    0.969494477    0.235483048   37.547245137   -0.000000000   -0.000000000
    0.986980349    0.235483048   37.547245137   -0.000000000   -0.000000000
    1.004466221    0.235483048   37.547245137   -0.000000000   -0.000000000
    1.021952093    0.235483048   37.547245137   -0.000000000   -0.000000000
    1.039437965    0.235483048   37.547245137   -0.000000000   -0.000000000
    1.056923837    0.235483048   37.547245137   -0.000000000   -0.000000000
    1.074409709    0.235483048   37.547245137   -0.000000000   -0.000000000
    1.091895581    0.235483048   37.547245137   -0.000000000   -0.000000000
    1.109381453    0.235483048   37.547245137   -0.000000000   -0.000000000
    1.126867326    0.235483048   37.547245137   -0.000000000   -0.000000000
    1.144353198    0.235483048   37.547245137   -0.000000000   -0.000000000
    1.161839070    0.235483048   37.547245137   -0.000000000   -0.000000000
    1.179324942    0.235483048   37.547245137   -0.000000000   -0.000000000
    1.196810814    0.235483048   37.547245137   -0.000000000   -0.000000000
    1.214296686    0.235483048   37.547245137   -0.000000000   -0.000000000
    1.231782558    0.235483048   37.547245137   -0.000000000   -0.000000000
    1.249268430    0.235483048   37.547245137   -0.000000000   -0.000000000
    1.266754302    0.235483048   37.547245137   -0.000000000   -0.000000000
    1.284240174    0.235483048   37.547245137   -0.000000000   -0.000000000
    1.301726047    0.235483048   37.547245137   -0.000000000   -0.000000000
    1.319211919    0.235483048   37.547245137   -0.000000000   -0.000000000
    1.336697791    0.235483048   37.547245137   -0.000000000   -0.000000000
    1.354183663    0.235483048   37.547245137   -0.000000000   -0.000000000
    1.371669535    0.235483048   37.547245137   -0.000000000   -0.000000000
    1.389155407    0.235483048   37.547245137   -0.000000000   -0.000000000
    1.406641279    0.235483048   37.547245137   -0.000000000   -0.000000000
    1.424127151    0.235483048   37.547245137   -0.000000000   -0.000000000
    1.441613023    0.235483048   37.547245137   -0.000000000   -0.000000000
    1.459098895    0.235483048   37.547245137   -0.000000000   -0.000000000
    1.476584767    0.235483048   37.547245137   -0.000000000   -0.000000000
    1.494070640    0.235483048   37.547245137   -0.000000000   -0.000000000
    1.511556512    0.235483048   37.547245137   -0.000000000   -0.000000000
    1.529042384    0.235483048   37.547245137   -0.000000000   -0.000000000
    1.546528256    0.235483048   37.547245137   -0.000000000   -0.000000000
    1.564014128    0.235483048   37.547245137   -0.000000000   -0.000000000
    1.581500000    0.235483048   37.547245137   -0.000000000   -0.000000000

    0.077715000    0.252969242   37.542538201   -0.363986087   -0.082203663
    0.095200872    0.252969242   37.528474901   -1.338384906   -0.324642389
    0.112686744    0.252969242   37.484296527   -4.085979928   -1.083578144
    0.130172616    0.252969242   37.361289280  -10.864696130   -3.186851621
    0.147658488    0.252969242   37.058722707  -25.370543766   -8.333518465
    0.165144360    0.252969242   36.401353480  -52.149083497  -19.424342029
    0.182630233    0.252969242   35.144177174  -94.134345419  -40.396022719
    0.200116105    0.252969242   33.032669142 -148.782094753  -75.073922579
    0.217601977    0.252969242   29.929165565 -204.999201348 -124.936606732
    0.235087849    0.252969242   25.959954075 -244.491405382 -186.716902203
    0.252573721    0.252969242   21.581119003 -249.507680469 -251.656438286
    0.270059593    0.252969242   17.476091443 -213.434563171 -307.810935363
    0.287545465    0.252969242   14.295884743 -146.808121343 -344.902370756
    0.305031337    0.252969242   12.382686509  -72.950724668 -358.964223655
    0.322517209    0.252969242   11.644147360  -15.820576998 -353.832730255
    0.340003081    0.252969242   11.653569755   11.714618662 -338.581390634
    0.357488953    0.252969242   11.889322721   11.396827574 -322.886835518
    0.374974826    0.252969242   11.955593661   -5.408193172 -313.317563311
    0.392460698    0.252969242   11.682894123  -25.261072657 -312.210188382
    0.409946570    0.252969242   11.120612839  -36.880302675 -318.559869005
    0.427432442    0.252969242   10.492951139  -31.442146182 -329.339853903
    0.444918314    0.252969242   10.157983616   -2.682362702 -340.226894110
    0.462404186    0.252969242   10.542553273   50.111690159 -345.995403588
    0.479890058    0.252969242   12.008613124  118.384820028 -341.475326965
    0.497375930    0.252969242   14.680798548  184.872467876 -323.292869927
    0.514861802    0.252969242   18.351448150  229.789764849 -291.189456034
    0.532347674    0.252969242   22.523046682  241.156674764 -248.461475644
    0.549833547    0.252969242   26.598705264  220.201556370 -200.632469896
    0.567319419    0.252969242   30.104614088  178.392363418 -153.394336503
    0.584805291    0.252969242   32.806284483  130.424640030 -111.093769680
    0.602291163    0.252969242   34.700951946   87.457922813  -76.156077321
    0.619777035    0.252969242   35.928993553   54.531941672  -49.287564806
    0.637262907    0.252969242   36.673230671   31.988534778  -30.010403680
    0.654748779    0.252969242   37.099542171   17.701524134  -17.115909196
    0.672234651    0.252969242   37.331101045    9.185643195   -9.107555682
    0.689720523    0.252969242   37.449929167    4.407346381   -4.499856466
    0.707206395    0.252969242   37.505794213    2.011829243   -2.070456186
    0.724692267    0.252969242   37.530496484    0.875875581   -0.887936116
    0.742178140    0.252969242   37.540979993    0.350282953   -0.352264460
    0.759664012    0.252969242   37.545225427    0.117038003   -0.122939413
    0.777149884    0.252969242   37.546604478    0.039217991   -0.041210514
    0.794635756    0.252969242   37.547082440    0.010163121   -0.011316861
    0.812121628    0.252969242   37.547202363    0.002816345   -0.003112109
    0.829607500    0.252969242   37.547235290    0.000687438   -0.000743542
    0.847093372    0.252969242   37.547243739    0.000100930   -0.000110755
    0.864579244    0.252969242   37.547245044    0.000006951   -0.000007653
    0.882065116    0.252969242   37.547245137   -0.000000000   -0.000000000
    0.899550988    0.252969242   37.547245137   -0.000000000   -0.000000000
    0.917036860    0.252969242   37.547245137   -0.000000000   -0.000000000
    0.934522733    0.252969242   37.547245137   -0.000000000   -0.000000000
    0.952008605    0.252969242   37.547245137   -0.000000000   -0.000000000
    0.969494477    0.252969242   37.547245137   -0.000000000   -0.000000000
    0.986980349    0.252969242   37.547245137   -0.000000000   -0.000000000
    1.004466221    0.252969242   37.547245137   -0.000000000   -0.000000000
    1.021952093    0.252969242   37.547245137   -0.000000000   -0.000000000
    1.039437965    0.252969242   37.547245137   -0.000000000   -0.000000000
    1.056923837    0.252969242   37.547245137   -0.000000000   -0.000000000
    1.074409709    0.252969242   37.547245137   -0.000000000   -0.000000000
    1.091895581    0.252969242   37.547245137   -0.000000000   -0.000000000
    1.109381453    0.252969242   37.547245137   -0.000000000   -0.000000000
    1.126867326    0.252969242   37.547245137   -0.000000000   -0.000000000
    1.144353198    0.252969242   37.547245137   -0.000000000   -0.000000000
    1.161839070    0.252969242   37.547245137   -0.000000000   -0.000000000
    1.179324942    0.252969242   37.547245137   -0.000000000   -0.000000000
    1.196810814    0.252969242   37.547245137   -0.000000000   -0.000000000
    1.214296686    0.252969242   37.547245137   -0.000000000   -0.000000000
    1.231782558    0.252969242   37.547245137   -0.000000000   -0.000000000
    1.249268430    0.252969242   37.547245137   -0.000000000   -0.000000000
    1.266754302    0.252969242   37.547245137   -0.000000000   -0.000000000
    1.284240174    0.252969242   37.547245137   -0.000000000   -0.000000000
    1.301726047    0.252969242   37.547245137   -0.000000000   -0.000000000
    1.319211919    0.252969242   37.547245137   -0.000000000   -0.000000000
    1.336697791    0.252969242   37.547245137   -0.000000000   -0.000000000
    1.354183663    0.252969242   37.547245137   -0.000000000   -0.000000000
    1.371669535    0.252969242   37.547245137   -0.000000000   -0.000000000
    1.389155407    0.252969242   37.547245137   -0.000000000   -0.000000000
    1.406641279    0.252969242   37.547245137   -0.000000000   -0.000000000
    1.424127151    0.252969242   37.547245137   -0.000000000   -0.000000000
    1.441613023    0.252969242   37.547245137   -0.000000000   -0.000000000
    1.459098895    0.252969242   37.547245137   -0.000000000   -0.000000000
    1.476584767    0.252969242   37.547245137   -0.000000000   -0.000000000
    1.494070640    0.252969242   37.547245137   -0.000000000   -0.000000000
    1.511556512    0.252969242   37.547245137   -0.000000000   -0.000000000
    1.529042384    0.252969242   37.547245137   -0.000000000   -0.000000000
    1.546528256    0.252969242   37.547245137   -0.000000000   -0.000000000
    1.564014128    0.252969242   37.547245137   -0.000000000   -0.000000000
    1.581500000    0.252969242   37.547245137   -0.000000000   -0.000000000

    0.077715000    0.270455436   37.541119260   -0.474066546   -0.078273849
    0.095200872    0.270455436   37.522894923   -1.736440808   -0.306244289
    0.112686744    0.270455436   37.465718581   -5.289502804   -1.016445963
    0.130172616    0.270455436   37.306750349  -14.035826392   -2.977417932
    0.147658488    0.270455436   36.916389493  -32.702621893   -7.751566667
    0.165144360    0.270455436   36.070499342  -67.013516023  -17.959271724
    0.182630233    0.270455436   34.458604647 -120.458471772  -37.051687152
    0.200116105    0.270455436   31.764589156 -189.296723560  -68.141834542
    0.217601977    0.270455436   27.831767496 -258.735384248 -111.866413470
    0.235087849    0.270455436   22.850042334 -305.024313712 -164.264520237
    0.252573721    0.270455436   17.431623392 -305.825167029 -216.425413536
    0.270059593    0.270455436   12.465112389 -253.950106980 -257.117589063
    0.287545465    0.270455436    8.769946335 -164.644456767 -277.643873017
    0.305031337    0.270455436    6.741516706  -69.118134089 -276.052225985
    0.322517209    0.270455436    6.205154073    1.797864427 -257.904258628
    0.340003081    0.270455436    6.566761309   32.711044913 -233.100227225
    0.357488953    0.270455436    7.135548801   27.461672760 -211.074910883
    0.374974826    0.270455436    7.407754297    1.805334361 -197.397304285
    0.392460698    0.270455436    7.181750580  -26.888406597 -193.272338774
    0.409946570    0.270455436    6.529211051  -45.096550306 -197.106914653
    0.427432442    0.270455436    5.723234199  -43.035512346 -206.375149433
    0.444918314    0.270455436    5.183252400  -13.859329334 -218.523008051
    0.462404186    0.270455436    5.407008521   43.568057723 -230.905028486
    0.479890058    0.270455436    6.830041479  120.430343737 -240.555803877
    0.497375930    0.270455436    9.634407889  198.108331953 -244.494607091
    0.514861802    0.270455436   13.637315028  254.312935188 -240.170553837
    0.532347674    0.270455436   18.321292441  274.650325099 -226.377421658
    0.549833547    0.270455436   23.034236449  258.879914058 -203.549434671
    0.567319419    0.270455436   27.231921461  218.149477861 -173.663102223
    0.584805291    0.270455436   30.612017055  167.705973751 -139.853433116
    0.602291163    0.270455436   33.117761340  119.692093359 -105.772293376
    0.619777035    0.270455436   34.854453547   80.286041784  -74.794376667
    0.637262907    0.270455436   35.989857558   50.979928101  -49.285993404
    0.654748779    0.270455436   36.693724700   30.586039453  -30.198508500
    0.672234651    0.270455436   37.106539674   17.214675722  -17.194496493
    0.689720523    0.270455436   37.334390477    8.989879426   -9.091530534
    0.707206395    0.270455436   37.450362754    4.424159947   -4.474600451
    0.724692267    0.270455436   37.505663445    2.050694358   -2.052021547
    0.742178140    0.270455436   37.530623794    0.877787613   -0.875399279
    0.759664012    0.270455436   37.541347484    0.324760309   -0.336927825
    0.777149884    0.270455436   37.545213139    0.118498058   -0.123183429
    0.794635756    0.270455436   37.546656248    0.035307307   -0.038628053
    0.812121628    0.270455436   37.547072958    0.010927964   -0.011841078
    0.829607500    0.270455436   37.547200179    0.003029106   -0.003221577
    0.847093372    0.270455436   37.547236718    0.000586897   -0.000637558
    0.864579244    0.270455436   37.547244018    0.000080405   -0.000088905
    0.882065116    0.270455436   37.547245024    0.000008501   -0.000009350
    0.899550988    0.270455436   37.547245137   -0.000000000   -0.000000000
    0.917036860    0.270455436   37.547245137   -0.000000000   -0.000000000
    0.934522733    0.270455436   37.547245137   -0.000000000   -0.000000000
    0.952008605    0.270455436   37.547245137   -0.000000000   -0.000000000
    0.969494477    0.270455436   37.547245137   -0.000000000   -0.000000000
    0.986980349    0.270455436   37.547245137   -0.000000000   -0.000000000
    1.004466221    0.270455436   37.547245137   -0.000000000   -0.000000000
    1.021952093    0.270455436   37.547245137   -0.000000000   -0.000000000
    1.039437965    0.270455436   37.547245137   -0.000000000   -0.000000000
    1.056923837    0.270455436   37.547245137   -0.000000000   -0.000000000
    1.074409709    0.270455436   37.547245137   -0.000000000   -0.000000000
    1.091895581    0.270455436   37.547245137   -0.000000000   -0.000000000
    1.109381453    0.270455436   37.547245137   -0.000000000   -0.000000000
    1.126867326    0.270455436   37.547245137   -0.000000000   -0.000000000
    1.144353198    0.270455436   37.547245137   -0.000000000   -0.000000000
    1.161839070    0.270455436   37.547245137   -0.000000000   -0.000000000
    1.179324942    0.270455436   37.547245137   -0.000000000   -0.000000000
    1.196810814    0.270455436   37.547245137   -0.000000000   -0.000000000
    1.214296686    0.270455436   37.547245137   -0.000000000   -0.000000000
    1.231782558    0.270455436   37.547245137   -0.000000000   -0.000000000
    1.249268430    0.270455436   37.547245137   -0.000000000   -0.000000000
    1.266754302    0.270455436   37.547245137   -0.000000000   -0.000000000
    1.284240174    0.270455436   37.547245137   -0.000000000   -0.000000000
    1.301726047    0.270455436   37.547245137   -0.000000000   -0.000000000
    1.319211919    0.270455436   37.547245137   -0.000000000   -0.000000000
    1.336697791    0.270455436   37.547245137   -0.000000000   -0.000000000
    1.354183663    0.270455436   37.547245137   -0.000000000   -0.000000000
    1.371669535    0.270455436   37.547245137   -0.000000000   -0.000000000
    1.389155407    0.270455436   37.547245137   -0.000000000   -0.000000000
    1.406641279    0.270455436   37.547245137   -0.000000000   -0.000000000
    1.424127151    0.270455436   37.547245137   -0.000000000   -0.000000000
    1.441613023    0.270455436   37.547245137   -0.000000000   -0.000000000
    1.459098895    0.270455436   37.547245137   -0.000000000   -0.000000000
    1.476584767    0.270455436   37.547245137   -0.000000000   -0.000000000
    1.494070640    0.270455436   37.547245137   -0.000000000   -0.000000000
    1.511556512    0.270455436   37.547245137   -0.000000000   -0.000000000
    1.529042384    0.270455436   37.547245137   -0.000000000   -0.000000000
    1.546528256    0.270455436   37.547245137   -0.000000000   -0.000000000
    1.564014128    0.270455436   37.547245137   -0.000000000   -0.000000000
    1.581500000    0.270455436   37.547245137   -0.000000000   -0.000000000

    0.077715000    0.287941630   37.539852169   -0.572581826   -0.065571640
    0.095200872    0.287941630   37.517972108   -2.087645234   -0.252449706
    0.112686744    0.287941630   37.449452234   -6.341051259   -0.829255125
    0.130172616    0.287941630   37.259246260  -16.785894907   -2.412125042
    0.147658488    0.287941630   36.793128689  -39.007312196   -6.231173133
    0.165144360    0.287941630   35.786197844  -79.644417854  -14.288031206
    0.182630233    0.287941630   33.875501844 -142.459899613  -29.079622347
    0.200116105    0.287941630   30.700418273 -222.366451900  -52.534503479
    0.217601977    0.287941630   26.102277709 -301.067147459  -84.234379372
    0.235087849    0.287941630   20.343880061 -350.050187476 -119.870935427
    0.252573721    0.287941630   14.186925870 -343.476028467 -151.410761069
    0.270059593    0.287941630    8.698981738 -274.648339301 -169.813895395
    0.287545465    0.287941630    4.827214843 -164.025115140 -169.327714784
    0.305031337    0.287941630    2.978186977  -50.324394997 -150.671876625
    0.322517209    0.287941630    2.866772032   29.885952589 -120.829707151
    0.340003081    0.287941630    3.726106183   60.047709886  -89.485854523
    0.357488953    0.287941630    4.712073723   47.089156550  -64.557467701
    0.374974826    0.287941630    5.240377432   11.457810589  -49.548816535
    0.392460698    0.287941630    5.103390086  -25.978215947  -43.860079567
    0.409946570    0.287941630    4.408032684  -50.510822458  -45.008568286
    0.427432442    0.287941630    3.466603361  -52.878921236  -51.013656335
    0.444918314    0.287941630    2.723734819  -27.089291201  -61.557070682
    0.462404186    0.287941630    2.692962213   27.844258918  -77.554151745
    0.479890058    0.287941630    3.831687324  103.874078159  -99.635352068
    0.497375930    0.287941630    6.360632663  183.684450583 -126.589919624
    0.514861802    0.287941630   10.156652824  245.681833179 -154.372897212
    0.532347674    0.287941630   14.765895966  275.195226688 -177.035640423
    0.549833547    0.287941630   19.583835030  270.455730966 -188.658603473
    0.567319419    0.287941630   24.078358475  240.202018484 -185.680367289
    0.584805291    0.287941630   27.915379298  197.236099355 -168.325426568
    0.602291163    0.287941630   30.970465234  152.167774131 -140.441520340
    0.619777035    0.287941630   33.266891828  111.117197258 -107.906506982
    0.637262907    0.287941630   34.901588754   76.831704043  -76.455740477
    0.654748779    0.287941630   36.002076787   49.985228364  -50.062026997
    0.672234651    0.287941630   36.698424331   30.375072632  -30.382248079
    0.689720523    0.287941630   37.110525491   17.110974822  -17.131011722
    0.707206395    0.287941630   37.335876491    9.020818340   -8.999336770
    0.724692267    0.287941630   37.450986226    4.449515083   -4.410595802
    0.742178140    0.287941630   37.506228956    2.035921095   -2.017730429
    0.759664012    0.287941630   37.531397918    0.826477603   -0.846302613
    0.777149884    0.287941630   37.541364520    0.326043168   -0.334370293
    0.794635756    0.287941630   37.545346080    0.109190889   -0.116763692
    0.812121628    0.287941630   37.546640181    0.036957123   -0.039100514
    0.829607500    0.287941630   37.547071127    0.011296089   -0.011767552
    0.847093372    0.287941630   37.547206196    0.002619085   -0.002798125
    0.864579244    0.287941630   37.547238005    0.000496007   -0.000541623
    0.882065116    0.287941630   37.547243943    0.000087353   -0.000094217
    0.899550988    0.287941630   37.547245058    0.000005954   -0.000006511
    0.917036860    0.287941630   37.547245137   -0.000000000   -0.000000000
    0.934522733    0.287941630   37.547245137   -0.000000000   -0.000000000
    0.952008605    0.287941630   37.547245137   -0.000000000   -0.000000000
    0.969494477    0.287941630   37.547245137   -0.000000000   -0.000000000
    0.986980349    0.287941630   37.547245137   -0.000000000   -0.000000000
    1.004466221    0.287941630   37.547245137   -0.000000000   -0.000000000
    1.021952093    0.287941630   37.547245137   -0.000000000   -0.000000000
    1.039437965    0.287941630   37.547245137   -0.000000000   -0.000000000
    1.056923837    0.287941630   37.547245137   -0.000000000   -0.000000000
    1.074409709    0.287941630   37.547245137   -0.000000000   -0.000000000
    1.091895581    0.287941630   37.547245137   -0.000000000   -0.000000000
    1.109381453    0.287941630   37.547245137   -0.000000000   -0.000000000
    1.126867326    0.287941630   37.547245137   -0.000000000   -0.000000000
    1.144353198    0.287941630   37.547245137   -0.000000000   -0.000000000
    1.161839070    0.287941630   37.547245137   -0.000000000   -0.000000000
    1.179324942    0.287941630   37.547245137   -0.000000000   -0.000000000
    1.196810814    0.287941630   37.547245137   -0.000000000   -0.000000000
    1.214296686    0.287941630   37.547245137   -0.000000000   -0.000000000
    1.231782558    0.287941630   37.547245137   -0.000000000   -0.000000000
    1.249268430    0.287941630   37.547245137   -0.000000000   -0.000000000
    1.266754302    0.287941630   37.547245137   -0.000000000   -0.000000000
    1.284240174    0.287941630   37.547245137   -0.000000000   -0.000000000
    1.301726047    0.287941630   37.547245137   -0.000000000   -0.000000000
    1.319211919    0.287941630   37.547245137   -0.000000000   -0.000000000
    1.336697791    0.287941630   37.547245137   -0.000000000   -0.000000000
    1.354183663    0.287941630   37.547245137   -0.000000000   -0.000000000
    1.371669535    0.287941630   37.547245137   -0.000000000   -0.000000000
    1.389155407    0.287941630   37.547245137   -0.000000000   -0.000000000
    1.406641279    0.287941630   37.547245137   -0.000000000   -0.000000000
    1.424127151    0.287941630   37.547245137   -0.000000000   -0.000000000
    1.441613023    0.287941630   37.547245137   -0.000000000   -0.000000000
    1.459098895    0.287941630   37.547245137   -0.000000000   -0.000000000
    1.476584767    0.287941630   37.547245137   -0.000000000   -0.000000000
    1.494070640    0.287941630   37.547245137   -0.000000000   -0.000000000
    1.511556512    0.287941630   37.547245137   -0.000000000   -0.000000000
    1.529042384    0.287941630   37.547245137   -0.000000000   -0.000000000
    1.546528256    0.287941630   37.547245137   -0.000000000   -0.000000000
    1.564014128    0.287941630   37.547245137   -0.000000000   -0.000000000
    1.581500000    0.287941630   37.547245137   -0.000000000   -0.000000000

    0.077715000    0.305427824   37.538842873   -0.651211616   -0.049935001
    0.095200872    0.305427824   37.514134003   -2.361137396   -0.186780182
    0.112686744    0.305427824   37.436947971   -7.145505138   -0.601736773
    0.130172616    0.305427824   37.223075343  -18.862275314   -1.727262825
    0.147658488    0.305427824   36.700265113  -43.695604654   -4.396288881
    0.165144360    0.305427824   35.574961214  -88.841572758   -9.889017645
    0.182630233    0.305427824   33.450036657 -158.011825853  -19.628673122
    0.200116105    0.305427824   29.942256081 -244.738104074  -34.298075441
    0.217601977    0.305427824   24.908853318 -327.755047264  -52.541414738
    0.235087849    0.305427824   18.688092139 -374.981409627  -70.098745964
    0.252573721    0.305427824   12.169398805 -358.577516692  -80.459028491
    0.270059593    0.305427824    6.553635324 -273.443122804  -77.451152455
    0.287545465    0.305427824    2.859271619 -145.292953912  -58.647641138
    0.305031337    0.305427824    1.457462779  -19.208934600  -27.288209875
    0.322517209    0.305427824    1.933103456   64.314432891    8.870688698
    0.340003081    0.305427824    3.358392518   89.188722642   41.221416400
    0.357488953    0.305427824    4.769941935   66.282162154   64.106494905
    0.374974826    0.305427824    5.544044568   20.706871127   76.538091772
    0.392460698    0.305427824    5.501398091  -23.876660772   81.150152545
    0.409946570    0.305427824    4.801707390  -52.775911431   81.513329714
    0.427432442    0.305427824    3.789221037  -58.860708305   79.372914299
    0.444918314    0.305427824    2.896757588  -38.699534346   73.185234668
    0.462404186    0.305427824    2.591081374    7.499979575   58.644979602
    0.479890058    0.305427824    3.283311844   72.988014627   31.126055548
    0.497375930    0.305427824    5.191013668  144.173717742  -11.081024108
    0.514861802    0.305427824    8.262639037  203.674549162  -64.159324149
    0.532347674    0.305427824   12.178929091  239.492713442 -119.077800890
    0.549833547    0.305427824   16.489538021  249.268990371 -164.457150435
    0.567319419    0.305427824   20.776507792  237.961434458 -190.915175288
    0.584805291    0.305427824   24.737294654  213.072513663 -194.479210805
    0.602291163    0.305427824   28.190538012  180.726325737 -177.505820006
    0.619777035    0.305427824   31.044137160  145.052124384 -146.987521422
    0.637262907    0.305427824   33.269151254  109.470774107 -111.364033323
    0.654748779    0.305427824   34.895889797   77.053817315  -77.709753205
    0.672234651    0.305427824   36.003653334   50.329469342  -50.226149394
    0.689720523    0.305427824   36.704602296   30.404575344  -30.193880480
    0.707206395    0.305427824   37.114555654   17.118645576  -16.933433313
    0.724692267    0.305427824   37.338178592    8.993266314   -8.871519702
    0.742178140    0.305427824   37.452413144    4.398632276   -4.344995721
    0.759664012    0.305427824   37.507663472    1.945726218   -1.969586058
    0.777149884    0.305427824   37.531506683    0.826336178   -0.836485167
    0.794635756    0.305427824   37.541661836    0.306670367   -0.320633476
    0.812121628    0.305427824   37.545323883    0.112424676   -0.116394159
    0.829607500    0.305427824   37.546642394    0.037478930   -0.038396343
    0.847093372    0.305427824   37.547089443    0.010033740   -0.010592077
    0.864579244    0.305427824   37.547210049    0.002338308   -0.002537434
    0.882065116    0.305427824   37.547237497    0.000535642   -0.000576322
    0.899550988    0.305427824   37.547244076    0.000076233   -0.000084137
    0.917036860    0.305427824   37.547245037    0.000007429   -0.000008281
    0.934522733    0.305427824   37.547245137   -0.000000000   -0.000000000
    0.952008605    0.305427824   37.547245137   -0.000000000   -0.000000000
    0.969494477    0.305427824   37.547245137   -0.000000000   -0.000000000
    0.986980349    0.305427824   37.547245137   -0.000000000   -0.000000000
    1.004466221    0.305427824   37.547245137   -0.000000000   -0.000000000
    1.021952093    0.305427824   37.547245137   -0.000000000   -0.000000000
    1.039437965    0.305427824   37.547245137   -0.000000000   -0.000000000
    1.056923837    0.305427824   37.547245137   -0.000000000   -0.000000000
    1.074409709    0.305427824   37.547245137   -0.000000000   -0.000000000
    1.091895581    0.305427824   37.547245137   -0.000000000   -0.000000000
    1.109381453    0.305427824   37.547245137   -0.000000000   -0.000000000
    1.126867326    0.305427824   37.547245137   -0.000000000   -0.000000000
    1.144353198    0.305427824   37.547245137   -0.000000000   -0.000000000
    1.161839070    0.305427824   37.547245137   -0.000000000   -0.000000000
    1.179324942    0.305427824   37.547245137   -0.000000000   -0.000000000
    1.196810814    0.305427824   37.547245137   -0.000000000   -0.000000000
    1.214296686    0.305427824   37.547245137   -0.000000000   -0.000000000
    1.231782558    0.305427824   37.547245137   -0.000000000   -0.000000000
    1.249268430    0.305427824   37.547245137   -0.000000000   -0.000000000
    1.266754302    0.305427824   37.547245137   -0.000000000   -0.000000000
    1.284240174    0.305427824   37.547245137   -0.000000000   -0.000000000
    1.301726047    0.305427824   37.547245137   -0.000000000   -0.000000000
    1.319211919    0.305427824   37.547245137   -0.000000000   -0.000000000
    1.336697791    0.305427824   37.547245137   -0.000000000   -0.000000000
    1.354183663    0.305427824   37.547245137   -0.000000000   -0.000000000
    1.371669535    0.305427824   37.547245137   -0.000000000   -0.000000000
    1.389155407    0.305427824   37.547245137   -0.000000000   -0.000000000
    1.406641279    0.305427824   37.547245137   -0.000000000   -0.000000000
    1.424127151    0.305427824   37.547245137   -0.000000000   -0.000000000
    1.441613023    0.305427824   37.547245137   -0.000000000   -0.000000000
    1.459098895    0.305427824   37.547245137   -0.000000000   -0.000000000
    1.476584767    0.305427824   37.547245137   -0.000000000   -0.000000000
    1.494070640    0.305427824   37.547245137   -0.000000000   -0.000000000
    1.511556512    0.305427824   37.547245137   -0.000000000   -0.000000000
    1.529042384    0.305427824   37.547245137   -0.000000000   -0.000000000
    1.546528256    0.305427824   37.547245137   -0.000000000   -0.000000000
    1.564014128    0.305427824   37.547245137   -0.000000000   -0.000000000
    1.581500000    0.305427824   37.547245137   -0.000000000   -0.000000000

    0.077715000    0.322914019   37.538086206   -0.710154028   -0.037525108
    0.095200872    0.322914019   37.511360904   -2.557774754   -0.134114423
    0.112686744    0.322914019   37.428138740   -7.706148401   -0.418538311
    0.130172616    0.322914019   37.198041401  -20.275475003   -1.173774807
    0.147658488    0.322914019   36.637264263  -46.798028233   -2.909608346
    0.165144360    0.322914019   35.435268988  -94.695208775   -6.327574743
    0.182630233    0.322914019   33.177919562 -167.361798536  -12.010780364
    0.200116105    0.322914019   29.478744423 -257.013657046  -19.724039290
    0.217601977    0.322914019   24.224257909 -340.072982201  -27.548428834
    0.235087849    0.322914019   17.824445843 -382.151592614  -31.578059653
    0.252573721    0.322914019   11.268305222 -354.834564064  -26.902786827
    0.270059593    0.322914019    5.840949066 -255.453405636   -9.942563357
    0.287545465    0.322914019    2.578316533 -114.636726189   19.046118338
    0.305031337    0.322914019    1.778670267   17.632522608   55.140703044
    0.322517209    0.322914019    2.890033528   98.814442591   90.558420938
    0.340003081    0.322914019    4.846874747  114.725310363  118.177158052
    0.357488953    0.322914019    6.607161566   80.706984093  134.601314354
    0.374974826    0.322914019    7.550330974   26.276466611  141.079456314
    0.392460698    0.322914019    7.559070832  -22.817789073  141.980691777
    0.409946570    0.322914019    6.864972041  -52.855853079  141.928797930
    0.427432442    0.322914019    5.844095919  -60.088991821  142.889949164
    0.444918314    0.322914019    4.892997915  -45.139919715  142.450362585
    0.462404186    0.322914019    4.382044543  -10.677611753  134.158434144
    0.479890058    0.322914019    4.611794277   37.582393904  110.223620008
    0.497375930    0.322914019    5.741295173   91.044451204   65.697485350
    0.514861802    0.322914019    7.769994002  139.161912710    2.332406424
    0.532347674    0.322914019   10.542688150  175.491563425  -70.656978645
    0.549833547    0.322914019   13.835900124  198.946485448 -139.286714597
    0.567319419    0.322914019   17.436071213  210.809625735 -189.972347740
    0.584805291    0.322914019   21.149120036  211.745205058 -214.367517904
    0.602291163    0.322914019   24.778128226  201.009922296 -211.662136952
    0.619777035    0.322914019   28.115246297  178.530397623 -187.692149604
    0.637262907    0.322914019   30.973489861  147.021068893 -151.693950854
    0.654748779    0.322914019   33.238884857  111.639389456 -112.837409603
    0.672234651    0.322914019   34.894995925   78.140120464  -77.794927507
    0.689720523    0.322914019   36.013832803   50.484723604  -49.942924682
    0.707206395    0.322914019   36.712569203   30.341536410  -29.931582311
    0.724692267    0.322914019   37.119408290   17.006001370  -16.760269335
    0.742178140    0.322914019   37.341003473    8.894841461   -8.769039398
    0.759664012    0.322914019   37.454940694    4.261974981   -4.263313114
    0.777149884    0.322914019   37.508149014    1.940812827   -1.933716026
    0.794635756    0.322914019   37.532227223    0.788036384   -0.801422220
    0.812121628    0.322914019   37.541727697    0.309859481   -0.311456362
    0.829607500    0.322914019   37.545388035    0.111150365   -0.110602074
    0.847093372    0.322914019   37.546713173    0.033168840   -0.033902898
    0.864579244    0.322914019   37.547109678    0.008778699   -0.009197338
    0.882065116    0.322914019   37.547212033    0.002264991   -0.002349424
    0.899550988    0.322914019   37.547239343    0.000409059   -0.000434110
    0.917036860    0.322914019   37.547244413    0.000052727   -0.000056372
    0.934522733    0.322914019   37.547245105    0.000002442   -0.000002621
    0.952008605    0.322914019   37.547245137   -0.000000000   -0.000000000
    0.969494477    0.322914019   37.547245137   -0.000000000   -0.000000000
    0.986980349    0.322914019   37.547245137   -0.000000000   -0.000000000
    1.004466221    0.322914019   37.547245137   -0.000000000   -0.000000000
    1.021952093    0.322914019   37.547245137   -0.000000000   -0.000000000
    1.039437965    0.322914019   37.547245137   -0.000000000   -0.000000000
    1.056923837    0.322914019   37.547245137   -0.000000000   -0.000000000
    1.074409709    0.322914019   37.547245137   -0.000000000   -0.000000000
    1.091895581    0.322914019   37.547245137   -0.000000000   -0.000000000
    1.109381453    0.322914019   37.547245137   -0.000000000   -0.000000000
    1.126867326    0.322914019   37.547245137   -0.000000000   -0.000000000
    1.144353198    0.322914019   37.547245137   -0.000000000   -0.000000000
    1.161839070    0.322914019   37.547245137   -0.000000000   -0.000000000
    1.179324942    0.322914019   37.547245137   -0.000000000   -0.000000000
    1.196810814    0.322914019   37.547245137   -0.000000000   -0.000000000
    1.214296686    0.322914019   37.547245137   -0.000000000   -0.000000000
    1.231782558    0.322914019   37.547245137   -0.000000000   -0.000000000
    1.249268430    0.322914019   37.547245137   -0.000000000   -0.000000000
    1.266754302    0.322914019   37.547245137   -0.000000000   -0.000000000
    1.284240174    0.322914019   37.547245137   -0.000000000   -0.000000000
    1.301726047    0.322914019   37.547245137   -0.000000000   -0.000000000
    1.319211919    0.322914019   37.547245137   -0.000000000   -0.000000000
    1.336697791    0.322914019   37.547245137   -0.000000000   -0.000000000
    1.354183663    0.322914019   37.547245137   -0.000000000   -0.000000000
    1.371669535    0.322914019   37.547245137   -0.000000000   -0.000000000
    1.389155407    0.322914019   37.547245137   -0.000000000   -0.000000000
    1.406641279    0.322914019   37.547245137   -0.000000000   -0.000000000
    1.424127151    0.322914019   37.547245137   -0.000000000   -0.000000000
    1.441613023    0.322914019   37.547245137   -0.000000000   -0.000000000
    1.459098895    0.322914019   37.547245137   -0.000000000   -0.000000000
    1.476584767    0.322914019   37.547245137   -0.000000000   -0.000000000
    1.494070640    0.322914019   37.547245137   -0.000000000   -0.000000000
    1.511556512    0.322914019   37.547245137   -0.000000000   -0.000000000
    1.529042384    0.322914019   37.547245137   -0.000000000   -0.000000000
    1.546528256    0.322914019   37.547245137   -0.000000000   -0.000000000
    1.564014128    0.322914019   37.547245137   -0.000000000   -0.000000000
    1.581500000    0.322914019   37.547245137   -0.000000000   -0.000000000

    0.077715000    0.340400213   37.537494310   -0.756033998   -0.031161839
    0.095200872    0.340400213   37.509294064   -2.702747355   -0.106478168
    0.112686744    0.340400213   37.421794971   -8.102429676   -0.321661902
    0.130172616    0.340400213   37.180484653  -21.240310285   -0.878353581
    0.147658488    0.340400213   36.594401839  -48.827454137   -2.111144109
    0.165144360    0.340400213   35.343835798  -98.297842573   -4.415009165
    0.182630233    0.340400213   33.008795397 -172.585663117   -7.948512538
    0.200116105    0.340400213   29.211232761 -262.713298782  -12.069999625
    0.217601977    0.340400213   23.872812016 -343.349716035  -14.749878230
    0.235087849    0.340400213   17.467521992 -378.755036882  -12.585874082
    0.252573721    0.340400213   11.058710438 -340.898968756   -1.900781899
    0.270059593    0.340400213    5.977892992 -229.935415074   19.210547128
    0.287545465    0.340400213    3.241859127  -80.858246713   49.035680404
    0.305031337    0.340400213    3.056192385   52.751632269   82.080059455
    0.322517209    0.340400213    4.737131921  127.727201346  111.131553145
    0.340003081    0.340400213    7.107392533  132.680863647  130.487234677
    0.357488953    0.340400213    9.081388944   87.582496876  138.433560454
    0.374974826    0.340400213   10.074385754   25.994389379  137.663720772
    0.392460698    0.340400213   10.055817349  -24.751536430  133.596145742
    0.409946570    0.340400213    9.345198975  -52.400137231  131.588051526
    0.427432442    0.340400213    8.357256754  -57.171973281  134.117534549
    0.444918314    0.340400213    7.446655156  -44.599478252  138.960565931
    0.462404186    0.340400213    6.864570872  -20.889885652  139.217341874
    0.479890058    0.340400213    6.759767550    8.360285508  125.639745086
    0.497375930    0.340400213    7.181211640   39.307468567   90.793851206
    0.514861802    0.340400213    8.132711951   69.121638137   33.365576770
    0.532347674    0.340400213    9.600842428   98.748906505  -40.022405632
    0.549833547    0.340400213   11.602931076  130.541451189 -116.395900321
    0.567319419    0.340400213   14.178324021  163.753589890 -180.977600934
    0.584805291    0.340400213   17.309022177  192.686088993 -222.297513814
    0.602291163    0.340400213   20.846813595  208.885031789 -235.572028014
    0.619777035    0.340400213   24.508879412  206.359726819 -223.220381139
    0.637262907    0.340400213   27.958673044  185.249380608 -192.663205910
    0.654748779    0.340400213   30.917611596  151.463184334 -153.159020465
    0.672234651    0.340400213   33.237020483  113.485993990 -112.932117710
    0.689720523    0.340400213   34.910383124   78.391823579  -77.552398090
    0.707206395    0.340400213   36.026762431   50.338891280  -49.684143092
    0.724692267    0.340400213   36.721117561   30.146321115  -29.703141656
    0.742178140    0.340400213   37.124865065   16.859815384  -16.564821760
    0.759664012    0.340400213   37.345731991    8.702275704   -8.594204948
    0.777149884    0.340400213   37.456655306    4.234719748   -4.150898895
    0.794635756    0.340400213   37.509874516    1.863557769   -1.847631577
    0.812121628    0.340400213   37.532626837    0.782794869   -0.767883338
    0.829607500    0.340400213   37.541973480    0.301271555   -0.293693899
    0.847093372    0.340400213   37.545579503    0.099439151   -0.099691778
    0.864579244    0.340400213   37.546768493    0.029611658   -0.030547587
    0.882065116    0.340400213   37.547114115    0.008581238   -0.008835143
    0.899550988    0.340400213   37.547216661    0.001920198   -0.002046704
    0.917036860    0.340400213   37.547239935    0.000361045   -0.000394128
    0.934522733    0.340400213   37.547244366    0.000055575   -0.000061436
    0.952008605    0.340400213   37.547245054    0.000006289   -0.000006729
    0.969494477    0.340400213   37.547245137   -0.000000000   -0.000000000
    0.986980349    0.340400213   37.547245137   -0.000000000   -0.000000000
    1.004466221    0.340400213   37.547245137   -0.000000000   -0.000000000
    1.021952093    0.340400213   37.547245137   -0.000000000   -0.000000000
    1.039437965    0.340400213   37.547245137   -0.000000000   -0.000000000
    1.056923837    0.340400213   37.547245137   -0.000000000   -0.000000000
    1.074409709    0.340400213   37.547245137   -0.000000000   -0.000000000
    1.091895581    0.340400213   37.547245137   -0.000000000   -0.000000000
    1.109381453    0.340400213   37.547245137   -0.000000000   -0.000000000
    1.126867326    0.340400213   37.547245137   -0.000000000   -0.000000000
    1.144353198    0.340400213   37.547245137   -0.000000000   -0.000000000
    1.161839070    0.340400213   37.547245137   -0.000000000   -0.000000000
    1.179324942    0.340400213   37.547245137   -0.000000000   -0.000000000
    1.196810814    0.340400213   37.547245137   -0.000000000   -0.000000000
    1.214296686    0.340400213   37.547245137   -0.000000000   -0.000000000
    1.231782558    0.340400213   37.547245137   -0.000000000   -0.000000000
    1.249268430    0.340400213   37.547245137   -0.000000000   -0.000000000
    1.266754302    0.340400213   37.547245137   -0.000000000   -0.000000000
    1.284240174    0.340400213   37.547245137   -0.000000000   -0.000000000
    1.301726047    0.340400213   37.547245137   -0.000000000   -0.000000000
    1.319211919    0.340400213   37.547245137   -0.000000000   -0.000000000
    1.336697791    0.340400213   37.547245137   -0.000000000   -0.000000000
    1.354183663    0.340400213   37.547245137   -0.000000000   -0.000000000
    1.371669535    0.340400213   37.547245137   -0.000000000   -0.000000000
    1.389155407    0.340400213   37.547245137   -0.000000000   -0.000000000
    1.406641279    0.340400213   37.547245137   -0.000000000   -0.000000000
    1.424127151    0.340400213   37.547245137   -0.000000000   -0.000000000
    1.441613023    0.340400213   37.547245137   -0.000000000   -0.000000000
    1.459098895    0.340400213   37.547245137   -0.000000000   -0.000000000
    1.476584767    0.340400213   37.547245137   -0.000000000   -0.000000000
    1.494070640    0.340400213   37.547245137   -0.000000000   -0.000000000
    1.511556512    0.340400213   37.547245137   -0.000000000   -0.000000000
    1.529042384    0.340400213   37.547245137   -0.000000000   -0.000000000
    1.546528256    0.340400213   37.547245137   -0.000000000   -0.000000000
    1.564014128    0.340400213   37.547245137   -0.000000000   -0.000000000
    1.581500000    0.340400213   37.547245137   -0.000000000   -0.000000000

    0.077715000    0.357886407   37.536971103   -0.796257437   -0.029035077
    0.095200872    0.357886407   37.507522418   -2.825532124   -0.098118339
    0.112686744    0.357886407   37.416479305   -8.428989270   -0.293799376
    0.130172616    0.357886407   37.166064744  -22.015535875   -0.794881734
    0.147658488    0.357886407   36.559994286  -50.407524616   -1.892163834
    0.165144360    0.357886407   35.272467276 -100.980944988   -3.919037002
    0.182630233    0.357886407   32.881571847 -176.198373427   -6.987155018
    0.200116105    0.357886407   29.020581771 -266.034395546  -10.505551910
    0.217601977    0.357886407   23.644791147 -343.765086633  -12.708609612
    0.235087849    0.357886407   17.282948508 -372.790770010  -10.738322148
    0.252573721    0.357886407   11.055595609 -325.827145345   -1.654088709
    0.270059593    0.357886407    6.320497722 -205.787672249   15.794904623
    0.287545465    0.357886407    4.061029696  -51.440864557   39.684070144
    0.305031337    0.357886407    4.389130820   80.903663188   64.940333732
    0.322517209    0.357886407    6.502759929  148.167068912   85.292488967
    0.340003081    0.357886407    9.135027797  142.008182863   96.133655086
    0.357488953    0.357886407   11.179307375   86.837517601   96.638701010
    0.374974826    0.357886407   12.103658841   19.882515041   89.998052334
    0.392460698    0.357886407   11.975293679  -30.215350812   81.833338438
    0.409946570    0.357886407   11.209796764  -52.715424786   77.665323876
    0.427432442    0.357886407   10.269364357  -51.716163498   80.397885716
    0.444918314    0.357886407    9.476449696  -37.702712947   88.626592201
    0.462404186    0.357886407    8.968506064  -20.918455018   96.431840250
    0.479890058    0.357886407    8.733823925   -7.912099259   95.002774245
    0.497375930    0.357886407    8.680749272    0.822181514   75.990962151
    0.514861802    0.357886407    8.764761015    9.214450086   35.347096540
    0.532347674    0.357886407    9.053838881   25.776090207  -24.333081011
    0.549833547    0.357886407    9.761177300   57.862139717  -93.982438168
    0.567319419    0.357886407   11.170514779  105.151685333 -160.938462648
    0.584805291    0.357886407   13.474679381  157.891752421 -213.020696200
    0.602291163    0.357886407   16.640346585  201.074428441 -242.102625288
    0.619777035    0.357886407   20.382434727  222.379096366 -245.940010640
    0.637262907    0.357886407   24.268613070  217.727889748 -227.735806589
    0.654748779    0.357886407   27.875930911  191.730968465 -194.320763040
    0.672234651    0.357886407   30.910585460  153.973021003 -153.724023695
    0.689720523    0.357886407   33.253348089  113.907677014 -113.098869745
    0.707206395    0.357886407   34.926176069   78.301732966  -77.467595333
    0.724692267    0.357886407   36.039286671   50.172483198  -49.408465545
    0.742178140    0.357886407   36.730914082   29.996739417  -29.340418156
    0.759664012    0.357886407   37.133693211   16.608552786  -16.213616305
    0.777149884    0.357886407   37.350259552    8.618180225   -8.339793508
    0.794635756    0.357886407   37.460365699    4.084927757   -3.979709513
    0.812121628    0.357886407   37.511051463    1.831229080   -1.773372896
    0.829607500    0.357886407   37.533242307    0.756427465   -0.733061664
    0.847093372    0.357886407   37.542377067    0.275301537   -0.275232196
    0.864579244    0.357886407   37.545687175    0.091815968   -0.094846668
    0.882065116    0.357886407   37.546766469    0.029728543   -0.030862338
    0.899550988    0.357886407   37.547120865    0.007969125   -0.008586052
    0.917036860    0.357886407   37.547216184    0.001924772   -0.002118556
    0.934522733    0.357886407   37.547238980    0.000430613   -0.000472091
    0.952008605    0.357886407   37.547244171    0.000071128   -0.000075835
    0.969494477    0.357886407   37.547245104    0.000002464   -0.000002773
    0.986980349    0.357886407   37.547245137   -0.000000000   -0.000000000
    1.004466221    0.357886407   37.547245137   -0.000000000   -0.000000000
    1.021952093    0.357886407   37.547245137   -0.000000000   -0.000000000
    1.039437965    0.357886407   37.547245137   -0.000000000   -0.000000000
    1.056923837    0.357886407   37.547245137   -0.000000000   -0.000000000
    1.074409709    0.357886407   37.547245137   -0.000000000   -0.000000000
    1.091895581    0.357886407   37.547245137   -0.000000000   -0.000000000
    1.109381453    0.357886407   37.547245137   -0.000000000   -0.000000000
    1.126867326    0.357886407   37.547245137   -0.000000000   -0.000000000
    1.144353198    0.357886407   37.547245137   -0.000000000   -0.000000000
    1.161839070    0.357886407   37.547245137   -0.000000000   -0.000000000
    1.179324942    0.357886407   37.547245137   -0.000000000   -0.000000000
    1.196810814    0.357886407   37.547245137   -0.000000000   -0.000000000
    1.214296686    0.357886407   37.547245137   -0.000000000   -0.000000000
    1.231782558    0.357886407   37.547245137   -0.000000000   -0.000000000
    1.249268430    0.357886407   37.547245137   -0.000000000   -0.000000000
    1.266754302    0.357886407   37.547245137   -0.000000000   -0.000000000
    1.284240174    0.357886407   37.547245137   -0.000000000   -0.000000000
    1.301726047    0.357886407   37.547245137   -0.000000000   -0.000000000
    1.319211919    0.357886407   37.547245137   -0.000000000   -0.000000000
    1.336697791    0.357886407   37.547245137   -0.000000000   -0.000000000
    1.354183663    0.357886407   37.547245137   -0.000000000   -0.000000000
    1.371669535    0.357886407   37.547245137   -0.000000000   -0.000000000
    1.389155407    0.357886407   37.547245137   -0.000000000   -0.000000000
    1.406641279    0.357886407   37.547245137   -0.000000000   -0.000000000
    1.424127151    0.357886407   37.547245137   -0.000000000   -0.000000000
    1.441613023    0.357886407   37.547245137   -0.000000000   -0.000000000
    1.459098895    0.357886407   37.547245137   -0.000000000   -0.000000000
    1.476584767    0.357886407   37.547245137   -0.000000000   -0.000000000
    1.494070640    0.357886407   37.547245137   -0.000000000   -0.000000000
    1.511556512    0.357886407   37.547245137   -0.000000000   -0.000000000
    1.529042384    0.357886407   37.547245137   -0.000000000   -0.000000000
    1.546528256    0.357886407   37.547245137   -0.000000000   -0.000000000
    1.564014128    0.357886407   37.547245137   -0.000000000   -0.000000000
    1.581500000    0.357886407   37.547245137   -0.000000000   -0.000000000

    0.077715000    0.375372601   37.536481960   -0.833668152   -0.026387194
    0.095200872    0.375372601   37.505850448   -2.941011969   -0.091850581
    0.112686744    0.375372601   37.411443334   -8.738027896   -0.279075591
    0.130172616    0.375372601   37.152376719  -22.752678719   -0.764244678
    0.147658488    0.375372601   36.527199904  -51.923438899   -1.848909960
    0.165144360    0.375372601   35.203864019 -103.603766379   -3.920828828
    0.182630233    0.375372601   32.757293512 -179.879915159   -7.246455793
    0.200116105    0.375372601   28.828537576 -269.847060257  -11.554430393
    0.217601977    0.375372601   23.399582974 -345.589747344  -15.587839906
    0.235087849    0.375372601   17.044113569 -369.753467792  -17.078394168
    0.252573721    0.375372601   10.930185388 -315.657070570  -13.503960952
    0.270059593    0.375372601    6.437176536 -188.541312411   -3.563500736
    0.287545465    0.375372601    4.519757245  -30.364804521   11.495978265
    0.305031337    0.375372601    5.210281261  100.273934821   27.742535997
    0.322517209    0.375372601    7.607147360  160.455552644   40.100086744
    0.340003081    0.375372601   10.370331258  144.580020528   44.776572050
    0.357488953    0.375372601   12.381520781   81.025071301   41.166735651
    0.374974826    0.375372601   13.162720689   10.270306716   32.125565808
    0.392460698    0.375372601   12.875085626  -37.878797674   22.643892033
    0.409946570    0.375372601   12.026905993  -53.978385957   17.679871768
    0.427432442    0.375372601   11.131678423  -45.424448323   20.101476672
    0.444918314    0.375372601   10.495083248  -26.969836929   29.360886769
    0.462404186    0.375372601   10.165643513  -12.625137937   41.273648879
    0.479890058    0.375372601    9.992671548  -10.573009853   48.947817654
    0.497375930    0.375372601    9.743858013  -19.738465763   44.932565641
    0.514861802    0.375372601    9.289973277  -31.620103232   23.886830719
    0.532347674    0.375372601    8.710169408  -31.615115489  -15.332437247
    0.549833547    0.375372601    8.331568645   -7.127139658  -68.819880921
    0.567319419    0.375372601    8.621640306   44.080620197 -128.531726358
    0.584805291    0.375372601    9.971810383  111.398104401 -184.385143242
    0.602291163    0.375372601   12.506417342  176.139360533 -226.883943912
    0.619777035    0.375372601   16.019134430  220.984494461 -249.456887525
    0.637262907    0.375372601   20.069059932  237.047265667 -249.790981349
    0.654748779    0.375372601   24.151970076  225.602292327 -230.042971547
    0.672234651    0.375372601   27.851391527  194.889006065 -195.838700483
    0.689720523    0.375372601   30.918847095  154.904069918 -154.515599732
    0.707206395    0.375372601   33.269737883  114.254907478 -113.110787883
    0.724692267    0.375372601   34.946031271   78.407868429  -76.880929790
    0.742178140    0.375372601   36.059506976   50.086962463  -48.556944843
    0.759664012    0.375372601   36.749856791   29.646325688  -28.525982065
    0.777149884    0.375372601   37.145853828   16.370512766  -15.600339520
    0.794635756    0.375372601   37.359064029    8.310067184   -7.943123382
    0.812121628    0.375372601   37.464107866    3.964576170   -3.776894464
    0.829607500    0.375372601   37.512974585    1.749941038   -1.672863535
    0.847093372    0.375372601   37.534345908    0.693460222   -0.681532297
    0.864579244    0.375372601   37.542743820    0.253630349   -0.256487707
    0.882065116    0.375372601   37.545747614    0.089241411   -0.090606456
    0.899550988    0.375372601   37.546811719    0.026844532   -0.028113123
    0.917036860    0.375372601   37.547131567    0.007335412   -0.007809847
    0.934522733    0.375372601   37.547217677    0.001873822   -0.001978766
    0.952008605    0.375372601   37.547240023    0.000366811   -0.000380767
    0.969494477    0.375372601   37.547244662    0.000034931   -0.000038031
    0.986980349    0.375372601   37.547245115    0.000001680   -0.000001825
    1.004466221    0.375372601   37.547245137   -0.000000000   -0.000000000
    1.021952093    0.375372601   37.547245137   -0.000000000   -0.000000000
    1.039437965    0.375372601   37.547245137   -0.000000000   -0.000000000
    1.056923837    0.375372601   37.547245137   -0.000000000   -0.000000000
    1.074409709    0.375372601   37.547245137   -0.000000000   -0.000000000
    1.091895581    0.375372601   37.547245137   -0.000000000   -0.000000000
    1.109381453    0.375372601   37.547245137   -0.000000000   -0.000000000
    1.126867326    0.375372601   37.547245137   -0.000000000   -0.000000000
    1.144353198    0.375372601   37.547245137   -0.000000000   -0.000000000
    1.161839070    0.375372601   37.547245137   -0.000000000   -0.000000000
    1.179324942    0.375372601   37.547245137   -0.000000000   -0.000000000
    1.196810814    0.375372601   37.547245137   -0.000000000   -0.000000000
    1.214296686    0.375372601   37.547245137   -0.000000000   -0.000000000
    1.231782558    0.375372601   37.547245137   -0.000000000   -0.000000000
    1.249268430    0.375372601   37.547245137   -0.000000000   -0.000000000
    1.266754302    0.375372601   37.547245137   -0.000000000   -0.000000000
    1.284240174    0.375372601   37.547245137   -0.000000000   -0.000000000
    1.301726047    0.375372601   37.547245137   -0.000000000   -0.000000000
    1.319211919    0.375372601   37.547245137   -0.000000000   -0.000000000
    1.336697791    0.375372601   37.547245137   -0.000000000   -0.000000000
    1.354183663    0.375372601   37.547245137   -0.000000000   -0.000000000
    1.371669535    0.375372601   37.547245137   -0.000000000   -0.000000000
    1.389155407    0.375372601   37.547245137   -0.000000000   -0.000000000
    1.406641279    0.375372601   37.547245137   -0.000000000   -0.000000000
    1.424127151    0.375372601   37.547245137   -0.000000000   -0.000000000
    1.441613023    0.375372601   37.547245137   -0.000000000   -0.000000000
    1.459098895    0.375372601   37.547245137   -0.000000000   -0.000000000
    1.476584767    0.375372601   37.547245137   -0.000000000   -0.000000000
    1.494070640    0.375372601   37.547245137   -0.000000000   -0.000000000
    1.511556512    0.375372601   37.547245137   -0.000000000   -0.000000000
    1.529042384    0.375372601   37.547245137   -0.000000000   -0.000000000
    1.546528256    0.375372601   37.547245137   -0.000000000   -0.000000000
    1.564014128    0.375372601   37.547245137   -0.000000000   -0.000000000
    1.581500000    0.375372601   37.547245137   -0.000000000   -0.000000000

    0.077715000    0.392858795   37.536079075   -0.864526850   -0.018542558
    0.095200872    0.392858795   37.504402260   -3.041868268   -0.070061704
    0.112686744    0.392858795   37.406988564   -9.015332348   -0.219024258
    0.130172616    0.392858795   37.140029676  -23.431981716   -0.617142464
    0.147658488    0.392858795   36.496888866  -53.371313421   -1.544391784
    0.165144360    0.392858795   35.138389802 -106.244656511   -3.412485859
    0.182630233    0.392858795   32.633292636 -183.927084089   -6.645881743
    0.200116105    0.392858795   28.623965214 -274.857923519  -11.362225704
    0.217601977    0.392858795   23.108829559 -350.105701615  -16.956330657
    0.235087849    0.392858795   16.695094345 -371.490763941  -21.898185833
    0.252573721    0.392858795   10.591340086 -312.490991959  -24.111239003
    0.270059593    0.392858795    6.202022683 -179.956255342  -22.037382972
    0.287545465    0.392858795    4.469384613  -18.368388157  -15.817030237
    0.305031337    0.392858795    5.370669873  111.612811667   -7.754092326
    0.322517209    0.392858795    7.928155216  166.885263205   -1.411474917
    0.340003081    0.392858795   10.742324321  143.866397509    0.229982958
    0.357488953    0.392858795   12.683404023   74.143032913   -3.560778336
    0.374974826    0.392858795   13.315878930    0.910004812  -10.858509758
    0.392460698    0.392858795   12.877249246  -45.019625215  -18.035888368
    0.409946570    0.392858795   11.952034272  -55.187190420  -21.458095749
    0.427432442    0.392858795   11.098796251  -39.440956239  -18.954136031
    0.444918314    0.392858795   10.618471735  -15.614699471  -10.600994589
    0.462404186    0.392858795   10.502698934   -0.512532210    1.258982452
    0.479890058    0.392858795   10.503399851   -3.942219775   12.458289160
    0.497375930    0.392858795   10.277031133  -24.691056517   17.922665020
    0.514861802    0.392858795    9.603158875  -52.230442573   12.856991491
    0.532347674    0.392858795    8.518775139  -68.448352185   -6.114267206
    0.549833547    0.392858795    7.376221148  -56.772264713  -39.832891876
    0.567319419    0.392858795    6.734307008  -11.498435371  -85.945748827
    0.584805291    0.392858795    7.125074632   58.791791911 -138.743987638
    0.602291163    0.392858795    8.832033858  135.438652440 -189.945952662
    0.619777035    0.392858795   11.789363021  199.012679961 -230.437005881
    0.637262907    0.392858795   15.643877526  236.787176347 -252.683149872
    0.654748779    0.392858795   19.904155097  245.531631809 -252.990915665
    0.672234651    0.392858795   24.091449642  229.616904591 -232.583295783
    0.689720523    0.392858795   27.841355115  196.967374667 -197.040974321
    0.707206395    0.392858795   30.936835552  156.277317867 -154.202309628
    0.724692267    0.392858795   33.305886053  114.944752795 -111.719741232
    0.742178140    0.392858795   34.988510330   78.415479102  -75.092836834
    0.759664012    0.392858795   36.099149797   49.511323993  -46.935174667
    0.777149884    0.392858795   36.777490955   29.070461364  -27.324233651
    0.794635756    0.392858795   37.164499495   15.757594893  -14.843398696
    0.812121628    0.392858795   37.367985000    7.999429837   -7.535979083
    0.829607500    0.392858795   37.468584812    3.771376537   -3.574607097
    0.847093372    0.392858795   37.515343390    1.619635917   -1.573091745
    0.864579244    0.392858795   37.535176271    0.645665243   -0.643047187
    0.882065116    0.392858795   37.542908903    0.245883971   -0.246264779
    0.899550988    0.392858795   37.545854626    0.082245153   -0.084844276
    0.917036860    0.392858795   37.546836639    0.025202750   -0.026544043
    0.934522733    0.392858795   37.547132674    0.007304329   -0.007701154
    0.952008605    0.392858795   37.547219518    0.001729281   -0.001843038
    0.969494477    0.392858795   37.547240713    0.000302657   -0.000344340
    0.986980349    0.392858795   37.547244358    0.000055422   -0.000063013
    1.004466221    0.392858795   37.547245035    0.000007522   -0.000008368
    1.021952093    0.392858795   37.547245137   -0.000000000   -0.000000000
    1.039437965    0.392858795   37.547245137   -0.000000000   -0.000000000
    1.056923837    0.392858795   37.547245137   -0.000000000   -0.000000000
    1.074409709    0.392858795   37.547245137   -0.000000000   -0.000000000
    1.091895581    0.392858795   37.547245137   -0.000000000   -0.000000000
    1.109381453    0.392858795   37.547245137   -0.000000000   -0.000000000
    1.126867326    0.392858795   37.547245137   -0.000000000   -0.000000000
    1.144353198    0.392858795   37.547245137   -0.000000000   -0.000000000
    1.161839070    0.392858795   37.547245137   -0.000000000   -0.000000000
    1.179324942    0.392858795   37.547245137   -0.000000000   -0.000000000
    1.196810814    0.392858795   37.547245137   -0.000000000   -0.000000000
    1.214296686    0.392858795   37.547245137   -0.000000000   -0.000000000
    1.231782558    0.392858795   37.547245137   -0.000000000   -0.000000000
    1.249268430    0.392858795   37.547245137   -0.000000000   -0.000000000
    1.266754302    0.392858795   37.547245137   -0.000000000   -0.000000000
    1.284240174    0.392858795   37.547245137   -0.000000000   -0.000000000
    1.301726047    0.392858795   37.547245137   -0.000000000   -0.000000000
    1.319211919    0.392858795   37.547245137   -0.000000000   -0.000000000
    1.336697791    0.392858795   37.547245137   -0.000000000   -0.000000000
    1.354183663    0.392858795   37.547245137   -0.000000000   -0.000000000
    1.371669535    0.392858795   37.547245137   -0.000000000   -0.000000000
    1.389155407    0.392858795   37.547245137   -0.000000000   -0.000000000
    1.406641279    0.392858795   37.547245137   -0.000000000   -0.000000000
    1.424127151    0.392858795   37.547245137   -0.000000000   -0.000000000
    1.441613023    0.392858795   37.547245137   -0.000000000   -0.000000000
    1.459098895    0.392858795   37.547245137   -0.000000000   -0.000000000
    1.476584767    0.392858795   37.547245137   -0.000000000   -0.000000000
    1.494070640    0.392858795   37.547245137   -0.000000000   -0.000000000
    1.511556512    0.392858795   37.547245137   -0.000000000   -0.000000000
    1.529042384    0.392858795   37.547245137   -0.000000000   -0.000000000
    1.546528256    0.392858795   37.547245137   -0.000000000   -0.000000000
    1.564014128    0.392858795   37.547245137   -0.000000000   -0.000000000
    1.581500000    0.392858795   37.547245137   -0.000000000   -0.000000000

    0.077715000    0.410344990   37.535877829   -0.880199806   -0.003194060
    0.095200872    0.410344990   37.503551780   -3.102976143   -0.022600434
    0.112686744    0.410344990   37.404260074   -9.191919235   -0.078245508
    0.130172616    0.410344990   37.132113087  -23.889063908   -0.246490653
    0.147658488    0.410344990   36.476431416  -54.410877045   -0.690298584
    0.165144360    0.410344990   35.091599408 -108.294438857   -1.704187425
    0.182630233    0.410344990   32.538599938 -187.405387801   -3.717343530
    0.200116105    0.410344990   28.454885165 -279.849338060   -7.148593497
    0.217601977    0.410344990   22.843158822 -355.984608705  -12.120821255
    0.235087849    0.410344990   16.328946600 -376.806718151  -18.126202197
    0.252573721    0.410344990   10.150536454 -315.430814643  -23.941309085
    0.270059593    0.410344990    5.739899207 -179.367663950  -28.074781084
    0.287545465    0.410344990    4.046584779  -14.696950816  -29.595563807
    0.305031337    0.410344990    5.024201825  116.208803459  -28.865102376
    0.322517209    0.410344990    7.649499443  169.615028438  -27.424647034
    0.340003081    0.410344990   10.480685761  142.944915849  -27.016239675
    0.357488953    0.410344990   12.374507851   69.888718480  -28.388457585
    0.374974826    0.410344990   12.918726189   -4.454070891  -30.818154697
    0.392460698    0.410344990   12.398080071  -48.565792837  -32.607267277
    0.409946570    0.410344990   11.443975921  -54.671012062  -32.134706539
    0.427432442    0.410344990   10.641920165  -34.103165565  -28.597215655
    0.444918314    0.410344990   10.291693182   -6.312537282  -22.143433738
    0.462404186    0.410344990   10.358101755   10.556093031  -13.568871724
    0.479890058    0.410344990   10.545599325    5.734924988   -4.151446407
    0.497375930    0.410344990   10.449072635  -20.168267965    4.213735765
    0.514861802    0.410344990    9.780271671  -56.798833402    8.754401587
    0.532347674    0.410344990    8.511023842  -85.462242669    5.676705198
    0.549833547    0.410344990    6.947707600  -87.959995063   -9.145856227
    0.567319419    0.410344990    5.642500174  -55.676847067  -38.654345124
    0.584805291    0.410344990    5.180427659    6.544436382  -82.547098343
    0.602291163    0.410344990    5.962545710   83.490427249 -135.946117789
    0.619777035    0.410344990    8.086519254  157.262850050 -189.694058667
    0.637262907    0.410344990   11.364287423  213.688799456 -232.839190209
    0.654748779    0.410344990   15.418322241  245.291174670 -256.260868885
    0.672234651    0.410344990   19.795387832  250.872144092 -255.766306018
    0.689720523    0.410344990   24.063015781  233.651499960 -233.286763537
    0.707206395    0.410344990   27.873820008  199.987882218 -195.535609560
    0.724692267    0.410344990   31.009616061  157.782573364 -151.285256949
    0.742178140    0.410344990   33.391866155  114.943265256 -108.452672660
    0.759664012    0.410344990   35.066460624   77.350028559  -72.279237913
    0.777149884    0.410344990   36.154865872   48.301060611  -44.887776374
    0.794635756    0.410344990   36.813763704   27.925443696  -26.037595396
    0.812121628    0.410344990   37.183127898   15.096197983  -14.119974331
    0.829607500    0.410344990   37.377374553    7.602325452   -7.162760435
    0.847093372    0.410344990   37.473403028    3.523612069   -3.386164640
    0.864579244    0.410344990   37.517186118    1.521552935   -1.491510275
    0.882065116    0.410344990   37.535663838    0.623595303   -0.614545988
    0.899550988    0.410344990   37.543191494    0.228867008   -0.231417449
    0.917036860    0.410344990   37.545936877    0.077233120   -0.079828536
    0.934522733    0.410344990   37.546847568    0.024695645   -0.025682807
    0.952008605    0.410344990   37.547141551    0.006666996   -0.007099268
    0.969494477    0.410344990   37.547222221    0.001504840   -0.001696647
    0.986980349    0.410344990   37.547240031    0.000351407   -0.000393092
    1.004466221    0.410344990   37.547244252    0.000063639   -0.000069955
    1.021952093    0.410344990   37.547245063    0.000005501   -0.000006156
    1.039437965    0.410344990   37.547245137   -0.000000000   -0.000000000
    1.056923837    0.410344990   37.547245137   -0.000000000   -0.000000000
    1.074409709    0.410344990   37.547245137   -0.000000000   -0.000000000
    1.091895581    0.410344990   37.547245137   -0.000000000   -0.000000000
    1.109381453    0.410344990   37.547245137   -0.000000000   -0.000000000
    1.126867326    0.410344990   37.547245137   -0.000000000   -0.000000000
    1.144353198    0.410344990   37.547245137   -0.000000000   -0.000000000
    1.161839070    0.410344990   37.547245137   -0.000000000   -0.000000000
    1.179324942    0.410344990   37.547245137   -0.000000000   -0.000000000
    1.196810814    0.410344990   37.547245137   -0.000000000   -0.000000000
    1.214296686    0.410344990   37.547245137   -0.000000000   -0.000000000
    1.231782558    0.410344990   37.547245137   -0.000000000   -0.000000000
    1.249268430    0.410344990   37.547245137   -0.000000000   -0.000000000
    1.266754302    0.410344990   37.547245137   -0.000000000   -0.000000000
    1.284240174    0.410344990   37.547245137   -0.000000000   -0.000000000
    1.301726047    0.410344990   37.547245137   -0.000000000   -0.000000000
    1.319211919    0.410344990   37.547245137   -0.000000000   -0.000000000
    1.336697791    0.410344990   37.547245137   -0.000000000   -0.000000000
    1.354183663    0.410344990   37.547245137   -0.000000000   -0.000000000
    1.371669535    0.410344990   37.547245137   -0.000000000   -0.000000000
    1.389155407    0.410344990   37.547245137   -0.000000000   -0.000000000
    1.406641279    0.410344990   37.547245137   -0.000000000   -0.000000000
    1.424127151    0.410344990   37.547245137   -0.000000000   -0.000000000
    1.441613023    0.410344990   37.547245137   -0.000000000   -0.000000000
    1.459098895    0.410344990   37.547245137   -0.000000000   -0.000000000
    1.476584767    0.410344990   37.547245137   -0.000000000   -0.000000000
    1.494070640    0.410344990   37.547245137   -0.000000000   -0.000000000
    1.511556512    0.410344990   37.547245137   -0.000000000   -0.000000000
    1.529042384    0.410344990   37.547245137   -0.000000000   -0.000000000
    1.546528256    0.410344990   37.547245137   -0.000000000   -0.000000000
    1.564014128    0.410344990   37.547245137   -0.000000000   -0.000000000
    1.581500000    0.410344990   37.547245137   -0.000000000   -0.000000000

    0.077715000    0.427831184   37.536007649   -0.870814862    0.018983859
    0.095200872    0.427831184   37.503767034   -3.091775009    0.051212000
    0.112686744    0.427831184   37.404761146   -9.173221435    0.149006379
    0.130172616    0.427831184   37.132880023  -23.885243277    0.374115993
    0.147658488    0.427831184   36.476530467  -54.513566839    0.807003949
    0.165144360    0.427831184   35.087445933 -108.730418835    1.476478862
    0.182630233    0.427831184   32.520910975 -188.595053670    2.210419530
    0.200116105    0.427831184   28.405901732 -282.325608475    2.503859202
    0.217601977    0.427831184   22.736531061 -360.135092654    1.505546225
    0.235087849    0.427831184   16.135576088 -382.495504110   -1.670697799
    0.252573721    0.427831184    9.850096791 -321.791070923   -7.388235401
    0.270059593    0.427831184    5.331804434 -185.090074826  -15.059658991
    0.287545465    0.427831184    3.552389453  -18.709315553  -23.216536123
    0.305031337    0.427831184    4.476974645  114.105836101  -30.192131820
    0.322517209    0.427831184    7.077904414  168.790835153  -34.829134171
    0.340003081    0.427831184    9.900021232  142.638301341  -36.726334174
    0.357488953    0.427831184   11.791266789   69.927529455  -35.980714233
    0.374974826    0.427831184   12.342439069   -3.588681945  -32.894356846
    0.392460698    0.427831184   11.848796615  -46.275219613  -27.978734213
    0.409946570    0.427831184   10.948577243  -50.818036014  -22.141151988
    0.427432442    0.427831184   10.225185191  -29.026213773  -16.508427641
    0.444918314    0.427831184    9.971222328   -0.398567003  -11.840179612
    0.462404186    0.427831184   10.147548981   17.238637934   -7.887258139
    0.479890058    0.427831184   10.459332562   13.224956795   -3.381485404
    0.497375930    0.427831184   10.496961648  -12.538615418    3.007931959
    0.514861802    0.427831184    9.947023800  -51.396464588   11.217860863
    0.532347674    0.427831184    8.721984796  -86.662024616   18.427453993
    0.549833547    0.427831184    7.040255855 -101.181008976   18.988274683
    0.567319419    0.427831184    5.366545418  -85.023329639    6.144985119
    0.584805291    0.427831184    4.246099163  -39.000445902  -24.765469006
    0.602291163    0.427831184    4.127050422   27.351780871  -73.287754904
    0.619777035    0.427831184    5.250311410  100.931791765 -132.517826977
    0.637262907    0.427831184    7.629687298  169.170137798 -190.804428021
    0.654748779    0.427831184   11.080772002  222.017814104 -235.630173850
    0.672234651    0.427831184   15.268448820  252.527913406 -257.901307240
    0.689720523    0.427831184   19.767367386  257.530519184 -254.786652774
    0.707206395    0.427831184   24.138108168  238.689025497 -229.773686608
    0.724692267    0.427831184   28.014398096  202.296868059 -190.626522374
    0.742178140    0.427831184   31.167441465  157.496442496 -146.301039898
    0.759664012    0.427831184   33.530456098  113.015504884 -104.304595909
    0.777149884    0.427831184   35.166128770   75.150407795  -69.268340547
    0.794635756    0.427831184   36.219001745   46.355974296  -42.949120827
    0.812121628    0.427831184   36.848477393   26.716673494  -24.882223233
    0.829607500    0.427831184   37.201048656   14.373120598  -13.483901774
    0.847093372    0.427831184   37.386576863    7.164300300   -6.824864028
    0.864579244    0.427831184   37.477207140    3.334145838   -3.226731861
    0.882065116    0.427831184   37.518386222    1.465652258   -1.428346976
    0.899550988    0.427831184   37.536282935    0.585972629   -0.585459588
    0.917036860    0.427831184   37.543374770    0.216522185   -0.222080130
    0.934522733    0.427831184   37.545951140    0.076044136   -0.079081002
    0.952008605    0.427831184   37.546862290    0.023261814   -0.025023756
    0.969494477    0.427831184   37.547142857    0.006381479   -0.007201168
    0.986980349    0.427831184   37.547218028    0.001781871   -0.001988064
    1.004466221    0.427831184   37.547239059    0.000419688   -0.000460361
    1.021952093    0.427831184   37.547244118    0.000073796   -0.000080365
    1.039437965    0.427831184   37.547245076    0.000004569   -0.000005024
    1.056923837    0.427831184   37.547245137   -0.000000000   -0.000000000
    1.074409709    0.427831184   37.547245137   -0.000000000   -0.000000000
    1.091895581    0.427831184   37.547245137   -0.000000000   -0.000000000
    1.109381453    0.427831184   37.547245137   -0.000000000   -0.000000000
    1.126867326    0.427831184   37.547245137   -0.000000000   -0.000000000
    1.144353198    0.427831184   37.547245137   -0.000000000   -0.000000000
    1.161839070    0.427831184   37.547245137   -0.000000000   -0.000000000
    1.179324942    0.427831184   37.547245137   -0.000000000   -0.000000000
    1.196810814    0.427831184   37.547245137   -0.000000000   -0.000000000
    1.214296686    0.427831184   37.547245137   -0.000000000   -0.000000000
    1.231782558    0.427831184   37.547245137   -0.000000000   -0.000000000
    1.249268430    0.427831184   37.547245137   -0.000000000   -0.000000000
    1.266754302    0.427831184   37.547245137   -0.000000000   -0.000000000
    1.284240174    0.427831184   37.547245137   -0.000000000   -0.000000000
    1.301726047    0.427831184   37.547245137   -0.000000000   -0.000000000
    1.319211919    0.427831184   37.547245137   -0.000000000   -0.000000000
    1.336697791    0.427831184   37.547245137   -0.000000000   -0.000000000
    1.354183663    0.427831184   37.547245137   -0.000000000   -0.000000000
    1.371669535    0.427831184   37.547245137   -0.000000000   -0.000000000
    1.389155407    0.427831184   37.547245137   -0.000000000   -0.000000000
    1.406641279    0.427831184   37.547245137   -0.000000000   -0.000000000
    1.424127151    0.427831184   37.547245137   -0.000000000   -0.000000000
    1.441613023    0.427831184   37.547245137   -0.000000000   -0.000000000
    1.459098895    0.427831184   37.547245137   -0.000000000   -0.000000000
    1.476584767    0.427831184   37.547245137   -0.000000000   -0.000000000
    1.494070640    0.427831184   37.547245137   -0.000000000   -0.000000000
    1.511556512    0.427831184   37.547245137   -0.000000000   -0.000000000
    1.529042384    0.427831184   37.547245137   -0.000000000   -0.000000000
    1.546528256    0.427831184   37.547245137   -0.000000000   -0.000000000
    1.564014128    0.427831184   37.547245137   -0.000000000   -0.000000000
    1.581500000    0.427831184   37.547245137   -0.000000000   -0.000000000

    0.077715000    0.445317378   37.536563898   -0.828900581    0.044913347
    0.095200872    0.445317378   37.505454115   -2.978870877    0.143901366
    0.112686744    0.445317378   37.409861597   -8.869197950    0.442485150
    0.130172616    0.445317378   37.146399155  -23.180634672    1.198749711
    0.147658488    0.445317378   36.507941284  -53.117722908    2.862266761
    0.165144360    0.445317378   35.151205249 -106.402707882    6.010489787
    0.182630233    0.445317378   32.633051996 -185.447217201   11.051306546
    0.200116105    0.445317378   28.575165163 -279.138533895   17.716291445
    0.217601977    0.445317378   22.951164147 -358.438500478   24.544624589
    0.235087849    0.445317378   16.353564567 -384.085364594   28.915956494
    0.252573721    0.445317378   10.002621914 -327.762553826   27.977310980
    0.270059593    0.445317378    5.343548296 -194.989706367   20.170919552
    0.287545465    0.445317378    3.371104104  -30.440956485    6.454934912
    0.305031337    0.445317378    4.095497924  103.423880859   -9.768367164
    0.322517209    0.445317378    6.537752648  161.666256638  -24.001622967
    0.340003081    0.445317378    9.277390587  140.446265131  -32.462785834
    0.357488953    0.445317378   11.174916071   72.739256370  -33.377915907
    0.374974826    0.445317378   11.811813194    3.131207400  -27.339599919
    0.392460698    0.445317378   11.455867298  -37.645396262  -16.907301029
    0.409946570    0.445317378   10.705538943  -42.697097558   -5.726704998
    0.427432442    0.445317378   10.104759803  -23.344519181    2.767328757
    0.444918314    0.445317378    9.923945177    2.387960881    6.716334010
    0.462404186    0.445317378   10.132918332   18.609932034    6.776699334
    0.479890058    0.445317378   10.476102933   15.936773333    6.016724329
    0.497375930    0.445317378   10.591244562   -6.138440989    8.375446608
    0.514861802    0.445317378   10.186897361  -41.468219634   16.346477948
    0.532347674    0.445317378    9.140088567  -77.185365185   28.753392686
    0.549833547    0.445317378    7.568675116  -99.404371506   39.969258143
    0.567319419    0.445317378    5.800424311  -98.756788304   41.436802362
    0.584805291    0.445317378    4.267037980  -72.836814706   25.176456550
    0.602291163    0.445317378    3.387849070  -24.883153277  -12.391406208
    0.619777035    0.445317378    3.493920424   38.694974506  -67.991561764
    0.637262907    0.445317378    4.788380587  109.556754810 -132.038970796
    0.654748779    0.445317378    7.313414572  177.577354399 -191.680715268
    0.672234651    0.445317378   10.921722706  231.571282737 -234.973491167
    0.689720523    0.445317378   15.278570187  262.009465090 -254.544052026
    0.707206395    0.445317378   19.923536915  264.478695746 -249.144512331
    0.724692267    0.445317378   24.381061194  241.493863998 -223.133759531
    0.742178140    0.445317378   28.272499630  201.363113857 -184.282966670
    0.759664012    0.445317378   31.388881243  154.372879870 -141.055831826
    0.777149884    0.445317378   33.690929242  109.548822485 -100.378719956
    0.794635756    0.445317378   35.270534811   72.180869239  -66.570569992
    0.812121628    0.445317378   36.278734977   44.402311890  -41.191496591
    0.829607500    0.445317378   36.880769357   25.514466376  -23.823892553
    0.847093372    0.445317378   37.218098580   13.633392976  -12.885958626
    0.864579244    0.445317378   37.394172947    6.808834507   -6.526677474
    0.882065116    0.445317378   37.479932058    3.202321585   -3.102708237
    0.899550988    0.445317378   37.519638711    1.386709887   -1.379527065
    0.917036860    0.445317378   37.536640012    0.558255418   -0.572788607
    0.934522733    0.445317378   37.543371047    0.214135790   -0.224269816
    0.952008605    0.445317378   37.545962474    0.073374127   -0.079894001
    0.969494477    0.445317378   37.546849910    0.023387320   -0.026468008
    0.986980349    0.445317378   37.547126522    0.007415278   -0.008305918
    1.004466221    0.445317378   37.547213815    0.002061361   -0.002282358
    1.021952093    0.445317378   37.547238282    0.000472814   -0.000521665
    1.039437965    0.445317378   37.547244056    0.000077335   -0.000086533
    1.056923837    0.445317378   37.547245036    0.000007598   -0.000008296
    1.074409709    0.445317378   37.547245137   -0.000000000   -0.000000000
    1.091895581    0.445317378   37.547245137   -0.000000000   -0.000000000
    1.109381453    0.445317378   37.547245137   -0.000000000   -0.000000000
    1.126867326    0.445317378   37.547245137   -0.000000000   -0.000000000
    1.144353198    0.445317378   37.547245137   -0.000000000   -0.000000000
    1.161839070    0.445317378   37.547245137   -0.000000000   -0.000000000
    1.179324942    0.445317378   37.547245137   -0.000000000   -0.000000000
    1.196810814    0.445317378   37.547245137   -0.000000000   -0.000000000
    1.214296686    0.445317378   37.547245137   -0.000000000   -0.000000000
    1.231782558    0.445317378   37.547245137   -0.000000000   -0.000000000
    1.249268430    0.445317378   37.547245137   -0.000000000   -0.000000000
    1.266754302    0.445317378   37.547245137   -0.000000000   -0.000000000
    1.284240174    0.445317378   37.547245137   -0.000000000   -0.000000000
    1.301726047    0.445317378   37.547245137   -0.000000000   -0.000000000
    1.319211919    0.445317378   37.547245137   -0.000000000   -0.000000000
    1.336697791    0.445317378   37.547245137   -0.000000000   -0.000000000
    1.354183663    0.445317378   37.547245137   -0.000000000   -0.000000000
    1.371669535    0.445317378   37.547245137   -0.000000000   -0.000000000
    1.389155407    0.445317378   37.547245137   -0.000000000   -0.000000000
    1.406641279    0.445317378   37.547245137   -0.000000000   -0.000000000
    1.424127151    0.445317378   37.547245137   -0.000000000   -0.000000000
    1.441613023    0.445317378   37.547245137   -0.000000000   -0.000000000
    1.459098895    0.445317378   37.547245137   -0.000000000   -0.000000000
    1.476584767    0.445317378   37.547245137   -0.000000000   -0.000000000
    1.494070640    0.445317378   37.547245137   -0.000000000   -0.000000000
    1.511556512    0.445317378   37.547245137   -0.000000000   -0.000000000
    1.529042384    0.445317378   37.547245137   -0.000000000   -0.000000000
    1.546528256    0.445317378   37.547245137   -0.000000000   -0.000000000
    1.564014128    0.445317378   37.547245137   -0.000000000   -0.000000000
    1.581500000    0.445317378   37.547245137   -0.000000000   -0.000000000

    0.077715000    0.462803572   37.537573733   -0.752047289    0.070005005
    0.095200872    0.462803572   37.508828410   -2.747200992    0.241239297
    0.112686744    0.462803572   37.420376882   -8.221370837    0.759078785
    0.130172616    0.462803572   37.175346495  -21.603179469    2.113121569
    0.147658488    0.462803572   36.578385125  -49.783292459    5.208592961
    0.165144360    0.462803572   35.302500973 -100.334763391   11.352256479
    0.182630233    0.462803572   32.919048419 -176.085430777   21.834700002
    0.200116105    0.462803572   29.049820766 -267.194608988   36.994658124
    0.217601977    0.462803572   23.639405110 -346.568892014   55.025708656
    0.235087849    0.462803572   17.218130209 -376.569208849   71.439797061
    0.252573721    0.462803572   10.928771331 -328.808229648   80.138311759
    0.270059593    0.462803572    6.160812584 -206.386421074   76.115214957
    0.287545465    0.462803572    3.911303715  -50.048141418   58.443948269
    0.305031337    0.462803572    4.259776875   81.134557384   31.485912541
    0.322517209    0.462803572    6.337308190  143.279655469    3.316054950
    0.340003081    0.462803572    8.827697527  130.892334943  -17.778259830
    0.357488953    0.462803572   10.649566548   73.585635663  -26.691611209
    0.374974826    0.462803572   11.380182556   12.419714300  -23.083141436
    0.392460698    0.462803572   11.229489332  -24.322929302  -10.838428635
    0.409946570    0.462803572   10.709727297  -30.454682758    3.923071309
    0.427432442    0.462803572   10.283702508  -16.048856671   15.381852565
    0.444918314    0.462803572   10.176748447    3.644383416   20.189793775
    0.462404186    0.462803572   10.368376979   16.036903050   18.668312486
    0.479890058    0.462803572   10.664902672   14.062359924   14.626865419
    0.497375930    0.462803572   10.788007089   -2.715549559   13.505277325
    0.514861802    0.462803572   10.506859086  -30.830129011   19.566506571
    0.532347674    0.462803572    9.692849203  -62.077102890   33.296421219
    0.549833547    0.462803572    8.373996805  -87.122416066   50.185988556
    0.567319419    0.462803572    6.727522025  -98.629297916   61.884493403
    0.584805291    0.462803572    5.032783980  -92.327478937   59.334659919
    0.602291163    0.462803572    3.621462674  -66.035406490   36.400187867
    0.619777035    0.462803572    2.848057731  -19.414281864   -7.439587299
    0.637262907    0.462803572    3.049979188   44.724776767  -66.636159937
    0.654748779    0.462803572    4.474033102  118.588557521 -131.099393033
    0.672234651    0.462803572    7.185239101  189.487613535 -189.009053413
    0.689720523    0.462803572   11.006493706  243.465447883 -230.080597918
    0.707206395    0.462803572   15.543484123  270.326486752 -248.088474702
    0.724692267    0.462803572   20.288116510  267.395988390 -242.194327011
    0.742178140    0.462803572   24.754125712  239.783779370 -216.564835165
    0.759664012    0.462803572   28.590834926  197.072664707 -178.568216751
    0.777149884    0.462803572   31.625022591  149.682588453 -136.348797389
    0.794635756    0.462803572   33.850534414  105.507924161  -96.722464813
    0.812121628    0.462803572   35.368564036   69.324723385  -63.889317148
    0.829607500    0.462803572   36.335388513   42.519799032  -39.415816890
    0.847093372    0.462803572   36.912095018   24.287341652  -22.764208593
    0.864579244    0.462803572   37.233045778   12.973936155  -12.338765212
    0.882065116    0.462803572   37.400100894    6.517982120   -6.291374963
    0.899550988    0.462803572   37.482462539    3.043523741   -3.016631454
    0.917036860    0.462803572   37.520396859    1.328045698   -1.356406659
    0.934522733    0.462803572   37.536666673    0.551992381   -0.574382121
    0.952008605    0.462803572   37.543420464    0.208225259   -0.223502073
    0.969494477    0.462803572   37.545949153    0.073880738   -0.081015357
    0.986980349    0.462803572   37.546826259    0.025393367   -0.027386044
    1.004466221    0.462803572   37.547125115    0.007701613   -0.008179294
    1.021952093    0.462803572   37.547215911    0.001975375   -0.002078997
    1.039437965    0.462803572   37.547239615    0.000389702   -0.000412702
    1.056923837    0.462803572   37.547244439    0.000052092   -0.000053864
    1.074409709    0.462803572   37.547245137   -0.000000000   -0.000000000
    1.091895581    0.462803572   37.547245137   -0.000000000   -0.000000000
    1.109381453    0.462803572   37.547245137   -0.000000000   -0.000000000
    1.126867326    0.462803572   37.547245137   -0.000000000   -0.000000000
    1.144353198    0.462803572   37.547245137   -0.000000000   -0.000000000
    1.161839070    0.462803572   37.547245137   -0.000000000   -0.000000000
    1.179324942    0.462803572   37.547245137   -0.000000000   -0.000000000
    1.196810814    0.462803572   37.547245137   -0.000000000   -0.000000000
    1.214296686    0.462803572   37.547245137   -0.000000000   -0.000000000
    1.231782558    0.462803572   37.547245137   -0.000000000   -0.000000000
    1.249268430    0.462803572   37.547245137   -0.000000000   -0.000000000
    1.266754302    0.462803572   37.547245137   -0.000000000   -0.000000000
    1.284240174    0.462803572   37.547245137   -0.000000000   -0.000000000
    1.301726047    0.462803572   37.547245137   -0.000000000   -0.000000000
    1.319211919    0.462803572   37.547245137   -0.000000000   -0.000000000
    1.336697791    0.462803572   37.547245137   -0.000000000   -0.000000000
    1.354183663    0.462803572   37.547245137   -0.000000000   -0.000000000
    1.371669535    0.462803572   37.547245137   -0.000000000   -0.000000000
    1.389155407    0.462803572   37.547245137   -0.000000000   -0.000000000
    1.406641279    0.462803572   37.547245137   -0.000000000   -0.000000000
    1.424127151    0.462803572   37.547245137   -0.000000000   -0.000000000
    1.441613023    0.462803572   37.547245137   -0.000000000   -0.000000000
    1.459098895    0.462803572   37.547245137   -0.000000000   -0.000000000
    1.476584767    0.462803572   37.547245137   -0.000000000   -0.000000000
    1.494070640    0.462803572   37.547245137   -0.000000000   -0.000000000
    1.511556512    0.462803572   37.547245137   -0.000000000   -0.000000000
    1.529042384    0.462803572   37.547245137   -0.000000000   -0.000000000
    1.546528256    0.462803572   37.547245137   -0.000000000   -0.000000000
    1.564014128    0.462803572   37.547245137   -0.000000000   -0.000000000
    1.581500000    0.462803572   37.547245137   -0.000000000   -0.000000000

    0.077715000    0.480289766   37.538978375   -0.644399013    0.089109871
    0.095200872    0.480289766   37.513810965   -2.400009420    0.323898732
    0.112686744    0.480289766   37.436200498   -7.228370422    1.036536473
    0.130172616    0.480289766   37.219852524  -19.120243181    2.939911684
    0.147658488    0.480289766   36.689351959  -44.367053639    7.397080354
    0.165144360    0.480289766   35.547490067  -90.094646716   16.495263914
    0.182630233    0.480289766   33.397292794 -159.482531954   32.564661484
    0.200116105    0.480289766   29.874139736 -244.500614579   56.845192073
    0.217601977    0.480289766   24.890768614 -321.330513655   87.561139713
    0.235087849    0.480289766   18.884179553 -355.744993429  118.607377306
    0.252573721    0.480289766   12.860152666 -320.546071944  140.468898101
    0.270059593    0.480289766    8.083964355 -216.035005267  143.917740144
    0.287545465    0.480289766    5.510453729  -76.708438108  124.918801177
    0.305031337    0.480289766    5.295238743   45.014153452   87.613434343
    0.322517209    0.480289766    6.738418730  108.719200819   43.083962972
    0.340003081    0.480289766    8.711368409  107.517612223    4.432806463
    0.357488953    0.480289766   10.259477693   65.866805114  -18.867585625
    0.374974826    0.480289766   10.984193474   18.737006579  -24.203714378
    0.392460698    0.480289766   11.024737268   -9.999777534  -15.547277525
    0.409946570    0.480289766   10.770747107  -15.570696512   -0.594817586
    0.427432442    0.480289766   10.564973584   -6.464374169   12.872865911
    0.444918314    0.480289766   10.559787835    5.678969265   19.883929680
    0.462404186    0.480289766   10.731896676   12.476149561   19.705988202
    0.479890058    0.480289766   10.951757365    9.933511111   15.673586581
    0.497375930    0.480289766   11.039315749   -1.788463595   13.343783085
    0.514861802    0.480289766   10.845668826  -21.525677047   17.600550810
    0.532347674    0.480289766   10.262546215  -45.607634429   30.159282104
    0.549833547    0.480289766    9.253830321  -69.434785508   48.226005172
    0.567319419    0.480289766    7.864658160  -88.394125199   65.241716114
    0.584805291    0.480289766    6.222549509  -97.705859494   73.210740200
    0.602291163    0.480289766    4.543591333  -91.629887606   65.381311101
    0.619777035    0.480289766    3.145842593  -64.675304505   38.334339198
    0.637262907    0.480289766    2.422614836  -14.497266991   -7.061942268
    0.654748779    0.480289766    2.756424503   54.930058843  -65.598819792
    0.672234651    0.480289766    4.396296646  132.438818350 -128.464044133
    0.689720523    0.480289766    7.352074544  202.930124284 -185.017392622
    0.707206395    0.480289766   11.373548555  252.506805202 -225.330821801
    0.724692267    0.480289766   16.016797566  273.311834478 -242.982197257
    0.742178140    0.480289766   20.767517563  265.411970799 -236.837529885
    0.759664012    0.480289766   25.171883354  235.022128166 -210.999874400
    0.777149884    0.480289766   28.916361198  191.694948794 -173.038316250
    0.794635756    0.480289766   31.859983062  144.750202483 -131.324958240
    0.812121628    0.480289766   34.007235560  101.600773818  -92.634746549
    0.829607500    0.480289766   35.465617743   66.451600912  -61.014243987
    0.847093372    0.480289766   36.391275170   40.492615107  -37.667142743
    0.864579244    0.480289766   36.939863230   23.093963393  -21.864752434
    0.882065116    0.480289766   37.244591853   12.391351732  -11.956085183
    0.899550988    0.480289766   37.404721120    6.224862561   -6.159248594
    0.917036860    0.480289766   37.483881954    2.934977304   -2.977816528
    0.934522733    0.480289766   37.520520922    1.315668149   -1.351100054
    0.952008605    0.480289766   37.536827971    0.540782047   -0.565852428
    0.969494477    0.480289766   37.543438503    0.209318345   -0.220260412
    0.986980349    0.480289766   37.545937143    0.076902015   -0.079240356
    1.004466221    0.480289766   37.546844164    0.025039449   -0.025395696
    1.021952093    0.480289766   37.547138763    0.007006374   -0.007055376
    1.039437965    0.480289766   37.547222106    0.001583104   -0.001614954
    1.056923837    0.480289766   37.547241391    0.000268801   -0.000276089
    1.074409709    0.480289766   37.547244867    0.000018829   -0.000022160
    1.091895581    0.480289766   37.547245098    0.000002906   -0.000003221
    1.109381453    0.480289766   37.547245137   -0.000000000   -0.000000000
    1.126867326    0.480289766   37.547245137   -0.000000000   -0.000000000
    1.144353198    0.480289766   37.547245137   -0.000000000   -0.000000000
    1.161839070    0.480289766   37.547245137   -0.000000000   -0.000000000
    1.179324942    0.480289766   37.547245137   -0.000000000   -0.000000000
    1.196810814    0.480289766   37.547245137   -0.000000000   -0.000000000
    1.214296686    0.480289766   37.547245137   -0.000000000   -0.000000000
    1.231782558    0.480289766   37.547245137   -0.000000000   -0.000000000
    1.249268430    0.480289766   37.547245137   -0.000000000   -0.000000000
    1.266754302    0.480289766   37.547245137   -0.000000000   -0.000000000
    1.284240174    0.480289766   37.547245137   -0.000000000   -0.000000000
    1.301726047    0.480289766   37.547245137   -0.000000000   -0.000000000
    1.319211919    0.480289766   37.547245137   -0.000000000   -0.000000000
    1.336697791    0.480289766   37.547245137   -0.000000000   -0.000000000
    1.354183663    0.480289766   37.547245137   -0.000000000   -0.000000000
    1.371669535    0.480289766   37.547245137   -0.000000000   -0.000000000
    1.389155407    0.480289766   37.547245137   -0.000000000   -0.000000000
    1.406641279    0.480289766   37.547245137   -0.000000000   -0.000000000
    1.424127151    0.480289766   37.547245137   -0.000000000   -0.000000000
    1.441613023    0.480289766   37.547245137   -0.000000000   -0.000000000
    1.459098895    0.480289766   37.547245137   -0.000000000   -0.000000000
    1.476584767    0.480289766   37.547245137   -0.000000000   -0.000000000
    1.494070640    0.480289766   37.547245137   -0.000000000   -0.000000000
    1.511556512    0.480289766   37.547245137   -0.000000000   -0.000000000
    1.529042384    0.480289766   37.547245137   -0.000000000   -0.000000000
    1.546528256    0.480289766   37.547245137   -0.000000000   -0.000000000
    1.564014128    0.480289766   37.547245137   -0.000000000   -0.000000000
    1.581500000    0.480289766   37.547245137   -0.000000000   -0.000000000

    0.077715000    0.497775960   37.540632825   -0.516843399    0.098050052
    0.095200872    0.497775960   37.519967216   -1.966158712    0.372738885
    0.112686744    0.497775960   37.456049891   -5.965474295    1.209977124
    0.130172616    0.497775960   37.276603113  -15.899829754    3.484106968
    0.147658488    0.497775960   36.833361994  -37.186320341    8.907318045
    0.165144360    0.497775960   35.871615043  -76.170422799   20.208564250
    0.182630233    0.497775960   34.043792910 -136.198378628   40.662333693
    0.200116105    0.497775960   31.015698022 -211.393033188   72.493238651
    0.217601977    0.497775960   26.672235375 -282.368194024  114.352081412
    0.235087849    0.497775960   21.334281552 -320.131376429  159.217781307
    0.252573721    0.497775960   15.815915950 -300.312444914  194.896677631
    0.270059593    0.497775960   11.185280774 -220.674425810  208.247033842
    0.287545465    0.497775960    8.294938313 -107.712891871  191.625588151
    0.305031337    0.497775960    7.361439829   -4.038769831  147.667260462
    0.322517209    0.497775960    7.894310803   56.297038768   88.903310673
    0.340003081    0.497775960    9.029363082   66.118387226   32.146568941
    0.357488953    0.497775960   10.016081111   43.745002313   -8.897860606
    0.374974826    0.497775960   10.528568403   15.955756265  -28.472221728
    0.392460698    0.497775960   10.646813373    0.280843310  -29.138855779
    0.409946570    0.497775960   10.623029396   -0.964311035  -18.613666149
    0.427432442    0.497775960   10.654319411    5.068275716   -5.521092718
    0.444918314    0.497775960   10.794033294   10.472716238    3.910342904
    0.462404186    0.497775960   10.993049794   11.292127819    7.433245237
    0.479890058    0.497775960   11.167305838    6.924023022    6.760184590
    0.497375930    0.497775960   11.224281782   -1.397561663    6.124115226
    0.514861802    0.497775960   11.096640991  -13.991335299    9.758431824
    0.532347674    0.497775960   10.712082799  -30.756456619   19.921296537
    0.549833547    0.497775960   10.002112259  -51.033961163   35.670771305
    0.567319419    0.497775960    8.920329905  -72.812629253   53.173518101
    0.584805291    0.497775960    7.475520042  -91.807367210   67.019256197
    0.602291163    0.497775960    5.773540779 -100.889895668   71.600828029
    0.619777035    0.497775960    4.058093177  -91.964240788   62.109370636
    0.637262907    0.497775960    2.701075983  -59.287917361   35.449121147
    0.654748779    0.497775960    2.128278476   -2.865874038   -8.580576396
    0.672234651    0.497775960    2.702084774   69.961391786  -66.002134143
    0.689720523    0.497775960    4.602092736  146.502687931 -128.425393655
    0.707206395    0.497775960    7.766790052  212.423449394 -184.657132768
    0.724692267    0.497775960   11.904791833  256.257022806 -224.028276809
    0.742178140    0.497775960   16.570610191  272.437210856 -239.918621590
    0.759664012    0.497775960   21.278636922  261.630189998 -231.719895322
    0.777149884    0.497775960   25.602650088  229.946729393 -204.442439248
    0.794635756    0.497775960   29.253960222  186.174263708 -166.271115183
    0.812121628    0.497775960   32.102792635  139.545166007 -125.535992214
    0.829607500    0.497775960   34.165176174   97.247556184  -88.541608646
    0.847093372    0.497775960   35.557860200   63.165667466  -58.611245725
    0.864579244    0.497775960   36.436939235   38.463667098  -36.522406246
    0.882065116    0.497775960   36.958386689   22.074743732  -21.440976533
    0.899550988    0.497775960   37.251138564   11.927933969  -11.849846996
    0.917036860    0.497775960   37.406463927    6.068998895   -6.139500930
    0.934522733    0.497775960   37.483903302    2.927935195   -2.975132874
    0.952008605    0.497775960   37.520774430    1.304072488   -1.334715186
    0.969494477    0.497775960   37.536882865    0.545792994   -0.555889636
    0.986980349    0.497775960   37.543457268    0.214114180   -0.213591794
    1.004466221    0.497775960   37.545997555    0.075032193   -0.073994910
    1.021952093    0.497775960   37.546882387    0.022999470   -0.022697241
    1.039437965    0.497775960   37.547154827    0.005966726   -0.006028346
    1.056923837    0.497775960   37.547226754    0.001257920   -0.001310939
    1.074409709    0.497775960   37.547242411    0.000185939   -0.000214161
    1.091895581    0.497775960   37.547244602    0.000039071   -0.000042642
    1.109381453    0.497775960   37.547245104    0.000002493   -0.000002755
    1.126867326    0.497775960   37.547245137   -0.000000000   -0.000000000
    1.144353198    0.497775960   37.547245137   -0.000000000   -0.000000000
    1.161839070    0.497775960   37.547245137   -0.000000000   -0.000000000
    1.179324942    0.497775960   37.547245137   -0.000000000   -0.000000000
    1.196810814    0.497775960   37.547245137   -0.000000000   -0.000000000
    1.214296686    0.497775960   37.547245137   -0.000000000   -0.000000000
    1.231782558    0.497775960   37.547245137   -0.000000000   -0.000000000
    1.249268430    0.497775960   37.547245137   -0.000000000   -0.000000000
    1.266754302    0.497775960   37.547245137   -0.000000000   -0.000000000
    1.284240174    0.497775960   37.547245137   -0.000000000   -0.000000000
    1.301726047    0.497775960   37.547245137   -0.000000000   -0.000000000
    1.319211919    0.497775960   37.547245137   -0.000000000   -0.000000000
    1.336697791    0.497775960   37.547245137   -0.000000000   -0.000000000
    1.354183663    0.497775960   37.547245137   -0.000000000   -0.000000000
    1.371669535    0.497775960   37.547245137   -0.000000000   -0.000000000
    1.389155407    0.497775960   37.547245137   -0.000000000   -0.000000000
    1.406641279    0.497775960   37.547245137   -0.000000000   -0.000000000
    1.424127151    0.497775960   37.547245137   -0.000000000   -0.000000000
    1.441613023    0.497775960   37.547245137   -0.000000000   -0.000000000
    1.459098895    0.497775960   37.547245137   -0.000000000   -0.000000000
    1.476584767    0.497775960   37.547245137   -0.000000000   -0.000000000
    1.494070640    0.497775960   37.547245137   -0.000000000   -0.000000000
    1.511556512    0.497775960   37.547245137   -0.000000000   -0.000000000
    1.529042384    0.497775960   37.547245137   -0.000000000   -0.000000000
    1.546528256    0.497775960   37.547245137   -0.000000000   -0.000000000
    1.564014128    0.497775960   37.547245137   -0.000000000   -0.000000000
    1.581500000    0.497775960   37.547245137   -0.000000000   -0.000000000

    0.077715000    0.515262155   37.542338273   -0.384646129    0.094967598
    0.095200872    0.515262155   37.526580411   -1.495752865    0.375322115
    0.112686744    0.515262155   37.477655981   -4.575312173    1.233797196
    0.130172616    0.515262155   37.339231980  -12.296917377    3.598914234
    0.147658488    0.515262155   36.994574682  -29.011854702    9.323282595
    0.165144360    0.515262155   36.240043112  -60.007059887   21.451186185
    0.182630233    0.515262155   34.791038560 -108.539733956   43.826205590
    0.200116105    0.515262155   32.359578916 -170.930857821   79.449768046
    0.217601977    0.515262155   28.812890282 -232.875929593  127.680659470
    0.235087849    0.515262155   24.348345343 -271.946942148  181.598926094
    0.252573721    0.515262155   19.554655296 -268.154421905  227.953069682
    0.270059593    0.515262155   15.246565866 -217.587446566  251.266138032
    0.287545465    0.515262155   12.115119769 -138.135233617  240.915567092
    0.305031337    0.515262155   10.402593946  -60.558359307  197.110474532
    0.322517209    0.515262155    9.834202332  -10.057833937  131.587231576
    0.340003081    0.515262155    9.854386338    7.580816242   62.301210982
    0.357488953    0.515262155    9.978031448    4.796144994    5.483703442
    0.374974826    0.515262155   10.007108099   -0.669807266  -30.139861489
    0.392460698    0.515262155    9.998554874    1.169598507  -44.495771729
    0.409946570    0.515262155   10.083461682    9.136149035  -43.400655319
    0.427432442    0.515262155   10.313361035   16.578961265  -34.540807827
    0.444918314    0.515262155   10.628865625   18.562776116  -24.344344808
    0.462404186    0.515262155   10.928534947   14.895300108  -16.464718978
    0.479890058    0.515262155   11.138215648    8.091904293  -11.544381115
    0.497375930    0.515262155   11.218637039    0.793040294   -7.884664363
    0.514861802    0.515262155   11.161893216   -7.674105853   -3.097829102
    0.532347674    0.515262155   10.933855652  -19.197136219    4.778322010
    0.549833547    0.515262155   10.463797469  -35.574133613   16.339246993
    0.567319419    0.515262155    9.664084152  -56.669540880   30.665763728
    0.584805291    0.515262155    8.477005649  -79.232838948   45.590665561
    0.602291163    0.515262155    6.929305801  -96.644263218   57.793539438
    0.619777035    0.515262155    5.180135317 -100.831187590   62.651933437
    0.637262907    0.515262155    3.524272363  -85.061223097   54.759897601
    0.654748779    0.515262155    2.343370318  -46.428770423   29.551016712
    0.672234651    0.515262155    2.024091787   12.476911349  -14.081442119
    0.689720523    0.515262155    2.859270083   84.025612147  -71.763555519
    0.707206395    0.515262155    4.973881629  156.801409075 -133.788125630
    0.724692267    0.515262155    8.281349438  218.379251023 -187.907047082
    0.742178140    0.515262155   12.489767279  258.521090620 -223.556962001
    0.759664012    0.515262155   17.167009576  271.485827946 -235.346636173
    0.777149884    0.515262155   21.832929184  257.961661237 -224.271018188
    0.794635756    0.515262155   26.072608684  224.049178912 -196.245308583
    0.812121628    0.515262155   29.610303002  179.268325184 -159.273546133
    0.829607500    0.515262155   32.339700091  133.113390176 -120.783985894
    0.847093372    0.515262155   34.302138769   92.233860344  -85.977199682
    0.864579244    0.515262155   35.623620089   60.064854957  -57.554797531
    0.882065116    0.515262155   36.462328676   36.949883187  -36.213174305
    0.899550988    0.515262155   36.966595777   21.470710231  -21.378080457
    0.917036860    0.515262155   37.253587734   11.757531061  -11.793814578
    0.934522733    0.515262155   37.407172560    6.077930615   -6.062506549
    0.952008605    0.515262155   37.485058368    2.908217123   -2.887227266
    0.969494477    0.515262155   37.521436435    1.301517928   -1.274883183
    0.986980349    0.515262155   37.537280920    0.541361899   -0.519517823
    1.004466221    0.515262155   37.543751241    0.202436068   -0.192666494
    1.021952093    0.515262155   37.546148987    0.066986476   -0.064167207
    1.039437965    0.515262155   37.546941777    0.019330002   -0.019054544
    1.056923837    0.515262155   37.547173640    0.004707195   -0.004838210
    1.074409709    0.515262155   37.547231228    0.000922145   -0.001031341
    1.091895581    0.515262155   37.547242002    0.000221290   -0.000237113
    1.109381453    0.515262155   37.547244745    0.000028367   -0.000031183
    1.126867326    0.515262155   37.547245103    0.000002507   -0.000002823
    1.144353198    0.515262155   37.547245137   -0.000000000   -0.000000000
    1.161839070    0.515262155   37.547245137   -0.000000000   -0.000000000
    1.179324942    0.515262155   37.547245137   -0.000000000   -0.000000000
    1.196810814    0.515262155   37.547245137   -0.000000000   -0.000000000
    1.214296686    0.515262155   37.547245137   -0.000000000   -0.000000000
    1.231782558    0.515262155   37.547245137   -0.000000000   -0.000000000
    1.249268430    0.515262155   37.547245137   -0.000000000   -0.000000000
    1.266754302    0.515262155   37.547245137   -0.000000000   -0.000000000
    1.284240174    0.515262155   37.547245137   -0.000000000   -0.000000000
    1.301726047    0.515262155   37.547245137   -0.000000000   -0.000000000
    1.319211919    0.515262155   37.547245137   -0.000000000   -0.000000000
    1.336697791    0.515262155   37.547245137   -0.000000000   -0.000000000
    1.354183663    0.515262155   37.547245137   -0.000000000   -0.000000000
    1.371669535    0.515262155   37.547245137   -0.000000000   -0.000000000
    1.389155407    0.515262155   37.547245137   -0.000000000   -0.000000000
    1.406641279    0.515262155   37.547245137   -0.000000000   -0.000000000
    1.424127151    0.515262155   37.547245137   -0.000000000   -0.000000000
    1.441613023    0.515262155   37.547245137   -0.000000000   -0.000000000
    1.459098895    0.515262155   37.547245137   -0.000000000   -0.000000000
    1.476584767    0.515262155   37.547245137   -0.000000000   -0.000000000
    1.494070640    0.515262155   37.547245137   -0.000000000   -0.000000000
    1.511556512    0.515262155   37.547245137   -0.000000000   -0.000000000
    1.529042384    0.515262155   37.547245137   -0.000000000   -0.000000000
    1.546528256    0.515262155   37.547245137   -0.000000000   -0.000000000
    1.564014128    0.515262155   37.547245137   -0.000000000   -0.000000000
    1.581500000    0.515262155   37.547245137   -0.000000000   -0.000000000

    0.077715000    0.532748349   37.543893756   -0.263485087    0.081435931
    0.095200872    0.532748349   37.532833554   -1.047469692    0.333044057
    0.112686744    0.532748349   37.498329948   -3.232554866    1.107505003
    0.130172616    0.532748349   37.399885574   -8.767525118    3.268072523
    0.147658488    0.532748349   37.152617278  -20.885857491    8.564754620
    0.165144360    0.532748349   36.605903675  -43.676765137   19.947395664
    0.182630233    0.532748349   35.543508528  -80.060608349   41.296404656
    0.200116105    0.532748349   33.733733010 -128.288618023   75.963668356
    0.217601977    0.532748349   31.039581991 -179.067437344  124.103943978
    0.235087849    0.532748349   27.545881776 -216.931864783  179.919836516
    0.252573721    0.532748349   23.614956259 -227.227639901  231.107147427
    0.270059593    0.532748349   19.787528266 -205.567811085  262.232339155
    0.287545465    0.532748349   16.554010074 -162.038278947  261.303071908
    0.305031337    0.532748349   14.137027220 -115.405873998  225.900518854
    0.322517209    0.532748349   12.443645331  -80.885605934  164.765735736
    0.340003081    0.532748349   11.218319209  -61.230765668   93.699383666
    0.357488953    0.532748349   10.261084687  -48.384823198   28.532395513
    0.374974826    0.532748349    9.543054288  -32.722993630  -20.445110465
    0.392460698    0.532748349    9.149259827  -11.596015963  -50.119554618
    0.409946570    0.532748349    9.138339897    9.837416720  -62.744293041
    0.427432442    0.532748349    9.450578219   24.296669753  -63.032448570
    0.444918314    0.532748349    9.924169832   28.242638345  -55.965973215
    0.462404186    0.532748349   10.387139950   23.645532758  -45.755462194
    0.479890058    0.532748349   10.732893437   15.130557912  -35.390466155
    0.497375930    0.532748349   10.924522777    6.757268329  -26.332128611
    0.514861802    0.532748349   10.973078475   -1.316407922  -18.894173142
    0.532347674    0.532748349   10.869896414  -11.079644406  -12.254461133
    0.549833547    0.532748349   10.563240579  -24.949220624   -4.978501814
    0.567319419    0.532748349    9.971619514  -43.598511608    4.414351015
    0.584805291    0.532748349    9.026800959  -64.910050866   16.779009112
    0.602291163    0.532748349    7.720527573  -84.039358392   31.414853756
    0.619777035    0.532748349    6.141700214  -94.951163245   45.047349364
    0.637262907    0.532748349    4.484340033  -92.164630495   51.856876126
    0.654748779    0.532748349    3.026457061  -71.588339028   44.931311522
    0.672234651    0.532748349    2.098822843  -31.594999319   19.279549474
    0.689720523    0.532748349    2.031603857   26.260744547  -25.148660921
    0.707206395    0.532748349    3.090432919   95.829643716  -82.222026345
    0.724692267    0.532748349    5.394419013  166.533425215 -141.134481567
    0.742178140    0.532748349    8.851355559  225.660245251 -190.111688277
    0.759664012    0.532748349   13.155952199  261.910586504 -220.373119881
    0.777149884    0.532748349   17.849256575  269.963085008 -228.551519295
    0.794635756    0.532748349   22.445701652  251.670757553 -216.603577266
    0.812121628    0.532748349   26.548525358  215.038129174 -190.017247178
    0.829607500    0.532748349   29.924800408  170.363674070 -155.506863801
    0.847093372    0.532748349   32.515085316  126.225421198 -119.181334620
    0.864579244    0.532748349   34.381353772   88.150870516  -85.600613508
    0.882065116    0.532748349   35.651973945   58.244968680  -57.541298098
    0.899550988    0.532748349   36.471495716   36.370690371  -36.131925487
    0.917036860    0.532748349   36.971208965   21.365704624  -21.134460723
    0.934522733    0.532748349   37.257168504   11.784760842  -11.492477940
    0.952008605    0.532748349   37.411077974    6.018753014   -5.797882489
    0.969494477    0.532748349   37.487517281    2.863421192   -2.716022498
    0.986980349    0.532748349   37.522853202    1.261821794   -1.179534169
    1.004466221    0.532748349   37.538104563    0.504188145   -0.471651430
    1.021952093    0.532748349   37.544131289    0.180788529   -0.172241006
    1.039437965    0.532748349   37.546281797    0.058233745   -0.057617942
    1.056923837    0.532748349   37.546980948    0.016455438   -0.017158210
    1.074409709    0.532748349   37.547180455    0.004090522   -0.004582964
    1.091895581    0.532748349   37.547228141    0.001142554   -0.001240093
    1.109381453    0.532748349   37.547241858    0.000227884   -0.000252428
    1.126867326    0.532748349   37.547244683    0.000032487   -0.000036312
    1.144353198    0.532748349   37.547245092    0.000003372   -0.000003678
    1.161839070    0.532748349   37.547245137   -0.000000000   -0.000000000
    1.179324942    0.532748349   37.547245137   -0.000000000   -0.000000000
    1.196810814    0.532748349   37.547245137   -0.000000000   -0.000000000
    1.214296686    0.532748349   37.547245137   -0.000000000   -0.000000000
    1.231782558    0.532748349   37.547245137   -0.000000000   -0.000000000
    1.249268430    0.532748349   37.547245137   -0.000000000   -0.000000000
    1.266754302    0.532748349   37.547245137   -0.000000000   -0.000000000
    1.284240174    0.532748349   37.547245137   -0.000000000   -0.000000000
    1.301726047    0.532748349   37.547245137   -0.000000000   -0.000000000
    1.319211919    0.532748349   37.547245137   -0.000000000   -0.000000000
    1.336697791    0.532748349   37.547245137   -0.000000000   -0.000000000
    1.354183663    0.532748349   37.547245137   -0.000000000   -0.000000000
    1.371669535    0.532748349   37.547245137   -0.000000000   -0.000000000
    1.389155407    0.532748349   37.547245137   -0.000000000   -0.000000000
    1.406641279    0.532748349   37.547245137   -0.000000000   -0.000000000
    1.424127151    0.532748349   37.547245137   -0.000000000   -0.000000000
    1.441613023    0.532748349   37.547245137   -0.000000000   -0.000000000
    1.459098895    0.532748349   37.547245137   -0.000000000   -0.000000000
    1.476584767    0.532748349   37.547245137   -0.000000000   -0.000000000
    1.494070640    0.532748349   37.547245137   -0.000000000   -0.000000000
    1.511556512    0.532748349   37.547245137   -0.000000000   -0.000000000
    1.529042384    0.532748349   37.547245137   -0.000000000   -0.000000000
    1.546528256    0.532748349   37.547245137   -0.000000000   -0.000000000
    1.564014128    0.532748349   37.547245137   -0.000000000   -0.000000000
    1.581500000    0.532748349   37.547245137   -0.000000000   -0.000000000

    0.077715000    0.550234543   37.545152824   -0.164979233    0.061934088
    0.095200872    0.550234543   37.538059573   -0.670312002    0.261128345
    0.112686744    0.550234543   37.515800573   -2.088626166    0.877915784
    0.130172616    0.550234543   37.451709304   -5.721856883    2.618775310
    0.147658488    0.550234543   37.289143059  -13.780237683    6.937254706
    0.165144360    0.550234543   36.925625383  -29.187043841   16.340893563
    0.182630233    0.550234543   36.209421599  -54.353530366   34.253439996
    0.200116105    0.550234543   34.967014047  -88.963459066   63.900098150
    0.217601977    0.550234543   33.070363160 -127.976799261  106.116929181
    0.235087849    0.550234543   30.517983176 -162.249500056  156.905394593
    0.252573721    0.550234543   27.477915709 -182.526384635  206.575399634
    0.270059593    0.550234543   24.238518428 -185.093221923  242.039820371
    0.287545465    0.550234543   21.083060297 -174.201068607  251.933763862
    0.305031337    0.550234543   18.172824183 -158.489818656  231.821843764
    0.322517209    0.550234543   15.531159066 -143.901980099  186.145851676
    0.340003081    0.550234543   13.138815759 -129.223138526  125.760078186
    0.357488953    0.550234543   11.046041409 -108.553867400   62.968959310
    0.374974826    0.550234543    9.401397180  -77.839069247    7.362813170
    0.392460698    0.550234543    8.366255592  -39.896965925  -35.663519316
    0.409946570    0.550234543    7.996819848   -3.312269617  -64.136546913
    0.427432442    0.550234543    8.188886399   23.110146206  -78.257682516
    0.444918314    0.550234543    8.719270453   35.265280762  -79.798583983
    0.462404186    0.550234543    9.348051503   34.983756974  -72.041215447
    0.479890058    0.550234543    9.901994624   27.272930303  -59.389247955
    0.497375930    0.550234543   10.292312262   17.118361377  -46.180633620
    0.514861802    0.550234543   10.498611408    6.389167163  -35.664480423
    0.532347674    0.550234543   10.511467762   -5.238291239  -28.821039402
    0.549833547    0.550234543   10.304592292  -18.982454289  -24.331917472
    0.567319419    0.550234543    9.835781772  -35.167279202  -19.391939750
    0.584805291    0.550234543    9.071775660  -52.545242077  -11.061935040
    0.602291163    0.550234543    8.012429812  -68.563782689    2.150464042
    0.619777035    0.550234543    6.705347025  -80.274356508   18.802254889
    0.637262907    0.550234543    5.250669953  -84.928777690   34.156084487
    0.654748779    0.550234543    3.801092610  -78.963010084   41.116768173
    0.672234651    0.550234543    2.580598119  -58.067208773   32.821765186
    0.689720523    0.550234543    1.885590512  -18.401966357    5.700244185
    0.707206395    0.550234543    2.050913368   39.857111283  -38.464751823
    0.724692267    0.550234543    3.354517839  110.004937165  -92.575487025
    0.742178140    0.550234543    5.899380866  179.503892565 -146.504956681
    0.759664012    0.550234543    9.546817783  233.770638541 -190.389106668
    0.777149884    0.550234543   13.929064004  262.562030547 -217.408163299
    0.794635756    0.550234543   18.566434766  263.144199172 -224.941287287
    0.812121628    0.550234543   23.001156271  240.565011754 -214.286828204
    0.829607500    0.550234543   26.903516206  203.986917896 -189.512909758
    0.847093372    0.550234543   30.109977461  162.223658142 -156.149935797
    0.864579244    0.550234543   32.591113361  121.868901611 -119.927319444
    0.882065116    0.550234543   34.407539884   86.597971746  -85.777581116
    0.899550988    0.550234543   35.664876030   58.017500774  -57.081544870
    0.917036860    0.550234543   36.484582366   36.424518872  -35.303914209
    0.934522733    0.550234543   36.984208836   21.352714840  -20.284930364
    0.952008605    0.550234543   37.268770090   11.581585089  -10.833588020
    0.969494477    0.550234543   37.418450663    5.835369635   -5.386351185
    0.986980349    0.550234543   37.491641069    2.722253791   -2.494806314
    1.004466221    0.550234543   37.525018249    1.161087369   -1.073394963
    1.021952093    0.550234543   37.539067463    0.449786887   -0.426703445
    1.039437965    0.550234543   37.544461936    0.159778289   -0.157617073
    1.056923837    0.550234543   37.546386664    0.050956561   -0.052890003
    1.074409709    0.550234543   37.547002175    0.014795846   -0.016242577
    1.091895581    0.550234543   37.547175181    0.004526458   -0.004847735
    1.109381453    0.550234543   37.547229019    0.001082416   -0.001180898
    1.126867326    0.550234543   37.547242160    0.000206658   -0.000228288
    1.144353198    0.550234543   37.547244649    0.000035796   -0.000038727
    1.161839070    0.550234543   37.547245122    0.000001154   -0.000001283
    1.179324942    0.550234543   37.547245137   -0.000000000   -0.000000000
    1.196810814    0.550234543   37.547245137   -0.000000000   -0.000000000
    1.214296686    0.550234543   37.547245137   -0.000000000   -0.000000000
    1.231782558    0.550234543   37.547245137   -0.000000000   -0.000000000
    1.249268430    0.550234543   37.547245137   -0.000000000   -0.000000000
    1.266754302    0.550234543   37.547245137   -0.000000000   -0.000000000
    1.284240174    0.550234543   37.547245137   -0.000000000   -0.000000000
    1.301726047    0.550234543   37.547245137   -0.000000000   -0.000000000
    1.319211919    0.550234543   37.547245137   -0.000000000   -0.000000000
    1.336697791    0.550234543   37.547245137   -0.000000000   -0.000000000
    1.354183663    0.550234543   37.547245137   -0.000000000   -0.000000000
    1.371669535    0.550234543   37.547245137   -0.000000000   -0.000000000
    1.389155407    0.550234543   37.547245137   -0.000000000   -0.000000000
    1.406641279    0.550234543   37.547245137   -0.000000000   -0.000000000
    1.424127151    0.550234543   37.547245137   -0.000000000   -0.000000000
    1.441613023    0.550234543   37.547245137   -0.000000000   -0.000000000
    1.459098895    0.550234543   37.547245137   -0.000000000   -0.000000000
    1.476584767    0.550234543   37.547245137   -0.000000000   -0.000000000
    1.494070640    0.550234543   37.547245137   -0.000000000   -0.000000000
    1.511556512    0.550234543   37.547245137   -0.000000000   -0.000000000
    1.529042384    0.550234543   37.547245137   -0.000000000   -0.000000000
    1.546528256    0.550234543   37.547245137   -0.000000000   -0.000000000
    1.564014128    0.550234543   37.547245137   -0.000000000   -0.000000000
    1.581500000    0.550234543   37.547245137   -0.000000000   -0.000000000

    0.077715000    0.567720737   37.546057892   -0.093884324    0.041787239
    0.095200872    0.567720737   37.541925812   -0.389668641    0.181103205
    0.112686744    0.567720737   37.528864857   -1.227065735    0.615499822
    0.130172616    0.567720737   37.490874393   -3.399400880    1.855677383
    0.147658488    0.567720737   37.393412231   -8.292000168    4.968488307
    0.165144360    0.567720737   37.172543570  -17.834057370   11.837257617
    0.182630233    0.567720737   36.730098784  -33.862178211   25.131801388
    0.200116105    0.567720737   35.945110649  -56.915147936   47.589286811
    0.217601977    0.567720737   34.708336718  -85.027446459   80.474839950
    0.235087849    0.567720737   32.965483693 -113.962329669  121.730709766
    0.252573721    0.567720737   30.744415611 -139.087909387  165.071558053
    0.270059593    0.567720737   28.136356062 -158.122414376  201.192188592
    0.287545465    0.567720737   25.243885228 -171.950040536  221.019424537
    0.305031337    0.567720737   22.141507408 -182.307406343  219.288416700
    0.322517209    0.567720737   18.892239350 -188.213563291  196.216225879
    0.340003081    0.567720737   15.613183837 -184.677883847  156.490188078
    0.357488953    0.567720737   12.522296257 -165.867034483  106.752743791
    0.374974826    0.567720737    9.912469661 -129.962087974   53.571040244
    0.392460698    0.567720737    8.046851344  -82.133789368    2.832446959
    0.409946570    0.567720737    7.048272553  -32.654208393  -40.074334961
    0.427432442    0.567720737    6.851530192    8.057692664  -70.571677987
    0.444918314    0.567720737    7.239710558   33.696173351  -86.062123144
    0.462404186    0.567720737    7.936027011   43.548496635  -87.215758985
    0.479890058    0.567720737    8.690241500   40.844968022  -78.098358613
    0.497375930    0.567720737    9.321638075   30.413571132  -64.582951530
    0.514861802    0.567720737    9.731242238   16.034569720  -52.226597999
    0.532347674    0.567720737    9.874496454    0.213985387  -44.056062108
    0.549833547    0.567720737    9.739685197  -15.666238438  -39.868318813
    0.567319419    0.567720737    9.334938832  -30.547347861  -36.950318282
    0.584805291    0.567720737    8.686521574  -43.525087561  -31.686192200
    0.602291163    0.567720737    7.832720852  -54.166360593  -21.371334787
    0.619777035    0.567720737    6.811035667  -62.689527528   -5.807854851
    0.637262907    0.567720737    5.654417170  -69.573167722   12.105308849
    0.654748779    0.567720737    4.402396153  -72.953993124   26.716411735
    0.672234651    0.567720737    3.157707233  -67.657889992   31.319381526
    0.689720523    0.567720737    2.135550037  -46.276370584   20.505999144
    0.707206395    0.567720737    1.667479187   -3.885994165   -7.684203752
    0.724692267    0.567720737    2.116064433   57.406377185  -50.669839992
    0.742178140    0.567720737    3.731868457  127.452269959 -101.901574163
    0.759664012    0.567720737    6.540992013  191.253112180 -152.728808625
    0.777149884    0.567720737   10.312397131  235.989934926 -194.669607777
    0.794635756    0.567720737   14.647871863  255.348455064 -221.252028087
    0.812121628    0.567720737   19.107876534  250.867294399 -229.140276224
    0.829607500    0.567720737   23.324652964  228.839673605 -218.497353150
    0.847093372    0.567720737   27.054274203  196.230057033 -192.763008735
    0.864579244    0.567720737   30.165517150  158.978536408 -157.617812228
    0.882065116    0.567720737   32.617882208  121.468344126 -119.530397960
    0.899550988    0.567720737   34.437688517   87.081946062  -84.130260348
    0.917036860    0.567720737   35.702539537   58.207015386  -55.001978577
    0.934522733    0.567720737   36.520794170   36.152225892  -33.440546413
    0.952008605    0.567720737   37.013012692   20.761812875  -18.947293950
    0.969494477    0.567720737   37.286704415   11.065684660  -10.026002329
    0.986980349    0.567720737   37.428188734    5.471250204   -4.963483907
    1.004466221    0.567720737   37.496481491    2.493157516   -2.296299221
    1.021952093    0.567720737   37.527129769    1.042855323   -0.988720505
    1.039437965    0.567720737   37.539788944    0.405595554   -0.398045612
    1.056923837    0.567720737   37.544706008    0.143806039   -0.147202441
    1.074409709    0.567720737   37.546443342    0.047087207   -0.050153519
    1.091895581    0.567720737   37.546996729    0.015504317   -0.016188458
    1.109381453    0.567720737   37.547180411    0.004209652   -0.004465223
    1.126867326    0.567720737   37.547231036    0.000949718   -0.001022517
    1.144353198    0.567720737   37.547242312    0.000200509   -0.000212611
    1.161839070    0.567720737   37.547244835    0.000021862   -0.000023937
    1.179324942    0.567720737   37.547245137   -0.000000000   -0.000000000
    1.196810814    0.567720737   37.547245137   -0.000000000   -0.000000000
    1.214296686    0.567720737   37.547245137   -0.000000000   -0.000000000
    1.231782558    0.567720737   37.547245137   -0.000000000   -0.000000000
    1.249268430    0.567720737   37.547245137   -0.000000000   -0.000000000
    1.266754302    0.567720737   37.547245137   -0.000000000   -0.000000000
    1.284240174    0.567720737   37.547245137   -0.000000000   -0.000000000
    1.301726047    0.567720737   37.547245137   -0.000000000   -0.000000000
    1.319211919    0.567720737   37.547245137   -0.000000000   -0.000000000
    1.336697791    0.567720737   37.547245137   -0.000000000   -0.000000000
    1.354183663    0.567720737   37.547245137   -0.000000000   -0.000000000
    1.371669535    0.567720737   37.547245137   -0.000000000   -0.000000000
    1.389155407    0.567720737   37.547245137   -0.000000000   -0.000000000
    1.406641279    0.567720737   37.547245137   -0.000000000   -0.000000000
    1.424127151    0.567720737   37.547245137   -0.000000000   -0.000000000
    1.441613023    0.567720737   37.547245137   -0.000000000   -0.000000000
    1.459098895    0.567720737   37.547245137   -0.000000000   -0.000000000
    1.476584767    0.567720737   37.547245137   -0.000000000   -0.000000000
    1.494070640    0.567720737   37.547245137   -0.000000000   -0.000000000
    1.511556512    0.567720737   37.547245137   -0.000000000   -0.000000000
    1.529042384    0.567720737   37.547245137   -0.000000000   -0.000000000
    1.546528256    0.567720737   37.547245137   -0.000000000   -0.000000000
    1.564014128    0.567720737   37.547245137   -0.000000000   -0.000000000
    1.581500000    0.567720737   37.547245137   -0.000000000   -0.000000000

    0.077715000    0.585206931   37.546635834   -0.048317863    0.024992930
    0.095200872    0.585206931   37.544459884   -0.204784562    0.111116290
    0.112686744    0.585206931   37.537520628   -0.652513702    0.381885476
    0.130172616    0.585206931   37.517101465   -1.830990844    1.164187558
    0.147658488    0.585206931   37.463994213   -4.535694346    3.152818596
    0.165144360    0.585206931   37.341641674   -9.943720105    7.605459728
    0.182630233    0.585206931   37.091419977  -19.348824687   16.380127799
    0.200116105    0.585206931   36.634637666  -33.636695181   31.561510392
    0.217601977    0.585206931   35.885797490  -52.677421784   54.554278239
    0.235087849    0.585206931   34.769345698  -75.439498546   84.903844966
    0.252573721    0.585206931   33.232225178 -100.628480652  119.551312877
    0.270059593    0.585206931   31.238586607 -127.606849860  153.227675958
    0.287545465    0.585206931   28.759174858 -156.094794063  179.996988299
    0.305031337    0.585206931   25.778831337 -184.424689477  195.070010778
    0.322517209    0.585206931   22.336350367 -207.864416058  195.740643485
    0.340003081    0.585206931   18.580723085 -218.922588200  181.214931313
    0.357488953    0.585206931   14.792457877 -210.658768751  152.089132846
    0.374974826    0.585206931   11.341071067 -180.560631161  110.413306126
    0.392460698    0.585206931    8.580942240 -132.791714703   60.386476595
    0.409946570    0.585206931    6.743976126  -76.776582002    8.664587051
    0.427432442    0.585206931    5.877897903  -23.536476268  -36.766698133
    0.444918314    0.585206931    5.849641378   17.863190960  -69.058240675
    0.462404186    0.585206931    6.402832129   42.498278080  -85.088678843
    0.479890058    0.585206931    7.234218777   49.816940234  -86.531365144
    0.497375930    0.585206931    8.062503052   42.951773394  -78.619529414
    0.514861802    0.585206931    8.682044291   26.864947501  -67.677471397
    0.532347674    0.585206931    8.980047141    7.016026097  -58.346686989
    0.549833547    0.585206931    8.933167721  -12.004248007  -52.221228817
    0.567319419    0.585206931    8.585721169  -27.045241614  -48.071222031
    0.584805291    0.585206931    8.021625572  -36.853639909  -43.158428182
    0.602291163    0.585206931    7.327818892  -42.390071381  -34.837011361
    0.619777035    0.585206931    6.554802934  -46.347443645  -21.965386044
    0.637262907    0.585206931    5.701499859  -52.038965472   -5.599013985
    0.654748779    0.585206931    4.727719722  -59.727696814   10.843784617
    0.672234651    0.585206931    3.631538280  -64.867334333   22.264498285
    0.689720523    0.585206931    2.530628050  -58.645908172   23.177907549
    0.707206395    0.585206931    1.700083484  -32.893607823    9.371224026
    0.724692267    0.585206931    1.511928970   14.355947518  -20.450952513
    0.742178140    0.585206931    2.295253372   76.539357450  -63.817862025
    0.759664012    0.585206931    4.205021157  140.731579132 -114.797807330
    0.777149884    0.585206931    7.158362613  194.238976169 -165.231653906
    0.794635756    0.585206931   10.891369630  229.081441281 -206.579708482
    0.812121628    0.585206931   15.057126367  243.793392344 -231.850210106
    0.829607500    0.585206931   19.320640179  240.898566683 -237.227126106
    0.847093372    0.585206931   23.403938093  223.758876237 -223.065590308
    0.864579244    0.585206931   27.087320244  195.755689848 -193.573725126
    0.882065116    0.585206931   30.212813482  160.581609428 -155.458970629
    0.899550988    0.585206931   32.693679355  122.817817242 -115.829842759
    0.917036860    0.585206931   34.526792242   87.135241450  -80.258362656
    0.934522733    0.585206931   35.782391126   57.244820193  -51.839637444
    0.952008605    0.585206931   36.579812575   34.781741914  -31.301056856
    0.969494477    0.585206931   37.048671976   19.632256968  -17.709212418
    0.986980349    0.585206931   37.305387104   10.316463615   -9.407579878
    1.004466221    0.585206931   37.436999041    5.034850969   -4.690635800
    1.021952093    0.585206931   37.500145230    2.277612700   -2.188952036
    1.039437965    0.585206931   37.528269453    0.967550444   -0.959032605
    1.056923837    0.585206931   37.540136875    0.379659684   -0.389874646
    1.074409709    0.585206931   37.544754991    0.138945366   -0.147063845
    1.091895581    0.585206931   37.546405680    0.049729122   -0.052051290
    1.109381453    0.585206931   37.546996596    0.015386575   -0.016368304
    1.126867326    0.585206931   37.547180908    0.004128567   -0.004474440
    1.144353198    0.585206931   37.547229469    0.001062443   -0.001137882
    1.161839070    0.585206931   37.547242350    0.000195344   -0.000213632
    1.179324942    0.585206931   37.547244843    0.000021343   -0.000023483
    1.196810814    0.585206931   37.547245127    0.000000818   -0.000000877
    1.214296686    0.585206931   37.547245137   -0.000000000   -0.000000000
    1.231782558    0.585206931   37.547245137   -0.000000000   -0.000000000
    1.249268430    0.585206931   37.547245137   -0.000000000   -0.000000000
    1.266754302    0.585206931   37.547245137   -0.000000000   -0.000000000
    1.284240174    0.585206931   37.547245137   -0.000000000   -0.000000000
    1.301726047    0.585206931   37.547245137   -0.000000000   -0.000000000
    1.319211919    0.585206931   37.547245137   -0.000000000   -0.000000000
    1.336697791    0.585206931   37.547245137   -0.000000000   -0.000000000
    1.354183663    0.585206931   37.547245137   -0.000000000   -0.000000000
    1.371669535    0.585206931   37.547245137   -0.000000000   -0.000000000
    1.389155407    0.585206931   37.547245137   -0.000000000   -0.000000000
    1.406641279    0.585206931   37.547245137   -0.000000000   -0.000000000
    1.424127151    0.585206931   37.547245137   -0.000000000   -0.000000000
    1.441613023    0.585206931   37.547245137   -0.000000000   -0.000000000
    1.459098895    0.585206931   37.547245137   -0.000000000   -0.000000000
    1.476584767    0.585206931   37.547245137   -0.000000000   -0.000000000
    1.494070640    0.585206931   37.547245137   -0.000000000   -0.000000000
    1.511556512    0.585206931   37.547245137   -0.000000000   -0.000000000
    1.529042384    0.585206931   37.547245137   -0.000000000   -0.000000000
    1.546528256    0.585206931   37.547245137   -0.000000000   -0.000000000
    1.564014128    0.585206931   37.547245137   -0.000000000   -0.000000000
    1.581500000    0.585206931   37.547245137   -0.000000000   -0.000000000

    0.077715000    0.602693126   37.546963778   -0.022374520    0.013216195
    0.095200872    0.602693126   37.545932921   -0.096825068    0.060207154
    0.112686744    0.602693126   37.542609093   -0.312705069    0.209446401
    0.130172616    0.602693126   37.532694222   -0.890816534    0.646377601
    0.147658488    0.602693126   37.506457445   -2.249878660    1.773773000
    0.165144360    0.602693126   37.444716678   -5.055958226    4.342704360
    0.182630233    0.602693126   37.315062533  -10.153666232    9.517582185
    0.200116105    0.602693126   37.069575324  -18.426754612   18.743002407
    0.217601977    0.602693126   36.646711650  -30.572272497   33.322265721
    0.235087849    0.602693126   35.972678579  -47.233562437   53.814816444
    0.252573721    0.602693126   34.963190208  -69.080396039   79.552960685
    0.270059593    0.602693126   33.520763973  -96.848091433  108.599612161
    0.287545465    0.602693126   31.539938452 -130.515518880  138.110938288
    0.305031337    0.602693126   28.933499710 -167.798482194  164.747942586
    0.322517209    0.602693126   25.681073340 -203.199621766  184.750015735
    0.340003081    0.602693126   21.884579561 -228.594088759  193.923615239
    0.357488953    0.602693126   17.790983060 -235.989165407  188.163693728
    0.374974826    0.602693126   13.764228029 -220.616029280  164.886385744
    0.392460698    0.602693126   10.204186769 -183.181138221  124.905772580
    0.409946570    0.602693126    7.450372651 -129.770876535   73.447156536
    0.427432442    0.602693126    5.700989036  -70.121245228   19.235006432
    0.444918314    0.602693126    4.969087640  -15.157398038  -28.248606416
    0.462404186    0.602693126    5.087219936   25.790683996  -62.074797401
    0.479890058    0.602693126    5.755884402   47.281491389  -79.976989846
    0.497375930    0.602693126    6.625324202   49.209593756  -84.199263348
    0.514861802    0.602693126    7.388176425   36.160433496  -79.674816679
    0.532347674    0.602693126    7.844659450   15.455911512  -71.450702055
    0.549833547    0.602693126    7.927278187   -5.558893732  -62.902326825
    0.567319419    0.602693126    7.681661198  -21.485685960  -55.187126804
    0.584805291    0.602693126    7.221989130  -30.049122651  -47.747433763
    0.602291163    0.602693126    6.671634567  -32.533965402  -39.247068277
    0.619777035    0.602693126    6.102538201  -32.909567006  -28.539738958
    0.637262907    0.602693126    5.507801056  -36.308446689  -15.358959895
    0.654748779    0.602693126    4.807677964  -44.868479306   -0.867849953
    0.672234651    0.602693126    3.930518654  -55.531220233   12.093701517
    0.689720523    0.602693126    2.907237529  -59.919167595   19.240335251
    0.707206395    0.602693126    1.931708490  -48.678130695   15.745625623
    0.724692267    0.602693126    1.329860868  -17.065852837   -2.093577138
    0.742178140    0.602693126    1.442882249   32.022571191  -35.174098157
    0.759664012    0.602693126    2.501847412   89.178216160  -80.706677477
    0.777149884    0.602693126    4.552092521  143.964803289 -132.376401759
    0.794635756    0.602693126    7.481467637  188.796919259 -181.706019277
    0.812121628    0.602693126   11.083318213  220.502545263 -220.013967564
    0.829607500    0.602693126   15.116805826  238.073715944 -240.608302788
    0.847093372    0.602693126   19.326351764  240.510902993 -240.627983464
    0.864579244    0.602693126   23.440530884  227.226797655 -221.628044113
    0.882065116    0.602693126   27.194057997  199.694207381 -188.894625277
    0.899550988    0.602693126   30.373302526  162.533714775 -149.546187567
    0.917036860    0.602693126   32.865797229  122.201421060 -110.326478062
    0.934522733    0.602693126   34.672108227   84.932912714  -76.053418798
    0.952008605    0.602693126   35.884814813   54.669254191  -49.113273021
    0.969494477    0.602693126   36.640385641   32.763712822  -29.763168633
    0.986980349    0.602693126   37.079860407   18.351067610  -16.950250782
    1.004466221    0.602693126   37.319895151    9.602379545   -9.066714003
    1.021952093    0.602693126   37.443111816    4.687943189   -4.544965066
    1.039437965    0.602693126   37.502154304    2.157547880   -2.137701856
    1.056923837    0.602693126   37.528990570    0.923271172   -0.936513426
    1.074409709    0.602693126   37.540323868    0.369012920   -0.381247920
    1.091895581    0.602693126   37.544753603    0.141304213   -0.144746483
    1.109381453    0.602693126   37.546439877    0.047957328   -0.049727893
    1.126867326    0.602693126   37.547014271    0.014324328   -0.015127754
    1.144353198    0.602693126   37.547182675    0.004089321   -0.004280901
    1.161839070    0.602693126   37.547231709    0.000910308   -0.000974932
    1.179324942    0.602693126   37.547243031    0.000146937   -0.000160848
    1.196810814    0.602693126   37.547244867    0.000019647   -0.000021542
    1.214296686    0.602693126   37.547245137   -0.000000000   -0.000000000
    1.231782558    0.602693126   37.547245137   -0.000000000   -0.000000000
    1.249268430    0.602693126   37.547245137   -0.000000000   -0.000000000
    1.266754302    0.602693126   37.547245137   -0.000000000   -0.000000000
    1.284240174    0.602693126   37.547245137   -0.000000000   -0.000000000
    1.301726047    0.602693126   37.547245137   -0.000000000   -0.000000000
    1.319211919    0.602693126   37.547245137   -0.000000000   -0.000000000
    1.336697791    0.602693126   37.547245137   -0.000000000   -0.000000000
    1.354183663    0.602693126   37.547245137   -0.000000000   -0.000000000
    1.371669535    0.602693126   37.547245137   -0.000000000   -0.000000000
    1.389155407    0.602693126   37.547245137   -0.000000000   -0.000000000
    1.406641279    0.602693126   37.547245137   -0.000000000   -0.000000000
    1.424127151    0.602693126   37.547245137   -0.000000000   -0.000000000
    1.441613023    0.602693126   37.547245137   -0.000000000   -0.000000000
    1.459098895    0.602693126   37.547245137   -0.000000000   -0.000000000
    1.476584767    0.602693126   37.547245137   -0.000000000   -0.000000000
    1.494070640    0.602693126   37.547245137   -0.000000000   -0.000000000
    1.511556512    0.602693126   37.547245137   -0.000000000   -0.000000000
    1.529042384    0.602693126   37.547245137   -0.000000000   -0.000000000
    1.546528256    0.602693126   37.547245137   -0.000000000   -0.000000000
    1.564014128    0.602693126   37.547245137   -0.000000000   -0.000000000
    1.581500000    0.602693126   37.547245137   -0.000000000   -0.000000000

    0.077715000    0.620179320   37.547128369   -0.009310101    0.006199330
    0.095200872    0.620179320   37.546689677   -0.041122449    0.028899104
    0.112686744    0.620179320   37.545256132   -0.134868518    0.101868973
    0.130172616    0.620179320   37.540909994   -0.391152914    0.318744849
    0.147658488    0.620179320   37.529150733   -1.012618903    0.888714046
    0.165144360    0.620179320   37.500700759   -2.350324487    2.216543248
    0.182630233    0.620179320   37.438886947   -4.915699946    4.966807235
    0.200116105    0.620179320   37.316303475   -9.413980310   10.061579854
    0.217601977    0.620179320   37.092169423  -16.716123194   18.556374980
    0.235087849    0.620179320   36.706894626  -28.042730399   31.434295470
    0.252573721    0.620179320   36.077712051  -44.893332377   49.381086158
    0.270059593    0.620179320   35.093878026  -68.837112149   72.626066733
    0.287545465    0.620179320   33.622448379 -100.654106685  100.730458494
    0.305031337    0.620179320   31.533795750 -139.024705075  132.193583206
    0.322517209    0.620179320   28.745194210 -179.733791202  163.860071703
    0.340003081    0.620179320   25.273967997 -215.795755675  190.629819079
    0.357488953    0.620179320   21.271296134 -239.167035382  206.073601665
    0.374974826    0.620179320   17.023699559 -242.912222495  204.215589206
    0.392460698    0.620179320   12.910929770 -223.501301164  181.979647444
    0.409946570    0.620179320    9.334794062 -182.159471379  141.015673007
    0.427432442    0.620179320    6.630352277 -125.293360559   87.797563253
    0.444918314    0.620179320    4.980188065  -63.587529122   31.741114923
    0.462404186    0.620179320    4.361892612   -9.260314230  -17.845961078
    0.479890058    0.620179320    4.553059359   27.727999272  -54.514088593
    0.497375930    0.620179320    5.203477616   43.138624379  -75.921963928
    0.514861802    0.620179320    5.947584052   39.315948734  -83.491772382
    0.532347674    0.620179320    6.506684026   23.394097420  -80.879854451
    0.549833547    0.620179320    6.744867180    3.941015308  -72.299745706
    0.567319419    0.620179320    6.665933695  -11.997998939  -61.276373437
    0.584805291    0.620179320    6.369434086  -20.755981316  -50.060910300
    0.602291163    0.620179320    5.983534565  -22.820938449  -39.540940826
    0.619777035    0.620179320    5.593334541  -22.008879177  -29.495025508
    0.637262907    0.620179320    5.202515454  -23.914341430  -19.122496982
    0.654748779    0.620179320    4.727364032  -31.830668560   -7.835902705
    0.672234651    0.620179320    4.066430176  -44.419260133    3.729896548
    0.689720523    0.620179320    3.190933006  -54.937531304   13.060385521
    0.707206395    0.620179320    2.214252650  -54.555387154   15.916416654
    0.724692267    0.620179320    1.387814035  -37.246378332    7.701079792
    0.742178140    0.620179320    1.016771739   -2.950130433  -14.589536677
    0.759664012    0.620179320    1.356213148   42.713116592  -50.874857706
    0.777149884    0.620179320    2.539911849   92.611747366  -97.400431310
    0.794635756    0.620179320    4.590276703  141.072106487 -147.472833429
    0.812121628    0.620179320    7.451308014  184.765473963 -192.870315899
    0.829607500    0.620179320   11.011490185  220.375243226 -225.810165953
    0.847093372    0.620179320   15.088594863  243.060433661 -240.944023659
    0.864579244    0.620179320   19.411749568  247.897528264 -236.630250792
    0.882065116    0.620179320   23.646954758  233.009842531 -215.236149343
    0.899550988    0.620179320   27.469025346  201.592810974 -182.108862818
    0.917036860    0.620179320   30.647106557  160.664523685 -143.783771723
    0.934522733    0.620179320   33.086532362  118.354204219 -106.187185782
    0.952008605    0.620179320   34.822435464   80.923104683  -73.487060879
    0.969494477    0.620179320   35.972043382   51.653958941  -47.706290072
    0.986980349    0.620179320   36.684583479   30.912824209  -29.079343909
    1.004466221    0.620179320   37.100161801   17.348106348  -16.637942476
    1.021952093    0.620179320   37.328436345    9.118620350   -8.926031430
    1.039437965    0.620179320   37.445878108    4.521973788   -4.494091470
    1.056923837    0.620179320   37.503118507    2.094553786   -2.117321980
    1.074409709    0.620179320   37.529189317    0.907709933   -0.931780641
    1.091895581    0.620179320   37.540249115    0.373524874   -0.383874932
    1.109381453    0.620179320   37.544756068    0.139498002   -0.145987484
    1.126867326    0.620179320   37.546440065    0.046907879   -0.050481826
    1.144353198    0.620179320   37.546996795    0.015201925   -0.016424182
    1.161839070    0.620179320   37.547178891    0.004196299   -0.004666924
    1.179324942    0.620179320   37.547230060    0.000984445   -0.001124941
    1.196810814    0.620179320   37.547241739    0.000234645   -0.000263546
    1.214296686    0.620179320   37.547244571    0.000041524   -0.000045001
    1.231782558    0.620179320   37.547245115    0.000001687   -0.000001810
    1.249268430    0.620179320   37.547245137   -0.000000000   -0.000000000
    1.266754302    0.620179320   37.547245137   -0.000000000   -0.000000000
    1.284240174    0.620179320   37.547245137   -0.000000000   -0.000000000
    1.301726047    0.620179320   37.547245137   -0.000000000   -0.000000000
    1.319211919    0.620179320   37.547245137   -0.000000000   -0.000000000
    1.336697791    0.620179320   37.547245137   -0.000000000   -0.000000000
    1.354183663    0.620179320   37.547245137   -0.000000000   -0.000000000
    1.371669535    0.620179320   37.547245137   -0.000000000   -0.000000000
    1.389155407    0.620179320   37.547245137   -0.000000000   -0.000000000
    1.406641279    0.620179320   37.547245137   -0.000000000   -0.000000000
    1.424127151    0.620179320   37.547245137   -0.000000000   -0.000000000
    1.441613023    0.620179320   37.547245137   -0.000000000   -0.000000000
    1.459098895    0.620179320   37.547245137   -0.000000000   -0.000000000
    1.476584767    0.620179320   37.547245137   -0.000000000   -0.000000000
    1.494070640    0.620179320   37.547245137   -0.000000000   -0.000000000
    1.511556512    0.620179320   37.547245137   -0.000000000   -0.000000000
    1.529042384    0.620179320   37.547245137   -0.000000000   -0.000000000
    1.546528256    0.620179320   37.547245137   -0.000000000   -0.000000000
    1.564014128    0.620179320   37.547245137   -0.000000000   -0.000000000
    1.581500000    0.620179320   37.547245137   -0.000000000   -0.000000000

    0.077715000    0.637665514   37.547202123   -0.003439988    0.002543822
    0.095200872    0.637665514   37.547035965   -0.015542435    0.012161016
    0.112686744    0.637665514   37.546483571   -0.051950622    0.043567440
    0.130172616    0.637665514   37.544773998   -0.154115036    0.138698771
    0.147658488    0.637665514   37.540007072   -0.412350062    0.395016357
    0.165144360    0.637665514   37.528032422   -0.999494206    1.010541482
    0.182630233    0.637665514   37.500834717   -2.202832828    2.333821653
    0.200116105    0.637665514   37.443669518   -4.506631061    4.911799936
    0.217601977    0.637665514   37.331646010   -8.638704040    9.506712076
    0.235087849    0.637665514   37.122802789  -15.778176312   17.107063034
    0.252573721    0.637665514   36.751580482  -27.508638337   28.890278767
    0.270059593    0.637665514   36.121653132  -45.666583882   46.123230939
    0.287545465    0.637665514   35.106519289  -71.720048530   69.831179070
    0.305031337    0.637665514   33.565310666 -105.734466339  100.155425269
    0.322517209    0.637665514   31.372816559 -145.623518229  135.461000010
    0.340003081    0.637665514   28.464262012 -186.663956769  171.688880562
    0.357488953    0.637665514   24.876173521 -222.060776051  202.502300869
    0.374974826    0.637665514   20.775618316 -244.018601901  220.575855150
    0.392460698    0.637665514   16.459968904 -245.696377788  219.810348562
    0.409946570    0.637665514   12.322124439 -223.459629491  197.566320464
    0.427432442    0.637665514    8.774087275 -179.072230884  155.949275772
    0.444918314    0.637665514    6.141618300 -120.534472229  101.508703794
    0.462404186    0.637665514    4.568023705  -60.204487287   43.425600375
    0.479890058    0.637665514    3.971268021  -10.631237059   -9.057984529
    0.497375930    0.637665514    4.083934372   20.139448891  -48.964491352
    0.514861802    0.637665514    4.556320480   30.854764041  -72.973411122
    0.532347674    0.637665514    5.071488171   26.164278724  -81.542549001
    0.549833547    0.637665514    5.424581708   13.615844237  -78.018304366
    0.567319419    0.637665514    5.544390110    0.506724988  -67.175143797
    0.584805291    0.637665514    5.468353485   -8.344655679  -53.701415867
    0.602291163    0.637665514    5.287043271  -11.840974793  -40.976832325
    0.619777035    0.637665514    5.076016563  -12.305748834  -30.390292175
    0.637262907    0.637665514    4.851380610  -14.369246032  -21.460459077
    0.654748779    0.637665514    4.549280942  -21.517433725  -12.662306131
    0.672234651    0.637665514    4.072823561  -33.895714213   -2.971699679
    0.689720523    0.637665514    3.364769937  -46.958112992    6.807461048
    0.707206395    0.637665514    2.474077245  -53.523251306   13.579083023
    0.724692267    0.637665514    1.572122204  -47.546362378   12.908676781
    0.742178140    0.637665514    0.901995426  -27.044066096    0.873070392
    0.759664012    0.637665514    0.702500948    5.585805268  -24.317215828
    0.777149884    0.637665514    1.150635347   46.505739192  -61.406780439
    0.794635756    0.637665514    2.363270159   92.594016547 -106.346591933
    0.812121628    0.637665514    4.411877189  141.619331851 -152.971090009
    0.829607500    0.637665514    7.317228097  189.649142855 -194.197605435
    0.847093372    0.637665514   11.003144729  229.580864194 -223.483765081
    0.864579244    0.637665514   15.253919508  252.994022990 -236.276748974
    0.882065116    0.637665514   19.726224266  254.367565836 -231.219360933
    0.899550988    0.637665514   24.028374900  234.158937249 -210.369406243
    0.917036860    0.637665514   27.828696151  198.261280723 -178.466028965
    0.934522733    0.637665514   30.926991989  155.301835271 -141.438300668
    0.952008605    0.637665514   33.272255173  113.178987953 -104.862323278
    0.969494477    0.637665514   34.928656753   77.166092900  -72.788202523
    0.986980349    0.637665514   36.025411119   49.415330791  -47.354468697
    1.004466221    0.637665514   36.709215134   29.718377939  -28.885929064
    1.021952093    0.637665514   37.110771504   16.763832628  -16.526094028
    1.039437965    0.637665514   37.331926546    8.911737917   -8.880185503
    1.056923837    0.637665514   37.447027775    4.436902752   -4.484063042
    1.074409709    0.637665514   37.503218446    2.069975286   -2.127582673
    1.091895581    0.637665514   37.528889071    0.914286840   -0.951529338
    1.109381453    0.637665514   37.540089809    0.373307189   -0.399120264
    1.126867326    0.637665514   37.544654534    0.140069367   -0.155573922
    1.144353198    0.637665514   37.546343260    0.050976990   -0.057542226
    1.161839070    0.637665514   37.546959852    0.016687022   -0.019424519
    1.179324942    0.637665514   37.547163323    0.004951160   -0.005899060
    1.196810814    0.637665514   37.547221792    0.001502820   -0.001743222
    1.214296686    0.637665514   37.547239461    0.000388169   -0.000434796
    1.231782558    0.637665514   37.547244060    0.000077641   -0.000084827
    1.249268430    0.637665514   37.547245101    0.000002681   -0.000002929
    1.266754302    0.637665514   37.547245137   -0.000000000   -0.000000000
    1.284240174    0.637665514   37.547245137   -0.000000000   -0.000000000
    1.301726047    0.637665514   37.547245137   -0.000000000   -0.000000000
    1.319211919    0.637665514   37.547245137   -0.000000000   -0.000000000
    1.336697791    0.637665514   37.547245137   -0.000000000   -0.000000000
    1.354183663    0.637665514   37.547245137   -0.000000000   -0.000000000
    1.371669535    0.637665514   37.547245137   -0.000000000   -0.000000000
    1.389155407    0.637665514   37.547245137   -0.000000000   -0.000000000
    1.406641279    0.637665514   37.547245137   -0.000000000   -0.000000000
    1.424127151    0.637665514   37.547245137   -0.000000000   -0.000000000
    1.441613023    0.637665514   37.547245137   -0.000000000   -0.000000000
    1.459098895    0.637665514   37.547245137   -0.000000000   -0.000000000
    1.476584767    0.637665514   37.547245137   -0.000000000   -0.000000000
    1.494070640    0.637665514   37.547245137   -0.000000000   -0.000000000
    1.511556512    0.637665514   37.547245137   -0.000000000   -0.000000000
    1.529042384    0.637665514   37.547245137   -0.000000000   -0.000000000
    1.546528256    0.637665514   37.547245137   -0.000000000   -0.000000000
    1.564014128    0.637665514   37.547245137   -0.000000000   -0.000000000
    1.581500000    0.637665514   37.547245137   -0.000000000   -0.000000000

    0.077715000    0.655151708   37.547231112   -0.001125300    0.000914684
    0.095200872    0.655151708   37.547175340   -0.005205698    0.004485484
    0.112686744    0.655151708   37.546985760   -0.017811129    0.016387324
    0.130172616    0.655151708   37.546383476   -0.054369038    0.053307878
    0.147658488    0.655151708   37.544634145   -0.152020307    0.156218192
    0.165144360    0.655151708   37.540012031   -0.390283634    0.413876719
    0.182630233    0.655151708   37.528905281   -0.918387050    0.995738421
    0.200116105    0.655151708   37.503859047   -2.030633704    2.204490199
    0.217601977    0.655151708   37.450897302   -4.223186387    4.534721754
    0.235087849    0.655151708   37.343654875   -8.386510763    8.767944163
    0.252573721    0.655151708   37.137199850  -15.817248253   16.036207387
    0.270059593    0.655151708   36.760088563  -28.199267086   27.828122933
    0.287545465    0.655151708   36.110017820  -47.287875918   45.769252715
    0.305031337    0.655151708   35.059037181  -74.209734343   71.086729702
    0.322517209    0.655151708   33.467960605 -108.863117074  103.764530382
    0.340003081    0.655151708   31.217819835 -149.048334511  141.713738979
    0.357488953    0.655151708   28.248173243 -190.158344761  180.360435293
    0.374974826    0.655151708   24.601403699 -225.199298659  213.063773678
    0.392460698    0.655151708   20.454479212 -245.992964076  232.490535620
    0.409946570    0.655151708   16.122081564 -245.484816638  232.604681622
    0.427432442    0.655151708   12.010129368 -220.814421708  210.689559672
    0.444918314    0.655151708    8.519542630 -175.572279768  168.625640600
    0.462404186    0.655151708    5.933417489 -119.332831193  112.832282492
    0.479890058    0.655151708    4.337280054  -64.321019817   52.746539390
    0.497375930    0.655151708    3.615031835  -20.703888565   -1.715655148
    0.514861802    0.655151708    3.515478492    6.549194995  -42.811365486
    0.532347674    0.655151708    3.749998854   18.000247963  -66.785661579
    0.549833547    0.655151708    4.076452663   17.955821377  -74.289836714
    0.567319419    0.655151708    4.342896397   12.056280905  -69.430416932
    0.584805291    0.655151708    4.493037272    5.273331822  -57.930465963
    0.602291163    0.655151708    4.540176828    0.361924830  -45.067696442
    0.619777035    0.655151708    4.519551859   -2.651290784  -34.037505272
    0.637262907    0.655151708    4.447338898   -6.235703173  -25.405527152
    0.654748779    0.655151708    4.287590593  -13.056542222  -17.662491182
    0.672234651    0.655151708    3.969841600  -24.193396133   -8.967263108
    0.689720523    0.655151708    3.434540224  -37.334767220    1.110044947
    0.707206395    0.655151708    2.687133296  -47.497141105   10.655710957
    0.724692267    0.655151708    1.827136754  -49.483380140   15.930357263
    0.742178140    0.655151708    1.027417975  -40.360143460   12.930253339
    0.759664012    0.655151708    0.485531996  -20.223222857   -1.139193531
    0.777149884    0.655151708    0.382455123    9.701541684  -26.957803651
    0.794635756    0.655151708    0.882258312   48.672618827  -63.113042354
    0.812121628    0.655151708    2.140433471   96.186779006 -106.201857594
    0.829607500    0.655151708    4.285635009  149.245108069 -151.123027477
    0.847093372    0.655151708    7.355947200  200.531324966 -191.580997153
    0.864579244    0.655151708   11.233592734  239.895964657 -221.148822609
    0.882065116    0.655151708   15.630885583  258.868697218 -234.935485557
    0.899550988    0.655151708   20.154950593  254.477907294 -230.979727591
    0.917036860    0.655151708   24.416976399  229.845669599 -210.901064675
    0.934522733    0.655151708   28.123029069  192.235677319 -179.257768005
    0.952008605    0.655151708   31.118758446  149.819250630 -142.095336826
    0.969494477    0.655151708   33.381516185  109.322778110 -105.191017062
    0.986980349    0.655151708   34.984161339   74.925560021  -72.855077223
    1.004466221    0.655151708   36.052078617   48.205377232  -47.276779812
    1.021952093    0.655151708   36.721397355   29.083618457  -28.792327965
    1.039437965    0.655151708   37.114831161   16.508543200  -16.495214435
    1.056923837    0.655151708   37.332858934    8.791831469   -8.914532367
    1.074409709    0.655151708   37.446492517    4.396443837   -4.551540225
    1.091895581    0.655151708   37.502139702    2.082639925   -2.203577274
    1.109381453    0.655151708   37.528136992    0.924322480   -1.009886565
    1.126867326    0.655151708   37.539624123    0.382797448   -0.435186254
    1.144353198    0.655151708   37.544321994    0.153786170   -0.177900729
    1.161839070    0.655151708   37.546205024    0.057088867   -0.067416767
    1.179324942    0.655151708   37.546904763    0.019534389   -0.023298017
    1.196810814    0.655151708   37.547136573    0.006679506   -0.007682221
    1.214296686    0.655151708   37.547214816    0.001994695   -0.002204965
    1.231782558    0.655151708   37.547237947    0.000503260   -0.000537890
    1.249268430    0.655151708   37.547244213    0.000067834   -0.000072010
    1.266754302    0.655151708   37.547245122    0.000001159   -0.000001243
    1.284240174    0.655151708   37.547245137   -0.000000000   -0.000000000
    1.301726047    0.655151708   37.547245137   -0.000000000   -0.000000000
    1.319211919    0.655151708   37.547245137   -0.000000000   -0.000000000
    1.336697791    0.655151708   37.547245137   -0.000000000   -0.000000000
    1.354183663    0.655151708   37.547245137   -0.000000000   -0.000000000
    1.371669535    0.655151708   37.547245137   -0.000000000   -0.000000000
    1.389155407    0.655151708   37.547245137   -0.000000000   -0.000000000
    1.406641279    0.655151708   37.547245137   -0.000000000   -0.000000000
    1.424127151    0.655151708   37.547245137   -0.000000000   -0.000000000
    1.441613023    0.655151708   37.547245137   -0.000000000   -0.000000000
    1.459098895    0.655151708   37.547245137   -0.000000000   -0.000000000
    1.476584767    0.655151708   37.547245137   -0.000000000   -0.000000000
    1.494070640    0.655151708   37.547245137   -0.000000000   -0.000000000
    1.511556512    0.655151708   37.547245137   -0.000000000   -0.000000000
    1.529042384    0.655151708   37.547245137   -0.000000000   -0.000000000
    1.546528256    0.655151708   37.547245137   -0.000000000   -0.000000000
    1.564014128    0.655151708   37.547245137   -0.000000000   -0.000000000
    1.581500000    0.655151708   37.547245137   -0.000000000   -0.000000000

    0.077715000    0.672637902   37.547241507   -0.000293460    0.000256156
    0.095200872    0.672637902   37.547226191   -0.001424169    0.001321592
    0.112686744    0.672637902   37.547172054   -0.005079991    0.005004233
    0.130172616    0.672637902   37.546992216   -0.016272934    0.016910845
    0.147658488    0.672637902   37.546433601   -0.048859638    0.052087607
    0.165144360    0.672637902   37.544838749   -0.136695239    0.146353577
    0.182630233    0.672637902   37.540695833   -0.351148881    0.375387983
    0.200116105    0.672637902   37.530483530   -0.853252476    0.894706902
    0.217601977    0.672637902   37.506988148   -1.936729482    1.994208652
    0.235087849    0.672637902   37.455214163   -4.178950381    4.201933784
    0.252573721    0.672637902   37.347667349   -8.488424436    8.378799078
    0.270059593    0.672637902   37.137278768  -16.180599118   15.798881797
    0.287545465    0.672637902   36.750693268  -28.906054507   28.086838752
    0.305031337    0.672637902   36.086207672  -48.263684769   46.919641122
    0.322517209    0.672637902   35.015469784  -75.454415734   73.436915422
    0.340003081    0.672637902   33.400584507 -110.354926080  107.473730301
    0.357488953    0.672637902   31.121835951 -150.786560197  146.824456261
    0.374974826    0.672637902   28.122063321 -191.782017042  186.886155108
    0.392460698    0.672637902   24.453429866 -225.898431027  221.006934233
    0.409946570    0.672637902   20.309183036 -244.871571644  241.705172622
    0.427432442    0.672637902   16.013536555 -242.551730979  242.673371018
    0.444918314    0.672637902   11.957166638 -217.822462250  220.983484201
    0.462404186    0.672637902    8.497875986 -175.517422528  178.601848533
    0.479890058    0.672637902    5.867305686 -124.695365331  122.391287817
    0.497375930    0.672637902    4.127879978  -75.092236917   62.333477880
    0.514861802    0.672637902    3.189178102  -34.062195667    8.634857919
    0.532347674    0.672637902    2.863188193   -5.303306068  -31.158545053
    0.549833547    0.672637902    2.928760151   10.914819009  -53.923014571
    0.567319419    0.672637902    3.182885717   16.778687958  -61.108219908
    0.584805291    0.672637902    3.475096083   15.867045757  -57.398761273
    0.602291163    0.672637902    3.719937836   11.780774644  -48.505309099
    0.619777035    0.672637902    3.884038166    6.916727864  -38.919182140
    0.637262907    0.672637902    3.961343984    1.590262240  -30.617401263
    0.654748779    0.672637902    3.935245734   -5.197945023  -23.016028923
    0.672234651    0.672637902    3.767401701  -14.720759315  -14.440140298
    0.689720523    0.672637902    3.411593149  -26.506149165   -3.925907897
    0.707206395    0.672637902    2.848620661  -37.813741930    7.552945349
    0.724692267    0.672637902    2.120477773  -44.750572778   17.155897328
    0.742178140    0.672637902    1.333476191  -44.173564008   21.329279588
    0.759664012    0.672637902    0.632944348  -34.789446916   16.991607071
    0.777149884    0.672637902    0.176459374  -16.128544120    2.270573257
    0.794635756    0.672637902    0.133618098   12.766106237  -23.489342176
    0.812121628    0.672637902    0.695426129   53.089870269  -59.558095734
    0.829607500    0.672637902    2.057612627  103.735414215 -103.400740329
    0.847093372    0.672637902    4.356948343  159.011024829 -150.192869497
    0.864579244    0.672637902    7.593731376  209.163748963 -193.115922448
    0.882065116    0.672637902   11.588961754  244.283745430 -224.880533544
    0.899550988    0.672637902   16.017710483  258.202180209 -239.813186240
    0.917036860    0.672637902   20.495500547  250.234230516 -235.760868894
    0.934522733    0.672637902   24.670328526  224.488748537 -214.620671085
    0.952008605    0.672637902   28.287846281  187.634939099 -181.536517372
    0.969494477    0.672637902   31.215829663  146.678014913 -143.054385196
    0.986980349    0.672637902   33.434671005  107.508446446 -105.329511570
    1.004466221    0.672637902   35.013099442   73.840586847  -72.652016397
    1.021952093    0.672637902   36.066924590   47.507771366  -47.081429886
    1.039437965    0.672637902   36.726417252   28.715730732  -28.755621761
    1.056923837    0.672637902   37.114910681   16.310404352  -16.614385097
    1.074409709    0.672637902   37.330614969    8.720831413   -9.099819679
    1.091895581    0.672637902   37.443551161    4.426120634   -4.738138983
    1.109381453    0.672637902   37.499996866    2.122543828   -2.341347419
    1.126867326    0.672637902   37.526855720    0.958288473   -1.091505549
    1.144353198    0.672637902   37.538823018    0.417364481   -0.480588729
    1.161839070    0.672637902   37.543993092    0.169761835   -0.197156638
    1.179324942    0.672637902   37.546085739    0.063778813   -0.074170290
    1.196810814    0.672637902   37.546847650    0.023478694   -0.026359338
    1.214296686    0.672637902   37.547124055    0.007630769   -0.008306721
    1.231782558    0.672637902   37.547212702    0.002165557   -0.002308425
    1.249268430    0.672637902   37.547239193    0.000408753   -0.000449573
    1.266754302    0.672637902   37.547244321    0.000056515   -0.000066488
    1.284240174    0.672637902   37.547244979    0.000011745   -0.000013020
    1.301726047    0.672637902   37.547245137   -0.000000000   -0.000000000
    1.319211919    0.672637902   37.547245137   -0.000000000   -0.000000000
    1.336697791    0.672637902   37.547245137   -0.000000000   -0.000000000
    1.354183663    0.672637902   37.547245137   -0.000000000   -0.000000000
    1.371669535    0.672637902   37.547245137   -0.000000000   -0.000000000
    1.389155407    0.672637902   37.547245137   -0.000000000   -0.000000000
    1.406641279    0.672637902   37.547245137   -0.000000000   -0.000000000
    1.424127151    0.672637902   37.547245137   -0.000000000   -0.000000000
    1.441613023    0.672637902   37.547245137   -0.000000000   -0.000000000
    1.459098895    0.672637902   37.547245137   -0.000000000   -0.000000000
    1.476584767    0.672637902   37.547245137   -0.000000000   -0.000000000
    1.494070640    0.672637902   37.547245137   -0.000000000   -0.000000000
    1.511556512    0.672637902   37.547245137   -0.000000000   -0.000000000
    1.529042384    0.672637902   37.547245137   -0.000000000   -0.000000000
    1.546528256    0.672637902   37.547245137   -0.000000000   -0.000000000
    1.564014128    0.672637902   37.547245137   -0.000000000   -0.000000000
    1.581500000    0.672637902   37.547245137   -0.000000000   -0.000000000

    0.077715000    0.690124097   37.547244617   -0.000042922    0.000038951
    0.095200872    0.690124097   37.547241978   -0.000242186    0.000234561
    0.112686744    0.690124097   37.547231480   -0.000978740    0.000989027
    0.130172616    0.690124097   37.547192378   -0.003552670    0.003704418
    0.147658488    0.690124097   37.547051229   -0.012490911    0.012896878
    0.165144360    0.690124097   37.546584947   -0.040903325    0.041172146
    0.182630233    0.690124097   37.545215173   -0.119967819    0.119080819
    0.200116105    0.690124097   37.541400882   -0.329582169    0.320211186
    0.217601977    0.690124097   37.531725800   -0.824706617    0.798238414
    0.235087849    0.690124097   37.508408719   -1.938271187    1.867946422
    0.252573721    0.690124097   37.456192157   -4.235221559    4.090887893
    0.270059593    0.690124097   37.346999181   -8.621566930    8.380509542
    0.287545465    0.690124097   37.133272646  -16.411491860   16.049327521
    0.305031337    0.690124097   36.742739580  -29.169990284   28.723325431
    0.322517209    0.690124097   36.072477054  -48.630708829   48.053654515
    0.340003081    0.690124097   34.994364677  -75.951207841   75.175189303
    0.357488953    0.690124097   33.369337791 -110.972396290  109.961386031
    0.374974826    0.690124097   31.081276254 -151.153711515  150.257570892
    0.392460698    0.690124097   28.082281528 -191.184165068  191.422590478
    0.409946570    0.690124097   24.437608908 -223.685986694  226.617703786
    0.427432442    0.690124097   20.345615496 -241.279010344  248.158566095
    0.444918314    0.690124097   16.113315086 -239.292472669  249.742583494
    0.462404186    0.690124097   12.092043497 -217.507196572  228.784099795
    0.479890058    0.690124097    8.596775207 -180.097885231  187.776653475
    0.497375930    0.690124097    5.843365370 -133.906364649  133.864996771
    0.514861802    0.690124097    3.920158227  -86.364850847   76.772597420
    0.532347674    0.690124097    2.791046465  -44.024676169   25.905200419
    0.549833547    0.690124097    2.321130367  -11.556531649  -12.186793008
    0.567319419    0.690124097    2.314581535    8.863222230  -35.154980802
    0.584805291    0.690124097    2.563058865   17.918730496  -44.657718245
    0.602291163    0.690124097    2.891800238   18.577638077  -44.857835333
    0.619777035    0.690124097    3.186274163   14.644858399  -40.276318486
    0.637262907    0.690124097    3.394877477    8.959932637  -34.025332482
    0.654748779    0.690124097    3.498544871    2.579758124  -27.000351560
    0.672234651    0.690124097    3.479946536   -5.197615173  -18.589111103
    0.689720523    0.690124097    3.308746204  -14.987123858   -8.062589779
    0.707206395    0.690124097    2.954310823  -25.879300591    4.165144475
    0.724692267    0.690124097    2.417279368  -35.364035246   16.181668186
    0.742178140    0.690124097    1.748421447  -40.573648591   25.211573878
    0.759664012    0.690124097    1.040787770  -39.580493045   28.417685134
    0.777149884    0.690124097    0.413927532  -31.081655107   23.419864429
    0.794635756    0.690124097    0.013410101  -13.275048728    8.253780324
    0.812121628    0.690124097    0.023587655   16.230173439  -18.447590820
    0.829607500    0.690124097    0.661990039   58.435967941  -56.668831325
    0.847093372    0.690124097    2.130905463  110.411404386 -103.816587537
    0.864579244    0.690124097    4.542199497  164.660926041 -154.171613448
    0.882065116    0.690124097    7.853029600  211.723396270 -199.752915536
    0.899550988    0.690124097   11.861572708  243.382903676 -232.421951325
    0.917036860    0.690124097   16.252867259  255.122971496 -246.499506654
    0.934522733    0.690124097   20.671356997  246.763976683 -240.422991519
    0.952008605    0.690124097   24.791322869  221.764301511 -216.991221741
    0.969494477    0.690124097   28.369839811  185.796152307 -182.051850665
    0.986980349    0.690124097   31.270450717  145.482515783 -142.593926208
    1.004466221    0.690124097   33.470443447  106.471951229 -104.675008903
    1.021952093    0.690124097   35.032588847   72.896207559  -72.299048081
    1.039437965    0.690124097   36.071725185   46.855354242  -47.163156579
    1.056923837    0.690124097   36.722162653   28.355521205  -29.168004103
    1.074409709    0.690124097   37.106834521   16.207279974  -17.132514050
    1.091895581    0.690124097   37.322181070    8.820652645   -9.569584433
    1.109381453    0.690124097   37.437475283    4.561949224   -5.068118304
    1.126867326    0.690124097   37.496440716    2.233393388   -2.529985016
    1.144353198    0.690124097   37.524874691    1.047516738   -1.186098395
    1.161839070    0.690124097   37.538024241    0.460365679   -0.517867468
    1.179324942    0.690124097   37.543737634    0.186496243   -0.207519612
    1.196810814    0.690124097   37.545979639    0.072607937   -0.077712452
    1.214296686    0.690124097   37.546837478    0.025036603   -0.025984354
    1.231782558    0.690124097   37.547128372    0.007624202   -0.007745414
    1.249268430    0.690124097   37.547220637    0.001655975   -0.001734678
    1.266754302    0.690124097   37.547240983    0.000287496   -0.000315733
    1.284240174    0.690124097   37.547244385    0.000055731   -0.000057477
    1.301726047    0.690124097   37.547245137   -0.000000000   -0.000000000
    1.319211919    0.690124097   37.547245137   -0.000000000   -0.000000000
    1.336697791    0.690124097   37.547245137   -0.000000000   -0.000000000
    1.354183663    0.690124097   37.547245137   -0.000000000   -0.000000000
    1.371669535    0.690124097   37.547245137   -0.000000000   -0.000000000
    1.389155407    0.690124097   37.547245137   -0.000000000   -0.000000000
    1.406641279    0.690124097   37.547245137   -0.000000000   -0.000000000
    1.424127151    0.690124097   37.547245137   -0.000000000   -0.000000000
    1.441613023    0.690124097   37.547245137   -0.000000000   -0.000000000
    1.459098895    0.690124097   37.547245137   -0.000000000   -0.000000000
    1.476584767    0.690124097   37.547245137   -0.000000000   -0.000000000
    1.494070640    0.690124097   37.547245137   -0.000000000   -0.000000000
    1.511556512    0.690124097   37.547245137   -0.000000000   -0.000000000
    1.529042384    0.690124097   37.547245137   -0.000000000   -0.000000000
    1.546528256    0.690124097   37.547245137   -0.000000000   -0.000000000
    1.564014128    0.690124097   37.547245137   -0.000000000   -0.000000000
    1.581500000    0.690124097   37.547245137   -0.000000000   -0.000000000

    0.077715000    0.707610291   37.547245137   -0.000000000   -0.000000000
    0.095200872    0.707610291   37.547245118   -0.000001546    0.000001473
    0.112686744    0.707610291   37.547244381   -0.000060847    0.000053469
    0.130172616    0.707610291   37.547239713   -0.000417315    0.000370755
    0.147658488    0.707610291   37.547213450   -0.002351081    0.002038908
    0.165144360    0.707610291   37.547097982   -0.010428775    0.008964905
    0.182630233    0.707610291   37.546691632   -0.036927411    0.032335073
    0.200116105    0.707610291   37.545373593   -0.117606448    0.104047542
    0.217601977    0.707610291   37.541667594   -0.325738511    0.297365062
    0.235087849    0.707610291   37.531887054   -0.834359905    0.779388594
    0.252573721    0.707610291   37.508305062   -1.960547646    1.873213648
    0.270059593    0.707610291   37.455613381   -4.264915183    4.153100639
    0.287545465    0.707610291   37.345622220   -8.666918995    8.537065858
    0.305031337    0.707610291   37.131830713  -16.416741094   16.327423862
    0.322517209    0.707610291   36.740689357  -29.202797400   29.158493237
    0.340003081    0.707610291   36.069861838  -48.676081413   48.714161547
    0.357488953    0.707610291   34.990989031  -75.938873163   76.188856030
    0.374974826    0.707610291   33.369389335 -110.523139076  111.492592721
    0.392460698    0.707610291   31.097307482 -149.666383478  152.410955997
    0.409946570    0.707610291   28.137089239 -188.189447176  194.170572534
    0.427432442    0.707610291   24.557019779 -219.443131538  229.897945689
    0.444918314    0.707610291   20.540581671 -237.192454629  252.160364000
    0.462404186    0.707610291   16.363334875 -237.419861863  255.200173050
    0.479890058    0.707610291   12.343202512 -219.373042501  236.975502979
    0.497375930    0.707610291    8.782062400 -185.589332303  200.022432687
    0.514861802    0.707610291    5.913177366 -141.267604665  150.807727270
    0.532347674    0.707610291    3.861134551  -93.395697848   97.830594742
    0.549833547    0.707610291    2.623192003  -49.331117916   49.259611097
    0.567319419    0.707610291    2.076550191  -15.089122522   10.909713528
    0.584805291    0.707610291    2.018967236    6.417489683  -14.807336245
    0.602291163    0.707610291    2.230086060   15.994080810  -28.703781097
    0.619777035    0.707610291    2.528645895   17.168758015  -33.591134523
    0.637262907    0.707610291    2.805758466   14.080246494  -32.673594081
    0.654748779    0.707610291    3.014135389    9.504810875  -28.180778225
    0.672234651    0.707610291    3.133733957    3.823039376  -21.056790635
    0.689720523    0.707610291    3.139720860   -3.735077247  -11.490014877
    0.707206395    0.707610291    2.995519990  -13.304969179    0.161381463
    0.724692267    0.707610291    2.675422138  -23.490682032   12.739346782
    0.742178140    0.707610291    2.189609261  -31.946872215   24.363758490
    0.759664012    0.707610291    1.586338159  -36.682712571   32.775062242
    0.777149884    0.707610291    0.943139102  -36.252070315   35.613776234
    0.794635756    0.707610291    0.365125695  -28.783409193   30.325901143
    0.812121628    0.707610291    0.000000000  -11.393591750   14.224703581
    0.829607500    0.707610291    0.046955158   18.630985532  -14.684319179
    0.847093372    0.707610291    0.732334340   61.382796841  -56.220522903
    0.864579244    0.707610291    2.250042756  112.763178450 -106.847354541
    0.882065116    0.707610291    4.689871968  165.487341726 -159.642828353
    0.899550988    0.707610291    8.000812300  211.030207174 -205.820965081
    0.917036860    0.707610291   11.990309060  242.081569600 -237.315193350
    0.934522733    0.707610291   16.360816693  254.104993940 -249.139596998
    0.952008605    0.707610291   20.766120958  246.247800139 -240.730972284
    0.969494477    0.707610291   24.878781440  221.232590152 -215.663248312
    0.986980349    0.707610291   28.443845246  184.923521639 -180.216247983
    1.004466221    0.707610291   31.324131239  144.035912271 -141.202092575
    1.021952093    0.707610291   33.497403350  104.832944383 -104.227118432
    1.039437965    0.707610291   35.033280329   71.647700137  -72.764787953
    1.056923837    0.707610291   36.055499049   46.216028238  -48.197303842
    1.074409709    0.707610291   36.700094130   28.260679216  -30.312864090
    1.091895581    0.707610291   37.086274254   16.502511176  -18.091581122
    1.109381453    0.707610291   37.307870656    9.184151464  -10.204437732
    1.126867326    0.707610291   37.429383568    4.846859658   -5.408490857
    1.144353198    0.707610291   37.492359175    2.432110401   -2.678551900
    1.161839070    0.707610291   37.523341893    1.142628715   -1.233142133
    1.179324942    0.707610291   37.537643513    0.493648437   -0.521383616
    1.196810814    0.707610291   37.543624110    0.201824340   -0.204472896
    1.214296686    0.707610291   37.546020215    0.073343204   -0.072028745
    1.231782558    0.707610291   37.546873870    0.023723950   -0.022782545
    1.249268430    0.707610291   37.547158846    0.005736614   -0.005667417
    1.266754302    0.707610291   37.547228298    0.001158103   -0.001187065
    1.284240174    0.707610291   37.547241942    0.000235349   -0.000227390
    1.301726047    0.707610291   37.547245089    0.000003592   -0.000003891
    1.319211919    0.707610291   37.547245137   -0.000000000   -0.000000000
    1.336697791    0.707610291   37.547245137   -0.000000000   -0.000000000
    1.354183663    0.707610291   37.547245137   -0.000000000   -0.000000000
    1.371669535    0.707610291   37.547245137   -0.000000000   -0.000000000
    1.389155407    0.707610291   37.547245137   -0.000000000   -0.000000000
    1.406641279    0.707610291   37.547245137   -0.000000000   -0.000000000
    1.424127151    0.707610291   37.547245137   -0.000000000   -0.000000000
    1.441613023    0.707610291   37.547245137   -0.000000000   -0.000000000
    1.459098895    0.707610291   37.547245137   -0.000000000   -0.000000000
    1.476584767    0.707610291   37.547245137   -0.000000000   -0.000000000
    1.494070640    0.707610291   37.547245137   -0.000000000   -0.000000000
    1.511556512    0.707610291   37.547245137   -0.000000000   -0.000000000
    1.529042384    0.707610291   37.547245137   -0.000000000   -0.000000000
    1.546528256    0.707610291   37.547245137   -0.000000000   -0.000000000
    1.564014128    0.707610291   37.547245137   -0.000000000   -0.000000000
    1.581500000    0.707610291   37.547245137   -0.000000000   -0.000000000

    0.077715000    0.725096485   37.547245137   -0.000000000   -0.000000000
    0.095200872    0.725096485   37.547245137   -0.000000000   -0.000000000
    0.112686744    0.725096485   37.547245011   -0.000010328    0.000009531
    0.130172616    0.725096485   37.547244032   -0.000086770    0.000080562
    0.147658488    0.725096485   37.547236995   -0.000620549    0.000559491
    0.165144360    0.725096485   37.547201993   -0.003148281    0.002820278
    0.182630233    0.725096485   37.547069471   -0.012093857    0.011059113
    0.200116105    0.725096485   37.546603764   -0.041823346    0.038455246
    0.217601977    0.725096485   37.545221128   -0.123144711    0.116694594
    0.235087849    0.725096485   37.541330534   -0.336935634    0.324958649
    0.252573721    0.725096485   37.531366109   -0.844186701    0.828214339
    0.270059593    0.725096485   37.507689677   -1.958934613    1.947266918
    0.287545465    0.725096485   37.454953986   -4.258085652    4.251370317
    0.305031337    0.725096485   37.345887204   -8.605399258    8.644408964
    0.322517209    0.725096485   37.132982910  -16.345221625   16.446738008
    0.340003081    0.725096485   36.743728396  -29.065963627   29.314389342
    0.357488953    0.725096485   36.076302470  -48.368154568   48.967312956
    0.374974826    0.725096485   35.006975255  -75.100986832   76.602161367
    0.392460698    0.725096485   33.408285496 -108.651248105  112.064459581
    0.409946570    0.725096485   31.181064453 -146.355610608  153.077551578
    0.427432442    0.725096485   28.291379515 -183.528674324  194.962207363
    0.444918314    0.725096485   24.798518146 -214.335763078  231.236163048
    0.462404186    0.725096485   20.864900178 -233.064543011  255.084617028
    0.479890058    0.725096485   16.741926509 -235.470035719  261.260764808
    0.497375930    0.725096485   12.733855098 -219.899097132  247.644595280
    0.514861802    0.725096485    9.146263630 -187.963218647  215.936869857
    0.532347674    0.725096485    6.225673526 -144.689897425  171.257063109
    0.549833547    0.725096485    4.107744172  -97.524486040  120.827924568
    0.567319419    0.725096485    2.789634011  -54.404194065   72.162059926
    0.584805291    0.725096485    2.144771271  -21.226829038   31.286878923
    0.602291163    0.725096485    1.974905552   -0.151973523    1.555212012
    0.619777035    0.725096485    2.076363502   10.332464534  -16.589037973
    0.637262907    0.725096485    2.294543335   13.795438479  -24.900333133
    0.654748779    0.725096485    2.537966340   13.585279061  -25.975420130
    0.672234651    0.725096485    2.757327441   11.092676664  -22.102509271
    0.689720523    0.725096485    2.913425508    6.147075509  -14.739940777
    0.707206395    0.725096485    2.959710654   -1.496706398   -4.747174866
    0.724692267    0.725096485    2.853755673  -11.000137294    7.031595036
    0.742178140    0.725096485    2.579670536  -20.520756093   19.431847607
    0.759664012    0.725096485    2.152281592  -28.350286911   30.872262179
    0.777149884    0.725096485    1.610916574  -33.365849646   39.373545269
    0.794635756    0.725096485    1.015513997  -34.186472387   42.402604881
    0.812121628    0.725096485    0.461304063  -28.102364994   36.774193753
    0.829607500    0.725096485    0.100746883  -11.435671260   19.287919638
    0.847093372    0.725096485    0.144609562   18.432213100  -11.910187411
    0.864579244    0.725096485    0.825877075   61.020682390  -55.893002236
    0.882065116    0.725096485    2.335920543  112.312366065 -108.128380026
    0.899550988    0.725096485    4.768949151  165.252528118 -161.088705482
    0.917036860    0.725096485    8.081584010  211.515984407 -206.107090213
    0.934522733    0.725096485   12.086815547  243.282312622 -235.764516348
    0.952008605    0.725096485   16.479604634  255.321736876 -245.970959881
    0.969494477    0.725096485   20.898943754  246.336127535 -236.855880712
    0.986980349    0.725096485   24.998677687  219.843687757 -212.305861711
    1.004466221    0.725096485   28.527061149  182.229244380 -178.323830887
    1.021952093    0.725096485   31.356762720  141.039188451 -141.103181909
    1.039437965    0.725096485   33.483017101  102.612591790 -105.573053947
    1.056923837    0.725096485   34.990308497   70.657968843  -74.847474534
    1.074409709    0.725096485   36.005538936   46.278522923  -50.267100638
    1.091895581    0.725096485   36.657043685   28.992309354  -31.920920378
    1.109381453    0.725096485   37.057505354   17.312370145  -19.085127578
    1.126867326    0.725096485   37.292234195    9.791081961  -10.692898590
    1.144353198    0.725096485   37.422155879    5.228221235   -5.585574893
    1.161839070    0.725096485   37.489860711    2.609013150   -2.713969900
    1.179324942    0.725096485   37.522895854    1.197375523   -1.216965742
    1.196810814    0.725096485   37.537574023    0.515621961   -0.506548525
    1.214296686    0.725096485   37.543758430    0.199345539   -0.192122595
    1.231782558    0.725096485   37.546100002    0.069654279   -0.066592892
    1.249268430    0.725096485   37.546936518    0.019429178   -0.019452361
    1.266754302    0.725096485   37.547170147    0.004863849   -0.005126739
    1.284240174    0.725096485   37.547227344    0.001217669   -0.001263945
    1.301726047    0.725096485   37.547242622    0.000171245   -0.000200841
    1.319211919    0.725096485   37.547244575    0.000041118   -0.000045291
    1.336697791    0.725096485   37.547245126    0.000000840   -0.000000899
    1.354183663    0.725096485   37.547245137   -0.000000000   -0.000000000
    1.371669535    0.725096485   37.547245137   -0.000000000   -0.000000000
    1.389155407    0.725096485   37.547245137   -0.000000000   -0.000000000
    1.406641279    0.725096485   37.547245137   -0.000000000   -0.000000000
    1.424127151    0.725096485   37.547245137   -0.000000000   -0.000000000
    1.441613023    0.725096485   37.547245137   -0.000000000   -0.000000000
    1.459098895    0.725096485   37.547245137   -0.000000000   -0.000000000
    1.476584767    0.725096485   37.547245137   -0.000000000   -0.000000000
    1.494070640    0.725096485   37.547245137   -0.000000000   -0.000000000
    1.511556512    0.725096485   37.547245137   -0.000000000   -0.000000000
    1.529042384    0.725096485   37.547245137   -0.000000000   -0.000000000
    1.546528256    0.725096485   37.547245137   -0.000000000   -0.000000000
    1.564014128    0.725096485   37.547245137   -0.000000000   -0.000000000
    1.581500000    0.725096485   37.547245137   -0.000000000   -0.000000000

    0.077715000    0.742582679   37.547245137   -0.000000000   -0.000000000
    0.095200872    0.742582679   37.547245137   -0.000000000   -0.000000000
    0.112686744    0.742582679   37.547245137   -0.000000000   -0.000000000
    0.130172616    0.742582679   37.547245072   -0.000005401    0.000004897
    0.147658488    0.742582679   37.547243763   -0.000110082    0.000098266
    0.165144360    0.742582679   37.547235282   -0.000752122    0.000678047
    0.182630233    0.742582679   37.547199181   -0.003305824    0.003066457
    0.200116105    0.742582679   37.547056256   -0.012918242    0.012020026
    0.217601977    0.742582679   37.546599879   -0.041262276    0.039634796
    0.235087849    0.742582679   37.545204143   -0.122821381    0.119664591
    0.252573721    0.742582679   37.541358048   -0.332289525    0.328425106
    0.270059593    0.742582679   37.531547084   -0.829889015    0.828766297
    0.287545465    0.742582679   37.508043250   -1.943596436    1.940510222
    0.305031337    0.742582679   37.456187020   -4.202162167    4.221007470
    0.322517209    0.742582679   37.348009347   -8.532427261    8.591404524
    0.340003081    0.742582679   37.137195007  -16.183149864   16.370687308
    0.357488953    0.742582679   36.752076203  -28.704201497   29.221394608
    0.374974826    0.742582679   36.095172229  -47.488017197   48.834497012
    0.392460698    0.742582679   35.048801976  -73.273983641   76.341283715
    0.409946570    0.742582679   33.493355653 -105.462680841  111.560027306
    0.427432442    0.742582679   31.335443124 -141.645134997  152.336826994
    0.444918314    0.742582679   28.539114752 -177.662851057  194.371720084
    0.462404186    0.742582679   25.153021044 -208.137383217  231.730439388
    0.479890058    0.742582679   21.323804423 -227.466439731  258.035610234
    0.497375930    0.742582679   17.287776195 -231.213799036  267.971426598
    0.514861802    0.742582679   13.339004394 -217.468023640  258.704222700
    0.532347674    0.742582679    9.774136294 -187.889740276  230.793885626
    0.549833547    0.742582679    6.829944489 -147.582821188  188.296625246
    0.567319419    0.742582679    4.631785690 -103.793593271  137.942031014
    0.584805291    0.742582679    3.177242273  -63.554399242   87.499126589
    0.602291163    0.742582679    2.359261150  -31.549382731   43.798028506
    0.619777035    0.742582679    2.015577648   -9.263587662   11.109066599
    0.637262907    0.742582679    1.984208837    4.498519868   -9.483099315
    0.654748779    0.742582679    2.135935090   11.996623635  -19.432894667
    0.672234651    0.742582679    2.376486394   14.819050216  -21.366497128
    0.689720523    0.742582679    2.631227014   13.561791778  -17.769143322
    0.707206395    0.742582679    2.831065517    8.572541201  -10.376911819
    0.724692267    0.742582679    2.917063643    0.796604871   -0.323632556
    0.742178140    0.742582679    2.855898754   -8.131145525   11.466869377
    0.759664012    0.742582679    2.639774828  -16.826221901   23.934841381
    0.777149884    0.742582679    2.278291343  -24.672487764   35.659130248
    0.794635756    0.742582679    1.790962448  -31.054863236   44.600386063
    0.812121628    0.742582679    1.218653390  -33.909918507   47.831514130
    0.829607500    0.742582679    0.654021727  -29.413387952   41.860662694
    0.847093372    0.742582679    0.263124139  -13.396633666   23.580663515
    0.864579244    0.742582679    0.273694263   16.642552935   -8.442625603
    0.882065116    0.742582679    0.930238530   60.134941834  -52.702254164
    0.899550988    0.742582679    2.436025564  112.761318893 -104.448144432
    0.917036860    0.742582679    4.889966880  167.140595544 -156.382810277
    0.934522733    0.742582679    8.243849141  214.098047741 -200.367878688
    0.952008605    0.742582679   12.289658571  245.130643258 -229.602893518
    0.969494477    0.742582679   16.697449481  254.847490349 -240.428488478
    0.986980349    0.742582679   21.083988707  243.286019239 -233.044017443
    1.004466221    0.742582679   25.112215272  214.953317940 -210.942923556
    1.021952093    0.742582679   28.552251138  177.258724424 -179.392421163
    1.039437965    0.742582679   31.306813201  137.623576810 -143.850534801
    1.056923837    0.742582679   33.392138457  101.393554694 -108.923495118
    1.074409709    0.742582679   34.895473490   71.208403259  -77.822919825
    1.091895581    0.742582679   35.929304386   47.816642128  -52.355127380
    1.109381453    0.742582679   36.608960566   30.532475406  -33.047247923
    1.126867326    0.742582679   37.033318629   18.402923471  -19.506940203
    1.144353198    0.742582679   37.282763635   10.407778702  -10.728215677
    1.161839070    0.742582679   37.419931272    5.487911114   -5.494701143
    1.179324942    0.742582679   37.490378534    2.663646391   -2.609375713
    1.196810814    0.742582679   37.523490003    1.206633583   -1.152630619
    1.214296686    0.742582679   37.538143132    0.495468990   -0.469236849
    1.231782558    0.742582679   37.544030031    0.185982682   -0.176577924
    1.249268430    0.742582679   37.546269368    0.058441480   -0.058453223
    1.266754302    0.742582679   37.546970681    0.016982468   -0.017870266
    1.284240174    0.742582679   37.547171113    0.004809658   -0.005065690
    1.301726047    0.742582679   37.547230096    0.000985544   -0.001137566
    1.319211919    0.742582679   37.547241366    0.000264690   -0.000288527
    1.336697791    0.742582679   37.547244720    0.000029891   -0.000033435
    1.354183663    0.742582679   37.547245093    0.000003333   -0.000003650
    1.371669535    0.742582679   37.547245137   -0.000000000   -0.000000000
    1.389155407    0.742582679   37.547245137   -0.000000000   -0.000000000
    1.406641279    0.742582679   37.547245137   -0.000000000   -0.000000000
    1.424127151    0.742582679   37.547245137   -0.000000000   -0.000000000
    1.441613023    0.742582679   37.547245137   -0.000000000   -0.000000000
    1.459098895    0.742582679   37.547245137   -0.000000000   -0.000000000
    1.476584767    0.742582679   37.547245137   -0.000000000   -0.000000000
    1.494070640    0.742582679   37.547245137   -0.000000000   -0.000000000
    1.511556512    0.742582679   37.547245137   -0.000000000   -0.000000000
    1.529042384    0.742582679   37.547245137   -0.000000000   -0.000000000
    1.546528256    0.742582679   37.547245137   -0.000000000   -0.000000000
    1.564014128    0.742582679   37.547245137   -0.000000000   -0.000000000
    1.581500000    0.742582679   37.547245137   -0.000000000   -0.000000000

    0.077715000    0.760068873   37.547245137   -0.000000000   -0.000000000
    0.095200872    0.760068873   37.547245137   -0.000000000   -0.000000000
    0.112686744    0.760068873   37.547245137   -0.000000000   -0.000000000
    0.130172616    0.760068873   37.547245137   -0.000000000   -0.000000000
    0.147658488    0.760068873   37.547244943   -0.000016016    0.000014684
    0.165144360    0.760068873   37.547243031   -0.000164883    0.000155039
    0.182630233    0.760068873   37.547233906   -0.000830535    0.000804134
    0.200116105    0.760068873   37.547193012   -0.003690615    0.003551128
    0.217601977    0.760068873   37.547053137   -0.012766788    0.012632810
    0.235087849    0.760068873   37.546587026   -0.041479233    0.041277101
    0.252573721    0.760068873   37.545203560   -0.121444236    0.121870599
    0.270059593    0.760068873   37.541409298   -0.327082373    0.330047662
    0.287545465    0.760068873   37.531597348   -0.828383735    0.829889887
    0.305031337    0.760068873   37.508527076   -1.916335811    1.930190104
    0.322517209    0.760068873   37.457113848   -4.158839468    4.200377644
    0.340003081    0.760068873   37.350437410   -8.406583547    8.545548623
    0.357488953    0.760068873   37.143008277  -15.880406374   16.274793597
    0.374974826    0.760068873   36.766839739  -27.958071878   29.004211303
    0.392460698    0.760068873   36.129337352  -45.937566664   48.356921148
    0.409946570    0.760068873   35.120154672  -70.487676998   75.428931386
    0.427432442    0.760068873   33.627159874 -101.078502659  110.103693881
    0.444918314    0.760068873   31.560579859 -135.603343030  150.484051620
    0.462404186    0.760068873   28.882055524 -170.306008620  192.656541414
    0.479890058    0.760068873   25.631302316 -200.163498940  231.030617527
    0.497375930    0.760068873   21.939461634 -219.913102100  259.257091449
    0.514861802    0.760068873   18.022784903 -225.372833228  271.619928344
    0.532347674    0.760068873   14.150160661 -214.849803803  264.588308855
    0.549833547    0.760068873   10.593317886 -189.778397744  238.069772481
    0.567319419    0.760068873    7.572027237 -154.452200894  195.853576230
    0.584805291    0.760068873    5.216180394 -114.654800177  144.871069548
    0.602291163    0.760068873    3.554139076  -75.981503909   93.353490002
    0.619777035    0.760068873    2.526528121  -42.595629228   48.535729877
    0.637262907    0.760068873    2.019768847  -16.591511010   14.851178405
    0.654748779    0.760068873    1.900068235    1.686594126   -6.577075800
    0.672234651    0.760068873    2.035450089   12.685898487  -17.160880362
    0.689720523    0.760068873    2.305422768   17.131955548  -19.441535224
    0.707206395    0.760068873    2.603308384   16.040814306  -15.897213743
    0.724692267    0.760068873    2.844022613   10.927745042   -8.421783111
    0.742178140    0.760068873    2.975508488    3.684242558    1.672414520
    0.759664012    0.760068873    2.973059755   -4.332715279   13.427587657
    0.777149884    0.760068873    2.826041140  -12.857874009   25.910532530
    0.794635756    0.760068873    2.524832732  -22.001926211   37.836636016
    0.812121628    0.760068873    2.065920717  -30.557044717   47.117636442
    0.829607500    0.760068873    1.484679068  -35.233458962   50.804451218
    0.847093372    0.760068873    0.888759432  -31.450124660   45.474407144
    0.864579244    0.760068873    0.465314706  -14.954094130   28.071066617
    0.882065116    0.760068873    0.459020584   16.418648120   -2.813084484
    0.899550988    0.760068873    1.125635383   61.495253283  -45.973348594
    0.917036860    0.760068873    2.667705204  115.415439130  -97.049581607
    0.934522733    0.760068873    5.171720448  169.900378539 -149.063209103
    0.952008605    0.760068873    8.561436600  215.202173381 -194.029528613
    0.969494477    0.760068873   12.600119819  242.891370393 -225.125351615
    0.986980349    0.760068873   16.937121239  249.268122551 -238.443398406
    1.004466221    0.760068873   21.205778042  235.745455868 -233.741869739
    1.021952093    0.760068873   25.103513764  207.958990623 -213.848262817
    1.039437965    0.760068873   28.442398016  172.924029703 -183.445592861
    1.056923837    0.760068873   31.150459876  136.638592634 -147.846490212
    1.074409709    0.760068873   33.243421069  102.926482549 -111.937159360
    1.091895581    0.760068873   34.784825171   73.934384955  -79.510974885
    1.109381453    0.760068873   35.865800306   50.288777524  -52.871084253
    1.126867326    0.760068873   36.582118806   32.148857061  -32.850766492
    1.144353198    0.760068873   37.027317352   19.190838813  -19.032838911
    1.161839070    0.760068873   37.285025878   10.660882138  -10.288273470
    1.179324942    0.760068873   37.424089091    5.461276809   -5.179117846
    1.196810814    0.760068873   37.493101439    2.604469170   -2.431670449
    1.214296686    0.760068873   37.525210583    1.136183107   -1.061273964
    1.231782558    0.760068873   37.538903551    0.457175965   -0.431321229
    1.249268430    0.760068873   37.544441134    0.159638780   -0.158509266
    1.266754302    0.760068873   37.546360728    0.052276725   -0.054287546
    1.284240174    0.760068873   37.546981580    0.016326838   -0.017120878
    1.301726047    0.760068873   37.547179712    0.004131804   -0.004645069
    1.319211919    0.760068873   37.547227197    0.001211564   -0.001296783
    1.336697791    0.760068873   37.547242167    0.000204956   -0.000226997
    1.354183663    0.760068873   37.547244601    0.000039175   -0.000042113
    1.371669535    0.760068873   37.547245137   -0.000000000   -0.000000000
    1.389155407    0.760068873   37.547245137   -0.000000000   -0.000000000
    1.406641279    0.760068873   37.547245137   -0.000000000   -0.000000000
    1.424127151    0.760068873   37.547245137   -0.000000000   -0.000000000
    1.441613023    0.760068873   37.547245137   -0.000000000   -0.000000000
    1.459098895    0.760068873   37.547245137   -0.000000000   -0.000000000
    1.476584767    0.760068873   37.547245137   -0.000000000   -0.000000000
    1.494070640    0.760068873   37.547245137   -0.000000000   -0.000000000
    1.511556512    0.760068873   37.547245137   -0.000000000   -0.000000000
    1.529042384    0.760068873   37.547245137   -0.000000000   -0.000000000
    1.546528256    0.760068873   37.547245137   -0.000000000   -0.000000000
    1.564014128    0.760068873   37.547245137   -0.000000000   -0.000000000
    1.581500000    0.760068873   37.547245137   -0.000000000   -0.000000000

    0.077715000    0.777555067   37.547245137   -0.000000000   -0.000000000
    0.095200872    0.777555067   37.547245137   -0.000000000   -0.000000000
    0.112686744    0.777555067   37.547245137   -0.000000000   -0.000000000
    0.130172616    0.777555067   37.547245137   -0.000000000   -0.000000000
    0.147658488    0.777555067   37.547245137   -0.000000000   -0.000000000
    0.165144360    0.777555067   37.547245060   -0.000006412    0.000005842
    0.182630233    0.777555067   37.547243975   -0.000091597    0.000085605
    0.200116105    0.777555067   37.547236286   -0.000676666    0.000615491
    0.217601977    0.777555067   37.547205484   -0.002855614    0.002670626
    0.235087849    0.777555067   37.547082377   -0.011157309    0.010466866
    0.252573721    0.777555067   37.546665330   -0.037520317    0.035697617
    0.270059593    0.777555067   37.545383526   -0.113375493    0.109397601
    0.287545465    0.777555067   37.541685521   -0.319891265    0.308016158
    0.305031337    0.777555067   37.532273620   -0.803563320    0.786886726
    0.322517209    0.777555067   37.509640133   -1.879354900    1.865010348
    0.340003081    0.777555067   37.459403348   -4.063691866    4.097357322
    0.357488953    0.777555067   37.355221139   -8.186558906    8.380382635
    0.374974826    0.777555067   37.154410329  -15.328754617   15.976192316
    0.392460698    0.777555067   36.792693205  -26.785357316   28.432734540
    0.409946570    0.777555067   36.184003469  -43.730695394   47.306963254
    0.427432442    0.777555067   35.225885410  -66.794078005   73.666623824
    0.444918314    0.777555067   33.812944723  -95.587777372  107.489387549
    0.462404186    0.777555067   31.858091673 -128.338682468  147.075333179
    0.479890058    0.777555067   29.319091172 -161.747348117  188.749531697
    0.497375930    0.777555067   26.221588211 -191.415745436  227.057303921
    0.514861802    0.777555067   22.672800555 -212.633055946  255.603798684
    0.532347674    0.777555067   18.856096729 -221.544061889  268.482478622
    0.549833547    0.777555067   15.008204485 -216.064244411  261.980233267
    0.567319419    0.777555067   11.381217528 -196.497544478  235.962355629
    0.584805291    0.777555067    8.201917707 -165.452158226  194.291803590
    0.602291163    0.777555067    5.635265009 -127.297667231  143.928067271
    0.619777035    0.777555067    3.759614199  -87.285404950   92.978900870
    0.637262907    0.777555067    2.563489393  -50.293589166   48.455974770
    0.654748779    0.777555067    1.960854865  -19.878196342   14.708696706
    0.672234651    0.777555067    1.816958238    1.983588876   -6.969095583
    0.689720523    0.777555067    1.977061692   14.871734640  -17.693050075
    0.707206395    0.777555067    2.290210047   19.714988254  -19.854627576
    0.724692267    0.777555067    2.631236748   18.505388364  -16.075664814
    0.742178140    0.777555067    2.917877537   13.742853143   -8.539300614
    0.759664012    0.777555067    3.105289723    7.267451184    1.316411449
    0.777149884    0.777555067    3.168201140   -0.522947377   12.661925609
    0.794635756    0.777555067    3.080870119  -10.098968921   24.883306008
    0.812121628    0.777555067    2.812825746  -21.020879182   36.980461650
    0.829607500    0.777555067    2.357085210  -30.946635828   47.107936231
    0.847093372    0.777555067    1.765042537  -35.904181345   52.366020062
    0.864579244    0.777555067    1.163219521  -31.349007128   49.039989846
    0.882065116    0.777555067    0.751204918  -13.707013770   33.548929640
    0.899550988    0.777555067    0.775265245   18.542860075    3.711421564
    0.917036860    0.777555067    1.482771393   63.888678047  -39.723413678
    0.934522733    0.777555067    3.061280661  116.910311028  -92.337016933
    0.952008605    0.777555067    5.571959459  168.992649601 -146.664453388
    0.969494477    0.777555067    8.915142365  210.549433318 -194.131975261
    0.986980349    0.777555067   12.840204218  234.860054286 -227.409647377
    1.004466221    0.777555067   17.019817003  239.742117281 -242.304320626
    1.021952093    0.777555067   21.130583817  227.699829882 -238.295602474
    1.039437965    0.777555067   24.918714205  203.699879282 -218.061052234
    1.056923837    0.777555067   28.221508667  172.971950498 -186.457953474
    1.074409709    0.777555067   30.960139617  139.651007170 -149.231751499
    1.091895581    0.777555067   33.116455849  107.013342801 -111.818373258
    1.109381453    0.777555067   34.724657972   77.259207435  -78.394982434
    1.126867326    0.777555067   35.852237650   52.212052695  -51.400880657
    1.144353198    0.777555067   36.591300878   32.848829462  -31.494481794
    1.161839070    0.777555067   37.041505306   19.221754621  -18.051169025
    1.179324942    0.777555067   37.297022655   10.402936007   -9.673769206
    1.196810814    0.777555067   37.431087151    5.241752059   -4.848873041
    1.214296686    0.777555067   37.496932843    2.437191047   -2.272158477
    1.231782558    0.777555067   37.526840332    1.052781163   -0.995345360
    1.249268430    0.777555067   37.539723788    0.405701975   -0.400871124
    1.266754302    0.777555067   37.544631658    0.147490084   -0.150816598
    1.284240174    0.777555067   37.546396274    0.050309530   -0.052051892
    1.301726047    0.777555067   37.547003050    0.014804631   -0.016081394
    1.319211919    0.777555067   37.547174155    0.004635619   -0.004835142
    1.336697791    0.777555067   37.547230744    0.000961869   -0.001044445
    1.354183663    0.777555067   37.547242040    0.000219093   -0.000232277
    1.371669535    0.777555067   37.547244853    0.000020632   -0.000023124
    1.389155407    0.777555067   37.547245120    0.000001320   -0.000001417
    1.406641279    0.777555067   37.547245137   -0.000000000   -0.000000000
    1.424127151    0.777555067   37.547245137   -0.000000000   -0.000000000
    1.441613023    0.777555067   37.547245137   -0.000000000   -0.000000000
    1.459098895    0.777555067   37.547245137   -0.000000000   -0.000000000
    1.476584767    0.777555067   37.547245137   -0.000000000   -0.000000000
    1.494070640    0.777555067   37.547245137   -0.000000000   -0.000000000
    1.511556512    0.777555067   37.547245137   -0.000000000   -0.000000000
    1.529042384    0.777555067   37.547245137   -0.000000000   -0.000000000
    1.546528256    0.777555067   37.547245137   -0.000000000   -0.000000000
    1.564014128    0.777555067   37.547245137   -0.000000000   -0.000000000
    1.581500000    0.777555067   37.547245137   -0.000000000   -0.000000000

    0.077715000    0.795041262   37.547245137   -0.000000000   -0.000000000
    0.095200872    0.795041262   37.547245137   -0.000000000   -0.000000000
    0.112686744    0.795041262   37.547245137   -0.000000000   -0.000000000
    0.130172616    0.795041262   37.547245137   -0.000000000   -0.000000000
    0.147658488    0.795041262   37.547245137   -0.000000000   -0.000000000
    0.165144360    0.795041262   37.547245137   -0.000000000   -0.000000000
    0.182630233    0.795041262   37.547245122   -0.000001255    0.000001155
    0.200116105    0.795041262   37.547243917   -0.000098547    0.000087335
    0.217601977    0.795041262   37.547237922   -0.000550343    0.000502854
    0.235087849    0.795041262   37.547208049   -0.002708277    0.002471303
    0.252573721    0.795041262   37.547092255   -0.010556895    0.009798374
    0.270059593    0.795041262   37.546693140   -0.035928655    0.033936442
    0.287545465    0.795041262   37.545399310   -0.113933509    0.107140652
    0.305031337    0.795041262   37.541839593   -0.311435752    0.299483661
    0.322517209    0.795041262   37.532592029   -0.786734287    0.771487300
    0.340003081    0.795041262   37.510608499   -1.823133850    1.827942563
    0.357488953    0.795041262   37.461923746   -3.922630696    4.013688577
    0.374974826    0.795041262   37.362190842   -7.811972512    8.181638931
    0.392460698    0.795041262   37.171274728  -14.512138484   15.533877190
    0.409946570    0.795041262   36.830076347  -25.185150248   27.537207734
    0.427432442    0.795041262   36.259320061  -40.924697879   45.660306082
    0.444918314    0.795041262   35.363796387  -62.395168969   70.942753016
    0.462404186    0.795041262   34.042870146  -89.453700265  103.406097133
    0.479890058    0.795041262   32.208871741 -120.754631806  141.483567303
    0.497375930    0.795041262   29.808479266 -153.682332862  181.689443921
    0.514861802    0.795041262   26.845066590 -184.477277347  218.779586620
    0.532347674    0.795041262   23.393279516 -208.801278255  246.558766096
    0.549833547    0.795041262   19.604524609 -222.385546698  259.302942022
    0.567319419    0.795041262   15.696512309 -222.008503518  253.398210362
    0.584805291    0.795041262   11.928199214 -206.392650344  228.620126634
    0.602291163    0.795041262    8.558435359 -176.927208740  188.481861388
    0.619777035    0.795041262    5.796585566 -137.726257874  139.468394516
    0.637262907    0.795041262    3.763381750  -94.614124068   89.326706754
    0.654748779    0.795041262    2.473910627  -53.610759672   45.075824418
    0.672234651    0.795041262    1.845723667  -19.643600120   11.421640542
    0.689720523    0.795041262    1.727588590    4.378320764   -9.938146795
    0.707206395    0.795041262    1.936891727   17.897467553  -20.002366014
    0.724692267    0.795041262    2.300862649   22.541350329  -21.423887277
    0.742178140    0.795041262    2.690937058   21.294451659  -17.258416122
    0.759664012    0.795041262    3.029247780   16.891342056   -9.891787671
    0.777149884    0.795041262    3.272685196   10.512603065   -0.633786750
    0.794635756    0.795041262    3.387540435    1.969162921   10.115764333
    0.812121628    0.795041262    3.334315263   -8.673122894   22.251730857
    0.829607500    0.795041262    3.084739687  -20.086869585   35.161737104
    0.847093372    0.795041262    2.648220102  -29.600511274   46.990747661
    0.864579244    0.795041262    2.087447333  -33.674663173   54.285824289
    0.882065116    0.795041262    1.528553551  -28.804482064   52.431007894
    0.899550988    0.795041262    1.156927234  -11.806740916   36.869584835
    0.917036860    0.795041262    1.203681230   19.144754415    5.146227034
    0.934522733    0.795041262    1.906895253   62.669102244  -41.377152173
    0.952008605    0.795041262    3.443391698  113.297421151  -97.112146586
    0.969494477    0.795041262    5.865719112  162.372870820 -153.525223710
    0.986980349    0.795041262    9.069882300  201.560087355 -201.505025557
    1.004466221    0.795041262   12.830137199  225.425959439 -233.874628141
    1.021952093    0.795041262   16.861534323  232.711670790 -246.859778564
    1.039437965    0.795041262   20.886636572  225.095354785 -240.429866704
    1.056923837    0.795041262   24.670625910  205.648553503 -217.795312326
    1.074409709    0.795041262   28.035917110  177.658649415 -184.267998454
    1.091895581    0.795041262   30.862019754  144.803118097 -145.897152408
    1.109381453    0.795041262   33.097162364  110.655859748 -108.194925130
    1.126867326    0.795041262   34.751974533   78.917064689  -75.180593717
    1.144353198    0.795041262   35.894856061   52.336497967  -48.948400033
    1.161839070    0.795041262   36.628306103   32.306339326  -29.884212478
    1.179324942    0.795041262   37.067214170   18.511850353  -17.108943211
    1.196810814    0.795041262   37.311251552    9.892495346   -9.180552396
    1.214296686    0.795041262   37.438298952    4.914627546   -4.620323164
    1.231782558    0.795041262   37.499919982    2.280505625   -2.178784209
    1.249268430    0.795041262   37.528244393    0.963403090   -0.954967393
    1.266754302    0.795041262   37.540028627    0.385006314   -0.392255780
    1.284240174    0.795041262   37.544686038    0.143369960   -0.148642622
    1.301726047    0.795041262   37.546417621    0.048086526   -0.051904467
    1.319211919    0.795041262   37.546980345    0.016312919   -0.017250251
    1.336697791    0.795041262   37.547178791    0.004159868   -0.004653714
    1.354183663    0.795041262   37.547227798    0.001141870   -0.001267853
    1.371669535    0.795041262   37.547241878    0.000218859   -0.000256594
    1.389155407    0.795041262   37.547244450    0.000048885   -0.000055375
    1.406641279    0.795041262   37.547245094    0.000003216   -0.000003654
    1.424127151    0.795041262   37.547245137   -0.000000000   -0.000000000
    1.441613023    0.795041262   37.547245137   -0.000000000   -0.000000000
    1.459098895    0.795041262   37.547245137   -0.000000000   -0.000000000
    1.476584767    0.795041262   37.547245137   -0.000000000   -0.000000000
    1.494070640    0.795041262   37.547245137   -0.000000000   -0.000000000
    1.511556512    0.795041262   37.547245137   -0.000000000   -0.000000000
    1.529042384    0.795041262   37.547245137   -0.000000000   -0.000000000
    1.546528256    0.795041262   37.547245137   -0.000000000   -0.000000000
    1.564014128    0.795041262   37.547245137   -0.000000000   -0.000000000
    1.581500000    0.795041262   37.547245137   -0.000000000   -0.000000000

    0.077715000    0.812527456   37.547245137   -0.000000000   -0.000000000
    0.095200872    0.812527456   37.547245137   -0.000000000   -0.000000000
    0.112686744    0.812527456   37.547245137   -0.000000000   -0.000000000
    0.130172616    0.812527456   37.547245137   -0.000000000   -0.000000000
    0.147658488    0.812527456   37.547245137   -0.000000000   -0.000000000
    0.165144360    0.812527456   37.547245137   -0.000000000   -0.000000000
    0.182630233    0.812527456   37.547245137   -0.000000000   -0.000000000
    0.200116105    0.812527456   37.547245033   -0.000008610    0.000007827
    0.217601977    0.812527456   37.547244089   -0.000082686    0.000076737
    0.235087849    0.812527456   37.547237671   -0.000569924    0.000520696
    0.252573721    0.812527456   37.547208668   -0.002643842    0.002453125
    0.270059593    0.812527456   37.547095764   -0.010250191    0.009659909
    0.287545465    0.812527456   37.546678451   -0.037125006    0.034523638
    0.305031337    0.812527456   37.545437286   -0.110860431    0.105478773
    0.322517209    0.812527456   37.541948477   -0.303371458    0.295228965
    0.340003081    0.812527456   37.533049299   -0.755417063    0.754254648
    0.357488953    0.812527456   37.511962582   -1.739993477    1.778761899
    0.374974826    0.812527456   37.466034567   -3.688478893    3.877412051
    0.392460698    0.812527456   37.372511289   -7.290886436    7.854259122
    0.409946570    0.812527456   37.194964199  -13.454638028   14.829632567
    0.427432442    0.812527456   36.879270356  -23.266575045   26.163047505
    0.444918314    0.812527456   36.352250260  -37.799052002   43.235269134
    0.462404186    0.812527456   35.523355905  -57.876967206   67.044324811
    0.479890058    0.812527456   34.292979766  -83.684816808   97.665338229
    0.497375930    0.812527456   32.565751175 -114.467501540  133.715502203
    0.514861802    0.812527456   30.270938430 -148.177078344  172.024086511
    0.532347674    0.812527456   27.384743891 -181.423539275  207.726450993
    0.549833547    0.812527456   23.954757596 -209.543835015  234.972761300
    0.567319419    0.812527456   20.115450489 -227.362708676  248.165547547
    0.584805291    0.812527456   16.088528439 -230.390432294  243.469268172
    0.602291163    0.812527456   12.156924702 -216.362021654  220.126369333
    0.619777035    0.812527456    8.614673330 -186.323742754  181.119689048
    0.637262907    0.812527456    5.708098376 -144.596750245  132.709091302
    0.654748779    0.812527456    3.586621811  -97.726299285   82.881989558
    0.672234651    0.812527456    2.276619915  -52.936902129   39.159403757
    0.689720523    0.812527456    1.686055537  -16.325695033    6.599361581
    0.707206395    0.812527456    1.636305700    8.606330443  -13.185781784
    0.724692267    0.812527456    1.916568169   21.721275621  -21.670121135
    0.742178140    0.812527456    2.341763830   25.697886480  -22.083501788
    0.759664012    0.812527456    2.783677646   24.116121492  -17.729416414
    0.777149884    0.812527456    3.168438986   19.439545929  -10.853398105
    0.794635756    0.812527456    3.452402280   12.490588889   -2.295010468
    0.812121628    0.812527456    3.597865309    3.591063902    8.133793218
    0.829607500    0.812527456    3.574381417   -6.652556290   20.698106049
    0.847093372    0.812527456    3.369001521  -17.093006750   34.663313163
    0.864579244    0.812527456    2.991427164  -26.006044122   47.490920493
    0.882065116    0.812527456    2.487090582  -31.134470694   54.751892266
    0.899550988    0.812527456    1.951921219  -28.824536993   51.037370505
    0.917036860    0.812527456    1.554871361  -14.614774917   31.947397514
    0.934522733    0.812527456    1.533590462   14.300226443   -3.797551102
    0.952008605    0.812527456    2.140412713   56.660863194  -53.211347353
    0.969494477    0.812527456    3.564091400  106.361375667 -109.498279762
    0.986980349    0.812527456    5.860193246  155.054752044 -163.872262655
    1.004466221    0.812527456    8.941593846  195.113354213 -207.994014558
    1.021952093    0.812527456   12.610775334  221.833141892 -235.864133879
    1.039437965    0.812527456   16.614840741  233.222242940 -244.768621066
    1.056923837    0.812527456   20.683861699  229.344781932 -235.414350683
    1.074409709    0.812527456   24.561465058  211.587788788 -211.287066172
    1.091895581    0.812527456   28.026608558  183.011149013 -177.581986567
    1.109381453    0.812527456   30.927388118  147.830366662 -140.015626144
    1.126867326    0.812527456   33.193984138  111.268920854 -103.634610000
    1.144353198    0.812527456   34.845018157   77.921189947  -72.009861761
    1.161839070    0.812527456   35.964077193   50.883001300  -46.975932428
    1.179324942    0.812527456   36.672598292   30.960345977  -28.764316176
    1.196810814    0.812527456   37.091243535   17.606926305  -16.515887714
    1.214296686    0.812527456   37.323060144    9.357845910   -8.900119017
    1.231782558    0.812527456   37.443244002    4.659080959   -4.496804905
    1.249268430    0.812527456   37.502179396    2.139740583   -2.124497768
    1.266754302    0.812527456   37.528742873    0.929580400   -0.942825959
    1.284240174    0.812527456   37.540138277    0.375447545   -0.388729621
    1.301726047    0.812527456   37.544701715    0.140067925   -0.149973114
    1.319211919    0.812527456   37.546364111    0.051194988   -0.054524328
    1.336697791    0.812527456   37.546987996    0.015239054   -0.017185632
    1.354183663    0.812527456   37.547168659    0.004764960   -0.005345432
    1.371669535    0.812527456   37.547226542    0.001194036   -0.001387008
    1.389155407    0.812527456   37.547240416    0.000323016   -0.000360166
    1.406641279    0.812527456   37.547244428    0.000050503   -0.000056084
    1.424127151    0.812527456   37.547245105    0.000002364   -0.000002674
    1.441613023    0.812527456   37.547245137   -0.000000000   -0.000000000
    1.459098895    0.812527456   37.547245137   -0.000000000   -0.000000000
    1.476584767    0.812527456   37.547245137   -0.000000000   -0.000000000
    1.494070640    0.812527456   37.547245137   -0.000000000   -0.000000000
    1.511556512    0.812527456   37.547245137   -0.000000000   -0.000000000
    1.529042384    0.812527456   37.547245137   -0.000000000   -0.000000000
    1.546528256    0.812527456   37.547245137   -0.000000000   -0.000000000
    1.564014128    0.812527456   37.547245137   -0.000000000   -0.000000000
    1.581500000    0.812527456   37.547245137   -0.000000000   -0.000000000

    0.077715000    0.830013650   37.547245137   -0.000000000   -0.000000000
    0.095200872    0.830013650   37.547245137   -0.000000000   -0.000000000
    0.112686744    0.830013650   37.547245137   -0.000000000   -0.000000000
    0.130172616    0.830013650   37.547245137   -0.000000000   -0.000000000
    0.147658488    0.830013650   37.547245137   -0.000000000   -0.000000000
    0.165144360    0.830013650   37.547245137   -0.000000000   -0.000000000
    0.182630233    0.830013650   37.547245137   -0.000000000   -0.000000000
    0.200116105    0.830013650   37.547245137   -0.000000000   -0.000000000
    0.217601977    0.830013650   37.547245114   -0.000001928    0.000001753
    0.235087849    0.830013650   37.547244165   -0.000078583    0.000069758
    0.252573721    0.830013650   37.547238295   -0.000524400    0.000479062
    0.270059593    0.830013650   37.547210932   -0.002485645    0.002313342
    0.287545465    0.830013650   37.547089910   -0.010814096    0.009871143
    0.305031337    0.830013650   37.546696156   -0.035841633    0.033573894
    0.322517209    0.830013650   37.545488624   -0.107172903    0.103273349
    0.340003081    0.830013650   37.542164220   -0.288430251    0.286454874
    0.357488953    0.830013650   37.533703509   -0.714001018    0.728777783
    0.374974826    0.830013650   37.514095616   -1.612879689    1.701691873
    0.392460698    0.830013650   37.471555705   -3.397283661    3.680595192
    0.409946570    0.830013650   37.385719592   -6.672485268    7.401110152
    0.427432442    0.830013650   37.223351145  -12.292280333   13.886940520
    0.444918314    0.830013650   36.934750830  -21.300282451   24.395312984
    0.462404186    0.830013650   36.450348318  -34.865356370   40.231431874
    0.479890058    0.830013650   35.681060666  -54.032076110   62.393964981
    0.497375930    0.830013650   34.522420797  -79.427087739   91.099550789
    0.514861802    0.830013650   32.867093144 -110.722532962  125.265237617
    0.532347674    0.830013650   30.623975958 -146.216287814  162.102504540
    0.549833547    0.830013650   27.748348903 -182.334541339  197.084637376
    0.567319419    0.830013650   24.272786113 -213.830285585  224.447987714
    0.584805291    0.830013650   20.331380123 -234.610765038  238.328162575
    0.602291163    0.830013650   16.160593200 -239.346001749  234.394048027
    0.619777035    0.830013650   12.070676652 -225.171897232  211.540363126
    0.637262907    0.830013650    8.390971254 -192.885087553  172.787024933
    0.654748779    0.830013650    5.402595384 -147.183038958  124.830794885
    0.672234651    0.830013650    3.275189684  -95.862769080   76.149782905
    0.689720523    0.830013650    2.029970967  -47.741164611   34.402203349
    0.707206395    0.830013650    1.543524101   -9.994741990    4.279035408
    0.724692267    0.830013650    1.598878046   14.112364942  -13.274568958
    0.742178140    0.830013650    1.962212941   25.669742294  -20.354599547
    0.759664012    0.830013650    2.444749984   28.383904122  -20.386527550
    0.777149884    0.830013650    2.925279350   25.975439141  -16.460134401
    0.794635756    0.830013650    3.337792273   20.756558486  -10.335239345
    0.812121628    0.830013650    3.644720658   13.959459126   -2.308263268
    0.829607500    0.830013650    3.822686168    6.038885922    8.020031915
    0.847093372    0.830013650    3.853148997   -3.096688844   20.641571000
    0.864579244    0.830013650    3.711433513  -13.667826345   34.153389894
    0.882065116    0.830013650    3.374558458  -25.220055043   45.275148328
    0.899550988    0.830013650    2.847876149  -34.603832872   49.279313230
    0.917036860    0.830013650    2.218030393  -35.849093550   41.409486386
    0.934522733    0.830013650    1.684156651  -22.817206644   18.727062235
    0.952008605    0.830013650    1.526964083    7.305658631  -18.475591682
    0.969494477    0.830013650    2.029481822   51.697429765  -66.354831916
    0.986980349    0.830013650    3.383620439  103.356464287 -118.371345040
    1.004466221    0.830013650    5.643502119  153.934294862 -167.012748493
    1.021952093    0.830013650    8.725219889  196.466244500 -205.533454720
    1.039437965    0.830013650   12.442512253  225.897290289 -229.164525709
    1.056923837    0.830013650   16.537468614  239.261968888 -235.832291785
    1.074409709    0.830013650   20.716571314  235.457821058 -226.186811863
    1.091895581    0.830013650   24.685938326  215.933511270 -203.166818160
    1.109381453    0.830013650   28.202112735  184.441491538 -171.299357416
    1.126867326    0.830013650   31.105162762  146.778480093 -135.651938554
    1.144353198    0.830013650   33.341020409  108.867514328 -100.859597689
    1.161839070    0.830013650   34.947075147   75.472591795  -70.364055150
    1.179324942    0.830013650   36.027012918   48.909811561  -46.033566084
    1.196810814    0.830013650   36.706886918   29.674989846  -28.214500137
    1.214296686    0.830013650   37.108220710   16.872810129  -16.216602930
    1.231782558    0.830013650   37.330545774    8.994086344   -8.738425922
    1.249268430    0.830013650   37.446720306    4.456243295   -4.417063008
    1.266754302    0.830013650   37.503037570    2.085847274   -2.100625096
    1.284240174    0.830013650   37.529004488    0.908186907   -0.933492133
    1.301726047    0.830013650   37.540157414    0.370265923   -0.390577666
    1.319211919    0.830013650   37.544616635    0.144886146   -0.153125127
    1.336697791    0.830013650   37.546389070    0.048540691   -0.053798792
    1.354183663    0.830013650   37.546968409    0.016576197   -0.018213000
    1.371669535    0.830013650   37.547168407    0.004789585   -0.005366147
    1.389155407    0.830013650   37.547223939    0.001414390   -0.001521018
    1.406641279    0.830013650   37.547241189    0.000274483   -0.000295609
    1.424127151    0.830013650   37.547244751    0.000027482   -0.000030894
    1.441613023    0.830013650   37.547245109    0.000002108   -0.000002357
    1.459098895    0.830013650   37.547245137   -0.000000000   -0.000000000
    1.476584767    0.830013650   37.547245137   -0.000000000   -0.000000000
    1.494070640    0.830013650   37.547245137   -0.000000000   -0.000000000
    1.511556512    0.830013650   37.547245137   -0.000000000   -0.000000000
    1.529042384    0.830013650   37.547245137   -0.000000000   -0.000000000
    1.546528256    0.830013650   37.547245137   -0.000000000   -0.000000000
    1.564014128    0.830013650   37.547245137   -0.000000000   -0.000000000
    1.581500000    0.830013650   37.547245137   -0.000000000   -0.000000000

    0.077715000    0.847499844   37.547245137   -0.000000000   -0.000000000
    0.095200872    0.847499844   37.547245137   -0.000000000   -0.000000000
    0.112686744    0.847499844   37.547245137   -0.000000000   -0.000000000
    0.130172616    0.847499844   37.547245137   -0.000000000   -0.000000000
    0.147658488    0.847499844   37.547245137   -0.000000000   -0.000000000
    0.165144360    0.847499844   37.547245137   -0.000000000   -0.000000000
    0.182630233    0.847499844   37.547245137   -0.000000000   -0.000000000
    0.200116105    0.847499844   37.547245137   -0.000000000   -0.000000000
    0.217601977    0.847499844   37.547245137   -0.000000000   -0.000000000
    0.235087849    0.847499844   37.547245025   -0.000009165    0.000008492
    0.252573721    0.847499844   37.547244022   -0.000086937    0.000082749
    0.270059593    0.847499844   37.547238024   -0.000532339    0.000510012
    0.287545465    0.847499844   37.547205389   -0.002884044    0.002663581
    0.305031337    0.847499844   37.547090077   -0.010600216    0.009998222
    0.322517209    0.847499844   37.546706060   -0.034579286    0.033532056
    0.340003081    0.847499844   37.545565111   -0.100761090    0.100475268
    0.357488953    0.847499844   37.542440733   -0.268985186    0.275163835
    0.374974826    0.847499844   37.534732121   -0.648796886    0.687149069
    0.392460698    0.847499844   37.516847635   -1.462018160    1.587947745
    0.409946570    0.847499844   37.478383622   -3.066274258    3.405176447
    0.427432442    0.847499844   37.400732745   -6.037617026    6.807758149
    0.444918314    0.847499844   37.253436610  -11.186670066   12.737683601
    0.462404186    0.847499844   36.989087465  -19.610613037   22.383535074
    0.479890058    0.847499844   36.539321613  -32.609938113   37.026615719
    0.497375930    0.847499844   35.812164271  -51.527089521   57.750474070
    0.514861802    0.847499844   34.695737170  -77.272330120   84.986552290
    0.532347674    0.847499844   33.068244291 -109.843044169  117.935292527
    0.549833547    0.847499844   30.822860351 -147.497394676  154.057815974
    0.567319419    0.847499844   27.901052214 -186.368829389  188.884419641
    0.584805291    0.847499844   24.330812400 -220.559899157  216.456015766
    0.602291163    0.847499844   20.253869830 -243.164331958  230.607676100
    0.619777035    0.847499844   15.930152704 -247.922310467  226.913176504
    0.637262907    0.847499844   11.707585867 -231.335115996  204.469535577
    0.654748779    0.847499844    7.958106727 -194.421697236  166.703563109
    0.672234651    0.847499844    4.989906081 -143.384829048  120.566127029
    0.689720523    0.847499844    2.967257972  -88.111866149   74.367707803
    0.707206395    0.847499844    1.871613435  -38.889756379   35.202163946
    0.724692267    0.847499844    1.529142515   -2.671390768    7.092598673
    0.742178140    0.847499844    1.690034197   18.808976518   -9.475920151
    0.759664012    0.847499844    2.114828894   28.124842018  -16.601789356
    0.777149884    0.847499844    2.626641589   29.478432016  -17.357821947
    0.794635756    0.847499844    3.120691634   26.531930832  -14.342198318
    0.812121628    0.847499844    3.545487305   21.779096668   -8.901861890
    0.829607500    0.847499844    3.879451051   16.151397155   -1.356465349
    0.847093372    0.847499844    4.104972334    9.013563839    8.271498721
    0.864579244    0.847499844    4.181109450   -1.243439904   19.436786697
    0.882065116    0.847499844    4.041109992  -15.788961062   30.418823666
    0.899550988    0.847499844    3.621901520  -32.501710813   38.224084403
    0.917036860    0.847499844    2.934121895  -45.147646587   39.086140580
    0.934522733    0.847499844    2.119182947  -45.820479212   29.509605374
    0.952008605    0.847499844    1.441982940  -28.819697927    7.491940243
    0.969494477    0.847499844    1.222793255    6.110139983  -26.562032294
    0.986980349    0.847499844    1.738857983   54.192906880  -69.544703370
    1.004466221    0.847499844    3.157038712  107.923516622 -116.248967736
    1.021952093    0.847499844    5.507759202  159.787090542 -160.531098087
    1.039437965    0.847499844    8.699385988  203.010931103 -196.499682586
    1.056923837    0.847499844   12.532372294  232.330015878 -219.660016437
    1.074409709    0.847499844   16.729129687  244.180619073 -227.567223249
    1.091895581    0.847499844   20.970677113  237.764216971 -220.084097303
    1.109381453    0.847499844   24.953805797  215.252737127 -199.360914260
    1.126867326    0.847499844   28.438568188  181.702193432 -169.285703254
    1.144353198    0.847499844   31.286557401  143.274764479 -134.698906157
    1.161839070    0.847499844   33.462751909  105.815729220 -100.350156224
    1.179324942    0.847499844   35.021925952   73.198920632  -69.966654569
    1.196810814    0.847499844   36.069417057   47.431761327  -45.642480761
    1.214296686    0.847499844   36.729041247   28.814981658  -27.898356189
    1.231782558    0.847499844   37.118898336   16.401328095  -15.994310244
    1.249268430    0.847499844   37.335641805    8.714233003   -8.622413515
    1.266754302    0.847499844   37.448060015    4.369604481   -4.381214539
    1.284240174    0.847499844   37.503454891    2.044161891   -2.090681417
    1.301726047    0.847499844   37.528931056    0.902466657   -0.941846169
    1.319211919    0.847499844   37.539983811    0.378251079   -0.397125975
    1.336697791    0.847499844   37.544645015    0.140617339   -0.153150806
    1.354183663    0.847499844   37.546339132    0.051952801   -0.056035946
    1.371669535    0.847499844   37.546965463    0.016831573   -0.018353743
    1.389155407    0.847499844   37.547161434    0.005382981   -0.005671354
    1.406641279    0.847499844   37.547226474    0.001247303   -0.001333867
    1.424127151    0.847499844   37.547242141    0.000204535   -0.000230498
    1.441613023    0.847499844   37.547244648    0.000034906   -0.000039046
    1.459098895    0.847499844   37.547245103    0.000002608   -0.000002770
    1.476584767    0.847499844   37.547245137   -0.000000000   -0.000000000
    1.494070640    0.847499844   37.547245137   -0.000000000   -0.000000000
    1.511556512    0.847499844   37.547245137   -0.000000000   -0.000000000
    1.529042384    0.847499844   37.547245137   -0.000000000   -0.000000000
    1.546528256    0.847499844   37.547245137   -0.000000000   -0.000000000
    1.564014128    0.847499844   37.547245137   -0.000000000   -0.000000000
    1.581500000    0.847499844   37.547245137   -0.000000000   -0.000000000

    0.077715000    0.864986038   37.547245137   -0.000000000   -0.000000000
    0.095200872    0.864986038   37.547245137   -0.000000000   -0.000000000
    0.112686744    0.864986038   37.547245137   -0.000000000   -0.000000000
    0.130172616    0.864986038   37.547245137   -0.000000000   -0.000000000
    0.147658488    0.864986038   37.547245137   -0.000000000   -0.000000000
    0.165144360    0.864986038   37.547245137   -0.000000000   -0.000000000
    0.182630233    0.864986038   37.547245137   -0.000000000   -0.000000000
    0.200116105    0.864986038   37.547245137   -0.000000000   -0.000000000
    0.217601977    0.864986038   37.547245137   -0.000000000   -0.000000000
    0.235087849    0.864986038   37.547245137   -0.000000000   -0.000000000
    0.252573721    0.864986038   37.547245129   -0.000000700    0.000000620
    0.270059593    0.864986038   37.547244530   -0.000048551    0.000044612
    0.287545465    0.864986038   37.547237981   -0.000555251    0.000489289
    0.305031337    0.864986038   37.547211135   -0.002487370    0.002250810
    0.322517209    0.864986038   37.547109360   -0.009316368    0.008745959
    0.340003081    0.864986038   37.546771312   -0.030466696    0.029494622
    0.357488953    0.864986038   37.545749401   -0.089982249    0.089625164
    0.374974826    0.864986038   37.543025876   -0.235217070    0.244154915
    0.392460698    0.864986038   37.536169456   -0.574631825    0.612871660
    0.409946570    0.864986038   37.520303543   -1.298576767    1.418928156
    0.427432442    0.864986038   37.485855840   -2.752377698    3.052041610
    0.444918314    0.864986038   37.415778056   -5.478331022    6.126886790
    0.462404186    0.864986038   37.280840872  -10.316878382   11.537066130
    0.479890058    0.864986038   37.034344562  -18.441909708   20.443064458
    0.497375930    0.864986038   36.606117786  -31.345773051   34.168981552
    0.514861802    0.864986038   35.899782125  -50.543733306   53.929378200
    0.532347674    0.864986038   34.793057516  -77.253338505   80.338828723
    0.549833547    0.864986038   33.152090550 -111.530764963  112.772077944
    0.567319419    0.864986038   30.857326662 -151.523309684  148.763893836
    0.584805291    0.864986038   27.843353571 -192.859153618  183.780559341
    0.602291163    0.864986038   24.142414234 -228.792586394  211.765296633
    0.619777035    0.864986038   19.919523111 -251.232670756  226.595975385
    0.637262907    0.864986038   15.475653194 -253.108926410  223.986406193
    0.654748779    0.864986038   11.206364823 -231.196774415  203.167919700
    0.672234651    0.864986038    7.512073333 -188.344819247  167.469137336
    0.689720523    0.864986038    4.690502897 -133.219154390  123.456451351
    0.707206395    0.864986038    2.856278319  -77.329950710   78.927258985
    0.724692267    0.864986038    1.930724227  -30.569664726   40.581116904
    0.742178140    0.864986038    1.701917856    1.990499948   12.325349271
    0.759664012    0.864986038    1.916489322   20.478183018   -5.115764845
    0.777149884    0.864986038    2.354018894   28.183902330  -13.391680404
    0.794635756    0.864986038    2.862286289   29.193319196  -15.138404979
    0.812121628    0.864986038    3.356697195   26.999174183  -12.725188857
    0.829607500    0.864986038    3.799344109   23.375496604   -7.746536304
    0.847093372    0.864986038    4.166173853   17.970728161   -1.037971926
    0.864579244    0.864986038    4.409503167    8.811868231    7.034185545
    0.882065116    0.864986038    4.444796541   -6.095306683   16.053327118
    0.899550988    0.864986038    4.174511789  -25.652612666   25.040721400
    0.917036860    0.864986038    3.557999648  -44.418091933   31.953847596
    0.934522733    0.864986038    2.677541137  -54.529884507   33.648343303
    0.952008605    0.864986038    1.748171050  -49.184815728   26.568982563
    0.969494477    0.864986038    1.068891478  -25.940323158    7.994721985
    0.986980349    0.864986038    0.939093247   13.023337768  -22.599676502
    1.004466221    0.864986038    1.591297302   62.400349079  -62.942944931
    1.021952093    0.864986038    3.151249880  115.891125219 -108.379905177
    1.039437965    0.864986038    5.632914772  166.606219489 -152.883373842
    1.056923837    0.864986038    8.930327813  208.115747726 -190.422971539
    1.074409709    0.864986038   12.832112325  234.963705791 -216.022037028
    1.091895581    0.864986038   17.049027772  244.045470980 -226.487045683
    1.109381453    0.864986038   21.265989671  235.234642303 -220.981959211
    1.126867326    0.864986038   25.193296997  211.585181597 -201.163194328
    1.144353198    0.864986038   28.614227719  178.078216872 -170.954389269
    1.161839070    0.864986038   31.404740995  140.516049602 -135.621419841
    1.179324942    0.864986038   33.539780442  103.866913956 -100.477944761
    1.196810814    0.864986038   35.070859935   71.844842686  -69.586036595
    1.214296686    0.864986038   36.098502445   46.531200481  -45.149393230
    1.231782558    0.864986038   36.745072094   28.203812883  -27.505151835
    1.249268430    0.864986038   37.126894945   15.998393134  -15.785120300
    1.266754302    0.864986038   37.338035438    8.562037333   -8.547707837
    1.284240174    0.864986038   37.448850243    4.291259834   -4.358190771
    1.301726047    0.864986038   37.503318943    2.037161145   -2.096474260
    1.319211919    0.864986038   37.528727040    0.912601464   -0.943039420
    1.336697791    0.864986038   37.540080974    0.370640793   -0.391754390
    1.354183663    0.864986038   37.544591156    0.146315951   -0.152657460
    1.371669535    0.864986038   37.546357894    0.051718372   -0.054071503
    1.389155407    0.864986038   37.546963172    0.017575630   -0.017830467
    1.406641279    0.864986038   37.547174727    0.004563827   -0.004723932
    1.424127151    0.864986038   37.547231182    0.000928102   -0.001010329
    1.441613023    0.864986038   37.547242311    0.000197990   -0.000212742
    1.459098895    0.864986038   37.547244761    0.000027998   -0.000029160
    1.476584767    0.864986038   37.547245137   -0.000000000   -0.000000000
    1.494070640    0.864986038   37.547245137   -0.000000000   -0.000000000
    1.511556512    0.864986038   37.547245137   -0.000000000   -0.000000000
    1.529042384    0.864986038   37.547245137   -0.000000000   -0.000000000
    1.546528256    0.864986038   37.547245137   -0.000000000   -0.000000000
    1.564014128    0.864986038   37.547245137   -0.000000000   -0.000000000
    1.581500000    0.864986038   37.547245137   -0.000000000   -0.000000000

    0.077715000    0.882472233   37.547245137   -0.000000000   -0.000000000
    0.095200872    0.882472233   37.547245137   -0.000000000   -0.000000000
    0.112686744    0.882472233   37.547245137   -0.000000000   -0.000000000
    0.130172616    0.882472233   37.547245137   -0.000000000   -0.000000000
    0.147658488    0.882472233   37.547245137   -0.000000000   -0.000000000
    0.165144360    0.882472233   37.547245137   -0.000000000   -0.000000000
    0.182630233    0.882472233   37.547245137   -0.000000000   -0.000000000
    0.200116105    0.882472233   37.547245137   -0.000000000   -0.000000000
    0.217601977    0.882472233   37.547245137   -0.000000000   -0.000000000
    0.235087849    0.882472233   37.547245137   -0.000000000   -0.000000000
    0.252573721    0.882472233   37.547245137   -0.000000000   -0.000000000
    0.270059593    0.882472233   37.547245100   -0.000003052    0.000002798
    0.287545465    0.882472233   37.547243712   -0.000113236    0.000103278
    0.305031337    0.882472233   37.547237254   -0.000592736    0.000554921
    0.322517209    0.882472233   37.547210452   -0.002455707    0.002384175
    0.340003081    0.882472233   37.547113086   -0.008829698    0.008760123
    0.357488953    0.882472233   37.546793573   -0.028463285    0.028806391
    0.374974826    0.882472233   37.545887560   -0.079700498    0.083771588
    0.392460698    0.882472233   37.543425337   -0.210359865    0.225364196
    0.409946570    0.882472233   37.537315644   -0.511586621    0.558196417
    0.427432442    0.882472233   37.523038109   -1.169485467    1.285557240
    0.444918314    0.882472233   37.491851991   -2.506329077    2.762658151
    0.462404186    0.882472233   37.427294472   -5.082681057    5.572632054
    0.479890058    0.882472233   37.300422362   -9.787472997   10.585523312
    0.497375930    0.882472233   37.063264866  -17.919795181   18.982516783
    0.514861802    0.882472233   36.642993281  -31.070702609   32.164505016
    0.532347674    0.882472233   35.935406122  -51.038147522   51.469952409
    0.549833547    0.882472233   34.808847571  -79.135847582   77.656654721
    0.567319419    0.882472233   33.118402096 -115.382863025  110.219883139
    0.584805291    0.882472233   30.737655928 -157.488225686  146.753586054
    0.602291163    0.882472233   27.604949448 -200.230608828  182.745889694
    0.619777035    0.882472233   23.776558202 -235.604374731  212.157558425
    0.637262907    0.882472233   19.459043593 -254.761182264  228.766763974
    0.654748779    0.882472233   15.000060022 -251.061004141  228.045534819
    0.672234651    0.882472233   10.819095292 -223.312089549  208.829038446
    0.689720523    0.882472233    7.298919084 -176.904218766  174.050171048
    0.707206395    0.882472233    4.681054116 -121.994145194  130.075905415
    0.724692267    0.882472233    3.016993655  -69.435840872   84.768387254
    0.742178140    0.882472233    2.191345680  -26.992532707   45.085574284
    0.759664012    0.882472233    1.994298623    2.310614281   15.310389517
    0.777149884    0.882472233    2.199170041   19.375455124   -3.442878128
    0.794635756    0.882472233    2.616696964   27.215563059  -12.537282865
    0.812121628    0.882472233    3.117204050   29.347301516  -14.566267625
    0.829607500    0.882472233    3.624058822   28.184174149  -12.275664540
    0.847093372    0.882472233    4.087761476   24.221814077   -7.769260302
    0.864579244    0.882472233    4.449975172   16.220346637   -2.021385301
    0.882065116    0.882472233    4.624809471    2.498540280    5.067354497
    0.899550988    0.882472233    4.512099818  -16.372844676   14.035821560
    0.917036860    0.882472233    4.051188577  -36.340264450   24.583256208
    0.934522733    0.882472233    3.276867372  -51.135343335   34.485123269
    0.952008605    0.882472233    2.335210208  -54.680042036   39.573251406
    0.969494477    0.882472233    1.457098103  -43.560595625   34.983372899
    0.986980349    0.882472233    0.905368460  -17.459772401   17.228798010
    1.004466221    0.882472233    0.927148104   21.405656568  -14.219240271
    1.021952093    0.882472233    1.713154552   69.332815423  -56.627402947
    1.039437965    0.882472233    3.377126360  120.706939505 -104.756188320
    1.056923837    0.882472233    5.923467032  169.089987048 -152.217598820
    1.074409709    0.882472233    9.241898910  208.036914643 -192.640058286
    1.091895581    0.882472233   13.120671923  232.683334368 -220.521677680
    1.109381453    0.882472233   17.285241746  240.556545855 -232.131456201
    1.126867326    0.882472233   21.441267098  231.914953076 -226.292089621
    1.144353198    0.882472233   25.319436149  209.201852789 -204.939595501
    1.161839070    0.882472233   28.707216719  176.734482276 -172.728911570
    1.179324942    0.882472233   31.478368096  139.587751620 -135.743152972
    1.196810814    0.882472233   33.597947585  102.917313287  -99.709732659
    1.214296686    0.882472233   35.111796698   70.899282857  -68.668502961
    1.231782558    0.882472233   36.123670384   45.668393186  -44.467424155
    1.249268430    0.882472233   36.757736477   27.586825655  -27.162238535
    1.266754302    0.882472233   37.130915203   15.731125270  -15.659329504
    1.284240174    0.882472233   37.339286170    8.433159559   -8.505723716
    1.301726047    0.882472233   37.448644071    4.287498509   -4.349820658
    1.319211919    0.882472233   37.503198060    2.050679889   -2.078240522
    1.336697791    0.882472233   37.529029333    0.900777855   -0.920615723
    1.354183663    0.882472233   37.540118101    0.377909885   -0.379642323
    1.371669535    0.882472233   37.544700917    0.143811369   -0.143452734
    1.389155407    0.882472233   37.546394139    0.051585449   -0.049997045
    1.406641279    0.882472233   37.547013144    0.014696552   -0.014512742
    1.424127151    0.882472233   37.547192683    0.003439995   -0.003543808
    1.441613023    0.882472233   37.547233491    0.000808378   -0.000819698
    1.459098895    0.882472233   37.547243375    0.000129646   -0.000128629
    1.476584767    0.882472233   37.547245083    0.000003961   -0.000004418
    1.494070640    0.882472233   37.547245137   -0.000000000   -0.000000000
    1.511556512    0.882472233   37.547245137   -0.000000000   -0.000000000
    1.529042384    0.882472233   37.547245137   -0.000000000   -0.000000000
    1.546528256    0.882472233   37.547245137   -0.000000000   -0.000000000
    1.564014128    0.882472233   37.547245137   -0.000000000   -0.000000000
    1.581500000    0.882472233   37.547245137   -0.000000000   -0.000000000

    0.077715000    0.899958427   37.547245137   -0.000000000   -0.000000000
    0.095200872    0.899958427   37.547245137   -0.000000000   -0.000000000
    0.112686744    0.899958427   37.547245137   -0.000000000   -0.000000000
    0.130172616    0.899958427   37.547245137   -0.000000000   -0.000000000
    0.147658488    0.899958427   37.547245137   -0.000000000   -0.000000000
    0.165144360    0.899958427   37.547245137   -0.000000000   -0.000000000
    0.182630233    0.899958427   37.547245137   -0.000000000   -0.000000000
    0.200116105    0.899958427   37.547245137   -0.000000000   -0.000000000
    0.217601977    0.899958427   37.547245137   -0.000000000   -0.000000000
    0.235087849    0.899958427   37.547245137   -0.000000000   -0.000000000
    0.252573721    0.899958427   37.547245137   -0.000000000   -0.000000000
    0.270059593    0.899958427   37.547245137   -0.000000000   -0.000000000
    0.287545465    0.899958427   37.547245031   -0.000008790    0.000007910
    0.305031337    0.899958427   37.547244038   -0.000086606    0.000080523
    0.322517209    0.899958427   37.547239012   -0.000456450    0.000440024
    0.340003081    0.899958427   37.547217126   -0.001992586    0.001934206
    0.357488953    0.899958427   37.547134432   -0.007471285    0.007343283
    0.374974826    0.899958427   37.546877107   -0.023185939    0.023701975
    0.392460698    0.899958427   37.546096278   -0.068233640    0.070853040
    0.409946570    0.899958427   37.543974107   -0.182295569    0.192884443
    0.427432442    0.899958427   37.538541145   -0.456797752    0.486096618
    0.444918314    0.899958427   37.525660826   -1.064912884    1.136211616
    0.462404186    0.899958427   37.496780451   -2.341197009    2.484108079
    0.479890058    0.899958427   37.435412588   -4.878654788    5.101428681
    0.497375930    0.899958427   37.311634708   -9.647521721    9.872691373
    0.514861802    0.899958427   37.075872274  -17.995436238   18.026118640
    0.532347674    0.899958427   36.649358988  -31.758096622   31.058298074
    0.549833547    0.899958427   35.920922653  -52.818768473   50.441036274
    0.567319419    0.899958427   34.750285386  -82.463594827   77.085841030
    0.584805291    0.899958427   32.987351315 -120.322260881  110.609321076
    0.602291163    0.899958427   30.510090642 -163.341108215  148.642013486
    0.619777035    0.899958427   27.280086028 -205.155685673  186.557383045
    0.637262907    0.899958427   23.390956411 -237.211920389  217.946989225
    0.654748779    0.899958427   19.088884537 -251.226058066  236.052746955
    0.672234651    0.899958427   14.737223448 -242.546373627  235.839039925
    0.689720523    0.899958427   10.732389853 -212.260664536  215.942994144
    0.707206395    0.899958427    7.401351345 -166.902383875  179.544945746
    0.724692267    0.899958427    4.927808625 -115.766630175  133.531392211
    0.742178140    0.899958427    3.333511266  -67.574218617   86.266460278
    0.759664012    0.899958427    2.511652294  -28.110102889   45.037686581
    0.777149884    0.899958427    2.284229217    0.305174221   14.300114429
    0.794635756    0.899958427    2.458872218   18.141710994   -4.764564104
    0.812121628    0.899958427    2.868172480   27.503374049  -13.632046982
    0.829607500    0.899958427    3.383401733   30.565810681  -15.302830568
    0.847093372    0.899958427    3.907969885   28.611429547  -12.955609312
    0.864579244    0.899958427    4.357058557   21.835238672   -8.677376388
    0.882065116    0.899958427    4.643989060    9.948924841   -2.800636202
    0.899550988    0.899958427    4.684277066   -6.180458123    5.743720703
    0.917036860    0.899958427    4.423601922  -23.863407860   17.848692183
    0.934522733    0.899958427    3.867785522  -39.296048829   32.421982028
    0.952008605    0.899958427    3.091797486  -48.515637541   45.639059933
    0.969494477    0.899958427    2.232481944  -48.361934082   51.836092970
    0.986980349    0.899958427    1.474288933  -36.551604032   45.749565614
    1.004466221    0.899958427    1.034695151  -11.981851016   24.634653263
    1.021952093    0.899958427    1.134138433   24.953517880  -10.850402359
    1.039437965    0.899958427    1.965103574   70.836089872  -57.053812253
    1.056923837    0.899958427    3.638067054  120.173350128 -108.409135029
    1.074409709    0.899958427    6.156830209  166.553760763 -158.443673473
    1.091895581    0.899958427    9.417860409  204.335055196 -200.479965303
    1.109381453    0.899958427   13.232439138  229.314481335 -228.586589104
    1.126867326    0.899958427   17.351823341  238.858664402 -238.787854161
    1.144353198    0.899958427   21.495531350  231.984399545 -230.363106054
    1.161839070    0.899958427   25.383508839  210.155031584 -206.206838961
    1.179324942    0.899958427   28.785185358  177.244468860 -171.945328843
    1.196810814    0.899958427   31.557046664  139.071696063 -134.075675234
    1.214296686    0.899958427   33.660412258  101.736469882  -98.120308944
    1.231782558    0.899958427   35.152111165   69.572196042  -67.592619208
    1.249268430    0.899958427   36.143820529   44.709808515  -43.931748209
    1.266754302    0.899958427   36.764715729   27.147998668  -26.925183349
    1.284240174    0.899958427   37.133420238   15.541072180  -15.533264726
    1.301726047    0.899958427   37.339729562    8.431973549   -8.416968417
    1.319211919    0.899958427   37.449312219    4.295537691   -4.259649825
    1.336697791    0.899958427   37.504232750    2.023773053   -2.003687014
    1.354183663    0.899958427   37.529486665    0.900003131   -0.875685857
    1.371669535    0.899958427   37.540491436    0.366642646   -0.353393851
    1.389155407    0.899958427   37.544850634    0.139385649   -0.131559010
    1.406641279    0.899958427   37.546525905    0.043781588   -0.042380483
    1.424127151    0.899958427   37.547057481    0.011836584   -0.011999714
    1.441613023    0.899958427   37.547197453    0.003170026   -0.003208975
    1.459098895    0.899958427   37.547235730    0.000652164   -0.000671372
    1.476584767    0.899958427   37.547243896    0.000086017   -0.000098157
    1.494070640    0.899958427   37.547244908    0.000017108   -0.000018298
    1.511556512    0.899958427   37.547245137   -0.000000000   -0.000000000
    1.529042384    0.899958427   37.547245137   -0.000000000   -0.000000000
    1.546528256    0.899958427   37.547245137   -0.000000000   -0.000000000
    1.564014128    0.899958427   37.547245137   -0.000000000   -0.000000000
    1.581500000    0.899958427   37.547245137   -0.000000000   -0.000000000

    0.077715000    0.917444621   37.547245137   -0.000000000   -0.000000000
    0.095200872    0.917444621   37.547245137   -0.000000000   -0.000000000
    0.112686744    0.917444621   37.547245137   -0.000000000   -0.000000000
    0.130172616    0.917444621   37.547245137   -0.000000000   -0.000000000
    0.147658488    0.917444621   37.547245137   -0.000000000   -0.000000000
    0.165144360    0.917444621   37.547245137   -0.000000000   -0.000000000
    0.182630233    0.917444621   37.547245137   -0.000000000   -0.000000000
    0.200116105    0.917444621   37.547245137   -0.000000000   -0.000000000
    0.217601977    0.917444621   37.547245137   -0.000000000   -0.000000000
    0.235087849    0.917444621   37.547245137   -0.000000000   -0.000000000
    0.252573721    0.917444621   37.547245137   -0.000000000   -0.000000000
    0.270059593    0.917444621   37.547245137   -0.000000000   -0.000000000
    0.287545465    0.917444621   37.547245137   -0.000000000   -0.000000000
    0.305031337    0.917444621   37.547245130   -0.000000580    0.000000535
    0.322517209    0.917444621   37.547244731   -0.000032685    0.000030079
    0.340003081    0.917444621   37.547241489   -0.000284979    0.000254812
    0.357488953    0.917444621   37.547225388   -0.001463033    0.001324098
    0.374974826    0.917444621   37.547167400   -0.005369010    0.005096301
    0.392460698    0.917444621   37.546958582   -0.018699887    0.018054078
    0.409946570    0.917444621   37.546315142   -0.056900245    0.056373784
    0.427432442    0.917444621   37.544455289   -0.160876052    0.160862696
    0.444918314    0.917444621   37.539579071   -0.415556905    0.419150794
    0.462404186    0.917444621   37.527574684   -1.002765452    1.011790010
    0.479890058    0.917444621   37.499733336   -2.280491699    2.277211884
    0.497375930    0.917444621   37.438813657   -4.894936581    4.802004324
    0.514861802    0.917444621   37.313949307   -9.832994657    9.504688644
    0.532347674    0.917444621   37.071168076  -18.638102365   17.698542199
    0.549833547    0.917444621   36.626972684  -33.195130881   31.003175463
    0.567319419    0.917444621   35.864291667  -55.348241680   51.041462368
    0.584805291    0.917444621   34.639847775  -86.058799429   78.841158563
    0.602291163    0.917444621   32.808225428 -124.360430980  114.006786890
    0.619777035    0.917444621   30.267411652 -166.301428082  153.917219370
    0.637262907    0.917444621   27.008264662 -205.219635329  193.413310587
    0.654748779    0.917444621   23.153446970 -233.152255781  225.444135939
    0.672234651    0.917444621   18.956445081 -243.505707724  242.823218943
    0.689720523    0.917444621   14.756564635 -233.399566531  240.601409617
    0.707206395    0.917444621   10.902311420 -204.644891988  218.044138281
    0.724692267    0.917444621    7.674690575 -162.875150876  179.130330617
    0.742178140    0.917444621    5.237153080 -115.525669126  131.301074162
    0.759664012    0.917444621    3.624358790  -69.621613895   83.075842337
    0.777149884    0.917444621    2.761871204  -30.371085625   41.638514307
    0.794635756    0.917444621    2.505111006   -0.598393673   11.282800970
    0.812121628    0.917444621    2.680382751   19.039000810   -7.052114489
    0.829607500    0.917444621    3.114128944   29.152081137  -15.238135765
    0.847093372    0.917444621    3.650886416   31.013871919  -16.612496433
    0.864579244    0.917444621    4.159975106   26.217236261  -14.235117951
    0.882065116    0.917444621    4.540184268   16.488065882   -9.483078046
    0.899550988    0.917444621    4.722787242    3.859558154   -1.776223133
    0.917036860    0.917444621    4.673545874   -9.741918184   10.126778115
    0.934522733    0.917444621    4.388386463  -22.990666505   26.116271878
    0.952008605    0.917444621    3.884000749  -34.707161461   43.421872670
    0.969494477    0.917444621    3.200871097  -42.994823552   56.867109526
    0.986980349    0.917444621    2.425305649  -44.506018287   60.692379455
    1.004466221    0.917444621    1.712770829  -35.302723961   50.683220184
    1.021952093    0.917444621    1.277137884  -12.493874851   25.460045830
    1.039437965    0.917444621    1.356507189   23.122419137  -13.470282123
    1.056923837    0.917444621    2.144617295   67.705712884  -62.263447714
    1.074409709    0.917444621    3.751187897  115.845743616 -115.426696474
    1.091895581    0.917444621    6.191126048  162.237365140 -166.275946396
    1.109381453    0.917444621    9.390914315  201.961580946 -207.769628108
    1.126867326    0.917444621   13.191154761  230.064614760 -233.830072819
    1.144353198    0.917444621   17.347867008  241.992047941 -241.058305410
    1.161839070    0.917444621   21.552104190  235.498854801 -229.771492807
    1.179324942    0.917444621   25.488699721  212.012376553 -203.808298340
    1.196810814    0.917444621   28.903432078  176.861523677 -169.086633815
    1.214296686    0.917444621   31.654341386  137.313709212 -131.704213934
    1.231782558    0.917444621   33.723990569   99.705452393  -96.551771781
    1.249268430    0.917444621   35.184736089   68.166118498  -66.700439670
    1.266754302    0.917444621   36.157709436   44.061206317  -43.363973612
    1.284240174    0.917444621   36.771993067   26.884538880  -26.485607514
    1.301726047    0.917444621   37.137732785   15.514319187  -15.160260056
    1.319211919    0.917444621   37.343800004    8.391084706   -8.103577630
    1.336697791    0.917444621   37.452896300    4.210039815   -4.032838604
    1.354183663    0.917444621   37.506231744    1.978978425   -1.866353834
    1.371669535    0.917444621   37.530703650    0.857853927   -0.802461590
    1.389155407    0.917444621   37.541027922    0.345402771   -0.319554007
    1.406641279    0.917444621   37.545200006    0.118805257   -0.113606508
    1.424127151    0.917444621   37.546640459    0.036389504   -0.036648052
    1.441613023    0.917444621   37.547072015    0.010918443   -0.011165139
    1.459098895    0.917444621   37.547203502    0.002709497   -0.002889957
    1.476584767    0.917444621   37.547236713    0.000551860   -0.000642252
    1.494070640    0.917444621   37.547243083    0.000144327   -0.000159646
    1.511556512    0.917444621   37.547244878    0.000018836   -0.000021224
    1.529042384    0.917444621   37.547245137   -0.000000000   -0.000000000
    1.546528256    0.917444621   37.547245137   -0.000000000   -0.000000000
    1.564014128    0.917444621   37.547245137   -0.000000000   -0.000000000
    1.581500000    0.917444621   37.547245137   -0.000000000   -0.000000000

    0.077715000    0.934930815   37.547245137   -0.000000000   -0.000000000
    0.095200872    0.934930815   37.547245137   -0.000000000   -0.000000000
    0.112686744    0.934930815   37.547245137   -0.000000000   -0.000000000
    0.130172616    0.934930815   37.547245137   -0.000000000   -0.000000000
    0.147658488    0.934930815   37.547245137   -0.000000000   -0.000000000
    0.165144360    0.934930815   37.547245137   -0.000000000   -0.000000000
    0.182630233    0.934930815   37.547245137   -0.000000000   -0.000000000
    0.200116105    0.934930815   37.547245137   -0.000000000   -0.000000000
    0.217601977    0.934930815   37.547245137   -0.000000000   -0.000000000
    0.235087849    0.934930815   37.547245137   -0.000000000   -0.000000000
    0.252573721    0.934930815   37.547245137   -0.000000000   -0.000000000
    0.270059593    0.934930815   37.547245137   -0.000000000   -0.000000000
    0.287545465    0.934930815   37.547245137   -0.000000000   -0.000000000
    0.305031337    0.934930815   37.547245137   -0.000000000   -0.000000000
    0.322517209    0.934930815   37.547245137   -0.000000000   -0.000000000
    0.340003081    0.934930815   37.547244656   -0.000039467    0.000034499
    0.357488953    0.934930815   37.547241296   -0.000297354    0.000268022
    0.374974826    0.934930815   37.547227946   -0.001242047    0.001180215
    0.392460698    0.934930815   37.547172157   -0.005019598    0.004821287
    0.409946570    0.934930815   37.546982008   -0.017048665    0.016759079
    0.427432442    0.934930815   37.546368723   -0.053922196    0.053027741
    0.444918314    0.934930815   37.544608386   -0.153382715    0.151424424
    0.462404186    0.934930815   37.539872948   -0.405243366    0.398954091
    0.479890058    0.934930815   37.527895720   -1.006522181    0.977285546
    0.497375930    0.934930815   37.499474814   -2.347273965    2.236430532
    0.514861802    0.934930815   37.436938466   -5.070988399    4.783106036
    0.532347674    0.934930815   37.306421180  -10.309759187    9.604634351
    0.549833547    0.934930815   37.051185569  -19.621369818   18.109701160
    0.567319419    0.934930815   36.584224413  -34.849264806   32.034996667
    0.584805291    0.934930815   35.787168348  -57.598832972   53.080486390
    0.602291163    0.934930815   34.520739404  -88.433963014   82.216065474
    0.619777035    0.934930815   32.654448235 -125.772726071  118.735892777
    0.637262907    0.934930815   30.105979048 -165.565515115  159.484367780
    0.654748779    0.934930815   26.884445328 -201.648673571  198.735075147
    0.672234651    0.934930815   23.113834621 -227.295591299  229.185207071
    0.689720523    0.934930815   19.027232595 -237.092018889  243.955424076
    0.707206395    0.934930815   14.928884930 -228.513756323  238.897868677
    0.724692267    0.934930815   11.135987439 -202.610010336  214.122485085
    0.742178140    0.934930815    7.918317717 -163.616644907  174.078469342
    0.759664012    0.934930815    5.453226792 -117.672933397  126.181206730
    0.777149884    0.934930815    3.803819876  -71.370187257   78.625726333
    0.794635756    0.934930815    2.924450235  -30.413732159   38.233471960
    0.812121628    0.934930815    2.683861551    1.150253610    8.920945907
    0.829607500    0.934930815    2.895386901   21.135717271   -8.768353947
    0.847093372    0.934930815    3.353811327   29.539173180  -16.939018169
    0.864579244    0.934930815    3.872569525   28.518174764  -18.708628237
    0.882065116    0.934930815    4.317418277   21.677821519  -16.384756839
    0.899550988    0.934930815    4.620611607   12.752554032  -10.482191067
    0.917036860    0.934930815    4.766327612    3.787089990   -0.265554784
    0.934522733    0.934930815    4.753755488   -5.642102690   14.633917496
    0.952008605    0.934930815    4.562374181  -17.013112646   32.709671260
    0.969494477    0.934930815    4.153138851  -30.310462007   50.130077412
    0.986980349    0.934930815    3.515425814  -42.210838260   61.715776090
    1.004466221    0.934930815    2.724023030  -46.995766694   62.589980138
    1.021952093    0.934930815    1.952874295  -39.132441527   49.645927564
    1.039437965    0.934930815    1.446282670  -16.794345646   22.106075816
    1.056923837    0.934930815    1.446493216   18.295430516  -18.358194981
    1.074409709    0.934930815    2.145235390   62.486614010  -67.943359553
    1.091895581    0.934930815    3.666755791  111.740248044 -120.977575467
    1.109381453    0.934930815    6.061132769  161.465719550 -170.578075001
    1.126867326    0.934930815    9.285093349  205.409537909 -209.766188672
    1.144353198    0.934930815   13.173182984  236.113563671 -233.114842012
    1.161839070    0.934930815   17.435630844  247.610890074 -238.128782682
    1.179324942    0.934930815   21.713852376  238.119950075 -225.800764657
    1.196810814    0.934930815   25.665988426  211.256114704 -200.007152256
    1.214296686    0.934930815   29.047782846  174.205810223 -166.118430318
    1.231782558    0.934930815   31.749597088  134.461368865 -129.626162031
    1.249268430    0.934930815   33.776575787   97.854907339  -95.084224330
    1.266754302    0.934930815   35.213427073   67.318979577  -65.473631884
    1.284240174    0.934930815   36.177513386   43.703299778  -42.269743396
    1.301726047    0.934930815   36.787121460   26.754950869  -25.536948661
    1.319211919    0.934930815   37.150536013   15.325353204  -14.413346095
    1.336697791    0.934930815   37.353522289    8.153147662   -7.587854802
    1.354183663    0.934930815   37.458581926    4.047938744   -3.724744496
    1.371669535    0.934930815   37.509368019    1.862477510   -1.707620829
    1.389155407    0.934930815   37.532123530    0.795460963   -0.729338473
    1.406641279    0.934930815   37.541816362    0.298702975   -0.284909504
    1.424127151    0.934930815   37.545449736    0.102450297   -0.103118523
    1.441613023    0.934930815   37.546673366    0.034094455   -0.035194572
    1.459098895    0.934930815   37.547084878    0.009842583   -0.010662821
    1.476584767    0.934930815   37.547204439    0.002550184   -0.002938508
    1.494070640    0.934930815   37.547233892    0.000756948   -0.000830449
    1.511556512    0.934930815   37.547242973    0.000152093   -0.000167309
    1.529042384    0.934930815   37.547244925    0.000015523   -0.000017102
    1.546528256    0.934930815   37.547245137   -0.000000000   -0.000000000
    1.564014128    0.934930815   37.547245137   -0.000000000   -0.000000000
    1.581500000    0.934930815   37.547245137   -0.000000000   -0.000000000

    0.077715000    0.952417009   37.547245137   -0.000000000   -0.000000000
    0.095200872    0.952417009   37.547245137   -0.000000000   -0.000000000
    0.112686744    0.952417009   37.547245137   -0.000000000   -0.000000000
    0.130172616    0.952417009   37.547245137   -0.000000000   -0.000000000
    0.147658488    0.952417009   37.547245137   -0.000000000   -0.000000000
    0.165144360    0.952417009   37.547245137   -0.000000000   -0.000000000
    0.182630233    0.952417009   37.547245137   -0.000000000   -0.000000000
    0.200116105    0.952417009   37.547245137   -0.000000000   -0.000000000
    0.217601977    0.952417009   37.547245137   -0.000000000   -0.000000000
    0.235087849    0.952417009   37.547245137   -0.000000000   -0.000000000
    0.252573721    0.952417009   37.547245137   -0.000000000   -0.000000000
    0.270059593    0.952417009   37.547245137   -0.000000000   -0.000000000
    0.287545465    0.952417009   37.547245137   -0.000000000   -0.000000000
    0.305031337    0.952417009   37.547245137   -0.000000000   -0.000000000
    0.322517209    0.952417009   37.547245137   -0.000000000   -0.000000000
    0.340003081    0.952417009   37.547245114   -0.000001940    0.000001758
    0.357488953    0.952417009   37.547244587   -0.000043491    0.000040655
    0.374974826    0.952417009   37.547242226   -0.000216189    0.000211155
    0.392460698    0.952417009   37.547229801   -0.001104473    0.001063785
    0.409946570    0.952417009   37.547181528   -0.004354347    0.004244332
    0.427432442    0.952417009   37.547001569   -0.016003765    0.015350334
    0.444918314    0.952417009   37.546425380   -0.051249006    0.049004254
    0.462404186    0.952417009   37.544705503   -0.150591002    0.143295815
    0.479890058    0.952417009   37.539899273   -0.413704086    0.387586220
    0.497375930    0.952417009   37.527438015   -1.056180264    0.972988305
    0.514861802    0.952417009   37.497968972   -2.457466526    2.261640021
    0.532347674    0.952417009   37.431888795   -5.361042255    4.914261603
    0.549833547    0.952417009   37.293946919  -10.889893072    9.982358333
    0.567319419    0.952417009   37.025556671  -20.567521107   18.949663860
    0.584805291    0.952417009   36.539355811  -36.084292884   33.586135430
    0.602291163    0.952417009   35.719742801  -58.821714857   55.513795585
    0.619777035    0.952417009   34.437016925  -88.976660703   85.411446835
    0.637262907    0.952417009   32.571891624 -124.985663118  122.148275337
    0.654748779    0.952417009   30.051780079 -163.139470262  162.169156316
    0.672234651    0.952417009   26.884237443 -198.042576752  199.664171458
    0.689720523    0.952417009   23.179131056 -223.620444786  227.720065151
    0.707206395    0.952417009   19.148364505 -234.556875779  240.213265956
    0.724692267    0.952417009   15.078674955 -227.797637076  233.706303493
    0.742178140    0.952417009   11.283095683 -203.497633166  208.638772460
    0.759664012    0.952417009    8.043733947 -165.021357382  169.310135608
    0.777149884    0.952417009    5.559489281 -118.242546734  122.679094852
    0.794635756    0.952417009    3.914510962  -70.229740987   76.422496936
    0.812121628    0.952417009    3.068858037  -27.902721722   36.878419530
    0.829607500    0.952417009    2.871671106    3.274981415    7.621215695
    0.847093372    0.952417009    3.102016982   20.869999426  -10.844554475
    0.864579244    0.952417009    3.528760686   26.268505750  -20.231162353
    0.882065116    0.952417009    3.975196203   23.988750314  -22.876553904
    0.899550988    0.952417009    4.354740280   19.302933669  -20.348020812
    0.917036860    0.952417009    4.655099470   15.066628410  -13.046082992
    0.934522733    0.952417009    4.880545102   10.212416923   -0.896970512
    0.952008605    0.952417009    4.992878545    1.406629247   15.471595875
    0.969494477    0.952417009    4.900122201  -13.287066840   33.818581346
    0.986980349    0.952417009    4.511902483  -31.522589270   50.285648231
    1.004466221    0.952417009    3.818368846  -47.100245673   60.212876905
    1.021952093    0.952417009    2.928865349  -52.884900791   59.462098570
    1.039437965    0.952417009    2.056542920  -44.782074867   45.351402732
    1.056923837    0.952417009    1.453682829  -22.228026461   17.394721646
    1.074409709    0.952417009    1.360882295   13.293237679  -22.657069898
    1.091895581    0.952417009    1.986633399   59.534238634  -70.953667780
    1.109381453    0.952417009    3.490901298  113.023126440 -121.994482090
    1.126867326    0.952417009    5.950119763  167.395148821 -169.291614904
    1.144353198    0.952417009    9.303533218  213.614353699 -206.499893669
    1.161839070    0.952417009   13.327068352  242.891499102 -228.713228977
    1.179324942    0.952417009   17.673566072  250.240075680 -233.614378983
    1.196810814    0.952417009   21.959923947  236.631030318 -221.905288222
    1.214296686    0.952417009   25.864291622  207.714407386 -196.887410527
    1.231782558    0.952417009   29.183803207  170.748736739 -163.532718780
    1.249268430    0.952417009   31.835255407  132.378574279 -127.251974747
    1.266754302    0.952417009   33.835983128   96.888172846  -92.715510688
    1.284240174    0.952417009   35.261677752   66.804724288  -63.232754889
    1.301726047    0.952417009   36.217307463   43.296556017  -40.330803553
    1.319211919    0.952417009   36.819024782   26.215633638  -24.052979312
    1.336697791    0.952417009   37.173326267   14.750907540  -13.406839448
    1.354183663    0.952417009   37.367024462    7.735561780   -6.989540324
    1.371669535    0.952417009   37.465779667    3.773369235   -3.416018854
    1.389155407    0.952417009   37.512709744    1.711280937   -1.562654841
    1.406641279    0.952417009   37.533818603    0.698103493   -0.663579613
    1.424127151    0.952417009   37.542370065    0.264308219   -0.263470420
    1.441613023    0.952417009   37.545554704    0.096059762   -0.098122280
    1.459098895    0.952417009   37.546717850    0.031053131   -0.033031884
    1.476584767    0.952417009   37.547093308    0.009251847   -0.010228131
    1.494070640    0.952417009   37.547200560    0.002920292   -0.003080652
    1.511556512    0.952417009   37.547235258    0.000677997   -0.000715814
    1.529042384    0.952417009   37.547243758    0.000098044   -0.000105337
    1.546528256    0.952417009   37.547244986    0.000011318   -0.000012174
    1.564014128    0.952417009   37.547245137   -0.000000000   -0.000000000
    1.581500000    0.952417009   37.547245137   -0.000000000   -0.000000000

    0.077715000    0.969903203   37.547245137   -0.000000000   -0.000000000
    0.095200872    0.969903203   37.547245137   -0.000000000   -0.000000000
    0.112686744    0.969903203   37.547245137   -0.000000000   -0.000000000
    0.130172616    0.969903203   37.547245137   -0.000000000   -0.000000000
    0.147658488    0.969903203   37.547245137   -0.000000000   -0.000000000
    0.165144360    0.969903203   37.547245137   -0.000000000   -0.000000000
    0.182630233    0.969903203   37.547245137   -0.000000000   -0.000000000
    0.200116105    0.969903203   37.547245137   -0.000000000   -0.000000000
    0.217601977    0.969903203   37.547245137   -0.000000000   -0.000000000
    0.235087849    0.969903203   37.547245137   -0.000000000   -0.000000000
    0.252573721    0.969903203   37.547245137   -0.000000000   -0.000000000
    0.270059593    0.969903203   37.547245137   -0.000000000   -0.000000000
    0.287545465    0.969903203   37.547245137   -0.000000000   -0.000000000
    0.305031337    0.969903203   37.547245137   -0.000000000   -0.000000000
    0.322517209    0.969903203   37.547245137   -0.000000000   -0.000000000
    0.340003081    0.969903203   37.547245137   -0.000000000   -0.000000000
    0.357488953    0.969903203   37.547245127   -0.000000888    0.000000799
    0.374974826    0.969903203   37.547244965   -0.000013676    0.000012853
    0.392460698    0.969903203   37.547242973   -0.000169316    0.000153996
    0.409946570    0.969903203   37.547233047   -0.000894708    0.000830570
    0.427432442    0.969903203   37.547186268   -0.004184731    0.003812189
    0.444918314    0.969903203   37.547013898   -0.015612393    0.014269073
    0.462404186    0.969903203   37.546433163   -0.051855624    0.047588159
    0.479890058    0.969903203   37.544619320   -0.159242605    0.144529882
    0.497375930    0.969903203   37.539460894   -0.446953268    0.401312164
    0.514861802    0.969903203   37.526382246   -1.118415217    1.014491523
    0.532347674    0.969903203   37.494893927   -2.616380150    2.382813562
    0.549833547    0.969903203   37.424866090   -5.665803459    5.200068637
    0.567319419    0.969903203   37.280196905  -11.368782071   10.555590769
    0.584805291    0.969903203   37.002270798  -21.168414432   19.937218430
    0.602291163    0.969903203   36.505213372  -36.653252851   35.049195458
    0.619777035    0.969903203   35.678509666  -59.019768701   57.297396821
    0.637262907    0.969903203   34.397537351  -88.524044937   87.088787597
    0.654748779    0.969903203   32.547290400 -123.777174753  123.067104029
    0.672234651    0.969903203   30.053130492 -161.458715795  161.693290096
    0.689720523    0.969903203   26.915036643 -196.442661596  197.499930231
    0.707206395    0.969903203   23.233430184 -222.603834185  224.145293508
    0.724692267    0.969903203   19.213320998 -234.334427828  236.002219944
    0.742178140    0.969903203   15.141837283 -228.125058712  229.825213960
    0.759664012    0.969903203   11.341102642 -203.658481185  205.839404891
    0.777149884    0.969903203    8.106193581 -164.231737588  167.830838899
    0.794635756    0.969903203    5.647125194 -116.176074174  122.158464756
    0.812121628    0.969903203    4.045071312  -67.632246022   76.017535441
    0.829607500    0.969903203    3.235952549  -26.631137786   35.601486354
    0.847093372    0.969903203    3.036634798    1.547240259    4.774333974
    0.864579244    0.969903203    3.209032887   16.195583378  -15.348425673
    0.882065116    0.969903203    3.544989439   21.145520102  -25.789054616
    0.899550988    0.969903203    3.925737735   22.162762630  -28.500420891
    0.917036860    0.969903203    4.320141333   22.970266374  -25.215961763
    0.934522733    0.969903203    4.725340719   22.871068084  -16.927279882
    0.952008605    0.969903203    5.094234359   17.910743681   -4.171291109
    0.969494477    0.969903203    5.307730228    4.777110524   12.097051094
    0.986980349    0.969903203    5.222654991  -15.611289047   29.714628612
    1.004466221    0.969903203    4.756276072  -37.719270351   45.133793895
    1.021952093    0.969903203    3.943961671  -54.008175253   54.209659079
    1.039437965    0.969903203    2.941076263  -58.838049280   53.174905200
    1.056923837    0.969903203    1.975027347  -49.608574928   39.757835991
    1.074409709    0.969903203    1.298082992  -25.687576149   13.547213118
    1.091895581    0.969903203    1.165760295   12.542211029  -23.995560486
    1.109381453    0.969903203    1.814875506   63.168311686  -69.703457827
    1.126867326    0.969903203    3.421914352  120.838967987 -118.787907664
    1.144353198    0.969903203    6.036154143  176.605579867 -165.199280606
    1.161839070    0.969903203    9.534126799  220.445439910 -202.510763198
    1.179324942    0.969903203   13.636641359  244.957509796 -225.369897672
    1.196810814    0.969903203   17.979808934  248.108588977 -230.874839301
    1.214296686    0.969903203   22.209559105  232.747036697 -219.301695147
    1.231782558    0.969903203   26.049245734  204.301335983 -193.940562607
    1.249268430    0.969903203   29.320775971  168.887966861 -160.047059359
    1.266754302    0.969903203   31.949092522  131.448524073 -123.377946390
    1.284240174    0.969903203   33.936668257   96.119048369  -88.932380500
    1.301726047    0.969903203   35.346875337   65.856961231  -59.953764936
    1.319211919    0.969903203   36.283828982   42.105055298  -37.837604188
    1.336697791    0.969903203   36.865304140   25.030447255  -22.364341486
    1.354183663    0.969903203   37.200873738   13.873899944  -12.398306167
    1.371669535    0.969903203   37.381594483    7.176039923   -6.459083101
    1.389155407    0.969903203   37.472693411    3.460860926   -3.158018258
    1.406641279    0.969903203   37.516066481    1.527859585   -1.443715095
    1.424127151    0.969903203   37.534990270    0.631761356   -0.618065362
    1.441613023    0.969903203   37.542684929    0.248220764   -0.246579285
    1.459098895    0.969903203   37.545703004    0.087911965   -0.089536964
    1.476584767    0.969903203   37.546762622    0.028854361   -0.029879632
    1.494070640    0.969903203   37.547097799    0.009486976   -0.009381328
    1.511556512    0.969903203   37.547209927    0.002382358   -0.002354143
    1.529042384    0.969903203   37.547239524    0.000392208   -0.000399456
    1.546528256    0.969903203   37.547244372    0.000055889   -0.000058007
    1.564014128    0.969903203   37.547245084    0.000003962   -0.000004423
    1.581500000    0.969903203   37.547245137   -0.000000000   -0.000000000

    0.077715000    0.987389398   37.547245137   -0.000000000   -0.000000000
    0.095200872    0.987389398   37.547245137   -0.000000000   -0.000000000
    0.112686744    0.987389398   37.547245137   -0.000000000   -0.000000000
    0.130172616    0.987389398   37.547245137   -0.000000000   -0.000000000
    0.147658488    0.987389398   37.547245137   -0.000000000   -0.000000000
    0.165144360    0.987389398   37.547245137   -0.000000000   -0.000000000
    0.182630233    0.987389398   37.547245137   -0.000000000   -0.000000000
    0.200116105    0.987389398   37.547245137   -0.000000000   -0.000000000
    0.217601977    0.987389398   37.547245137   -0.000000000   -0.000000000
    0.235087849    0.987389398   37.547245137   -0.000000000   -0.000000000
    0.252573721    0.987389398   37.547245137   -0.000000000   -0.000000000
    0.270059593    0.987389398   37.547245137   -0.000000000   -0.000000000
    0.287545465    0.987389398   37.547245137   -0.000000000   -0.000000000
    0.305031337    0.987389398   37.547245137   -0.000000000   -0.000000000
    0.322517209    0.987389398   37.547245137   -0.000000000   -0.000000000
    0.340003081    0.987389398   37.547245137   -0.000000000   -0.000000000
    0.357488953    0.987389398   37.547245137   -0.000000000   -0.000000000
    0.374974826    0.987389398   37.547245137   -0.000000000   -0.000000000
    0.392460698    0.987389398   37.547244867   -0.000021791    0.000020226
    0.409946570    0.987389398   37.547242900   -0.000170900    0.000162332
    0.427432442    0.987389398   37.547231142   -0.001036310    0.000949733
    0.444918314    0.987389398   37.547181960   -0.004466905    0.004088632
    0.462404186    0.987389398   37.546997285   -0.016632542    0.015275726
    0.479890058    0.987389398   37.546353501   -0.057154472    0.051615010
    0.497375930    0.987389398   37.544348972   -0.176528449    0.157465562
    0.514861802    0.987389398   37.538922513   -0.474243216    0.429625526
    0.532347674    0.987389398   37.524884476   -1.191322253    1.086491416
    0.549833547    0.987389398   37.491625887   -2.753382165    2.539434016
    0.567319419    0.987389398   37.418641246   -5.876789531    5.498759488
    0.584805291    0.987389398   37.269777448  -11.632671558   11.048829906
    0.602291163    0.987389398   36.986982048  -21.427893947   20.639649312
    0.619777035    0.987389398   36.486425584  -36.778948908   35.846333273
    0.637262907    0.987389398   35.659104359  -58.939226039   57.937028249
    0.654748779    0.987389398   34.381918125  -88.209950020   87.224143592
    0.672234651    0.987389398   32.538445806 -123.344436701  122.402249701
    0.689720523    0.987389398   30.051551618 -161.062771058  160.167012065
    0.707206395    0.987389398   26.919821866 -196.117648881  195.400167977
    0.724692267    0.987389398   23.243472741 -222.284374295  222.028512391
    0.742178140    0.987389398   19.230021956 -233.835424386  234.471287422
    0.759664012    0.987389398   15.171420974 -227.138929206  229.205378120
    0.777149884    0.987389398   11.393626517 -202.004246840  205.929372206
    0.794635756    0.987389398    8.192510816 -162.116454224  167.870523250
    0.812121628    0.987389398    5.768185294 -114.552290664  121.111811597
    0.829607500    0.987389398    4.178448464  -68.068760420   73.111591661
    0.847093372    0.987389398    3.335809927  -30.120179326   30.797629908
    0.864579244    0.987389398    3.052350293   -4.254536717   -1.179339729
    0.882065116    0.987389398    3.122683495   10.928955800  -21.321291240
    0.899550988    0.987389398    3.397912304   19.947894353  -30.931586311
    0.917036860    0.987389398    3.807066016   26.625832914  -32.714994841
    0.934522733    0.987389398    4.317207164   31.153630216  -29.126872661
    0.952008605    0.987389398    4.866521573   30.264826977  -21.418663167
    0.969494477    0.987389398    5.325901291   20.407616188   -9.901111477
    0.986980349    0.987389398    5.529361209    1.339133336    4.934684614
    1.004466221    0.987389398    5.347259954  -22.733549133   21.341743295
    1.021952093    0.987389398    4.750461913  -44.996165202   36.236974338
    1.039437965    0.987389398    3.826433473  -59.324425998   45.783251374
    1.056923837    0.987389398    2.751522478  -61.827594744   46.521464035
    1.074409709    0.987389398    1.752641626  -50.275775873   36.007293595
    1.091895581    0.987389398    1.087966197  -23.473290394   13.082286488
    1.109381453    0.987389398    1.025356109   18.376363226  -21.899169984
    1.126867326    0.987389398    1.804392967   71.844187694  -66.577442570
    1.144353198    0.987389398    3.570079699  129.690052978 -116.181928218
    1.161839070    0.987389398    6.316500638  182.503445963 -163.881617446
    1.179324942    0.987389398    9.878135024  221.801519198 -202.226324749
    1.196810814    0.987389398   13.970827843  242.846994370 -225.138289572
    1.214296686    0.987389398   18.264540642  244.972459552 -229.619064442
    1.231782558    0.987389398   22.446362527  230.425240732 -216.427927681
    1.249268430    0.987389398   26.256023436  203.341949488 -189.525828247
    1.266754302    0.987389398   29.515697204  168.253041550 -154.712078761
    1.284240174    0.987389398   32.130150499  130.343738625 -118.013368436
    1.301726047    0.987389398   34.091823641   94.339761297  -84.235744647
    1.319211919    0.987389398   35.466656227   63.661148920  -56.364460990
    1.336697791    0.987389398   36.366205445   39.980407778  -35.395251761
    1.354183663    0.987389398   36.914417424   23.447652131  -20.896264894
    1.371669535    0.987389398   37.226831190   12.873339552  -11.611638271
    1.389155407    0.987389398   37.394081641    6.614400935   -6.063659300
    1.406641279    0.987389398   37.478614748    3.151918931   -2.969398686
    1.424127151    0.987389398   37.518264236    1.413844980   -1.360443496
    1.441613023    0.987389398   37.535727925    0.598222794   -0.578658450
    1.459098895    0.987389398   37.543054796    0.230328443   -0.225190508
    1.476584767    0.987389398   37.545833773    0.082270628   -0.080521497
    1.494070640    0.987389398   37.546794022    0.028338016   -0.026600496
    1.511556512    0.987389398   37.547127936    0.007755158   -0.007294322
    1.529042384    0.987389398   37.547223266    0.001493047   -0.001469604
    1.546528256    0.987389398   37.547241375    0.000268526   -0.000271858
    1.564014128    0.987389398   37.547244662    0.000035095   -0.000037193
    1.581500000    0.987389398   37.547245137   -0.000000000   -0.000000000

    0.077715000    1.004875592   37.547245137   -0.000000000   -0.000000000
    0.095200872    1.004875592   37.547245137   -0.000000000   -0.000000000
    0.112686744    1.004875592   37.547245137   -0.000000000   -0.000000000
    0.130172616    1.004875592   37.547245137   -0.000000000   -0.000000000
    0.147658488    1.004875592   37.547245137   -0.000000000   -0.000000000
    0.165144360    1.004875592   37.547245137   -0.000000000   -0.000000000
    0.182630233    1.004875592   37.547245137   -0.000000000   -0.000000000
    0.200116105    1.004875592   37.547245137   -0.000000000   -0.000000000
    0.217601977    1.004875592   37.547245137   -0.000000000   -0.000000000
    0.235087849    1.004875592   37.547245137   -0.000000000   -0.000000000
    0.252573721    1.004875592   37.547245137   -0.000000000   -0.000000000
    0.270059593    1.004875592   37.547245137   -0.000000000   -0.000000000
    0.287545465    1.004875592   37.547245137   -0.000000000   -0.000000000
    0.305031337    1.004875592   37.547245137   -0.000000000   -0.000000000
    0.322517209    1.004875592   37.547245137   -0.000000000   -0.000000000
    0.340003081    1.004875592   37.547245137   -0.000000000   -0.000000000
    0.357488953    1.004875592   37.547245137   -0.000000000   -0.000000000
    0.374974826    1.004875592   37.547245137   -0.000000000   -0.000000000
    0.392460698    1.004875592   37.547245137   -0.000000000   -0.000000000
    0.409946570    1.004875592   37.547244905   -0.000017963    0.000017561
    0.427432442    1.004875592   37.547242603   -0.000195071    0.000176394
    0.444918314    1.004875592   37.547230804   -0.001062003    0.000956596
    0.462404186    1.004875592   37.547179499   -0.004631036    0.004202890
    0.479890058    1.004875592   37.546973440   -0.018415820    0.016378794
    0.497375930    1.004875592   37.546259727   -0.063709138    0.056082323
    0.514861802    1.004875592   37.544185433   -0.185033465    0.166590970
    0.532347674    1.004875592   37.538373848   -0.502911506    0.457229223
    0.549833547    1.004875592   37.523642228   -1.246816889    1.150043298
    0.567319419    1.004875592   37.489190843   -2.841222987    2.664621530
    0.584805291    1.004875592   37.414355988   -5.998551433    5.709132260
    0.602291163    1.004875592   37.263078376  -11.778097585   11.355628106
    0.619777035    1.004875592   36.977702900  -21.573104281   20.994090197
    0.637262907    1.004875592   36.474326974  -36.938833130   36.147338668
    0.654748779    1.004875592   35.644561189  -59.090888532   58.059576675
    0.672234651    1.004875592   34.364805005  -88.346962777   87.083024190
    0.689720523    1.004875592   32.519281899 -123.397149678  122.029472176
    0.707206395    1.004875592   30.033812354 -160.828719617  159.743313270
    0.724692267    1.004875592   26.909652033 -195.446218159  195.171281675
    0.742178140    1.004875592   23.249029006 -221.153477743  222.142559815
    0.759664012    1.004875592   19.258879693 -232.374835452  234.747354599
    0.777149884    1.004875592   15.226134154 -225.711830438  228.999446663
    0.794635756    1.004875592   11.469286025 -201.151432382  204.244386852
    0.812121628    1.004875592    8.272724848 -162.590513805  163.830812752
    0.829607500    1.004875592    5.822241581 -117.125600618  114.614617950
    0.847093372    1.004875592    4.168733568  -72.738121344   65.180161013
    0.864579244    1.004875592    3.234018428  -35.615140197   23.241390997
    0.882065116    1.004875592    2.865232897   -8.034367017   -6.691263188
    0.899550988    1.004875592    2.904067304   11.386029543  -24.236925068
    0.917036860    1.004875592    3.230103969   25.165135427  -32.147965817
    0.934522733    1.004875592    3.756211564   34.186021510  -34.043002774
    0.952008605    1.004875592    4.389050896   36.831331529  -32.282438944
    0.969494477    1.004875592    4.994444194   30.671359246  -27.239995271
    0.986980349    1.004875592    5.409446123   15.207542133  -18.188485967
    1.004466221    1.004875592    5.491401518   -6.709638149   -4.904849380
    1.021952093    1.004875592    5.172239428  -29.825101557   11.299670274
    1.039437965    1.004875592    4.478628584  -48.764302906   27.426224365
    1.056923837    1.004875592    3.521347825  -59.494698731   39.556286915
    1.074409709    1.004875592    2.469720992  -59.063481045   43.648022375
    1.091895581    1.004875592    1.540069701  -45.187912288   36.157591578
    1.109381453    1.004875592    0.982197000  -16.395387725   14.737382372
    1.126867326    1.004875592    1.054350534   26.413554526  -20.805279064
    1.144353198    1.004875592    1.969309563   78.937964860  -67.543340083
    1.161839070    1.004875592    3.836106783  133.995314766 -119.326873041
    1.179324942    1.004875592    6.628066690  183.492997299 -167.970917738
    1.196810814    1.004875592   10.186886085  220.831396202 -205.403211290
    1.214296686    1.004875592   14.260097846  241.867429015 -225.902516585
    1.231782558    1.004875592   18.546124130  244.971204233 -227.421776970
    1.249268430    1.004875592   22.733937868  231.159529362 -211.679645598
    1.266754302    1.004875592   26.552951982  203.367583134 -183.283361562
    1.284240174    1.004875592   29.801235951  166.836747493 -148.208328667
    1.301726047    1.004875592   32.377744167  127.537762353 -112.201449946
    1.319211919    1.004875592   34.282911505   90.854706762  -79.713157865
    1.336697791    1.004875592   35.598089498   60.313295541  -53.222947404
    1.354183663    1.004875592   36.445363237   37.472371243  -33.439605245
    1.371669535    1.004875592   36.957104607   21.860546756  -19.771855947
    1.389155407    1.004875592   37.248316663   11.973161203  -10.974452471
    1.406641279    1.004875592   37.404739553    6.131497058   -5.705466460
    1.424127151    1.004875592   37.483282141    2.957207427   -2.765459536
    1.441613023    1.004875592   37.520372669    1.336136869   -1.239966749
    1.459098895    1.004875592   37.536877093    0.551572915   -0.509553844
    1.476584767    1.004875592   37.543550908    0.210482348   -0.192018762
    1.494070640    1.004875592   37.546019513    0.075389233   -0.066098891
    1.511556512    1.004875592   37.546906090    0.022051622   -0.019355885
    1.529042384    1.004875592   37.547174901    0.004726686   -0.004361798
    1.546528256    1.004875592   37.547231638    0.000952341   -0.000903540
    1.564014128    1.004875592   37.547243143    0.000146264   -0.000144542
    1.581500000    1.004875592   37.547245108    0.000002193   -0.000002404

    0.077715000    1.022361786   37.547245137   -0.000000000   -0.000000000
    0.095200872    1.022361786   37.547245137   -0.000000000   -0.000000000
    0.112686744    1.022361786   37.547245137   -0.000000000   -0.000000000
    0.130172616    1.022361786   37.547245137   -0.000000000   -0.000000000
    0.147658488    1.022361786   37.547245137   -0.000000000   -0.000000000
    0.165144360    1.022361786   37.547245137   -0.000000000   -0.000000000
    0.182630233    1.022361786   37.547245137   -0.000000000   -0.000000000
    0.200116105    1.022361786   37.547245137   -0.000000000   -0.000000000
    0.217601977    1.022361786   37.547245137   -0.000000000   -0.000000000
    0.235087849    1.022361786   37.547245137   -0.000000000   -0.000000000
    0.252573721    1.022361786   37.547245137   -0.000000000   -0.000000000
    0.270059593    1.022361786   37.547245137   -0.000000000   -0.000000000
    0.287545465    1.022361786   37.547245137   -0.000000000   -0.000000000
    0.305031337    1.022361786   37.547245137   -0.000000000   -0.000000000
    0.322517209    1.022361786   37.547245137   -0.000000000   -0.000000000
    0.340003081    1.022361786   37.547245137   -0.000000000   -0.000000000
    0.357488953    1.022361786   37.547245137   -0.000000000   -0.000000000
    0.374974826    1.022361786   37.547245137   -0.000000000   -0.000000000
    0.392460698    1.022361786   37.547245137   -0.000000000   -0.000000000
    0.409946570    1.022361786   37.547245137   -0.000000000   -0.000000000
    0.427432442    1.022361786   37.547244738   -0.000032201    0.000028608
    0.444918314    1.022361786   37.547242076   -0.000236416    0.000213757
    0.462404186    1.022361786   37.547228528   -0.001217746    0.001125289
    0.479890058    1.022361786   37.547165329   -0.005640316    0.005101954
    0.497375930    1.022361786   37.546923062   -0.021758799    0.019505989
    0.514861802    1.022361786   37.546172820   -0.067871399    0.062355919
    0.532347674    1.022361786   37.543902358   -0.199240915    0.184262526
    0.549833547    1.022361786   37.537759257   -0.529518010    0.495130002
    0.567319419    1.022361786   37.522464986   -1.288788154    1.220774437
    0.584805291    1.022361786   37.487052037   -2.907429397    2.780081263
    0.602291163    1.022361786   37.410875948   -6.089444190    5.878526020
    0.619777035    1.022361786   37.257656126  -11.906137279   11.566604485
    0.637262907    1.022361786   36.969214916  -21.776906419   21.223426016
    0.654748779    1.022361786   36.462181513  -37.180928866   36.378653525
    0.672234651    1.022361786   35.628190738  -59.311342226   58.299668764
    0.689720523    1.022361786   34.345496144  -88.402829337   87.373218321
    0.707206395    1.022361786   32.502485184 -123.042694720  122.419504975
    0.724692267    1.022361786   30.027335119 -159.991061426  160.200000541
    0.742178140    1.022361786   26.920537802 -194.351703428  195.454207754
    0.759664012    1.022361786   23.277843104 -220.337135616  221.676515304
    0.777149884    1.022361786   19.294244539 -232.554709269  232.637333274
    0.794635756    1.022361786   15.245628500 -227.408902931  224.294345370
    0.812121628    1.022361786   11.444884709 -204.444625060  196.521942308
    0.829607500    1.022361786    8.179201287 -167.042519577  153.804359050
    0.847093372    1.022361786    5.648826932 -121.633134345  104.256394792
    0.864579244    1.022361786    3.926073553  -75.849169832   57.028015681
    0.882065116    1.022361786    2.960366137  -35.824554838   19.140754212
    0.899550988    1.022361786    2.620083482   -4.591282552   -6.667264463
    0.917036860    1.022361786    2.745542405   17.540557771  -21.906497075
    0.934522733    1.022361786    3.183554975   31.274194167  -30.273942867
    0.952008605    1.022361786    3.791467458   36.859895616  -34.932175244
    0.969494477    1.022361786    4.424170576   34.037374283  -36.804508202
    0.986980349    1.022361786    4.936372082   23.215764431  -34.749249483
    1.004466221    1.022361786    5.203137263    6.440011976  -27.109088053
    1.021952093    1.022361786    5.149710539  -12.923699211  -13.400170134
    1.039437965    1.022361786    4.761833129  -31.317501537    4.734678067
    1.056923837    1.022361786    4.083299503  -45.817643930   23.667305153
    1.074409709    1.022361786    3.204309684  -53.763820724   38.541983320
    1.091895581    1.022361786    2.263599967  -52.356350883   44.195226143
    1.109381453    1.022361786    1.450972418  -38.612219882   36.268893204
    1.126867326    1.022361786    1.001769543  -10.676049974   12.445127919
    1.144353198    1.022361786    1.162546447   30.694630860  -26.331766450
    1.161839070    1.022361786    2.137260464   81.552205337  -75.480555216
    1.179324942    1.022361786    4.037886107  135.411455211 -127.570490687
    1.196810814    1.022361786    6.853001160  184.947684692 -174.160542362
    1.214296686    1.022361786   10.445640804  223.330084865 -207.993735410
    1.231782558    1.022361786   14.572336114  245.234054940 -224.576577896
    1.249268430    1.022361786   18.915627879  248.077919220 -222.885794301
    1.266754302    1.022361786   23.143009058  232.229014056 -205.239788535
    1.284240174    1.022361786   26.957594448  201.780383744 -176.318655567
    1.301726047    1.022361786   30.156763914  162.970977490 -141.804442488
    1.319211919    1.022361786   32.654093827  122.634251283 -107.055693834
    1.336697791    1.022361786   34.474781837   86.134910186  -75.974874572
    1.354183663    1.022361786   35.716257550   56.757169061  -50.704041520
    1.371669535    1.022361786   36.511955042   35.207555060  -31.787844165
    1.389155407    1.022361786   36.993428925   20.546216015  -18.658505091
    1.406641279    1.022361786   37.268212326   11.252868502  -10.226295142
    1.424127151    1.022361786   37.415226104    5.789705008   -5.205380927
    1.441613023    1.022361786   37.489029236    2.773923550   -2.444674606
    1.459098895    1.022361786   37.523637536    1.215943312   -1.052971542
    1.476584767    1.022361786   37.538426216    0.490582496   -0.415210363
    1.494070640    1.022361786   37.544213841    0.182486834   -0.148662828
    1.511556512    1.022361786   37.546358530    0.056699682   -0.046131444
    1.529042384    1.022361786   37.547044135    0.013371522   -0.011425618
    1.546528256    1.022361786   37.547203007    0.002952928   -0.002581211
    1.564014128    1.022361786   37.547238293    0.000501541   -0.000452668
    1.581500000    1.022361786   37.547245022    0.000008665   -0.000008688

    0.077715000    1.039847980   37.547245137   -0.000000000   -0.000000000
    0.095200872    1.039847980   37.547245137   -0.000000000   -0.000000000
    0.112686744    1.039847980   37.547245137   -0.000000000   -0.000000000
    0.130172616    1.039847980   37.547245137   -0.000000000   -0.000000000
    0.147658488    1.039847980   37.547245137   -0.000000000   -0.000000000
    0.165144360    1.039847980   37.547245137   -0.000000000   -0.000000000
    0.182630233    1.039847980   37.547245137   -0.000000000   -0.000000000
    0.200116105    1.039847980   37.547245137   -0.000000000   -0.000000000
    0.217601977    1.039847980   37.547245137   -0.000000000   -0.000000000
    0.235087849    1.039847980   37.547245137   -0.000000000   -0.000000000
    0.252573721    1.039847980   37.547245137   -0.000000000   -0.000000000
    0.270059593    1.039847980   37.547245137   -0.000000000   -0.000000000
    0.287545465    1.039847980   37.547245137   -0.000000000   -0.000000000
    0.305031337    1.039847980   37.547245137   -0.000000000   -0.000000000
    0.322517209    1.039847980   37.547245137   -0.000000000   -0.000000000
    0.340003081    1.039847980   37.547245137   -0.000000000   -0.000000000
    0.357488953    1.039847980   37.547245137   -0.000000000   -0.000000000
    0.374974826    1.039847980   37.547245137   -0.000000000   -0.000000000
    0.392460698    1.039847980   37.547245137   -0.000000000   -0.000000000
    0.409946570    1.039847980   37.547245137   -0.000000000   -0.000000000
    0.427432442    1.039847980   37.547245113   -0.000002008    0.000001883
    0.444918314    1.039847980   37.547244807   -0.000026266    0.000023963
    0.462404186    1.039847980   37.547242268   -0.000218841    0.000204457
    0.479890058    1.039847980   37.547226570   -0.001379111    0.001242005
    0.497375930    1.039847980   37.547156470   -0.006313015    0.005631717
    0.514861802    1.039847980   37.546919603   -0.021761094    0.019902462
    0.532347674    1.039847980   37.546124409   -0.070826886    0.065041486
    0.549833547    1.039847980   37.543786633   -0.205489457    0.190492814
    0.567319419    1.039847980   37.537510538   -0.540929284    0.507607479
    0.584805291    1.039847980   37.521862758   -1.316321022    1.244303755
    0.602291163    1.039847980   37.485892085   -2.952770636    2.822657021
    0.619777035    1.039847980   37.408554949   -6.172839444    5.949865390
    0.637262907    1.039847980   37.253016610  -12.065380131   11.683909868
    0.654748779    1.039847980   36.961795679  -21.959804075   21.414540656
    0.672234651    1.039847980   36.451758249  -37.316453038   36.672658860
    0.689720523    1.039847980   35.616447581  -59.272264782   58.700417539
    0.707206395    1.039847980   34.337582861  -88.019067452   87.804489365
    0.724692267    1.039847980   32.503677764 -122.415741405  122.646609523
    0.742178140    1.039847980   30.038141423 -159.622349792  159.754337669
    0.759664012    1.039847980   26.929755786 -195.077597571  193.618743619
    0.777149884    1.039847980   23.258532156 -222.981250905  217.623027118
    0.794635756    1.039847980   19.209967239 -237.290923623  225.750720358
    0.812121628    1.039847980   15.065855082 -233.358574068  214.697762241
    0.829607500    1.039847980   11.162378645 -209.875197727  185.478784104
    0.847093372    1.039847980    7.821676795 -169.939684505  143.606986896
    0.864579244    1.039847980    5.272176596 -120.771009002   97.396421037
    0.882065116    1.039847980    3.598308419  -71.229606362   54.974532465
    0.899550988    1.039847980    2.737640492  -28.792002397   21.450598007
    0.917036860    1.039847980    2.524130685    2.413271474   -2.229056333
    0.934522733    1.039847980    2.750648840   21.663174699  -18.264212735
    0.952008605    1.039847980    3.219164749   30.360222877  -29.608862510
    0.969494477    1.039847980    3.762947068   30.612158640  -37.763955274
    0.986980349    1.039847980    4.253679133   24.602199513  -42.052102186
    1.004466221    1.039847980    4.600002102   14.430808811  -40.495332848
    1.021952093    1.039847980    4.746441342    1.856701395  -31.541608935
    1.039437965    1.039847980    4.662008743  -11.887244764  -15.518066121
    1.056923837    1.039847980    4.334317695  -25.911737676    4.852374667
    1.074409709    1.039847980    3.769072448  -38.721955561   24.931655113
    1.091895581    1.039847980    3.009208218  -47.563580763   39.140871314
    1.109381453    1.039847980    2.158820543  -48.267608502   42.240448158
    1.126867326    1.039847980    1.399830186  -36.447386582   30.587290376
    1.144353198    1.039847980    0.979074247   -9.442905126    3.317424590
    1.161839070    1.039847980    1.162156764   32.246611250  -37.175381651
    1.179324942    1.039847980    2.174408799   84.452407834  -85.547979072
    1.196810814    1.039847980    4.142869871  140.298010209 -134.660016482
    1.214296686    1.039847980    7.060144411  191.623224008 -177.192315155
    1.231782558    1.039847980   10.776760787  230.450684291 -207.053156389
    1.249268430    1.039847980   15.017173465  250.937409633 -220.523296689
    1.266754302    1.039847980   19.433711534  250.398067604 -216.952059987
    1.284240174    1.039847980   23.667244081  230.670515910 -198.627136791
    1.301726047    1.039847980   27.424913218  197.035308082 -169.998143783
    1.319211919    1.039847980   30.525157481  156.797676741 -136.418399853
    1.336697791    1.039847980   32.915499564  116.668557318 -102.766304202
    1.354183663    1.039847980   34.642962586   81.611983765  -72.643284204
    1.371669535    1.039847980   35.818689658   53.830336057  -48.099084422
    1.389155407    1.039847980   36.574684544   33.414833030  -29.725755257
    1.406641279    1.039847980   37.032331551   19.471519526  -17.100573417
    1.424127151    1.039847980   37.291940814   10.616147461   -9.112853483
    1.441613023    1.039847980   37.429569203    5.364719395   -4.477167132
    1.459098895    1.039847980   37.497295224    2.482050538   -2.020232990
    1.476584767    1.039847980   37.527730230    1.053932968   -0.834870525
    1.494070640    1.039847980   37.540268298    0.408569216   -0.313024871
    1.511556512    1.039847980   37.545081413    0.135153739   -0.103511287
    1.529042384    1.039847980   37.546704379    0.035329421   -0.028439485
    1.546528256    1.039847980   37.547120242    0.008634451   -0.007102875
    1.564014128    1.039847980   37.547222162    0.001667714   -0.001415026
    1.581500000    1.039847980   37.547244128    0.000074682   -0.000075084

    0.077715000    1.057334174   37.547245137   -0.000000000   -0.000000000
    0.095200872    1.057334174   37.547245137   -0.000000000   -0.000000000
    0.112686744    1.057334174   37.547245137   -0.000000000   -0.000000000
    0.130172616    1.057334174   37.547245137   -0.000000000   -0.000000000
    0.147658488    1.057334174   37.547245137   -0.000000000   -0.000000000
    0.165144360    1.057334174   37.547245137   -0.000000000   -0.000000000
    0.182630233    1.057334174   37.547245137   -0.000000000   -0.000000000
    0.200116105    1.057334174   37.547245137   -0.000000000   -0.000000000
    0.217601977    1.057334174   37.547245137   -0.000000000   -0.000000000
    0.235087849    1.057334174   37.547245137   -0.000000000   -0.000000000
    0.252573721    1.057334174   37.547245137   -0.000000000   -0.000000000
    0.270059593    1.057334174   37.547245137   -0.000000000   -0.000000000
    0.287545465    1.057334174   37.547245137   -0.000000000   -0.000000000
    0.305031337    1.057334174   37.547245137   -0.000000000   -0.000000000
    0.322517209    1.057334174   37.547245137   -0.000000000   -0.000000000
    0.340003081    1.057334174   37.547245137   -0.000000000   -0.000000000
    0.357488953    1.057334174   37.547245137   -0.000000000   -0.000000000
    0.374974826    1.057334174   37.547245137   -0.000000000   -0.000000000
    0.392460698    1.057334174   37.547245137   -0.000000000   -0.000000000
    0.409946570    1.057334174   37.547245137   -0.000000000   -0.000000000
    0.427432442    1.057334174   37.547245137   -0.000000000   -0.000000000
    0.444918314    1.057334174   37.547245103   -0.000002775    0.000002601
    0.462404186    1.057334174   37.547244800   -0.000025966    0.000025678
    0.479890058    1.057334174   37.547241466   -0.000282158    0.000257314
    0.497375930    1.057334174   37.547223311   -0.001616980    0.001457009
    0.514861802    1.057334174   37.547155877   -0.006241335    0.005734581
    0.532347674    1.057334174   37.546901352   -0.022873784    0.020962741
    0.549833547    1.057334174   37.546081589   -0.073219102    0.067372284
    0.567319419    1.057334174   37.543692588   -0.210149364    0.195069918
    0.584805291    1.057334174   37.537232505   -0.555899627    0.517795777
    0.602291163    1.057334174   37.521335243   -1.339032830    1.265105904
    0.619777035    1.057334174   37.484737211   -2.996878513    2.866204667
    0.637262907    1.057334174   37.405975846   -6.267544645    6.037552685
    0.654748779    1.057334174   37.248999591  -12.157299685   11.840073527
    0.672234651    1.057334174   36.956438672  -21.999620335   21.654345029
    0.689720523    1.057334174   36.446365793  -37.242750325   36.963574957
    0.707206395    1.057334174   35.614113829  -59.042417270   58.905338053
    0.724692267    1.057334174   34.338780141  -87.916167993   87.636546306
    0.742178140    1.057334174   32.500535470 -123.146185851  121.648846268
    0.759664012    1.057334174   30.008070343 -162.147693748  157.374485726
    0.777149884    1.057334174   26.834287123 -200.098506102  189.389258835
    0.794635756    1.057334174   23.054720907 -230.177327419  211.410967614
    0.812121628    1.057334174   18.873223386 -244.891081425  218.066123207
    0.829607500    1.057334174   14.611905693 -238.652359746  206.812022909
    0.847093372    1.057334174   10.655627577 -210.361212633  179.178038220
    0.864579244    1.057334174    7.354904479 -164.906220864  140.515034757
    0.882065116    1.057334174    4.932252902 -111.710019001   98.157290578
    0.899550988    1.057334174    3.430122327  -61.274464685   58.782337313
    0.917036860    1.057334174    2.725320083  -21.469447344   26.345985809
    0.934522733    1.057334174    2.596185547    4.454054757    1.567583261
    0.952008605    1.057334174    2.804868594   17.593352286  -16.916725620
    0.969494477    1.057334174    3.156929485   21.535782440  -30.625626016
    0.986980349    1.057334174    3.527717471   20.314810604  -39.831274993
    1.004466221    1.057334174    3.854439009   16.831156830  -43.400592596
    1.021952093    1.057334174    4.109742353   12.009133731  -39.866748876
    1.039437965    1.057334174    4.264607102    5.034937593  -28.809659082
    1.056923837    1.057334174    4.269312210   -5.462135061  -11.776231851
    1.074409709    1.057334174    4.057683594  -19.601852473    7.776643315
    1.091895581    1.057334174    3.581222961  -35.148689593   25.167724012
    1.109381453    1.057334174    2.854061635  -47.272822338   35.546436689
    1.126867326    1.057334174    1.989645642  -49.769445956   34.875012106
    1.144353198    1.057334174    1.206404733  -37.380382599   20.838195232
    1.161839070    1.057334174    0.790202714   -7.701017381   -6.658886228
    1.179324942    1.057334174    1.034429004   37.564301859  -45.278440170
    1.196810814    1.057334174    2.169658814   93.005175952  -90.484346402
    1.214296686    1.057334174    4.306941790  150.776062321 -136.240750260
    1.231782558    1.057334174    7.409560924  201.897398689 -175.922779715
    1.249268430    1.057334174   11.286913333  238.324905536 -203.660568287
    1.266754302    1.057334174   15.629790822  254.451347064 -215.743857450
    1.284240174    1.057334174   20.065161943  249.139722653 -211.415417179
    1.301726047    1.057334174   24.240798992  225.533557542 -192.875677514
    1.319211919    1.057334174   27.889242554  190.154785051 -164.424874095
    1.336697791    1.057334174   30.869549018  150.106369801 -131.158843223
    1.354183663    1.057334174   33.154981947  111.525910512  -97.833765302
    1.371669535    1.057334174   34.806596880   78.135187957  -68.119412416
    1.389155407    1.057334174   35.933041204   51.440428388  -44.138045677
    1.406641279    1.057334174   36.654146864   31.719456502  -26.552058767
    1.424127151    1.057334174   37.085623231   18.215621585  -14.771072920
    1.441613023    1.057334174   37.325796945    9.659817069   -7.573750069
    1.459098895    1.057334174   37.449327128    4.690281398   -3.569120122
    1.476584767    1.057334174   37.507419287    2.085381279   -1.540264746
    1.494070640    1.057334174   37.532464737    0.841721051   -0.602961012
    1.511556512    1.057334174   37.542418742    0.294722807   -0.210511587
    1.529042384    1.057334174   37.545936514    0.084221578   -0.062795786
    1.546528256    1.057334174   37.546920086    0.022258164   -0.016840392
    1.564014128    1.057334174   37.547180254    0.004688513   -0.003633625
    1.581500000    1.057334174   37.547241452    0.000272563   -0.000252387

    0.077715000    1.074820369   37.547245137   -0.000000000   -0.000000000
    0.095200872    1.074820369   37.547245137   -0.000000000   -0.000000000
    0.112686744    1.074820369   37.547245137   -0.000000000   -0.000000000
    0.130172616    1.074820369   37.547245137   -0.000000000   -0.000000000
    0.147658488    1.074820369   37.547245137   -0.000000000   -0.000000000
    0.165144360    1.074820369   37.547245137   -0.000000000   -0.000000000
    0.182630233    1.074820369   37.547245137   -0.000000000   -0.000000000
    0.200116105    1.074820369   37.547245137   -0.000000000   -0.000000000
    0.217601977    1.074820369   37.547245137   -0.000000000   -0.000000000
    0.235087849    1.074820369   37.547245137   -0.000000000   -0.000000000
    0.252573721    1.074820369   37.547245137   -0.000000000   -0.000000000
    0.270059593    1.074820369   37.547245137   -0.000000000   -0.000000000
    0.287545465    1.074820369   37.547245137   -0.000000000   -0.000000000
    0.305031337    1.074820369   37.547245137   -0.000000000   -0.000000000
    0.322517209    1.074820369   37.547245137   -0.000000000   -0.000000000
    0.340003081    1.074820369   37.547245137   -0.000000000   -0.000000000
    0.357488953    1.074820369   37.547245137   -0.000000000   -0.000000000
    0.374974826    1.074820369   37.547245137   -0.000000000   -0.000000000
    0.392460698    1.074820369   37.547245137   -0.000000000   -0.000000000
    0.409946570    1.074820369   37.547245137   -0.000000000   -0.000000000
    0.427432442    1.074820369   37.547245137   -0.000000000   -0.000000000
    0.444918314    1.074820369   37.547245137   -0.000000000   -0.000000000
    0.462404186    1.074820369   37.547245137   -0.000000000   -0.000000000
    0.479890058    1.074820369   37.547244610   -0.000042620    0.000038088
    0.497375930    1.074820369   37.547240736   -0.000339593    0.000305935
    0.514861802    1.074820369   37.547224100   -0.001538900    0.001407809
    0.532347674    1.074820369   37.547151022   -0.006585190    0.005991874
    0.549833547    1.074820369   37.546888716   -0.023708392    0.021579688
    0.567319419    1.074820369   37.546049966   -0.075069171    0.068754276
    0.584805291    1.074820369   37.543567290   -0.217944073    0.199604768
    0.602291163    1.074820369   37.537021920   -0.564907270    0.527486762
    0.619777035    1.074820369   37.520861691   -1.355313617    1.288009964
    0.637262907    1.074820369   37.483541935   -3.040818364    2.916364292
    0.654748779    1.074820369   37.404335910   -6.293964101    6.121742576
    0.672234651    1.074820369   37.247091972  -12.146765928   11.953488969
    0.689720523    1.074820369   36.954789148  -21.961146695   21.748393001
    0.707206395    1.074820369   36.445601689  -37.249066776   36.910146713
    0.724692267    1.074820369   35.610190491  -59.493329124   58.499835975
    0.742178140    1.074820369   34.317382806  -89.593373270   86.628068137
    0.759664012    1.074820369   32.432457584 -126.956478759  119.856030094
    0.777149884    1.074820369   29.850920991 -168.542449056  154.821715332
    0.794635756    1.074820369   26.546836794 -208.342068155  186.384632188
    0.812121628    1.074820369   22.622689985 -237.977931385  208.576261322
    0.829607500    1.074820369   18.330994382 -249.141400315  216.202097990
    0.847093372    1.074820369   14.046409263 -236.852282709  206.653775321
    0.864579244    1.074820369   10.177177648 -202.373068111  181.079925645
    0.882065116    1.074820369    7.053663178 -153.226087351  144.222144681
    0.899550988    1.074820369    4.838070283 -100.458136318  102.802064306
    0.917036860    1.074820369    3.499437520  -54.380672631   63.213505964
    0.934522733    1.074820369    2.858941869  -21.159970772   29.617807987
    0.952008605    1.074820369    2.677666643   -1.593769619    3.397953082
    0.969494477    1.074820369    2.741745440    7.688868201  -15.952956345
    0.986980349    1.074820369    2.915010342   11.694730268  -29.349690378
    1.004466221    1.074820369    3.142402082   14.318400462  -37.044589876
    1.021952093    1.074820369    3.413846911   16.520796126  -38.641786384
    1.039437965    1.074820369    3.708099864   16.369594379  -33.812061137
    1.056923837    1.074820369    3.957509191   10.819169347  -23.135319404
    1.074409709    1.074820369    4.049949709   -1.710934819   -8.385509621
    1.091895581    1.074820369    3.870435631  -19.774830326    7.617570551
    1.109381453    1.074820369    3.359638866  -38.564782332   21.451955348
    1.126867326    1.074820369    2.563180792  -51.180826477   29.510880553
    1.144353198    1.074820369    1.649634443  -51.098629801   28.485560587
    1.161839070    1.074820369    0.881752936  -34.095851120   15.874054816
    1.179324942    1.074820369    0.564880446    0.287144025   -9.283701385
    1.196810814    1.074820369    0.980976102   48.854758904  -45.683786483
    1.214296686    1.074820369    2.328477927  105.674115994  -89.463315127
    1.231782558    1.074820369    4.683580918  162.617301605 -134.484510092
    1.249268430    1.074820369    7.970614617  210.929462355 -173.643444444
    1.266754302    1.074820369   11.968496385  242.781703647 -200.706364935
    1.284240174    1.074820369   16.344693619  253.910103068 -211.849823234
    1.301726047    1.074820369   20.732796391  244.483802226 -206.446592205
    1.319211919    1.074820369   24.806156985  218.988186558 -186.843912194
    1.336697791    1.074820369   28.339352916  183.673870671 -157.461920694
    1.354183663    1.074820369   31.216733171  144.930682336 -123.591646916
    1.371669535    1.074820369   33.422626782  107.645613817  -90.264626423
    1.389155407    1.074820369   35.014291884   74.909418680  -61.221534263
    1.406641279    1.074820369   36.088263493   48.656540252  -38.492764796
    1.424127151    1.074820369   36.763356101   29.313589427  -22.367438880
    1.441613023    1.074820369   37.156588808   16.268774316  -11.981023634
    1.459098895    1.074820369   37.367640143    8.268212497   -5.899349678
    1.476584767    1.074820369   37.471303566    3.842846728   -2.658994960
    1.494070640    1.074820369   37.517976629    1.617018596   -1.087108169
    1.511556512    1.074820369   37.537211951    0.597965460   -0.399171745
    1.529042384    1.074820369   37.544316903    0.185532818   -0.127911261
    1.546528256    1.074820369   37.546469424    0.052594148   -0.036490254
    1.564014128    1.074820369   37.547078814    0.011958243   -0.008438823
    1.581500000    1.074820369   37.547233271    0.000877213   -0.000742088

    0.077715000    1.092306563   37.547245137   -0.000000000   -0.000000000
    0.095200872    1.092306563   37.547245137   -0.000000000   -0.000000000
    0.112686744    1.092306563   37.547245137   -0.000000000   -0.000000000
    0.130172616    1.092306563   37.547245137   -0.000000000   -0.000000000
    0.147658488    1.092306563   37.547245137   -0.000000000   -0.000000000
    0.165144360    1.092306563   37.547245137   -0.000000000   -0.000000000
    0.182630233    1.092306563   37.547245137   -0.000000000   -0.000000000
    0.200116105    1.092306563   37.547245137   -0.000000000   -0.000000000
    0.217601977    1.092306563   37.547245137   -0.000000000   -0.000000000
    0.235087849    1.092306563   37.547245137   -0.000000000   -0.000000000
    0.252573721    1.092306563   37.547245137   -0.000000000   -0.000000000
    0.270059593    1.092306563   37.547245137   -0.000000000   -0.000000000
    0.287545465    1.092306563   37.547245137   -0.000000000   -0.000000000
    0.305031337    1.092306563   37.547245137   -0.000000000   -0.000000000
    0.322517209    1.092306563   37.547245137   -0.000000000   -0.000000000
    0.340003081    1.092306563   37.547245137   -0.000000000   -0.000000000
    0.357488953    1.092306563   37.547245137   -0.000000000   -0.000000000
    0.374974826    1.092306563   37.547245137   -0.000000000   -0.000000000
    0.392460698    1.092306563   37.547245137   -0.000000000   -0.000000000
    0.409946570    1.092306563   37.547245137   -0.000000000   -0.000000000
    0.427432442    1.092306563   37.547245137   -0.000000000   -0.000000000
    0.444918314    1.092306563   37.547245137   -0.000000000   -0.000000000
    0.462404186    1.092306563   37.547245137   -0.000000000   -0.000000000
    0.479890058    1.092306563   37.547245094   -0.000003504    0.000003254
    0.497375930    1.092306563   37.547244407   -0.000057649    0.000053553
    0.514861802    1.092306563   37.547240816   -0.000327532    0.000303240
    0.532347674    1.092306563   37.547221656   -0.001715263    0.001571450
    0.549833547    1.092306563   37.547143937   -0.007068098    0.006443561
    0.567319419    1.092306563   37.546868687   -0.024938804    0.022795665
    0.584805291    1.092306563   37.545970731   -0.080040036    0.072876360
    0.602291163    1.092306563   37.543443101   -0.222829495    0.208082116
    0.619777035    1.092306563   37.536759924   -0.572184669    0.546522107
    0.637262907    1.092306563   37.520166640   -1.379852201    1.328437996
    0.654748779    1.092306563   37.482682799   -3.050799176    2.977193462
    0.672234651    1.092306563   37.403333279   -6.291828140    6.193487715
    0.689720523    1.092306563   37.245725164  -12.183954068   11.996902787
    0.707206395    1.092306563   36.951952762  -22.167384627   21.683287780
    0.724692267    1.092306563   36.434945197  -38.035848394   36.659688447
    0.742178140    1.092306563   35.575325275  -61.578842390   58.054448646
    0.759664012    1.092306563   34.229286850  -93.705174965   86.161432502
    0.777149884    1.092306563   32.252860298 -133.294833319  119.782387480
    0.794635756    1.092306563   29.546447261 -176.191650420  155.701232109
    0.812121628    1.092306563   26.113263154 -214.982340002  188.731741838
    0.829607500    1.092306563   22.102865054 -240.700725483  212.577447737
    0.847093372    1.092306563   17.815215770 -245.817357866  221.566307940
    0.864579244    1.092306563   13.641260016 -227.756124919  212.687689317
    0.882065116    1.092306563    9.962757394 -190.289125989  186.973276034
    0.899550988    1.092306563    7.046471619 -142.337766525  149.363908698
    0.917036860    1.092306563    4.982739559  -94.480374440  106.981440454
    0.934522733    1.092306563    3.690515753  -55.120755388   66.593617824
    0.952008605    1.092306563    2.982071655  -27.870719436   32.625920729
    0.969494477    1.092306563    2.651495882  -11.318211259    6.643639608
    0.986980349    1.092306563    2.548639812   -0.993614498  -11.806498199
    1.004466221    1.092306563    2.604899733    7.418800365  -23.844487460
    1.021952093    1.092306563    2.805419788   15.365592816  -30.365113000
    1.039437965    1.092306563    3.128736208   20.867481051  -31.791396568
    1.056923837    1.092306563    3.501281647   20.325496466  -28.333863675
    1.074409709    1.092306563    3.793634447   11.416861472  -20.286832779
    1.091895581    1.092306563    3.860003231   -5.158685813   -8.390086415
    1.109381453    1.092306563    3.597661299  -25.283261313    5.828259814
    1.126867326    1.092306563    2.997166612  -42.647172952   19.727594159
    1.144353198    1.092306563    2.164459084  -50.985348902   29.538892660
    1.161839070    1.092306563    1.301081838  -45.556219553   30.884140341
    1.179324942    1.092306563    0.669452687  -24.292389126   19.946261464
    1.196810814    1.092306563    0.546730942   12.234536230   -5.032908853
    1.214296686    1.092306563    1.177291770   61.225463692  -42.659163380
    1.231782558    1.092306563    2.734236669  117.008813556  -88.098556905
    1.249268430    1.092306563    5.268711128  171.654976908 -134.146602642
    1.266754302    1.092306563    8.683227683  216.200953584 -173.111116865
    1.284240174    1.092306563   12.734748706  243.702893482 -198.731620393
    1.301726047    1.092306563   17.092870798  251.063875039 -207.569698495
    1.319211919    1.092306563   21.411091759  239.775668025 -199.500892216
    1.336697791    1.092306563   25.398699240  213.989255950 -177.451841824
    1.354183663    1.092306563   28.848844855  179.204163646 -146.412680515
    1.371669535    1.092306563   31.650462791  140.770448772 -112.125905638
    1.389155407    1.092306563   33.783161724  103.217016300  -79.649100972
    1.406641279    1.092306563   35.295584670   70.388731743  -52.410777235
    1.424127151    1.092306563   36.291641520   44.386892652  -31.863360079
    1.441613023    1.092306563   36.897801372   25.750028976  -17.850470579
    1.459098895    1.092306563   37.237156404   13.681484625   -9.183863171
    1.476584767    1.092306563   37.411107054    6.641543556   -4.319100300
    1.494070640    1.092306563   37.492791331    2.914823728   -1.840902659
    1.511556512    1.092306563   37.527727278    1.134629804   -0.706957991
    1.529042384    1.092306563   37.541172625    0.378730767   -0.240328345
    1.546528256    1.092306563   37.545545175    0.114100664   -0.072187405
    1.564014128    1.092306563   37.546857490    0.027716042   -0.017710563
    1.581500000    1.092306563   37.547211159    0.002510193   -0.001921330

    0.077715000    1.109792757   37.547245137   -0.000000000   -0.000000000
    0.095200872    1.109792757   37.547245137   -0.000000000   -0.000000000
    0.112686744    1.109792757   37.547245137   -0.000000000   -0.000000000
    0.130172616    1.109792757   37.547245137   -0.000000000   -0.000000000
    0.147658488    1.109792757   37.547245137   -0.000000000   -0.000000000
    0.165144360    1.109792757   37.547245137   -0.000000000   -0.000000000
    0.182630233    1.109792757   37.547245137   -0.000000000   -0.000000000
    0.200116105    1.109792757   37.547245137   -0.000000000   -0.000000000
    0.217601977    1.109792757   37.547245137   -0.000000000   -0.000000000
    0.235087849    1.109792757   37.547245137   -0.000000000   -0.000000000
    0.252573721    1.109792757   37.547245137   -0.000000000   -0.000000000
    0.270059593    1.109792757   37.547245137   -0.000000000   -0.000000000
    0.287545465    1.109792757   37.547245137   -0.000000000   -0.000000000
    0.305031337    1.109792757   37.547245137   -0.000000000   -0.000000000
    0.322517209    1.109792757   37.547245137   -0.000000000   -0.000000000
    0.340003081    1.109792757   37.547245137   -0.000000000   -0.000000000
    0.357488953    1.109792757   37.547245137   -0.000000000   -0.000000000
    0.374974826    1.109792757   37.547245137   -0.000000000   -0.000000000
    0.392460698    1.109792757   37.547245137   -0.000000000   -0.000000000
    0.409946570    1.109792757   37.547245137   -0.000000000   -0.000000000
    0.427432442    1.109792757   37.547245137   -0.000000000   -0.000000000
    0.444918314    1.109792757   37.547245137   -0.000000000   -0.000000000
    0.462404186    1.109792757   37.547245137   -0.000000000   -0.000000000
    0.479890058    1.109792757   37.547245137   -0.000000000   -0.000000000
    0.497375930    1.109792757   37.547245102   -0.000002947    0.000002699
    0.514861802    1.109792757   37.547244579   -0.000045013    0.000039988
    0.532347674    1.109792757   37.547240572   -0.000352712    0.000316462
    0.549833547    1.109792757   37.547220790   -0.001799044    0.001612917
    0.567319419    1.109792757   37.547140473   -0.007341452    0.006613566
    0.584805291    1.109792757   37.546844823   -0.026676759    0.023953406
    0.602291163    1.109792757   37.545952541   -0.080266141    0.074634786
    0.619777035    1.109792757   37.543411359   -0.221757783    0.212290600
    0.637262907    1.109792757   37.536561842   -0.580091378    0.558069849
    0.654748779    1.109792757   37.520011021   -1.378824636    1.341176828
    0.672234651    1.109792757   37.482454387   -3.056748676    2.984569191
    0.689720523    1.109792757   37.402345345   -6.373462654    6.181187961
    0.707206395    1.109792757   37.242046556  -12.477967794   11.950568811
    0.724692267    1.109792757   36.939004620  -23.017836551   21.651629438
    0.742178140    1.109792757   36.397900312  -40.006481007   36.823505623
    0.759664012    1.109792757   35.490300711  -65.165910350   58.809823519
    0.777149884    1.109792757   34.067098842  -98.917520902   88.104628657
    0.794635756    1.109792757   31.990507557 -139.263679436  123.510059963
    0.812121628    1.109792757   29.186971790 -180.940486433  161.519292345
    0.829607500    1.109792757   25.698357523 -216.174521424  196.351347587
    0.847093372    1.109792757   21.711691173 -236.719291802  221.090902842
    0.864579244    1.109792757   17.537163891 -237.078753083  229.797686203
    0.882065116    1.109792757   13.540962368 -216.714416307  219.753226814
    0.899550988    1.109792757   10.049626574 -180.546367531  192.686863092
    0.917036860    1.109792757    7.268054685 -137.120963291  154.210948418
    0.934522733    1.109792757    5.242233605  -95.430971031  111.685335397
    0.952008605    1.109792757    3.882715054  -61.562478277   71.674107723
    0.969494477    1.109792757    3.033125139  -36.949414526   38.272121406
    0.986980349    1.109792757    2.549446388  -19.095252399   12.834956055
    1.004466221    1.109792757    2.345716402   -4.425043286   -5.228711387
    1.021952093    1.109792757    2.385101704    8.667416964  -17.331798218
    1.039437965    1.109792757    2.631154372   18.737709732  -24.704581483
    1.056923837    1.109792757    3.005036376   22.719165758  -27.817441098
    1.074409709    1.109792757    3.379618648   18.529738334  -26.268921597
    1.091895581    1.109792757    3.610478433    6.502279786  -19.320955177
    1.109381453    1.109792757    3.583447490  -10.339821534   -6.856800098
    1.126867326    1.109792757    3.252851762  -27.341295935    9.607254854
    1.144353198    1.109792757    2.659028160  -39.807259355   26.429109893
    1.161839070    1.109792757    1.917312661  -43.641453461   38.309135079
    1.179324942    1.109792757    1.206004083  -35.813651511   39.665059495
    1.196810814    1.109792757    0.750514279  -14.278514398   26.518006787
    1.214296686    1.109792757    0.799250055   21.855775053   -1.997689652
    1.231782558    1.109792757    1.593979322   70.349550056  -42.940945868
    1.249268430    1.109792757    3.303913946  125.336846748  -90.206706396
    1.266754302    1.109792757    5.968823591  177.971609929 -136.027786925
    1.284240174    1.109792757    9.468527347  219.591498745 -172.821657221
    1.301726047    1.109792757   13.553505369  244.169063051 -194.903843858
    1.319211919    1.109792757   17.901796605  249.773499349 -199.616913025
    1.336697791    1.109792757   22.189135257  237.516895941 -187.796221833
    1.354183663    1.109792757   26.130723024  210.916208305 -163.220160473
    1.371669535    1.109792757   29.515649099  174.860230630 -131.395836112
    1.389155407    1.109792757   32.228271872  134.803557105  -98.024786643
    1.406641279    1.109792757   34.246714498   96.366773288  -67.680593176
    1.424127151    1.109792757   35.638103701   63.577762141  -43.128362888
    1.441613023    1.109792757   36.522774023   38.559747352  -25.282019584
    1.459098895    1.109792757   37.039720308   21.413532265  -13.576351477
    1.476584767    1.109792757   37.316205162   10.851925538   -6.646427976
    1.494070640    1.109792757   37.451482746    4.965484087   -2.943264207
    1.511556512    1.109792757   37.511518523    2.026423840   -1.174736646
    1.529042384    1.109792757   37.535513618    0.720374778   -0.418538819
    1.546528256    1.109792757   37.543804056    0.228641531   -0.131135543
    1.564014128    1.109792757   37.546417925    0.058798265   -0.033824123
    1.581500000    1.109792757   37.547158202    0.006419399   -0.004393237

    0.077715000    1.127278951   37.547245137   -0.000000000   -0.000000000
    0.095200872    1.127278951   37.547245137   -0.000000000   -0.000000000
    0.112686744    1.127278951   37.547245137   -0.000000000   -0.000000000
    0.130172616    1.127278951   37.547245137   -0.000000000   -0.000000000
    0.147658488    1.127278951   37.547245137   -0.000000000   -0.000000000
    0.165144360    1.127278951   37.547245137   -0.000000000   -0.000000000
    0.182630233    1.127278951   37.547245137   -0.000000000   -0.000000000
    0.200116105    1.127278951   37.547245137   -0.000000000   -0.000000000
    0.217601977    1.127278951   37.547245137   -0.000000000   -0.000000000
    0.235087849    1.127278951   37.547245137   -0.000000000   -0.000000000
    0.252573721    1.127278951   37.547245137   -0.000000000   -0.000000000
    0.270059593    1.127278951   37.547245137   -0.000000000   -0.000000000
    0.287545465    1.127278951   37.547245137   -0.000000000   -0.000000000
    0.305031337    1.127278951   37.547245137   -0.000000000   -0.000000000
    0.322517209    1.127278951   37.547245137   -0.000000000   -0.000000000
    0.340003081    1.127278951   37.547245137   -0.000000000   -0.000000000
    0.357488953    1.127278951   37.547245137   -0.000000000   -0.000000000
    0.374974826    1.127278951   37.547245137   -0.000000000   -0.000000000
    0.392460698    1.127278951   37.547245137   -0.000000000   -0.000000000
    0.409946570    1.127278951   37.547245137   -0.000000000   -0.000000000
    0.427432442    1.127278951   37.547245137   -0.000000000   -0.000000000
    0.444918314    1.127278951   37.547245137   -0.000000000   -0.000000000
    0.462404186    1.127278951   37.547245137   -0.000000000   -0.000000000
    0.479890058    1.127278951   37.547245137   -0.000000000   -0.000000000
    0.497375930    1.127278951   37.547245137   -0.000000000   -0.000000000
    0.514861802    1.127278951   37.547245075   -0.000005185    0.000004729
    0.532347674    1.127278951   37.547244326   -0.000064206    0.000059878
    0.549833547    1.127278951   37.547239607   -0.000422043    0.000389716
    0.567319419    1.127278951   37.547217551   -0.002009555    0.001850256
    0.584805291    1.127278951   37.547125880   -0.008300508    0.007568889
    0.602291163    1.127278951   37.546832334   -0.026805224    0.025399485
    0.619777035    1.127278951   37.545933941   -0.079552540    0.077634852
    0.637262907    1.127278951   37.543286633   -0.227360559    0.220692445
    0.654748779    1.127278951   37.536419995   -0.584211027    0.568542317
    0.672234651    1.127278951   37.519649826   -1.399151468    1.355239360
    0.689720523    1.127278951   37.481087346   -3.153817417    3.009018258
    0.707206395    1.127278951   37.398142453   -6.652335617    6.241015648
    0.724692267    1.127278951   37.229852192  -13.174513283   12.148341915
    0.742178140    1.127278951   36.907881501  -24.514555423   22.225389461
    0.759664012    1.127278951   36.331457817  -42.590467808   38.194292558
    0.777149884    1.127278951   35.369823991  -68.744241389   61.535432468
    0.794635756    1.127278951   33.879255341 -102.816921483   92.666200397
[truncated: 175,359 more chars]
