# Supplementary material for: How well do force fields capture the strength of salt bridges in proteins?
Source: PeerJ. 2018 Jun 11;6:e4967. doi: 10.7717/peerj.4967 (PMC6001725; doi:10.7717/peerj.4967)
Supplement: Data S1 — Raw data including input files for simulations (Gromacs and PLUMED) and output from PLUMED (bias and free energy surfaces). [file peerj-06-4967-s003.bz2 › raw_data/ff15ipq/K39/HILLS]

#! FIELDS time d1 d2 sigma_d1 sigma_d2 height biasf
#! SET multivariate false
      4.000000189989805     0.2898199951825376     0.4438699096095718                   0.05                   0.05     0.6666666666666666                      4
       8.00000037997961     0.2850290692425949     0.4650747344062265                   0.05                   0.05     0.6270910572046301                      4
      12.00000056996942     0.3051427741485578     0.4573131464420566                   0.05                   0.05     0.5915423384572367                      4
      16.00000075995922     0.2734784904829872      0.451304767051166                   0.05                   0.05     0.5619540098665601                      4
      20.00000094994903     0.2846079512223466     0.4498251065077957                   0.05                   0.05     0.5263315518803016                      4
      24.00000113993883     0.2773780929127427     0.3958118962073813                   0.05                   0.05     0.5744276871195464                      4
      28.00000132992864      0.284738366656865     0.4955680108867986                   0.05                   0.05     0.5388417881540587                      4
      32.00000151991844     0.2974350795341865     0.4778837777474932                   0.05                   0.05     0.4853255634328164                      4
      36.00000170990825     0.2775299831202206     0.4652099961234224                   0.05                   0.05     0.4522977981314815                      4
      40.00000189989805      0.334168728328025     0.4188097392669501                   0.05                   0.05     0.5330917578577089                      4
      44.00000208988786     0.2943837158607771     0.4805961637606286                   0.05                   0.05     0.4372391617896713                      4
      48.00000227987766     0.2768640906374382     0.4798328861463301                   0.05                   0.05     0.4223359930353699                      4
      52.00000246986747     0.2727274096048203     0.4672473537006831                   0.05                   0.05     0.3973908281263648                      4
      56.00000265985727     0.2807533644790038     0.4759776683059762                   0.05                   0.05     0.3819022233170235                      4
      60.00000284984708     0.2783130523293261     0.4758237380160377                   0.05                   0.05      0.368798058918356                      4
      64.00000303983688     0.2642415130001092     0.4722398784914172                   0.05                   0.05     0.3700722263433758                      4
      68.00000322982669     0.4506925473658037     0.6343641264534254                   0.05                   0.05     0.6666666666666666                      4
      72.00000341981649     0.3107215195350784     0.5237882297990999                   0.05                   0.05     0.4848386820593048                      4
       76.0000036098063     0.3948427544926258     0.6047396942026556                   0.05                   0.05     0.6438019956284902                      4
       80.0000037997961     0.4044496577464772     0.6074468968826159                   0.05                   0.05     0.6006245383344038                      4
      84.00000398978591      0.399560106684399     0.6111122125740031                   0.05                   0.05     0.5664545735823296                      4
      88.00000417977571      0.366737036583949     0.5748635765912933                   0.05                   0.05     0.5664260416887186                      4
      92.00000436976552     0.4212966039096903     0.6175834933472886                   0.05                   0.05     0.5252522899888229                      4
      96.00000455975533     0.4474049641906126     0.6581249740963185                   0.05                   0.05     0.5643732018366866                      4
      100.0000047497451     0.3866551226266938     0.5961516565764923                   0.05                   0.05     0.4931337173721898                      4
      104.0000049397349     0.4670541081539146     0.6454011433567901                   0.05                   0.05     0.5405433245286675                      4
      108.0000051297247     0.4303721008942453     0.6480408011103618                   0.05                   0.05     0.4770483822758861                      4
      112.0000053197145      0.438390838525806     0.6504974776004175                   0.05                   0.05     0.4617711371426486                      4
      116.0000055097044     0.4537219587923943     0.6500680908290114                   0.05                   0.05     0.4555716647631517                      4
      120.0000056996942     0.4096115998551705     0.6037647237362939                   0.05                   0.05     0.4180762340781723                      4
       124.000005889684     0.5252956486413937     0.5553138793477532                   0.05                   0.05     0.6470094305991795                      4
      128.0000060796738     0.3881122056283109     0.5439796168646608                   0.05                   0.05     0.5209761940355875                      4
      132.0000062696636     0.2861841875259576     0.4768976377118426                   0.05                   0.05     0.3306155793914612                      4
      136.0000064596534     0.3109647393776566     0.4738101372143377                   0.05                   0.05     0.3411157609702316                      4
      140.0000066496432      0.433098558390732     0.4619420941604583                   0.05                   0.05      0.643575031104733                      4
       144.000006839633     0.4580366329097442     0.5668808093172418                   0.05                   0.05     0.5076289291744039                      4
      148.0000070296228     0.4597131780231521     0.5001663242506541                   0.05                   0.05     0.5923564601638858                      4
      152.0000072196126     0.4908102286719643     0.5791377485958193                   0.05                   0.05     0.5144788668712914                      4
      156.0000074096024     0.4389662056940242     0.4959085974382779                   0.05                   0.05     0.5466743810113781                      4
      160.0000075995922     0.4557280555343065     0.5695565583370867                   0.05                   0.05     0.4366728428644087                      4
       164.000007789582     0.2761188918123801     0.4473114892493206                   0.05                   0.05     0.3253434936433942                      4
      168.0000079795718     0.2977607154958296     0.4600449014884095                   0.05                   0.05     0.3020099949637252                      4
      172.0000081695616     0.2817410127604258     0.4664793497223376                   0.05                   0.05     0.2897278937680764                      4
      176.0000083595514     0.2881121295945654     0.4323825243907129                   0.05                   0.05      0.321520728412922                      4
      180.0000085495412      0.279376051330775     0.4519053372726894                   0.05                   0.05     0.2814163366118498                      4
       184.000008739531     0.2890518986944791     0.3946884025017114                   0.05                   0.05     0.4317301806884322                      4
      188.0000089295208     0.2833939794082377     0.3788612018230588                   0.05                   0.05     0.4750185228693838                      4
      192.0000091195107     0.2725704244166642     0.3916956209715621                   0.05                   0.05     0.4140961928225445                      4
      196.0000093095005     0.2805972997883907     0.4971834097490847                   0.05                   0.05     0.3071739832584006                      4
      200.0000094994903     0.4812438029070236     0.6832135013894118                   0.05                   0.05     0.5240566799679531                      4
      204.0000096894801      0.543981698438268     0.7312923972141346                   0.05                   0.05     0.6475592074582582                      4
      208.0000098794699     0.5353868953472828     0.7280038566400808                   0.05                   0.05     0.6001836564822752                      4
      212.0000100694597     0.5749632466628227     0.7657108976499977                   0.05                   0.05      0.616071136184231                      4
      216.0000102594495     0.5422186678649903     0.7387931533900922                   0.05                   0.05     0.5505178851923637                      4
      220.0000104494393     0.5231701126272891       0.72139412984819                   0.05                   0.05     0.5157628366348554                      4
      224.0000106394291     0.5784631205733776     0.7747358225052589                   0.05                   0.05     0.5601520638630131                      4
      228.0000108294189     0.5082721539776333     0.6874425671763238                   0.05                   0.05     0.4796956552340355                      4
      232.0000110194087     0.4575916732571138     0.6314896284513979                   0.05                   0.05     0.3694813901700299                      4
      236.0000112093985     0.4818481813909755     0.6614417966979866                   0.05                   0.05     0.4065496757579657                      4
      240.0000113993883     0.3356866290251223     0.5069310604149474                   0.05                   0.05     0.3900111076740264                      4
      244.0000115893781     0.5828611696769957     0.7582735546542333                   0.05                   0.05     0.5171974742095307                      4
      248.0000117793679     0.5739287557599957     0.7778172041446727                   0.05                   0.05     0.5021968297378114                      4
      252.0000119693577     0.5371264869095349     0.7436102380255213                   0.05                   0.05     0.4411090433562477                      4
      256.0000121593475     0.4672960350277353     0.6718823230446893                   0.05                   0.05     0.3860996605008233                      4
      260.0000123493373     0.4863803332045473     0.6910763318245657                   0.05                   0.05     0.4030025509643536                      4
      264.0000125393271      0.405153042418109     0.6222805394582783                   0.05                   0.05     0.3519306406451935                      4
      268.0000127293169      0.438100120854569     0.6492301521083969                   0.05                   0.05     0.3268078047341609                      4
      272.0000129193068      0.501223579326793     0.7130293294536094                   0.05                   0.05     0.4053564787582618                      4
      276.0000131092966     0.4752650953955707     0.6778703924486404                   0.05                   0.05     0.3481793971810592                      4
      280.0000132992864     0.4819134339959246      0.689808360281867                   0.05                   0.05     0.3522180516421998                      4
      284.0000134892762     0.4627298745865712     0.6769458600535725                   0.05                   0.05     0.3229828884020321                      4
       288.000013679266     0.4892121232738463     0.7000810175774929                   0.05                   0.05     0.3446012596304895                      4
      292.0000138692558      0.403111455663703     0.6041576996048015                   0.05                   0.05     0.3330971208146758                      4
      296.0000140592456     0.3045660149578283     0.5178702712704408                   0.05                   0.05     0.3533089019907277                      4
      300.0000142492354     0.3377132497748551     0.5469334385682121                   0.05                   0.05     0.4349135400717387                      4
      304.0000144392252     0.4186627737414494     0.5814808306510254                   0.05                   0.05      0.335536735312709                      4
       308.000014629215     0.3669746657070428     0.5246355233493081                   0.05                   0.05     0.4168141251506532                      4
      312.0000148192048     0.4289330961504217     0.5707095293776732                   0.05                   0.05     0.3425636736945026                      4
      316.0000150091946     0.5125972845445439      0.655635697064612                   0.05                   0.05      0.370844365743521                      4
      320.0000151991844     0.6098260179125462     0.7288853903862114                   0.05                   0.05     0.5229470798409235                      4
      324.0000153891742     0.5062004968220131     0.6237979496715083                   0.05                   0.05     0.3829515750164919                      4
       328.000015579164     0.5927021560874394     0.7310935937338341                   0.05                   0.05     0.4507935840831145                      4
      332.0000157691538     0.4156054821211977     0.6249737648219524                   0.05                   0.05     0.2800581185786037                      4
      336.0000159591436     0.5192890797314897     0.7056313898568118                   0.05                   0.05     0.3354842924783346                      4
      340.0000161491334     0.5043453694331903     0.6774243641383614                   0.05                   0.05     0.3043645659182214                      4
      344.0000163391232     0.5268869496172611     0.7384404233719895                   0.05                   0.05     0.3505746281775742                      4
      348.0000165291131     0.6041148692729517     0.6965853478625975                   0.05                   0.05     0.5003954082265123                      4
      352.0000167191029     0.5999048075141753     0.7174333262947578                   0.05                   0.05     0.4318810972015467                      4
      356.0000169090927      0.672516671743692     0.6859508113640925                   0.05                   0.05     0.6200756385248639                      4
      360.0000170990825     0.6883506090391782     0.7603590904210857                   0.05                   0.05     0.6205931580831993                      4
      364.0000172890723     0.6470802750527366     0.6853877700427847                   0.05                   0.05     0.5380271891488132                      4
      368.0000174790621      0.596280617021956     0.6652632547077342                   0.05                   0.05     0.4882175047948236                      4
      372.0000176690519     0.6701116567893372     0.7767995345020441                   0.05                   0.05     0.5666992060573309                      4
      376.0000178590417     0.5618497887596126      0.695528854963509                   0.05                   0.05     0.3465062030839408                      4
      380.0000180490315      0.638224699395148     0.7376714453661342                   0.05                   0.05     0.4414762184105817                      4
      384.0000182390213     0.6701757634261372       0.77309179590586                   0.05                   0.05     0.5155899126292135                      4
      388.0000184290111     0.7327077821030011     0.8580793259477212                   0.05                   0.05     0.6538149919350864                      4
      392.0000186190009     0.7405435919796322      0.872087658317488                   0.05                   0.05     0.6203771812584182                      4
      396.0000188089907     0.7253034168881007     0.7708108553686629                   0.05                   0.05     0.5702034888552329                      4
      400.0000189989805     0.7125897736532594     0.8447242441578859                   0.05                   0.05      0.562310225332296                      4
      404.0000191889703     0.5401405329527331     0.4807775448588284                   0.05                   0.05     0.6277345893876459                      4
      408.0000193789601     0.5045655430468913     0.4964508618494701                   0.05                   0.05     0.5398551003150958                      4
      412.0000195689499     0.4043868614468517     0.5039185143854369                   0.05                   0.05      0.447294856373337                      4
      416.0000197589397     0.4871804110905251      0.496754227593899                   0.05                   0.05     0.4891780966316345                      4
      420.0000199489295     0.4537497657171516     0.4364882740154529                   0.05                   0.05     0.5573782495645245                      4
      424.0000201389194     0.4075036907290332      0.289514528316662                   0.05                   0.05     0.6650968622112615                      4
      428.0000203289092     0.6837467187827897      0.467919769389077                   0.05                   0.05     0.6659641232798306                      4
       432.000020518899     0.7211676266625102     0.5174613371108482                   0.05                   0.05     0.6461870874651187                      4
      436.0000207088888     0.6171401198288742     0.4117017891059999                   0.05                   0.05     0.6503136384398823                      4
      440.0000208988786     0.6179512623942456     0.3977689700680031                   0.05                   0.05     0.6154848691816004                      4
      444.0000210888684     0.6519465322894937     0.4612202219597421                   0.05                   0.05     0.5870275968377504                      4
      448.0000212788582      0.704745802665855     0.4967663203747796                   0.05                   0.05     0.5791828500765517                      4
       452.000021468848     0.7147615872167655     0.5177346807185924                   0.05                   0.05     0.5642191426557073                      4
      456.0000216588378     0.8040018380670889      0.603980071049886                   0.05                   0.05     0.6615083960985487                      4
      460.0000218488276     0.8820146463067328      0.679873323050427                   0.05                   0.05     0.6625164507545974                      4
      464.0000220388174     0.8804743380253849     0.7016184891330346                   0.05                   0.05     0.6253098820820409                      4
      468.0000222288072     0.9242144044321329      0.742652771022031                   0.05                   0.05     0.6328765414048934                      4
       472.000022418797     0.9431369231142473     0.7405323945167234                   0.05                   0.05     0.6057583661726552                      4
      476.0000226087868      1.023819789245932     0.8261224663152764                   0.05                   0.05     0.6626649727769638                      4
      480.0000227987766     0.9563053013718152      0.757457700440028                   0.05                   0.05     0.5834679518751766                      4
      484.0000229887664      1.009305244878528     0.8144109434599384                   0.05                   0.05     0.6068512722004207                      4
      488.0000231787562     0.9617950466363528      0.790580060352481                   0.05                   0.05     0.5591600764989169                      4
       492.000023368746     0.9586969663051873     0.7992915684699369                   0.05                   0.05      0.536963438135134                      4
      496.0000235587358      1.003539382870571     0.8925636876134495                   0.05                   0.05     0.6302362340434837                      4
      500.0000237487257     0.9424926575465605     0.8214832734223363                   0.05                   0.05     0.5434874447676231                      4
      504.0000239387155      1.013980793651014      0.924568651727927                   0.05                   0.05      0.621520481777096                      4
      508.0000241287053     0.9698784936299218     0.9268237560301572                   0.05                   0.05     0.6033685126547994                      4
      512.0000243186951       1.03551901197376     0.9070672654686552                   0.05                   0.05     0.5682688811178077                      4
      516.0000245086849      1.047784822985119      0.921869029674783                   0.05                   0.05     0.5607120689255847                      4
      520.0000246986747      1.093093151608812     0.9812689773919832                   0.05                   0.05     0.6390834370815486                      4
      524.0000248886645      1.006052844083136     0.8739032909011822                   0.05                   0.05     0.4953980399174984                      4
      528.0000250786543     0.9731369337610559     0.7753994474033268                   0.05                   0.05     0.4799301852266345                      4
      532.0000252686441      1.090163163786193     0.9240340712963934                   0.05                   0.05     0.5736637316840957                      4
      536.0000254586339      1.040185862838296     0.9247328691307102                   0.05                   0.05     0.4839914550471254                      4
      540.0000256486237      1.042572427607828     0.8793107546727272                   0.05                   0.05     0.4688714938760096                      4
      544.0000258386135      1.048591488544548     0.8733973025584858                   0.05                   0.05     0.4603393098540529                      4
      548.0000260286033     0.9882094180889648     0.8267875521255821                   0.05                   0.05     0.4460565284831882                      4
      552.0000262185931      1.057859022035172     0.9145229397312934                   0.05                   0.05     0.4403016358467783                      4
      556.0000264085829      1.146668984225178     0.9861730917318359                   0.05                   0.05     0.6259880148816113                      4
      560.0000265985727        1.0875676421703     0.9146187013198654                   0.05                   0.05     0.4729674350392428                      4
      564.0000267885625      1.147321780121365     0.9924087415221805                   0.05                   0.05     0.5873627781334634                      4
      568.0000269785523      1.137075260945236     0.9919613323439225                   0.05                   0.05      0.544898363449871                      4
      572.0000271685421      1.054964829487295     0.9013273928407605                   0.05                   0.05     0.3955661325227058                      4
       576.000027358532     0.9842934559728509     0.8031459582014508                   0.05                   0.05     0.4294788800512839                      4
      580.0000275485218     0.8648809681667625     0.7322201507763307                   0.05                   0.05     0.5664070275750139                      4
      584.0000277385116     0.9486469373093953     0.8375430500691587                   0.05                   0.05     0.4612715437291566                      4
      588.0000279285014      1.004929184777451     0.9117359723355249                   0.05                   0.05     0.3986880047655512                      4
      592.0000281184912     0.8824837651910615     0.7739817308390037                   0.05                   0.05     0.5313774075274319                      4
       596.000028308481     0.7714276231652888     0.6858638700237057                   0.05                   0.05     0.6258766912420352                      4
      600.0000284984708     0.7646754120868067      0.718405642096789                   0.05                   0.05     0.5816504210699496                      4
      604.0000286884606     0.8123042485717893     0.7903731404234766                   0.05                   0.05     0.6005928188033571                      4
      608.0000288784504     0.9996974420795506      1.017656837271306                   0.05                   0.05     0.6255881633388001                      4
      612.0000290684402      1.019046594096808      0.927104190666163                   0.05                   0.05     0.3826318739542037                      4
        616.00002925843      1.051277594833629     0.9731154773127046                   0.05                   0.05     0.4596088593083602                      4
      620.0000294484198      1.039328520738479     0.9456847095959549                   0.05                   0.05     0.3782303814947757                      4
      624.0000296384096     0.9775228255761793     0.9570462888693433                   0.05                   0.05     0.4812020316851929                      4
      628.0000298283994      1.111710807073506      0.979145301311143                   0.05                   0.05     0.4699397940974004                      4
      632.0000300183892      1.036875875131259      1.007253639885516                   0.05                   0.05     0.5054671078068018                      4
       636.000030208379      1.153261568899808       1.08979485268119                   0.05                   0.05     0.6461665771607359                      4
      640.0000303983688      1.155665235103765      1.088803818747977                   0.05                   0.05     0.6051209350043392                      4
      644.0000305883586      1.130270826534811      1.071089672960609                   0.05                   0.05     0.5582248033078049                      4
      648.0000307783484      1.213154337748519      1.154716298894524                   0.05                   0.05     0.6465727493999819                      4
      652.0000309683383      1.130411859695202      1.010271736397133                   0.05                   0.05      0.471766860913766                      4
      656.0000311583281      1.272939139239889      1.096591901134441                   0.05                   0.05     0.6499068637813845                      4
      660.0000313483179      1.229427501968143      1.032007570077645                   0.05                   0.05     0.6108098467720551                      4
      664.0000315383077      1.159052533649239     0.9521572625552834                   0.05                   0.05     0.5099423699534817                      4
      668.0000317282975      1.111277503351594     0.9163754443762218                   0.05                   0.05     0.4370116611791737                      4
      672.0000319182873      1.184329131249926      1.001369289252642                   0.05                   0.05     0.5001813010720474                      4
      676.0000321082771      1.204916858183108     0.9957788769385227                   0.05                   0.05      0.518506437845489                      4
      680.0000322982669      1.207172911869983       0.99624479379409                   0.05                   0.05     0.4963819176646834                      4
      684.0000324882567      1.186429410519159     0.9914792344402329                   0.05                   0.05     0.4382176777384733                      4
      688.0000326782465      1.137556575010309     0.9872149659005579                   0.05                   0.05     0.3823427085424551                      4
      692.0000328682363     0.8923684540675769       1.04295869726946                   0.05                   0.05     0.6596868710650869                      4
      696.0000330582261     0.9357071148981538     0.9491714727011077                   0.05                   0.05     0.5489521851648173                      4
      700.0000332482159      0.813234328472445     0.9520858941110356                   0.05                   0.05     0.6552785862928502                      4
      704.0000334382057     0.9188959242132761        1.0302950339535                   0.05                   0.05     0.5980553438189042                      4
      708.0000336281955     0.8578895353615673       1.00855645941443                   0.05                   0.05      0.601213920841339                      4
      712.0000338181853     0.8058273479385427     0.9071953298313806                   0.05                   0.05     0.6060984416106854                      4
      716.0000340081751     0.9094357284169748     0.9733158288707446                   0.05                   0.05     0.5426434730387109                      4
      720.0000341981649      0.893812413637638     0.9818454020398643                   0.05                   0.05     0.5230798625602147                      4
      724.0000343881547     0.8479812023504851     0.9788542011501021                   0.05                   0.05     0.5359587991793582                      4
      728.0000345781446     0.7991913640301451     0.9325247805522032                   0.05                   0.05     0.5548233848307378                      4
      732.0000347681344     0.8415458633321822      0.923304173431399                   0.05                   0.05     0.5293508343563971                      4
      736.0000349581242     0.8659154909126313     0.9743297929908366                   0.05                   0.05     0.4734487869031996                      4
       740.000035148114     0.8368711380385003     0.9376659452541577                   0.05                   0.05     0.4747099720770494                      4
      744.0000353381038     0.8587414878728579      1.016049159182838                   0.05                   0.05     0.4818699720671898                      4
      748.0000355280936     0.8417848173038817     0.8525036825001547                   0.05                   0.05     0.5685300617225534                      4
      752.0000357180834     0.8188763047590432     0.9645842282556186                   0.05                   0.05      0.453575000352176                      4
      756.0000359080732     0.7717910382684036     0.9363973945386276                   0.05                   0.05     0.5058983394181094                      4
       760.000036098063     0.8629602527143033     0.9969212721682448                   0.05                   0.05     0.4198318387422093                      4
      764.0000362880528     0.7976437777611611     0.9505093857545294                   0.05                   0.05     0.4364465906752165                      4
      768.0000364780426     0.7493390466064149     0.8965680201106124                   0.05                   0.05     0.4985259056677992                      4
      772.0000366680324     0.6837313061298832      0.824412454397406                   0.05                   0.05     0.5169583391160948                      4
      776.0000368580222     0.7312919265858948     0.8907124637178839                   0.05                   0.05     0.4899405279816409                      4
       780.000037048012     0.7278346867809222     0.8637754956684469                   0.05                   0.05     0.4638372026495872                      4
      784.0000372380018     0.7179135605404876     0.8563471644010092                   0.05                   0.05     0.4492544986485515                      4
      788.0000374279916     0.6800152418599521     0.7932897117426624                   0.05                   0.05     0.4494154029165312                      4
      792.0000376179814     0.6875920919480953     0.8099569194969324                   0.05                   0.05     0.4333431478818354                      4
      796.0000378079712     0.5884795019888878     0.7120694762082554                   0.05                   0.05     0.3404560599196618                      4
       800.000037997961     0.6232135579222003     0.7419067269651911                   0.05                   0.05     0.3621165518291901                      4
      804.0000381879508     0.5273474751740022     0.6524264862409542                   0.05                   0.05     0.3455288286034376                      4
      808.0000383779407     0.5650782380497287     0.7064600721757887                   0.05                   0.05     0.3015791236639953                      4
      812.0000385679305     0.6960643509382586     0.8406355050798079                   0.05                   0.05     0.4213775536279021                      4
      816.0000387579203     0.6585929743480278     0.8181989114823326                   0.05                   0.05     0.4311251392737515                      4
      820.0000389479101     0.6433885335111363     0.7994457420125594                   0.05                   0.05     0.4027022796041354                      4
      824.0000391378999     0.5672618745086494     0.6715520948916326                   0.05                   0.05     0.3588116283961359                      4
      828.0000393278897     0.5793380157437454     0.5643572439700173                   0.05                   0.05     0.5901058061270084                      4
      832.0000395178795     0.6126599853659774      0.609413455495102                   0.05                   0.05     0.5629149996235333                      4
      836.0000397078693     0.5815665850091912     0.5446391449842105                   0.05                   0.05     0.5512717502362363                      4
      840.0000398978591     0.5862811960595117     0.5535384259966785                   0.05                   0.05     0.5232117671743606                      4
      844.0000400878489     0.6400519239382531      0.557198899753699                   0.05                   0.05     0.5506474021916834                      4
      848.0000402778387     0.5921135322945473     0.5657974556501454                   0.05                   0.05     0.4821321578485689                      4
      852.0000404678285      0.589675906905763     0.5425891951636367                   0.05                   0.05     0.4667929469805429                      4
      856.0000406578183     0.6054743099927211     0.5596729027105707                   0.05                   0.05     0.4509452011163709                      4
      860.0000408478081     0.6322262659575928     0.6123985921757572                   0.05                   0.05     0.4877539280475767                      4
      864.0000410377979      0.610190493351901     0.5576786831170487                   0.05                   0.05     0.4249482300804655                      4
      868.0000412277877     0.6807268876305661      0.689962697210764                   0.05                   0.05     0.4772867284697971                      4
      872.0000414177775      0.724820747011221     0.7022209954130819                   0.05                   0.05     0.5041098694128687                      4
      876.0000416077673     0.6724320143432636      0.639811174966575                   0.05                   0.05      0.501430221768447                      4
      880.0000417977571     0.5596048303724197     0.5617270563892923                   0.05                   0.05     0.4017290281761837                      4
       884.000041987747     0.6099182429914997     0.5720393058466072                   0.05                   0.05     0.3926503160688482                      4
      888.0000421777368     0.5809387189487059     0.5670622411888535                   0.05                   0.05     0.3671750360668035                      4
      892.0000423677266     0.5238384176132976     0.5324624929247396                   0.05                   0.05     0.4079480002779763                      4
      896.0000425577164     0.6363784491779791     0.6116258879516817                   0.05                   0.05     0.4205226447924785                      4
      900.0000427477062     0.6050574136091168     0.5903273574290998                   0.05                   0.05     0.3562778298367942                      4
       904.000042937696     0.5763639579974942      0.528095608128075                   0.05                   0.05     0.3746422118202165                      4
      908.0000431276858     0.6440885411050475     0.5443050257845313                   0.05                   0.05     0.4067790663002491                      4
      912.0000433176756     0.7224823497585338     0.5740461204336057                   0.05                   0.05     0.5518892583405473                      4
      916.0000435076654     0.6923252096933904     0.5512024593111357                   0.05                   0.05     0.4653086846310031                      4
      920.0000436976552     0.6711851721916665     0.5230491638127985                   0.05                   0.05     0.4254106607081932                      4
       924.000043887645     0.6440586811027376     0.5004054318885081                   0.05                   0.05      0.422662058564115                      4
      928.0000440776348      0.668771620614383     0.5170743336377682                   0.05                   0.05     0.3964189044521196                      4
      932.0000442676246     0.6838645952382829     0.5142234014238163                   0.05                   0.05     0.3970060482219802                      4
      936.0000444576144     0.7084605101330145     0.5180407016459705                   0.05                   0.05     0.4147066923330491                      4
      940.0000446476042      0.600074240981421     0.4450643858135765                   0.05                   0.05     0.5119572403812835                      4
       944.000044837594     0.6230744857411046     0.4824927682296823                   0.05                   0.05     0.4067711247519326                      4
      948.0000450275838     0.6904387148580613     0.5172134439307743                   0.05                   0.05     0.3662678620166169                      4
      952.0000452175736     0.7133691162772882     0.5389934317556332                   0.05                   0.05     0.3975284111930962                      4
      956.0000454075634     0.7807080923443231     0.6091452143885888                   0.05                   0.05     0.5697502268073317                      4
      960.0000455975533     0.6467462887182406     0.4791847800064586                   0.05                   0.05     0.3786086946819678                      4
      964.0000457875431      0.650865567461165     0.5107923631950462                   0.05                   0.05     0.3179952974737305                      4
      968.0000459775329     0.6548283793090405     0.4850709830413958                   0.05                   0.05     0.3425449354218857                      4
      972.0000461675227     0.5833907786194052     0.4224168562307298                   0.05                   0.05     0.5137573543137434                      4
      976.0000463575125     0.6826919184177288     0.4946965977166283                   0.05                   0.05     0.3274764874569023                      4
      980.0000465475023     0.7419203680254549     0.5339576860524524                   0.05                   0.05     0.4313932155309141                      4
      984.0000467374921     0.7548147326565625     0.5544742862148736                   0.05                   0.05     0.4599163217596212                      4
      988.0000469274819     0.7508346835648514     0.5985213346356276                   0.05                   0.05     0.4821578646738889                      4
      992.0000471174717     0.6699882419178118     0.4963473162124339                   0.05                   0.05     0.3000400125999093                      4
      996.0000473074615     0.7102807475463836     0.5225853094111383                   0.05                   0.05     0.3147157183952778                      4
      1000.000047497451      0.634134813970039     0.4682991063780898                   0.05                   0.05     0.3473901881386332                      4
      1004.000047687441     0.6154959177618869     0.4742947853724748                   0.05                   0.05     0.3442426879505077                      4
      1008.000047877431     0.6063300408418855     0.4601116571081514                   0.05                   0.05     0.3690729362020498                      4
      1012.000048067421     0.5747544475147925     0.4219546082896825                   0.05                   0.05     0.4747649744872566                      4
      1016.000048257411     0.6423819231898518     0.4936483543483983                   0.05                   0.05     0.2718626981082165                      4
        1020.0000484474     0.6159062715587057     0.4894219290162338                   0.05                   0.05     0.2885024908072888                      4
       1024.00004863739     0.5631107982652994     0.4176496099826695                   0.05                   0.05     0.4760544837209032                      4
       1028.00004882738     0.8015010384602588     0.6567157428447615                   0.05                   0.05     0.5340766794697853                      4
       1032.00004901737     0.8178846500515213     0.6467838841332944                   0.05                   0.05     0.5187783449431225                      4
       1036.00004920736     0.8070511319324301     0.6601635107564658                   0.05                   0.05     0.4850212532384631                      4
      1040.000049397349     0.7798319405538702     0.6194427811478689                   0.05                   0.05      0.455440897131666                      4
      1044.000049587339     0.7947144470306603     0.6107327076408769                   0.05                   0.05     0.4477188892505438                      4
      1048.000049777329     0.7838251501460367     0.6297643931806157                   0.05                   0.05     0.4179018332357277                      4
      1052.000049967319      0.779158487869281     0.6082271262213673                   0.05                   0.05     0.4023722211966512                      4
      1056.000050157309     0.6402336730343362     0.4724459090592786                   0.05                   0.05     0.2840368726006353                      4
      1060.000050347298     0.6807526923849208     0.5276736204248824                   0.05                   0.05     0.2568806972510505                      4
      1064.000050537288     0.6485128057697692     0.4993896438362148                   0.05                   0.05     0.2407354603295678                      4
      1068.000050727278     0.6589813728106321     0.4773490225278371                   0.05                   0.05     0.2619326070869624                      4
      1072.000050917268     0.5626300204989572     0.4681404057174912                   0.05                   0.05     0.3751288780833629                      4
      1076.000051107258     0.6016955550904217     0.4444728485625652                   0.05                   0.05     0.3310876202568498                      4
      1080.000051297247     0.7902358043370472     0.6684401701349112                   0.05                   0.05     0.4155024149110952                      4
      1084.000051487237     0.7388176146260395     0.6486504355068995                   0.05                   0.05      0.413756953967792                      4
      1088.000051677227     0.8002923423991632     0.7038556923521774                   0.05                   0.05     0.4461509080606206                      4
      1092.000051867217     0.8348736196386816     0.7137762760582967                   0.05                   0.05     0.4570220596432294                      4
      1096.000052057207     0.5883177226241634     0.5808743562554317                   0.05                   0.05     0.2973622419178902                      4
      1100.000052247196     0.5543087067435084     0.5714003090576654                   0.05                   0.05     0.3162650743178719                      4
      1104.000052437186     0.7488133998126353     0.6967822461936561                   0.05                   0.05     0.4124152320677134                      4
      1108.000052627176     0.7133696031003783      0.738243145289714                   0.05                   0.05     0.4051348943791755                      4
      1112.000052817166     0.6331066477598675     0.6732753407083368                   0.05                   0.05     0.3644159641426324                      4
      1116.000053007156     0.7745529046568266     0.6930090600812054                   0.05                   0.05     0.3780258487573143                      4
      1120.000053197145      0.731008087076683     0.6961456214287672                   0.05                   0.05     0.3794356566240972                      4
      1124.000053387135     0.6580235232103588     0.7028984507687198                   0.05                   0.05     0.3485179834350363                      4
      1128.000053577125     0.6562511501286585     0.6708863649890509                   0.05                   0.05     0.3574906731094197                      4
      1132.000053767115     0.7073204169697938     0.7218212232191261                   0.05                   0.05     0.3559487447734905                      4
      1136.000053957105     0.6136257552879346     0.6244750126201937                   0.05                   0.05     0.3295394072503586                      4
      1140.000054147094     0.6566598437492521     0.6845025518336137                   0.05                   0.05     0.3266010105208564                      4
      1144.000054337084     0.7115518603253722     0.6228044037026397                   0.05                   0.05     0.3730624040389388                      4
      1148.000054527074     0.6018984334167971     0.5896036278188483                   0.05                   0.05     0.2767118707914466                      4
      1152.000054717064     0.6237841632163325     0.6194015878983657                   0.05                   0.05     0.3054591885888526                      4
      1156.000054907054     0.7590500889888273     0.6048710304070989                   0.05                   0.05     0.3477127918224459                      4
      1160.000055097044     0.7189144535574533     0.5101441102904594                   0.05                   0.05     0.3002814609015985                      4
      1164.000055287033     0.6812479172265731     0.4857097370922586                   0.05                   0.05     0.2520771842915503                      4
      1168.000055477023     0.7284895945399249     0.5215774535614707                   0.05                   0.05     0.3034100673045506                      4
      1172.000055667013     0.6290770314551765     0.4412567968520089                   0.05                   0.05     0.3099464229615593                      4
      1176.000055857003     0.5947479788928441     0.4032859245123364                   0.05                   0.05     0.4141127630562332                      4
      1180.000056046993     0.5888405595785183     0.3933318137250086                   0.05                   0.05     0.4311268033110731                      4
      1184.000056236982     0.6142485374127552     0.4232179128073048                   0.05                   0.05     0.3250851662067712                      4
      1188.000056426972     0.6461002044634711     0.4544925512408957                   0.05                   0.05      0.260461720427927                      4
      1192.000056616962       0.61485719388506     0.4423123385077263                   0.05                   0.05     0.2722994784537937                      4
      1196.000056806952     0.6151049325704295     0.4573642272522942                   0.05                   0.05     0.2450799272446207                      4
      1200.000056996942     0.6001767509765386     0.4348219563310179                   0.05                   0.05     0.2812711918370086                      4
      1204.000057186931     0.6370273978604172     0.4437297822072946                   0.05                   0.05     0.2525399284055316                      4
      1208.000057376921     0.5926815036467888     0.4107411927639635                   0.05                   0.05     0.3249759091080732                      4
      1212.000057566911     0.5939430012697646     0.4010066439615466                   0.05                   0.05     0.3392244651559452                      4
      1216.000057756901      0.613415262413293      0.443989214349493                   0.05                   0.05     0.2334571782902622                      4
      1220.000057946891     0.5692706397238664     0.3817330232343962                   0.05                   0.05     0.4213997707097498                      4
       1224.00005813688     0.5199225250691353     0.4994756008272495                   0.05                   0.05     0.3745581529189672                      4
       1228.00005832687     0.5806643899142274      0.470239406138068                   0.05                   0.05     0.2530235259451711                      4
       1232.00005851686     0.5313201094313507     0.4861239926505564                   0.05                   0.05     0.3476536399944335                      4
       1236.00005870685     0.5154350955664416     0.4638549386220971                   0.05                   0.05     0.3869333068967341                      4
       1240.00005889684     0.4902280748323999     0.3997353034325657                   0.05                   0.05     0.5419206197268875                      4
      1244.000059086829     0.5087680538631839     0.4519245964946964                   0.05                   0.05      0.389552919190127                      4
      1248.000059276819      0.572044712892947     0.4969497982663247                   0.05                   0.05     0.2469550182968498                      4
      1252.000059466809     0.5653250717227595     0.4725984046018009                   0.05                   0.05     0.2527699682365333                      4
      1256.000059656799     0.4992130486548928     0.4141919801182927                   0.05                   0.05     0.4529025404338992                      4
      1260.000059846789     0.4931512117548308     0.4308507314898353                   0.05                   0.05     0.4112347031498756                      4
      1264.000060036778     0.5158575659585599     0.4340778576496029                   0.05                   0.05     0.3521224885612123                      4
      1268.000060226768     0.5085184363090594     0.4975514207461137                   0.05                   0.05     0.3182030214476014                      4
      1272.000060416758     0.5021343843606628     0.4646520919229389                   0.05                   0.05     0.3238455378529169                      4
      1276.000060606748     0.4451054348637086     0.4282014722407076                   0.05                   0.05     0.4595673855156253                      4
      1280.000060796738     0.5600187544816818      0.530651677480115                   0.05                   0.05     0.2485167998680815                      4
      1284.000060986727     0.6062913219390644     0.5141342370922192                   0.05                   0.05     0.1966081393301099                      4
      1288.000061176717      0.615534733498493     0.4406389741928844                   0.05                   0.05     0.2105628005353987                      4
      1292.000061366707     0.6064311633499094     0.4446876685390433                   0.05                   0.05     0.2010441488578062                      4
      1296.000061556697     0.6150632321579083     0.4515498601155493                   0.05                   0.05     0.1903770896130747                      4
      1300.000061746687     0.6459712112673679     0.4552092102891817                   0.05                   0.05     0.2028143417110911                      4
      1304.000061936677     0.5544979030854935     0.4304807597298373                   0.05                   0.05     0.2596559137751695                      4
      1308.000062126666     0.4854543387081359     0.3551663768265355                   0.05                   0.05     0.5578842231710548                      4
      1312.000062316656     0.5276495183901759     0.3551898946234303                   0.05                   0.05     0.4950391174012657                      4
      1316.000062506646     0.4514555250708697     0.2912350164504673                   0.05                   0.05      0.614478797406764                      4
      1320.000062696636     0.5503287259264142     0.3906374893571283                   0.05                   0.05     0.3356176395304532                      4
      1324.000062886626     0.5047435408605502      0.415609698785851                   0.05                   0.05     0.3397738800406121                      4
      1328.000063076615     0.5214096430481782     0.4296109096353758                   0.05                   0.05     0.2840731312815407                      4
      1332.000063266605     0.5136005212587184     0.4622605716448515                   0.05                   0.05     0.2681549054651525                      4
      1336.000063456595     0.4623345338935722     0.3604294860191883                   0.05                   0.05     0.5003817087260014                      4
      1340.000063646585     0.3290477625312516     0.2782946921475768                   0.05                   0.05     0.6441833484249919                      4
      1344.000063836575     0.5001595616916998     0.4403252939055736                   0.05                   0.05     0.2870436830803383                      4
      1348.000064026564     0.4868107829220044     0.3362097887317457                   0.05                   0.05     0.4970090571758533                      4
      1352.000064216554      0.397006754918164     0.2875167263443482                   0.05                   0.05     0.5745065059947648                      4
      1356.000064406544     0.3159003867501198      0.276408771510584                   0.05                   0.05     0.6003511597707238                      4
      1360.000064596534     0.3478684864127679      0.279636238935578                   0.05                   0.05     0.5486055565901478                      4
      1364.000064786524     0.4090452774127908     0.2937141358944528                   0.05                   0.05     0.5157217770888787                      4
      1368.000064976513     0.3009302927184841      0.274877701909755                   0.05                   0.05     0.5548895228760187                      4
      1372.000065166503     0.2771456215949092      0.311333483936672                   0.05                   0.05     0.5479911524006578                      4
      1376.000065356493     0.2839917353075104     0.2939044933021355                   0.05                   0.05     0.5153974985834161                      4
      1380.000065546483     0.2774812167392698     0.2911821533247359                   0.05                   0.05     0.4994929399248874                      4
      1384.000065736473     0.3527903721542718     0.3097574723074349                   0.05                   0.05     0.4717572084595264                      4
      1388.000065926462     0.4535066465639552     0.4186366415064524                   0.05                   0.05     0.3869482512934431                      4
      1392.000066116452     0.4914571039768658     0.5319776979665248                   0.05                   0.05     0.3173348665777767                      4
      1396.000066306442     0.4897727244532371     0.4800429750592459                   0.05                   0.05     0.2788179832840817                      4
      1400.000066496432     0.3468834591970493     0.2866456165169838                   0.05                   0.05     0.4400116012850132                      4
      1404.000066686422     0.3761777903741845       0.31020227834305                   0.05                   0.05     0.4468524889184669                      4
      1408.000066876411     0.3563138419078167     0.2781639893253948                   0.05                   0.05     0.4160218284661599                      4
      1412.000067066401      0.375678106267964     0.2670441303387165                   0.05                   0.05     0.4264087616371988                      4
      1416.000067256391     0.3294716654752317     0.2823082634738713                   0.05                   0.05     0.3838040983203269                      4
      1420.000067446381     0.3154424703882334     0.2929045078840816                   0.05                   0.05     0.3770435709280703                      4
      1424.000067636371     0.2999941675458963      0.319779342345675                   0.05                   0.05     0.3956361622136197                      4
       1428.00006782636     0.2934875869248874     0.3354374194999036                   0.05                   0.05     0.3998836095003717                      4
       1432.00006801635     0.2847720995926336     0.3310811022378881                   0.05                   0.05     0.3924171005102013                      4
       1436.00006820634     0.3068295354295443       0.32434512115282                   0.05                   0.05     0.3516897495385273                      4
       1440.00006839633     0.2980047589904915     0.3712122667959005                   0.05                   0.05     0.3640887694306096                      4
       1444.00006858632     0.2923130906200733      0.263750606653629                   0.05                   0.05     0.3956676028643402                      4
      1448.000068776309     0.2948898406522775     0.2933999934489006                   0.05                   0.05     0.3311379008551573                      4
      1452.000068966299     0.3237301416972372     0.3559010859100604                   0.05                   0.05     0.3611075827958462                      4
      1456.000069156289     0.4387815125949822     0.4726524607918293                   0.05                   0.05     0.3605562395089158                      4
      1460.000069346279     0.4366706965405051     0.4398982607343489                   0.05                   0.05     0.3730186655118962                      4
      1464.000069536269     0.3955453411900723     0.3238449710695954                   0.05                   0.05     0.4069342316100704                      4
      1468.000069726259     0.4471294273592403      0.444317242119075                   0.05                   0.05     0.3324562690743481                      4
      1472.000069916248     0.4941009637954901     0.4996090374346633                   0.05                   0.05     0.2654686190821287                      4
      1476.000070106238     0.5204602977157221      0.569973631768193                   0.05                   0.05     0.3015228165570617                      4
      1480.000070296228     0.4844366768748377      0.609321485224797                   0.05                   0.05     0.2796687326029469                      4
      1484.000070486218     0.4835873321440555     0.5527657660713428                   0.05                   0.05     0.2970269065232991                      4
      1488.000070676208     0.5283533078719627     0.6308276688605422                   0.05                   0.05     0.2986872468591461                      4
      1492.000070866197      0.536178405533236      0.743791885509518                   0.05                   0.05     0.2990731403225446                      4
      1496.000071056187     0.5078090984040681      0.562083749179983                   0.05                   0.05     0.2796972845994238                      4
      1500.000071246177      0.622593029079737     0.6391962457005728                   0.05                   0.05     0.3028636818390935                      4
      1504.000071436167     0.6606094430727125     0.6140234479552276                   0.05                   0.05     0.3110807062629743                      4
      1508.000071626157     0.5442849774283868     0.5733071270735676                   0.05                   0.05      0.257154371334851                      4
      1512.000071816146     0.6853561585810196     0.6071191223089969                   0.05                   0.05     0.3198730409685023                      4
      1516.000072006136     0.6410855151890018       0.61799998524717                   0.05                   0.05     0.2788063940345711                      4
      1520.000072196126     0.6150671501551801      0.663853100817367                   0.05                   0.05     0.2812169443462788                      4
      1524.000072386116     0.6900594439364528     0.7003895080107133                   0.05                   0.05     0.3135744762193652                      4
      1528.000072576106     0.7747619069085941     0.8011463357986851                   0.05                   0.05      0.477018798954153                      4
      1532.000072766095     0.6434690459312484     0.6238629348010309                   0.05                   0.05     0.2700746230756284                      4
      1536.000072956085     0.7556593421038075     0.6643786600114052                   0.05                   0.05     0.3155439658750975                      4
      1540.000073146075     0.6980749993379356     0.6596158558152629                   0.05                   0.05     0.3042875003403647                      4
      1544.000073336065     0.7518976408087376      0.808076160903494                   0.05                   0.05     0.4140265941867577                      4
      1548.000073526055     0.7876279124899861     0.8658925805171035                   0.05                   0.05     0.4291132714685358                      4
      1552.000073716044     0.8762853001277362     0.8875079707673325                   0.05                   0.05     0.5018209624873545                      4
      1556.000073906034     0.8551346554396925     0.9488129579090864                   0.05                   0.05     0.3804005788879064                      4
      1560.000074096024     0.8537400751094257        0.8931253660019                   0.05                   0.05     0.4368518098801557                      4
      1564.000074286014     0.8230752906865421     0.8587030014174356                   0.05                   0.05     0.4416579764829913                      4
      1568.000074476004      0.758814023188261     0.7870373866884172                   0.05                   0.05     0.4028150046378099                      4
      1572.000074665993     0.8277213333785116     0.8866958757955771                   0.05                   0.05     0.3886354114818232                      4
      1576.000074855983     0.9578278590498966     0.9981422029859552                   0.05                   0.05     0.4693094606042166                      4
      1580.000075045973      0.872568787636411     0.9594539787046936                   0.05                   0.05     0.3603040390414316                      4
      1584.000075235963      0.865780086817827     0.8847173035510805                   0.05                   0.05     0.4142873587638183                      4
      1588.000075425953     0.7890801891478627      0.820633078276828                   0.05                   0.05     0.4092968744198571                      4
      1592.000075615942     0.9199449726994915     0.8801156589389423                   0.05                   0.05     0.4486075432432666                      4
      1596.000075805932     0.7912392000201608     0.7942008705270913                   0.05                   0.05      0.413420004659078                      4
      1600.000075995922     0.8607243691683154     0.8100941531939049                   0.05                   0.05     0.4580857407471649                      4
      1604.000076185912     0.9616177129483413      0.852687887895199                   0.05                   0.05     0.3891903029378097                      4
      1608.000076375902     0.8806402673606025     0.8462992626956779                   0.05                   0.05     0.4220937894468176                      4
      1612.000076565892     0.8804616226612996      0.899702061864106                   0.05                   0.05      0.370264450509807                      4
      1616.000076755881     0.7351736928407737     0.7784563541258369                   0.05                   0.05     0.3419754575132994                      4
      1620.000076945871     0.7153413150450199     0.7526498795099054                   0.05                   0.05     0.3151978859608212                      4
      1624.000077135861     0.6945278274825557     0.7172014907965992                   0.05                   0.05      0.287727267541298                      4
      1628.000077325851     0.9148852021098866     0.7842469753490781                   0.05                   0.05      0.407294200703463                      4
      1632.000077515841      1.058458327575087     0.8694986478371256                   0.05                   0.05     0.3789772205736346                      4
       1636.00007770583     0.8406813587700435     0.7404936185865811                   0.05                   0.05     0.4205189866295356                      4
       1640.00007789582     0.8648962531857695     0.8415043659005539                   0.05                   0.05     0.3863824551771731                      4
       1644.00007808581     0.8021308863056124     0.7933438247403725                   0.05                   0.05     0.3777273459186262                      4
        1648.0000782758     0.7689508462448241      0.812816604676703                   0.05                   0.05     0.3330924509541807                      4
       1652.00007846579     0.7197242104773167     0.7147150073786963                   0.05                   0.05     0.2882646112660243                      4
      1656.000078655779     0.6797121114693313     0.6964981112486822                   0.05                   0.05     0.2664877014997243                      4
      1660.000078845769     0.7229545154936824     0.7206749041314783                   0.05                   0.05     0.2780531332418223                      4
      1664.000079035759     0.7140745481766784     0.6597363434913378                   0.05                   0.05     0.2802124421288807                      4
      1668.000079225749     0.8165248049113164      0.816982080480567                   0.05                   0.05     0.3537867289103204                      4
      1672.000079415739     0.6871903030532924     0.6154619376485486                   0.05                   0.05     0.2831579283455921                      4
      1676.000079605728     0.6326132842984306     0.5633120879487967                   0.05                   0.05     0.2065083832560947                      4
      1680.000079795718     0.6038368139696041      0.535688001704231                   0.05                   0.05      0.185711166005096                      4
      1684.000079985708     0.6293217074945731     0.5375101643754682                   0.05                   0.05     0.1808104744136079                      4
      1688.000080175698     0.6895208707528491     0.6772241143636101                   0.05                   0.05     0.2528348452786095                      4
      1692.000080365688     0.6763966184320008     0.7360622922389404                   0.05                   0.05     0.2596175141400494                      4
      1696.000080555677     0.7083908027467741     0.7845910105825961                   0.05                   0.05     0.2853449673550173                      4
      1700.000080745667     0.7266870504924682     0.7594902452932379                   0.05                   0.05     0.2725302449230378                      4
      1704.000080935657      0.759368365598355     0.8435414468298552                   0.05                   0.05     0.3086963930557518                      4
      1708.000081125647     0.7059472347423271     0.5791456657425348                   0.05                   0.05     0.2709378913013132                      4
      1712.000081315637     0.7595460881000485     0.6572700819071555                   0.05                   0.05     0.2744636277849292                      4
      1716.000081505626     0.7201247897814954      0.559519465859327                   0.05                   0.05     0.2663208521752578                      4
      1720.000081695616     0.7585216666496096     0.5396721956541932                   0.05                   0.05     0.3491670836438378                      4
      1724.000081885606     0.8063885878717546     0.6276852825209965                   0.05                   0.05     0.3356785250364424                      4
      1728.000082075596     0.8426763850783794     0.6317904673522664                   0.05                   0.05     0.4184668258062972                      4
      1732.000082265586     0.8834718559632174     0.6630771981277266                   0.05                   0.05     0.4761638957792307                      4
      1736.000082455575     0.9014334153584808     0.6860241511169096                   0.05                   0.05     0.4594160188960515                      4
      1740.000082645565       0.90387207720174     0.6873409912501688                   0.05                   0.05     0.4408847808445195                      4
      1744.000082835555     0.8317760342892361     0.6193384786785028                   0.05                   0.05     0.3733792378642487                      4
      1748.000083025545     0.8961314410653871     0.7360760573333684                   0.05                   0.05     0.3838258729632969                      4
      1752.000083215535     0.9574130661911775     0.7801629485239622                   0.05                   0.05     0.3680512509529306                      4
      1756.000083405524     0.8420823187805264     0.6716026438296239                   0.05                   0.05     0.3363892300223677                      4
      1760.000083595514     0.8339843124678549     0.6263730562040036                   0.05                   0.05     0.3457846376591943                      4
      1764.000083785504     0.7489009474105497     0.5385428933302919                   0.05                   0.05     0.3076961878623065                      4
      1768.000083975494     0.8812450762992515     0.7026291020016072                   0.05                   0.05     0.3585503074112951                      4
      1772.000084165484     0.6139683112210134     0.6144308060657855                   0.05                   0.05     0.2338933760471421                      4
      1776.000084355474     0.5822715315179867     0.5797908426256253                   0.05                   0.05      0.213192575741891                      4
      1780.000084545463     0.6094314565180164     0.5597432361042151                   0.05                   0.05     0.1832318696006617                      4
      1784.000084735453     0.5958811659061769     0.6380228770907566                   0.05                   0.05     0.2513459376360577                      4
      1788.000084925443     0.5717154780438707     0.5234369250847339                   0.05                   0.05     0.1894966725444268                      4
      1792.000085115433     0.5522838940152263     0.6631175081282853                   0.05                   0.05     0.2646074847498112                      4
      1796.000085305423     0.5649445195622678     0.6188774396804155                   0.05                   0.05     0.2515429102426462                      4
      1800.000085495412      0.538936702989863     0.6408040499344926                   0.05                   0.05      0.259872140488681                      4
      1804.000085685402     0.5242272472437185     0.6314762952916764                   0.05                   0.05     0.2527429888583116                      4
      1808.000085875392     0.6819343994103919     0.7759847183858127                   0.05                   0.05     0.2721113110160085                      4
      1812.000086065382     0.4707768905798096     0.6030751272408664                   0.05                   0.05      0.243729895186666                      4
      1816.000086255372     0.4593696904774702     0.5962582877888032                   0.05                   0.05     0.2419007943426488                      4
      1820.000086445361       0.44864875335354     0.5932902219333722                   0.05                   0.05      0.239323304139136                      4
      1824.000086635351     0.3835161520220389     0.5572022146944011                   0.05                   0.05     0.3377852107322403                      4
      1828.000086825341     0.4460300952123945     0.5803127916135248                   0.05                   0.05     0.2446718224889986                      4
      1832.000087015331     0.5676976289240521     0.6506521705930196                   0.05                   0.05     0.2439632567506264                      4
      1836.000087205321     0.6549578637359619     0.7895184507565104                   0.05                   0.05     0.3081483627131915                      4
       1840.00008739531      0.644827879388912      0.804058896215017                   0.05                   0.05     0.3408550290102875                      4
        1844.0000875853     0.5286081480498325     0.6692898810741429                   0.05                   0.05     0.2278699564334383                      4
       1848.00008777529     0.6299010306951166     0.7532507007399977                   0.05                   0.05     0.2631960952623669                      4
       1852.00008796528     0.6848698183972474     0.8016173800958821                   0.05                   0.05     0.2721477216384726                      4
       1856.00008815527     0.6482221874853993     0.7978852957139411                   0.05                   0.05      0.300495922012308                      4
      1860.000088345259     0.6160507994360088     0.7829142555029664                   0.05                   0.05     0.3038490972541976                      4
      1864.000088535249     0.6398792641446641     0.7555125080169097                   0.05                   0.05     0.2398179571785624                      4
      1868.000088725239     0.6164165971997391      0.734530285210369                   0.05                   0.05      0.230072745959333                      4
      1872.000088915229     0.6385232167489202     0.7924903570692456                   0.05                   0.05     0.2788691031180642                      4
      1876.000089105219     0.6256254625610594     0.7589791307044709                   0.05                   0.05     0.2347016675407957                      4
      1880.000089295208     0.7175489147880779     0.8841475732805515                   0.05                   0.05     0.3734430656275243                      4
      1884.000089485198     0.7497795301573655     0.9423768544691249                   0.05                   0.05     0.4442422523373562                      4
      1888.000089675188     0.7968288437383156      1.002934624592475                   0.05                   0.05     0.4688382904206775                      4
      1892.000089865178     0.8593826502498018     0.8644859544051036                   0.05                   0.05     0.3391939170552328                      4
      1896.000090055168     0.9523018631043437     0.9308061890395898                   0.05                   0.05     0.3827521739416134                      4
      1900.000090245157     0.9217532942928043     0.8576888793221934                   0.05                   0.05     0.3664740067820831                      4
      1904.000090435147     0.8580457263393582      0.890935416194644                   0.05                   0.05      0.310303161908634                      4
      1908.000090625137     0.8669177787825589     0.8174354460197416                   0.05                   0.05     0.3473668334577834                      4
      1912.000090815127     0.9824775627732587     0.7724143663185414                   0.05                   0.05     0.3891471692856772                      4
      1916.000091005117     0.9979227706312159     0.8224039287421454                   0.05                   0.05     0.3463698962901138                      4
      1920.000091195107     0.9514222536888922      0.881258900955655                   0.05                   0.05     0.3437558936205959                      4
      1924.000091385096     0.9778280879948734     0.8159540106278571                   0.05                   0.05     0.3168824170687402                      4
      1928.000091575086     0.9788972061536375      0.814590546137054                   0.05                   0.05     0.3080644129645717                      4
      1932.000091765076     0.9430790750123702     0.7578723462876112                   0.05                   0.05     0.3372661866385783                      4
      1936.000091955066     0.9162184375202092     0.7387386721091037                   0.05                   0.05     0.3385731014760641                      4
      1940.000092145056     0.9155956211493625     0.7664236315356159                   0.05                   0.05     0.3116597586605374                      4
      1944.000092335045      1.024840613668202     0.8338125176777951                   0.05                   0.05     0.3428421514371079                      4
      1948.000092525035       1.00496410163904     0.8008158799057189                   0.05                   0.05     0.3301669797772273                      4
      1952.000092715025      1.074161572417945      0.863272530148646                   0.05                   0.05     0.3943511477658493                      4
      1956.000092905015     0.9586122175165473       0.76604325572271                   0.05                   0.05     0.3028703650479356                      4
      1960.000093095005      1.046070231315779     0.8249995144658411                   0.05                   0.05     0.3764978802725459                      4
      1964.000093284994      1.013927445663676     0.8453435290873885                   0.05                   0.05     0.2824118570348798                      4
      1968.000093474984      1.126714747066043     0.9155031233921805                   0.05                   0.05      0.428347732556053                      4
      1972.000093664974      1.010142417553222     0.7881179472098491                   0.05                   0.05     0.3307330569883819                      4
      1976.000093854964      1.077090791542111     0.8679745968208192                   0.05                   0.05     0.3581572624061068                      4
      1980.000094044954      1.139119074785998     0.9273812418326687                   0.05                   0.05     0.4115612704558079                      4
      1984.000094234943      1.113906853038331     0.9158366431372134                   0.05                   0.05     0.3622698493140428                      4
      1988.000094424933      1.118693465725211      0.913368340455559                   0.05                   0.05     0.3617244984774655                      4
      1992.000094614923      1.119016254751784     0.9160245950495052                   0.05                   0.05     0.3461266076035588                      4
      1996.000094804913      1.119119464179039       1.00985952687763                   0.05                   0.05     0.3790471243832971                      4
      2000.000094994903      1.112005234909681      1.031450327281537                   0.05                   0.05     0.4165002565852709                      4
      2004.000095184892      1.008875175186342      1.016855606175392                   0.05                   0.05     0.4803466751446139                      4
      2008.000095374882     0.8959034877984806      1.106544514197491                   0.05                   0.05     0.6175609592061697                      4
      2012.000095564872     0.8763371264538998      1.058619724780132                   0.05                   0.05     0.4891328246911626                      4
      2016.000095754862     0.9850537511966035       1.02989537741117                   0.05                   0.05     0.4851386942799343                      4
      2020.000095944852      0.920247153974153     0.9501225145565166                   0.05                   0.05     0.3535481046453957                      4
      2024.000096134841     0.9067765977997644     0.9282056559004047                   0.05                   0.05     0.3280110023234531                      4
      2028.000096324831     0.9589136391481271     0.9869739426622306                   0.05                   0.05     0.3796862002549193                      4
      2032.000096514821     0.9570256487431255     0.8970686967336533                   0.05                   0.05     0.3064014889942636                      4
      2036.000096704811     0.9567240076899705     0.9480223260930457                   0.05                   0.05     0.3239907904715096                      4
      2040.000096894801     0.9355663636867809     0.9951026010451693                   0.05                   0.05     0.3563628976450897                      4
       2044.00009708479     0.8954219688702489     0.9659229103545317                   0.05                   0.05     0.3007230305646132                      4
       2048.00009727478     0.9656082537071237     0.9501507569999743                   0.05                   0.05     0.3037059927663448                      4
       2052.00009746477     0.9381959395038433     0.8284961947120345                   0.05                   0.05     0.2742365575790247                      4
       2056.00009765476     0.8617783346428907     0.8362612595412868                   0.05                   0.05     0.3084097607670239                      4
       2060.00009784475     0.9492589223749704     0.8935749017423651                   0.05                   0.05     0.2839400325418324                      4
      2064.000098034739     0.8879901338455234     0.8757222035721635                   0.05                   0.05     0.2852136928198405                      4
      2068.000098224729     0.8660024562872897     0.8504992813895031                   0.05                   0.05     0.2839203846492096                      4
      2072.000098414719     0.8371568357110524     0.8874713309809974                   0.05                   0.05     0.2675325726589104                      4
      2076.000098604709     0.9116978281041023     0.8127933353659322                   0.05                   0.05     0.2734924822524144                      4
      2080.000098794699     0.9495913322373692     0.8119605968983228                   0.05                   0.05     0.2415538934069559                      4
      2084.000098984689     0.9546815393973647     0.7649942778749751                   0.05                   0.05     0.2727737487664952                      4
      2088.000099174678     0.9198696555906293     0.7065419834928927                   0.05                   0.05     0.3518017020893086                      4
      2092.000099364668     0.9168877357419358     0.7129943470913265                   0.05                   0.05     0.3248115474616652                      4
      2096.000099554658     0.9261895315700094      0.726489777169715                   0.05                   0.05     0.2998360476806214                      4
      2100.000099744648     0.9151926374453638     0.7099649743197798                   0.05                   0.05     0.3090763564134245                      4
      2104.000099934638     0.8980813329090823     0.6888004917868272                   0.05                   0.05     0.3209474957671606                      4
      2108.000100124627     0.8453210223369364     0.7104248868164481                   0.05                   0.05     0.2997472413204981                      4
      2112.000100314617     0.8355132692015244     0.7278282013219047                   0.05                   0.05     0.3051801012266372                      4
      2116.000100504607     0.8594843252918486     0.6681537175027794                   0.05                   0.05     0.3004043367239911                      4
      2120.000100694597     0.9316636206051898     0.7376598458618291                   0.05                   0.05     0.2623076480221739                      4
      2124.000100884587     0.9470014254639144     0.7471832113190149                   0.05                   0.05     0.2572487378129953                      4
      2128.000101074576     0.9464189834937183     0.7681014681258529                   0.05                   0.05     0.2294957479961613                      4
      2132.000101264566     0.9617560668282749     0.7588961226219446                   0.05                   0.05     0.2462195809540623                      4
      2136.000101454556     0.9331377781438118     0.7322279846466396                   0.05                   0.05     0.2482681553694288                      4
      2140.000101644546     0.9228299706044388     0.7158999095243082                   0.05                   0.05     0.2578037574392366                      4
      2144.000101834536     0.9385268575778039     0.7424545097128198                   0.05                   0.05     0.2280733017503116                      4
      2148.000102024525      0.924777756826521      0.718153964879307                   0.05                   0.05     0.2444877073209427                      4
      2152.000102214515      1.039353157762269     0.8490857533994361                   0.05                   0.05     0.2803002162950533                      4
      2156.000102404505     0.8842021839872146     0.7102173278123141                   0.05                   0.05     0.2425822868577406                      4
      2160.000102594495     0.9738263206508789     0.7754963148064231                   0.05                   0.05     0.2246521094842712                      4
      2164.000102784485      1.006729755332518     0.8069449522525228                   0.05                   0.05     0.2507113384722525                      4
      2168.000102974474     0.8915523668748411     0.7241090159228231                   0.05                   0.05     0.2254536308108474                      4
      2172.000103164464     0.9604556477591639     0.7886452030763538                   0.05                   0.05     0.1971631838911863                      4
      2176.000103354454     0.9844705218272473     0.7806958579335116                   0.05                   0.05     0.2230394452543354                      4
      2180.000103544444     0.9613450710246492     0.7603146117856198                   0.05                   0.05     0.2058781732546913                      4
      2184.000103734434      0.902809139489144     0.7420008737751251                   0.05                   0.05     0.2055440588441274                      4
      2188.000103924423      1.004307079004606        0.8239082300746                   0.05                   0.05     0.2241868191854439                      4
      2192.000104114413     0.9853063787803381     0.7869306467226939                   0.05                   0.05      0.206484959680791                      4
      2196.000104304403     0.8624368969800276     0.6961296986156001                   0.05                   0.05       0.24667400274872                      4
      2200.000104494393     0.8032390816800574     0.8036863996338909                   0.05                   0.05     0.2978965050536757                      4
      2204.000104684383     0.8321886096015119     0.7966283017940595                   0.05                   0.05     0.2900287205440686                      4
      2208.000104874372     0.8803872079459819     0.8344176028915122                   0.05                   0.05     0.2537654123897066                      4
      2212.000105064362     0.8814167384493845     0.8369313315449792                   0.05                   0.05     0.2471750461939346                      4
      2216.000105254352     0.8307803524982632     0.8287657338498096                   0.05                   0.05     0.2612300425017921                      4
      2220.000105444342     0.7953441308623888     0.7356753595522022                   0.05                   0.05     0.2864730097228171                      4
      2224.000105634332     0.8513325346249322     0.8095625464752185                   0.05                   0.05     0.2527955014619718                      4
      2228.000105824322     0.8307130294365885     0.8467974427863548                   0.05                   0.05     0.2445556654841832                      4
      2232.000106014311     0.8688013935429048     0.8335955772308827                   0.05                   0.05     0.2311016356238943                      4
      2236.000106204301     0.8797472021545654     0.8183996937738319                   0.05                   0.05     0.2236130835410703                      4
      2240.000106394291     0.8657332073221012     0.7684880976966655                   0.05                   0.05     0.2302191427466237                      4
      2244.000106584281     0.8111485770119939     0.7688405970918342                   0.05                   0.05     0.2700057085606679                      4
      2248.000106774271     0.8311345154295262     0.7330129725418459                   0.05                   0.05     0.2513088033734277                      4
       2252.00010696426     0.7169648883052555     0.6772307940043245                   0.05                   0.05     0.2357948987562591                      4
       2256.00010715425     0.8672203524872645     0.7842444986166035                   0.05                   0.05     0.2184709267974589                      4
       2260.00010734424     0.8273143166695408     0.8927980117768052                   0.05                   0.05     0.2446748473640198                      4
       2264.00010753423     0.8117390035749658     0.7076659227781252                   0.05                   0.05     0.2473597058700698                      4
       2268.00010772422      0.867224182616539     0.6980221545693559                   0.05                   0.05     0.2221561785726812                      4
      2272.000107914209     0.9028300875640416     0.7092110120740422                   0.05                   0.05     0.2062386304330664                      4
      2276.000108104199     0.7170885216678765     0.5561887031972325                   0.05                   0.05     0.2388769642691683                      4
      2280.000108294189     0.7336399831277404     0.5601697483666178                   0.05                   0.05     0.2555477227359447                      4
      2284.000108484179     0.6983776568683763     0.4928857472313704                   0.05                   0.05     0.2203337343774069                      4
      2288.000108674169     0.7203463711389113     0.5232356378616727                   0.05                   0.05     0.2278861821611831                      4
      2292.000108864158     0.6199979820878222     0.6882678325071941                   0.05                   0.05      0.217759158480667                      4
      2296.000109054148     0.7605125270592542     0.7472992324296458                   0.05                   0.05     0.2517533073184644                      4
      2300.000109244138     0.7985666849448867      0.697446283028321                   0.05                   0.05     0.2347380308997382                      4
      2304.000109434128     0.7137490319665548     0.6500913868804371                   0.05                   0.05     0.2388630200283437                      4
      2308.000109624118     0.6244711235443758     0.5236247015315629                   0.05                   0.05      0.159469410900296                      4
      2312.000109814107     0.6207016470585873     0.5586946626735098                   0.05                   0.05     0.1695211286008363                      4
      2316.000110004097     0.7357289621982056     0.5985704961000495                   0.05                   0.05     0.2489520351516533                      4
      2320.000110194087     0.6397495763386393     0.5101028278245933                   0.05                   0.05     0.1524498360660889                      4
      2324.000110384077     0.7284819705250708     0.5924166083139277                   0.05                   0.05     0.2392984319379698                      4
      2328.000110574067     0.6268744987840816     0.5032537948353311                   0.05                   0.05     0.1499188343217766                      4
      2332.000110764056     0.5052821097134659     0.4313740083643237                   0.05                   0.05      0.250478673783415                      4
      2336.000110954046     0.5381929102537198     0.3776789567189784                   0.05                   0.05     0.3355082224958893                      4
      2340.000111144036     0.5837078801614695     0.4215841042670938                   0.05                   0.05     0.2037856555911255                      4
      2344.000111334026     0.6018348724657198     0.4357439714737947                   0.05                   0.05     0.1793593853250343                      4
      2348.000111524016     0.5760395634127051     0.3992317428345131                   0.05                   0.05     0.2441785376063833                      4
      2352.000111714005     0.5469217095599516     0.4073508779712826                   0.05                   0.05     0.2353857669299837                      4
      2356.000111903995      0.486394090949651     0.3998210837129653                   0.05                   0.05     0.3008087301730559                      4
      2360.000112093985     0.4814359770539421     0.3568796935897927                   0.05                   0.05      0.388705767369797                      4
      2364.000112283975      0.582525420394286     0.3999873032250795                   0.05                   0.05       0.22958103311072                      4
      2368.000112473965     0.5359879927555793     0.4305230297576554                   0.05                   0.05     0.2004564751131994                      4
      2372.000112663954     0.5146565604241492     0.5004472005556282                   0.05                   0.05     0.2161956173440983                      4
      2376.000112853944     0.5050913879254153     0.4355582806957353                   0.05                   0.05     0.2156144126854114                      4
      2380.000113043934      0.510134731761811     0.4640936574957857                   0.05                   0.05     0.2001678784111905                      4
      2384.000113233924     0.5287483374953449     0.4866084475110641                   0.05                   0.05     0.1906110174296084                      4
      2388.000113423914     0.5366764405455762     0.4454312465490029                   0.05                   0.05      0.178263529567297                      4
      2392.000113613904     0.4536840565780508     0.3922305007923478                   0.05                   0.05     0.3422508642192635                      4
      2396.000113803893     0.4519294535918785     0.3444334449331248                   0.05                   0.05     0.4010850957976946                      4
      2400.000113993883     0.4342855067585206     0.3341797129797341                   0.05                   0.05      0.398045423656621                      4
      2404.000114183873     0.3968871495289352     0.2858563653356382                   0.05                   0.05      0.364051500412565                      4
      2408.000114373863      0.472465484696536     0.4034680284273898                   0.05                   0.05      0.268634968346275                      4
      2412.000114563853     0.4334908190725416     0.4217939022209496                   0.05                   0.05     0.3281420540645676                      4
      2416.000114753842     0.3885812336032585     0.2691969761516818                   0.05                   0.05     0.3641615248597244                      4
      2420.000114943832     0.3495622542447759     0.2678920269912954                   0.05                   0.05     0.3167301859803007                      4
      2424.000115133822     0.3432405477210684     0.2866282529735913                   0.05                   0.05     0.2797335625520195                      4
      2428.000115323812     0.4075643338290148     0.2987122459676581                   0.05                   0.05     0.3373671959226511                      4
      2432.000115513802     0.3685531824888428      0.274805442582245                   0.05                   0.05     0.2943776456817609                      4
      2436.000115703791     0.4766980125528879     0.3898761973572086                   0.05                   0.05     0.2692342165630039                      4
      2440.000115893781     0.4159908630800729     0.2751533475928194                   0.05                   0.05     0.3579256841036003                      4
      2444.000116083771     0.3770019581000552     0.3261434919316798                   0.05                   0.05     0.3072439882669539                      4
      2448.000116273761     0.3678791787299921     0.2816728945083929                   0.05                   0.05     0.2652605165491077                      4
      2452.000116463751     0.3772994296949422       0.27339584795889                   0.05                   0.05       0.27653554036476                      4
       2456.00011665374     0.3784003937189435     0.2676790896324057                   0.05                   0.05     0.2803538968069578                      4
       2460.00011684373     0.3148684793772262      0.267316690271599                   0.05                   0.05     0.2868252989185462                      4
       2464.00011703372     0.3324872447421372     0.2908039370900414                   0.05                   0.05     0.2343672397698093                      4
       2468.00011722371     0.2826888133453629     0.2943469769747563                   0.05                   0.05      0.306692791480229                      4
        2472.0001174137     0.3791411953287014     0.2870582059958111                   0.05                   0.05      0.242045555998082                      4
      2476.000117603689     0.3043804744211162     0.2674535378296364                   0.05                   0.05     0.2812905931734103                      4
      2480.000117793679      0.319446390359784     0.2779165747518845                   0.05                   0.05     0.2345569817433214                      4
      2484.000117983669     0.2802192043607193     0.2850869115398161                   0.05                   0.05     0.2982181548643379                      4
      2488.000118173659     0.2938533441110471     0.2930089650144472                   0.05                   0.05     0.2505354469309888                      4
      2492.000118363649     0.3046002258826268     0.2900234552461134                   0.05                   0.05     0.2268572005939931                      4
      2496.000118553638     0.3230241266089973      0.281352366255829                   0.05                   0.05     0.2087136641475772                      4
      2500.000118743628     0.3844874102536548     0.3512322810958703                   0.05                   0.05     0.3334593101820007                      4
      2504.000118933618     0.3521702578781908     0.2859902052631235                   0.05                   0.05     0.1983787519742693                      4
      2508.000119123608     0.4114955880686977     0.2874733294596969                   0.05                   0.05     0.2761096084491647                      4
      2512.000119313598     0.2825218186844906     0.3089632590534425                   0.05                   0.05     0.2600332831519667                      4
      2516.000119503587     0.3130028986661355     0.2889183196769483                   0.05                   0.05      0.198691635262655                      4
      2520.000119693577     0.3118781656915189     0.2974474026358414                   0.05                   0.05     0.1948185392181194                      4
      2524.000119883567     0.3040334968743953     0.2758363475802727                   0.05                   0.05     0.2145803027271354                      4
      2528.000120073557     0.2914638096922082     0.2764063531761994                   0.05                   0.05     0.2326521636001449                      4
      2532.000120263547     0.2848446301105304     0.2783463039876873                   0.05                   0.05     0.2403299302382225                      4
      2536.000120453537     0.3218893803756083      0.269967883175828                   0.05                   0.05     0.1929809619106629                      4
      2540.000120643526     0.3017138072958817     0.2745324359798198                   0.05                   0.05     0.2023133685212522                      4
      2544.000120833516     0.2821337735443132     0.2841948534375046                   0.05                   0.05     0.2276601180295074                      4
      2548.000121023506     0.3863733155049119     0.2878210395788936                   0.05                   0.05     0.2128416922180144                      4
      2552.000121213496     0.4359479903841531     0.2924021989003122                   0.05                   0.05     0.3188150793959076                      4
      2556.000121403486     0.4410911139910924     0.3142230548151614                   0.05                   0.05     0.3092999406248363                      4
      2560.000121593475     0.5931901379002152     0.4495409570796026                   0.05                   0.05     0.1521915439650536                      4
      2564.000121783465     0.6220871347659839     0.4592733507105567                   0.05                   0.05     0.1512470031353854                      4
      2568.000121973455     0.5675724720208981     0.4168185956240673                   0.05                   0.05     0.1792754132887079                      4
      2572.000122163445     0.4778542686533643     0.3109510122648615                   0.05                   0.05     0.3822737538200492                      4
      2576.000122353435       0.59478733744144     0.5250350994242257                   0.05                   0.05     0.1545918856503649                      4
      2580.000122543424     0.5369386564361244     0.4537342275730624                   0.05                   0.05      0.165163376580637                      4
      2584.000122733414     0.3993267119470189     0.2773575930610145                   0.05                   0.05     0.2301186750567367                      4
      2588.000122923404     0.4107574817758669     0.2885061264989601                   0.05                   0.05     0.2351524391181512                      4
      2592.000123113394     0.4697962644730187     0.2826023047627156                   0.05                   0.05     0.3953297665345417                      4
      2596.000123303384     0.3928784270862165     0.2747453338045546                   0.05                   0.05     0.2102699406550594                      4
      2600.000123493373     0.4001740322143039     0.2873573722895273                   0.05                   0.05     0.2043257409272508                      4
      2604.000123683363     0.4460386340546219     0.3017731966271701                   0.05                   0.05      0.281592496560911                      4
      2608.000123873353     0.5249665739037971     0.3810107057369557                   0.05                   0.05     0.2513059460990529                      4
      2612.000124063343     0.4716677431815959     0.2971737310648529                   0.05                   0.05     0.3426254290610034                      4
      2616.000124253333      0.393030602213554     0.3120572345527914                   0.05                   0.05     0.1965959542383372                      4
      2620.000124443322     0.3883273748767014     0.2997273826167327                   0.05                   0.05     0.1777609736712262                      4
      2624.000124633312     0.5019362786639199     0.4072964476207872                   0.05                   0.05     0.2049714330440675                      4
      2628.000124823302     0.4528518749065642     0.2853270605548746                   0.05                   0.05     0.2949302686229487                      4
      2632.000125013292     0.4732726456314335     0.3499327337056949                   0.05                   0.05     0.2741060434922604                      4
      2636.000125203282     0.4890989530615359     0.4620879932216197                   0.05                   0.05     0.1936510897033376                      4
      2640.000125393271     0.4481600744945244     0.4307626999290731                   0.05                   0.05     0.2567468472664093                      4
      2644.000125583261     0.3834103099625133     0.4855329294497116                   0.05                   0.05     0.3707061256015927                      4
      2648.000125773251     0.4888619235993229     0.4611587603995804                   0.05                   0.05     0.1862453652687182                      4
      2652.000125963241       0.26981128309266     0.3604201596293129                   0.05                   0.05     0.3219476389436937                      4
      2656.000126153231     0.2733583193301422     0.3664649128113913                   0.05                   0.05     0.3087134725610589                      4
       2660.00012634322     0.2668092362736095     0.4066020118087232                   0.05                   0.05     0.2982571920779513                      4
       2664.00012653321      0.280174261520819     0.4020975017877817                   0.05                   0.05     0.2753656862120636                      4
        2668.0001267232     0.2780769647905678     0.2840286760348648                   0.05                   0.05      0.226682999439006                      4
       2672.00012691319     0.3950408512441026     0.5120533969251525                   0.05                   0.05     0.3399080696703952                      4
       2676.00012710318     0.3546765265236199     0.4681172525982701                   0.05                   0.05     0.3276040204844637                      4
      2680.000127293169     0.3753130765243463     0.4560138704703434                   0.05                   0.05     0.3512391033151994                      4
      2684.000127483159     0.4150586489932782     0.4435262034771278                   0.05                   0.05     0.3086478859027364                      4
      2688.000127673149     0.4066973973558719     0.5430440715219933                   0.05                   0.05     0.2913465716007314                      4
      2692.000127863139     0.3666583662868625     0.4678002987519074                   0.05                   0.05     0.3167890705322836                      4
      2696.000128053129     0.4349349618649564     0.4868665777943713                   0.05                   0.05     0.2593555822221419                      4
      2700.000128243119     0.3547079311118157     0.4392894316434355                   0.05                   0.05     0.3115995202292284                      4
      2704.000128433108     0.4008932445471871      0.461598288290505                   0.05                   0.05     0.2947167585427184                      4
      2708.000128623098     0.4289327212969047     0.4552069078963796                   0.05                   0.05     0.2485888492627485                      4
      2712.000128813088     0.3804897043758587     0.4106556565931991                   0.05                   0.05     0.3385793693999964                      4
      2716.000129003078     0.4062021148125922     0.4475425525026452                   0.05                   0.05     0.2744714228323171                      4
      2720.000129193068     0.3822696081757271     0.4661933988010249                   0.05                   0.05     0.2785150573835352                      4
      2724.000129383057     0.3730614122886395     0.4498993422827617                   0.05                   0.05     0.2789167494412175                      4
      2728.000129573047     0.3199526152481728     0.4469654542201975                   0.05                   0.05     0.2210268455235802                      4
      2732.000129763037      0.338487650606605     0.4655220056342196                   0.05                   0.05     0.2326759672590655                      4
      2736.000129953027     0.4348611037229463     0.5011942176128625                   0.05                   0.05     0.2389314112066987                      4
      2740.000130143017     0.4494243241515218     0.4535134339326393                   0.05                   0.05     0.1983354175167837                      4
      2744.000130333006     0.4618544578064753     0.4053218125214639                   0.05                   0.05      0.209672788376467                      4
      2748.000130522996     0.4275969489672724     0.5028204566254701                   0.05                   0.05     0.2363652325938811                      4
      2752.000130712986     0.4481741510557439     0.5033060486669021                   0.05                   0.05     0.2168080552524539                      4
      2756.000130902976     0.3702524222213961      0.438564915919855                   0.05                   0.05     0.2662682257627107                      4
      2760.000131092966     0.3808981373421139     0.4714636757341674                   0.05                   0.05     0.2413622432256161                      4
      2764.000131282955     0.4185334953457601     0.4922491880035057                   0.05                   0.05     0.2210128268284851                      4
      2768.000131472945     0.4331904933070056     0.4959346068829185                   0.05                   0.05      0.208760850964542                      4
      2772.000131662935     0.4914686088720494     0.4029552657000031                   0.05                   0.05     0.1881278049795983                      4
      2776.000131852925     0.6313845032725631     0.4391247213669273                   0.05                   0.05     0.1754270187299476                      4
      2780.000132042915     0.6543954301243606     0.4441075258523269                   0.05                   0.05     0.2031587344469463                      4
      2784.000132232904     0.6716085898924237     0.5028684945975039                   0.05                   0.05     0.1570406573607743                      4
      2788.000132422894     0.6629733333881248     0.5229284377803586                   0.05                   0.05      0.149761526953831                      4
      2792.000132612884     0.6352966137086288     0.4780309756103638                   0.05                   0.05     0.1371565092166352                      4
      2796.000132802874     0.4921317812478406     0.4233665721446964                   0.05                   0.05     0.1644474605628612                      4
      2800.000132992864     0.7049690503492336     0.4931326955054197                   0.05                   0.05     0.2097923266355867                      4
      2804.000133182853     0.5801688320783566     0.4565116983757724                   0.05                   0.05     0.1371803264139221                      4
      2808.000133372843     0.5404136282076818     0.3879944631547991                   0.05                   0.05     0.2124760063100556                      4
      2812.000133562833     0.6111213741237533     0.4526906148118272                   0.05                   0.05     0.1352870211767828                      4
      2816.000133752823     0.7017111019484783     0.6182929976985984                   0.05                   0.05      0.231631275256231                      4
      2820.000133942813     0.5645769782960846     0.4327290518906339                   0.05                   0.05     0.1429320013254144                      4
      2824.000134132802     0.5773591265230061     0.4524921790179043                   0.05                   0.05     0.1321611398529178                      4
      2828.000134322792     0.6099092043217529     0.4355038539054786                   0.05                   0.05     0.1439894179205284                      4
      2832.000134512782     0.5486038265228197     0.4493811957812289                   0.05                   0.05     0.1367796885528538                      4
      2836.000134702772     0.5363977517443482     0.3802979297032892                   0.05                   0.05     0.2209829586300637                      4
      2840.000134892762     0.5663846925398421     0.4464580606152004                   0.05                   0.05     0.1296168167270427                      4
      2844.000135082752     0.5055890209194964     0.4587016513585344                   0.05                   0.05     0.1446931715248057                      4
      2848.000135272741     0.4697254885659294      0.408931539451909                   0.05                   0.05     0.1798341408072798                      4
      2852.000135462731     0.5138469755666099     0.4727945440343556                   0.05                   0.05     0.1462440308575931                      4
      2856.000135652721     0.4859236386965878     0.4424709009529464                   0.05                   0.05     0.1449181380123935                      4
      2860.000135842711     0.5254105613512817      0.512513269223987                   0.05                   0.05     0.1738500786389527                      4
      2864.000136032701     0.4154682197654693     0.4238437784119266                   0.05                   0.05     0.2296861456625259                      4
       2868.00013622269     0.4117121851305937     0.4407810048686363                   0.05                   0.05     0.2127148499709229                      4
       2872.00013641268     0.4042676486140428     0.4145654507230803                   0.05                   0.05     0.2468191734312836                      4
       2876.00013660267     0.4303269744691534     0.4330269911109502                   0.05                   0.05     0.1871013360185776                      4
       2880.00013679266      0.508868663579397     0.5154413756932164                   0.05                   0.05     0.1798294572572923                      4
       2884.00013698265     0.4182668525653835     0.4962424239739016                   0.05                   0.05     0.2033290001849154                      4
      2888.000137172639     0.4592315097593242      0.588274002040918                   0.05                   0.05     0.2159512186459296                      4
      2892.000137362629     0.4629493694559015      0.641278863109419                   0.05                   0.05     0.2046723603530778                      4
      2896.000137552619     0.4721168834076886     0.6313741937241516                   0.05                   0.05     0.1989074299830007                      4
      2900.000137742609     0.5573939086236169     0.7227631670331677                   0.05                   0.05     0.2257420026391836                      4
      2904.000137932599     0.5009888160177191     0.6352961673470574                   0.05                   0.05     0.2074151199850396                      4
      2908.000138122588     0.4697447825155014     0.6165197254034214                   0.05                   0.05     0.1936123156712669                      4
      2912.000138312578     0.5166300105668942     0.6217610612896354                   0.05                   0.05     0.2138139209638937                      4
      2916.000138502568     0.4609644832785996     0.6206124100977845                   0.05                   0.05     0.1854951895806264                      4
      2920.000138692558     0.4094646668740081     0.5754690282199788                   0.05                   0.05     0.2298468740208613                      4
      2924.000138882548     0.4433709210684892     0.6007001563803684                   0.05                   0.05     0.1882257740279084                      4
      2928.000139072537     0.4695504692971876     0.5730443618102032                   0.05                   0.05      0.200291801664167                      4
      2932.000139262527      0.486172425582553     0.6174577141127517                   0.05                   0.05      0.184211540539039                      4
      2936.000139452517     0.4437246681270701     0.5848173442717396                   0.05                   0.05     0.1872241092540536                      4
      2940.000139642507     0.4898442831619984     0.6105010890187649                   0.05                   0.05      0.183348111887094                      4
      2944.000139832497      0.557612838440793     0.6591887860956684                   0.05                   0.05     0.2160025093057656                      4
      2948.000140022486      0.490527358444604      0.566981031536128                   0.05                   0.05     0.1947013304379541                      4
      2952.000140212476     0.5257474906164761      0.570654672281934                   0.05                   0.05     0.1932291824519496                      4
      2956.000140402466     0.5196494188421089     0.6308605936279985                   0.05                   0.05     0.1918891158473545                      4
      2960.000140592456     0.4640934142736583     0.6380278300478636                   0.05                   0.05     0.1673407642258826                      4
      2964.000140782446     0.4389829197347939     0.5465882470484312                   0.05                   0.05     0.1984250646319816                      4
      2968.000140972435     0.4838328315615869     0.6551389091143283                   0.05                   0.05     0.1728024143565462                      4
      2972.000141162425     0.4200270423660749     0.5015330281653495                   0.05                   0.05     0.1939114125168654                      4
      2976.000141352415     0.4215028417607188     0.5498006629457074                   0.05                   0.05     0.2023617821010905                      4
      2980.000141542405     0.3786717574834252     0.5180098723846129                   0.05                   0.05     0.2360332890404389                      4
      2984.000141732395     0.3941837289047955     0.5465635115466664                   0.05                   0.05     0.2256083086367532                      4
      2988.000141922385     0.4048808634792703       0.56890853437486                   0.05                   0.05     0.2053968254701035                      4
      2992.000142112374     0.4833346354323492     0.6579850735659588                   0.05                   0.05     0.1714857932233721                      4
      2996.000142302364     0.4399371203006577      0.621016839634946                   0.05                   0.05     0.1626096650763979                      4
      3000.000142492354      0.446623995493874     0.5947689908432557                   0.05                   0.05     0.1572076345764738                      4
      3004.000142682344     0.4807542105648827     0.5314775029377862                   0.05                   0.05     0.1741528506384403                      4
      3008.000142872334     0.4734753801751496     0.6725638531409793                   0.05                   0.05     0.1869032054982123                      4
      3012.000143062323      0.438416687185163     0.5430369248982511                   0.05                   0.05     0.1767174451036871                      4
      3016.000143252313     0.4543400180961474     0.6157577621911391                   0.05                   0.05     0.1466915646094422                      4
      3020.000143442303     0.4605567810929654     0.6384932037864345                   0.05                   0.05     0.1503402215497294                      4
      3024.000143632293     0.4304497881695657     0.5761340198641048                   0.05                   0.05     0.1629631298096669                      4
      3028.000143822283     0.4164012316311793       0.59294068200134                   0.05                   0.05      0.169773207809294                      4
      3032.000144012272      0.431848492909927     0.5989134444723031                   0.05                   0.05     0.1502557646627388                      4
      3036.000144202262     0.4644107743430153     0.6046603442040008                   0.05                   0.05      0.139275737053223                      4
      3040.000144392252     0.4868360104570946     0.6473782485567245                   0.05                   0.05     0.1503620844975455                      4
      3044.000144582242     0.4641476370484861     0.6398468459917933                   0.05                   0.05     0.1412096150823592                      4
      3048.000144772232     0.5387906268886166     0.7249866177479742                   0.05                   0.05     0.2243754656724951                      4
      3052.000144962221     0.3861968996507288      0.550348767668362                   0.05                   0.05     0.2170932234339805                      4
      3056.000145152211     0.4381118218584708     0.5981954732899807                   0.05                   0.05     0.1390338943573586                      4
      3060.000145342201      0.411645068395158      0.576555921402647                   0.05                   0.05     0.1665650671460306                      4
      3064.000145532191      0.381545327902623      0.544294650393902                   0.05                   0.05     0.2162520739460281                      4
      3068.000145722181     0.4543443261278275     0.4931581843524964                   0.05                   0.05     0.1521498919370453                      4
       3072.00014591217     0.4202065580625635     0.5383737848647482                   0.05                   0.05     0.1661566121432794                      4
       3076.00014610216     0.3908704154360952     0.5541859926632908                   0.05                   0.05     0.1928866968402873                      4
       3080.00014629215     0.4597256184036147     0.6576271441089097                   0.05                   0.05     0.1567162194844535                      4
       3084.00014648214       0.41857098733856     0.5967647505785225                   0.05                   0.05      0.146973677468386                      4
       3088.00014667213     0.5040447323894532     0.5547133104513624                   0.05                   0.05     0.1671046332016742                      4
      3092.000146862119     0.4773776570837629     0.5610512946275903                   0.05                   0.05     0.1508206852755894                      4
      3096.000147052109     0.3989184169955334     0.4779227079607576                   0.05                   0.05     0.1802560812671033                      4
      3100.000147242099     0.4368679236551194     0.5551840700396463                   0.05                   0.05     0.1434873236969814                      4
      3104.000147432089      0.371048085654787     0.5392639839518355                   0.05                   0.05     0.2172905801308829                      4
      3108.000147622079     0.3674264819444995     0.5140585470374838                   0.05                   0.05     0.2056699544086321                      4
      3112.000147812068     0.3384799546659296     0.4750085797784015                   0.05                   0.05     0.1970182453925382                      4
      3116.000148002058      0.377528910426618     0.4937680338064699                   0.05                   0.05     0.1843511577480424                      4
      3120.000148192048     0.3956678738818951     0.4758708251341964                   0.05                   0.05     0.1711964438032532                      4
      3124.000148382038     0.5066006866383783     0.6329459105792269                   0.05                   0.05     0.1520012386224718                      4
      3128.000148572028     0.4494480982216245     0.5835388474390949                   0.05                   0.05     0.1257826027447122                      4
      3132.000148762017     0.4999318063779855     0.6136373728810622                   0.05                   0.05     0.1437410711385139                      4
      3136.000148952007      0.476998569277358     0.5963654389220673                   0.05                   0.05     0.1277566431179976                      4
      3140.000149141997     0.5254523923772131      0.606393279356082                   0.05                   0.05     0.1660482470944361                      4
      3144.000149331987     0.5655022315291746     0.6534176943149258                   0.05                   0.05     0.1983002080559463                      4
      3148.000149521977     0.5422117519800492      0.698543047147768                   0.05                   0.05     0.1900627246867032                      4
      3152.000149711967     0.4111378960232669     0.5856893079490674                   0.05                   0.05     0.1445539910792125                      4
      3156.000149901956     0.3002113700198449     0.4316786347829122                   0.05                   0.05      0.202261775137147                      4
      3160.000150091946     0.4333088906084517     0.5401530167611837                   0.05                   0.05     0.1400256063608855                      4
      3164.000150281936     0.4262709685916477     0.5054858026500658                   0.05                   0.05     0.1452446213761868                      4
      3168.000150471926     0.4988609546615689     0.5171505949906644                   0.05                   0.05     0.1474883133214639                      4
      3172.000150661916     0.4203558469116248     0.4392103758958162                   0.05                   0.05     0.1720605582897381                      4
      3176.000150851905     0.6027953941401889     0.6929767966706555                   0.05                   0.05     0.2002864975295713                      4
      3180.000151041895     0.6700725915651043     0.7994515426010171                   0.05                   0.05     0.2458317868727899                      4
      3184.000151231885     0.5584118319001782     0.7283120929630431                   0.05                   0.05     0.2066544818226291                      4
      3188.000151421875     0.6262946390406514     0.8073276394375661                   0.05                   0.05     0.3092893483308381                      4
      3192.000151611865     0.5757636628091855     0.6896252761149698                   0.05                   0.05     0.1879096446829807                      4
      3196.000151801854     0.5844989188692402     0.7179550303972022                   0.05                   0.05     0.1888109571162349                      4
      3200.000151991844     0.6659158704980058     0.6006039884615691                   0.05                   0.05     0.2046804584991547                      4
      3204.000152181834      0.656871660482374     0.8142268523251356                   0.05                   0.05     0.2722928087828098                      4
      3208.000152371824     0.8479225175222282     0.9828838567122601                   0.05                   0.05     0.3072362715082754                      4
      3212.000152561814     0.9873577403761178      1.158523252088568                   0.05                   0.05     0.6575731748026785                      4
      3216.000152751803      1.097067513451154      1.084805984486701                   0.05                   0.05     0.5322319995513383                      4
      3220.000152941793     0.7654337047956561     0.9127632217191719                   0.05                   0.05     0.3252847899635963                      4
      3224.000153131783     0.7110702694276372     0.6921862783483317                   0.05                   0.05     0.2094479609648301                      4
      3228.000153321773     0.6855485984642585     0.6599297424607968                   0.05                   0.05     0.2084953629803216                      4
      3232.000153511763     0.7737297969810337     0.8117781308752309                   0.05                   0.05     0.2461805176624163                      4
      3236.000153701752     0.8022464413305733     0.8782810901209319                   0.05                   0.05     0.2444129295137791                      4
      3240.000153891742     0.7718926820543391     0.8853026134826101                   0.05                   0.05     0.2690059384405766                      4
      3244.000154081732     0.7781352196937424     0.9366333526897358                   0.05                   0.05       0.31872845352812                      4
      3248.000154271722     0.7030244426080344     0.9027340405992393                   0.05                   0.05      0.404966378471148                      4
      3252.000154461712      0.668695643861235     0.8634763734158123                   0.05                   0.05     0.3702757427736432                      4
      3256.000154651701     0.7391247971764218     0.9478277344332787                   0.05                   0.05     0.4132490988359711                      4
      3260.000154841691     0.7491159440042473     0.9072760321085211                   0.05                   0.05      0.293495870719237                      4
      3264.000155031681      0.753889946023812     0.9496676701579229                   0.05                   0.05     0.3597203227321926                      4
      3268.000155221671     0.7082981839072894     0.9198979622283999                   0.05                   0.05     0.3855239995200681                      4
      3272.000155411661     0.6854619672656014     0.8985136738410833                   0.05                   0.05     0.3858853938275631                      4
       3276.00015560165     0.7927502366555418     0.9998104617122305                   0.05                   0.05     0.4073206427284304                      4
       3280.00015579164     0.7831979339711633     0.9559806041554688                   0.05                   0.05     0.2971637260254139                      4
       3284.00015598163     0.7809949597293364      0.951677914788944                   0.05                   0.05     0.2834173830885822                      4
       3288.00015617162      0.915014406176119      1.120506044387287                   0.05                   0.05     0.5790273488547391                      4
       3292.00015636161     0.8775953985541033      1.058433695977336                   0.05                   0.05     0.4368880354922657                      4
        3296.0001565516     0.9370182358173975      1.080184851502177                   0.05                   0.05     0.4897420731142717                      4
      3300.000156741589      0.879479353051757      1.076548555149576                   0.05                   0.05     0.4469622934557926                      4
      3304.000156931579     0.8503742814912764      1.059775558186301                   0.05                   0.05     0.4288573066619745                      4
      3308.000157121569     0.8267501089201461      1.033894421486898                   0.05                   0.05     0.3945640227135319                      4
      3312.000157311559     0.8387522889125396      1.047431167579044                   0.05                   0.05     0.3889368600690846                      4
      3316.000157501549     0.8480472190040812      1.049031170119306                   0.05                   0.05     0.3632321103431558                      4
      3320.000157691538     0.8981790573368252      1.109489572968993                   0.05                   0.05     0.4661769904490012                      4
      3324.000157881528     0.8628609214944569      1.078808615590314                   0.05                   0.05     0.3891344598278813                      4
      3328.000158071518     0.8637749432426329      1.070855982609595                   0.05                   0.05     0.3566989692694594                      4
      3332.000158261508     0.9110036135988968      1.096784529695121                   0.05                   0.05     0.4068209809239034                      4
      3336.000158451498     0.9255870497722725       1.12678007276444                   0.05                   0.05     0.4725891795059347                      4
      3340.000158641487     0.9451259522190159      1.132863044179711                   0.05                   0.05     0.4886020723787095                      4
      3344.000158831477     0.8456813666742941      1.063038688043384                   0.05                   0.05       0.34495608111163                      4
      3348.000159021467     0.8004188646710472      0.995659563483236                   0.05                   0.05     0.3184683226943646                      4
      3352.000159211457     0.7730062908617878     0.9813745570046372                   0.05                   0.05     0.3359906783173437                      4
      3356.000159401447     0.7444325087734601     0.9526516630427841                   0.05                   0.05     0.3268033361812442                      4
      3360.000159591436     0.8870656181013643      1.010276861921161                   0.05                   0.05     0.2648445898417596                      4
      3364.000159781426     0.8843575162431599      1.099316758236126                   0.05                   0.05     0.3554201857926583                      4
      3368.000159971416       0.81821468612427     0.9394315223421204                   0.05                   0.05     0.2181266187842477                      4
      3372.000160161406     0.9671172320630559     0.9263708191220542                   0.05                   0.05     0.2682247902436123                      4
      3376.000160351396     0.7382753086154651     0.8144387435166587                   0.05                   0.05     0.2265573641781899                      4
      3380.000160541385     0.8817716366611993      0.966113089881368                   0.05                   0.05     0.2402293409052381                      4
      3384.000160731375     0.8828909766497257     0.9963227816716502                   0.05                   0.05     0.2422119637728985                      4
      3388.000160921365      0.748021919016794     0.9417860839168688                   0.05                   0.05     0.2855528566987589                      4
      3392.000161111355     0.7245050062381809     0.8904165821773025                   0.05                   0.05     0.2590992800373966                      4
      3396.000161301345     0.7369552626592285     0.9012092834835463                   0.05                   0.05     0.2440246845918697                      4
      3400.000161491334     0.6289498152753172      0.802851133840643                   0.05                   0.05     0.2699978613889707                      4
      3404.000161681324     0.6815984885370926     0.8483460251128542                   0.05                   0.05     0.2683939932918186                      4
      3408.000161871314     0.6930779605143003      0.893370477730592                   0.05                   0.05     0.3104561716147034                      4
      3412.000162061304     0.9487683549569976     0.8860398936468245                   0.05                   0.05     0.2448501934175631                      4
      3416.000162251294      1.045304554163687     0.8700840622573099                   0.05                   0.05      0.250838845684721                      4
      3420.000162441283     0.8251308265218251     0.6319077599932793                   0.05                   0.05      0.274774917416061                      4
      3424.000162631273     0.8623195434279831     0.7018050490102099                   0.05                   0.05     0.2079274660743903                      4
      3428.000162821263     0.8099357794704447     0.6927486413865316                   0.05                   0.05     0.2190626501900543                      4
      3432.000163011253     0.6689270558239432     0.5827284594483224                   0.05                   0.05     0.1884015563694866                      4
      3436.000163201243     0.6231471437067615      0.571260109420258                   0.05                   0.05      0.156873506523634                      4
      3440.000163391232     0.6053800303341799     0.5345611901082802                   0.05                   0.05     0.1369234058039294                      4
      3444.000163581222      0.572047831987581     0.5350259495583337                   0.05                   0.05      0.145464260665138                      4
      3448.000163771212     0.6433022009376612     0.5272576881205999                   0.05                   0.05     0.1321387905525444                      4
      3452.000163961202     0.6409072470629628     0.5726305946345751                   0.05                   0.05     0.1577456925733093                      4
      3456.000164151192     0.7733072158628095     0.5727429495839492                   0.05                   0.05     0.2851771342661323                      4
      3460.000164341182     0.7345235001184592     0.5502071539069039                   0.05                   0.05      0.218066899809946                      4
      3464.000164531171     0.7427457613973887     0.5615953853846075                   0.05                   0.05     0.2249156068099288                      4
      3468.000164721161     0.6430932886207802     0.5355587023517574                   0.05                   0.05     0.1315910779596038                      4
      3472.000164911151     0.6778557565501357     0.5285710812116916                   0.05                   0.05     0.1418749908059065                      4
      3476.000165101141     0.5502624185811271     0.5641133651247244                   0.05                   0.05     0.1574817609218208                      4
      3480.000165291131     0.5806393345376193     0.5438522824786297                   0.05                   0.05     0.1381612397262254                      4
       3484.00016548112     0.6662146058345542     0.5675305121038414                   0.05                   0.05     0.1577340442388848                      4
       3488.00016567111     0.6281830016579441     0.5226108987408654                   0.05                   0.05     0.1198384726323466                      4
        3492.0001658611     0.6175673359734349     0.5393907279310981                   0.05                   0.05     0.1240206896977218                      4
       3496.00016605109     0.5524168790580888      0.549094675702094                   0.05                   0.05     0.1469056600478967                      4
       3500.00016624108     0.5969567701585778     0.5674697594711424                   0.05                   0.05     0.1364889235998471                      4
      3504.000166431069     0.6551267372320886     0.5336438944120007                   0.05                   0.05      0.124924531916034                      4
      3508.000166621059     0.6715962948409441     0.5450521017978358                   0.05                   0.05     0.1368682762179336                      4
      3512.000166811049     0.6964287081646384     0.5307167488215732                   0.05                   0.05      0.149064311692276                      4
      3516.000167001039     0.6744913480531103     0.5631096332631063                   0.05                   0.05     0.1480683901401617                      4
      3520.000167191029     0.7105944521369907     0.5456503133042357                   0.05                   0.05     0.1634993528467789                      4
      3524.000167381018     0.6974308864524329     0.5650653759433367                   0.05                   0.05     0.1594082686125838                      4
      3528.000167571008     0.7238093926776212     0.5668560802262591                   0.05                   0.05     0.1813124898470828                      4
      3532.000167760998     0.6654537178463374     0.5679354194677401                   0.05                   0.05     0.1407641085723713                      4
      3536.000167950988     0.6401334295412965     0.5805572051114708                   0.05                   0.05     0.1410352870931403                      4
      3540.000168140978     0.6799429563624999     0.5314595571679234                   0.05                   0.05     0.1244164516939934                      4
      3544.000168330967     0.8015004586888361     0.6557313158686209                   0.05                   0.05     0.2153055115342297                      4
      3548.000168520957     0.6720340093793766      0.822603909608517                   0.05                   0.05     0.2329538994848815                      4
      3552.000168710947     0.6031681577204372     0.7792534081508437                   0.05                   0.05     0.2445444600980242                      4
      3556.000168900937     0.5450075635124568     0.6379199733223324                   0.05                   0.05     0.1697246048103606                      4
      3560.000169090927     0.5212016515432462     0.6236135634891554                   0.05                   0.05     0.1485359344268434                      4
      3564.000169280916     0.5181122574263773      0.649749523494372                   0.05                   0.05     0.1460393528628052                      4
      3568.000169470906     0.5089910079634899     0.6128928061889202                   0.05                   0.05     0.1356711818064986                      4
      3572.000169660896      0.550064514363776     0.6714989743494555                   0.05                   0.05     0.1662031075455739                      4
      3576.000169850886     0.5105446491107206     0.6711291135258447                   0.05                   0.05     0.1468214736534173                      4
      3580.000170040876     0.5322152274732103     0.6452209917210868                   0.05                   0.05     0.1484902694041215                      4
      3584.000170230865     0.5388184850974431     0.6136847375649483                   0.05                   0.05     0.1505885861186536                      4
      3588.000170420855     0.5122050458397155     0.6482476937424421                   0.05                   0.05     0.1314321787067618                      4
      3592.000170610845     0.5577999782384208     0.6260250948884483                   0.05                   0.05     0.1578057665217271                      4
      3596.000170800835     0.5319658430207124     0.5962930628271153                   0.05                   0.05     0.1423377318616539                      4
      3600.000170990825     0.6034139652342044      0.514900940558114                   0.05                   0.05     0.1128828335742284                      4
      3604.000171180815      0.833303819969697     0.6418983449444832                   0.05                   0.05     0.2503550456747854                      4
      3608.000171370804     0.7088091522149149     0.5361349184480476                   0.05                   0.05     0.1495615349305742                      4
      3612.000171560794     0.7233824824220133     0.5728238005613736                   0.05                   0.05     0.1748705148880093                      4
      3616.000171750784     0.7230204828065349     0.5636951015020016                   0.05                   0.05     0.1673504110213747                      4
      3620.000171940774     0.7480433518380271     0.5675993155758353                   0.05                   0.05     0.2012719514239316                      4
      3624.000172130764     0.6484598904566118     0.5026052564786263                   0.05                   0.05     0.1088962035239058                      4
      3628.000172320753     0.7284507375639454     0.5560452523991066                   0.05                   0.05     0.1664679465742231                      4
      3632.000172510743      0.648772531677501     0.5225312702695817                   0.05                   0.05      0.105234978726005                      4
      3636.000172700733     0.5989073007197091     0.4985382289501571                   0.05                   0.05     0.1106175017601878                      4
      3640.000172890723     0.6929269424242691     0.5295849373240443                   0.05                   0.05     0.1234297013799349                      4
      3644.000173080713     0.7465489909213157     0.5571217480532307                   0.05                   0.05      0.192898207383524                      4
      3648.000173270702     0.6643911980379853     0.5263600688452268                   0.05                   0.05     0.1059460061625317                      4
      3652.000173460692     0.6607618505356021      0.534843067012032                   0.05                   0.05     0.1052999959883899                      4
      3656.000173650682     0.6550475887835906     0.4917715365187456                   0.05                   0.05     0.1107965577463855                      4
      3660.000173840672     0.7018971734930072     0.5395909899400602                   0.05                   0.05      0.125317516750593                      4
      3664.000174030662     0.7164587246755765      0.562548170420039                   0.05                   0.05     0.1440943077973031                      4
      3668.000174220651     0.6602000638896773     0.4997929077491224                   0.05                   0.05     0.1063467578057407                      4
      3672.000174410641     0.7171090187093269     0.5697334471436704                   0.05                   0.05     0.1463553115786999                      4
      3676.000174600631     0.6732156058102527     0.5414251527172433                   0.05                   0.05       0.10517567433929                      4
      3680.000174790621     0.6844735971874075     0.5906654460373409                   0.05                   0.05     0.1473562063317887                      4
      3684.000174980611     0.6523854314904683     0.5713430320956506                   0.05                   0.05     0.1190201332233082                      4
        3688.0001751706     0.6520010257646305      0.510465372208131                   0.05                   0.05    0.09664566013084444                      4
       3692.00017536059     0.6977460081555358     0.5497237034337553                   0.05                   0.05     0.1157083537185681                      4
       3696.00017555058     0.7477779465220614     0.6281001261014723                   0.05                   0.05     0.1918504755417954                      4
       3700.00017574057     0.7257627519969385     0.6134848737749082                   0.05                   0.05     0.1755114860129703                      4
       3704.00017593056     0.7623144610096416     0.6277075892892245                   0.05                   0.05     0.1898759491516436                      4
      3708.000176120549     0.8233729277864286     0.6851438616548107                   0.05                   0.05     0.2036860308126678                      4
      3712.000176310539     0.7951343894862551     0.6481910092741976                   0.05                   0.05       0.19540866526992                      4
      3716.000176500529     0.8328687686329549      0.641519229127464                   0.05                   0.05     0.2330792946683783                      4
      3720.000176690519      0.766775670479195     0.7450210510680324                   0.05                   0.05     0.2291208614962081                      4
      3724.000176880509     0.8183372002494769     0.7245537147650479                   0.05                   0.05      0.210220734790379                      4
      3728.000177070498     0.8628850155030623     0.8320743500393469                   0.05                   0.05     0.2057113106028983                      4
      3732.000177260488      0.901125555419709     0.8602098420601713                   0.05                   0.05     0.2167600788316438                      4
      3736.000177450478     0.8609389584144663     0.8314234128902277                   0.05                   0.05     0.1988493747996855                      4
      3740.000177640468     0.8703915961599474     0.7662385459565501                   0.05                   0.05      0.191945219415755                      4
      3744.000177830458     0.8061778625923807     0.8116458993474802                   0.05                   0.05     0.2134301430191164                      4
      3748.000178020447     0.8168431918458514     0.8819316999572654                   0.05                   0.05     0.1962667203596912                      4
      3752.000178210437     0.8060912459015928     0.7649530619760192                   0.05                   0.05     0.2200497089903417                      4
      3756.000178400427     0.8183768861063739     0.8832057440488494                   0.05                   0.05     0.1919960460665116                      4
      3760.000178590417     0.9164206022545377     0.9457962237842853                   0.05                   0.05      0.249270925321362                      4
      3764.000178780407     0.9795358429343141     0.9386053843537189                   0.05                   0.05     0.2584364405236966                      4
      3768.000178970397     0.9131709254359424     0.8463986723757072                   0.05                   0.05     0.2008697408997077                      4
      3772.000179160386     0.8794777588277685     0.7773491175124699                   0.05                   0.05     0.1814666725044393                      4
      3776.000179350376     0.7312659525907043     0.7669965448998486                   0.05                   0.05     0.2053255668504992                      4
      3780.000179540366     0.8731698253486816     0.7030073220727232                   0.05                   0.05     0.1847295507785195                      4
      3784.000179730356     0.8266543931394358     0.6409983307762865                   0.05                   0.05     0.2169132730217771                      4
      3788.000179920346     0.8209491425639162     0.6719577498798293                   0.05                   0.05     0.1841851017616489                      4
      3792.000180110335     0.8320775268641271     0.6816000765359197                   0.05                   0.05     0.1811642818301169                      4
      3796.000180300325     0.7981845488880964     0.6612117465303717                   0.05                   0.05     0.1748159022254801                      4
      3800.000180490315     0.7569230065578698     0.6567963903346965                   0.05                   0.05     0.1758617340041882                      4
      3804.000180680305     0.7410497676270823     0.6126719863557284                   0.05                   0.05     0.1677958062058361                      4
      3808.000180870295     0.9030140978785139     0.7336570244364067                   0.05                   0.05     0.1649930643172844                      4
      3812.000181060284     0.7825906281066333     0.6481985997296141                   0.05                   0.05     0.1682667353792211                      4
      3816.000181250274     0.8038404951461481     0.6527204153304482                   0.05                   0.05     0.1698996283781911                      4
      3820.000181440264     0.8655414650335643     0.6928677210549233                   0.05                   0.05     0.1770501376197406                      4
      3824.000181630254     0.7611256492369943     0.6191483233011076                   0.05                   0.05     0.1671084316223141                      4
      3828.000181820244     0.8319106157531717     0.6817337142233911                   0.05                   0.05     0.1674207690312335                      4
      3832.000182010233     0.8318982504060828     0.6703941541303627                   0.05                   0.05     0.1685186995867482                      4
      3836.000182200223     0.7577466692661786     0.6698654240389026                   0.05                   0.05     0.1658275101797337                      4
      3840.000182390213     0.8798685503542915     0.7538243959091639                   0.05                   0.05     0.1648006626627578                      4
      3844.000182580203     0.7281874885775343     0.6545656681379435                   0.05                   0.05     0.1700039825789547                      4
      3848.000182770193     0.7468611103156425     0.6851197930262909                   0.05                   0.05     0.1705204116993104                      4
      3852.000182960182     0.8600847875030032     0.7294744996395713                   0.05                   0.05     0.1625498093018045                      4
      3856.000183150172     0.9707109199480712     0.7987737844536582                   0.05                   0.05     0.1732279215087286                      4
      3860.000183340162     0.9123632992603907     0.7791704326746078                   0.05                   0.05     0.1563750914755201                      4
      3864.000183530152     0.8594564377604578     0.7044699750972742                   0.05                   0.05     0.1580702100251922                      4
      3868.000183720142     0.8581779541803051      0.721895762745796                   0.05                   0.05     0.1554649078084733                      4
      3872.000183910131     0.8218514703281747     0.7486236826624962                   0.05                   0.05     0.1849442351971814                      4
      3876.000184100121     0.7136636241744168     0.6625092994956429                   0.05                   0.05     0.1712138384529153                      4
      3880.000184290111     0.7585115133287195     0.6614178248095282                   0.05                   0.05     0.1532026515284603                      4
      3884.000184480101      0.930858499951257     0.7900754200738855                   0.05                   0.05     0.1537801091620574                      4
      3888.000184670091     0.8079518413531348     0.6597354706207001                   0.05                   0.05     0.1508788849783176                      4
       3892.00018486008     0.8532310851838337     0.7320695451901624                   0.05                   0.05     0.1546952892318099                      4
       3896.00018505007      1.057796321386296     0.8830154064987703                   0.05                   0.05     0.2511134128946184                      4
       3900.00018524006      1.055036331653478     0.8717027871914994                   0.05                   0.05     0.2497438386827653                      4
       3904.00018543005     0.9620703223482145     0.8616521843217607                   0.05                   0.05     0.2023431850900104                      4
       3908.00018562004      1.106172079521118     0.9088146583269201                   0.05                   0.05     0.3031873059277825                      4
       3912.00018581003      1.038382613159909     0.8391057601778101                   0.05                   0.05      0.245989230524603                      4
      3916.000186000019      1.077271749967549     0.8758843776343345                   0.05                   0.05     0.2703171934397747                      4
      3920.000186190009      1.071656619246415     0.8666290311503703                   0.05                   0.05     0.2642415464264375                      4
      3924.000186379999      1.092678049909454     0.8805597045495879                   0.05                   0.05      0.284000966224886                      4
      3928.000186569989      1.116944053166601     0.9150158313087257                   0.05                   0.05     0.2947314333530883                      4
      3932.000186759979     0.9043417800079497      0.728595264081415                   0.05                   0.05     0.1500111545508975                      4
      3936.000186949968     0.8787663282925848     0.7153837999069181                   0.05                   0.05     0.1459305279632062                      4
      3940.000187139958     0.7904483721090761     0.6299624873106391                   0.05                   0.05     0.1590472597961733                      4
      3944.000187329948     0.8156643440403286      0.633775537938973                   0.05                   0.05     0.1737335616378629                      4
      3948.000187519938      0.747408687871797     0.6217497629576227                   0.05                   0.05     0.1494035691433416                      4
      3952.000187709928     0.7769811617462763     0.6122767572418759                   0.05                   0.05     0.1605618421214809                      4
      3956.000187899917     0.8180504215232136     0.6629588820276989                   0.05                   0.05     0.1446733774805752                      4
      3960.000188089907     0.8807468593715613     0.6806277777004321                   0.05                   0.05     0.1778854810892629                      4
      3964.000188279897     0.8239354608359792     0.6393160054958618                   0.05                   0.05     0.1670477097442218                      4
      3968.000188469887     0.7791199636661627     0.6257816013349042                   0.05                   0.05     0.1451709975427726                      4
      3972.000188659877     0.8187838574465481     0.6356454686997347                   0.05                   0.05     0.1615909525028728                      4
      3976.000188849866      0.807397045462751     0.6523538151334356                   0.05                   0.05      0.135744142984678                      4
      3980.000189039856     0.8136191233811003      0.646259637985153                   0.05                   0.05     0.1411622244730406                      4
      3984.000189229846     0.8415761328219695     0.6690540433228249                   0.05                   0.05     0.1444050906064915                      4
      3988.000189419836     0.7463636900640533     0.5993523653651609                   0.05                   0.05     0.1440122291455811                      4
      3992.000189609826     0.8347737830050234     0.6730653534715029                   0.05                   0.05     0.1356284449027955                      4
      3996.000189799815     0.7576764000981471     0.6141406861797104                   0.05                   0.05     0.1391288903659346                      4
      4000.000189989805     0.7919124683151006     0.6297400458547054                   0.05                   0.05     0.1356386996558304                      4
      4004.000190179795     0.7824462734829548     0.6249136681035297                   0.05                   0.05     0.1339868788411386                      4
      4008.000190369785     0.7771475534568217     0.6300064835106924                   0.05                   0.05     0.1278180436741315                      4
      4012.000190559775      0.821488488303844     0.7077242199537024                   0.05                   0.05     0.1386093745412693                      4
      4016.000190749764     0.7520200004567471     0.6383524661775493                   0.05                   0.05     0.1288091309504135                      4
      4020.000190939754     0.7273704240798575     0.6365396916081983                   0.05                   0.05     0.1399319645663619                      4
      4024.000191129744     0.9186588684058415     0.7635944824688227                   0.05                   0.05     0.1416516229943242                      4
      4028.000191319734     0.8826723543358278      0.753722873270729                   0.05                   0.05      0.141109223021723                      4
      4032.000191509724      0.943264310383631      0.814668846206502                   0.05                   0.05     0.1584682606601148                      4
      4036.000191699713     0.8960898378014347     0.8456515484716761                   0.05                   0.05     0.1822414106387844                      4
      4040.000191889703      0.884123799986818     0.8535040629583477                   0.05                   0.05     0.1806687472378981                      4
      4044.000192079693     0.9096368475032205     0.9008439623461186                   0.05                   0.05     0.2171384344433098                      4
      4048.000192269683     0.9344265605290099      0.902548304050156                   0.05                   0.05     0.2203774997593416                      4
      4052.000192459673     0.8967260224734307     0.8017346714270225                   0.05                   0.05     0.1532115416247052                      4
      4056.000192649662     0.9862535661549054     0.9182899480240315                   0.05                   0.05     0.2203873696983809                      4
      4060.000192839652     0.9119027462242644     0.9747943669816258                   0.05                   0.05     0.2402787835858316                      4
      4064.000193029642     0.8188987762924552     0.9356684436977385                   0.05                   0.05     0.1957398391710685                      4
      4068.000193219632     0.6529085445152968     0.8256646290200982                   0.05                   0.05     0.2559831727081516                      4
      4072.000193409622     0.7120972813843088     0.8737105807272458                   0.05                   0.05     0.2321724948869281                      4
      4076.000193599612     0.7843764110145705     0.9621593420441893                   0.05                   0.05     0.2398738027823708                      4
      4080.000193789601      0.664788159745641     0.8446132827036477                   0.05                   0.05     0.2623967739932365                      4
      4084.000193979591     0.7193509901638494      0.917554661582398                   0.05                   0.05     0.2686020339776154                      4
      4088.000194169581     0.7187210899021906      0.902287930523902                   0.05                   0.05      0.239618615556671                      4
      4092.000194359571     0.7357287722204481     0.8247109474302304                   0.05                   0.05     0.1940275973357843                      4
      4096.000194549561     0.6715126701923306     0.7762013848091469                   0.05                   0.05     0.1799783831653948                      4
       4100.00019473955     0.7321711153485959     0.8878947250660052                   0.05                   0.05      0.202576355265877                      4
       4104.00019492954     0.7455973774983262     0.9343094748856424                   0.05                   0.05     0.2335961120466295                      4
       4108.00019511953     0.9320225856351545       1.05071774035767                   0.05                   0.05     0.3302824981817868                      4
       4112.00019530952      0.898859092693525     0.9732879662331543                   0.05                   0.05     0.2217925431239912                      4
       4116.00019549951     0.8393295977580122     0.8975871373532315                   0.05                   0.05     0.1772446787645619                      4
      4120.000195689499     0.8656117291765951     0.9096894794724971                   0.05                   0.05     0.1841902963293996                      4
      4124.000195879489      0.803400439699621     0.9137271883752885                   0.05                   0.05     0.1748428507219178                      4
      4128.000196069479     0.7692935621497781     0.7429165537662944                   0.05                   0.05     0.1874816705733895                      4
      4132.000196259469      0.753013136806354     0.8532284332301443                   0.05                   0.05     0.1832763546586495                      4
      4136.000196449459     0.7189960148735125     0.7881266981879914                   0.05                   0.05     0.1817616089531909                      4
      4140.000196639448     0.8994418077404818     0.9395434488700301                   0.05                   0.05     0.2048467243328196                      4
      4144.000196829438     0.9088997614738901     0.8604675751962972                   0.05                   0.05     0.1767053118146096                      4
      4148.000197019428     0.8623255258944676     0.8803530403060559                   0.05                   0.05     0.1664201459969877                      4
      4152.000197209418     0.8246291609161264      0.856606152588108                   0.05                   0.05     0.1667039132732855                      4
      4156.000197399408     0.8233538349136394     0.8186881103845494                   0.05                   0.05     0.1732219804639717                      4
      4160.000197589397     0.7497904563624345     0.7876588692049585                   0.05                   0.05     0.1881498279481825                      4
      4164.000197779387     0.7897464747442926     0.8501207102959309                   0.05                   0.05     0.1727760589997756                      4
      4168.000197969377     0.8020592273066661     0.9144285120056895                   0.05                   0.05     0.1663786431035667                      4
      4172.000198159367     0.7202748822501387     0.7630221875986509                   0.05                   0.05      0.176433101827092                      4
      4176.000198349357     0.7309170546945121     0.8364786813452626                   0.05                   0.05     0.1740739533529256                      4
      4180.000198539346     0.7174569663488491     0.7120299745264181                   0.05                   0.05     0.1658441385724842                      4
      4184.000198729336     0.7876510274023591     0.6733865474669344                   0.05                   0.05     0.1196261471787899                      4
      4188.000198919326     0.9116230918411822     0.7917650901145185                   0.05                   0.05     0.1397882230919381                      4
      4192.000199109316       0.91516811465236     0.8015062674651345                   0.05                   0.05     0.1409534134822332                      4
      4196.000199299306     0.8652457057487974     0.7499802746682398                   0.05                   0.05     0.1382204137243549                      4
      4200.000199489295     0.8756322396664459     0.7478714617950009                   0.05                   0.05     0.1315772709958812                      4
      4204.000199679285     0.8655092805463922     0.9016681665449905                   0.05                   0.05     0.1663303592968666                      4
      4208.000199869275     0.8464541717429119     0.9835033412099037                   0.05                   0.05     0.2027262268054338                      4
      4212.000200059265     0.8701513195826976     0.9867506417707911                   0.05                   0.05     0.1996009980978998                      4
      4216.000200249255     0.8520828112023303     0.9392473873591958                   0.05                   0.05     0.1688795664664735                      4
      4220.000200439245     0.8629253590715324     0.9436657010074591                   0.05                   0.05     0.1708648918035253                      4
      4224.000200629234     0.9691632487425574     0.8584222334048539                   0.05                   0.05     0.1768974907514278                      4
      4228.000200819224      1.066621908957357     0.9340709007231955                   0.05                   0.05     0.2355984419777419                      4
      4232.000201009214      1.019137997888714     0.9314010044660336                   0.05                   0.05     0.2200966559442862                      4
      4236.000201199204     0.9420483623406531     0.8860036392824594                   0.05                   0.05     0.1878438195258816                      4
      4240.000201389194     0.9492536886716728     0.8753559838067041                   0.05                   0.05      0.179268704227757                      4
      4244.000201579183      1.012897225890618     0.8946152570877699                   0.05                   0.05     0.1830498565768374                      4
      4248.000201769173      1.061324257816213     0.9963645809784077                   0.05                   0.05     0.3506843076708825                      4
      4252.000201959163      1.020098739014853      1.075498593703992                   0.05                   0.05     0.5219110159770859                      4
      4256.000202149153      1.067829415661579     0.9185141722245536                   0.05                   0.05      0.208808115837171                      4
      4260.000202339143      1.034981603385549     0.9420108680333917                   0.05                   0.05     0.2209326590508089                      4
      4264.000202529132      1.008232893279259     0.9770426220874253                   0.05                   0.05     0.2815969868402295                      4
      4268.000202719122      1.104489300184887     0.9106577693408172                   0.05                   0.05     0.2502631020004222                      4
      4272.000202909112      1.039909820230883     0.8369993598378275                   0.05                   0.05     0.2235861370324747                      4
      4276.000203099102     0.9550820431890418     0.7804368710435787                   0.05                   0.05     0.1414696650634101                      4
      4280.000203289092      1.060712935588338     0.8546144349953404                   0.05                   0.05     0.2281291605594034                      4
      4284.000203479081      1.047505507372312     0.8517771454195685                   0.05                   0.05     0.2051832770528426                      4
      4288.000203669071       1.12751985307223      0.915951982951841                   0.05                   0.05     0.2897077772167075                      4
      4292.000203859061      1.072968372976658     0.8819047324625857                   0.05                   0.05     0.2007402655012125                      4
      4296.000204049051     0.9799196196359493     0.7889006186824061                   0.05                   0.05     0.1612227804912513                      4
      4300.000204239041      1.102842596707995     0.9053957572321686                   0.05                   0.05     0.2300007034911735                      4
       4304.00020442903     0.9984071593554347      0.814998531662151                   0.05                   0.05     0.1672726026792875                      4
       4308.00020461902      1.037599078349206     0.8406604076839589                   0.05                   0.05      0.194451588465499                      4
       4312.00020480901     0.9673435024929449     0.7952286241002796                   0.05                   0.05     0.1396572503688292                      4
         4316.000204999     0.9736096687203403     0.7958272985901508                   0.05                   0.05     0.1426588078455263                      4
       4320.00020518899     0.9884191603934509     0.8144656975657641                   0.05                   0.05     0.1486328754911154                      4
      4324.000205378979      0.964400663472423     0.7977100167047667                   0.05                   0.05     0.1316646849483193                      4
      4328.000205568969      1.011692523969116     0.8396095899238317                   0.05                   0.05     0.1587026794700098                      4
      4332.000205758959     0.9731482113154061     0.8214392627583601                   0.05                   0.05      0.133947090714887                      4
      4336.000205948949       1.00288818964159     0.8182726699902293                   0.05                   0.05     0.1546022402784235                      4
      4340.000206138939     0.9827349624216759     0.7935617737703592                   0.05                   0.05     0.1429226011910812                      4
      4344.000206328928     0.9750957433473408     0.8915112201226991                   0.05                   0.05      0.168340803630828                      4
      4348.000206518918     0.9830366921059802     0.8245167068415716                   0.05                   0.05     0.1324301464322633                      4
      4352.000206708908      1.052094935989798     0.8683459914482194                   0.05                   0.05     0.1713771748695631                      4
      4356.000206898898      1.083402122204792     0.8995832053786604                   0.05                   0.05     0.1902548589533049                      4
      4360.000207088888      1.122057344317696     0.9191211672908679                   0.05                   0.05     0.2527355366814825                      4
      4364.000207278877      1.053160107821139     0.8594935561838666                   0.05                   0.05     0.1749540314062917                      4
      4368.000207468867      1.079750137383207     0.8749286058528113                   0.05                   0.05     0.1949919941087868                      4
      4372.000207658857     0.9617665387861148     0.7890133768254571                   0.05                   0.05     0.1235830371958835                      4
      4376.000207848847      1.017400329420329     0.8508520959989475                   0.05                   0.05     0.1435515443064609                      4
      4380.000208038837      1.043258224443789     0.8779091950653907                   0.05                   0.05     0.1467777776671366                      4
      4384.000208228827     0.9919882813741122     0.8310021190616237                   0.05                   0.05     0.1301488697763255                      4
      4388.000208418816      1.048093656355075     0.9060934332950791                   0.05                   0.05     0.1504711635108393                      4
      4392.000208608806      0.965616236145497      0.816862211915607                   0.05                   0.05     0.1190202067463888                      4
      4396.000208798796      1.010799960747703     0.8479878085742413                   0.05                   0.05     0.1341294672368265                      4
      4400.000208988786     0.7981385122879253     0.6468356664921655                   0.05                   0.05      0.118213399730457                      4
      4404.000209178776     0.8246944676271311     0.6691732125486778                   0.05                   0.05     0.1212328338380135                      4
      4408.000209368765     0.9180709844993823     0.7571865288509904                   0.05                   0.05      0.120313831201871                      4
      4412.000209558755     0.8741652735619554     0.7078109072847113                   0.05                   0.05     0.1282008216744409                      4
      4416.000209748745     0.8766701167298795     0.6995340142434601                   0.05                   0.05      0.132655035763918                      4
      4420.000209938735       1.04119491630327     0.8449683086437801                   0.05                   0.05     0.1606519093243626                      4
      4424.000210128725     0.9774000593056297     0.8133798516398247                   0.05                   0.05     0.1186157324880957                      4
      4428.000210318714      0.937064566778073     0.7916005838915788                   0.05                   0.05     0.1121784868819459                      4
      4432.000210508704     0.9307710035332944     0.7843596626681756                   0.05                   0.05     0.1116652774060104                      4
      4436.000210698694     0.9831820751268978     0.7942430535105929                   0.05                   0.05     0.1274738975118873                      4
      4440.000210888684     0.9698412213964652     0.8162267917904572                   0.05                   0.05     0.1119518150094307                      4
      4444.000211078674     0.9610901101539053     0.7917484359213804                   0.05                   0.05      0.110476150601184                      4
      4448.000211268663      1.012526544902376     0.8214266651744062                   0.05                   0.05     0.1385881671644943                      4
      4452.000211458653      1.055439639355074     0.8724567266287888                   0.05                   0.05     0.1485697078583978                      4
      4456.000211648643     0.9831424235945799     0.8328088470537898                   0.05                   0.05     0.1141065036796498                      4
      4460.000211838633     0.9714040775164041      0.803662582270254                   0.05                   0.05     0.1082702380548077                      4
      4464.000212028623      0.930878661664869      0.796546958870988                   0.05                   0.05     0.1069637852420461                      4
      4468.000212218612     0.9386605072293148     0.7481590639462318                   0.05                   0.05     0.1257842377217507                      4
      4472.000212408602     0.9585618578395767     0.7543506226092596                   0.05                   0.05     0.1357491872393627                      4
      4476.000212598592      1.135706919507169     0.9369440557367765                   0.05                   0.05     0.2683336302845905                      4
      4480.000212788582      1.004442573988214     0.8191140479313505                   0.05                   0.05     0.1246284973211551                      4
      4484.000212978572     0.9747494230570036      0.790313433951828                   0.05                   0.05      0.111177012711131                      4
      4488.000213168561     0.9889746014464311     0.8487549320442118                   0.05                   0.05     0.1152694372906311                      4
      4492.000213358551     0.9368244712078888     0.7801612850340162                   0.05                   0.05     0.1014130189979197                      4
      4496.000213548541      1.049637119349892     0.8474827384100663                   0.05                   0.05     0.1579001245838831                      4
      4500.000213738531     0.9556505100789214     0.7994457888502519                   0.05                   0.05    0.09777273830384339                      4
      4504.000213928521     0.9096164584986612     0.7323653779652467                   0.05                   0.05     0.1193029205310318                      4
       4508.00021411851     0.8582200330861588     0.6649738134511267                   0.05                   0.05     0.1494633432312402                      4
        4512.0002143085     0.9385465737911621     0.7363564807149412                   0.05                   0.05      0.133288728014516                      4
       4516.00021449849     0.9921050238210988     0.7981285456280783                   0.05                   0.05     0.1179525270019894                      4
       4520.00021468848     0.9890145378582686     0.8875620785033348                   0.05                   0.05     0.1377871385965193                      4
       4524.00021487847       1.00864201028111      0.883474436599335                   0.05                   0.05     0.1260092339229296                      4
       4528.00021506846      1.033127634330683     0.8614214455242404                   0.05                   0.05     0.1246301533189761                      4
      4532.000215258449      1.158216738301998     0.9601485983051736                   0.05                   0.05     0.3094907455978897                      4
      4536.000215448439      1.131552062857861     0.9440390365582662                   0.05                   0.05      0.245892560828493                      4
      4540.000215638429      1.071942327980938     0.8643978061091649                   0.05                   0.05     0.1688990104791203                      4
      4544.000215828419      1.059901703420716     0.8573666640187112                   0.05                   0.05     0.1535735061829715                      4
      4548.000216018409      1.078520535466152     0.8896784976401144                   0.05                   0.05     0.1536953892269481                      4
      4552.000216208398      1.016734637812094     0.8307304119277056                   0.05                   0.05     0.1193757164366294                      4
      4556.000216398388      1.114583717699083     0.9049247152285551                   0.05                   0.05     0.2104385279591768                      4
      4560.000216588378      1.116497724508235     0.9026545620823894                   0.05                   0.05     0.2123774498799416                      4
      4564.000216778368      1.085792303677894     0.8769704899863644                   0.05                   0.05     0.1672372621790538                      4
      4568.000216968358       1.04397086402079     0.8491590459637228                   0.05                   0.05     0.1318429676798915                      4
      4572.000217158347      1.102351134244897     0.8878572065824919                   0.05                   0.05     0.1854869060942312                      4
      4576.000217348337      1.088397077772039     0.8787215530912751                   0.05                   0.05     0.1632881199493688                      4
      4580.000217538327       1.08915874180702      0.883789669594661                   0.05                   0.05     0.1571242965637915                      4
      4584.000217728317      1.110993272969779     0.9117828347949826                   0.05                   0.05     0.1806809963659253                      4
      4588.000217918307       1.12512300463143     0.9190730648670319                   0.05                   0.05     0.2054357929563128                      4
      4592.000218108296      1.052266387138324      0.855570579505341                   0.05                   0.05     0.1288804482417903                      4
      4596.000218298286      1.030601081546508     0.8294359774669092                   0.05                   0.05     0.1296262665504603                      4
      4600.000218488276       1.07103249702976     0.8821496564635651                   0.05                   0.05     0.1261575945377524                      4
      4604.000218678266      1.023949285604728     0.8634568774148368                   0.05                   0.05      0.104945292114346                      4
      4608.000218868256       1.02555360295837     0.8331896502732825                   0.05                   0.05     0.1169684480387684                      4
      4612.000219058245      0.972003619464833     0.8069110666114764                   0.05                   0.05    0.09391517331709334                      4
      4616.000219248235      1.107038989937764     0.9081599324182181                   0.05                   0.05     0.1648427523913432                      4
      4620.000219438225      1.111023540672069     0.8964693622282511                   0.05                   0.05     0.1754856320922537                      4
      4624.000219628215      1.140476583208416     0.9318153518956455                   0.05                   0.05      0.229420326077975                      4
      4628.000219818205      1.090643216255095     0.8713041901303913                   0.05                   0.05     0.1572502692077908                      4
      4632.000220008194     0.9905988747284394     0.7824247082061284                   0.05                   0.05     0.1254303286042856                      4
      4636.000220198184      1.074326526287742     0.8610544186378618                   0.05                   0.05     0.1407516300752689                      4
      4640.000220388174      1.142447554814899     0.9300984419891747                   0.05                   0.05     0.2280330339310674                      4
      4644.000220578164      1.031051693678076     0.8341157478053726                   0.05                   0.05      0.117052139609535                      4
      4648.000220768154      1.122447449672458     0.9188245571374416                   0.05                   0.05     0.1775227588995748                      4
      4652.000220958143       1.15008692658217     0.9552605291667166                   0.05                   0.05     0.2428238032484857                      4
      4656.000221148133      1.090728307938424     0.9061704100833965                   0.05                   0.05     0.1274529083665231                      4
      4660.000221338123      1.128436141857712     0.9347461076923567                   0.05                   0.05     0.1835063399761158                      4
      4664.000221528113      1.020234684543788     0.8408538110909713                   0.05                   0.05     0.1024237276580401                      4
      4668.000221718103      1.062796179952565     0.8695762486814087                   0.05                   0.05     0.1118859445701504                      4
      4672.000221908092      1.045095594369234     0.8401172653708168                   0.05                   0.05     0.1220078308367665                      4
      4676.000222098082      1.009950438283057     0.8197655527725592                   0.05                   0.05     0.1048208959812974                      4
      4680.000222288072      1.013409520727893     0.8358303669051583                   0.05                   0.05    0.09739576868449562                      4
      4684.000222478062      1.013025968977266     0.8216312807479299                   0.05                   0.05     0.1040057534841633                      4
      4688.000222668052      1.088478219067678     0.9046769496443156                   0.05                   0.05     0.1203074586528332                      4
      4692.000222858042      1.144225285840621     0.9347171777971541                   0.05                   0.05     0.2118983367477549                      4
      4696.000223048031      1.013674093188743     0.9034975159363208                   0.05                   0.05     0.1184213901706414                      4
      4700.000223238021      1.098086799355999     0.8922848320611659                   0.05                   0.05     0.1311985955574451                      4
      4704.000223428011      1.112293249792242     0.8968965374689241                   0.05                   0.05     0.1501303060229521                      4
      4708.000223618001      1.185635057790083     0.9817084898631671                   0.05                   0.05      0.333793771353052                      4
      4712.000223807991      1.117669049764917     0.9224416283680476                   0.05                   0.05     0.1490173378511988                      4
       4716.00022399798      1.108494706778764     0.9001312347822024                   0.05                   0.05      0.136800052991814                      4
       4720.00022418797      1.061070454691622     0.8747569636631262                   0.05                   0.05    0.09926656441376994                      4
       4724.00022437796      0.992526547688783      0.803098494400907                   0.05                   0.05    0.09922049363597629                      4
       4728.00022456795       1.03295106101536     0.8315546369681969                   0.05                   0.05      0.110560912829643                      4
       4732.00022475794       1.13365419538671     0.9412717068097938                   0.05                   0.05      0.176972369806337                      4
      4736.000224947929      1.118419531786056      0.937927803174505                   0.05                   0.05     0.1510167330462885                      4
      4740.000225137919      1.150115992553699     0.9623476370089525                   0.05                   0.05     0.2156779820861935                      4
      4744.000225327909      1.184092762399313     0.9768883870231783                   0.05                   0.05     0.3055254431496301                      4
      4748.000225517899      1.069877433126474     0.9492056092980747                   0.05                   0.05     0.1549069912575965                      4
      4752.000225707889      1.068927871546887     0.9248593760176933                   0.05                   0.05     0.1137221411050942                      4
      4756.000225897878      1.152651029685292     0.9467068461987448                   0.05                   0.05     0.2025732471910252                      4
      4760.000226087868      1.042030395478464     0.8337778514593502                   0.05                   0.05     0.1166199277561673                      4
      4764.000226277858     0.9909395781482206     0.8718025923151069                   0.05                   0.05     0.1024505689462794                      4
      4768.000226467848     0.9221651956229815      0.865240064223473                   0.05                   0.05      0.139876692819718                      4
      4772.000226657838     0.8805779747807768     0.8742974288643821                   0.05                   0.05      0.147411250030121                      4
      4776.000226847827     0.8470051402938098       0.78780619161855                   0.05                   0.05     0.1500103576936188                      4
      4780.000227037817     0.9895365519121793     0.8961919626586373                   0.05                   0.05     0.1222234354003619                      4
      4784.000227227807     0.9850333979568077     0.8023033142118068                   0.05                   0.05    0.09187443539195483                      4
      4788.000227417797     0.9130630057475417      0.882478820000504                   0.05                   0.05     0.1504745065325719                      4
      4792.000227607787     0.9148413253539759     0.8998963074089681                   0.05                   0.05     0.1600635627751622                      4
      4796.000227797776     0.9483595447450712     0.9220023026556285                   0.05                   0.05     0.1713999633621773                      4
      4800.000227987766     0.8855719006382461     0.8672170957395133                   0.05                   0.05     0.1381994901581703                      4
      4804.000228177756     0.8411657716089378     0.8019337084278775                   0.05                   0.05     0.1509851731353059                      4
      4808.000228367746     0.9083488626338755     0.8025522758425683                   0.05                   0.05     0.1058894093519097                      4
      4812.000228557736     0.9064913317077989     0.7950008732399335                   0.05                   0.05     0.1041668594640722                      4
      4816.000228747725     0.7975578204330385     0.7402741813978928                   0.05                   0.05     0.1602912326686863                      4
      4820.000228937715     0.8109966813444834     0.7015804865657252                   0.05                   0.05      0.122240385862353                      4
      4824.000229127705     0.9061592873862587     0.7344216016419379                   0.05                   0.05      0.110666845563669                      4
      4828.000229317695     0.9151146991133254     0.7253442073920311                   0.05                   0.05     0.1209486823346257                      4
      4832.000229507685     0.8639387774423984     0.7784938639478954                   0.05                   0.05     0.1271757922874249                      4
      4836.000229697675     0.8316039417834301     0.8049236931061029                   0.05                   0.05     0.1503386752656806                      4
      4840.000229887664     0.8278777340235912     0.7649708571189804                   0.05                   0.05     0.1470602580603866                      4
      4844.000230077654     0.8281133477125403     0.7133763316567087                   0.05                   0.05     0.1193888715761343                      4
      4848.000230267644     0.7328416248142704     0.7206930117132461                   0.05                   0.05     0.1607444438378197                      4
      4852.000230457634     0.7860943217746622     0.7650765875035156                   0.05                   0.05     0.1677760669568645                      4
      4856.000230647624     0.8287507955623662     0.7991340346301653                   0.05                   0.05     0.1466519615638792                      4
      4860.000230837613     0.8798912790683581      0.849705848908637                   0.05                   0.05     0.1272771962322601                      4
      4864.000231027603     0.8151037247921326     0.7915787499963061                   0.05                   0.05     0.1518749019682501                      4
      4868.000231217593     0.7880160197850681     0.7872429735730941                   0.05                   0.05     0.1629024589943375                      4
      4872.000231407583     0.8358056437649387     0.8405996735569016                   0.05                   0.05       0.13590785368623                      4
      4876.000231597573      1.014134082384776     0.9239273473596862                   0.05                   0.05      0.134350759999841                      4
      4880.000231787562     0.8361734358108355     0.9342420927260737                   0.05                   0.05     0.1552716445756145                      4
      4884.000231977552     0.8976164889846222      1.023368211585441                   0.05                   0.05     0.2334896414282301                      4
      4888.000232167542     0.9059751087781603      1.010004946416932                   0.05                   0.05     0.2235483597588139                      4
      4892.000232357532      1.041719888685243      1.023949174312368                   0.05                   0.05     0.3782358457305858                      4
      4896.000232547522      1.007739522764125      1.049659399256395                   0.05                   0.05     0.4164220674624657                      4
      4900.000232737511      1.122853274784815     0.9915065006679327                   0.05                   0.05     0.2244875065442697                      4
      4904.000232927501      1.115251671278165     0.9869431445593166                   0.05                   0.05     0.2098162375506181                      4
      4908.000233117491      1.141506629366593      1.042363726936175                   0.05                   0.05     0.3497162938599663                      4
      4912.000233307481      1.204901074412333      1.052130715074389                   0.05                   0.05     0.4492660269749345                      4
      4916.000233497471      1.099723789877327     0.9920392451664761                   0.05                   0.05     0.2203182140521229                      4
       4920.00023368746      1.044476741222349       1.00827204800364                   0.05                   0.05     0.3038444151768468                      4
       4924.00023387745      1.102834845238374     0.9956808548962702                   0.05                   0.05     0.2187527530125367                      4
       4928.00023406744      1.135108682735586       1.04329088631034                   0.05                   0.05     0.3249663089211482                      4
       4932.00023425743      1.161591013174558      1.068124502150977                   0.05                   0.05     0.3913513500890878                      4
       4936.00023444742      1.161588590589517      1.019780371659223                   0.05                   0.05     0.2687071946358957                      4
      4940.000234637409      1.159819766427978     0.9514376454868294                   0.05                   0.05      0.201913855404763                      4
      4944.000234827399       1.12614163222441     0.9949512902274121                   0.05                   0.05     0.1945243132112193                      4
      4948.000235017389      1.181331462382437     0.9779691014129902                   0.05                   0.05     0.2526726582173681                      4
      4952.000235207379      1.040676018632944     0.8340093165854673                   0.05                   0.05     0.1113529242968471                      4
      4956.000235397369      1.132699990886238     0.9682374777350321                   0.05                   0.05      0.155953861732265                      4
      4960.000235587358      1.138335990112321      1.066281660237735                   0.05                   0.05     0.3525533239304173                      4
      4964.000235777348      1.135450298304879      1.015214395121957                   0.05                   0.05     0.2191577403265553                      4
      4968.000235967338       1.17714675602974      1.048419863478716                   0.05                   0.05     0.3224022041846489                      4
      4972.000236157328      1.188002818357817       1.02262772492515                   0.05                   0.05     0.2874078931489288                      4
      4976.000236347318      1.200835366395049      1.073676053747745                   0.05                   0.05     0.4095686548602231                      4
      4980.000236537308      1.149722919480771       1.05987607009756                   0.05                   0.05     0.2990929413906882                      4
      4984.000236727297      1.130952389061058     0.9990774099653335                   0.05                   0.05     0.1779299373250035                      4
      4988.000236917287      1.128485328739455     0.9646639134259164                   0.05                   0.05     0.1405929359700395                      4
      4992.000237107277      1.236860065533889      1.124800793542444                   0.05                   0.05     0.5486628352445309                      4
      4996.000237297267      1.151405447630209      1.045465707982935                   0.05                   0.05     0.2531635937812379                      4
      5000.000237487257      1.200592266625378      1.069618632490281                   0.05                   0.05     0.3620488907494764                      4
      5004.000237677246       1.22478103160554      1.109240379095638                   0.05                   0.05     0.4682408405511403                      4
      5008.000237867236      1.171699943406008      0.963350116053155                   0.05                   0.05     0.2022053902034645                      4
      5012.000238057226      1.214691813952267      1.062476431324223                   0.05                   0.05     0.3588204108133237                      4
      5016.000238247216      1.185833794639737      1.065312079927894                   0.05                   0.05     0.2960472254028867                      4
      5020.000238437206      1.228720005359194      1.069684928517294                   0.05                   0.05      0.381309559287652                      4
      5024.000238627195      1.203211128853357      1.022570024453441                   0.05                   0.05     0.2699530465722687                      4
      5028.000238817185      1.098695954013381     0.9580769929383166                   0.05                   0.05     0.1291449017597192                      4
      5032.000239007175       1.07289840558111      1.056928780367172                   0.05                   0.05     0.3703258320188064                      4
      5036.000239197165      1.093937468564872      1.034286548163145                   0.05                   0.05      0.262130281047125                      4
      5040.000239387155      1.113270990165977      1.091783475003201                   0.05                   0.05     0.3797987006167338                      4
      5044.000239577144       1.01593739998294      1.016916076362536                   0.05                   0.05     0.3076473155932712                      4
      5048.000239767134     0.9865687693267381      1.042996454453545                   0.05                   0.05     0.3483974344019181                      4
      5052.000239957124     0.9289085629144261     0.9957702497196089                   0.05                   0.05      0.224037607618664                      4
      5056.000240147114     0.9692124200141404      1.021312820424807                   0.05                   0.05     0.2859208253105811                      4
      5060.000240337104      1.055227621975438       1.07161871419445                   0.05                   0.05     0.3957457987104995                      4
      5064.000240527093      1.014783921013185      1.076919008366166                   0.05                   0.05     0.4070215387848184                      4
      5068.000240717083      1.012299519289903      1.053999663326672                   0.05                   0.05     0.3389255804913548                      4
      5072.000240907073     0.9478594643991959      1.035817524901202                   0.05                   0.05     0.2711225501627735                      4
      5076.000241097063      1.071708533761589      1.076519705057633                   0.05                   0.05     0.3612410807304988                      4
      5080.000241287053      1.037291861230715      1.120826105489515                   0.05                   0.05      0.492178934100898                      4
      5084.000241477042      1.090466314071634      1.149283350974013                   0.05                   0.05     0.5479527140562059                      4
      5088.000241667032      1.052488285344439      1.094891225974662                   0.05                   0.05     0.3880317882800702                      4
      5092.000241857022      1.155534524999775      1.149868628439888                   0.05                   0.05     0.5034486497473158                      4
      5096.000242047012      1.153637178908354      1.137940710446574                   0.05                   0.05     0.4417347209756749                      4
      5100.000242237002      1.179063046270803      1.156559537640301                   0.05                   0.05     0.4784081134047876                      4
      5104.000242426991      1.100692522672438      1.208140762252662                   0.05                   0.05     0.6108832879332585                      4
      5108.000242616981       1.06234454560747      1.192556006096132                   0.05                   0.05     0.5713739733182873                      4
      5112.000242806971     0.9617489740780311      1.123600993101693                   0.05                   0.05     0.4214487446993469                      4
      5116.000242996961     0.9785022716421085       1.14789346240922                   0.05                   0.05     0.4682523172048214                      4
      5120.000243186951     0.9910543495223302      1.193406603780419                   0.05                   0.05     0.5505704997544656                      4
       5124.00024337694      1.031854003915974      1.182437393923242                   0.05                   0.05     0.5063185207526141                      4
       5128.00024356693     0.9629046975797834      1.097703546988883                   0.05                   0.05     0.3430231264588091                      4
       5132.00024375692      1.005990510612901      1.152010978478184                   0.05                   0.05     0.4278471303158957                      4
       5136.00024394691     0.9657890517054094       1.13483952483578                   0.05                   0.05     0.3754835727359578                      4
        5140.0002441369      1.009569418486905      1.123758870346648                   0.05                   0.05     0.3672653837698637                      4
       5144.00024432689      1.002845538731785      1.121128976181288                   0.05                   0.05     0.3476885111548197                      4
      5148.000244516879     0.9876510903341317      1.065809245112948                   0.05                   0.05     0.2888708310449839                      4
      5152.000244706869     0.9877102170933975      1.106827017400234                   0.05                   0.05     0.3107767089165879                      4
      5156.000244896859      1.084099260046452      1.125367167179409                   0.05                   0.05     0.3819080658970889                      4
      5160.000245086849      1.050813258148241      1.198879491030611                   0.05                   0.05     0.4837369538903006                      4
      5164.000245276839      1.119841134350948      1.162475106189333                   0.05                   0.05      0.440722883685184                      4
      5168.000245466828      1.080696414026742      1.056312574621753                   0.05                   0.05     0.2617746703872029                      4
      5172.000245656818      1.108983394134666      1.275718092740172                   0.05                   0.05     0.6310362754053322                      4
      5176.000245846808      1.000533491257864      1.162346748523464                   0.05                   0.05     0.3714117283825761                      4
      5180.000246036798       1.12159752642218      1.261915632408108                   0.05                   0.05     0.5827868965347289                      4
      5184.000246226788      1.077195505630236       1.15552822044999                   0.05                   0.05     0.3849910003324242                      4
      5188.000246416777      1.050025161652874      1.114499087392812                   0.05                   0.05     0.3148596427420601                      4
      5192.000246606767      1.009028694136065      1.083149622975877                   0.05                   0.05     0.2756996838724173                      4
      5196.000246796757      1.022712438848436      1.057740308511261                   0.05                   0.05     0.2590376728233927                      4
      5200.000246986747      1.113358750563042      1.110108945569824                   0.05                   0.05     0.3061232873308251                      4
      5204.000247176737      1.107095748062589      1.106264929877162                   0.05                   0.05     0.2910478851683963                      4
      5208.000247366726      1.090147480510957      1.150463499397496                   0.05                   0.05     0.3479090103356422                      4
      5212.000247556716      1.052003651511177      1.047568083305564                   0.05                   0.05     0.2427465439774204                      4
      5216.000247746706      1.032401131149057      1.029184717767645                   0.05                   0.05     0.2340383870963186                      4
      5220.000247936696      1.155331313001837      1.098941141293764                   0.05                   0.05     0.2747571658717489                      4
      5224.000248126686      1.094705229786084      1.006989892189394                   0.05                   0.05     0.1749971864602032                      4
      5228.000248316675      1.006198129604816     0.9491065760026355                   0.05                   0.05     0.1656869914121912                      4
      5232.000248506665      1.093969365083597      1.069265723554042                   0.05                   0.05     0.2293491339291416                      4
      5236.000248696655      1.102609692450845      1.048818255672883                   0.05                   0.05        0.2012961403582                      4
      5240.000248886645      1.051581842725179     0.9479510663027978                   0.05                   0.05      0.131787455063211                      4
      5244.000249076635      1.054385431664061      1.013325107595486                   0.05                   0.05     0.2034923510258281                      4
      5248.000249266624      1.008195262786923      0.955863258299544                   0.05                   0.05     0.1682855319571406                      4
      5252.000249456614     0.9311535460118383     0.9284153592159384                   0.05                   0.05     0.1663219964366569                      4
      5256.000249646604     0.8750666025053579     0.9139620919987708                   0.05                   0.05     0.1467885602546717                      4
      5260.000249836594      1.055320197355768      1.007996599224246                   0.05                   0.05     0.1937870632707305                      4
      5264.000250026584      1.060510286334913      1.037760939891265                   0.05                   0.05     0.2063079396687108                      4
      5268.000250216573      1.087324526680467      1.039253446925679                   0.05                   0.05     0.1895760031555507                      4
      5272.000250406563      1.062022988395129      1.124108243500772                   0.05                   0.05     0.2813793180657674                      4
      5276.000250596553      1.063786528529199      1.040524109664551                   0.05                   0.05     0.1974518889232639                      4
      5280.000250786543      1.103174210158686      1.053467144486924                   0.05                   0.05     0.1871817484960674                      4
      5284.000250976533     0.9696310839096858      1.035899936720907                   0.05                   0.05     0.2345713055067837                      4
      5288.000251166523      1.204426643025063      1.072535595345195                   0.05                   0.05     0.2880108613678217                      4
      5292.000251356512       1.05145389394939      1.027322766784601                   0.05                   0.05     0.1899968653067205                      4
      5296.000251546502      1.158159830444442      1.014289362000164                   0.05                   0.05      0.162336216598301                      4
      5300.000251736492      1.133841320888655      1.056349725259766                   0.05                   0.05      0.180373739337967                      4
      5304.000251926482      1.144408881483722      1.076585919779622                   0.05                   0.05     0.2053704173899749                      4
      5308.000252116472      1.113984196319991     0.9236139430814042                   0.05                   0.05     0.1103351002940256                      4
      5312.000252306461      1.189475328365019     0.9814285146411053                   0.05                   0.05     0.2211741915747634                      4
      5316.000252496451      1.126875500952025      0.926888512270383                   0.05                   0.05     0.1217259061800845                      4
      5320.000252686441      1.045190021134278      1.003193375621218                   0.05                   0.05     0.1782816042281072                      4
      5324.000252876431      1.133594311904925      1.165603392488986                   0.05                   0.05     0.3826426092838822                      4
      5328.000253066421      1.176851115807949      1.171424021227201                   0.05                   0.05      0.436584976027332                      4
       5332.00025325641      1.226334831129954       1.21928863576825                   0.05                   0.05     0.5988522503052593                      4
        5336.0002534464      1.165577048182392      1.149654306727638                   0.05                   0.05     0.3461116037046557                      4
       5340.00025363639      1.125016897704937       1.09731489037884                   0.05                   0.05     0.2187045779640875                      4
       5344.00025382638      1.088458842573972      1.189871269266659                   0.05                   0.05     0.3817639370418464                      4
       5348.00025401637      1.109216554768256      1.148535300518778                   0.05                   0.05      0.290817327891182                      4
      5352.000254206359      1.100289205724686      1.172981751564313                   0.05                   0.05     0.3262136451395471                      4
      5356.000254396349      1.059518483366979      1.193561289599637                   0.05                   0.05     0.3653337803272934                      4
      5360.000254586339     0.9132267482880853       1.05539312203542                   0.05                   0.05     0.2341909566143901                      4
      5364.000254776329      1.080785701487315      1.153173691829815                   0.05                   0.05     0.2746291835315666                      4
      5368.000254966319      1.001688802836608      1.123137329966348                   0.05                   0.05     0.2666108791808227                      4
      5372.000255156308      0.989848789570418      1.107828418124679                   0.05                   0.05     0.2521016262591679                      4
      5376.000255346298     0.9157752127069526      1.082747989017648                   0.05                   0.05     0.2536181555461212                      4
      5380.000255536288     0.9802909071916097      1.128849579338859                   0.05                   0.05     0.2704736755468582                      4
      5384.000255726278     0.8965346825002022        1.0880904821104                   0.05                   0.05     0.2620034781569956                      4
      5388.000255916268     0.8158925779869508      1.025299218663822                   0.05                   0.05     0.2868456586285479                      4
      5392.000256106257      0.964813262854858      1.146904501583828                   0.05                   0.05     0.3054074148191587                      4
      5396.000256296247     0.9384582420842547      1.056641382859872                   0.05                   0.05     0.2213557149923661                      4
      5400.000256486237     0.9154208257203503      1.022451108623839                   0.05                   0.05     0.1959000632014855                      4
      5404.000256676227     0.9511860739069059      1.081875516192775                   0.05                   0.05     0.2252647118186349                      4
      5408.000256866217     0.9951185337647039      1.134986599019365                   0.05                   0.05     0.2522462818896634                      4
      5412.000257056206     0.9176493797245867      1.005797962655106                   0.05                   0.05     0.1856831558823335                      4
      5416.000257246196     0.9401230019663073      1.039938711513615                   0.05                   0.05     0.2015008149721885                      4
      5420.000257436186     0.8856294237417606      1.018740036819744                   0.05                   0.05     0.1791737226022746                      4
      5424.000257626176      0.885755364214909       1.07637292704538                   0.05                   0.05     0.2305576869288729                      4
      5428.000257816166     0.8576995491409354       1.03038937810479                   0.05                   0.05     0.2007995861950321                      4
      5432.000258006155     0.8994346913106571      1.085605965443635                   0.05                   0.05     0.2258312618755973                      4
      5436.000258196145     0.9350791400649033      1.092652196213071                   0.05                   0.05     0.2169216350585091                      4
      5440.000258386135       0.85780046826024      1.045545422960645                   0.05                   0.05     0.2104053265128717                      4
      5444.000258576125     0.9641770175778579      1.119958907248946                   0.05                   0.05     0.2335552203048426                      4
      5448.000258766115     0.9574260612402911      1.135877523388805                   0.05                   0.05     0.2575553472821268                      4
      5452.000258956105     0.9477548708403432      1.074088463741409                   0.05                   0.05     0.1938826927289182                      4
      5456.000259146094     0.9272633054979684      1.037500618673998                   0.05                   0.05     0.1770390270764646                      4
      5460.000259336084     0.9508444761102381      1.102818068076407                   0.05                   0.05     0.2047719320028304                      4
      5464.000259526074     0.9322747015864065      1.112489233847331                   0.05                   0.05     0.2206865000304966                      4
      5468.000259716064     0.9397230723034679      1.115295446733848                   0.05                   0.05     0.2152865352303466                      4
      5472.000259906054     0.8981950339857913      1.091284495305294                   0.05                   0.05     0.2078654949850798                      4
      5476.000260096043     0.9219741252141921      1.106194519291968                   0.05                   0.05     0.2053843264827447                      4
      5480.000260286033     0.8653984290820157      1.066253841518226                   0.05                   0.05     0.2109601891449552                      4
      5484.000260476023     0.6916085184800388     0.8874236764065424                   0.05                   0.05     0.2519628524208458                      4
      5488.000260666013     0.8673890296137641      1.010225917747629                   0.05                   0.05     0.1634825435997681                      4
      5492.000260856003     0.6871810229280209     0.9007041191990418                   0.05                   0.05     0.2826050662142775                      4
      5496.000261045992     0.7689556266556118     0.9746080678095046                   0.05                   0.05     0.2568904046398476                      4
      5500.000261235982     0.7317831474720655     0.9465725043632741                   0.05                   0.05     0.2610149309721981                      4
      5504.000261425972     0.6805083559050615     0.9004260384829774                   0.05                   0.05     0.2910260178561718                      4
      5508.000261615962     0.6817290351956059     0.8945454611132433                   0.05                   0.05     0.2674695740560377                      4
      5512.000261805952     0.7496564168294046     0.9557347229550297                   0.05                   0.05     0.2357375669799126                      4
      5516.000261995941     0.7799092872792708     0.9909858363481107                   0.05                   0.05     0.2604759443055307                      4
      5520.000262185931     0.8275085584813325      1.011063839999622                   0.05                   0.05     0.2037900352848831                      4
      5524.000262375921     0.7760134319657701     0.9885831551419149                   0.05                   0.05     0.2527256686154604                      4
      5528.000262565911     0.7814639928570222     0.9848815370261391                   0.05                   0.05     0.2274288060302308                      4
      5532.000262755901     0.8012630692633688      1.004627637185377                   0.05                   0.05     0.2283525694181049                      4
       5536.00026294589     0.8177913466056422      1.026812196449574                   0.05                   0.05     0.2332425643387426                      4
       5540.00026313588     0.8354262092008233     0.9893905455870906                   0.05                   0.05     0.1584611954867418                      4
       5544.00026332587     0.7494329832519271     0.9093073152361271                   0.05                   0.05     0.1629754739704814                      4
       5548.00026351586     0.7200096612961592     0.8500283504924323                   0.05                   0.05     0.1626719573824641                      4
       5552.00026370585     0.6994295585884618     0.8540435176132882                   0.05                   0.05     0.1766639756586331                      4
      5556.000263895839     0.6267656990612984     0.7929078322280332                   0.05                   0.05      0.219262281241847                      4
      5560.000264085829     0.6465789296731769     0.8185671795245918                   0.05                   0.05     0.2181351590421398                      4
      5564.000264275819     0.6338992455863278     0.8349966080525369                   0.05                   0.05     0.2739685796160116                      4
      5568.000264465809     0.7034581037013254     0.9111221787381909                   0.05                   0.05     0.2226360701190969                      4
      5572.000264655799     0.5984638473702748     0.8117656436573909                   0.05                   0.05     0.3035585188948426                      4
      5576.000264845788     0.6177923636495271     0.8214738274542527                   0.05                   0.05     0.2703044080543793                      4
      5580.000265035778     0.6703453232617732      0.817130904981312                   0.05                   0.05     0.1689551347813385                      4
      5584.000265225768     0.6576454232462265     0.8315882007299643                   0.05                   0.05     0.1954049014751527                      4
      5588.000265415758     0.7309428193045293     0.8485475437022663                   0.05                   0.05     0.1490630035644413                      4
      5592.000265605748     0.6726381179074662     0.8214906338103065                   0.05                   0.05     0.1629697439636083                      4
      5596.000265795738     0.7457650560302959     0.6272170930896265                   0.05                   0.05     0.1248291807214394                      4
      5600.000265985727     0.7680077565884568     0.7392029875185044                   0.05                   0.05     0.1556844437227062                      4
      5604.000266175717     0.7950247744198704     0.8018274077627847                   0.05                   0.05     0.1523580535213442                      4
      5608.000266365707     0.8239602049030074     0.8786270648870885                   0.05                   0.05     0.1350261223638398                      4
      5612.000266555697        1.0093911221162     0.8950704376593316                   0.05                   0.05    0.09751964515757189                      4
      5616.000266745687      1.011978053258996     0.8664067572030925                   0.05                   0.05    0.08368085610022771                      4
      5620.000266935676     0.9943048044236998     0.8672103101278936                   0.05                   0.05    0.08882711132938434                      4
      5624.000267125666     0.9711908659843144     0.8851713900676211                   0.05                   0.05     0.1125862173546608                      4
      5628.000267315656     0.9584668147462397     0.7654351520413347                   0.05                   0.05     0.1030736338363484                      4
      5632.000267505646     0.8796456097174317     0.7135618900385277                   0.05                   0.05     0.1109037408301682                      4
      5636.000267695636     0.9143767970547965      0.702020753221627                   0.05                   0.05     0.1503959539089127                      4
      5640.000267885625     0.9144561639591173     0.6956137304174598                   0.05                   0.05     0.1614913948053749                      4
      5644.000268075615     0.8801199555664915     0.6747086639155689                   0.05                   0.05      0.151280089479291                      4
      5648.000268265605     0.9383773624545632     0.7228486090379505                   0.05                   0.05     0.1408035498704241                      4
      5652.000268455595     0.9084103065210274     0.6973256300288829                   0.05                   0.05     0.1431416376003898                      4
      5656.000268645585     0.9593131156143908     0.7415698435019389                   0.05                   0.05     0.1348896645476505                      4
      5660.000268835574     0.9341102030020387      0.718518404938541                   0.05                   0.05     0.1373495970576419                      4
      5664.000269025564      0.903288143505369     0.6940408252318094                   0.05                   0.05     0.1382968894595425                      4
      5668.000269215554      0.995587071723075     0.7779006280274007                   0.05                   0.05     0.1246362028118361                      4
      5672.000269405544     0.8812904015962677     0.7046438242656859                   0.05                   0.05     0.1072890266860034                      4
      5676.000269595534     0.9421767680684265     0.7245866305880726                   0.05                   0.05     0.1340881723572497                      4
      5680.000269785523     0.8739459264017964     0.6561979919583206                   0.05                   0.05      0.173119516888687                      4
      5684.000269975513     0.9737599425395558     0.7615660923102351                   0.05                   0.05     0.1158459834693529                      4
      5688.000270165503     0.9456458184046825     0.7340285771037626                   0.05                   0.05     0.1200591657592227                      4
      5692.000270355493     0.9419295240389187     0.7310278482942468                   0.05                   0.05      0.118565950675745                      4
      5696.000270545483     0.8762727717780476     0.6838549782865989                   0.05                   0.05      0.121325027779622                      4
      5700.000270735472      1.014184850294376     0.8166013258750412                   0.05                   0.05    0.09653281712505302                      4
      5704.000270925462      0.997266229847547     0.8065044468819255                   0.05                   0.05    0.08879128868622577                      4
      5708.000271115452      0.940367292678105     0.7859765037975504                   0.05                   0.05    0.07859969199642941                      4
      5712.000271305442     0.9525024109505211     0.8712479770885817                   0.05                   0.05     0.1111320894381095                      4
      5716.000271495432      1.141617437584852      1.070604262635344                   0.05                   0.05     0.1811738973467001                      4
      5720.000271685421      1.112138564246671      1.093009404856672                   0.05                   0.05     0.1956548003194223                      4
      5724.000271875411      1.213525008623415      1.097014829351394                   0.05                   0.05     0.3126074021361936                      4
      5728.000272065401      1.155589223713156      1.156315053982302                   0.05                   0.05     0.3105581965358774                      4
      5732.000272255391      1.098219118378302      1.051399143908327                   0.05                   0.05     0.1630665282776937                      4
      5736.000272445381      1.134283506424834      1.059351808038739                   0.05                   0.05     0.1598234743949868                      4
       5740.00027263537      1.170841074388844      1.062392935939346                   0.05                   0.05     0.1843148996675983                      4
       5744.00027282536      1.263857776042684      1.174857565074003                   0.05                   0.05     0.5497399471249403                      4
       5748.00027301535      1.252041112626367      1.098848938833402                   0.05                   0.05     0.4056851196921919                      4
       5752.00027320534      1.271955463120008      1.200372440414801                   0.05                   0.05     0.5650451608928008                      4
       5756.00027339533      1.264648949796002      1.168813468667519                   0.05                   0.05     0.4833026454089017                      4
       5760.00027358532      1.148180250029577      1.055234611563043                   0.05                   0.05     0.1561249759499734                      4
      5764.000273775309      1.203293345229359      1.098826761091541                   0.05                   0.05     0.2607584010722347                      4
      5768.000273965299      1.273760824787084      1.068178064698101                   0.05                   0.05     0.4534315250112678                      4
      5772.000274155289     0.9874826866584114     0.9049666683110174                   0.05                   0.05     0.1145786022607976                      4
      5776.000274345279      1.228884625795842       1.06688407361463                   0.05                   0.05     0.2869091033303379                      4
      5780.000274535269      1.243370918634265      1.078682273237963                   0.05                   0.05     0.3210210962556624                      4
      5784.000274725258      1.251629190741226      1.054397647209481                   0.05                   0.05     0.3446603161423403                      4
      5788.000274915248      1.214452541762282      1.019015067996049                   0.05                   0.05     0.2457266527101988                      4
      5792.000275105238      1.223683544739765      1.012184237530766                   0.05                   0.05     0.2760322309696172                      4
      5796.000275295228      1.110160174600202     0.8894274123026928                   0.05                   0.05     0.1278491627887659                      4
      5800.000275485218     0.9136200376779516     0.6999845722225767                   0.05                   0.05     0.1309276427494842                      4
      5804.000275675207     0.9505430669471339     0.7449547232274419                   0.05                   0.05     0.1056181177624645                      4
      5808.000275865197      1.001797530815699     0.7834833059599601                   0.05                   0.05     0.1182572562957586                      4
      5812.000276055187     0.8895785463481219      0.702188007009652                   0.05                   0.05     0.1056775673751659                      4
      5816.000276245177      0.874751836129812     0.6608417876649916                   0.05                   0.05     0.1558691009396849                      4
      5820.000276435167     0.8649961289222348     0.6778928002124505                   0.05                   0.05     0.1154350670955021                      4
      5824.000276625156     0.8300961688948467     0.6286531808389951                   0.05                   0.05     0.1539367345437868                      4
      5828.000276815146     0.8842570012187059     0.7996559183606597                   0.05                   0.05     0.1048299541795255                      4
      5832.000277005136     0.7566462589944798      0.708691834739264                   0.05                   0.05     0.1388078409297781                      4
      5836.000277195126     0.6214240447593208     0.7937005588587616                   0.05                   0.05     0.1995039712960214                      4
      5840.000277385116     0.5305061553175288     0.6904074919596866                   0.05                   0.05     0.1561992466632416                      4
      5844.000277575105     0.6047870255757481     0.7892586036706144                   0.05                   0.05     0.2162444182146228                      4
      5848.000277765095     0.5594266715069869     0.7079380400100597                   0.05                   0.05     0.1651401997303533                      4
      5852.000277955085     0.5905347607806229     0.6970981009207098                   0.05                   0.05     0.1667113254611168                      4
      5856.000278145075     0.5667038604184835     0.6747941140787842                   0.05                   0.05     0.1567193232864532                      4
      5860.000278335065      0.556706026198851     0.6761896129483077                   0.05                   0.05     0.1498602745376182                      4
      5864.000278525054     0.5608574535900518      0.647128290141358                   0.05                   0.05     0.1501537991580049                      4
      5868.000278715044     0.5759740834494016     0.6818757717210863                   0.05                   0.05     0.1538428062677115                      4
      5872.000278905034     0.6577891499318401     0.6056358417584252                   0.05                   0.05     0.1426056003198189                      4
      5876.000279095024     0.5606253733725561     0.6016697098835644                   0.05                   0.05     0.1413541720855667                      4
      5880.000279285014     0.5777452901736289     0.6120097596035985                   0.05                   0.05     0.1431733381367588                      4
      5884.000279475003     0.5464062450245679     0.6349780220601513                   0.05                   0.05     0.1361994063688703                      4
      5888.000279664993     0.5756046559542157     0.6479565471326433                   0.05                   0.05     0.1478326776561424                      4
      5892.000279854983     0.8129059035863501     0.9149037485871504                   0.05                   0.05     0.1352679414006046                      4
      5896.000280044973     0.8283302673439447     0.8658182785974039                   0.05                   0.05     0.1303551740002044                      4
      5900.000280234963     0.8040824124261834     0.8892602720145831                   0.05                   0.05     0.1341555274528039                      4
      5904.000280424953     0.7066262998636258     0.8254660264663377                   0.05                   0.05     0.1445803387495155                      4
      5908.000280614942     0.7707698299702563     0.8703196538853156                   0.05                   0.05     0.1396499649052622                      4
      5912.000280804932     0.7603569071722528     0.8261298086109571                   0.05                   0.05     0.1461995422199308                      4
      5916.000280994922     0.7596939835367489     0.7795341010284451                   0.05                   0.05     0.1543327587872712                      4
      5920.000281184912     0.7590912680239651      0.751108977816035                   0.05                   0.05     0.1522127331139319                      4
      5924.000281374902     0.6024587864188687     0.7043312325592785                   0.05                   0.05     0.1578481206549366                      4
      5928.000281564891      0.647470650308054     0.7637114672090095                   0.05                   0.05     0.1533227001352573                      4
      5932.000281754881     0.7092813108802128     0.7511881053916728                   0.05                   0.05     0.1488848249498118                      4
      5936.000281944871     0.7159427081975284     0.7428357095213128                   0.05                   0.05     0.1481599357885849                      4
      5940.000282134861     0.7327475203428558     0.7245868068029232                   0.05                   0.05     0.1441712390857137                      4
      5944.000282324851     0.7317666017315039     0.8267032377670662                   0.05                   0.05      0.137331558411762                      4
       5948.00028251484     0.7334040472374685     0.9123744456116502                   0.05                   0.05     0.1643543706083315                      4
       5952.00028270483     0.6844826525509494     0.8296704331251378                   0.05                   0.05     0.1465396188635041                      4
       5956.00028289482     0.6846372570818408     0.8142414800810831                   0.05                   0.05     0.1372865340184851                      4
       5960.00028308481     0.6862019915061853     0.8196399447536856                   0.05                   0.05     0.1366268886553213                      4
        5964.0002832748     0.7246759084453596     0.8512018831842659                   0.05                   0.05     0.1322455938278311                      4
      5968.000283464789     0.7917727601080172     0.9267595505730113                   0.05                   0.05     0.1353301286828958                      4
      5972.000283654779     0.8299212740210903     0.9883236233673361                   0.05                   0.05     0.1564577355250588                      4
      5976.000283844769     0.8051279965781203     0.9948069206329541                   0.05                   0.05     0.1869561286602266                      4
      5980.000284034759     0.7449252216298772     0.9440137204401725                   0.05                   0.05     0.1866390606894553                      4
      5984.000284224749     0.7058992896527104     0.8414435045601258                   0.05                   0.05     0.1326965773490495                      4
      5988.000284414738     0.6896053097834453     0.8635191388795523                   0.05                   0.05     0.1592449341774795                      4
      5992.000284604728     0.7457578307025143     0.9128049231090654                   0.05                   0.05     0.1440497589944247                      4
      5996.000284794718     0.7223891323675231     0.9109099122916384                   0.05                   0.05     0.1634444096005722                      4
      6000.000284984708      0.749566555795277      0.914566358984106                   0.05                   0.05     0.1387130575371594                      4
      6004.000285174698     0.6480313100925676      0.822404449990696                   0.05                   0.05     0.1719627368353217                      4
      6008.000285364687     0.7019296306696071     0.8660060409994383                   0.05                   0.05     0.1404103114910215                      4
      6012.000285554677     0.7280424720127163     0.9151446075871111                   0.05                   0.05     0.1554406975171354                      4
      6016.000285744667     0.6519459532262688      0.825999718939317                   0.05                   0.05     0.1657994396603723                      4
      6020.000285934657     0.6404151494838404     0.7654854379549784                   0.05                   0.05     0.1463408113397492                      4
      6024.000286124647     0.7053045086284941     0.9044898312563532                   0.05                   0.05     0.1721255068452228                      4
      6028.000286314636     0.6905276830938836     0.8520636574791447                   0.05                   0.05     0.1361470698915527                      4
      6032.000286504626      0.824774791763597      1.001121599073576                   0.05                   0.05     0.1671170236342792                      4
      6036.000286694616     0.8185361764351722     0.9628682063591343                   0.05                   0.05     0.1354998343938573                      4
      6040.000286884606     0.9159153546635174      1.089726989498331                   0.05                   0.05     0.1808971612203926                      4
      6044.000287074596     0.8660466336469291      1.069378519306344                   0.05                   0.05     0.1971923026354084                      4
      6048.000287264585     0.8020249503597402     0.9769420178468974                   0.05                   0.05     0.1546912909063837                      4
      6052.000287454575     0.7891165296798881     0.9851421109082797                   0.05                   0.05     0.1788343617397038                      4
      6056.000287644565     0.8973115443565196      1.036832975836412                   0.05                   0.05     0.1482713932127085                      4
      6060.000287834555     0.8100463149361816     0.9955605845722363                   0.05                   0.05     0.1653281027928472                      4
      6064.000288024545     0.8815992624821719      1.067931549645107                   0.05                   0.05     0.1700511184887612                      4
      6068.000288214535     0.8261376507007537      1.017786702046656                   0.05                   0.05     0.1732519328136164                      4
      6072.000288404524     0.8991598549362564      1.081316834986916                   0.05                   0.05     0.1694115186652569                      4
      6076.000288594514     0.8837945509061083      1.090616777430545                   0.05                   0.05      0.194667188332772                      4
      6080.000288784504     0.9248401496097058      1.109124464856047                   0.05                   0.05     0.1891394896358828                      4
      6084.000288974494      0.856778557135962      1.052463884105512                   0.05                   0.05     0.1696837810050457                      4
      6088.000289164484     0.9229066751324287      1.119822999199993                   0.05                   0.05     0.2060961767581169                      4
      6092.000289354473      0.811004294666021      1.010578030411547                   0.05                   0.05     0.1793077547199473                      4
      6096.000289544463     0.7870927647658947     0.9331784333985007                   0.05                   0.05     0.1226059341472064                      4
      6100.000289734453     0.8050795604162561      0.985298632230855                   0.05                   0.05     0.1479518927482517                      4
      6104.000289924443      0.808986599885668     0.9903597898341372                   0.05                   0.05     0.1476758251969064                      4
      6108.000290114433     0.8413932202792702      1.012770429661677                   0.05                   0.05     0.1399060228687036                      4
      6112.000290304422     0.8006048820066067     0.9525766216804303                   0.05                   0.05     0.1211167686154159                      4
      6116.000290494412      0.748628965036118     0.9209695131164238                   0.05                   0.05     0.1320378019802956                      4
      6120.000290684402     0.7462542642825423     0.9377907422236398                   0.05                   0.05     0.1496010926631625                      4
      6124.000290874392     0.7879197517149844     0.9492431568475944                   0.05                   0.05     0.1217112467319405                      4
      6128.000291064382     0.8061819738268318     0.9697855417833336                   0.05                   0.05     0.1238712833765485                      4
      6132.000291254371     0.8127224311524807      1.009764621058092                   0.05                   0.05     0.1611449109734864                      4
      6136.000291444361     0.7638037742897457     0.9542110453478729                   0.05                   0.05     0.1429799996171523                      4
      6140.000291634351      0.767334529817098     0.9515648681890081                   0.05                   0.05     0.1339355504830075                      4
      6144.000291824341     0.7803656207222094     0.9608370853067015                   0.05                   0.05     0.1288014052227944                      4
      6148.000292014331     0.8524497874951287      1.029615899389414                   0.05                   0.05      0.139885387669834                      4
       6152.00029220432     0.8180017262170454      1.004943531541766                   0.05                   0.05     0.1417060523800631                      4
       6156.00029239431     0.8372233708808213      1.036040546142823                   0.05                   0.05     0.1593540408537645                      4
        6160.0002925843     0.7822574042757953     0.9929007255738546                   0.05                   0.05     0.1684384780985271                      4
       6164.00029277429     0.8590133838111371      1.034112634012714                   0.05                   0.05      0.133548361467319                      4
       6168.00029296428     0.8733634415552086      1.068767476382726                   0.05                   0.05     0.1561116848854869                      4
      6172.000293154269     0.8429881242735944      1.031330361744516                   0.05                   0.05     0.1399417678178093                      4
      6176.000293344259     0.7743889218920648     0.9697542976604628                   0.05                   0.05     0.1396680693332957                      4
      6180.000293534249     0.7783760195137813     0.9800333339633296                   0.05                   0.05     0.1465090953145357                      4
      6184.000293724239     0.8089346960330349      1.019014273919321                   0.05                   0.05     0.1634666477063002                      4
      6188.000293914229     0.8098687332826812      1.001914268745819                   0.05                   0.05     0.1332665349805213                      4
      6192.000294104218     0.7989571304495245     0.9955960568843741                   0.05                   0.05      0.135660558548727                      4
      6196.000294294208     0.8524799420079742      1.021446290881317                   0.05                   0.05     0.1191757519536202                      4
      6200.000294484198     0.8498272570444934     0.9886333125728268                   0.05                   0.05     0.1064466297387686                      4
      6204.000294674188     0.8683193077036256     0.9335152952440078                   0.05                   0.05     0.1227888479880486                      4
      6208.000294864178     0.9003620590117156     0.9612826616829494                   0.05                   0.05     0.1380063745468569                      4
      6212.000295054168      1.012143745115464      1.052488429343581                   0.05                   0.05     0.1846917336121407                      4
      6216.000295244157     0.9598182400558727      1.001222085658156                   0.05                   0.05     0.1759576525606062                      4
      6220.000295434147        1.0414993583786      1.091873204104033                   0.05                   0.05     0.1950052248841146                      4
      6224.000295624137     0.9974466698584254      1.057168824115613                   0.05                   0.05     0.1760542084773596                      4
      6228.000295814127      1.146109045703738      1.180672121641157                   0.05                   0.05     0.3392283864768416                      4
      6232.000296004117      1.091582942502398       1.11714986990562                   0.05                   0.05     0.2046476801332286                      4
      6236.000296194106       1.09533306491312      1.208683751052963                   0.05                   0.05     0.3655939284140719                      4
      6240.000296384096      1.062211034095953      1.116928756635643                   0.05                   0.05     0.2039363042138372                      4
      6244.000296574086      1.209999867514145      1.158314530186555                   0.05                   0.05     0.3447843882748645                      4
      6248.000296764076      1.239284466391732      1.213744917097688                   0.05                   0.05     0.4911953999791218                      4
      6252.000296954066      1.218120906203644      1.199647923406417                   0.05                   0.05     0.4197975878051092                      4
      6256.000297144055      1.187930847561258      1.174432894976602                   0.05                   0.05     0.3263581288898812                      4
      6260.000297334045      1.264802568329442      1.222153686810489                   0.05                   0.05      0.496140007941162                      4
      6264.000297524035      1.186939587846121      1.196535228452397                   0.05                   0.05     0.3617437456473787                      4
      6268.000297714025      1.155671610979543      1.182920952515287                   0.05                   0.05     0.3029164750267874                      4
      6272.000297904015      1.227076654416829      1.219132219493667                   0.05                   0.05     0.4167919182426845                      4
      6276.000298094004      1.146633951835488      1.147907691117443                   0.05                   0.05     0.2290417315580031                      4
      6280.000298283994      1.190823227445488      1.221392025997301                   0.05                   0.05     0.3943127044151756                      4
      6284.000298473984      1.115627276291621      1.136338592424229                   0.05                   0.05     0.2045104978499568                      4
      6288.000298663974      1.230310036637904      1.183120520339091                   0.05                   0.05      0.328464151601057                      4
      6292.000298853964      1.196989525315949      1.059089820141234                   0.05                   0.05     0.1869505077718168                      4
      6296.000299043953      1.186962404830967      1.146459573828639                   0.05                   0.05     0.2368952371957209                      4
      6300.000299233943      1.205800885749346      1.199398836561241                   0.05                   0.05     0.3165458352933671                      4
      6304.000299423933      1.088511982054297      1.010906208985532                   0.05                   0.05     0.1413429854342689                      4
      6308.000299613923      1.098463388062773      1.124041952349037                   0.05                   0.05     0.1900644958273851                      4
      6312.000299803913      1.111982102691164      1.109456803208049                   0.05                   0.05     0.1721676919691996                      4
      6316.000299993902      1.189453775767706      1.186297449581044                   0.05                   0.05     0.2752200436448792                      4
      6320.000300183892      1.101165388783931      1.124690217548459                   0.05                   0.05       0.18275026014562                      4
      6324.000300373882      1.068972668244892      1.071725126520555                   0.05                   0.05     0.1630167227170256                      4
      6328.000300563872       1.03868921724258     0.9993288962507737                   0.05                   0.05      0.165050166166674                      4
      6332.000300753862      1.069663862141829     0.9890355435039145                   0.05                   0.05     0.1394726005541148                      4
      6336.000300943851      1.030562328134345      1.048207788249625                   0.05                   0.05     0.1659398462266258                      4
      6340.000301133841      1.006737584877836      1.021139006245039                   0.05                   0.05      0.170536059459808                      4
      6344.000301323831      1.140105588531862      1.082962764795148                   0.05                   0.05      0.148243280493776                      4
      6348.000301513821      1.144022837868468      1.070700029573286                   0.05                   0.05     0.1406354393352379                      4
      6352.000301703811      1.119501937812527      1.106793528177871                   0.05                   0.05     0.1578735924477178                      4
        6356.0003018938      1.182211531918644      1.180493597056397                   0.05                   0.05     0.2538801846387808                      4
       6360.00030208379      1.182585519304746      1.211702900799404                   0.05                   0.05     0.3154543957200966                      4
       6364.00030227378      1.128456280576311      1.073069216632248                   0.05                   0.05     0.1360071084141984                      4
       6368.00030246377      1.120357424477652      1.114397025302583                   0.05                   0.05      0.158170905839291                      4
       6372.00030265376      1.124950530396845      1.136770945483713                   0.05                   0.05     0.1746593536660529                      4
       6376.00030284375      1.127114220936662      1.165328164422521                   0.05                   0.05     0.2077864425266159                      4
      6380.000303033739       1.01039782180645      1.021690201214603                   0.05                   0.05     0.1665202956297453                      4
      6384.000303223729      1.133880703754458      1.137973557978079                   0.05                   0.05     0.1699906484467455                      4
      6388.000303413719      1.182934849070287       1.19022505670286                   0.05                   0.05     0.2510355275435279                      4
      6392.000303603709      1.093076816682407      1.050587557871264                   0.05                   0.05     0.1341742980762634                      4
      6396.000303793699      1.055872893170252     0.9968421701041235                   0.05                   0.05     0.1441897944142775                      4
      6400.000303983688      1.135804419803553      1.030096336700233                   0.05                   0.05     0.1202539450776731                      4
      6404.000304173678      1.137073482135232      1.124318102655142                   0.05                   0.05     0.1546334669382772                      4
      6408.000304363668      1.249441803697854      1.244692175462368                   0.05                   0.05     0.4487020074454947                      4
      6412.000304553658      1.114798457629757      1.170147979397166                   0.05                   0.05      0.207344265634928                      4
      6416.000304743648      1.161148875614658      1.204983738317574                   0.05                   0.05     0.2708179745713739                      4
      6420.000304933637      1.046740222137757      1.073485560995859                   0.05                   0.05     0.1558489508009603                      4
      6424.000305123627      1.118200451506791      1.048290274309476                   0.05                   0.05       0.12074185697751                      4
      6428.000305313617      1.068269280305778      1.106542367824539                   0.05                   0.05     0.1595812138987513                      4
      6432.000305503607      1.151904580360779      1.170072080556723                   0.05                   0.05     0.1942371250299953                      4
      6436.000305693597      1.091358945217362      1.075027572034579                   0.05                   0.05     0.1316189030125499                      4
      6440.000305883586      1.129444830811169      1.134202550990617                   0.05                   0.05     0.1507689340356525                      4
      6444.000306073576      1.140749526704098      1.129837064518621                   0.05                   0.05      0.147258843005009                      4
      6448.000306263566      1.173115489973555      1.198724201692982                   0.05                   0.05     0.2419620844390074                      4
      6452.000306453556      1.137480281465738      1.118432865654571                   0.05                   0.05     0.1370081914548037                      4
      6456.000306643546      1.048291236562113      1.081144022262172                   0.05                   0.05     0.1508403167155663                      4
      6460.000306833535       1.06449579067243      1.041506506512222                   0.05                   0.05     0.1351476686657594                      4
      6464.000307023525      1.025869541041913     0.9351101970260938                   0.05                   0.05     0.1148681196997878                      4
      6468.000307213515      1.151139772263875      1.029274120033758                   0.05                   0.05     0.1201648183666766                      4
      6472.000307403505      1.202236931386503      1.038701029306475                   0.05                   0.05      0.181922240063486                      4
      6476.000307593495      1.204590496893008      1.121964767633369                   0.05                   0.05     0.1987562269043928                      4
      6480.000307783484      1.182665160462949      1.212063392232605                   0.05                   0.05     0.2689133661887402                      4
      6484.000307973474      1.158706309393144      1.125245366990151                   0.05                   0.05     0.1442997850269445                      4
      6488.000308163464      1.208288679909911      1.146252530938401                   0.05                   0.05     0.2046924678948038                      4
      6492.000308353454      1.155710732865695      1.094727084487958                   0.05                   0.05      0.127763370194826                      4
      6496.000308543444      1.219303006781081      1.127132045210057                   0.05                   0.05     0.2155137378250719                      4
      6500.000308733433      1.121648673284493      1.060660318405739                   0.05                   0.05     0.1120183448932584                      4
      6504.000308923423      1.143543085234447      1.033123927557017                   0.05                   0.05     0.1118796324341935                      4
      6508.000309113413      1.113066538167488      1.030225666344579                   0.05                   0.05     0.1101535257664542                      4
      6512.000309303403     0.9973083484017853     0.9373480954349631                   0.05                   0.05     0.1330193341396119                      4
      6516.000309493393     0.9426160188045494     0.8777789883425443                   0.05                   0.05     0.1173355939058252                      4
      6520.000309683383     0.8363074320057526     0.8005896734384599                   0.05                   0.05     0.1252944446184326                      4
      6524.000309873372     0.7495796704958404     0.6809292659559811                   0.05                   0.05     0.1224499806252201                      4
      6528.000310063362      0.722549120505988     0.6915849835176885                   0.05                   0.05     0.1376526209281621                      4
      6532.000310253352     0.6975084898211553     0.7358110698969305                   0.05                   0.05     0.1404199173862021                      4
      6536.000310443342     0.8775994306208845     0.7922017869960644                   0.05                   0.05     0.1034697843575924                      4
      6540.000310633332     0.8414312024200717     0.7783514223663759                   0.05                   0.05     0.1188145889565143                      4
      6544.000310823321     0.9945442677172179     0.9721941875674647                   0.05                   0.05     0.1583841950280142                      4
      6548.000311013311     0.8754256793299195     0.8612347544423983                   0.05                   0.05     0.1161185545054403                      4
      6552.000311203301      0.982219734593089     0.9467130666539408                   0.05                   0.05     0.1443616070891275                      4
      6556.000311393291     0.9951393671288742     0.9322095215526773                   0.05                   0.05      0.124178011127117                      4
      6560.000311583281      1.023262369427644      1.131435789875476                   0.05                   0.05     0.1938249548972216                      4
       6564.00031177327      1.065455771530416      1.140685465554624                   0.05                   0.05     0.1781221662451028                      4
       6568.00031196326      1.029708736128699      1.121816162981825                   0.05                   0.05     0.1751353707387227                      4
       6572.00031215325      1.168873866958696     0.9999292433541888                   0.05                   0.05     0.1354640264892851                      4
       6576.00031234324      1.112559686626477      1.023991611140036                   0.05                   0.05     0.1080566420694532                      4
       6580.00031253323     0.9781376755166966     0.9413370709910752                   0.05                   0.05     0.1384575688054412                      4
      6584.000312723219      1.002298755955831       1.02187146287423                   0.05                   0.05     0.1551808289342533                      4
      6588.000312913209     0.9890476264835959      1.016607660583225                   0.05                   0.05     0.1566528175334705                      4
      6592.000313103199     0.9614390909046955       1.00014432985244                   0.05                   0.05     0.1561995701936171                      4
      6596.000313293189     0.9288156165255459     0.9139456125474188                   0.05                   0.05     0.1363924270395908                      4
      6600.000313483179     0.9382361647825129     0.9477838363658703                   0.05                   0.05     0.1438029073887631                      4
      6604.000313673168     0.8776778048832237     0.8978035108425202                   0.05                   0.05     0.1211246253960784                      4
      6608.000313863158     0.8142619144210833      0.831969397749554                   0.05                   0.05     0.1246387461545548                      4
      6612.000314053148     0.9557692927106612     0.9743844272180032                   0.05                   0.05     0.1488031921624584                      4
      6616.000314243138     0.9809213674024476     0.9390518664233796                   0.05                   0.05     0.1279410594309339                      4
      6620.000314433128       1.03452188674502        1.0547701149168                   0.05                   0.05     0.1382856209040829                      4
      6624.000314623117      1.033531167644426      1.011594577846438                   0.05                   0.05     0.1379739534632471                      4
      6628.000314813107       1.02280087940763     0.9828263905851296                   0.05                   0.05     0.1365759582208749                      4
      6632.000315003097      1.017087835974592      1.007972580610926                   0.05                   0.05     0.1394606793026844                      4
      6636.000315193087      1.095838888555517     0.9624384897825916                   0.05                   0.05     0.1003781447793285                      4
      6640.000315383077      1.117968536302175     0.9804270605973499                   0.05                   0.05     0.1024034379349604                      4
      6644.000315573066      1.101522437634464     0.9820285597328409                   0.05                   0.05      0.102915945890843                      4
      6648.000315763056      1.077611255946602     0.9801760298402186                   0.05                   0.05     0.1093156585846142                      4
      6652.000315953046     0.9899235914110489     0.9366661550018551                   0.05                   0.05     0.1189159888927312                      4
      6656.000316143036     0.9988208013674879      0.988201059504255                   0.05                   0.05     0.1389286548191867                      4
      6660.000316333026     0.9765165086404551     0.9022696149986517                   0.05                   0.05     0.1042897214752587                      4
      6664.000316523015      1.049562082251811     0.9381557615169273                   0.05                   0.05    0.09392542738657346                      4
      6668.000316713005      1.160502411431071     0.9513070017058443                   0.05                   0.05     0.1504589469802366                      4
      6672.000316902995      1.088779645067136     0.8857378871413294                   0.05                   0.05    0.09787951106815423                      4
      6676.000317092985     0.8984653695939528     0.9062043800373845                   0.05                   0.05     0.1254679867353728                      4
      6680.000317282975     0.9167187881189133     0.8874494526270315                   0.05                   0.05      0.119627953226942                      4
      6684.000317472965     0.8339304146577666     0.7908920705931097                   0.05                   0.05     0.1208171040009897                      4
      6688.000317662954     0.9056399213983575     0.9135021016960505                   0.05                   0.05      0.125216916326536                      4
      6692.000317852944     0.9066942361690867      0.946971025307719                   0.05                   0.05     0.1269935607855898                      4
      6696.000318042934     0.9241504731571795      0.885334815458139                   0.05                   0.05     0.1144778918212385                      4
      6700.000318232924     0.9724667115783574     0.9151306189149503                   0.05                   0.05     0.1089042899199996                      4
      6704.000318422914      1.040981426479374     0.9345414431199134                   0.05                   0.05     0.0922121617755754                      4
      6708.000318612903     0.9858888206256132     0.9269801076808974                   0.05                   0.05     0.1076310616078149                      4
      6712.000318802893     0.9175106377222545     0.9756376899851349                   0.05                   0.05     0.1278215945433496                      4
      6716.000318992883     0.9413721983086789     0.9711310062304104                   0.05                   0.05     0.1325337089207408                      4
      6720.000319182873     0.9860540542728439     0.9705304652860556                   0.05                   0.05     0.1289055382945102                      4
      6724.000319372863     0.9083833839726654     0.9095314990481155                   0.05                   0.05     0.1183508161953233                      4
      6728.000319562852      0.939719462213369     0.9171448326369128                   0.05                   0.05      0.115947749603014                      4
      6732.000319752842      1.013213644750317     0.9206309331631688                   0.05                   0.05    0.08956913873132202                      4
      6736.000319942832      0.956873707965181     0.9106033640672239                   0.05                   0.05      0.106924959220281                      4
      6740.000320132822       1.00075400654388     0.9401327121463738                   0.05                   0.05     0.1044862870532317                      4
      6744.000320322812       1.06944076940221     0.9369865447826046                   0.05                   0.05    0.08517249814004603                      4
      6748.000320512801      1.004862379478385     0.8906861308099814                   0.05                   0.05    0.07733834417784216                      4
      6752.000320702791     0.8334452289465684     0.9475794328252194                   0.05                   0.05    0.09753708339670983                      4
      6756.000320892781     0.9122739225969912     0.8785399978867575                   0.05                   0.05     0.1079511051258504                      4
      6760.000321082771      0.855083489085897     0.8243418717176746                   0.05                   0.05     0.1094889164239254                      4
      6764.000321272761      1.001065449171873     0.9453353670699652                   0.05                   0.05     0.1056663401927097                      4
       6768.00032146275     0.9469026078671345     0.9862300137710688                   0.05                   0.05     0.1302757345478205                      4
       6772.00032165274      0.966732926806691     0.8973650944448199                   0.05                   0.05    0.09425815091353336                      4
       6776.00032184273      1.024617338426362     0.8704193460158997                   0.05                   0.05    0.07036193977688017                      4
       6780.00032203272      1.005058543953861     0.9158177837468362                   0.05                   0.05    0.08472954122701609                      4
       6784.00032222271      1.046544054661213     0.9538139079717183                   0.05                   0.05    0.09757553260750203                      4
      6788.000322412699      1.091425009430372     0.9632750529847011                   0.05                   0.05    0.09305198754492625                      4
      6792.000322602689      1.118211353380372     0.9309883390318402                   0.05                   0.05     0.0970382507648755                      4
      6796.000322792679      1.091114031982447     0.9013981156065368                   0.05                   0.05    0.08506426932278549                      4
      6800.000322982669      1.184578803759007     0.9789297713684287                   0.05                   0.05     0.1741572421053869                      4
      6804.000323172659       1.15596497501208     0.9491796231435202                   0.05                   0.05     0.1365451673358394                      4
      6808.000323362648      1.077069650247502     0.8778091373428923                   0.05                   0.05    0.08841794477655159                      4
      6812.000323552638      1.006447190659474     0.8494928843894499                   0.05                   0.05    0.07049873092629001                      4
      6816.000323742628      1.087194917142645     0.9076292307917463                   0.05                   0.05    0.07860900480210896                      4
      6820.000323932618     0.9510336944070971     0.9884530983153657                   0.05                   0.05     0.1290414548710741                      4
      6824.000324122608     0.9787658743177322      0.900193493350697                   0.05                   0.05    0.08702969397281113                      4
      6828.000324312598     0.9677076303615032      0.819808371541215                   0.05                   0.05    0.07047324074003553                      4
      6832.000324502587     0.8443441038776998     0.9794395617757341                   0.05                   0.05    0.09762201824109476                      4
      6836.000324692577     0.9455195620794175      1.016537402855696                   0.05                   0.05     0.1315059057649792                      4
      6840.000324882567     0.8858249830939726     0.9277607435285852                   0.05                   0.05     0.1102408804459476                      4
      6844.000325072557     0.8386461035744989      0.890313775685025                   0.05                   0.05     0.1056030556913371                      4
      6848.000325262547     0.9329046817037812      1.042323553417731                   0.05                   0.05     0.1284826571149721                      4
      6852.000325452536     0.9244433389860263      1.003116507920374                   0.05                   0.05     0.1195267122194251                      4
      6856.000325642526     0.8889497345725093     0.9471588000747606                   0.05                   0.05     0.1078249498285298                      4
      6860.000325832516     0.9268913051387678     0.9555973310603324                   0.05                   0.05      0.113446550699431                      4
      6864.000326022506     0.8617694053712651     0.8820184279633722                   0.05                   0.05     0.1039485735536259                      4
      6868.000326212496     0.8561464594094763      1.021690695686926                   0.05                   0.05     0.1091020301608546                      4
      6872.000326402485     0.8547734365092766      1.057173348697864                   0.05                   0.05     0.1471192790684875                      4
      6876.000326592475     0.9584064948700535      1.055845795178818                   0.05                   0.05     0.1355130874897773                      4
      6880.000326782465      0.895939409259025      1.074684388389096                   0.05                   0.05     0.1348186898535904                      4
      6884.000326972455     0.8204437681637006      1.011597649082143                   0.05                   0.05     0.1224884871773745                      4
      6888.000327162445     0.8462755897162457     0.9435718454932684                   0.05                   0.05    0.09448979587262932                      4
      6892.000327352434     0.8341477746449599     0.9318931614286082                   0.05                   0.05    0.09393710239372451                      4
      6896.000327542424     0.7552434392610498     0.7935974746601957                   0.05                   0.05     0.1341467000642596                      4
      6900.000327732414     0.7802448997891775     0.8236044176461349                   0.05                   0.05     0.1270615264849352                      4
      6904.000327922404     0.7624414150953952     0.7859935041129497                   0.05                   0.05     0.1338930674594717                      4
      6908.000328112394     0.6153823059703244     0.6837616616006382                   0.05                   0.05     0.1581489180049553                      4
      6912.000328302383     0.5639806735631022     0.6443082703116649                   0.05                   0.05     0.1386646864395371                      4
      6916.000328492373     0.5634213191433792     0.6282207275732508                   0.05                   0.05     0.1362024824078658                      4
      6920.000328682363     0.5522514855554664     0.6644391563240576                   0.05                   0.05     0.1309148361212845                      4
      6924.000328872353     0.5653965094216088     0.6995163742831807                   0.05                   0.05     0.1401677784836005                      4
      6928.000329062343      0.556208515532486     0.7241044433752227                   0.05                   0.05     0.1575611175493592                      4
      6932.000329252332     0.5542334458275993     0.7301002435807971                   0.05                   0.05      0.163524970821238                      4
      6936.000329442322     0.5393680609591881     0.7315368595378685                   0.05                   0.05     0.1758962551194997                      4
      6940.000329632312     0.5195890343261137     0.6982650159035166                   0.05                   0.05     0.1425599026917633                      4
      6944.000329822302     0.5441121371123305     0.7344207926467325                   0.05                   0.05     0.1711979498247392                      4
      6948.000330012292     0.5410716272675925     0.7372689195551251                   0.05                   0.05     0.1765370035112318                      4
      6952.000330202281      0.551925369824927     0.7455572145123991                   0.05                   0.05     0.1772275791552781                      4
      6956.000330392271     0.5575457818291464     0.7529497838079698                   0.05                   0.05     0.1823353166522712                      4
      6960.000330582261     0.5705232475377513     0.7225797731083105                   0.05                   0.05     0.1350661126000662                      4
      6964.000330772251     0.5509887483241335      0.650988781012365                   0.05                   0.05     0.1220626976204949                      4
      6968.000330962241     0.5477433706176115      0.699531562686156                   0.05                   0.05     0.1227905577837693                      4
      6972.000331152231     0.5712007787944947     0.6621418162646835                   0.05                   0.05     0.1259112732618871                      4
       6976.00033134222     0.5451970697471255     0.6939080366378587                   0.05                   0.05      0.118278661136915                      4
       6980.00033153221     0.5214183577341901     0.7076881218791946                   0.05                   0.05     0.1383569512903643                      4
        6984.0003317222     0.4929321647047772     0.6703754649991487                   0.05                   0.05     0.1194206554886741                      4
       6988.00033191219     0.5378019493551867     0.7334634018112237                   0.05                   0.05     0.1564782591910548                      4
       6992.00033210218     0.5258215361751191       0.72801338372201                   0.05                   0.05     0.1587673969644078                      4
      6996.000332292169     0.5591960353156985     0.7163856096348737                   0.05                   0.05     0.1214741018189289                      4
      7000.000332482159     0.5614937906897046     0.7457889404892408                   0.05                   0.05     0.1509785520161439                      4
      7004.000332672149     0.6322431299500486     0.8058609068052974                   0.05                   0.05     0.1657362771089975                      4
      7008.000332862139     0.5539414084871181     0.6951040056346293                   0.05                   0.05     0.1103441004232826                      4
      7012.000333052129       0.68899812079755     0.8540786300762728                   0.05                   0.05     0.1342814136459027                      4
      7016.000333242118     0.6511808383105216     0.8373695078436836                   0.05                   0.05     0.1711216449710494                      4
      7020.000333432108     0.6422230095627719     0.8143665844436698                   0.05                   0.05     0.1541413910191891                      4
      7024.000333622098     0.6273911734103514     0.7814928240372114                   0.05                   0.05     0.1442110171184366                      4
      7028.000333812088     0.6612708751812756     0.6311457491490962                   0.05                   0.05     0.1520525388331834                      4
      7032.000334002078     0.6914183345478599     0.5814667732636327                   0.05                   0.05     0.1186573692733763                      4
      7036.000334192067     0.6735469068831323     0.5946223573337517                   0.05                   0.05     0.1261205413426028                      4
      7040.000334382057     0.6280299125607754      0.602300021263486                   0.05                   0.05     0.1271305000328983                      4
      7044.000334572047     0.7678469398123274     0.7573440198183966                   0.05                   0.05     0.1354283909017321                      4
      7048.000334762037     0.6628147176110022      0.634362239315477                   0.05                   0.05     0.1474793538325084                      4
      7052.000334952027     0.6786271713286945     0.6613332240616735                   0.05                   0.05     0.1488401771652002                      4
      7056.000335142016     0.5950007541729514     0.7349648381726442                   0.05                   0.05     0.1291507712265722                      4
      7060.000335332006     0.7129334363927435      0.774343978276908                   0.05                   0.05     0.1222410992586098                      4
      7064.000335521996     0.7622090387854689     0.8342053658975415                   0.05                   0.05     0.1185226730464365                      4
      7068.000335711986     0.6331333128873594     0.7432366673334357                   0.05                   0.05     0.1323821515977921                      4
      7072.000335901976     0.5154064953464141     0.7109598683633112                   0.05                   0.05      0.137878691148409                      4
      7076.000336091965     0.4862022945688265     0.6265940030580069                   0.05                   0.05     0.1022173485700709                      4
      7080.000336281955     0.5101917321306733     0.7216188895644161                   0.05                   0.05     0.1605856776188887                      4
      7084.000336471945     0.6503743833749083     0.8554831448348588                   0.05                   0.05     0.1984055880515731                      4
      7088.000336661935     0.5097043327101917     0.6996229519450022                   0.05                   0.05     0.1259776048613104                      4
      7092.000336851925     0.6283715931819578     0.7683459969831276                   0.05                   0.05     0.1323760207545572                      4
      7096.000337041914     0.6815712804460429     0.6917929297053533                   0.05                   0.05      0.142928525506502                      4
      7100.000337231904     0.7459203788504467     0.6162533428492194                   0.05                   0.05     0.1194520928450322                      4
      7104.000337421894     0.7702784074559261     0.5690661943111522                   0.05                   0.05     0.1807746416215155                      4
      7108.000337611884     0.6571171698628249     0.4409571277213563                   0.05                   0.05     0.1849307578486795                      4
      7112.000337801874     0.6303057038352325     0.4353083986753019                   0.05                   0.05     0.1488969421967651                      4
      7116.000337991863     0.6778281230688404     0.4522295335372039                   0.05                   0.05     0.1969192999236727                      4
      7120.000338181853     0.5985329905805065     0.3951988176305734                   0.05                   0.05     0.2017661709182446                      4
      7124.000338371843     0.6684283611349549     0.4905779817866785                   0.05                   0.05     0.1096833584608761                      4
      7128.000338561833     0.5813443064539962     0.4095598251088389                   0.05                   0.05     0.1520712956991457                      4
      7132.000338751823     0.5990469189577013     0.4377211485745346                   0.05                   0.05     0.1178912084830357                      4
      7136.000338941813     0.4895092562136497     0.3295709383445008                   0.05                   0.05      0.291736443109037                      4
      7140.000339131802     0.5192984011314479     0.3869018721036452                   0.05                   0.05     0.1831265755059731                      4
      7144.000339321792     0.5766507023484045       0.46340914208762                   0.05                   0.05     0.1088936383496312                      4
      7148.000339511782     0.5526950146711852     0.4876397874478076                   0.05                   0.05     0.1206839663874301                      4
      7152.000339701772     0.5801549613744583     0.7626579631507215                   0.05                   0.05     0.1543973633908234                      4
      7156.000339891762     0.6043909165520792     0.7530682672091907                   0.05                   0.05     0.1308985502514299                      4
      7160.000340081751     0.5766100683979566     0.7417238968861878                   0.05                   0.05     0.1257186078645574                      4
      7164.000340271741      0.637463720376727     0.8161082435974054                   0.05                   0.05     0.1523742822321875                      4
      7168.000340461731     0.5836046572950079     0.7389402894189869                   0.05                   0.05     0.1205265134059715                      4
      7172.000340651721     0.6080877631270949     0.6889587647900071                   0.05                   0.05     0.1248162099297843                      4
      7176.000340841711      0.593739750826585     0.7744261829592561                   0.05                   0.05     0.1521488127260311                      4
        7180.0003410317     0.4958293684294527     0.7041732744547811                   0.05                   0.05     0.1467706966935206                      4
       7184.00034122169     0.6019842623658797     0.8191847193486745                   0.05                   0.05     0.2294503496796848                      4
       7188.00034141168     0.5579330688781282     0.7613592714737577                   0.05                   0.05     0.1609840453034731                      4
       7192.00034160167     0.5236186983625989      0.738346900436568                   0.05                   0.05     0.1592709730349781                      4
       7196.00034179166     0.4277126414451414     0.6417078432514076                   0.05                   0.05     0.1526417709488906                      4
      7200.000341981649     0.4044176030583472     0.5771606328670713                   0.05                   0.05     0.1469011628738253                      4
      7204.000342171639     0.3399623651923038     0.5513863933659521                   0.05                   0.05     0.2818073896231271                      4
      7208.000342361629     0.4305343978513346     0.6365551248000089                   0.05                   0.05     0.1373930338734355                      4
      7212.000342551619     0.4357476849967505     0.6441319771339785                   0.05                   0.05     0.1369253784559337                      4
      7216.000342741609      0.396756695685283     0.6088617596578145                   0.05                   0.05     0.1711701852745964                      4
      7220.000342931598     0.4615807056189569     0.5523611017374329                   0.05                   0.05     0.1256851521072663                      4
      7224.000343121588     0.4157039585664427     0.5997889430553367                   0.05                   0.05      0.126368551982533                      4
      7228.000343311578     0.5221623935979445     0.7399869970422707                   0.05                   0.05     0.1625977749820023                      4
      7232.000343501568     0.4978228564984385     0.7025041540084647                   0.05                   0.05     0.1341414337302471                      4
      7236.000343691558     0.5071270348208695     0.6160636302591829                   0.05                   0.05     0.1047833503400588                      4
      7240.000343881547     0.5002540998721842       0.39650823979974                   0.05                   0.05     0.1620373180101488                      4
      7244.000344071537     0.3954337507880053     0.4302418881071123                   0.05                   0.05     0.2054978959973111                      4
      7248.000344261527     0.4540430144086983     0.4546915229722783                   0.05                   0.05     0.1318192582941905                      4
      7252.000344451517     0.4544788712796244     0.4879073469252581                   0.05                   0.05     0.1289585950690929                      4
      7256.000344641507     0.4870742760755625     0.5186639123851977                   0.05                   0.05      0.133124638322858                      4
      7260.000344831496     0.7386419855097093      0.825912957923406                   0.05                   0.05     0.1126138144010341                      4
      7264.000345021486     0.6309353853185066     0.8263913357072301                   0.05                   0.05     0.1721685938557527                      4
      7268.000345211476     0.6888310169446974      0.794182535326355                   0.05                   0.05      0.106495511676759                      4
      7272.000345401466     0.4230259624710782     0.4134329380157722                   0.05                   0.05     0.1916015991742809                      4
      7276.000345591456     0.3966050515822567      0.341744973772632                   0.05                   0.05     0.2244789519429287                      4
      7280.000345781446     0.4431619628288136     0.3502587554447674                   0.05                   0.05     0.2217825472043118                      4
      7284.000345971435     0.3602656545891602     0.2730027476901072                   0.05                   0.05     0.1624180188913839                      4
      7288.000346161425     0.3647284710758308     0.3481576870160753                   0.05                   0.05     0.2263904463436084                      4
      7292.000346351415     0.4008758629882819      0.313424189286531                   0.05                   0.05     0.1764592290143162                      4
      7296.000346541405     0.3934439677793212     0.2848639777925777                   0.05                   0.05     0.1663949588223574                      4
      7300.000346731395     0.4804468551259103     0.2723682829506147                   0.05                   0.05      0.381303851132747                      4
      7304.000346921384     0.4780162913131463     0.2670550548170096                   0.05                   0.05     0.3753993129886298                      4
      7308.000347111374     0.4927500992727427     0.2852568468739742                   0.05                   0.05     0.3578771285168795                      4
      7312.000347301364     0.4906717823143435     0.2917169765702184                   0.05                   0.05     0.3243834025861576                      4
      7316.000347491354      0.439300492685717     0.2847251300711542                   0.05                   0.05     0.2140975278335668                      4
      7320.000347681344     0.4830927274814025     0.2789725550256731                   0.05                   0.05     0.3168464748641832                      4
      7324.000347871333     0.5349372697396706     0.3229677085637049                   0.05                   0.05     0.3604832305501045                      4
      7328.000348061323     0.5185221115659656     0.3116947438669636                   0.05                   0.05     0.3313424173666037                      4
      7332.000348251313     0.5512190860536742     0.3811366349274216                   0.05                   0.05     0.1928833423204996                      4
      7336.000348441303     0.4591377363942693      0.306142870475377                   0.05                   0.05     0.2079440535119779                      4
      7340.000348631293     0.4605896343801293     0.2759027211682297                   0.05                   0.05     0.2498782867690489                      4
      7344.000348821282     0.4133452151613061      0.256402636054949                   0.05                   0.05     0.2265955538681441                      4
      7348.000349011272     0.4668715286993017     0.2980829253973212                   0.05                   0.05     0.2155829229837375                      4
      7352.000349201262     0.4759059075919775     0.2889633185915383                   0.05                   0.05     0.2402861240931627                      4
      7356.000349391252     0.4980166256161185     0.2825350919474793                   0.05                   0.05     0.3024206087119777                      4
      7360.000349581242     0.4991240196211201      0.280762094110346                   0.05                   0.05     0.3006318772663704                      4
      7364.000349771231     0.4882590948190615     0.2795367845381724                   0.05                   0.05     0.2661076934118113                      4
      7368.000349961221     0.4743522601998528     0.2616408035094486                   0.05                   0.05     0.2771319715411376                      4
      7372.000350151211      0.505667034444325     0.2844863929785079                   0.05                   0.05     0.2887343286934949                      4
      7376.000350341201     0.4937251538768803      0.283025112315108                   0.05                   0.05     0.2515304702851484                      4
      7380.000350531191     0.4982567325267248      0.277861032280206                   0.05                   0.05     0.2669252382131575                      4
       7384.00035072118     0.4774138579355713      0.279229471339687                   0.05                   0.05     0.2141341234500846                      4
       7388.00035091117     0.5269572311263141     0.3300113324370577                   0.05                   0.05     0.2588969397379786                      4
       7392.00035110116     0.5255056710304439     0.3194252689971787                   0.05                   0.05     0.2636856661491983                      4
       7396.00035129115     0.4102615206286218     0.2745340252576982                   0.05                   0.05     0.1611791724238483                      4
       7400.00035148114     0.3724679281448049     0.2684164332319917                   0.05                   0.05     0.1558677836167092                      4
      7404.000351671129     0.4984241161254592     0.2806922086304264                   0.05                   0.05     0.2409439842959284                      4
      7408.000351861119     0.5087771060982192     0.2973991421151209                   0.05                   0.05     0.2340766093781113                      4
      7412.000352051109     0.4771614319713571     0.2753265444588727                   0.05                   0.05     0.2025142702023094                      4
      7416.000352241099     0.4981897871227087     0.2793003377585306                   0.05                   0.05     0.2280061918442142                      4
      7420.000352431089     0.4947435545085968     0.2764978941131467                   0.05                   0.05     0.2210862454819393                      4
      7424.000352621078     0.4813847238592612     0.2747800902574252                   0.05                   0.05     0.1969567193985691                      4
      7428.000352811068     0.4759307789370124     0.2697441062549408                   0.05                   0.05     0.1967640648106507                      4
      7432.000353001058     0.5225976528272849      0.305560360767884                   0.05                   0.05     0.2397538916609753                      4
      7436.000353191048     0.4941122868537304     0.2720870330892846                   0.05                   0.05       0.21269205278613                      4
      7440.000353381038     0.4607067398623788     0.2686365747710137                   0.05                   0.05     0.1764347352178167                      4
      7444.000353571028     0.4357690389202923     0.2613617667447803                   0.05                   0.05     0.1801422655179377                      4
      7448.000353761017     0.5057660111911254     0.2928954123453617                   0.05                   0.05     0.1959404844609332                      4
      7452.000353951007     0.5000016687190643     0.2837423023514468                   0.05                   0.05     0.1908221412864413                      4
      7456.000354140997     0.4860074617328073     0.2881791124004341                   0.05                   0.05     0.1591006467553506                      4
      7460.000354330987     0.4088103117709057     0.2728387953767186                   0.05                   0.05     0.1460163656895339                      4
      7464.000354520977     0.4254387294900675     0.2671414383445144                   0.05                   0.05     0.1558521284479569                      4
      7468.000354710966     0.3464772492994516     0.2694779184253861                   0.05                   0.05     0.1478891838674431                      4
      7472.000354900956     0.4247212344324124     0.2726211564037124                   0.05                   0.05     0.1430024185387842                      4
      7476.000355090946     0.4094050967004035     0.2691814909676907                   0.05                   0.05     0.1447021739814453                      4
      7480.000355280936     0.3933431058452814     0.2692097939519435                   0.05                   0.05     0.1411159216848827                      4
      7484.000355470926     0.4452185361118282     0.2743463910397589                   0.05                   0.05     0.1394572254304517                      4
      7488.000355660915     0.2766864265979852      0.290298564689584                   0.05                   0.05     0.2162036979255301                      4
      7492.000355850905     0.4436075264254621     0.2947251665579095                   0.05                   0.05     0.1209966521009981                      4
      7496.000356040895       0.44853018384819     0.2787311079094226                   0.05                   0.05     0.1313161867713181                      4
      7500.000356230885      0.454730521752067     0.2723932393719984                   0.05                   0.05     0.1409314316024503                      4
      7504.000356420875     0.4050288535132071     0.2653768177324496                   0.05                   0.05     0.1419125112811972                      4
      7508.000356610864     0.4528565785166624     0.2638797795224978                   0.05                   0.05     0.1530313715822718                      4
      7512.000356800854     0.4846528749717821     0.2805136675688274                   0.05                   0.05     0.1509621109413969                      4
      7516.000356990844     0.5108455879693098     0.3002269876041979                   0.05                   0.05     0.1816509447474162                      4
      7520.000357180834     0.3989843988098489     0.2721865321808072                   0.05                   0.05     0.1271101471857951                      4
      7524.000357370824     0.4122282450504787     0.2863757295811108                   0.05                   0.05     0.1129309523031418                      4
      7528.000357560813     0.4059174282573813      0.291434459488508                   0.05                   0.05     0.1109894631242233                      4
      7532.000357750803     0.4663011964763863     0.2757570651144108                   0.05                   0.05     0.1322317962626712                      4
      7536.000357940793     0.4610545791371074      0.276845013289401                   0.05                   0.05     0.1256100913609612                      4
      7540.000358130783     0.4553916450652588     0.2731514090325641                   0.05                   0.05     0.1260178472490761                      4
      7544.000358320773     0.4708737466461844     0.2805522010407782                   0.05                   0.05     0.1251270438990681                      4
      7548.000358510762     0.4301594944097968     0.2746532813259684                   0.05                   0.05      0.115459174120901                      4
      7552.000358700752      0.430929711855141     0.2903000102765176                   0.05                   0.05     0.1035103900178346                      4
      7556.000358890742     0.3557848485021587     0.2617992483312916                   0.05                   0.05     0.1459141719390323                      4
      7560.000359080732     0.2684798159914959     0.2848905326040596                   0.05                   0.05     0.2410628509685669                      4
      7564.000359270722     0.2984285016154577     0.2671394133680432                   0.05                   0.05     0.1838587285892999                      4
      7568.000359460711     0.4287328049905693     0.2658159327620714                   0.05                   0.05     0.1252908591184222                      4
      7572.000359650701     0.4373035468886081     0.2771975052351107                   0.05                   0.05     0.1089735248326793                      4
      7576.000359840691     0.4757961868970473     0.2895407390753688                   0.05                   0.05     0.1170925003633026                      4
      7580.000360030681      0.445684261174672     0.2640442294124852                   0.05                   0.05     0.1279247918489544                      4
      7584.000360220671     0.4609649350902206     0.2807808040312054                   0.05                   0.05     0.1096892001204905                      4
      7588.000360410661     0.4759850991705201     0.2801564879867277                   0.05                   0.05     0.1207261302436997                      4
       7592.00036060065      0.487553306743467     0.2820926189643836                   0.05                   0.05      0.131806326060669                      4
       7596.00036079064      0.449552986384512     0.2717332872770815                   0.05                   0.05     0.1112701651200626                      4
       7600.00036098063     0.4273501196329126     0.2695885857972027                   0.05                   0.05     0.1104059727862812                      4
       7604.00036117062     0.4481949733249459     0.2738963232875337                   0.05                   0.05     0.1058132903494272                      4
       7608.00036136061     0.4820630052465129     0.2925688982052673                   0.05                   0.05     0.1132580666557469                      4
      7612.000361550599     0.4611200164874895     0.2876147038955961                   0.05                   0.05    0.09769043615928431                      4
      7616.000361740589     0.4538274386570778     0.2811883794413733                   0.05                   0.05    0.09759930056732193                      4
      7620.000361930579     0.4271582297089471     0.2662300616065961                   0.05                   0.05      0.110886355487752                      4
      7624.000362120569     0.4410213213459074     0.2879523590737444                   0.05                   0.05    0.09001121538839804                      4
      7628.000362310559      0.440914886289361     0.2865630041996078                   0.05                   0.05     0.0896367928736734                      4
      7632.000362500548     0.5150008956430592     0.3372583448122352                   0.05                   0.05     0.1675830208694041                      4
      7636.000362690538     0.5274167178860784      0.345051507625964                   0.05                   0.05     0.1865504764619569                      4
      7640.000362880528     0.5768963182858778     0.3836597530238873                   0.05                   0.05     0.1888830564104488                      4
      7644.000363070518     0.4385384180365646     0.3130905103540201                   0.05                   0.05    0.09563610081586511                      4
      7648.000363260508     0.4016636725627332     0.2788679059206246                   0.05                   0.05    0.09809143969264505                      4
      7652.000363450497     0.4216569940919102     0.2698449144574087                   0.05                   0.05     0.1014830736394284                      4
      7656.000363640487     0.5579833594801619     0.3591349714633833                   0.05                   0.05     0.2197659828904718                      4
      7660.000363830477     0.4467516795776612      0.269616007286515                   0.05                   0.05     0.1014246772666402                      4
      7664.000364020467     0.4919772588430358      0.288691814907822                   0.05                   0.05     0.1189662181291044                      4
      7668.000364210457     0.4745976948783246     0.2698555506455212                   0.05                   0.05     0.1156001779305605                      4
      7672.000364400446     0.4690808466622189     0.2790317392801788                   0.05                   0.05    0.09811541761499949                      4
      7676.000364590436      0.568273946624907      0.363992678651626                   0.05                   0.05     0.2205547981303421                      4
      7680.000364780426     0.4954108486189983     0.3188681469176751                   0.05                   0.05     0.1192017435884357                      4
      7684.000364970416     0.4263508664101257     0.2639666814681033                   0.05                   0.05     0.1056452168455064                      4
      7688.000365160406     0.4716573977328484     0.2864025551738842                   0.05                   0.05    0.09228642481249477                      4
      7692.000365350395     0.4327466881322224     0.2759255372730345                   0.05                   0.05     0.0880290617636815                      4
      7696.000365540385     0.4447224790919577     0.2821873814675155                   0.05                   0.05    0.08284145349668819                      4
      7700.000365730375     0.3314010654003767     0.2703954551941302                   0.05                   0.05     0.1346142610515814                      4
      7704.000365920365     0.4321971611426917      0.288269438708524                   0.05                   0.05    0.08001760791827678                      4
      7708.000366110355     0.4361854826096312      0.349755225831907                   0.05                   0.05     0.1395302380961252                      4
      7712.000366300344     0.3608428124724107      0.272292760126824                   0.05                   0.05     0.1136420088391858                      4
      7716.000366490334     0.4326500395565712     0.2771398509859404                   0.05                   0.05    0.08396542067862252                      4
      7720.000366680324     0.3911919438683997     0.2631625870728945                   0.05                   0.05     0.1114463322899507                      4
      7724.000366870314     0.4008977690135862     0.2656973742390317                   0.05                   0.05     0.1024255789981843                      4
      7728.000367060304     0.4300106620642593     0.2747847311585951                   0.05                   0.05     0.0840931796741918                      4
      7732.000367250293     0.4178400903812948     0.2775654275756565                   0.05                   0.05    0.08300978146362301                      4
      7736.000367440283     0.4575020102309642      0.274097400246225                   0.05                   0.05    0.08792240941773999                      4
      7740.000367630273     0.4289003658304053     0.2836142843324175                   0.05                   0.05    0.07661971456353212                      4
      7744.000367820263     0.3976634906056536     0.2754253007922474                   0.05                   0.05    0.08908553858340702                      4
      7748.000368010253     0.3804171470954752     0.2823650971080061                   0.05                   0.05    0.09148736982951847                      4
      7752.000368200243     0.2977907849172211     0.3138098356988311                   0.05                   0.05      0.161734714688187                      4
      7756.000368390232     0.2889068941825887     0.2985983346864409                   0.05                   0.05     0.1656017748396676                      4
      7760.000368580222     0.3158257970822161     0.3363417653710521                   0.05                   0.05     0.1733208558185376                      4
      7764.000368770212     0.3953601415148917     0.2769033670068491                   0.05                   0.05    0.08679033954379858                      4
      7768.000368960202     0.4453629177988011     0.2878500261536402                   0.05                   0.05     0.0734744073267132                      4
      7772.000369150192     0.4389939644776149     0.2717859666258005                   0.05                   0.05    0.08229556540875636                      4
      7776.000369340181     0.4249352604579878     0.3327805854070057                   0.05                   0.05     0.1103425182399148                      4
      7780.000369530171     0.4445015931450361     0.3055352010421754                   0.05                   0.05    0.07444241493394035                      4
      7784.000369720161     0.3835041814717143     0.2748283144109661                   0.05                   0.05    0.09087960154314198                      4
      7788.000369910151     0.3843473096793466     0.2899042177606324                   0.05                   0.05    0.08391936389181505                      4
      7792.000370100141     0.3998894182859565     0.2801933358267856                   0.05                   0.05    0.07944322801036988                      4
       7796.00037029013     0.4994624202890454     0.3562771699692272                   0.05                   0.05     0.1351627215085051                      4
       7800.00037048012     0.3684851976235829     0.2794957241202072                   0.05                   0.05     0.0922043987266898                      4
       7804.00037067011     0.2886804863626085     0.2701450327344725                   0.05                   0.05     0.1830828265149881                      4
        7808.0003708601     0.2985905027112222     0.2816107802383234                   0.05                   0.05     0.1452966000916354                      4
       7812.00037105009     0.3442413743770477     0.2971929487184018                   0.05                   0.05     0.1001829791698943                      4
      7816.000371240079     0.2862851626533285     0.4095966187821656                   0.05                   0.05     0.2272135185602594                      4
      7820.000371430069     0.2740762291087514     0.3575346835165488                   0.05                   0.05     0.2488496906452712                      4
      7824.000371620059       0.27380703629911     0.3151857430771103                   0.05                   0.05     0.1954361988576664                      4
      7828.000371810049     0.2837507206752168     0.4163372227426791                   0.05                   0.05     0.2139995481087271                      4
      7832.000372000039     0.2868079238444606     0.3060855939686623                   0.05                   0.05     0.1554251720379387                      4
      7836.000372190028     0.2796074246747637     0.4757052447146821                   0.05                   0.05     0.2026670056280741                      4
      7840.000372380018      0.282127785354797     0.4163619737311317                   0.05                   0.05     0.2087590585453193                      4
      7844.000372570008     0.2941915007542326     0.3860543112637237                   0.05                   0.05     0.2179663165584961                      4
      7848.000372759998     0.2786494953735831      0.313236258810736                   0.05                   0.05     0.1728970074929152                      4
      7852.000372949988     0.2803666940294698     0.4218192734865678                   0.05                   0.05     0.1974888308108051                      4
      7856.000373139977     0.4855197993016643     0.2777507205265954                   0.05                   0.05     0.1042304341269317                      4
      7860.000373329967     0.4844442449462693     0.2811955410457606                   0.05                   0.05    0.09827170316196629                      4
      7864.000373519957     0.4894576694864626     0.2744599310208348                   0.05                   0.05     0.1121685125527336                      4
      7868.000373709947     0.4986099871529692     0.2807022986045661                   0.05                   0.05     0.1200891445092694                      4
      7872.000373899937     0.4819198559311156     0.2745848073104418                   0.05                   0.05     0.0986751482797778                      4
      7876.000374089926      0.485275667547499     0.2734429991098039                   0.05                   0.05     0.1035808954137575                      4
      7880.000374279916     0.4857877616196465      0.271889273317764                   0.05                   0.05     0.1053383295988888                      4
      7884.000374469906     0.4920699990724138     0.2745081186450972                   0.05                   0.05     0.1104838705403068                      4
      7888.000374659896     0.4761332180389026     0.2630504686821186                   0.05                   0.05     0.1053810697780629                      4
      7892.000374849886     0.4782425716931348     0.2645500221785491                   0.05                   0.05     0.1039059861124909                      4
      7896.000375039876     0.4672645750647277     0.2634999697354152                   0.05                   0.05    0.09433073358450796                      4
      7900.000375229865     0.4859061734377165     0.2673857575133666                   0.05                   0.05     0.1069649385152741                      4
      7904.000375419855     0.4872451893090511     0.2824430596085252                   0.05                   0.05    0.09036322490850114                      4
      7908.000375609845     0.4916639860316923     0.2770241630974158                   0.05                   0.05     0.1006274327056392                      4
      7912.000375799835     0.5106284464618134     0.3060872822344178                   0.05                   0.05     0.1218938695841167                      4
      7916.000375989825     0.4725090166290458     0.2653380648394086                   0.05                   0.05    0.09147790195160777                      4
      7920.000376179814     0.4948618130066639     0.2810571027018133                   0.05                   0.05    0.09907498832092368                      4
      7924.000376369804     0.4769758762998726     0.2614743726136706                   0.05                   0.05      0.100721061618961                      4
      7928.000376559794     0.4915853033439996     0.2764162439303138                   0.05                   0.05    0.09648798105385926                      4
      7932.000376749784     0.4861458358049152     0.2725235137672471                   0.05                   0.05    0.09243323168906278                      4
      7936.000376939774     0.5051160359907461     0.2880711369738364                   0.05                   0.05     0.1092641876282028                      4
      7940.000377129763     0.4978612646013605     0.2892360149692638                   0.05                   0.05    0.09411282974925862                      4
      7944.000377319753     0.5196853142866669     0.2980019909552655                   0.05                   0.05      0.138010325494068                      4
      7948.000377509743     0.4513671040712273     0.2968506418593457                   0.05                   0.05    0.06015990980293547                      4
      7952.000377699733     0.4788617200922435     0.2796076901549915                   0.05                   0.05    0.07460923754977412                      4
      7956.000377889723     0.4939385859545892     0.2752151116335669                   0.05                   0.05    0.09559774244321607                      4
      7960.000378079712     0.4871456341716217     0.2714404988570023                   0.05                   0.05    0.08968959673969948                      4
      7964.000378269702     0.4677633533434241     0.2679430665384103                   0.05                   0.05    0.07646972364247627                      4
      7968.000378459692      0.496334114563103     0.2800347875332777                   0.05                   0.05    0.09227923299218961                      4
      7972.000378649682     0.4877782384938977     0.2843587195951349                   0.05                   0.05    0.07716693482450857                      4
      7976.000378839672     0.5673859031889857     0.3511021789565344                   0.05                   0.05     0.2362563774542203                      4
      7980.000379029661     0.5009164197162898     0.2810035262785696                   0.05                   0.05    0.09726860643270346                      4
      7984.000379219651     0.5032859333188539     0.2900936720822574                   0.05                   0.05    0.09481572414932982                      4
      7988.000379409641     0.4921150492992405     0.2744525221221894                   0.05                   0.05    0.08798004512664623                      4
      7992.000379599631     0.4894514671585883     0.2735868234581715                   0.05                   0.05     0.0846831324898827                      4
      7996.000379789621     0.3526290110290561     0.2921981569547901                   0.05                   0.05    0.09102534080475636                      4
       8000.00037997961     0.2826985384580394     0.3170049144074359                   0.05                   0.05     0.1630026489502086                      4
        8004.0003801696      0.287586580557472      0.360322319186638                   0.05                   0.05     0.2015762543247035                      4
       8008.00038035959     0.4072522739890838     0.2877020994768957                   0.05                   0.05    0.06643442753062842                      4
       8012.00038054958     0.3914118811876314     0.2829182077044577                   0.05                   0.05    0.07368145001188818                      4
       8016.00038073957     0.2842912394146593     0.3637750976239986                   0.05                   0.05     0.2042747949121834                      4
      8020.000380929559     0.2888143097043009     0.4609085547111378                   0.05                   0.05     0.1703066629024416                      4
      8024.000381119549     0.2895471601954804     0.5006369671466745                   0.05                   0.05     0.2220598427973879                      4
      8028.000381309539     0.2804529606427679     0.4926433515595991                   0.05                   0.05     0.2124097127390615                      4
      8032.000381499529     0.2822681465530076     0.4985791446185591                   0.05                   0.05     0.2182595136863346                      4
      8036.000381689519     0.2828033294149287     0.4989159507487703                   0.05                   0.05     0.2134539732792705                      4
      8040.000381879508      0.272494623432245     0.4506632891959466                   0.05                   0.05     0.1764919314550943                      4
      8044.000382069498     0.2775731122649125      0.498839695531707                   0.05                   0.05     0.2151878216092791                      4
      8048.000382259488     0.2866126507305847     0.4993048708051245                   0.05                   0.05     0.1979072188937572                      4
      8052.000382449478     0.2761539151844479     0.4934017050630544                   0.05                   0.05     0.1972986632609451                      4
      8056.000382639468     0.2888428856674294     0.4987342358554732                   0.05                   0.05      0.186559430965925                      4
      8060.000382829458     0.3054326627192445     0.4881161117747965                   0.05                   0.05     0.1567858334513578                      4
      8064.000383019447     0.5090604846219674     0.6986111066337293                   0.05                   0.05     0.1146120590512197                      4
      8068.000383209437     0.2936200117422122     0.4934776591993206                   0.05                   0.05     0.1666149365625064                      4
      8072.000383399427     0.2859300475042161     0.4106491837704085                   0.05                   0.05     0.1797517463959742                      4
      8076.000383589417     0.2884312479669293     0.3812455663064042                   0.05                   0.05     0.1952079124229153                      4
      8080.000383779407     0.2866352371535826      0.497283152660153                   0.05                   0.05     0.1760084702922945                      4
      8084.000383969396     0.2694669045555041     0.4906865567189224                   0.05                   0.05     0.1884046306211012                      4
      8088.000384159386     0.2926558432071323     0.4976505509335972                   0.05                   0.05      0.165140369224306                      4
      8092.000384349376     0.2942583045335063     0.5173776546551587                   0.05                   0.05     0.2084103573669687                      4
      8096.000384539366      0.277829386061451     0.4484173925284599                   0.05                   0.05     0.1449580918287729                      4
      8100.000384729356     0.2692692012143701     0.4706961625346613                   0.05                   0.05      0.156450479204934                      4
      8104.000384919345      0.340439249959525     0.5226570055875441                   0.05                   0.05     0.1906290252991718                      4
      8108.000385109335      0.300002450336689     0.5021419291173226                   0.05                   0.05     0.1583217482764593                      4
      8112.000385299325     0.3033785440074478     0.5103915232786514                   0.05                   0.05     0.1712692300227859                      4
      8116.000385489315     0.2782511903700959     0.4461727442038982                   0.05                   0.05     0.1390603092154081                      4
      8120.000385679305     0.2763339568342337     0.4376133721429413                   0.05                   0.05     0.1456060929099336                      4
      8124.000385869294     0.3018178639648585     0.5091675808158471                   0.05                   0.05     0.1646576222003621                      4
      8128.000386059284      0.269647745145966     0.4378752362527509                   0.05                   0.05     0.1527214672891919                      4
      8132.000386249274     0.2759157873349319     0.4687284551431867                   0.05                   0.05     0.1319091248430008                      4
      8136.000386439264     0.2806154603414259     0.4367433542281383                   0.05                   0.05      0.135118309872467                      4
      8140.000386629254     0.2814800272176617     0.4455022412502941                   0.05                   0.05     0.1261414400115654                      4
      8144.000386819243     0.2724441069544559     0.4377720284675359                   0.05                   0.05       0.14061192906391                      4
      8148.000387009233     0.2725418243423477     0.4240954548657858                   0.05                   0.05     0.1520817971299687                      4
      8152.000387199223     0.2745649537214819     0.4430415741621603                   0.05                   0.05     0.1299386622276091                      4
      8156.000387389213     0.2696488431094681     0.4802303279063161                   0.05                   0.05     0.1407763472891351                      4
      8160.000387579203     0.2651548745513167     0.4708097776283823                   0.05                   0.05      0.140178460312007                      4
      8164.000387769192      0.280684481908568     0.4703602484462693                   0.05                   0.05     0.1152528087714526                      4
      8168.000387959182     0.2666464713287269     0.4681465296439781                   0.05                   0.05     0.1325006599993034                      4
      8172.000388149172     0.2908373650697642     0.4302038480788695                   0.05                   0.05     0.1224049061294687                      4
      8176.000388339162     0.2848337449251767     0.4313327325340527                   0.05                   0.05     0.1219507098506154                      4
      8180.000388529152      0.292848445138402     0.3960668059189369                   0.05                   0.05      0.159238738836047                      4
      8184.000388719141     0.2856235243523984     0.4029477530453294                   0.05                   0.05     0.1513513550448823                      4
      8188.000388909131     0.2717959003503458     0.4507412707117475                   0.05                   0.05     0.1177338997100833                      4
      8192.000389099121     0.2733167766113797      0.385969486745245                   0.05                   0.05     0.1794307465899339                      4
      8196.000389289111      0.279192308342423     0.4283724879595117                   0.05                   0.05     0.1213791117766999                      4
      8200.000389479101     0.2863459840666495     0.4369026346929087                   0.05                   0.05     0.1083890946973743                      4
      8204.000389669091     0.2722257004001828     0.4258320729344611                   0.05                   0.05     0.1287281401211201                      4
       8208.00038985908      0.268907272226308     0.3868128227469175                   0.05                   0.05     0.1784771779688551                      4
       8212.00039004907     0.2873970686259006     0.3800181898499561                   0.05                   0.05     0.1597807648042883                      4
       8216.00039023906     0.2922006055990156      0.417378433018238                   0.05                   0.05     0.1196212875063235                      4
       8220.00039042905     0.2795696328366525     0.3762526691172942                   0.05                   0.05     0.1645940498205883                      4
       8224.00039061904      0.265949624051093      0.396977056009078                   0.05                   0.05     0.1628763619236784                      4
      8228.000390809029      0.290549158263225     0.4052803564204624                   0.05                   0.05     0.1276608760369025                      4
      8232.000390999019     0.2904363673585419      0.439349170207515                   0.05                   0.05     0.0975240447939888                      4
      8236.000391189009     0.2848642779445633      0.448950697488988                   0.05                   0.05    0.09486233888881515                      4
      8240.000391378999     0.2680450840572048     0.3665380242911782                   0.05                   0.05      0.180161591161779                      4
      8244.000391568989     0.2731844448311571     0.3502645957217518                   0.05                   0.05     0.1706084080647322                      4
      8248.000391758978     0.2755879005114982      0.476740527246005                   0.05                   0.05     0.1098604990048574                      4
      8252.000391948968     0.2780354636618411     0.4121647446078946                   0.05                   0.05     0.1201989130158439                      4
      8256.000392138958     0.2617722152774078     0.3608784375362138                   0.05                   0.05     0.1895498669024139                      4
      8260.000392328948      0.271701983295116     0.4382236291596426                   0.05                   0.05     0.1051852886480104                      4
      8264.000392518938     0.2718302501842938     0.4440757878933343                   0.05                   0.05     0.1018847753737293                      4
      8268.000392708927     0.2721738251902297     0.4471706918057934                   0.05                   0.05    0.09978376875126563                      4
      8272.000392898917      0.274019434929838     0.4567494571061737                   0.05                   0.05    0.09655589052730562                      4
      8276.000393088907     0.2713177554371485       0.46389468307094                   0.05                   0.05     0.1008239837362134                      4
      8280.000393278897     0.2798633274006727     0.4521574859439332                   0.05                   0.05    0.08934101113730865                      4
      8284.000393468887     0.2736805309487481     0.4213600668258781                   0.05                   0.05      0.108123101233494                      4
      8288.000393658876     0.2730369747363634     0.4133833121736528                   0.05                   0.05     0.1147915591855293                      4
      8292.000393848866     0.2667998459494733     0.3674632625392463                   0.05                   0.05     0.1664138847205011                      4
      8296.000394038856     0.2735768080529976     0.3716118587565508                   0.05                   0.05     0.1498088779898975                      4
      8300.000394228846     0.2657407651759592     0.3763542686460212                   0.05                   0.05     0.1567815981999591                      4
      8304.000394418836     0.2840049112458374     0.3701092887378675                   0.05                   0.05     0.1360229961692329                      4
      8308.000394608825     0.2907522619013981     0.3950421639904046                   0.05                   0.05     0.1156182087355253                      4
      8312.000394798815     0.2834965936350122     0.4525748781140059                   0.05                   0.05    0.08312902451187931                      4
      8316.000394988805     0.2767390642463713      0.437573016798062                   0.05                   0.05     0.0889250454554899                      4
      8320.000395178795      0.274609080039689     0.3959488926052708                   0.05                   0.05     0.1199944401637724                      4
      8324.000395368785     0.3087572079517606     0.4930098799738336                   0.05                   0.05     0.1091254124655733                      4
      8328.000395558774     0.2913167461701592     0.4146530009061709                   0.05                   0.05    0.09534164618312882                      4
      8332.000395748764     0.2632270635792929     0.4245741980669064                   0.05                   0.05     0.1089642062650481                      4
      8336.000395938754     0.2836148341951278     0.4397073568049643                   0.05                   0.05    0.08085186960841202                      4
      8340.000396128744     0.2612181834102941      0.436631508307209                   0.05                   0.05     0.1046629861167531                      4
      8344.000396318734     0.2697070700741552     0.4622801098917513                   0.05                   0.05    0.09192034662625895                      4
      8348.000396508723     0.3023292711974241     0.5145709926024057                   0.05                   0.05     0.1489028387878423                      4
      8352.000396698713     0.2683115437227354     0.4771181643624074                   0.05                   0.05     0.1034276751807464                      4
      8356.000396888703     0.2747359324132977     0.4841054706535341                   0.05                   0.05     0.1021825594499607                      4
      8360.000397078693     0.2876716846116948     0.5049420206103769                   0.05                   0.05     0.1269924985652313                      4
      8364.000397268683     0.2980959392876941     0.5177213025445131                   0.05                   0.05     0.1530822574435818                      4
      8368.000397458673     0.3149612165792841     0.5372969708416044                   0.05                   0.05     0.2059625463976095                      4
      8372.000397648662     0.2763932956606391     0.4684544627936521                   0.05                   0.05    0.08278285731597224                      4
      8376.000397838652     0.2667841578876546     0.4191450418317437                   0.05                   0.05     0.1011891139794226                      4
      8380.000398028642     0.2728989766895781      0.417960243479238                   0.05                   0.05     0.0939733141067754                      4
      8384.000398218632     0.2791831803461461     0.4403510970385583                   0.05                   0.05     0.0763013187216588                      4
      8388.000398408622     0.2631187059276254     0.4275030952984804                   0.05                   0.05    0.09825144469693659                      4
      8392.000398598611     0.2755997107829685     0.4637471757171943                   0.05                   0.05    0.07843540074674857                      4
      8396.000398788601     0.2587186880777368     0.3768533155617431                   0.05                   0.05     0.1544428939842166                      4
      8400.000398978591     0.2672298504788184      0.322079771498623                   0.05                   0.05     0.1625107062407224                      4
      8404.000399168581     0.2693312162549519     0.3784805660138808                   0.05                   0.05     0.1295990907277186                      4
      8408.000399358571     0.2695643957373649      0.378274163099739                   0.05                   0.05     0.1277753719361781                      4
       8412.00039954856      0.279318561998025     0.4208123437579437                   0.05                   0.05    0.08184323115157963                      4
       8416.00039973855     0.2835499241001099     0.3758736261605829                   0.05                   0.05     0.1149819051513002                      4
       8420.00039992854     0.2704551134742821     0.4642964713521022                   0.05                   0.05    0.08175196758219148                      4
       8424.00040011853     0.2805835796109696     0.4019821032438494                   0.05                   0.05    0.09356504070124499                      4
       8428.00040030852     0.2723894962804935     0.3611159433886624                   0.05                   0.05     0.1317317919452126                      4
      8432.000400498509     0.2820249904777099     0.3388012998527584                   0.05                   0.05     0.1254968637718307                      4
      8436.000400688499     0.2760420219360459     0.3791215839694095                   0.05                   0.05      0.112489065451901                      4
      8440.000400878489     0.2924351411827535     0.3702340390446898                   0.05                   0.05     0.1103640064830104                      4
      8444.000401068479     0.2769826085374084      0.417064720901455                   0.05                   0.05    0.08095708348539354                      4
      8448.000401258469     0.2916105385541751     0.2908138110018463                   0.05                   0.05     0.1215408220271976                      4
      8452.000401448458     0.2740043888036084     0.2871161756025229                   0.05                   0.05     0.1584142025177073                      4
      8456.000401638448     0.2969255503890583     0.3736174492965678                   0.05                   0.05     0.1071759774634779                      4
      8460.000401828438     0.2610808634236924     0.3560082868368993                   0.05                   0.05     0.1460164202058033                      4
      8464.000402018428     0.2896204482255206     0.3423816299619192                   0.05                   0.05     0.1109405711793771                      4
      8468.000402208418     0.3592579310283556     0.3251737933920328                   0.05                   0.05     0.1077773167095053                      4
      8472.000402398407     0.5271872580125461     0.4078537757028814                   0.05                   0.05      0.121296452178604                      4
      8476.000402588397     0.3617006747928836     0.3470184070970331                   0.05                   0.05      0.145103216508376                      4
      8480.000402778387     0.2801878247340955     0.3267156490310127                   0.05                   0.05     0.1182598775229025                      4
      8484.000402968377     0.2722024456006438     0.2783028208297856                   0.05                   0.05     0.1710664672541114                      4
      8488.000403158367      0.441650199687399     0.2821797391960946                   0.05                   0.05     0.0570830579478936                      4
      8492.000403348356     0.4187166650237888     0.2817490945887951                   0.05                   0.05    0.06170686865165739                      4
      8496.000403538346     0.3068247461450992     0.4451787930935505                   0.05                   0.05    0.07153747468498953                      4
      8500.000403728336     0.2786739836632765     0.2809437361160763                   0.05                   0.05     0.1474919387294806                      4
      8504.000403918326     0.4109077467499891     0.2714387145203831                   0.05                   0.05    0.07046722339585407                      4
      8508.000404108316      0.380350983929416     0.2846097573234796                   0.05                   0.05    0.07387884975525791                      4
      8512.000404298306     0.3816073379071974     0.3670106619690344                   0.05                   0.05     0.1848800935661558                      4
      8516.000404488295     0.4027884640898234     0.3820228544467739                   0.05                   0.05     0.1921595511900762                      4
      8520.000404678285     0.3651164592674577     0.3349349006069178                   0.05                   0.05     0.1167581746056616                      4
      8524.000404868275     0.3704255599932888      0.278826734100946                   0.05                   0.05    0.07843034028069756                      4
      8528.000405058265     0.4198293835880196      0.453895773463693                   0.05                   0.05     0.1403887661596798                      4
      8532.000405248255     0.6153886324587858      0.613031884115197                   0.05                   0.05     0.1268093392944897                      4
      8536.000405438244     0.5808404762175284     0.4758095263008426                   0.05                   0.05     0.1039384656506668                      4
      8540.000405628234     0.4584289855543155     0.5107021017706066                   0.05                   0.05     0.1269668566583488                      4
      8544.000405818224     0.7004286948656344     0.6720603548213733                   0.05                   0.05     0.1354112509460901                      4
      8548.000406008214     0.5663697969453558     0.5010723731063681                   0.05                   0.05     0.1140948229495059                      4
      8552.000406198204     0.7344525845948772     0.6491868708485509                   0.05                   0.05     0.1166732644654508                      4
      8556.000406388193     0.8320168961180211     0.6682556315190296                   0.05                   0.05      0.103019916565006                      4
      8560.000406578183     0.7248347199953274     0.5785311188823974                   0.05                   0.05     0.1181814123024309                      4
      8564.000406768173     0.6210687940910821     0.4325715627632504                   0.05                   0.05     0.1281898838380083                      4
      8568.000406958163     0.5893026722303821     0.4242322364127825                   0.05                   0.05     0.1147157915937285                      4
      8572.000407148153     0.5360386368710928     0.4891417247679548                   0.05                   0.05     0.1179465739638487                      4
      8576.000407338142     0.5528588161530241     0.4718518632523517                   0.05                   0.05     0.1071216126698149                      4
      8580.000407528132     0.7964390393655749      0.789290629345995                   0.05                   0.05     0.1255572050038057                      4
      8584.000407718122     0.8661148199726602     0.7678152086962363                   0.05                   0.05    0.09727198108708485                      4
      8588.000407908112     0.8507574403458311     0.7302851896929968                   0.05                   0.05    0.09461327557076211                      4
      8592.000408098102     0.6582746736902709     0.6726074014163764                   0.05                   0.05     0.1411270207888683                      4
      8596.000408288091     0.9011146379195998     0.8184599323259389                   0.05                   0.05    0.09144142136540004                      4
      8600.000408478081     0.7043075150090443     0.6628756847120493                   0.05                   0.05     0.1291515135927763                      4
      8604.000408668071     0.7670669125078428     0.5908446009140247                   0.05                   0.05     0.1388460318453013                      4
      8608.000408858061     0.6973398774897674     0.5274420971022673                   0.05                   0.05     0.1043354272902358                      4
      8612.000409048051      0.787094657148366     0.6058891150947725                   0.05                   0.05     0.1354098512442953                      4
       8616.00040923804     0.8757546914059566     0.6713232068882657                   0.05                   0.05     0.1287975163267148                      4
       8620.00040942803     0.8014128147576135     0.5988997553555998                   0.05                   0.05     0.1643245017455843                      4
       8624.00040961802     0.7769797246852718     0.5974697742633538                   0.05                   0.05     0.1339517115514084                      4
       8628.00040980801     0.7099890021160296     0.4991808305035505                   0.05                   0.05     0.1491122300675716                      4
         8632.000409998     0.8031719553237759      0.599748464501669                   0.05                   0.05     0.1606199809393012                      4
      8636.000410187989     0.7524524514721183     0.5396942203666971                   0.05                   0.05     0.1745462550371408                      4
      8640.000410377979     0.5680078920405293     0.4601749271828843                   0.05                   0.05    0.09995786569138172                      4
      8644.000410567969     0.6047586808512898     0.4360110667347085                   0.05                   0.05     0.1079149813322307                      4
      8648.000410757959     0.6016008890718092     0.5322048826688105                   0.05                   0.05    0.09770740714961645                      4
      8652.000410947949     0.5595444257161821     0.6054337400870241                   0.05                   0.05      0.120426179941183                      4
      8656.000411137938     0.7476123392749019     0.5522976429277799                   0.05                   0.05     0.1447704014394165                      4
      8660.000411327928     0.7320114236888835     0.5409968150115539                   0.05                   0.05     0.1286711977266303                      4
      8664.000411517918     0.7343257089767259     0.5281817626108052                   0.05                   0.05     0.1444944223600959                      4
      8668.000411707908     0.7467831450076036     0.5451212881424029                   0.05                   0.05     0.1455711564074542                      4
      8672.000411897898     0.7451310651085118     0.5378838488059838                   0.05                   0.05     0.1491192327805917                      4
      8676.000412087888     0.6291055883007388     0.4296763868307985                   0.05                   0.05      0.136602240467558                      4
      8680.000412277877     0.5247565673575639     0.3200341026506455                   0.05                   0.05     0.1376014928129589                      4
      8684.000412467867      0.571377610276366     0.3598245005518144                   0.05                   0.05     0.2125952720524905                      4
      8688.000412657857      0.490161435692087     0.2795664185019612                   0.05                   0.05    0.07749523480584716                      4
      8692.000412847847     0.5077768729579254     0.2933253195661735                   0.05                   0.05    0.09658403847725208                      4
      8696.000413037837     0.5758872958662342     0.3681082748886537                   0.05                   0.05     0.1958200165009198                      4
      8700.000413227826     0.5143585529571504     0.3014799346801604                   0.05                   0.05     0.1069925342418782                      4
      8704.000413417816     0.4943123015116195     0.2863845193564966                   0.05                   0.05    0.07628755851598154                      4
      8708.000413607806     0.5022160065270184     0.3281866517564415                   0.05                   0.05    0.09500695341050039                      4
      8712.000413797796     0.3882110150287831     0.3868642946860974                   0.05                   0.05     0.1957032068576541                      4
      8716.000413987786     0.2838717446197888     0.3567031608371223                   0.05                   0.05     0.1070763900234559                      4
      8720.000414177775     0.2842730851326925       0.40072813481987                   0.05                   0.05    0.08400751180235064                      4
      8724.000414367765     0.2792492537251638     0.3674027521874721                   0.05                   0.05     0.1049064719998647                      4
      8728.000414557755     0.2769077489477598     0.3634053456524722                   0.05                   0.05     0.1074896729973144                      4
      8732.000414747745     0.2784707639750124     0.4048944212892396                   0.05                   0.05    0.08161169171280303                      4
      8736.000414937735     0.2892216222567417     0.3829492697077175                   0.05                   0.05    0.09089258593715034                      4
      8740.000415127724     0.2918259260480075     0.4390371365229965                   0.05                   0.05    0.06411686659003747                      4
      8744.000415317714     0.2748058759020556     0.3924775662121004                   0.05                   0.05    0.08995064389792236                      4
      8748.000415507704     0.2799265363140638     0.4121530029200103                   0.05                   0.05    0.07453441494563455                      4
      8752.000415697694     0.2577237277006813     0.3665971753577356                   0.05                   0.05     0.1315447514467154                      4
      8756.000415887684     0.2897419977802956     0.3862445772514714                   0.05                   0.05    0.08582401934691493                      4
      8760.000416077673     0.2814024970535016     0.3694273397470879                   0.05                   0.05    0.09543770254542706                      4
      8764.000416267663     0.2806677776846971     0.4295236295676091                   0.05                   0.05     0.0655541965529462                      4
      8768.000416457653     0.2723423595947972      0.394452614710019                   0.05                   0.05    0.08651944427343435                      4
      8772.000416647643     0.2794829137631071     0.4517415909563719                   0.05                   0.05     0.0641009367969175                      4
      8776.000416837633      0.271455332934027     0.4239343302299978                   0.05                   0.05    0.07160015467844028                      4
      8780.000417027622     0.2624582694631178      0.383718480588332                   0.05                   0.05     0.1044440577845479                      4
      8784.000417217612     0.2847598194400214     0.4813708369046038                   0.05                   0.05    0.07807097604443489                      4
      8788.000417407602     0.2720374856547771     0.4535580111704005                   0.05                   0.05    0.06817866740392703                      4
      8792.000417597592     0.2732586990191868     0.4813249553970957                   0.05                   0.05    0.08563778666223916                      4
      8796.000417787582     0.3753236655562697     0.5092358470831148                   0.05                   0.05     0.1435503068816819                      4
      8800.000417977571     0.2985208828221232     0.4988853001795788                   0.05                   0.05     0.0971795441100935                      4
      8804.000418167561     0.2726921164646225     0.4521711972402811                   0.05                   0.05    0.06589591320664208                      4
      8808.000418357551     0.2894303275208032     0.4797719420547234                   0.05                   0.05    0.07200860746088715                      4
      8812.000418547541     0.2679196202829072     0.4671705218827583                   0.05                   0.05    0.07628034218416049                      4
      8816.000418737531     0.2657830488515466     0.4640300198291917                   0.05                   0.05    0.07644852899645935                      4
      8820.000418927521     0.2715643986355207     0.4789227314578171                   0.05                   0.05    0.08099134798959269                      4
       8824.00041911751      0.303371656057088     0.5046434996262247                   0.05                   0.05     0.1043690343400766                      4
        8828.0004193075     0.2753036416591275     0.4883213648938213                   0.05                   0.05    0.08741121760784112                      4
       8832.00041949749     0.2919428219205839     0.5053376454838463                   0.05                   0.05     0.1053564366012321                      4
       8836.00041968748     0.2684900492124765     0.4717485192060821                   0.05                   0.05    0.07546115526421282                      4
       8840.00041987747     0.3189026858588304     0.5258419254701564                   0.05                   0.05     0.1525481373323011                      4
      8844.000420067459     0.2802058216914382      0.486473367308958                   0.05                   0.05    0.07798632762138416                      4
      8848.000420257449     0.2936904800660458     0.4695595640940499                   0.05                   0.05    0.05971359352738506                      4
      8852.000420447439     0.2761408925420129     0.4635970110614094                   0.05                   0.05     0.0618349593724204                      4
      8856.000420637429     0.3714482613810323     0.4879257536762773                   0.05                   0.05     0.1300378300605879                      4
      8860.000420827419     0.4927631143480125     0.6083974298613193                   0.05                   0.05     0.1003568068736209                      4
      8864.000421017408     0.4328010136878221     0.6143076429499112                   0.05                   0.05     0.1088516546836947                      4
      8868.000421207398     0.3752493161028619     0.5757853837068578                   0.05                   0.05     0.1818721582460929                      4
      8872.000421397388      0.430667855919928     0.5855177046693067                   0.05                   0.05     0.1059152591892796                      4
      8876.000421587378     0.4830563822334698     0.6082973986438525                   0.05                   0.05    0.09537939851627082                      4
      8880.000421777368     0.4155098548149528     0.5998156505405381                   0.05                   0.05     0.1183081731656839                      4
      8884.000421967357     0.3871310070014714      0.566192375051169                   0.05                   0.05     0.1480957580585042                      4
      8888.000422157347     0.2764107491551996      0.497740879343763                   0.05                   0.05    0.09661545268980265                      4
      8892.000422347337     0.2720002795521078     0.4590795448829973                   0.05                   0.05    0.06241453073164177                      4
      8896.000422537327     0.2897220873387603     0.5020318344983389                   0.05                   0.05     0.0933261979275712                      4
      8900.000422727317     0.2974486100857326     0.4984728649281933                   0.05                   0.05    0.08476591377832879                      4
      8904.000422917306     0.2757739745639048     0.4843828482782904                   0.05                   0.05    0.07497712739038273                      4
      8908.000423107296     0.2640817698639297     0.4589210226520078                   0.05                   0.05    0.06940268834266947                      4
      8912.000423297286     0.2891651430572562     0.4966170426313087                   0.05                   0.05    0.08186677647910054                      4
      8916.000423487276     0.3368343418933666      0.545671710247963                   0.05                   0.05     0.1881710685920666                      4
      8920.000423677266     0.3632076522353821     0.4501284543345329                   0.05                   0.05     0.1275874579914543                      4
      8924.000423867255     0.2770801248942215     0.4428850212409015                   0.05                   0.05    0.05529198075800776                      4
      8928.000424057245     0.3708426081231159     0.4950218434326455                   0.05                   0.05     0.1244842461411209                      4
      8932.000424247235     0.3442634757666242     0.5461801847576393                   0.05                   0.05     0.1780293008644313                      4
      8936.000424437225     0.3452410511052491     0.5084911787300788                   0.05                   0.05     0.1161188789878121                      4
      8940.000424627215     0.2885491140863181     0.4494239351093413                   0.05                   0.05    0.05106786122761428                      4
      8944.000424817204     0.2718385556193711     0.4572572070306881                   0.05                   0.05    0.05866737436954092                      4
      8948.000425007194     0.2714410330777213     0.4677399278164432                   0.05                   0.05    0.06241067117222838                      4
      8952.000425197184     0.2958996897302941     0.4687003297471253                   0.05                   0.05    0.05361566582306701                      4
      8956.000425387174     0.2830137163355043     0.4877041325824386                   0.05                   0.05    0.06904783632130095                      4
      8960.000425577164     0.2773311116697927      0.434055327472162                   0.05                   0.05    0.05503959816556347                      4
      8964.000425767154     0.2745918790776588     0.4467751464349431                   0.05                   0.05    0.05425103699618732                      4
      8968.000425957143     0.2820425772633882     0.4589189479191902                   0.05                   0.05    0.05125884954194675                      4
      8972.000426147133     0.3308182184843331     0.5508366807733613                   0.05                   0.05      0.196487802197916                      4
      8976.000426337123     0.2980073099538915     0.4962509232975136                   0.05                   0.05    0.07356214086162841                      4
      8980.000426527113      0.301794803792037     0.5135471237279623                   0.05                   0.05     0.1019868492380262                      4
      8984.000426717103     0.2940630847139378     0.5080045550806357                   0.05                   0.05    0.09153642336593798                      4
      8988.000426907092     0.2875249928304906     0.5023897541505039                   0.05                   0.05    0.08337572950478078                      4
      8992.000427097082      0.287756993918953     0.4894689180056911                   0.05                   0.05     0.0650892478141967                      4
      8996.000427287072     0.2778152700375027     0.4159930117558089                   0.05                   0.05    0.06082448256324396                      4
      9000.000427477062     0.2669420849817071     0.4247275601230405                   0.05                   0.05    0.06412521815521757                      4
      9004.000427667052     0.3549699340956573      0.300389972126453                   0.05                   0.05    0.07781669822387949                      4
      9008.000427857041     0.2805374015424461     0.3730055383791461                   0.05                   0.05    0.08683349987844746                      4
      9012.000428047031     0.2699933136376715     0.3824798856613478                   0.05                   0.05    0.08776127947933721                      4
      9016.000428237021     0.2673796582963498     0.4079698364503445                   0.05                   0.05     0.0715383911750645                      4
      9020.000428427011     0.2843038159031936     0.3833817593185033                   0.05                   0.05    0.07708289861128169                      4
      9024.000428617001     0.2811412102040473     0.4640245368560532                   0.05                   0.05    0.05006170835742799                      4
       9028.00042880699     0.3075129412801802     0.5047642873867403                   0.05                   0.05    0.08274175055015504                      4
       9032.00042899698     0.2811797405454917     0.4542144027997589                   0.05                   0.05    0.04773979007052357                      4
       9036.00042918697     0.2804528905342554     0.4816266505449215                   0.05                   0.05    0.05910922318495523                      4
       9040.00042937696      0.273921549988695     0.4684231469010326                   0.05                   0.05     0.0547591605965947                      4
       9044.00042956695     0.2857155634703409     0.3897422686522592                   0.05                   0.05    0.07170041143892875                      4
      9048.000429756939     0.2744788937332442      0.476460257168943                   0.05                   0.05    0.05850144631522808                      4
      9052.000429946929     0.2812907086772337     0.4955999521205561                   0.05                   0.05    0.07270541965041352                      4
      9056.000430136919     0.3369711576030445     0.5188461882709327                   0.05                   0.05     0.1152212109726758                      4
      9060.000430326909     0.2755572948630559     0.4589967500824497                   0.05                   0.05    0.04948958917449135                      4
      9064.000430516899     0.3233143028064985     0.5216105920812283                   0.05                   0.05     0.1134715112288887                      4
      9068.000430706888     0.4048837268311087     0.5167878829231692                   0.05                   0.05      0.121201552232316                      4
      9072.000430896878     0.4006487784381551     0.5541898645952343                   0.05                   0.05     0.1211275489826383                      4
      9076.000431086868     0.4067469869510091     0.4151710790068857                   0.05                   0.05     0.1677778886737652                      4
      9080.000431276858     0.5403366789977985     0.3477855987273065                   0.05                   0.05     0.1592982335741131                      4
      9084.000431466848     0.5700728748573537     0.4141043042044836                   0.05                   0.05     0.1103646570493333                      4
      9088.000431656837     0.5147206783551954     0.3049847340848569                   0.05                   0.05     0.1036995464937653                      4
      9092.000431846827     0.4697563023647406       0.28973324411141                   0.05                   0.05    0.05502267144001384                      4
      9096.000432036817     0.4767357636665089     0.2694301164426791                   0.05                   0.05    0.07094735110429387                      4
      9100.000432226807     0.5230129380663459     0.3232303968153049                   0.05                   0.05     0.1216026281127267                      4
      9104.000432416797     0.4934669702125293     0.2744934608471744                   0.05                   0.05    0.08071706102172346                      4
      9108.000432606786     0.4712368153343178     0.2684534097281529                   0.05                   0.05    0.06745871624609803                      4
      9112.000432796776     0.4725632514705383     0.2796043640464893                   0.05                   0.05    0.05809862192416172                      4
      9116.000432986766     0.4519056360294457     0.2706463726269793                   0.05                   0.05    0.05928805505793731                      4
      9120.000433176756     0.4894364478417677     0.2773542404997252                   0.05                   0.05    0.07143735670245886                      4
      9124.000433366746     0.4979016432941327     0.2838517888142798                   0.05                   0.05    0.07640833602604838                      4
      9128.000433556736     0.5489358013296707     0.3680243005052545                   0.05                   0.05     0.1487936711638047                      4
      9132.000433746725     0.4696740231689008     0.2653763328681435                   0.05                   0.05    0.06839319303183528                      4
      9136.000433936715     0.5072919275099984     0.3026977548414134                   0.05                   0.05    0.08392194101165641                      4
      9140.000434126705     0.4934106397038572     0.2872114461485484                   0.05                   0.05    0.06758116295732541                      4
      9144.000434316695     0.4677531689797386     0.2658145542040264                   0.05                   0.05    0.06584470493040048                      4
      9148.000434506685     0.4603332976900549      0.263395480503092                   0.05                   0.05    0.06628761479261161                      4
      9152.000434696674     0.5231854756845027     0.3478620037663786                   0.05                   0.05     0.1219283957305088                      4
      9156.000434886664     0.5829360957475855     0.4788763041846241                   0.05                   0.05    0.09500333737804957                      4
      9160.000435076654     0.6662761518883907     0.4502359886899431                   0.05                   0.05     0.1593125643284314                      4
      9164.000435266644     0.6477367079603057     0.4340254203585686                   0.05                   0.05      0.153697481396475                      4
      9168.000435456634     0.5222900670169101     0.4079055596830443                   0.05                   0.05     0.1090209176416849                      4
      9172.000435646623     0.5288654799118258     0.4267584083188745                   0.05                   0.05     0.1017614031949386                      4
      9176.000435836613     0.4855870856975073     0.3575285141197301                   0.05                   0.05     0.1008455666868514                      4
      9180.000436026603     0.4192235381179846     0.4420749436246908                   0.05                   0.05     0.1352875157740024                      4
      9184.000436216593      0.443425732931749     0.4714356510573324                   0.05                   0.05     0.1154023799370335                      4
      9188.000436406583     0.4598367450689232     0.4114803556372228                   0.05                   0.05     0.1247426095467278                      4
      9192.000436596572     0.4677148205746597      0.390607241158184                   0.05                   0.05     0.1214783084023461                      4
      9196.000436786562     0.4512680731528617     0.4913947762460537                   0.05                   0.05     0.1140505670079826                      4
      9200.000436976552     0.4443365618653579     0.4019126499861468                   0.05                   0.05     0.1356450018911833                      4
      9204.000437166542        0.4363202537258     0.4896688747199373                   0.05                   0.05     0.1128806875503138                      4
      9208.000437356532     0.4306238443769047     0.4529700672975147                   0.05                   0.05     0.1171821721837064                      4
      9212.000437546521     0.5721454968803305     0.5638157627327051                   0.05                   0.05     0.1131289976057256                      4
      9216.000437736511     0.5700338812790797     0.6271163456784012                   0.05                   0.05     0.1166069555230994                      4
      9220.000437926501     0.5788065657420771     0.5658857313098011                   0.05                   0.05     0.1089948144543009                      4
      9224.000438116491     0.5218438190449856     0.6682922209520831                   0.05                   0.05    0.09290456639505343                      4
      9228.000438306481     0.6009091038217202     0.6001664860180066                   0.05                   0.05     0.1137104615663135                      4
       9232.00043849647     0.5367872749101621     0.5760505093438164                   0.05                   0.05     0.1187792649370385                      4
       9236.00043868646      0.550849008879578     0.5034211102409475                   0.05                   0.05     0.1104041132260539                      4
       9240.00043887645     0.5254637423482436     0.4218334974406495                   0.05                   0.05    0.09954155636374917                      4
       9244.00043906644     0.4340049930857924     0.3448345306694302                   0.05                   0.05    0.09736484789846346                      4
       9248.00043925643     0.6006146825350046     0.5025984094240622                   0.05                   0.05    0.08922542614177077                      4
      9252.000439446419     0.6323345158860709     0.5185668093059873                   0.05                   0.05    0.08221569772452522                      4
      9256.000439636409      0.502391759202251     0.4152922402958397                   0.05                   0.05     0.1023151294548928                      4
      9260.000439826399     0.4393338124686492      0.436109761587082                   0.05                   0.05     0.1179725579731491                      4
      9264.000440016389     0.4579561759605998     0.4817908575188836                   0.05                   0.05     0.1069433350706481                      4
      9268.000440206379     0.6271346718111365     0.4787890518744712                   0.05                   0.05    0.08583382538706892                      4
      9272.000440396369     0.5309364585464974       0.60584958988105                   0.05                   0.05     0.1079803757430093                      4
      9276.000440586358     0.5390718014474369     0.5456448760346969                   0.05                   0.05     0.1181176068255071                      4
      9280.000440776348     0.5972817770964646     0.5783424063504061                   0.05                   0.05     0.1021857047040395                      4
      9284.000440966338     0.6146134118838291     0.4179193290600128                   0.05                   0.05     0.1266188022720946                      4
      9288.000441156328     0.5531048253140685     0.3377488378548477                   0.05                   0.05     0.1797029092619492                      4
      9292.000441346318     0.3732337111814247     0.2695370759824062                   0.05                   0.05    0.08311490353373727                      4
      9296.000441536307     0.3023309327927065     0.2763425773204404                   0.05                   0.05     0.1107729329517954                      4
      9300.000441726297     0.2898617548864762     0.3100700119502524                   0.05                   0.05    0.09598706589671598                      4
      9304.000441916287     0.3308580507060562     0.2834494561713611                   0.05                   0.05    0.08349217425901113                      4
      9308.000442106277     0.3858319098140605     0.3132039232367839                   0.05                   0.05    0.07582990630382028                      4
      9312.000442296267     0.3144144891703282     0.2824075862380483                   0.05                   0.05    0.09077698421725017                      4
      9316.000442486256     0.3404118657784493     0.2934887368129084                   0.05                   0.05    0.07538305269272527                      4
      9320.000442676246     0.3984482874784087     0.2927300452854372                   0.05                   0.05     0.0600558660192484                      4
      9324.000442866236     0.4475792325561682     0.2709631742067553                   0.05                   0.05     0.0554181407339954                      4
      9328.000443056226     0.5067138000912852     0.3004897103183357                   0.05                   0.05    0.07854840369505373                      4
      9332.000443246216     0.4919224783855045     0.2888165305141136                   0.05                   0.05    0.06218196044346182                      4
      9336.000443436205     0.4787277897512287     0.2748658110821268                   0.05                   0.05    0.05939600468490842                      4
      9340.000443626195     0.5250732708914708     0.3065136216214367                   0.05                   0.05      0.112428694596526                      4
      9344.000443816185      0.598749851587439      0.427322601573298                   0.05                   0.05     0.1002897208229103                      4
      9348.000444006175     0.5873263269770447     0.3773891106971259                   0.05                   0.05     0.1700262257468317                      4
      9352.000444196165     0.5548717258051158     0.3566196813931233                   0.05                   0.05     0.1543550040695824                      4
      9356.000444386154     0.4787002792373559     0.2737671552488316                   0.05                   0.05    0.05951486926077251                      4
      9360.000444576144     0.5695505058967631     0.3542480170364634                   0.05                   0.05     0.1839401183668219                      4
      9364.000444766134     0.3535101551920954     0.2793864577815615                   0.05                   0.05     0.0771539524701097                      4
      9368.000444956124     0.3375634901110968     0.2842689679810845                   0.05                   0.05    0.07785188750070658                      4
      9372.000445146114     0.3214952176241487     0.2804042703428619                   0.05                   0.05    0.08603212814921869                      4
      9376.000445336103     0.3347754555199085     0.2718175234459585                   0.05                   0.05    0.08880003375972195                      4
      9380.000445526093     0.2978159266804484     0.2762305412192423                   0.05                   0.05     0.1087694126798281                      4
      9384.000445716083     0.2722144076140189     0.2800074784836905                   0.05                   0.05     0.1492112363212339                      4
      9388.000445906073     0.2928558105427459      0.283664117456541                   0.05                   0.05     0.1027807477273036                      4
      9392.000446096063     0.3218948533685839     0.2779444000872293                   0.05                   0.05    0.08439771436762425                      4
      9396.000446286052     0.2670138181226672     0.2833588836984033                   0.05                   0.05     0.1535185020286837                      4
      9400.000446476042     0.2907449479395006     0.2603736106512995                   0.05                   0.05     0.1454171599351219                      4
      9404.000446666032       0.26266332584966     0.2826955420027598                   0.05                   0.05     0.1636587765797147                      4
      9408.000446856022     0.2840568583283117     0.2839346776307065                   0.05                   0.05     0.1090041102568248                      4
      9412.000447046012     0.2760582668085357     0.3056503467278029                   0.05                   0.05     0.1041562596544183                      4
      9416.000447236001     0.3337707685812462     0.2869520029986993                   0.05                   0.05    0.07092364568261282                      4
      9420.000447425991     0.3608523930976633      0.269714710878201                   0.05                   0.05    0.07850251773413977                      4
      9424.000447615981     0.3089709996982972     0.2762517633177795                   0.05                   0.05     0.0878312059333546                      4
      9428.000447805971      0.342432837018214     0.3012188456983152                   0.05                   0.05    0.06750081919829676                      4
      9432.000447995961     0.3055559841404044     0.2716600783241731                   0.05                   0.05    0.09546183764505622                      4
      9436.000448185951     0.3022773654972079     0.3024562324755825                   0.05                   0.05    0.07415775912939149                      4
       9440.00044837594     0.2784411551488699     0.2896640844599467                   0.05                   0.05     0.1069202847539719                      4
       9444.00044856593      0.302657745491232     0.2815473863429734                   0.05                   0.05    0.08350137165370199                      4
       9448.00044875592     0.2754796506755103     0.3440795863611154                   0.05                   0.05     0.0925637129450126                      4
       9452.00044894591     0.2774665928342647     0.3196165788212026                   0.05                   0.05    0.09211168524445902                      4
        9456.0004491359     0.2844010496653976     0.3429033593235564                   0.05                   0.05    0.08316969674214959                      4
      9460.000449325889     0.2824203301193954     0.2740402362369988                   0.05                   0.05     0.1165836338531004                      4
      9464.000449515879     0.3479099359102628     0.2789294943956664                   0.05                   0.05    0.06893330680859493                      4
      9468.000449705869     0.4203586444280048     0.3103174590214064                   0.05                   0.05    0.05727533886394518                      4
      9472.000449895859     0.5400786855419705     0.4998548135189442                   0.05                   0.05      0.107905819166409                      4
      9476.000450085849     0.4818459020701706     0.5359012204114835                   0.05                   0.05      0.116999488092053                      4
      9480.000450275838     0.4778414983978928     0.4323462463039681                   0.05                   0.05     0.1008445668784593                      4
      9484.000450465828     0.4480906029407301     0.4222074437975162                   0.05                   0.05     0.1161394550880706                      4
      9488.000450655818     0.4503368295468484     0.4616133913947457                   0.05                   0.05     0.1027028773248226                      4
      9492.000450845808     0.4526935894428731     0.4382160704788148                   0.05                   0.05     0.1050097352964624                      4
      9496.000451035798     0.4695529368884048     0.5357383213108337                   0.05                   0.05     0.1123353474572234                      4
      9500.000451225787     0.4894947182153091     0.5581108318713486                   0.05                   0.05     0.1114445195556834                      4
      9504.000451415777     0.4029615091183592     0.4133170500165148                   0.05                   0.05     0.1533133840759588                      4
      9508.000451605767     0.4259848447125775     0.3962777913907066                   0.05                   0.05     0.1408831674833752                      4
      9512.000451795757     0.3723601583657211     0.2712329614735935                   0.05                   0.05    0.07095761972985837                      4
      9516.000451985747     0.3623396645487401     0.2880877891044834                   0.05                   0.05    0.06260571810183002                      4
      9520.000452175736      0.287902483527859     0.2564293529585856                   0.05                   0.05     0.1447195860684766                      4
      9524.000452365726     0.3915447800067715     0.2847232368375914                   0.05                   0.05    0.05765483971219265                      4
      9528.000452555716     0.4186084226475588     0.2815239764214113                   0.05                   0.05    0.05125152968048599                      4
      9532.000452745706      0.277401499039953     0.3668006317445452                   0.05                   0.05    0.08184079859298238                      4
      9536.000452935696     0.2744718494962931     0.3652052145031776                   0.05                   0.05    0.08414853333570474                      4
      9540.000453125685     0.2750865344158236     0.3589944315035788                   0.05                   0.05    0.08502989186095496                      4
      9544.000453315675     0.3298047909036808     0.3679577219041236                   0.05                   0.05         0.102230517347                      4
      9548.000453505665     0.2914680413206434     0.4444104714622832                   0.05                   0.05     0.0442617863163431                      4
      9552.000453695655     0.2707401407270537      0.397437609191179                   0.05                   0.05      0.068639798914727                      4
      9556.000453885645     0.2696311214112349     0.4236825836453346                   0.05                   0.05    0.05616017583799481                      4
      9560.000454075634     0.2824324886822747     0.4583624533596172                   0.05                   0.05    0.04491539442500726                      4
      9564.000454265624     0.2819672460684807     0.4081075907658239                   0.05                   0.05    0.05611496745176398                      4
      9568.000454455614      0.276561098730688     0.3390710849354931                   0.05                   0.05    0.08554644074724151                      4
      9572.000454645604     0.2778306214720525     0.4393992213371838                   0.05                   0.05    0.04620030113921848                      4
      9576.000454835594     0.2891327633706334     0.3759180597476915                   0.05                   0.05    0.06999100929897289                      4
      9580.000455025584     0.2762634834585908     0.3662555196611618                   0.05                   0.05    0.07797385463990129                      4
      9584.000455215573     0.2766732284628683     0.4191813068788005                   0.05                   0.05    0.05179732191183792                      4
      9588.000455405563     0.2758751949150483     0.3718677727700709                   0.05                   0.05    0.07511722840686158                      4
      9592.000455595553     0.3148563395064332      0.521248326525405                   0.05                   0.05     0.1082191954349966                      4
      9596.000455785543       0.32492951843229     0.5307473487130436                   0.05                   0.05     0.1288579380878391                      4
      9600.000455975533     0.2682842143557617     0.4541699658208058                   0.05                   0.05     0.0513220474953979                      4
      9604.000456165522     0.2922070169710005      0.412515573733934                   0.05                   0.05    0.05179738747996227                      4
      9608.000456355512     0.3339802211436857     0.5479603813596173                   0.05                   0.05      0.166504211869867                      4
      9612.000456545502     0.2718569491182652     0.3854448126334501                   0.05                   0.05    0.07042265062536765                      4
      9616.000456735492     0.2688460485092249     0.4339345611244023                   0.05                   0.05    0.05097850405344884                      4
      9620.000456925482     0.2857822683021822     0.4091977989319384                   0.05                   0.05    0.05206037726816616                      4
      9624.000457115471     0.4691689097976765     0.5035756136757943                   0.05                   0.05     0.1061036835175671                      4
      9628.000457305461     0.5850445749462629     0.5728340500928025                   0.05                   0.05     0.1012876636511768                      4
      9632.000457495451     0.5999572347768972      0.410712036666706                   0.05                   0.05     0.1158032892659198                      4
      9636.000457685441     0.6576416387250409     0.4439079981169178                   0.05                   0.05     0.1454906030414844                      4
      9640.000457875431     0.5596422081769568     0.3967365914662435                   0.05                   0.05     0.1067353810659041                      4
       9644.00045806542     0.6330524649108874     0.4734733000899585                   0.05                   0.05    0.08563975140973448                      4
       9648.00045825541     0.5848333799594213     0.4118064057438206                   0.05                   0.05     0.1011287036173536                      4
        9652.0004584454     0.5343343805316842     0.4709325666570038                   0.05                   0.05    0.09424638189553998                      4
       9656.00045863539     0.5187195673480346     0.4412352838422232                   0.05                   0.05    0.08909250468964776                      4
       9660.00045882538      0.275544122321759     0.4275186339551714                   0.05                   0.05    0.04769523990693292                      4
      9664.000459015369     0.2765871710436177     0.3912692351092117                   0.05                   0.05    0.06290300147086147                      4
      9668.000459205359     0.2873173338748096      0.341826601579625                   0.05                   0.05    0.07356422474611927                      4
      9672.000459395349     0.3633021365460651     0.4241161188558406                   0.05                   0.05     0.1281744560194445                      4
      9676.000459585339     0.2925455226868099     0.3321432053016953                   0.05                   0.05    0.07044273457993087                      4
      9680.000459775329     0.2706149665713123     0.2910916199043352                   0.05                   0.05     0.1104978750505339                      4
      9684.000459965318     0.2757010434484308     0.4083601287229374                   0.05                   0.05    0.05395749444570974                      4
      9688.000460155308     0.2751827979293844     0.3631035507746569                   0.05                   0.05    0.07518690117590646                      4
      9692.000460345298     0.2716800014858564     0.3564830245512763                   0.05                   0.05    0.08026761373535868                      4
      9696.000460535288     0.2895203385662363     0.3179585212538583                   0.05                   0.05    0.07000895989856604                      4
      9700.000460725278     0.2767855539249074     0.3698538347124944                   0.05                   0.05    0.07004039691830279                      4
      9704.000460915267     0.2818231117711646     0.4229277392082802                   0.05                   0.05    0.04530986019265036                      4
      9708.000461105257     0.2821761949327998     0.3168405208273172                   0.05                   0.05    0.07556751966958386                      4
      9712.000461295247     0.2821843816302062     0.3707833424645919                   0.05                   0.05    0.06608166909200842                      4
      9716.000461485237     0.2834347595436597     0.2796159211120994                   0.05                   0.05    0.09742252861179329                      4
      9720.000461675227     0.3322175433769349     0.2979722096547819                   0.05                   0.05    0.05904568931049804                      4
      9724.000461865216     0.2873166503296234     0.2820397241804971                   0.05                   0.05    0.08773967278813556                      4
      9728.000462055206     0.3615066195917553     0.4012261914434274                   0.05                   0.05     0.1405972127074337                      4
      9732.000462245196     0.3032053824951215     0.2748449546745018                   0.05                   0.05    0.08020038446310016                      4
      9736.000462435186     0.2971549949463198     0.2837119171774045                   0.05                   0.05    0.07458535569535432                      4
      9740.000462625176     0.2991200209812413     0.2829170880982654                   0.05                   0.05    0.07323363684318888                      4
      9744.000462815166     0.2932874699613896     0.2766054046008139                   0.05                   0.05    0.08477621575869307                      4
      9748.000463005155     0.3722090732203546     0.2790363728146153                   0.05                   0.05    0.06142102169821881                      4
      9752.000463195145     0.3537829389519918     0.2976141096650533                   0.05                   0.05    0.05815888053827326                      4
      9756.000463385135      0.307850511295624     0.2839222643919034                   0.05                   0.05    0.06572505763501127                      4
      9760.000463575125     0.3473573373942782     0.2726893160934241                   0.05                   0.05    0.06713372495878261                      4
      9764.000463765115     0.3060432096857581     0.2729306965318992                   0.05                   0.05    0.07697637412895536                      4
      9768.000463955104     0.3941883214130037     0.2738376504407111                   0.05                   0.05    0.05988875397393648                      4
      9772.000464145094     0.3773707732664784     0.2691451783137405                   0.05                   0.05    0.06682135410186042                      4
      9776.000464335084     0.2972174888321352      0.291438462651368                   0.05                   0.05    0.06561361786542554                      4
      9780.000464525074     0.3056160385788442     0.2896426134259453                   0.05                   0.05    0.06136462199774927                      4
      9784.000464715064     0.3945866986597216     0.2922635654862223                   0.05                   0.05    0.05313215670867232                      4
      9788.000464905053     0.4337198127339424      0.283990679572605                   0.05                   0.05    0.04599345728714777                      4
      9792.000465095043       0.30396381208518     0.3692451371699994                   0.05                   0.05    0.06644543044499246                      4
      9796.000465285033     0.3119544254917667     0.3882436671899648                   0.05                   0.05     0.0680479264113746                      4
      9800.000465475023     0.2841165000510697     0.2911236115334341                   0.05                   0.05    0.07706110907317182                      4
      9804.000465665013     0.3263716093769348     0.2837193367516014                   0.05                   0.05    0.05798719737098644                      4
      9808.000465855002     0.3526602877317123     0.2745808819242354                   0.05                   0.05    0.06235707887269704                      4
      9812.000466044992     0.3083477529925616     0.2898904839942438                   0.05                   0.05    0.05849837059013957                      4
      9816.000466234982     0.3757210720782655     0.2930179308625876                   0.05                   0.05    0.05446419108450996                      4
      9820.000466424972     0.3727083842286352     0.2791405955665206                   0.05                   0.05    0.05736420486593248                      4
      9824.000466614962     0.5466814140947376     0.5135093396985497                   0.05                   0.05     0.1050254072366895                      4
      9828.000466804951     0.5102538745705799     0.5127896612573698                   0.05                   0.05     0.1089484417651755                      4
      9832.000466994941     0.4267705051663565     0.4641681903012026                   0.05                   0.05     0.1036872990106219                      4
      9836.000467184931     0.2861249935162486     0.3994454149437093                   0.05                   0.05    0.05201870477929912                      4
      9840.000467374921     0.2846775477268751     0.4184376951048526                   0.05                   0.05    0.04490836838667273                      4
      9844.000467564911     0.2778691579302641     0.3805241499700361                   0.05                   0.05    0.06126463871476363                      4
        9848.0004677549     0.3592034724990297     0.4978213435027295                   0.05                   0.05    0.09868825894903378                      4
       9852.00046794489     0.2853258547439989     0.4868120100555195                   0.05                   0.05    0.05474541118182899                      4
       9856.00046813488     0.4299199331581426     0.5582859327635493                   0.05                   0.05     0.1007664505389956                      4
       9860.00046832487     0.2776463730502688     0.4601718105930678                   0.05                   0.05    0.04321198212314545                      4
       9864.00046851486     0.2796310924881972      0.431221101503567                   0.05                   0.05    0.04202956686995282                      4
      9868.000468704849     0.2727565476455009     0.4512655407010732                   0.05                   0.05    0.04404942995930033                      4
      9872.000468894839     0.2705021907589515     0.4255538176766265                   0.05                   0.05    0.04751899742526242                      4
[truncated: 3,650,185 more chars]
