# Supplementary material for: How well do force fields capture the strength of salt bridges in proteins?
Source: PeerJ. 2018 Jun 11;6:e4967. doi: 10.7717/peerj.4967 (PMC6001725; doi:10.7717/peerj.4967)
Supplement: Data S1 — Raw data including input files for simulations (Gromacs and PLUMED) and output from PLUMED (bias and free energy surfaces). [file peerj-06-4967-s003.bz2 › raw_data/ff15ipq/K39/plumed.dat]

MOLINFO MOLTYPE=protein STRUCTURE=xframe.pdb
WHOLEMOLECULES ENTITY0=1-855

d1: DISTANCE ATOMS=482,404 NOPBC

d2: DISTANCE ATOMS=482,405 NOPBC


METAD ...
LABEL=metad
ARG=d1,d2
SIGMA=0.05,0.05
HEIGHT=0.5
PACE=2000
BIASFACTOR=4
#GRID_WFILES=GRID.0,GRID.1
#GRID_WSTRIDE=2000,2000
FILE=HILLS GRID_MIN=0,0 GRID_MAX=2,2
... METAD

UPPER_WALLS ARG=d1,d2 AT=1.4,1.4 KAPPA=200000.0,200000.0 EXP=2,2 EPS=1,1 OFFSET=0,0 LABEL=uwall
PRINT ARG=d1,d2,metad.*,uwall.bias STRIDE=1000  FILE=cOLVAR


#PRINT ARG=d1,d2  FILE=colvar.dat 

#HISTOGRAM ...
 # ARG=d1
  #GRID_MIN=0.12
  #GRID_MAX=1.5
  #GRID_BIN=1000
  #BANDWIDTH=0.05
  #LABEL=hh
#... HISTOGRAM

#ff: CONVERT_TO_FES GRID=hh TEMP=300
#DUMPGRID GRID=ff FILE=fes.dat
