# Supplementary material for: How well do force fields capture the strength of salt bridges in proteins?
Source: PeerJ. 2018 Jun 11;6:e4967. doi: 10.7717/peerj.4967 (PMC6001725; doi:10.7717/peerj.4967)
Supplement: Data S1 — Raw data including input files for simulations (Gromacs and PLUMED) and output from PLUMED (bias and free energy surfaces). [file peerj-06-4967-s003.bz2 › raw_data/ff15ipq/K39/fes.dat]

    0.077301500    0.075347200   47.823197642   -0.000102602   -0.000102237
    0.094925600    0.075347200   47.823193376   -0.000404087   -0.000434320
    0.112549700    0.075347200   47.823179829   -0.001261133   -0.001489175
    0.130173800    0.075347200   47.823141021   -0.003440097   -0.004509892
    0.147797900    0.075347200   47.823042902   -0.008248286   -0.012144885
    0.165422000    0.075347200   47.822824447   -0.017374745   -0.029139708
    0.183046100    0.075347200   47.822396628   -0.032115331   -0.062417125
    0.200670200    0.075347200   47.821661262   -0.051968639   -0.119612692
    0.218294300    0.075347200   47.820554336   -0.073425666   -0.205708758
    0.235918400    0.075347200   47.819099805   -0.090266034   -0.318853992
    0.253542500    0.075347200   47.817436905   -0.096220275   -0.448228495
    0.271166600    0.075347200   47.815787438   -0.088783164   -0.576566317
    0.288790700    0.075347200   47.814366639   -0.071294332   -0.687066665
    0.306414800    0.075347200   47.813289377   -0.051192528   -0.770687205
    0.324038900    0.075347200   47.812535332   -0.035502752   -0.828902544
    0.341663000    0.075347200   47.811994761   -0.027005954   -0.870216011
    0.359287100    0.075347200   47.811550769   -0.024004088   -0.903820348
    0.376911200    0.075347200   47.811137981   -0.022838950   -0.935041375
    0.394535300    0.075347200   47.810755057   -0.020104654   -0.964312424
    0.412159400    0.075347200   47.810456051   -0.012809258   -0.987743425
    0.429783500    0.075347200   47.810348743    0.002151964   -0.997118643
    0.447407600    0.075347200   47.810589749    0.026823710   -0.980157163
    0.465031700    0.075347200   47.811341800    0.059301169   -0.923804082
    0.482655800    0.075347200   47.812685412    0.092249712   -0.821216683
    0.500279900    0.075347200   47.814538150    0.115401017   -0.678286897
    0.517904000    0.075347200   47.816650766    0.121040689   -0.514174221
    0.535528100    0.075347200   47.818697209    0.108453791   -0.354378845
    0.553152200    0.075347200   47.820403931    0.083895641   -0.220558907
    0.570776300    0.075347200   47.821639406    0.056396337   -0.123351844
    0.588400400    0.075347200   47.822419594    0.033096784   -0.061779779
    0.606024500    0.075347200   47.822851068    0.017005090   -0.027635531
    0.623648600    0.075347200   47.823060712    0.007650850   -0.011005149
    0.641272700    0.075347200   47.823150217    0.003013154   -0.003888222
    0.658896800    0.075347200   47.823184003    0.001018736   -0.001196096
    0.676520900    0.075347200   47.823195811    0.000229803   -0.000254615
    0.694145000    0.075347200   47.823198877    0.000005760   -0.000006290
    0.711769100    0.075347200   47.823198953   -0.000000000   -0.000000000
    0.729393200    0.075347200   47.823198953   -0.000000000   -0.000000000
    0.747017300    0.075347200   47.823198953   -0.000000000   -0.000000000
    0.764641400    0.075347200   47.823198953   -0.000000000   -0.000000000
    0.782265500    0.075347200   47.823198953   -0.000000000   -0.000000000
    0.799889600    0.075347200   47.823198953   -0.000000000   -0.000000000
    0.817513700    0.075347200   47.823198953   -0.000000000   -0.000000000
    0.835137800    0.075347200   47.823198953   -0.000000000   -0.000000000
    0.852761900    0.075347200   47.823198953   -0.000000000   -0.000000000
    0.870386000    0.075347200   47.823198953   -0.000000000   -0.000000000
    0.888010100    0.075347200   47.823198953   -0.000000000   -0.000000000
    0.905634200    0.075347200   47.823198953   -0.000000000   -0.000000000
    0.923258300    0.075347200   47.823198953   -0.000000000   -0.000000000
    0.940882400    0.075347200   47.823198953   -0.000000000   -0.000000000
    0.958506500    0.075347200   47.823198953   -0.000000000   -0.000000000
    0.976130600    0.075347200   47.823198953   -0.000000000   -0.000000000
    0.993754700    0.075347200   47.823198953   -0.000000000   -0.000000000
    1.011378800    0.075347200   47.823198953   -0.000000000   -0.000000000
    1.029002900    0.075347200   47.823198953   -0.000000000   -0.000000000
    1.046627000    0.075347200   47.823198953   -0.000000000   -0.000000000
    1.064251100    0.075347200   47.823198953   -0.000000000   -0.000000000
    1.081875200    0.075347200   47.823198953   -0.000000000   -0.000000000
    1.099499300    0.075347200   47.823198953   -0.000000000   -0.000000000
    1.117123400    0.075347200   47.823198953   -0.000000000   -0.000000000
    1.134747500    0.075347200   47.823198953   -0.000000000   -0.000000000
    1.152371600    0.075347200   47.823198953   -0.000000000   -0.000000000
    1.169995700    0.075347200   47.823198953   -0.000000000   -0.000000000
    1.187619800    0.075347200   47.823198953   -0.000000000   -0.000000000
    1.205243900    0.075347200   47.823198953   -0.000000000   -0.000000000
    1.222868000    0.075347200   47.823198953   -0.000000000   -0.000000000
    1.240492100    0.075347200   47.823198953   -0.000000000   -0.000000000
    1.258116200    0.075347200   47.823198953   -0.000000000   -0.000000000
    1.275740300    0.075347200   47.823198953   -0.000000000   -0.000000000
    1.293364400    0.075347200   47.823198953   -0.000000000   -0.000000000
    1.310988500    0.075347200   47.823198953   -0.000000000   -0.000000000
    1.328612600    0.075347200   47.823198953   -0.000000000   -0.000000000
    1.346236700    0.075347200   47.823198953   -0.000000000   -0.000000000
    1.363860800    0.075347200   47.823198953   -0.000000000   -0.000000000
    1.381484900    0.075347200   47.823198953   -0.000000000   -0.000000000
    1.399109000    0.075347200   47.823198953   -0.000000000   -0.000000000
    1.416733100    0.075347200   47.823198953   -0.000000000   -0.000000000
    1.434357200    0.075347200   47.823198953   -0.000000000   -0.000000000
    1.451981300    0.075347200   47.823198953   -0.000000000   -0.000000000
    1.469605400    0.075347200   47.823198953   -0.000000000   -0.000000000
    1.487229500    0.075347200   47.823198953   -0.000000000   -0.000000000
    1.504853600    0.075347200   47.823198953   -0.000000000   -0.000000000
    1.522477700    0.075347200   47.823198953   -0.000000000   -0.000000000
    1.540101800    0.075347200   47.823198953   -0.000000000   -0.000000000
    1.557725900    0.075347200   47.823198953   -0.000000000   -0.000000000
    1.575350000    0.075347200   47.823198953   -0.000000000   -0.000000000

    0.077301500    0.092936645   47.823193512   -0.000425860   -0.000392150
    0.094925600    0.092936645   47.823175956   -0.001665525   -0.001654625
    0.112549700    0.092936645   47.823120143   -0.005193210   -0.005668544
    0.130173800    0.092936645   47.822960481   -0.014146244   -0.017146040
    0.147797900    0.092936645   47.822557294   -0.033871230   -0.046117210
    0.165422000    0.092936645   47.821661215   -0.071214542   -0.110476922
    0.183046100    0.092936645   47.819909817   -0.131341250   -0.236216936
    0.200670200    0.092936645   47.816906459   -0.211976643   -0.451752709
    0.218294300    0.092936645   47.812399270   -0.298481594   -0.775069421
    0.235918400    0.092936645   47.806499488   -0.365298210   -1.198074373
    0.253542500    0.092936645   47.799790058   -0.386939196   -1.678806392
    0.271166600    0.092936645   47.793185827   -0.353639624   -2.151466271
    0.288790700    0.092936645   47.787563968   -0.279747410   -2.552933877
    0.306414800    0.092936645   47.783379303   -0.196324381   -2.850386552
    0.324038900    0.092936645   47.780525061   -0.132434339   -3.051414461
    0.341663000    0.092936645   47.778526339   -0.099335321   -3.190292084
    0.359287100    0.092936645   47.776885484   -0.089496454   -3.303285666
    0.376911200    0.092936645   47.775327438   -0.087300713   -3.411011928
    0.394535300    0.092936645   47.773845951   -0.078803041   -3.514985572
    0.412159400    0.092936645   47.772652801   -0.052728486   -3.601062932
    0.429783500    0.092936645   47.772158672    0.002446322   -3.640505227
    0.447407600    0.092936645   47.772962960    0.095266494   -3.590272912
    0.465031700    0.092936645   47.775712988    0.220371701   -3.402766736
    0.482655800    0.092936645   47.780776196    0.351356153   -3.049447832
    0.500279900    0.092936645   47.787908824    0.448525418   -2.545371840
    0.517904000    0.092936645   47.796199237    0.479445399   -1.954317956
    0.535528100    0.092936645   47.804380286    0.437728953   -1.367077245
    0.553152200    0.092936645   47.811331872    0.345157369   -0.865226798
    0.570776300    0.092936645   47.816461629    0.236704949   -0.493021233
    0.588400400    0.092936645   47.819767078    0.141864216   -0.252061768
    0.606024500    0.092936645   47.821634866    0.074512843   -0.115302378
    0.623648600    0.092936645   47.822562580    0.034367499   -0.047093422
    0.641272700    0.092936645   47.822968674    0.013903928   -0.017109436
    0.658896800    0.092936645   47.823125888    0.004866712   -0.005455489
    0.676520900    0.092936645   47.823181818    0.001227092   -0.001300788
    0.694145000    0.092936645   47.823197528    0.000105486   -0.000113969
    0.711769100    0.092936645   47.823198912    0.000003099   -0.000003326
    0.729393200    0.092936645   47.823198953   -0.000000000   -0.000000000
    0.747017300    0.092936645   47.823198953   -0.000000000   -0.000000000
    0.764641400    0.092936645   47.823198953   -0.000000000   -0.000000000
    0.782265500    0.092936645   47.823198953   -0.000000000   -0.000000000
    0.799889600    0.092936645   47.823198953   -0.000000000   -0.000000000
    0.817513700    0.092936645   47.823198953   -0.000000000   -0.000000000
    0.835137800    0.092936645   47.823198953   -0.000000000   -0.000000000
    0.852761900    0.092936645   47.823198953   -0.000000000   -0.000000000
    0.870386000    0.092936645   47.823198953   -0.000000000   -0.000000000
    0.888010100    0.092936645   47.823198953   -0.000000000   -0.000000000
    0.905634200    0.092936645   47.823198953   -0.000000000   -0.000000000
    0.923258300    0.092936645   47.823198953   -0.000000000   -0.000000000
    0.940882400    0.092936645   47.823198953   -0.000000000   -0.000000000
    0.958506500    0.092936645   47.823198953   -0.000000000   -0.000000000
    0.976130600    0.092936645   47.823198953   -0.000000000   -0.000000000
    0.993754700    0.092936645   47.823198953   -0.000000000   -0.000000000
    1.011378800    0.092936645   47.823198953   -0.000000000   -0.000000000
    1.029002900    0.092936645   47.823198953   -0.000000000   -0.000000000
    1.046627000    0.092936645   47.823198953   -0.000000000   -0.000000000
    1.064251100    0.092936645   47.823198953   -0.000000000   -0.000000000
    1.081875200    0.092936645   47.823198953   -0.000000000   -0.000000000
    1.099499300    0.092936645   47.823198953   -0.000000000   -0.000000000
    1.117123400    0.092936645   47.823198953   -0.000000000   -0.000000000
    1.134747500    0.092936645   47.823198953   -0.000000000   -0.000000000
    1.152371600    0.092936645   47.823198953   -0.000000000   -0.000000000
    1.169995700    0.092936645   47.823198953   -0.000000000   -0.000000000
    1.187619800    0.092936645   47.823198953   -0.000000000   -0.000000000
    1.205243900    0.092936645   47.823198953   -0.000000000   -0.000000000
    1.222868000    0.092936645   47.823198953   -0.000000000   -0.000000000
    1.240492100    0.092936645   47.823198953   -0.000000000   -0.000000000
    1.258116200    0.092936645   47.823198953   -0.000000000   -0.000000000
    1.275740300    0.092936645   47.823198953   -0.000000000   -0.000000000
    1.293364400    0.092936645   47.823198953   -0.000000000   -0.000000000
    1.310988500    0.092936645   47.823198953   -0.000000000   -0.000000000
    1.328612600    0.092936645   47.823198953   -0.000000000   -0.000000000
    1.346236700    0.092936645   47.823198953   -0.000000000   -0.000000000
    1.363860800    0.092936645   47.823198953   -0.000000000   -0.000000000
    1.381484900    0.092936645   47.823198953   -0.000000000   -0.000000000
    1.399109000    0.092936645   47.823198953   -0.000000000   -0.000000000
    1.416733100    0.092936645   47.823198953   -0.000000000   -0.000000000
    1.434357200    0.092936645   47.823198953   -0.000000000   -0.000000000
    1.451981300    0.092936645   47.823198953   -0.000000000   -0.000000000
    1.469605400    0.092936645   47.823198953   -0.000000000   -0.000000000
    1.487229500    0.092936645   47.823198953   -0.000000000   -0.000000000
    1.504853600    0.092936645   47.823198953   -0.000000000   -0.000000000
    1.522477700    0.092936645   47.823198953   -0.000000000   -0.000000000
    1.540101800    0.092936645   47.823198953   -0.000000000   -0.000000000
    1.557725900    0.092936645   47.823198953   -0.000000000   -0.000000000
    1.575350000    0.092936645   47.823198953   -0.000000000   -0.000000000

    0.077301500    0.110526089   47.823180240   -0.001464143   -0.001230832
    0.094925600    0.110526089   47.823120221   -0.005697104   -0.005165069
    0.112549700    0.110526089   47.822929496   -0.017738210   -0.017667170
    0.130173800    0.110526089   47.822384623   -0.048249899   -0.053359656
    0.147797900    0.110526089   47.821010637   -0.115355185   -0.143300413
    0.165422000    0.110526089   47.817961743   -0.242138253   -0.342728882
    0.183046100    0.110526089   47.812012633   -0.445778532   -0.731555373
    0.200670200    0.110526089   47.801829919   -0.718015206   -1.396523425
    0.218294300    0.110526089   47.786581828   -1.008615034   -2.391311964
    0.235918400    0.110526089   47.766675141   -1.230703278   -3.688520519
    0.253542500    0.110526089   47.744114888   -1.298271205   -5.156358429
    0.271166600    0.110526089   47.722018711   -1.179187716   -6.590597842
    0.288790700    0.110526089   47.703356654   -0.923247828   -7.797017408
    0.306414800    0.110526089   47.689649665   -0.636572199   -8.676379402
    0.324038900    0.110526089   47.680503629   -0.418141716   -9.254984448
    0.341663000    0.110526089   47.674270348   -0.306425697   -9.641708927
    0.359287100    0.110526089   47.669218047   -0.276320870   -9.951719498
    0.376911200    0.110526089   47.664360655   -0.275476411  -10.252255817
    0.394535300    0.110526089   47.659612063   -0.257277654  -10.552317608
    0.412159400    0.110526089   47.655615628   -0.183831150  -10.813405053
    0.429783500    0.110526089   47.653692444   -0.015166203  -10.952085269
    0.447407600    0.110526089   47.655838053    0.280837249  -10.838735324
    0.465031700    0.110526089   47.664286435    0.691307774  -10.324422774
    0.482655800    0.110526089   47.680420950    1.132033147   -9.311706998
    0.500279900    0.110526089   47.703622205    1.470547417   -7.831962964
    0.517904000    0.110526089   47.730999367    1.593789909   -6.066636147
    0.535528100    0.110526089   47.758363442    1.473267554   -4.286869300
    0.553152200    0.110526089   47.781896990    1.175896756   -2.744813353
    0.570776300    0.110526089   47.799475792    0.816716266   -1.585058036
    0.588400400    0.110526089   47.810951179    0.496290890   -0.822971636
    0.606024500    0.110526089   47.817529136    0.264739829   -0.383258033
    0.623648600    0.110526089   47.820849243    0.124321166   -0.159863843
    0.641272700    0.110526089   47.822329947    0.051365672   -0.059539248
    0.658896800    0.110526089   47.822915371    0.018474582   -0.019595723
    0.676520900    0.110526089   47.823127628    0.004988655   -0.005040200
    0.694145000    0.110526089   47.823190278    0.000621092   -0.000657083
    0.711769100    0.110526089   47.823197968    0.000073250   -0.000078447
    0.729393200    0.110526089   47.823198927    0.000001972   -0.000002150
    0.747017300    0.110526089   47.823198953   -0.000000000   -0.000000000
    0.764641400    0.110526089   47.823198953   -0.000000000   -0.000000000
    0.782265500    0.110526089   47.823198953   -0.000000000   -0.000000000
    0.799889600    0.110526089   47.823198953   -0.000000000   -0.000000000
    0.817513700    0.110526089   47.823198953   -0.000000000   -0.000000000
    0.835137800    0.110526089   47.823198953   -0.000000000   -0.000000000
    0.852761900    0.110526089   47.823198953   -0.000000000   -0.000000000
    0.870386000    0.110526089   47.823198953   -0.000000000   -0.000000000
    0.888010100    0.110526089   47.823198953   -0.000000000   -0.000000000
    0.905634200    0.110526089   47.823198953   -0.000000000   -0.000000000
    0.923258300    0.110526089   47.823198953   -0.000000000   -0.000000000
    0.940882400    0.110526089   47.823198953   -0.000000000   -0.000000000
    0.958506500    0.110526089   47.823198953   -0.000000000   -0.000000000
    0.976130600    0.110526089   47.823198953   -0.000000000   -0.000000000
    0.993754700    0.110526089   47.823198953   -0.000000000   -0.000000000
    1.011378800    0.110526089   47.823198953   -0.000000000   -0.000000000
    1.029002900    0.110526089   47.823198953   -0.000000000   -0.000000000
    1.046627000    0.110526089   47.823198953   -0.000000000   -0.000000000
    1.064251100    0.110526089   47.823198953   -0.000000000   -0.000000000
    1.081875200    0.110526089   47.823198953   -0.000000000   -0.000000000
    1.099499300    0.110526089   47.823198953   -0.000000000   -0.000000000
    1.117123400    0.110526089   47.823198953   -0.000000000   -0.000000000
    1.134747500    0.110526089   47.823198953   -0.000000000   -0.000000000
    1.152371600    0.110526089   47.823198953   -0.000000000   -0.000000000
    1.169995700    0.110526089   47.823198953   -0.000000000   -0.000000000
    1.187619800    0.110526089   47.823198953   -0.000000000   -0.000000000
    1.205243900    0.110526089   47.823198953   -0.000000000   -0.000000000
    1.222868000    0.110526089   47.823198953   -0.000000000   -0.000000000
    1.240492100    0.110526089   47.823198953   -0.000000000   -0.000000000
    1.258116200    0.110526089   47.823198953   -0.000000000   -0.000000000
    1.275740300    0.110526089   47.823198953   -0.000000000   -0.000000000
    1.293364400    0.110526089   47.823198953   -0.000000000   -0.000000000
    1.310988500    0.110526089   47.823198953   -0.000000000   -0.000000000
    1.328612600    0.110526089   47.823198953   -0.000000000   -0.000000000
    1.346236700    0.110526089   47.823198953   -0.000000000   -0.000000000
    1.363860800    0.110526089   47.823198953   -0.000000000   -0.000000000
    1.381484900    0.110526089   47.823198953   -0.000000000   -0.000000000
    1.399109000    0.110526089   47.823198953   -0.000000000   -0.000000000
    1.416733100    0.110526089   47.823198953   -0.000000000   -0.000000000
    1.434357200    0.110526089   47.823198953   -0.000000000   -0.000000000
    1.451981300    0.110526089   47.823198953   -0.000000000   -0.000000000
    1.469605400    0.110526089   47.823198953   -0.000000000   -0.000000000
    1.487229500    0.110526089   47.823198953   -0.000000000   -0.000000000
    1.504853600    0.110526089   47.823198953   -0.000000000   -0.000000000
    1.522477700    0.110526089   47.823198953   -0.000000000   -0.000000000
    1.540101800    0.110526089   47.823198953   -0.000000000   -0.000000000
    1.557725900    0.110526089   47.823198953   -0.000000000   -0.000000000
    1.575350000    0.110526089   47.823198953   -0.000000000   -0.000000000

    0.077301500    0.128115534   47.823142442   -0.004420143   -0.003351852
    0.094925600    0.128115534   47.822962078   -0.017128946   -0.014003273
    0.112549700    0.128115534   47.822388935   -0.053282773   -0.047848779
    0.130173800    0.128115534   47.820753245   -0.144784185   -0.144353956
    0.147797900    0.128115534   47.816632987   -0.345765338   -0.387217621
    0.165422000    0.128115534   47.807500630   -0.724908984   -0.924954774
    0.183046100    0.128115534   47.789703080   -1.332825948   -1.971758739
    0.200670200    0.128115534   47.759281199   -2.143674940   -3.758893072
    0.218294300    0.128115534   47.713797774   -3.006080834   -6.426954395
    0.235918400    0.128115534   47.654531811   -3.659981732   -9.897360721
    0.253542500    0.128115534   47.587537164   -3.849099177  -13.811028608
    0.271166600    0.128115534   47.522168939   -3.479224884  -17.616165220
    0.288790700    0.128115534   47.467303255   -2.701408655  -20.791161712
    0.306414800    0.128115534   47.427450845   -1.834626330  -23.072793427
    0.324038900    0.128115534   47.401369128   -1.176245022  -24.537552299
    0.341663000    0.128115534   47.384040681   -0.842742136  -25.485284956
    0.359287100    0.128115534   47.370172033   -0.760545156  -26.233612921
    0.376911200    0.128115534   47.356673793   -0.774535978  -26.972045344
    0.394535300    0.128115534   47.343122838   -0.746728169  -27.734604286
    0.412159400    0.128115534   47.331255856   -0.564620061  -28.429221824
    0.429783500    0.128115534   47.324842854   -0.106595158  -28.843531820
    0.447407600    0.128115534   47.329755877    0.731344242  -28.636621887
    0.465031700    0.128115534   47.352774946    1.924435269  -27.403549516
    0.482655800    0.128115534   47.398391246    3.234635608  -24.860501538
    0.500279900    0.128115534   47.465285804    4.271097961  -21.056435715
    0.517904000    0.128115534   47.545324909    4.687529110  -16.443197511
    0.535528100    0.128115534   47.626251309    4.381132790  -11.728757760
    0.553152200    0.128115534   47.696594485    3.534401521   -7.592113410
    0.570776300    0.128115534   47.749704082    2.482395805   -4.440934245
    0.588400400    0.128115534   47.784775226    1.527182320   -2.341315607
    0.606024500    0.128115534   47.805141008    0.826294662   -1.110636736
    0.623648600    0.128115534   47.815575443    0.394716708   -0.473838266
    0.641272700    0.128115534   47.820314177    0.166532351   -0.181449580
    0.658896800    0.128115534   47.822228629    0.061587715   -0.061925213
    0.676520900    0.128115534   47.822938117    0.017715605   -0.017174953
    0.694145000    0.128115534   47.823158067    0.002815215   -0.002937082
    0.711769100    0.128115534   47.823192045    0.000492698   -0.000527526
    0.729393200    0.128115534   47.823198175    0.000057130   -0.000062680
    0.747017300    0.128115534   47.823198934    0.000001422   -0.000001575
    0.764641400    0.128115534   47.823198953   -0.000000000   -0.000000000
    0.782265500    0.128115534   47.823198953   -0.000000000   -0.000000000
    0.799889600    0.128115534   47.823198953   -0.000000000   -0.000000000
    0.817513700    0.128115534   47.823198953   -0.000000000   -0.000000000
    0.835137800    0.128115534   47.823198953   -0.000000000   -0.000000000
    0.852761900    0.128115534   47.823198953   -0.000000000   -0.000000000
    0.870386000    0.128115534   47.823198953   -0.000000000   -0.000000000
    0.888010100    0.128115534   47.823198953   -0.000000000   -0.000000000
    0.905634200    0.128115534   47.823198953   -0.000000000   -0.000000000
    0.923258300    0.128115534   47.823198953   -0.000000000   -0.000000000
    0.940882400    0.128115534   47.823198953   -0.000000000   -0.000000000
    0.958506500    0.128115534   47.823198953   -0.000000000   -0.000000000
    0.976130600    0.128115534   47.823198953   -0.000000000   -0.000000000
    0.993754700    0.128115534   47.823198953   -0.000000000   -0.000000000
    1.011378800    0.128115534   47.823198953   -0.000000000   -0.000000000
    1.029002900    0.128115534   47.823198953   -0.000000000   -0.000000000
    1.046627000    0.128115534   47.823198953   -0.000000000   -0.000000000
    1.064251100    0.128115534   47.823198953   -0.000000000   -0.000000000
    1.081875200    0.128115534   47.823198953   -0.000000000   -0.000000000
    1.099499300    0.128115534   47.823198953   -0.000000000   -0.000000000
    1.117123400    0.128115534   47.823198953   -0.000000000   -0.000000000
    1.134747500    0.128115534   47.823198953   -0.000000000   -0.000000000
    1.152371600    0.128115534   47.823198953   -0.000000000   -0.000000000
    1.169995700    0.128115534   47.823198953   -0.000000000   -0.000000000
    1.187619800    0.128115534   47.823198953   -0.000000000   -0.000000000
    1.205243900    0.128115534   47.823198953   -0.000000000   -0.000000000
    1.222868000    0.128115534   47.823198953   -0.000000000   -0.000000000
    1.240492100    0.128115534   47.823198953   -0.000000000   -0.000000000
    1.258116200    0.128115534   47.823198953   -0.000000000   -0.000000000
    1.275740300    0.128115534   47.823198953   -0.000000000   -0.000000000
    1.293364400    0.128115534   47.823198953   -0.000000000   -0.000000000
    1.310988500    0.128115534   47.823198953   -0.000000000   -0.000000000
    1.328612600    0.128115534   47.823198953   -0.000000000   -0.000000000
    1.346236700    0.128115534   47.823198953   -0.000000000   -0.000000000
    1.363860800    0.128115534   47.823198953   -0.000000000   -0.000000000
    1.381484900    0.128115534   47.823198953   -0.000000000   -0.000000000
    1.399109000    0.128115534   47.823198953   -0.000000000   -0.000000000
    1.416733100    0.128115534   47.823198953   -0.000000000   -0.000000000
    1.434357200    0.128115534   47.823198953   -0.000000000   -0.000000000
    1.451981300    0.128115534   47.823198953   -0.000000000   -0.000000000
    1.469605400    0.128115534   47.823198953   -0.000000000   -0.000000000
    1.487229500    0.128115534   47.823198953   -0.000000000   -0.000000000
    1.504853600    0.128115534   47.823198953   -0.000000000   -0.000000000
    1.522477700    0.128115534   47.823198953   -0.000000000   -0.000000000
    1.540101800    0.128115534   47.823198953   -0.000000000   -0.000000000
    1.557725900    0.128115534   47.823198953   -0.000000000   -0.000000000
    1.575350000    0.128115534   47.823198953   -0.000000000   -0.000000000

    0.077301500    0.145704979   47.823047044   -0.011878061   -0.008032470
    0.094925600    0.145704979   47.822564687   -0.045832990   -0.033398119
    0.112549700    0.145704979   47.821032152   -0.142415716   -0.113975813
    0.130173800    0.145704979   47.816663277   -0.386538545   -0.343412353
    0.147797900    0.145704979   47.805671125   -0.921975527   -0.919947756
    0.165422000    0.145704979   47.781338904   -1.930336787   -2.194374304
    0.183046100    0.145704979   47.733985156   -3.543864309   -4.670770987
    0.200670200    0.145704979   47.653167554   -5.690290937   -8.889861997
    0.218294300    0.145704979   47.532558941   -7.963465293  -15.173242882
    0.235918400    0.145704979   47.375754199   -9.670989183  -23.321481699
    0.253542500    0.145704979   47.199027948  -10.134581090  -32.473414724
    0.271166600    0.145704979   47.027343373   -9.110304622  -41.319186510
    0.288790700    0.145704979   46.884259572   -7.007215526  -48.630325457
    0.306414800    0.145704979   46.781618213   -4.678715581  -53.797617823
    0.324038900    0.145704979   46.715889283   -2.918646540  -57.019659639
    0.341663000    0.145704979   46.673459299   -2.038966224  -59.024382276
    0.359287100    0.145704979   46.639942446   -1.846167107  -60.581539914
    0.376911200    0.145704979   46.606776013   -1.930036465  -62.157895694
    0.394535300    0.145704979   46.572441565   -1.926623519  -63.854171215
    0.412159400    0.145704979   46.541110301   -1.539371167  -65.476953336
    0.429783500    0.145704979   46.522356925   -0.441276247  -66.551466304
    0.447407600    0.145704979   46.531527969    1.662453814  -66.292014223
    0.465031700    0.145704979   46.586855449    4.740289388  -63.735868562
    0.482655800    0.145704979   46.701143173    8.196085667  -58.165989115
    0.500279900    0.145704979   46.872247300   11.007317752  -49.616461569
    0.517904000    0.145704979   47.079904326   12.235018666  -39.066809250
    0.535528100    0.145704979   47.292300597   11.561605409  -28.133181490
    0.553152200    0.145704979   47.478876489    9.425724330  -18.414810330
    0.570776300    0.145704979   47.621228058    6.692774502  -10.914634714
    0.588400400    0.145704979   47.716290488    4.167108733   -5.846342358
    0.606024500    0.145704979   47.772194154    2.286060356   -2.827494292
    0.623648600    0.145704979   47.801260207    1.110545191   -1.235639453
    0.641272700    0.145704979   47.814699929    0.478408818   -0.487597596
    0.658896800    0.145704979   47.820249503    0.181943144   -0.173070491
    0.676520900    0.145704979   47.822354812    0.055502867   -0.051654974
    0.694145000    0.145704979   47.823039011    0.010595626   -0.010835597
    0.711769100    0.145704979   47.823165641    0.002283517   -0.002416973
    0.729393200    0.145704979   47.823193333    0.000397349   -0.000433448
    0.747017300    0.145704979   47.823198218    0.000054259   -0.000059367
    0.764641400    0.145704979   47.823198937    0.000001212   -0.000001287
    0.782265500    0.145704979   47.823198953   -0.000000000   -0.000000000
    0.799889600    0.145704979   47.823198953   -0.000000000   -0.000000000
    0.817513700    0.145704979   47.823198953   -0.000000000   -0.000000000
    0.835137800    0.145704979   47.823198953   -0.000000000   -0.000000000
    0.852761900    0.145704979   47.823198953   -0.000000000   -0.000000000
    0.870386000    0.145704979   47.823198953   -0.000000000   -0.000000000
    0.888010100    0.145704979   47.823198953   -0.000000000   -0.000000000
    0.905634200    0.145704979   47.823198953   -0.000000000   -0.000000000
    0.923258300    0.145704979   47.823198953   -0.000000000   -0.000000000
    0.940882400    0.145704979   47.823198953   -0.000000000   -0.000000000
    0.958506500    0.145704979   47.823198953   -0.000000000   -0.000000000
    0.976130600    0.145704979   47.823198953   -0.000000000   -0.000000000
    0.993754700    0.145704979   47.823198953   -0.000000000   -0.000000000
    1.011378800    0.145704979   47.823198953   -0.000000000   -0.000000000
    1.029002900    0.145704979   47.823198953   -0.000000000   -0.000000000
    1.046627000    0.145704979   47.823198953   -0.000000000   -0.000000000
    1.064251100    0.145704979   47.823198953   -0.000000000   -0.000000000
    1.081875200    0.145704979   47.823198953   -0.000000000   -0.000000000
    1.099499300    0.145704979   47.823198953   -0.000000000   -0.000000000
    1.117123400    0.145704979   47.823198953   -0.000000000   -0.000000000
    1.134747500    0.145704979   47.823198953   -0.000000000   -0.000000000
    1.152371600    0.145704979   47.823198953   -0.000000000   -0.000000000
    1.169995700    0.145704979   47.823198953   -0.000000000   -0.000000000
    1.187619800    0.145704979   47.823198953   -0.000000000   -0.000000000
    1.205243900    0.145704979   47.823198953   -0.000000000   -0.000000000
    1.222868000    0.145704979   47.823198953   -0.000000000   -0.000000000
    1.240492100    0.145704979   47.823198953   -0.000000000   -0.000000000
    1.258116200    0.145704979   47.823198953   -0.000000000   -0.000000000
    1.275740300    0.145704979   47.823198953   -0.000000000   -0.000000000
    1.293364400    0.145704979   47.823198953   -0.000000000   -0.000000000
    1.310988500    0.145704979   47.823198953   -0.000000000   -0.000000000
    1.328612600    0.145704979   47.823198953   -0.000000000   -0.000000000
    1.346236700    0.145704979   47.823198953   -0.000000000   -0.000000000
    1.363860800    0.145704979   47.823198953   -0.000000000   -0.000000000
    1.381484900    0.145704979   47.823198953   -0.000000000   -0.000000000
    1.399109000    0.145704979   47.823198953   -0.000000000   -0.000000000
    1.416733100    0.145704979   47.823198953   -0.000000000   -0.000000000
    1.434357200    0.145704979   47.823198953   -0.000000000   -0.000000000
    1.451981300    0.145704979   47.823198953   -0.000000000   -0.000000000
    1.469605400    0.145704979   47.823198953   -0.000000000   -0.000000000
    1.487229500    0.145704979   47.823198953   -0.000000000   -0.000000000
    1.504853600    0.145704979   47.823198953   -0.000000000   -0.000000000
    1.522477700    0.145704979   47.823198953   -0.000000000   -0.000000000
    1.540101800    0.145704979   47.823198953   -0.000000000   -0.000000000
    1.557725900    0.145704979   47.823198953   -0.000000000   -0.000000000
    1.575350000    0.145704979   47.823198953   -0.000000000   -0.000000000

    0.077301500    0.163294424   47.822834243   -0.028507316   -0.016969001
    0.094925600    0.163294424   47.821682693   -0.109483363   -0.070174410
    0.112549700    0.163294424   47.818024988   -0.339757045   -0.239111075
    0.130173800    0.163294424   47.807610790   -0.920931756   -0.719349019
    0.147797900    0.163294424   47.781443789   -2.193489462   -1.923944673
    0.165422000    0.163294424   47.723607291   -4.585210497   -4.581338178
    0.183046100    0.163294424   47.611235510   -8.402951669   -9.733426697
    0.200670200    0.163294424   47.419812136  -13.464922656  -18.488462798
    0.218294300    0.163294424   47.134779067  -18.797279054  -31.486459544
    0.235918400    0.163294424   46.765230058  -22.755354065  -48.276408648
    0.253542500    0.163294424   46.350272969  -23.740660184  -67.035672217
    0.271166600    0.163294424   45.949334474  -21.195904682  -85.028418456
    0.288790700    0.163294424   45.618091634  -16.115102466  -99.716736242
    0.306414800    0.163294424   45.384078042  -10.538301240 -109.874399529
    0.324038900    0.163294424   45.238176037   -6.354407236 -115.966137825
    0.341663000    0.163294424   45.147304535   -4.303304631 -119.556067337
    0.359287100    0.163294424   45.076568527   -3.924547724 -122.287709877
    0.376911200    0.163294424   45.004898321   -4.245757790 -125.167546476
    0.394535300    0.163294424   44.927876618   -4.409896901 -128.440779804
    0.412159400    0.163294424   44.854423485   -3.724109633 -131.751387890
    0.429783500    0.163294424   44.806149044   -1.412858440 -134.172464678
    0.447407600    0.163294424   44.818627074    3.258049160 -134.126100621
    0.465031700    0.163294424   44.935300462   10.294132647 -129.617914854
    0.482655800    0.163294424   45.188376277   18.378955019 -119.072834251
    0.500279900    0.163294424   45.576054257   25.144587203 -102.384850964
    0.517904000    0.163294424   46.053861767   28.335322011  -81.378206263
    0.535528100    0.163294424   46.548698230   27.095405977  -59.255807758
    0.553152200    0.163294424   46.988371708   22.344099895  -39.299751721
    0.570776300    0.163294424   47.327702585   16.057218604  -23.665275711
    0.588400400    0.163294424   47.557143845   10.132650065  -12.924121560
    0.606024500    0.163294424   47.694005291    5.646952370   -6.402584455
    0.623648600    0.163294424   47.766376046    2.797065805   -2.883749512
    0.641272700    0.163294424   47.800550641    1.234887696   -1.182152262
    0.658896800    0.163294424   47.815036054    0.485447270   -0.440833153
    0.676520900    0.163294424   47.820695541    0.157879993   -0.142921778
    0.694145000    0.163294424   47.822633676    0.035782674   -0.036171751
    0.711769100    0.163294424   47.823059923    0.009114506   -0.009576268
    0.729393200    0.163294424   47.823169108    0.002024440   -0.002193402
    0.747017300    0.163294424   47.823193232    0.000407199   -0.000441050
    0.764641400    0.163294424   47.823198289    0.000049367   -0.000053178
    0.782265500    0.163294424   47.823198935    0.000001325   -0.000001444
    0.799889600    0.163294424   47.823198953   -0.000000000   -0.000000000
    0.817513700    0.163294424   47.823198953   -0.000000000   -0.000000000
    0.835137800    0.163294424   47.823198953   -0.000000000   -0.000000000
    0.852761900    0.163294424   47.823198953   -0.000000000   -0.000000000
    0.870386000    0.163294424   47.823198953   -0.000000000   -0.000000000
    0.888010100    0.163294424   47.823198953   -0.000000000   -0.000000000
    0.905634200    0.163294424   47.823198953   -0.000000000   -0.000000000
    0.923258300    0.163294424   47.823198953   -0.000000000   -0.000000000
    0.940882400    0.163294424   47.823198953   -0.000000000   -0.000000000
    0.958506500    0.163294424   47.823198953   -0.000000000   -0.000000000
    0.976130600    0.163294424   47.823198953   -0.000000000   -0.000000000
    0.993754700    0.163294424   47.823198953   -0.000000000   -0.000000000
    1.011378800    0.163294424   47.823198953   -0.000000000   -0.000000000
    1.029002900    0.163294424   47.823198953   -0.000000000   -0.000000000
    1.046627000    0.163294424   47.823198953   -0.000000000   -0.000000000
    1.064251100    0.163294424   47.823198953   -0.000000000   -0.000000000
    1.081875200    0.163294424   47.823198953   -0.000000000   -0.000000000
    1.099499300    0.163294424   47.823198953   -0.000000000   -0.000000000
    1.117123400    0.163294424   47.823198953   -0.000000000   -0.000000000
    1.134747500    0.163294424   47.823198953   -0.000000000   -0.000000000
    1.152371600    0.163294424   47.823198953   -0.000000000   -0.000000000
    1.169995700    0.163294424   47.823198953   -0.000000000   -0.000000000
    1.187619800    0.163294424   47.823198953   -0.000000000   -0.000000000
    1.205243900    0.163294424   47.823198953   -0.000000000   -0.000000000
    1.222868000    0.163294424   47.823198953   -0.000000000   -0.000000000
    1.240492100    0.163294424   47.823198953   -0.000000000   -0.000000000
    1.258116200    0.163294424   47.823198953   -0.000000000   -0.000000000
    1.275740300    0.163294424   47.823198953   -0.000000000   -0.000000000
    1.293364400    0.163294424   47.823198953   -0.000000000   -0.000000000
    1.310988500    0.163294424   47.823198953   -0.000000000   -0.000000000
    1.328612600    0.163294424   47.823198953   -0.000000000   -0.000000000
    1.346236700    0.163294424   47.823198953   -0.000000000   -0.000000000
    1.363860800    0.163294424   47.823198953   -0.000000000   -0.000000000
    1.381484900    0.163294424   47.823198953   -0.000000000   -0.000000000
    1.399109000    0.163294424   47.823198953   -0.000000000   -0.000000000
    1.416733100    0.163294424   47.823198953   -0.000000000   -0.000000000
    1.434357200    0.163294424   47.823198953   -0.000000000   -0.000000000
    1.451981300    0.163294424   47.823198953   -0.000000000   -0.000000000
    1.469605400    0.163294424   47.823198953   -0.000000000   -0.000000000
    1.487229500    0.163294424   47.823198953   -0.000000000   -0.000000000
    1.504853600    0.163294424   47.823198953   -0.000000000   -0.000000000
    1.522477700    0.163294424   47.823198953   -0.000000000   -0.000000000
    1.540101800    0.163294424   47.823198953   -0.000000000   -0.000000000
    1.557725900    0.163294424   47.823198953   -0.000000000   -0.000000000
    1.575350000    0.163294424   47.823198953   -0.000000000   -0.000000000

    0.077301500    0.180883868   47.822416001   -0.061175154   -0.031534871
    0.094925600    0.180883868   47.819958929   -0.233752042   -0.129612240
    0.112549700    0.180883868   47.812157624   -0.724308812   -0.440800967
    0.130173800    0.180883868   47.789977303   -1.960287154   -1.323657521
    0.147797900    0.180883868   47.734332315   -4.661377213   -3.533332422
    0.165422000    0.180883868   47.611553619   -9.726064099   -8.396000846
    0.183046100    0.180883868   47.373465068  -17.786987306  -17.797377734
    0.200670200    0.180883868   46.968785604  -28.432748298  -33.721600222
    0.218294300    0.180883868   46.367823593  -39.574319423  -57.270009948
    0.235918400    0.180883868   45.591280237  -47.722688902  -87.536546685
    0.253542500    0.180883868   44.723249496  -49.520502179 -121.124516344
    0.271166600    0.180883868   43.890071129  -43.845641717 -153.019827365
    0.288790700    0.180883868   43.209002363  -32.868146734 -178.639120202
    0.306414800    0.180883868   42.736738380  -20.950496542 -195.849804934
    0.324038900    0.180883868   42.451903003  -12.102532339 -205.627153361
    0.341663000    0.180883868   42.282423425   -7.877835588 -210.939684869
    0.359287100    0.180883868   42.152697066   -7.281576143 -214.869783223
    0.376911200    0.180883868   42.016693628   -8.243524815 -219.308803792
    0.394535300    0.180883868   41.863659614   -8.960229817 -224.751772357
    0.412159400    0.180883868   41.710660789   -7.998966360 -230.622556090
    0.429783500    0.180883868   41.601045011   -3.740878473 -235.350451275
    0.447407600    0.180883868   41.607883111    5.420545730 -236.195312940
    0.465031700    0.180883868   41.822829382   19.663635355 -229.582064486
    0.482655800    0.180883868   42.317413323   36.433645009 -212.515770833
    0.500279900    0.180883868   43.094885427   50.884241922 -184.463613972
    0.517904000    0.180883868   44.069584296   58.217160045 -148.294198337
    0.535528100    0.180883868   45.093041278   56.410116550 -109.465102873
    0.553152200    0.180883868   46.014127716   47.124311886  -73.805422749
    0.570776300    0.180883868   46.734377042   34.336544338  -45.345618636
    0.588400400    0.180883868   47.228463242   22.010475105  -25.384901376
    0.606024500    0.180883868   47.528171737   12.498052077  -12.968347445
    0.623648600    0.180883868   47.689887855    6.336063853   -6.069401191
    0.641272700    0.180883868   47.768206674    2.880901105   -2.609713321
    0.658896800    0.180883868   47.802467526    1.177809875   -1.033366799
    0.676520900    0.180883868   47.816348148    0.410599474   -0.366620686
    0.694145000    0.180883868   47.821384265    0.109157631   -0.109764485
    0.711769100    0.180883868   47.822686880    0.031966984   -0.033469575
    0.729393200    0.180883868   47.823068693    0.008432746   -0.009115870
    0.747017300    0.180883868   47.823168319    0.002081598   -0.002257728
    0.764641400    0.180883868   47.823193439    0.000389959   -0.000426981
    0.782265500    0.180883868   47.823198204    0.000055010   -0.000060632
    0.799889600    0.180883868   47.823198919    0.000002543   -0.000002776
    0.817513700    0.180883868   47.823198953   -0.000000000   -0.000000000
    0.835137800    0.180883868   47.823198953   -0.000000000   -0.000000000
    0.852761900    0.180883868   47.823198953   -0.000000000   -0.000000000
    0.870386000    0.180883868   47.823198953   -0.000000000   -0.000000000
    0.888010100    0.180883868   47.823198953   -0.000000000   -0.000000000
    0.905634200    0.180883868   47.823198953   -0.000000000   -0.000000000
    0.923258300    0.180883868   47.823198953   -0.000000000   -0.000000000
    0.940882400    0.180883868   47.823198953   -0.000000000   -0.000000000
    0.958506500    0.180883868   47.823198953   -0.000000000   -0.000000000
    0.976130600    0.180883868   47.823198953   -0.000000000   -0.000000000
    0.993754700    0.180883868   47.823198953   -0.000000000   -0.000000000
    1.011378800    0.180883868   47.823198953   -0.000000000   -0.000000000
    1.029002900    0.180883868   47.823198953   -0.000000000   -0.000000000
    1.046627000    0.180883868   47.823198953   -0.000000000   -0.000000000
    1.064251100    0.180883868   47.823198953   -0.000000000   -0.000000000
    1.081875200    0.180883868   47.823198953   -0.000000000   -0.000000000
    1.099499300    0.180883868   47.823198953   -0.000000000   -0.000000000
    1.117123400    0.180883868   47.823198953   -0.000000000   -0.000000000
    1.134747500    0.180883868   47.823198953   -0.000000000   -0.000000000
    1.152371600    0.180883868   47.823198953   -0.000000000   -0.000000000
    1.169995700    0.180883868   47.823198953   -0.000000000   -0.000000000
    1.187619800    0.180883868   47.823198953   -0.000000000   -0.000000000
    1.205243900    0.180883868   47.823198953   -0.000000000   -0.000000000
    1.222868000    0.180883868   47.823198953   -0.000000000   -0.000000000
    1.240492100    0.180883868   47.823198953   -0.000000000   -0.000000000
    1.258116200    0.180883868   47.823198953   -0.000000000   -0.000000000
    1.275740300    0.180883868   47.823198953   -0.000000000   -0.000000000
    1.293364400    0.180883868   47.823198953   -0.000000000   -0.000000000
    1.310988500    0.180883868   47.823198953   -0.000000000   -0.000000000
    1.328612600    0.180883868   47.823198953   -0.000000000   -0.000000000
    1.346236700    0.180883868   47.823198953   -0.000000000   -0.000000000
    1.363860800    0.180883868   47.823198953   -0.000000000   -0.000000000
    1.381484900    0.180883868   47.823198953   -0.000000000   -0.000000000
    1.399109000    0.180883868   47.823198953   -0.000000000   -0.000000000
    1.416733100    0.180883868   47.823198953   -0.000000000   -0.000000000
    1.434357200    0.180883868   47.823198953   -0.000000000   -0.000000000
    1.451981300    0.180883868   47.823198953   -0.000000000   -0.000000000
    1.469605400    0.180883868   47.823198953   -0.000000000   -0.000000000
    1.487229500    0.180883868   47.823198953   -0.000000000   -0.000000000
    1.504853600    0.180883868   47.823198953   -0.000000000   -0.000000000
    1.522477700    0.180883868   47.823198953   -0.000000000   -0.000000000
    1.540101800    0.180883868   47.823198953   -0.000000000   -0.000000000
    1.557725900    0.180883868   47.823198953   -0.000000000   -0.000000000
    1.575350000    0.180883868   47.823198953   -0.000000000   -0.000000000

    0.077301500    0.198473313   47.821692030   -0.117689451   -0.051502600
    0.094925600    0.198473313   47.816994547   -0.447190014   -0.210162812
    0.112549700    0.198473313   47.802088671   -1.383212293   -0.713017204
    0.130173800    0.198473313   47.759778636   -3.736873674   -2.136059534
    0.147797900    0.198473313   47.653823635   -8.868835426   -5.687955506
    0.165422000    0.198473313   47.420510619  -18.464898071  -13.480015531
    0.183046100    0.198473313   46.969113443  -33.684685929  -28.491261262
    0.200670200    0.198473313   46.203913513  -53.688126500  -53.810998535
    0.218294300    0.198473313   45.071243382  -74.455777660  -91.060484347
    0.235918400    0.198473313   43.613629191  -89.362602733 -138.621312285
    0.253542500    0.198473313   41.993303030  -92.113465554 -190.925291455
    0.271166600    0.198473313   40.450665132  -80.722134303 -239.927295491
    0.288790700    0.198473313   39.206158288  -59.457078139 -278.419871402
    0.306414800    0.198473313   38.363151854  -36.683765198 -303.231806583
    0.324038900    0.198473313   37.876115149  -20.011396089 -316.196179507
    0.341663000    0.198473313   37.603890675  -12.329252965 -322.287010505
    0.359287100    0.198473313   37.399822660  -11.678886228 -326.574379876
    0.376911200    0.198473313   37.174417344  -14.090545177 -332.147628416
    0.394535300    0.198473313   36.905325828  -16.164903141 -339.839888125
    0.412159400    0.198473313   36.621924373  -15.277597960 -348.827991935
    0.429783500    0.198473313   36.401594123   -8.455083363 -356.817574285
    0.447407600    0.198473313   36.377398674    7.394755896 -359.730584524
    0.465031700    0.198473313   36.720652395   32.914057357 -352.065539761
    0.482655800    0.198473313   37.571848863   63.758184623 -328.918613437
    0.500279900    0.198473313   38.950648711   91.167475114 -288.867434064
    0.517904000    0.198473313   40.712872698  106.104770993 -235.607025742
    0.535528100    0.198473313   42.592328212  104.366574160 -177.017143750
    0.553152200    0.198473313   44.308787312   88.500815487 -121.962934799
    0.570776300    0.198473313   45.671681993   65.545954855  -76.956126989
    0.588400400    0.198473313   46.622862511   42.818918748  -44.520621105
    0.606024500    0.198473313   47.211725895   24.877006224  -23.685236351
    0.623648600    0.198473313   47.537482030   12.978345817  -11.648821251
    0.641272700    0.198473313   47.700257193    6.119186816   -5.317940621
    0.658896800    0.198473313   47.774298048    2.623176153   -2.262378363
    0.676520900    0.198473313   47.805682741    0.987073480   -0.883528477
    0.694145000    0.198473313   47.817831366    0.304911165   -0.306921402
    0.711769100    0.198473313   47.821493479    0.100946990   -0.105580135
    0.729393200    0.198473313   47.822702380    0.030593174   -0.032975553
    0.747017300    0.198473313   47.823063815    0.008753480   -0.009476837
    0.764641400    0.198473313   47.823168315    0.002067681   -0.002267446
    0.782265500    0.198473313   47.823192884    0.000428265   -0.000469582
    0.799889600    0.198473313   47.823198080    0.000064359   -0.000069659
    0.817513700    0.198473313   47.823198951    0.000000160   -0.000000171
    0.835137800    0.198473313   47.823198953   -0.000000000   -0.000000000
    0.852761900    0.198473313   47.823198953   -0.000000000   -0.000000000
    0.870386000    0.198473313   47.823198953   -0.000000000   -0.000000000
    0.888010100    0.198473313   47.823198953   -0.000000000   -0.000000000
    0.905634200    0.198473313   47.823198953   -0.000000000   -0.000000000
    0.923258300    0.198473313   47.823198953   -0.000000000   -0.000000000
    0.940882400    0.198473313   47.823198953   -0.000000000   -0.000000000
    0.958506500    0.198473313   47.823198953   -0.000000000   -0.000000000
    0.976130600    0.198473313   47.823198953   -0.000000000   -0.000000000
    0.993754700    0.198473313   47.823198953   -0.000000000   -0.000000000
    1.011378800    0.198473313   47.823198953   -0.000000000   -0.000000000
    1.029002900    0.198473313   47.823198953   -0.000000000   -0.000000000
    1.046627000    0.198473313   47.823198953   -0.000000000   -0.000000000
    1.064251100    0.198473313   47.823198953   -0.000000000   -0.000000000
    1.081875200    0.198473313   47.823198953   -0.000000000   -0.000000000
    1.099499300    0.198473313   47.823198953   -0.000000000   -0.000000000
    1.117123400    0.198473313   47.823198953   -0.000000000   -0.000000000
    1.134747500    0.198473313   47.823198953   -0.000000000   -0.000000000
    1.152371600    0.198473313   47.823198953   -0.000000000   -0.000000000
    1.169995700    0.198473313   47.823198953   -0.000000000   -0.000000000
    1.187619800    0.198473313   47.823198953   -0.000000000   -0.000000000
    1.205243900    0.198473313   47.823198953   -0.000000000   -0.000000000
    1.222868000    0.198473313   47.823198953   -0.000000000   -0.000000000
    1.240492100    0.198473313   47.823198953   -0.000000000   -0.000000000
    1.258116200    0.198473313   47.823198953   -0.000000000   -0.000000000
    1.275740300    0.198473313   47.823198953   -0.000000000   -0.000000000
    1.293364400    0.198473313   47.823198953   -0.000000000   -0.000000000
    1.310988500    0.198473313   47.823198953   -0.000000000   -0.000000000
    1.328612600    0.198473313   47.823198953   -0.000000000   -0.000000000
    1.346236700    0.198473313   47.823198953   -0.000000000   -0.000000000
    1.363860800    0.198473313   47.823198953   -0.000000000   -0.000000000
    1.381484900    0.198473313   47.823198953   -0.000000000   -0.000000000
    1.399109000    0.198473313   47.823198953   -0.000000000   -0.000000000
    1.416733100    0.198473313   47.823198953   -0.000000000   -0.000000000
    1.434357200    0.198473313   47.823198953   -0.000000000   -0.000000000
    1.451981300    0.198473313   47.823198953   -0.000000000   -0.000000000
    1.469605400    0.198473313   47.823198953   -0.000000000   -0.000000000
    1.487229500    0.198473313   47.823198953   -0.000000000   -0.000000000
    1.504853600    0.198473313   47.823198953   -0.000000000   -0.000000000
    1.522477700    0.198473313   47.823198953   -0.000000000   -0.000000000
    1.540101800    0.198473313   47.823198953   -0.000000000   -0.000000000
    1.557725900    0.198473313   47.823198953   -0.000000000   -0.000000000
    1.575350000    0.198473313   47.823198953   -0.000000000   -0.000000000

    0.077301500    0.216062758   47.820588939   -0.203727012   -0.073893465
    0.094925600    0.216062758   47.812513761   -0.769279264   -0.298849623
    0.112549700    0.216062758   47.786911932   -2.374336517   -1.010567809
    0.130173800    0.216062758   47.714384355   -6.400711374   -3.017910100
    0.147797900    0.216062758   47.533146873  -15.155911067   -8.009726524
    0.165422000    0.216062758   47.135027980  -31.472436869  -18.914956854
    0.183046100    0.216062758   46.366904439  -57.241399497  -39.822456979
    0.200670200    0.216062758   45.069005063  -90.908920315  -74.886428631
    0.218294300    0.216062758   43.155414953 -125.514657773 -126.107482852
    0.235918400    0.216062758   40.705252073 -149.765637574 -190.910703305
    0.253542500    0.216062758   38.000260539 -153.101201352 -261.275633146
    0.271166600    0.216062758   35.451052579 -132.445574519 -325.938231484
    0.288790700    0.216062758   33.428409820  -95.392348271 -375.090850869
    0.306414800    0.216062758   32.099092881  -56.373014427 -404.781980190
    0.324038900    0.216062758   31.374843389  -28.328332836 -418.097963812
    0.341663000    0.216062758   31.006272488  -16.016566272 -422.395357065
    0.359287100    0.216062758   30.737916896  -15.908416637 -424.970078286
    0.376911200    0.216062758   30.414595371  -21.120667186 -430.182013238
    0.394535300    0.216062758   29.996374393  -25.895949893 -439.181610192
    0.412159400    0.216062758   29.529219121  -25.976831665 -450.913850330
    0.429783500    0.216062758   29.136274196  -16.569874644 -462.522819541
    0.447407600    0.216062758   29.032317246    7.555994133 -468.898590104
    0.465031700    0.216062758   29.500965693   47.976920960 -462.890838056
    0.482655800    0.216062758   30.786449421   98.254845398 -437.664767169
    0.500279900    0.216062758   32.945051120  144.435012502 -390.403426009
    0.517904000    0.216062758   35.766420329  171.459579731 -324.721337456
    0.535528100    0.216062758   38.830369269  171.628232783 -249.972968859
    0.553152200    0.216062758   41.677278627  148.146570911 -177.468976724
    0.570776300    0.216062758   43.979704985  111.916664950 -116.176622734
    0.588400400    0.216062758   45.620924860   74.845210162  -70.290208790
    0.606024500    0.216062758   46.663181143   44.753018470  -39.461517409
    0.623648600    0.216062758   47.258170401   24.203879868  -20.671804390
    0.641272700    0.216062758   47.567384660   11.938626297  -10.141620784
    0.658896800    0.216062758   47.714994648    5.417261307   -4.673772712
    0.676520900    0.216062758   47.781102566    2.213644528   -2.005574091
    0.694145000    0.216062758   47.808567907    0.784439777   -0.787166960
    0.711769100    0.216062758   47.818079909    0.288401723   -0.297787332
    0.729393200    0.216062758   47.821550725    0.097439470   -0.102751215
    0.747017300    0.216062758   47.822704559    0.030903538   -0.032566445
    0.764641400    0.216062758   47.823071940    0.008317684   -0.008844807
    0.782265500    0.216062758   47.823169814    0.002007064   -0.002123772
    0.799889600    0.216062758   47.823193659    0.000382949   -0.000400813
    0.817513700    0.216062758   47.823198655    0.000021922   -0.000024249
    0.835137800    0.216062758   47.823198941    0.000000879   -0.000000947
    0.852761900    0.216062758   47.823198953   -0.000000000   -0.000000000
    0.870386000    0.216062758   47.823198953   -0.000000000   -0.000000000
    0.888010100    0.216062758   47.823198953   -0.000000000   -0.000000000
    0.905634200    0.216062758   47.823198953   -0.000000000   -0.000000000
    0.923258300    0.216062758   47.823198953   -0.000000000   -0.000000000
    0.940882400    0.216062758   47.823198953   -0.000000000   -0.000000000
    0.958506500    0.216062758   47.823198953   -0.000000000   -0.000000000
    0.976130600    0.216062758   47.823198953   -0.000000000   -0.000000000
    0.993754700    0.216062758   47.823198953   -0.000000000   -0.000000000
    1.011378800    0.216062758   47.823198953   -0.000000000   -0.000000000
    1.029002900    0.216062758   47.823198953   -0.000000000   -0.000000000
    1.046627000    0.216062758   47.823198953   -0.000000000   -0.000000000
    1.064251100    0.216062758   47.823198953   -0.000000000   -0.000000000
    1.081875200    0.216062758   47.823198953   -0.000000000   -0.000000000
    1.099499300    0.216062758   47.823198953   -0.000000000   -0.000000000
    1.117123400    0.216062758   47.823198953   -0.000000000   -0.000000000
    1.134747500    0.216062758   47.823198953   -0.000000000   -0.000000000
    1.152371600    0.216062758   47.823198953   -0.000000000   -0.000000000
    1.169995700    0.216062758   47.823198953   -0.000000000   -0.000000000
    1.187619800    0.216062758   47.823198953   -0.000000000   -0.000000000
    1.205243900    0.216062758   47.823198953   -0.000000000   -0.000000000
    1.222868000    0.216062758   47.823198953   -0.000000000   -0.000000000
    1.240492100    0.216062758   47.823198953   -0.000000000   -0.000000000
    1.258116200    0.216062758   47.823198953   -0.000000000   -0.000000000
    1.275740300    0.216062758   47.823198953   -0.000000000   -0.000000000
    1.293364400    0.216062758   47.823198953   -0.000000000   -0.000000000
    1.310988500    0.216062758   47.823198953   -0.000000000   -0.000000000
    1.328612600    0.216062758   47.823198953   -0.000000000   -0.000000000
    1.346236700    0.216062758   47.823198953   -0.000000000   -0.000000000
    1.363860800    0.216062758   47.823198953   -0.000000000   -0.000000000
    1.381484900    0.216062758   47.823198953   -0.000000000   -0.000000000
    1.399109000    0.216062758   47.823198953   -0.000000000   -0.000000000
    1.416733100    0.216062758   47.823198953   -0.000000000   -0.000000000
    1.434357200    0.216062758   47.823198953   -0.000000000   -0.000000000
    1.451981300    0.216062758   47.823198953   -0.000000000   -0.000000000
    1.469605400    0.216062758   47.823198953   -0.000000000   -0.000000000
    1.487229500    0.216062758   47.823198953   -0.000000000   -0.000000000
    1.504853600    0.216062758   47.823198953   -0.000000000   -0.000000000
    1.522477700    0.216062758   47.823198953   -0.000000000   -0.000000000
    1.540101800    0.216062758   47.823198953   -0.000000000   -0.000000000
    1.557725900    0.216062758   47.823198953   -0.000000000   -0.000000000
    1.575350000    0.216062758   47.823198953   -0.000000000   -0.000000000

    0.077301500    0.233652202   47.819110362   -0.318909888   -0.093150816
    0.094925600    0.233652202   47.806568101   -1.195701050   -0.372398196
    0.112549700    0.233652202   47.766852547   -3.680640815   -1.253365469
    0.130173800    0.233652202   47.654610369   -9.896242168   -3.726293414
    0.147797900    0.233652202   47.374862376  -23.366898674   -9.843850782
    0.165422000    0.233652202   46.762152139  -48.369727444  -23.129726327
    0.183046100    0.233652202   45.583982557  -87.651444402  -48.427040175
    0.200670200    0.233652202   43.601116717 -138.596066431  -90.506708776
    0.218294300    0.233652202   40.691860198 -190.305365067 -151.350230004
    0.235918400    0.233652202   36.990113034 -225.427080394 -227.299038376
    0.253542500    0.233652202   32.938386331 -228.059299100 -308.211173707
    0.271166600    0.233652202   29.168815801 -194.071590861 -380.385269968
    0.288790700    0.233652202   26.241186632 -135.741053808 -432.385841103
    0.306414800    0.233652202   24.393267517  -75.563535501 -460.261145333
    0.324038900    0.233652202   23.469011660  -33.334390180 -468.668070924
    0.341663000    0.233652202   23.069162275  -15.990743697 -467.211644327
    0.359287100    0.233652202   22.792485446  -17.684547517 -465.047796475
    0.376911200    0.233652202   22.398224804  -27.570804981 -467.443951537
    0.394535300    0.233652202   21.824854028  -36.849054501 -475.650505222
    0.412159400    0.233652202   21.138666847  -39.399861410 -488.418570413
    0.429783500    0.233652202   20.514913485  -28.467724718 -502.774796487
    0.447407600    0.233652202   20.260924703    3.713499502 -513.510811327
    0.465031700    0.233652202   20.792527921   60.216939279 -513.021560279
    0.482655800    0.233652202   22.485779485  132.803738329 -493.374009160
    0.500279900    0.233652202   25.460841333  201.936073446 -450.126562630
    0.517904000    0.233652202   29.455444846  245.446677010 -385.282546079
    0.535528100    0.233652202   33.888061093  250.891673689 -307.340866839
    0.553152200    0.233652202   38.093323872  221.302357586 -227.887793388
    0.570776300    0.233652202   41.572099680  171.344428078 -157.168646348
    0.588400400    0.233652202   44.118361922  118.023092696 -101.098891917
    0.606024500    0.233652202   45.788331670   73.192269134  -60.875799754
    0.623648600    0.233652202   46.780431440   41.417066002  -34.453887667
    0.641272700    0.233652202   47.321932896   21.593158676  -18.358411079
    0.658896800    0.233652202   47.596066504   10.474910563   -9.216250664
    0.676520900    0.233652202   47.727095413    4.671743341   -4.333949101
    0.694145000    0.233652202   47.785858184    1.876757518   -1.889245727
    0.711769100    0.233652202   47.808938922    0.759153453   -0.779759940
    0.729393200    0.233652202   47.818163420    0.283085858   -0.295341781
    0.747017300    0.233652202   47.821541650    0.098793583   -0.103060393
    0.764641400    0.233652202   47.822719111    0.030014311   -0.031704922
    0.782265500    0.233652202   47.823072125    0.008345604   -0.008826491
    0.799889600    0.233652202   47.823170486    0.001960801   -0.002081354
    0.817513700    0.233652202   47.823194913    0.000282908   -0.000320610
    0.835137800    0.233652202   47.823198311    0.000047279   -0.000052142
    0.852761900    0.233652202   47.823198951    0.000000141   -0.000000154
    0.870386000    0.233652202   47.823198953   -0.000000000   -0.000000000
    0.888010100    0.233652202   47.823198953   -0.000000000   -0.000000000
    0.905634200    0.233652202   47.823198953   -0.000000000   -0.000000000
    0.923258300    0.233652202   47.823198953   -0.000000000   -0.000000000
    0.940882400    0.233652202   47.823198953   -0.000000000   -0.000000000
    0.958506500    0.233652202   47.823198953   -0.000000000   -0.000000000
    0.976130600    0.233652202   47.823198953   -0.000000000   -0.000000000
    0.993754700    0.233652202   47.823198953   -0.000000000   -0.000000000
    1.011378800    0.233652202   47.823198953   -0.000000000   -0.000000000
    1.029002900    0.233652202   47.823198953   -0.000000000   -0.000000000
    1.046627000    0.233652202   47.823198953   -0.000000000   -0.000000000
    1.064251100    0.233652202   47.823198953   -0.000000000   -0.000000000
    1.081875200    0.233652202   47.823198953   -0.000000000   -0.000000000
    1.099499300    0.233652202   47.823198953   -0.000000000   -0.000000000
    1.117123400    0.233652202   47.823198953   -0.000000000   -0.000000000
    1.134747500    0.233652202   47.823198953   -0.000000000   -0.000000000
    1.152371600    0.233652202   47.823198953   -0.000000000   -0.000000000
    1.169995700    0.233652202   47.823198953   -0.000000000   -0.000000000
    1.187619800    0.233652202   47.823198953   -0.000000000   -0.000000000
    1.205243900    0.233652202   47.823198953   -0.000000000   -0.000000000
    1.222868000    0.233652202   47.823198953   -0.000000000   -0.000000000
    1.240492100    0.233652202   47.823198953   -0.000000000   -0.000000000
    1.258116200    0.233652202   47.823198953   -0.000000000   -0.000000000
    1.275740300    0.233652202   47.823198953   -0.000000000   -0.000000000
    1.293364400    0.233652202   47.823198953   -0.000000000   -0.000000000
    1.310988500    0.233652202   47.823198953   -0.000000000   -0.000000000
    1.328612600    0.233652202   47.823198953   -0.000000000   -0.000000000
    1.346236700    0.233652202   47.823198953   -0.000000000   -0.000000000
    1.363860800    0.233652202   47.823198953   -0.000000000   -0.000000000
    1.381484900    0.233652202   47.823198953   -0.000000000   -0.000000000
    1.399109000    0.233652202   47.823198953   -0.000000000   -0.000000000
    1.416733100    0.233652202   47.823198953   -0.000000000   -0.000000000
    1.434357200    0.233652202   47.823198953   -0.000000000   -0.000000000
    1.451981300    0.233652202   47.823198953   -0.000000000   -0.000000000
    1.469605400    0.233652202   47.823198953   -0.000000000   -0.000000000
    1.487229500    0.233652202   47.823198953   -0.000000000   -0.000000000
    1.504853600    0.233652202   47.823198953   -0.000000000   -0.000000000
    1.522477700    0.233652202   47.823198953   -0.000000000   -0.000000000
    1.540101800    0.233652202   47.823198953   -0.000000000   -0.000000000
    1.557725900    0.233652202   47.823198953   -0.000000000   -0.000000000
    1.575350000    0.233652202   47.823198953   -0.000000000   -0.000000000

    0.077301500    0.251241647   47.817364526   -0.454656636   -0.103458341
    0.094925600    0.251241647   47.799641101   -1.690882106   -0.407176725
    0.112549700    0.251241647   47.743615687   -5.187700305   -1.360854867
    0.130173800    0.251241647   47.585742187  -13.903362201   -4.019178336
    0.147797900    0.251241647   47.193524363  -32.715010390  -10.544316843
    0.165422000    0.251241647   46.337565762  -67.457922909  -24.591022340
    0.183046100    0.251241647   44.698473034 -121.690543658  -51.061374406
    0.200670200    0.251241647   41.953363687 -191.378277418  -94.544489503
    0.218294300    0.251241647   37.950032760 -260.989535164 -156.428291110
    0.235918400    0.251241647   32.895894923 -306.345085461 -232.046354007
    0.253542500    0.251241647   27.423632996 -305.850049124 -310.132310539
    0.271166600    0.251241647   22.415617672 -254.782968247 -376.286023264
    0.288790700    0.251241647   18.634102066 -171.303756791 -419.273947928
    0.306414800    0.251241647   16.377979370  -87.297099021 -436.301422327
    0.324038900    0.251241647   15.394568086  -30.143341654 -433.684942452
    0.341663000    0.251241647   15.101007123   -8.785253334 -422.517937432
    0.359287100    0.251241647   14.925805364  -14.261682223 -412.782570762
    0.376911200    0.251241647   14.533328543  -30.939354545 -409.832364245
    0.394535300    0.251241647   13.842209785  -46.599408576 -414.588761758
    0.412159400    0.251241647   12.942347924  -53.445796032 -425.612485849
    0.429783500    0.251241647   12.058023415  -43.222494089 -440.397857003
    0.447407600    0.251241647   11.579185311   -5.856428292 -454.993975939
    0.465031700    0.251241647   12.045362231   63.644324538 -463.299111957
    0.482655800    0.251241647   13.969463704  156.322117695 -458.036835456
    0.500279900    0.251241647   17.561561282  248.256620131 -433.564465337
    0.517904000    0.251241647   22.550136193  310.693341115 -388.717454775
    0.535528100    0.251241647   28.234805259  325.906135150 -327.980792013
    0.553152200    0.251241647   33.769065676  295.348430162 -259.725360600
    0.570776300    0.251241647   38.479568488  235.917336715 -193.019942415
    0.588400400    0.251241647   42.045744987  168.751925326 -134.774643843
    0.606024500    0.251241647   44.483005253  109.622373432  -88.523501494
    0.623648600    0.251241647   46.005819447   65.627684739  -54.747256253
    0.641272700    0.251241647   46.888636800   36.568982643  -31.849443034
    0.658896800    0.251241647   47.367638646   19.136151410  -17.408898548
    0.676520900    0.251241647   47.614081693    9.335534020   -8.907457692
    0.694145000    0.251241647   47.733750357    4.194754760   -4.242072412
    0.711769100    0.251241647   47.786268062    1.849633179   -1.892801540
    0.729393200    0.251241647   47.809043662    0.753312899   -0.779247570
    0.747017300    0.251241647   47.818135753    0.286458561   -0.296672168
    0.764641400    0.251241647   47.821572785    0.096700915   -0.101700557
    0.782265500    0.251241647   47.822716168    0.030202793   -0.031972645
    0.799889600    0.251241647   47.823072488    0.008269823   -0.008858604
    0.817513700    0.251241647   47.823173461    0.001701960   -0.001931403
    0.835137800    0.251241647   47.823193363    0.000395026   -0.000434982
    0.852761900    0.251241647   47.823198311    0.000046922   -0.000051811
    0.870386000    0.251241647   47.823198908    0.000003444   -0.000003624
    0.888010100    0.251241647   47.823198953   -0.000000000   -0.000000000
    0.905634200    0.251241647   47.823198953   -0.000000000   -0.000000000
    0.923258300    0.251241647   47.823198953   -0.000000000   -0.000000000
    0.940882400    0.251241647   47.823198953   -0.000000000   -0.000000000
    0.958506500    0.251241647   47.823198953   -0.000000000   -0.000000000
    0.976130600    0.251241647   47.823198953   -0.000000000   -0.000000000
    0.993754700    0.251241647   47.823198953   -0.000000000   -0.000000000
    1.011378800    0.251241647   47.823198953   -0.000000000   -0.000000000
    1.029002900    0.251241647   47.823198953   -0.000000000   -0.000000000
    1.046627000    0.251241647   47.823198953   -0.000000000   -0.000000000
    1.064251100    0.251241647   47.823198953   -0.000000000   -0.000000000
    1.081875200    0.251241647   47.823198953   -0.000000000   -0.000000000
    1.099499300    0.251241647   47.823198953   -0.000000000   -0.000000000
    1.117123400    0.251241647   47.823198953   -0.000000000   -0.000000000
    1.134747500    0.251241647   47.823198953   -0.000000000   -0.000000000
    1.152371600    0.251241647   47.823198953   -0.000000000   -0.000000000
    1.169995700    0.251241647   47.823198953   -0.000000000   -0.000000000
    1.187619800    0.251241647   47.823198953   -0.000000000   -0.000000000
    1.205243900    0.251241647   47.823198953   -0.000000000   -0.000000000
    1.222868000    0.251241647   47.823198953   -0.000000000   -0.000000000
    1.240492100    0.251241647   47.823198953   -0.000000000   -0.000000000
    1.258116200    0.251241647   47.823198953   -0.000000000   -0.000000000
    1.275740300    0.251241647   47.823198953   -0.000000000   -0.000000000
    1.293364400    0.251241647   47.823198953   -0.000000000   -0.000000000
    1.310988500    0.251241647   47.823198953   -0.000000000   -0.000000000
    1.328612600    0.251241647   47.823198953   -0.000000000   -0.000000000
    1.346236700    0.251241647   47.823198953   -0.000000000   -0.000000000
    1.363860800    0.251241647   47.823198953   -0.000000000   -0.000000000
    1.381484900    0.251241647   47.823198953   -0.000000000   -0.000000000
    1.399109000    0.251241647   47.823198953   -0.000000000   -0.000000000
    1.416733100    0.251241647   47.823198953   -0.000000000   -0.000000000
    1.434357200    0.251241647   47.823198953   -0.000000000   -0.000000000
    1.451981300    0.251241647   47.823198953   -0.000000000   -0.000000000
    1.469605400    0.251241647   47.823198953   -0.000000000   -0.000000000
    1.487229500    0.251241647   47.823198953   -0.000000000   -0.000000000
    1.504853600    0.251241647   47.823198953   -0.000000000   -0.000000000
    1.522477700    0.251241647   47.823198953   -0.000000000   -0.000000000
    1.540101800    0.251241647   47.823198953   -0.000000000   -0.000000000
    1.557725900    0.251241647   47.823198953   -0.000000000   -0.000000000
    1.575350000    0.251241647   47.823198953   -0.000000000   -0.000000000

    0.077301500    0.268831092   47.815539574   -0.596139753   -0.102065904
    0.094925600    0.268831092   47.792531724   -2.196619384   -0.393085405
    0.112549700    0.268831092   47.719971754   -6.711737886   -1.299809539
    0.130173800    0.268831092   47.516235000  -17.916872118   -3.800413769
    0.147797900    0.268831092   47.012061638  -41.980308697   -9.864643773
    0.165422000    0.268831092   45.916604230  -86.152388271  -22.740232614
    0.183046100    0.268831092   43.829544558 -154.554626487  -46.605931850
    0.200670200    0.268831092   40.355256900 -241.438910856  -85.017460852
    0.218294300    0.268831092   35.326338392 -326.472076769 -138.247764710
    0.235918400    0.268831092   29.039205891 -378.834489731 -200.908701639
    0.253542500    0.268831092   22.324800165 -371.888344877 -261.954882131
    0.271166600    0.268831092   16.309431237 -301.243760506 -308.388687227
    0.288790700    0.268831092   11.936010182 -191.694457395 -331.213076362
    0.306414800    0.268831092    9.534105846  -84.694077916 -329.880421889
    0.324038900    0.268831092    8.726728090  -14.750722842 -312.139453398
    0.341663000    0.268831092    8.731281183    7.971602624 -289.392167543
    0.359287100    0.268831092    8.803568000   -3.739126665 -271.056543564
    0.376911200    0.268831092    8.520602517  -29.073000606 -261.542159321
    0.394535300    0.268831092    7.791583783  -52.474123667 -260.914749054
    0.412159400    0.268831092    6.733990235  -65.130293950 -267.453863481
    0.429783500    0.268831092    5.608680692  -58.440360391 -279.547400200
    0.447407600    0.268831092    4.854829553  -21.104069030 -295.698596652
    0.465031700    0.268831092    5.091014276   53.751779996 -313.305087172
    0.482655800    0.268831092    6.936284486  158.119900305 -327.929833114
    0.500279900    0.268831092   10.701996427  266.617605539 -333.966823039
    0.517904000    0.268831092   16.170725486  346.547732433 -326.448856064
    0.535528100    0.268831092   22.618595986  375.725829431 -303.270088028
    0.553152200    0.268831092   29.106926518  352.520196114 -266.036657559
    0.570776300    0.268831092   34.836093642  293.148796051 -219.519428685
    0.588400400    0.268831092   39.366728112  220.116013241 -169.970603565
    0.606024500    0.268831092   42.630491170  151.605223053 -123.286937185
    0.623648600    0.268831092   44.801714715   97.193102677  -83.677127125
    0.641272700    0.268831092   46.154084958   58.478957952  -53.067338323
    0.658896800    0.268831092   46.947543078   33.217021143  -31.422634447
    0.676520900    0.268831092   47.389327392   17.705539532  -17.352696845
    0.694145000    0.268831092   47.621610615    8.781019030   -8.920365490
    0.711769100    0.268831092   47.733885922    4.188416671   -4.275874255
    0.729393200    0.268831092   47.786331287    1.848169182   -1.900219760
    0.747017300    0.268831092   47.808968546    0.760477555   -0.784102394
    0.764641400    0.268831092   47.818188164    0.282151325   -0.295898740
    0.782265500    0.268831092   47.821555425    0.097464569   -0.103253298
    0.799889600    0.268831092   47.822712145    0.030203859   -0.032499099
    0.817513700    0.268831092   47.823078105    0.007704859   -0.008700687
    0.835137800    0.268831092   47.823167889    0.002102168   -0.002307684
    0.852761900    0.268831092   47.823193327    0.000395996   -0.000437200
    0.870386000    0.268831092   47.823198071    0.000065470   -0.000070223
    0.888010100    0.268831092   47.823198929    0.000001816   -0.000001976
    0.905634200    0.268831092   47.823198953   -0.000000000   -0.000000000
    0.923258300    0.268831092   47.823198953   -0.000000000   -0.000000000
    0.940882400    0.268831092   47.823198953   -0.000000000   -0.000000000
    0.958506500    0.268831092   47.823198953   -0.000000000   -0.000000000
    0.976130600    0.268831092   47.823198953   -0.000000000   -0.000000000
    0.993754700    0.268831092   47.823198953   -0.000000000   -0.000000000
    1.011378800    0.268831092   47.823198953   -0.000000000   -0.000000000
    1.029002900    0.268831092   47.823198953   -0.000000000   -0.000000000
    1.046627000    0.268831092   47.823198953   -0.000000000   -0.000000000
    1.064251100    0.268831092   47.823198953   -0.000000000   -0.000000000
    1.081875200    0.268831092   47.823198953   -0.000000000   -0.000000000
    1.099499300    0.268831092   47.823198953   -0.000000000   -0.000000000
    1.117123400    0.268831092   47.823198953   -0.000000000   -0.000000000
    1.134747500    0.268831092   47.823198953   -0.000000000   -0.000000000
    1.152371600    0.268831092   47.823198953   -0.000000000   -0.000000000
    1.169995700    0.268831092   47.823198953   -0.000000000   -0.000000000
    1.187619800    0.268831092   47.823198953   -0.000000000   -0.000000000
    1.205243900    0.268831092   47.823198953   -0.000000000   -0.000000000
    1.222868000    0.268831092   47.823198953   -0.000000000   -0.000000000
    1.240492100    0.268831092   47.823198953   -0.000000000   -0.000000000
    1.258116200    0.268831092   47.823198953   -0.000000000   -0.000000000
    1.275740300    0.268831092   47.823198953   -0.000000000   -0.000000000
    1.293364400    0.268831092   47.823198953   -0.000000000   -0.000000000
    1.310988500    0.268831092   47.823198953   -0.000000000   -0.000000000
    1.328612600    0.268831092   47.823198953   -0.000000000   -0.000000000
    1.346236700    0.268831092   47.823198953   -0.000000000   -0.000000000
    1.363860800    0.268831092   47.823198953   -0.000000000   -0.000000000
    1.381484900    0.268831092   47.823198953   -0.000000000   -0.000000000
    1.399109000    0.268831092   47.823198953   -0.000000000   -0.000000000
    1.416733100    0.268831092   47.823198953   -0.000000000   -0.000000000
    1.434357200    0.268831092   47.823198953   -0.000000000   -0.000000000
    1.451981300    0.268831092   47.823198953   -0.000000000   -0.000000000
    1.469605400    0.268831092   47.823198953   -0.000000000   -0.000000000
    1.487229500    0.268831092   47.823198953   -0.000000000   -0.000000000
    1.504853600    0.268831092   47.823198953   -0.000000000   -0.000000000
    1.522477700    0.268831092   47.823198953   -0.000000000   -0.000000000
    1.540101800    0.268831092   47.823198953   -0.000000000   -0.000000000
    1.557725900    0.268831092   47.823198953   -0.000000000   -0.000000000
    1.575350000    0.268831092   47.823198953   -0.000000000   -0.000000000

    0.077301500    0.286420536   47.813830475   -0.728058965   -0.091027318
    0.094925600    0.286420536   47.786038385   -2.655180478   -0.340523392
    0.112549700    0.286420536   47.698655622   -8.072926929   -1.108239265
    0.130173800    0.286420536   47.454336013  -21.449211833   -3.191808980
    0.147797900    0.286420536   46.852571210  -50.002142351   -8.150569974
    0.165422000    0.286420536   45.551919504 -102.032699201  -18.450211540
    0.183046100    0.286420536   43.089038760 -181.825436970  -37.027638747
    0.200670200    0.286420536   39.018987654 -281.740813093  -65.892835177
    0.218294300    0.286420536   33.181201049 -377.025920310 -103.996778100
    0.235918400    0.286420536   25.970247072 -431.308593913 -145.642086835
    0.253542500    0.286420536   18.400686636 -414.422051078 -181.145243514
    0.271166600    0.286420536   11.802969669 -323.510542568 -200.469207810
    0.288790700    0.286420536    7.247998859 -190.168108295 -198.184189063
    0.306414800    0.286420536    5.050942121  -64.423603309 -176.489005442
    0.324038900    0.286420536    4.689428415   13.654408265 -144.061760876
    0.341663000    0.286420536    5.186136407   33.951103696 -111.476169352
    0.359287100    0.286420536    5.645186957   13.608427762  -86.407019980
    0.376911200    0.286420536    5.580646331  -21.482164596  -71.502742478
    0.394535300    0.286420536    4.911375808  -52.916849946  -65.547534650
    0.412159400    0.286420536    3.789016364  -71.839345568  -66.339391547
    0.429783500    0.286420536    2.494667352  -70.928846166  -73.145176502
    0.447407600    0.286420536    1.468601241  -39.484574467  -87.313928881
    0.465031700    0.286420536    1.335480945   30.515251129 -110.817776776
    0.482655800    0.286420536    2.754137739  133.643840580 -143.766002131
    0.500279900    0.286420536    6.121355171  246.953536438 -182.357803572
    0.517904000    0.286420536   11.334549976  338.186364983 -218.810612217
    0.535528100    0.286420536   17.770220979  383.156547590 -243.972921531
    0.553152200    0.286420536   24.536516003  376.354490715 -250.823808767
    0.570776300    0.286420536   30.807527468  329.922395731 -237.269588421
    0.588400400    0.286420536   36.056164534  263.660530183 -206.636257428
    0.606024500    0.286420536   40.097589062  195.229737626 -165.955806372
    0.623648600    0.286420536   42.998151490  135.623298250 -123.161132028
    0.641272700    0.286420536   44.959070273   88.804356451  -84.618000388
    0.658896800    0.286420536   46.210390290   54.904306106  -53.925376339
    0.676520900    0.286420536   46.965741073   31.861201787  -31.934648163
    0.694145000    0.286420536   47.394845994   17.243015452  -17.593508499
    0.711769100    0.286420536   47.620599060    8.847086114   -9.027835156
    0.729393200    0.286420536   47.733615720    4.205890646   -4.312255174
    0.747017300    0.286420536   47.786071218    1.864282197   -1.919619137
    0.764641400    0.286420536   47.808991950    0.754451095   -0.789999707
    0.782265500    0.286420536   47.818110726    0.285334500   -0.302158323
    0.799889600    0.286420536   47.821529172    0.098282051   -0.105695187
    0.817513700    0.286420536   47.822718898    0.029258972   -0.032686323
    0.835137800    0.286420536   47.823061236    0.008927434   -0.009727459
    0.852761900    0.286420536   47.823167949    0.002097697   -0.002304060
    0.870386000    0.286420536   47.823192507    0.000461444   -0.000495244
    0.888010100    0.286420536   47.823198248    0.000052376   -0.000057284
    0.905634200    0.286420536   47.823198947    0.000000466   -0.000000501
    0.923258300    0.286420536   47.823198953   -0.000000000   -0.000000000
    0.940882400    0.286420536   47.823198953   -0.000000000   -0.000000000
    0.958506500    0.286420536   47.823198953   -0.000000000   -0.000000000
    0.976130600    0.286420536   47.823198953   -0.000000000   -0.000000000
    0.993754700    0.286420536   47.823198953   -0.000000000   -0.000000000
    1.011378800    0.286420536   47.823198953   -0.000000000   -0.000000000
    1.029002900    0.286420536   47.823198953   -0.000000000   -0.000000000
    1.046627000    0.286420536   47.823198953   -0.000000000   -0.000000000
    1.064251100    0.286420536   47.823198953   -0.000000000   -0.000000000
    1.081875200    0.286420536   47.823198953   -0.000000000   -0.000000000
    1.099499300    0.286420536   47.823198953   -0.000000000   -0.000000000
    1.117123400    0.286420536   47.823198953   -0.000000000   -0.000000000
    1.134747500    0.286420536   47.823198953   -0.000000000   -0.000000000
    1.152371600    0.286420536   47.823198953   -0.000000000   -0.000000000
    1.169995700    0.286420536   47.823198953   -0.000000000   -0.000000000
    1.187619800    0.286420536   47.823198953   -0.000000000   -0.000000000
    1.205243900    0.286420536   47.823198953   -0.000000000   -0.000000000
    1.222868000    0.286420536   47.823198953   -0.000000000   -0.000000000
    1.240492100    0.286420536   47.823198953   -0.000000000   -0.000000000
    1.258116200    0.286420536   47.823198953   -0.000000000   -0.000000000
    1.275740300    0.286420536   47.823198953   -0.000000000   -0.000000000
    1.293364400    0.286420536   47.823198953   -0.000000000   -0.000000000
    1.310988500    0.286420536   47.823198953   -0.000000000   -0.000000000
    1.328612600    0.286420536   47.823198953   -0.000000000   -0.000000000
    1.346236700    0.286420536   47.823198953   -0.000000000   -0.000000000
    1.363860800    0.286420536   47.823198953   -0.000000000   -0.000000000
    1.381484900    0.286420536   47.823198953   -0.000000000   -0.000000000
    1.399109000    0.286420536   47.823198953   -0.000000000   -0.000000000
    1.416733100    0.286420536   47.823198953   -0.000000000   -0.000000000
    1.434357200    0.286420536   47.823198953   -0.000000000   -0.000000000
    1.451981300    0.286420536   47.823198953   -0.000000000   -0.000000000
    1.469605400    0.286420536   47.823198953   -0.000000000   -0.000000000
    1.487229500    0.286420536   47.823198953   -0.000000000   -0.000000000
    1.504853600    0.286420536   47.823198953   -0.000000000   -0.000000000
    1.522477700    0.286420536   47.823198953   -0.000000000   -0.000000000
    1.540101800    0.286420536   47.823198953   -0.000000000   -0.000000000
    1.557725900    0.286420536   47.823198953   -0.000000000   -0.000000000
    1.575350000    0.286420536   47.823198953   -0.000000000   -0.000000000

    0.077301500    0.304009981   47.812361987   -0.840735354   -0.075704867
    0.094925600    0.304009981   47.780634133   -3.033007103   -0.273658804
    0.112549700    0.304009981   47.681239509   -9.170229824   -0.871966010
    0.130173800    0.304009981   47.404643565  -24.236061590   -2.460956668
    0.147797900    0.304009981   46.726993674  -56.174713809   -6.142157551
    0.165422000    0.304009981   45.271016916 -113.889015397  -13.540801294
    0.183046100    0.304009981   42.533235986 -201.405422093  -26.317871394
    0.200670200    0.304009981   38.046917308 -309.151612704  -44.997458219
    0.218294300    0.304009981   31.680173094 -408.682067649  -67.439612210
    0.235918400    0.304009981   23.927421191 -459.614238094  -88.053039079
    0.253542500    0.304009981   15.957391356 -430.094829183  -99.016506328
    0.271166600    0.304009981    9.247406358 -319.948258409  -93.627585101
    0.288790700    0.304009981    4.931262992 -167.236683806  -70.065171332
    0.306414800    0.304009981    3.263331545  -28.864219274  -32.917959144
    0.324038900    0.304009981    3.564995333   51.648998642    8.833211429
    0.341663000    0.304009981    4.685467042   65.637453393   46.099974213
    0.359287100    0.304009981    5.613347316   34.896252810   73.440400457
    0.376911200    0.304009981    5.833980973  -10.020515277   90.231427006
    0.394535300    0.304009981    5.300217139  -48.520543550   99.119672360
    0.412159400    0.304009981    4.208488076  -72.656057241  103.032929964
    0.429783500    0.304009981    2.848481658  -78.005753245  102.326865768
    0.447407600    0.304009981    1.616007130  -56.580114272   93.486192255
    0.465031700    0.304009981    1.062868093   -0.610052068   70.396748327
    0.482655800    0.304009981    1.801795608   87.888659472   27.986052675
    0.500279900    0.304009981    4.268269123  191.888686973  -33.359422340
    0.517904000    0.304009981    8.503973486  284.380980971 -105.506293913
    0.535528100    0.304009981   14.093353085  342.847247116 -174.547664449
    0.553152200    0.304009981   20.338691569  358.571755177 -225.851392367
    0.570776300    0.304009981   26.518587958  337.192465332 -249.693516149
    0.588400400    0.304009981   32.089174844  291.773516886 -244.368367393
    0.606024500    0.304009981   36.748949529  235.714764741 -215.644277509
    0.623648600    0.304009981   40.403139343  179.222341285 -173.491069072
    0.641272700    0.304009981   43.104523526  128.278730074 -128.196433071
    0.658896800    0.304009981   44.983659485   86.292398678  -87.461416318
    0.676520900    0.304009981   46.212257460   54.269553480  -55.326665829
    0.694145000    0.304009981   46.964094869   31.776874699  -32.547969657
    0.711769100    0.304009981   47.391009022   17.474525570  -17.838721802
    0.729393200    0.304009981   47.619402507    8.916721704   -9.121996957
    0.747017300    0.304009981   47.732975422    4.243216761   -4.354551395
    0.764641400    0.304009981   47.786044497    1.859678783   -1.931983620
    0.782265500    0.304009981   47.808860074    0.762272074   -0.797500485
    0.799889600    0.304009981   47.818092769    0.286775849   -0.302873716
    0.817513700    0.304009981   47.821570481    0.095626123   -0.103546344
    0.835137800    0.304009981   47.822695363    0.031535173   -0.033349699
    0.852761900    0.304009981   47.823070829    0.008403367   -0.008957041
    0.870386000    0.304009981   47.823168652    0.002105612   -0.002201740
    0.888010100    0.304009981   47.823194200    0.000342942   -0.000366847
    0.905634200    0.304009981   47.823198568    0.000028518   -0.000031419
    0.923258300    0.304009981   47.823198940    0.000000943   -0.000001027
    0.940882400    0.304009981   47.823198953   -0.000000000   -0.000000000
    0.958506500    0.304009981   47.823198953   -0.000000000   -0.000000000
    0.976130600    0.304009981   47.823198953   -0.000000000   -0.000000000
    0.993754700    0.304009981   47.823198953   -0.000000000   -0.000000000
    1.011378800    0.304009981   47.823198953   -0.000000000   -0.000000000
    1.029002900    0.304009981   47.823198953   -0.000000000   -0.000000000
    1.046627000    0.304009981   47.823198953   -0.000000000   -0.000000000
    1.064251100    0.304009981   47.823198953   -0.000000000   -0.000000000
    1.081875200    0.304009981   47.823198953   -0.000000000   -0.000000000
    1.099499300    0.304009981   47.823198953   -0.000000000   -0.000000000
    1.117123400    0.304009981   47.823198953   -0.000000000   -0.000000000
    1.134747500    0.304009981   47.823198953   -0.000000000   -0.000000000
    1.152371600    0.304009981   47.823198953   -0.000000000   -0.000000000
    1.169995700    0.304009981   47.823198953   -0.000000000   -0.000000000
    1.187619800    0.304009981   47.823198953   -0.000000000   -0.000000000
    1.205243900    0.304009981   47.823198953   -0.000000000   -0.000000000
    1.222868000    0.304009981   47.823198953   -0.000000000   -0.000000000
    1.240492100    0.304009981   47.823198953   -0.000000000   -0.000000000
    1.258116200    0.304009981   47.823198953   -0.000000000   -0.000000000
    1.275740300    0.304009981   47.823198953   -0.000000000   -0.000000000
    1.293364400    0.304009981   47.823198953   -0.000000000   -0.000000000
    1.310988500    0.304009981   47.823198953   -0.000000000   -0.000000000
    1.328612600    0.304009981   47.823198953   -0.000000000   -0.000000000
    1.346236700    0.304009981   47.823198953   -0.000000000   -0.000000000
    1.363860800    0.304009981   47.823198953   -0.000000000   -0.000000000
    1.381484900    0.304009981   47.823198953   -0.000000000   -0.000000000
    1.399109000    0.304009981   47.823198953   -0.000000000   -0.000000000
    1.416733100    0.304009981   47.823198953   -0.000000000   -0.000000000
    1.434357200    0.304009981   47.823198953   -0.000000000   -0.000000000
    1.451981300    0.304009981   47.823198953   -0.000000000   -0.000000000
    1.469605400    0.304009981   47.823198953   -0.000000000   -0.000000000
    1.487229500    0.304009981   47.823198953   -0.000000000   -0.000000000
    1.504853600    0.304009981   47.823198953   -0.000000000   -0.000000000
    1.522477700    0.304009981   47.823198953   -0.000000000   -0.000000000
    1.540101800    0.304009981   47.823198953   -0.000000000   -0.000000000
    1.557725900    0.304009981   47.823198953   -0.000000000   -0.000000000
    1.575350000    0.304009981   47.823198953   -0.000000000   -0.000000000

    0.077301500    0.321599426   47.811162706   -0.932187208   -0.061028560
    0.094925600    0.321599426   47.776363820   -3.328235676   -0.214283796
    0.112549700    0.321599426   47.667775225  -10.005137681   -0.668539650
    0.130173800    0.321599426   47.367022204  -26.300824435   -1.849370928
    0.147797900    0.321599426   46.634200358  -60.600148400   -4.506076202
    0.165422000    0.321599426   45.069339038 -122.037807710   -9.646015219
    0.183046100    0.321599426   42.148302843 -214.082197781  -18.043777998
    0.200670200    0.321599426   37.404422142 -325.312102131  -29.282830991
    0.218294300    0.321599426   30.749003359 -424.361376294  -40.700791262
    0.235918400    0.321599426   22.771332650 -468.249377542  -47.148421334
    0.253542500    0.321599426   14.762198519 -424.958163707  -42.498654764
    0.271166600    0.321599426    8.292475618 -297.740869777  -22.625859198
    0.288790700    0.321599426    4.503933619 -130.520425910   11.803986927
    0.306414800    0.321599426    3.556611695   14.640768642   54.858702529
    0.324038900    0.321599426    4.615690723   92.664736241   97.843666433
    0.341663000    0.321599426    6.384339209   97.445041465  133.205287718
    0.359287100    0.321599426    7.773424217   55.519396724  157.447856097
    0.376911200    0.321599426    8.272960367    1.623558086  171.629294142
    0.394535300    0.321599426    7.893762368  -41.998490181  179.640309692
    0.412159400    0.321599426    6.891428626  -68.915611589  185.296118104
    0.429783500    0.321599426    5.564020767  -78.726406815  189.318273322
    0.447407600    0.321599426    4.236720572  -67.935235746  187.458492490
    0.465031700    0.321599426    3.329575160  -30.759288930  171.212294443
    0.482655800    0.321599426    3.329491266   33.781952150  131.633602949
    0.500279900    0.321599426    4.642633495  116.334860222   64.985525576
    0.517904000    0.321599426    7.435288113  198.721969541  -23.142875178
    0.535528100    0.321599426   11.548189796  263.914385547 -118.283937802
    0.553152200    0.321599426   16.582106260  302.287857055 -201.910131589
    0.570776300    0.321599426   22.043686488  312.774974647 -258.270205678
    0.588400400    0.321599426   27.471752063  299.332030663 -279.637150249
    0.606024500    0.321599426   32.494982941  267.745075346 -267.750181429
    0.623648600    0.321599426   36.847192911  224.455844973 -231.548764301
    0.641272700    0.321599426   40.380461563  175.846452447 -183.082863137
    0.658896800    0.321599426   43.058438407  128.424124885 -133.387932914
    0.676520900    0.321599426   44.950467044   87.167115130  -90.056792920
    0.694145000    0.321599426   46.194326328   54.918437282  -56.567683008
    0.711769100    0.321599426   46.952815110   32.313565185  -33.139399008
    0.729393200    0.321599426   47.386099065   17.670892161  -18.146335924
    0.747017300    0.321599426   47.616681533    9.020869170   -9.291187629
    0.764641400    0.321599426   47.731898355    4.270523666   -4.438684802
    0.782265500    0.321599426   47.785294810    1.893050773   -1.977099221
    0.799889600    0.321599426   47.808579003    0.775607431   -0.815254984
    0.817513700    0.321599426   47.818058343    0.287207906   -0.307187045
    0.835137800    0.321599426   47.821473664    0.102867431   -0.108106349
    0.852761900    0.321599426   47.822701477    0.031121253   -0.033084298
    0.870386000    0.321599426   47.823064554    0.008904676   -0.009354874
    0.888010100    0.321599426   47.823170848    0.001934762   -0.002086514
    0.905634200    0.321599426   47.823194361    0.000327362   -0.000361208
    0.923258300    0.321599426   47.823198463    0.000036146   -0.000039908
    0.940882400    0.321599426   47.823198933    0.000001499   -0.000001662
    0.958506500    0.321599426   47.823198953   -0.000000000   -0.000000000
    0.976130600    0.321599426   47.823198953   -0.000000000   -0.000000000
    0.993754700    0.321599426   47.823198953   -0.000000000   -0.000000000
    1.011378800    0.321599426   47.823198953   -0.000000000   -0.000000000
    1.029002900    0.321599426   47.823198953   -0.000000000   -0.000000000
    1.046627000    0.321599426   47.823198953   -0.000000000   -0.000000000
    1.064251100    0.321599426   47.823198953   -0.000000000   -0.000000000
    1.081875200    0.321599426   47.823198953   -0.000000000   -0.000000000
    1.099499300    0.321599426   47.823198953   -0.000000000   -0.000000000
    1.117123400    0.321599426   47.823198953   -0.000000000   -0.000000000
    1.134747500    0.321599426   47.823198953   -0.000000000   -0.000000000
    1.152371600    0.321599426   47.823198953   -0.000000000   -0.000000000
    1.169995700    0.321599426   47.823198953   -0.000000000   -0.000000000
    1.187619800    0.321599426   47.823198953   -0.000000000   -0.000000000
    1.205243900    0.321599426   47.823198953   -0.000000000   -0.000000000
    1.222868000    0.321599426   47.823198953   -0.000000000   -0.000000000
    1.240492100    0.321599426   47.823198953   -0.000000000   -0.000000000
    1.258116200    0.321599426   47.823198953   -0.000000000   -0.000000000
    1.275740300    0.321599426   47.823198953   -0.000000000   -0.000000000
    1.293364400    0.321599426   47.823198953   -0.000000000   -0.000000000
    1.310988500    0.321599426   47.823198953   -0.000000000   -0.000000000
    1.328612600    0.321599426   47.823198953   -0.000000000   -0.000000000
    1.346236700    0.321599426   47.823198953   -0.000000000   -0.000000000
    1.363860800    0.321599426   47.823198953   -0.000000000   -0.000000000
    1.381484900    0.321599426   47.823198953   -0.000000000   -0.000000000
    1.399109000    0.321599426   47.823198953   -0.000000000   -0.000000000
    1.416733100    0.321599426   47.823198953   -0.000000000   -0.000000000
    1.434357200    0.321599426   47.823198953   -0.000000000   -0.000000000
    1.451981300    0.321599426   47.823198953   -0.000000000   -0.000000000
    1.469605400    0.321599426   47.823198953   -0.000000000   -0.000000000
    1.487229500    0.321599426   47.823198953   -0.000000000   -0.000000000
    1.504853600    0.321599426   47.823198953   -0.000000000   -0.000000000
    1.522477700    0.321599426   47.823198953   -0.000000000   -0.000000000
    1.540101800    0.321599426   47.823198953   -0.000000000   -0.000000000
    1.557725900    0.321599426   47.823198953   -0.000000000   -0.000000000
    1.575350000    0.321599426   47.823198953   -0.000000000   -0.000000000

    0.077301500    0.339188871   47.810199878   -1.005381726   -0.048846367
    0.094925600    0.339188871   47.773002898   -3.559031259   -0.170303743
    0.112549700    0.339188871   47.657350639  -10.644390591   -0.526591614
    0.130173800    0.339188871   47.338328693  -27.850140461   -1.446606299
    0.147797900    0.339188871   46.564749336  -63.831170501   -3.490169781
    0.165422000    0.339188871   44.921950247 -127.763961478   -7.372659112
    0.183046100    0.339188871   41.875965721 -222.462733534  -13.523719630
    0.200670200    0.339188871   36.970481869 -334.842864006  -21.294585844
    0.218294300    0.339188871   30.163376699 -431.216150011  -28.152956630
    0.235918400    0.339188871   22.128816801 -466.888867718  -29.627066393
    0.253542500    0.339188871   14.254166123 -410.456518388  -20.768932957
    0.271166600    0.339188871    8.169521145 -268.760802554    1.246975498
    0.288790700    0.339188871    4.994874761  -90.909704943   34.877666793
    0.306414800    0.339188871    4.783538755   57.086864126   74.124350905
    0.324038900    0.339188871    6.553745592  129.721059351  111.033471663
    0.341663000    0.339188871    8.886799681  123.973677362  139.221274591
    0.359287100    0.339188871   10.643650700   71.038486995  156.355864481
    0.376911200    0.339188871   11.342364907    9.495041275  164.424238627
    0.394535300    0.339188871   11.069872969  -36.982047418  168.095379481
    0.412159400    0.339188871   10.156570865  -63.581631973  172.032276814
    0.429783500    0.339188871    8.921170820  -74.275726304  177.936919136
    0.447407600    0.339188871    7.619020615  -71.047497348  182.341133263
    0.465031700    0.339188871    6.516183348  -51.660268106  176.610185588
    0.482655800    0.339188871    5.923236298  -13.649937140  150.035884797
    0.500279900    0.339188871    6.147488981   40.791442567   95.311067404
    0.517904000    0.339188871    7.415441490  103.502128925   13.496787755
    0.535528100    0.339188871    9.795152314  165.656584103  -84.639701377
    0.553152200    0.339188871   13.211309729  219.979023721 -181.618385867
    0.570776300    0.339188871   17.475612127  261.033683604 -259.203109921
    0.588400400    0.339188871   22.311398897  284.059980271 -304.433771709
    0.606024500    0.339188871   27.367454936  285.563906218 -313.097741540
    0.623648600    0.339188871   32.254721257  265.368523423 -289.703445508
    0.641272700    0.339188871   36.621817915  227.538338712 -244.726989041
    0.658896800    0.339188871   40.223559574  180.031220723 -190.421464411
    0.676520900    0.339188871   42.968138274  131.538216104 -137.316016472
    0.694145000    0.339188871   44.903762412   88.929881605  -92.152579890
    0.711769100    0.339188871   46.168395446   55.964378194  -57.708816953
    0.729393200    0.339188871   46.939883671   32.770526684  -33.795982776
    0.747017300    0.339188871   47.378942753   17.924185567  -18.516124405
    0.764641400    0.339188871   47.613352715    9.129680618   -9.483430388
    0.782265500    0.339188871   47.729979342    4.355372481   -4.536513570
    0.799889600    0.339188871   47.784525962    1.929234497   -2.018908006
    0.817513700    0.339188871   47.808387298    0.782523530   -0.830045834
    0.835137800    0.339188871   47.817823807    0.302901731   -0.318341829
    0.852761900    0.339188871   47.821467643    0.102418396   -0.109442777
    0.870386000    0.339188871   47.822673348    0.032876248   -0.035018067
    0.888010100    0.339188871   47.823064794    0.008720746   -0.009554875
    0.905634200    0.339188871   47.823169079    0.002016273   -0.002255424
    0.923258300    0.339188871   47.823193222    0.000403979   -0.000450174
    0.940882400    0.339188871   47.823198113    0.000062198   -0.000067723
    0.958506500    0.339188871   47.823198934    0.000001436   -0.000001559
    0.976130600    0.339188871   47.823198953   -0.000000000   -0.000000000
    0.993754700    0.339188871   47.823198953   -0.000000000   -0.000000000
    1.011378800    0.339188871   47.823198953   -0.000000000   -0.000000000
    1.029002900    0.339188871   47.823198953   -0.000000000   -0.000000000
    1.046627000    0.339188871   47.823198953   -0.000000000   -0.000000000
    1.064251100    0.339188871   47.823198953   -0.000000000   -0.000000000
    1.081875200    0.339188871   47.823198953   -0.000000000   -0.000000000
    1.099499300    0.339188871   47.823198953   -0.000000000   -0.000000000
    1.117123400    0.339188871   47.823198953   -0.000000000   -0.000000000
    1.134747500    0.339188871   47.823198953   -0.000000000   -0.000000000
    1.152371600    0.339188871   47.823198953   -0.000000000   -0.000000000
    1.169995700    0.339188871   47.823198953   -0.000000000   -0.000000000
    1.187619800    0.339188871   47.823198953   -0.000000000   -0.000000000
    1.205243900    0.339188871   47.823198953   -0.000000000   -0.000000000
    1.222868000    0.339188871   47.823198953   -0.000000000   -0.000000000
    1.240492100    0.339188871   47.823198953   -0.000000000   -0.000000000
    1.258116200    0.339188871   47.823198953   -0.000000000   -0.000000000
    1.275740300    0.339188871   47.823198953   -0.000000000   -0.000000000
    1.293364400    0.339188871   47.823198953   -0.000000000   -0.000000000
    1.310988500    0.339188871   47.823198953   -0.000000000   -0.000000000
    1.328612600    0.339188871   47.823198953   -0.000000000   -0.000000000
    1.346236700    0.339188871   47.823198953   -0.000000000   -0.000000000
    1.363860800    0.339188871   47.823198953   -0.000000000   -0.000000000
    1.381484900    0.339188871   47.823198953   -0.000000000   -0.000000000
    1.399109000    0.339188871   47.823198953   -0.000000000   -0.000000000
    1.416733100    0.339188871   47.823198953   -0.000000000   -0.000000000
    1.434357200    0.339188871   47.823198953   -0.000000000   -0.000000000
    1.451981300    0.339188871   47.823198953   -0.000000000   -0.000000000
    1.469605400    0.339188871   47.823198953   -0.000000000   -0.000000000
    1.487229500    0.339188871   47.823198953   -0.000000000   -0.000000000
    1.504853600    0.339188871   47.823198953   -0.000000000   -0.000000000
    1.522477700    0.339188871   47.823198953   -0.000000000   -0.000000000
    1.540101800    0.339188871   47.823198953   -0.000000000   -0.000000000
    1.557725900    0.339188871   47.823198953   -0.000000000   -0.000000000
    1.575350000    0.339188871   47.823198953   -0.000000000   -0.000000000

    0.077301500    0.356778315   47.809434544   -1.063805147   -0.038322153
    0.094925600    0.356778315   47.770308836   -3.744902336   -0.137130056
    0.112549700    0.356778315   47.648984549  -11.159418283   -0.429576908
    0.130173800    0.356778315   47.315212493  -29.103033859   -1.199286343
    0.147797900    0.356778315   46.508649257  -66.448907622   -2.942486699
    0.165422000    0.356778315   44.802658182 -132.406561661   -6.335954147
    0.183046100    0.356778315   41.655483116 -229.237331260  -11.887748702
    0.200670200    0.356778315   36.620002857 -342.456889666  -19.269849136
    0.218294300    0.356778315   29.693662426 -436.432202702  -26.576976598
    0.235918400    0.356778315   21.622205044 -465.056276127  -30.157848802
    0.253542500    0.356778315   13.873387738 -397.528566280  -25.750566543
    0.271166600    0.356778315    8.124177519 -243.861702347  -10.695851853
    0.288790700    0.356778315    5.470355660  -57.689620213   13.989603312
    0.306414800    0.356778315    5.867339940   91.593940397   43.322938039
    0.324038900    0.356778315    8.202401284  158.271445744   70.406260481
    0.341663000    0.356778315   10.951396752  142.273743099   89.555590484
    0.359287100    0.356778315   12.937881488   79.183032463   98.703171270
    0.376911200    0.356778315   13.716447279   11.271098999   99.860828819
    0.394535300    0.356778315   13.458250693  -36.238095794   97.815980915
    0.412159400    0.356778315   12.581064815  -59.785319832   97.770253369
    0.429783500    0.356778315   11.444023316  -67.328148087  102.617632174
    0.447407600    0.356778315   10.256182141  -66.370873820  110.672360590
    0.465031700    0.356778315    9.144976884  -59.163907097  115.057232980
    0.482655800    0.356778315    8.234301112  -43.723585570  105.612039503
    0.500279900    0.356778315    7.682960360  -17.387182219   73.090375840
    0.517904000    0.356778315    7.693315324   20.324924907   13.806715340
    0.535528100    0.356778315    8.469607113   69.495290260  -67.753565578
    0.553152200    0.356778315   10.202271985  128.164753111 -159.420486994
    0.570776300    0.356778315   13.013998232  190.525314413 -244.774448289
    0.588400400    0.356778315   16.884210914  246.254699347 -308.212439922
    0.606024500    0.356778315   21.590141217  283.442984239 -339.520086555
    0.623648600    0.356778315   26.721125399  293.721131582 -336.400409082
    0.641272700    0.356778315   31.781391981  275.856472054 -304.265238295
    0.658896800    0.356778315   36.321992985  236.339234635 -253.460507705
    0.676520900    0.356778315   40.052584236  185.786699000 -195.626361465
    0.694145000    0.356778315   42.875542029  134.733077272 -140.455906382
    0.711769100    0.356778315   44.851361257   90.752306512  -94.057241047
    0.729393200    0.356778315   46.139883487   56.904612681  -58.862349960
    0.747017300    0.356778315   46.924129932   33.328171665  -34.441261605
    0.764641400    0.356778315   47.371385163   18.212872860  -18.839992891
    0.782265500    0.356778315   47.609581117    9.315549283   -9.627319153
    0.799889600    0.356778315   47.728635678    4.433795670   -4.585359623
    0.817513700    0.356778315   47.784294177    1.946533500   -2.027253737
    0.835137800    0.356778315   47.808122185    0.807235064   -0.834339738
    0.852761900    0.356778315   47.817919466    0.298394959   -0.312349091
    0.870386000    0.356778315   47.821462339    0.104163170   -0.108554515
    0.888010100    0.356778315   47.822702765    0.031133783   -0.033103537
    0.905634200    0.356778315   47.823073036    0.008258935   -0.008898394
    0.923258300    0.356778315   47.823170923    0.001929958   -0.002066040
    0.940882400    0.356778315   47.823193786    0.000375729   -0.000393309
    0.958506500    0.356778315   47.823198558    0.000029698   -0.000031599
    0.976130600    0.356778315   47.823198950    0.000000230   -0.000000248
    0.993754700    0.356778315   47.823198953   -0.000000000   -0.000000000
    1.011378800    0.356778315   47.823198953   -0.000000000   -0.000000000
    1.029002900    0.356778315   47.823198953   -0.000000000   -0.000000000
    1.046627000    0.356778315   47.823198953   -0.000000000   -0.000000000
    1.064251100    0.356778315   47.823198953   -0.000000000   -0.000000000
    1.081875200    0.356778315   47.823198953   -0.000000000   -0.000000000
    1.099499300    0.356778315   47.823198953   -0.000000000   -0.000000000
    1.117123400    0.356778315   47.823198953   -0.000000000   -0.000000000
    1.134747500    0.356778315   47.823198953   -0.000000000   -0.000000000
    1.152371600    0.356778315   47.823198953   -0.000000000   -0.000000000
    1.169995700    0.356778315   47.823198953   -0.000000000   -0.000000000
    1.187619800    0.356778315   47.823198953   -0.000000000   -0.000000000
    1.205243900    0.356778315   47.823198953   -0.000000000   -0.000000000
    1.222868000    0.356778315   47.823198953   -0.000000000   -0.000000000
    1.240492100    0.356778315   47.823198953   -0.000000000   -0.000000000
    1.258116200    0.356778315   47.823198953   -0.000000000   -0.000000000
    1.275740300    0.356778315   47.823198953   -0.000000000   -0.000000000
    1.293364400    0.356778315   47.823198953   -0.000000000   -0.000000000
    1.310988500    0.356778315   47.823198953   -0.000000000   -0.000000000
    1.328612600    0.356778315   47.823198953   -0.000000000   -0.000000000
    1.346236700    0.356778315   47.823198953   -0.000000000   -0.000000000
    1.363860800    0.356778315   47.823198953   -0.000000000   -0.000000000
    1.381484900    0.356778315   47.823198953   -0.000000000   -0.000000000
    1.399109000    0.356778315   47.823198953   -0.000000000   -0.000000000
    1.416733100    0.356778315   47.823198953   -0.000000000   -0.000000000
    1.434357200    0.356778315   47.823198953   -0.000000000   -0.000000000
    1.451981300    0.356778315   47.823198953   -0.000000000   -0.000000000
    1.469605400    0.356778315   47.823198953   -0.000000000   -0.000000000
    1.487229500    0.356778315   47.823198953   -0.000000000   -0.000000000
    1.504853600    0.356778315   47.823198953   -0.000000000   -0.000000000
    1.522477700    0.356778315   47.823198953   -0.000000000   -0.000000000
    1.540101800    0.356778315   47.823198953   -0.000000000   -0.000000000
    1.557725900    0.356778315   47.823198953   -0.000000000   -0.000000000
    1.575350000    0.356778315   47.823198953   -0.000000000   -0.000000000

    0.077301500    0.374367760   47.808850566   -1.109035385   -0.028019043
    0.094925600    0.374367760   47.768162814   -3.895835471   -0.106776179
    0.112549700    0.374367760   47.642155165  -11.589530921   -0.347084782
    0.130173800    0.374367760   47.295823016  -30.183989871   -1.006736511
    0.147797900    0.374367760   46.460216492  -68.792352524   -2.570904731
    0.165422000    0.374367760   44.696224236 -136.762344528   -5.787882189
    0.183046100    0.374367760   41.450882162 -236.031498152  -11.437330528
    0.200670200    0.374367760   36.277882751 -351.033114054  -19.774894237
    0.218294300    0.374367760   29.200710534 -444.419944369  -29.765515241
    0.235918400    0.374367760   21.021592556 -468.573328009  -38.644450963
    0.253542500    0.374367760   13.279485340 -392.731274602  -42.550174416
    0.271166600    0.374367760    7.701952746 -229.234613298  -38.317635219
    0.288790700    0.374367760    5.378321575  -35.579970500  -25.562610719
    0.306414800    0.374367760    6.190809243  115.536370467   -7.532758085
    0.324038900    0.374367760    8.916349717  177.678644286   10.161950900
    0.341663000    0.374367760   11.934261626  152.997797764   22.187280454
    0.359287100    0.374367760   14.028312514   80.966877931   25.976301867
    0.376911200    0.374367760   14.782188118    7.490778381   22.681796961
    0.394535300    0.374367760   14.446678723  -40.292728118   16.432127813
    0.412159400    0.374367760   13.531842843  -59.375450902   12.406477530
    0.429783500    0.374367760   12.456707993  -60.789309990   14.448115215
    0.447407600    0.374367760   11.418833889  -56.821649674   22.925356790
    0.465031700    0.374367760   10.448303655  -54.333884626   33.740480655
    0.482655800    0.374367760    9.508871747  -53.473253672   39.081225103
    0.500279900    0.374367760    8.595084832  -49.718037236   29.871727378
    0.517904000    0.374367760    7.812732213  -37.084518845   -0.826056932
    0.535528100    0.374367760    7.386956479   -8.049744193  -54.947157075
    0.553152200    0.374367760    7.657630099   42.204534455 -127.829262515
    0.570776300    0.374367760    8.992329240  111.522168223 -208.542701529
    0.588400400    0.374367760   11.641417087  188.821472834 -282.530916993
    0.606024500    0.374367760   15.600419722  257.141825157 -335.702838655
    0.623648600    0.374367760   20.562778115  300.552462166 -358.676101792
    0.641272700    0.374367760   26.000989263  310.518115089 -349.399232266
    0.658896800    0.374367760   31.325511522  288.738524450 -313.003967335
    0.676520900    0.374367760   36.051985519  244.636670206 -259.374056904
    0.694145000    0.374367760   39.896654730  190.569318291 -199.613980442
    0.711769100    0.374367760   42.783076018  137.589464522 -143.068043522
    0.729393200    0.374367760   44.798156669   92.428400755  -95.691283488
    0.747017300    0.374367760   46.110329512   57.951042344  -59.776424265
    0.764641400    0.374367760   46.909721482   33.915025212  -34.890850854
    0.782265500    0.374367760   47.364703612   18.559607610  -19.022244355
    0.799889600    0.374367760   47.607338937    9.462074565   -9.675539076
    0.817513700    0.374367760   47.728324116    4.470254340   -4.580940086
    0.835137800    0.374367760   47.784025183    1.982943775   -2.018608830
    0.852761900    0.374367760   47.808389631    0.795892236   -0.817358635
    0.870386000    0.374367760   47.817949188    0.300398287   -0.307124792
    0.888010100    0.374367760   47.821542535    0.099647323   -0.103459494
    0.905634200    0.374367760   47.822728108    0.029705397   -0.031222936
    0.923258300    0.374367760   47.823079567    0.007903679   -0.008314300
    0.940882400    0.374367760   47.823172469    0.001845125   -0.001925766
    0.958506500    0.374367760   47.823195062    0.000278502   -0.000302781
    0.976130600    0.374367760   47.823198529    0.000031171   -0.000034462
    0.993754700    0.374367760   47.823198940    0.000000933   -0.000001017
    1.011378800    0.374367760   47.823198953   -0.000000000   -0.000000000
    1.029002900    0.374367760   47.823198953   -0.000000000   -0.000000000
    1.046627000    0.374367760   47.823198953   -0.000000000   -0.000000000
    1.064251100    0.374367760   47.823198953   -0.000000000   -0.000000000
    1.081875200    0.374367760   47.823198953   -0.000000000   -0.000000000
    1.099499300    0.374367760   47.823198953   -0.000000000   -0.000000000
    1.117123400    0.374367760   47.823198953   -0.000000000   -0.000000000
    1.134747500    0.374367760   47.823198953   -0.000000000   -0.000000000
    1.152371600    0.374367760   47.823198953   -0.000000000   -0.000000000
    1.169995700    0.374367760   47.823198953   -0.000000000   -0.000000000
    1.187619800    0.374367760   47.823198953   -0.000000000   -0.000000000
    1.205243900    0.374367760   47.823198953   -0.000000000   -0.000000000
    1.222868000    0.374367760   47.823198953   -0.000000000   -0.000000000
    1.240492100    0.374367760   47.823198953   -0.000000000   -0.000000000
    1.258116200    0.374367760   47.823198953   -0.000000000   -0.000000000
    1.275740300    0.374367760   47.823198953   -0.000000000   -0.000000000
    1.293364400    0.374367760   47.823198953   -0.000000000   -0.000000000
    1.310988500    0.374367760   47.823198953   -0.000000000   -0.000000000
    1.328612600    0.374367760   47.823198953   -0.000000000   -0.000000000
    1.346236700    0.374367760   47.823198953   -0.000000000   -0.000000000
    1.363860800    0.374367760   47.823198953   -0.000000000   -0.000000000
    1.381484900    0.374367760   47.823198953   -0.000000000   -0.000000000
    1.399109000    0.374367760   47.823198953   -0.000000000   -0.000000000
    1.416733100    0.374367760   47.823198953   -0.000000000   -0.000000000
    1.434357200    0.374367760   47.823198953   -0.000000000   -0.000000000
    1.451981300    0.374367760   47.823198953   -0.000000000   -0.000000000
    1.469605400    0.374367760   47.823198953   -0.000000000   -0.000000000
    1.487229500    0.374367760   47.823198953   -0.000000000   -0.000000000
    1.504853600    0.374367760   47.823198953   -0.000000000   -0.000000000
    1.522477700    0.374367760   47.823198953   -0.000000000   -0.000000000
    1.540101800    0.374367760   47.823198953   -0.000000000   -0.000000000
    1.557725900    0.374367760   47.823198953   -0.000000000   -0.000000000
    1.575350000    0.374367760   47.823198953   -0.000000000   -0.000000000

    0.077301500    0.391957205   47.808454099   -1.140678388   -0.016798945
    0.094925600    0.391957205   47.766573809   -4.011638327   -0.072745756
    0.112549700    0.391957205   47.636839981  -11.938138489   -0.253295751
    0.130173800    0.391957205   47.279986482  -31.109413438   -0.781593526
    0.147797900    0.391957205   46.418683015  -70.919278484   -2.118129255
    0.165422000    0.391957205   44.600083035 -140.992466829   -5.063876021
    0.183046100    0.391957205   41.255079357 -243.219701424  -10.658611099
    0.200670200    0.391957205   35.927497361 -361.304263012  -19.754846183
    0.218294300    0.391957205   28.650939483 -456.383100555  -32.235446210
    0.235918400    0.391957205   20.268093373 -479.083645359  -46.280669709
    0.253542500    0.391957205   12.382639338 -397.861092998  -58.418734393
    0.271166600    0.391957205    6.783884834 -226.284902587  -64.807698802
    0.288790700    0.391957205    4.583218177  -24.958199606  -63.300200516
    0.306414800    0.391957205    5.624363756  130.015205191  -54.963769828
    0.324038900    0.391957205    8.598963685  190.547272954  -43.817206279
    0.341663000    0.391957205   11.794926358  159.807592848  -34.889453071
    0.359287100    0.391957205   13.942831779   80.343600826  -31.701600659
    0.376911200    0.391957205   14.633486383    1.551682358  -34.703632415
    0.394535300    0.391957205   14.178444779  -47.055206767  -41.256115548
    0.412159400    0.391957205   13.173237156  -62.132505096  -46.962518246
    0.429783500    0.391957205   12.108603370  -56.590826523  -47.638929765
    0.447407600    0.391957205   11.204402357  -46.273017202  -41.216734998
    0.465031700    0.391957205   10.444635612  -42.021340671  -28.874468189
    0.482655800    0.391957205    9.683962705  -46.938242250  -15.114464225
    0.500279900    0.391957205    8.773175295  -57.219040629   -6.933576246
    0.517904000    0.391957205    7.684996857  -65.040533348  -12.094669079
    0.535528100    0.391957205    6.567076778  -58.503663061  -37.034888469
    0.553152200    0.391957205    5.775426194  -26.658212272  -84.354435019
    0.570776300    0.391957205    5.805546912   34.472963477 -150.592019283
    0.588400400    0.391957205    7.127611299  117.776010356 -225.834644845
    0.606024500    0.391957205    9.992710401  206.140438051 -295.795875857
    0.623648600    0.391957205   14.307686060  279.097645049 -346.128053704
    0.641272700    0.391957205   19.650646448  320.873392749 -367.037546003
    0.658896800    0.391957205   25.406023609  325.936288240 -356.106444385
    0.676520900    0.391957205   30.954739176  298.926274627 -318.265395118
    0.694145000    0.391957205   35.824672981  250.875387744 -263.296496909
    0.711769100    0.391957205   39.756089353  194.562351973 -202.329523633
    0.729393200    0.391957205   42.699509891  140.163728336 -144.796344175
    0.747017300    0.391957205   44.751791839   94.098458272  -96.634284967
    0.764641400    0.391957205   46.087976247   58.928529828  -60.195785771
    0.782265500    0.391957205   46.900261390   34.467890021  -35.000285242
    0.799889600    0.391957205   47.362201599   18.789027151  -18.984956718
    0.817513700    0.391957205   47.607655228    9.515551051   -9.594454315
    0.835137800    0.391957205   47.728640302    4.507806798   -4.512910143
    0.852761900    0.391957205   47.784881096    1.951971529   -1.962647777
    0.870386000    0.391957205   47.808655337    0.791799345   -0.792420832
    0.888010100    0.391957205   47.818200127    0.287472269   -0.291207368
    0.905634200    0.391957205   47.821634172    0.094611456   -0.097126349
    0.923258300    0.391957205   47.822756572    0.028038029   -0.029057896
    0.940882400    0.391957205   47.823086285    0.007489075   -0.007800723
    0.958506500    0.391957205   47.823176594    0.001524585   -0.001666293
    0.976130600    0.391957205   47.823194937    0.000283535   -0.000313893
    0.993754700    0.391957205   47.823198405    0.000040552   -0.000044358
    1.011378800    0.391957205   47.823198929    0.000001840   -0.000002018
    1.029002900    0.391957205   47.823198953   -0.000000000   -0.000000000
    1.046627000    0.391957205   47.823198953   -0.000000000   -0.000000000
    1.064251100    0.391957205   47.823198953   -0.000000000   -0.000000000
    1.081875200    0.391957205   47.823198953   -0.000000000   -0.000000000
    1.099499300    0.391957205   47.823198953   -0.000000000   -0.000000000
    1.117123400    0.391957205   47.823198953   -0.000000000   -0.000000000
    1.134747500    0.391957205   47.823198953   -0.000000000   -0.000000000
    1.152371600    0.391957205   47.823198953   -0.000000000   -0.000000000
    1.169995700    0.391957205   47.823198953   -0.000000000   -0.000000000
    1.187619800    0.391957205   47.823198953   -0.000000000   -0.000000000
    1.205243900    0.391957205   47.823198953   -0.000000000   -0.000000000
    1.222868000    0.391957205   47.823198953   -0.000000000   -0.000000000
    1.240492100    0.391957205   47.823198953   -0.000000000   -0.000000000
    1.258116200    0.391957205   47.823198953   -0.000000000   -0.000000000
    1.275740300    0.391957205   47.823198953   -0.000000000   -0.000000000
    1.293364400    0.391957205   47.823198953   -0.000000000   -0.000000000
    1.310988500    0.391957205   47.823198953   -0.000000000   -0.000000000
    1.328612600    0.391957205   47.823198953   -0.000000000   -0.000000000
    1.346236700    0.391957205   47.823198953   -0.000000000   -0.000000000
    1.363860800    0.391957205   47.823198953   -0.000000000   -0.000000000
    1.381484900    0.391957205   47.823198953   -0.000000000   -0.000000000
    1.399109000    0.391957205   47.823198953   -0.000000000   -0.000000000
    1.416733100    0.391957205   47.823198953   -0.000000000   -0.000000000
    1.434357200    0.391957205   47.823198953   -0.000000000   -0.000000000
    1.451981300    0.391957205   47.823198953   -0.000000000   -0.000000000
    1.469605400    0.391957205   47.823198953   -0.000000000   -0.000000000
    1.487229500    0.391957205   47.823198953   -0.000000000   -0.000000000
    1.504853600    0.391957205   47.823198953   -0.000000000   -0.000000000
    1.522477700    0.391957205   47.823198953   -0.000000000   -0.000000000
    1.540101800    0.391957205   47.823198953   -0.000000000   -0.000000000
    1.557725900    0.391957205   47.823198953   -0.000000000   -0.000000000
    1.575350000    0.391957205   47.823198953   -0.000000000   -0.000000000

    0.077301500    0.409546649   47.808275312   -1.156240152   -0.002844026
    0.094925600    0.409546649   47.765671552   -4.082575234   -0.026953315
    0.112549700    0.409546649   47.633481938  -12.175472732   -0.118431197
    0.130173800    0.409546649   47.269065077  -31.797822336   -0.429078312
    0.147797900    0.409546649   46.387713912  -72.637515838   -1.318665344
    0.165422000    0.409546649   44.522910990 -144.705048128   -3.508554778
    0.183046100    0.409546649   41.086141401 -250.115655644   -8.122895354
    0.200670200    0.409546649   35.602029019 -372.242461516  -16.454380820
    0.218294300    0.409546649   28.098331890 -471.010659589  -29.280304569
    0.235918400    0.409546649   19.440132211 -495.158489516  -45.929027163
    0.253542500    0.409546649   11.286197290 -411.540449193  -63.721192483
    0.271166600    0.409546649    5.496939338 -233.691056743  -78.536890322
    0.288790700    0.409546649    3.236574989  -24.294403006  -86.577995674
    0.306414800    0.409546649    4.351617654  137.218628559  -86.411176095
    0.324038900    0.409546649    7.481128215  200.095474836  -79.856041316
    0.341663000    0.409546649   10.830575773  166.977867319  -71.102332607
    0.359287100    0.409546649   13.060499570   82.229153266  -64.509120745
    0.376911200    0.409546649   13.736424650   -1.725511893  -62.527491026
    0.394535300    0.409546649   13.197577443  -52.644348291  -64.767689781
    0.412159400    0.409546649   12.103501088  -65.913952329  -68.507792925
    0.429783500    0.409546649   11.015285719  -55.012448073  -70.098516751
    0.447407600    0.409546649   10.198638280  -37.873107935  -66.549765840
    0.465031700    0.409546649    9.639045642  -28.150316352  -56.637224750
    0.482655800    0.409546649    9.142483109  -31.786908053  -41.432799912
    0.500279900    0.409546649    8.464397170  -47.198146415  -24.652229209
    0.517904000    0.409546649    7.451428644  -67.807240814  -12.527513884
    0.535528100    0.409546649    6.119475808  -80.980108046  -13.101727022
    0.553152200    0.409546649    4.729887351  -72.115816104  -34.064720345
    0.570776300    0.409546649    3.773064214  -30.974409590  -79.253159545
    0.588400400    0.409546649    3.834637723   42.358274953 -145.669660363
    0.606024500    0.409546649    5.389397108  135.481827921 -222.763119697
    0.623648600    0.409546649    8.612412150  228.032085506 -295.118207248
    0.641272700    0.409546649   13.307621631  299.497950912 -347.414285097
    0.658896800    0.409546649   18.972243194  336.739210485 -369.410164234
    0.676520900    0.409546649   24.962534981  336.894024009 -358.720391496
    0.694145000    0.409546649   30.669935604  306.076768840 -320.546466016
    0.711769100    0.409546649   35.643153453  255.757571095 -264.977477823
    0.729393200    0.409546649   39.646263099  197.933468880 -203.390885488
    0.747017300    0.409546649   42.639285103  142.425716911 -145.277331441
    0.764641400    0.409546649   44.724123346   95.466127922  -96.693461461
    0.782265500    0.409546649   46.078375177   59.682923901  -59.994455699
    0.799889600    0.409546649   46.899935416   34.762598623  -34.699789084
    0.817513700    0.409546649   47.365119471   18.830739776  -18.699873056
    0.835137800    0.409546649   47.609990301    9.518764398   -9.383161227
    0.852761900    0.409546649   47.730950574    4.428198329   -4.372425933
    0.870386000    0.409546649   47.785800259    1.925004257   -1.895539399
    0.888010100    0.409546649   47.809278859    0.759608221   -0.757109413
    0.905634200    0.409546649   47.818429315    0.274114778   -0.277876236
    0.923258300    0.409546649   47.821704130    0.089963022   -0.092909359
    0.940882400    0.409546649   47.822768086    0.027141196   -0.028460242
    0.958506500    0.409546649   47.823093620    0.006824387   -0.007500213
    0.976130600    0.409546649   47.823174817    0.001627762   -0.001805317
    0.993754700    0.409546649   47.823194080    0.000346322   -0.000378499
    1.011378800    0.409546649   47.823198265    0.000051135   -0.000055262
    1.029002900    0.409546649   47.823198943    0.000000771   -0.000000841
    1.046627000    0.409546649   47.823198953   -0.000000000   -0.000000000
    1.064251100    0.409546649   47.823198953   -0.000000000   -0.000000000
    1.081875200    0.409546649   47.823198953   -0.000000000   -0.000000000
    1.099499300    0.409546649   47.823198953   -0.000000000   -0.000000000
    1.117123400    0.409546649   47.823198953   -0.000000000   -0.000000000
    1.134747500    0.409546649   47.823198953   -0.000000000   -0.000000000
    1.152371600    0.409546649   47.823198953   -0.000000000   -0.000000000
    1.169995700    0.409546649   47.823198953   -0.000000000   -0.000000000
    1.187619800    0.409546649   47.823198953   -0.000000000   -0.000000000
    1.205243900    0.409546649   47.823198953   -0.000000000   -0.000000000
    1.222868000    0.409546649   47.823198953   -0.000000000   -0.000000000
    1.240492100    0.409546649   47.823198953   -0.000000000   -0.000000000
    1.258116200    0.409546649   47.823198953   -0.000000000   -0.000000000
    1.275740300    0.409546649   47.823198953   -0.000000000   -0.000000000
    1.293364400    0.409546649   47.823198953   -0.000000000   -0.000000000
    1.310988500    0.409546649   47.823198953   -0.000000000   -0.000000000
    1.328612600    0.409546649   47.823198953   -0.000000000   -0.000000000
    1.346236700    0.409546649   47.823198953   -0.000000000   -0.000000000
    1.363860800    0.409546649   47.823198953   -0.000000000   -0.000000000
    1.381484900    0.409546649   47.823198953   -0.000000000   -0.000000000
    1.399109000    0.409546649   47.823198953   -0.000000000   -0.000000000
    1.416733100    0.409546649   47.823198953   -0.000000000   -0.000000000
    1.434357200    0.409546649   47.823198953   -0.000000000   -0.000000000
    1.451981300    0.409546649   47.823198953   -0.000000000   -0.000000000
    1.469605400    0.409546649   47.823198953   -0.000000000   -0.000000000
    1.487229500    0.409546649   47.823198953   -0.000000000   -0.000000000
    1.504853600    0.409546649   47.823198953   -0.000000000   -0.000000000
    1.522477700    0.409546649   47.823198953   -0.000000000   -0.000000000
    1.540101800    0.409546649   47.823198953   -0.000000000   -0.000000000
    1.557725900    0.409546649   47.823198953   -0.000000000   -0.000000000
    1.575350000    0.409546649   47.823198953   -0.000000000   -0.000000000

    0.077301500    0.427136094   47.808388199   -1.149667729    0.016917557
    0.094925600    0.427136094   47.765767318   -4.085400569    0.042955228
    0.112549700    0.427136094   47.633165572  -12.228478506    0.100155313
    0.130173800    0.427136094   47.266396925  -32.048403125    0.179622394
    0.147797900    0.427136094   46.376356853  -73.467594127    0.172549281
    0.165422000    0.427136094   44.486343353 -146.907157177   -0.303568704
    0.183046100    0.427136094   40.989726349 -254.945841367   -2.112109963
    0.200670200    0.427136094   35.386631172 -381.133759336   -6.682436058
    0.218294300    0.427136094   27.683431959 -484.788125884  -15.664850895
    0.235918400    0.427136094   18.743582895 -513.020824821  -30.021654814
    0.253542500    0.427136094   10.259128846 -430.523346408  -48.869512467
    0.271166600    0.427136094    4.157525608 -249.388908343  -68.968881268
    0.288790700    0.427136094    1.679631909  -32.790334155  -85.581291995
    0.306414800    0.427136094    2.720792727  137.286336908  -94.572912460
    0.324038900    0.427136094    5.914908118  206.787683483  -94.497129453
    0.341663000    0.427136094    9.410648744  176.112562137  -87.312229099
    0.359287100    0.427136094   11.791231545   89.596405210  -77.190172916
    0.376911200    0.427136094   12.562712187    1.587619985  -68.328165365
    0.394535300    0.427136094   12.047528451  -53.004912958  -63.069357701
    0.412159400    0.427136094   10.931594394  -67.509010498  -61.286947838
    0.429783500    0.427136094    9.827778359  -54.651130074  -60.936028856
    0.447407600    0.427136094    9.054896453  -32.892780755  -59.165911368
    0.465031700    0.427136094    8.634417661  -17.226054818  -53.295209883
    0.482655800    0.427136094    8.379836230  -15.582208242  -41.540794280
    0.500279900    0.427136094    8.012762215  -28.932032276  -24.066076917
    0.517904000    0.427136094    7.295586676  -53.814913240   -4.058766376
    0.535528100    0.427136094    6.109153991  -80.021771675   11.561364672
    0.553152200    0.427136094    4.557430042  -92.654217677   13.131107829
    0.570776300    0.427136094    3.013433739  -77.220400548   -8.381907458
    0.588400400    0.427136094    2.051864626  -26.240125239  -57.053547906
    0.606024500    0.427136094    2.278796440   55.820758481 -128.798221548
    0.623648600    0.427136094    4.117678942  153.432962881 -211.461963652
    0.641272700    0.427136094    7.660917400  245.631726637 -288.357270185
    0.658896800    0.427136094   12.639775823  313.838528126 -343.694227834
    0.676520900    0.427136094   18.521296035  347.127283439 -367.413397346
    0.694145000    0.427136094   24.665654034  344.019542648 -357.571723643
    0.711769100    0.427136094   30.478871830  311.190975386 -319.734146095
    0.729393200    0.427136094   35.528952024  259.502394094 -264.226875933
    0.747017300    0.427136094   39.588295644  200.552502557 -202.491924085
    0.764641400    0.427136094   42.619319794  144.060150661 -144.202691406
    0.782265500    0.427136094   44.725581167   96.325572808  -95.522035198
    0.799889600    0.427136094   46.089613963   59.932988366  -58.893506773
    0.817513700    0.427136094   46.912695120   34.666837698  -33.809259101
    0.835137800    0.427136094   47.374524243   18.673382021  -18.076541559
    0.852761900    0.427136094   47.616782240    9.293951126   -9.001648071
    0.870386000    0.427136094   47.734121358    4.315281477   -4.180526856
    0.888010100    0.427136094   47.787547154    1.837483134   -1.804337856
    0.905634200    0.427136094   47.809946739    0.720940654   -0.722405092
    0.923258300    0.427136094   47.818647859    0.259452491   -0.266482805
    0.940882400    0.427136094   47.821743928    0.086870089   -0.091078577
    0.958506500    0.427136094   47.822786863    0.025438306   -0.027802245
    0.976130600    0.427136094   47.823089323    0.007075517   -0.007790706
    0.993754700    0.427136094   47.823172371    0.001813181   -0.001968891
    1.011378800    0.427136094   47.823193718    0.000375374   -0.000403219
    1.029002900    0.427136094   47.823198446    0.000037729   -0.000041019
    1.046627000    0.427136094   47.823198947    0.000000402   -0.000000438
    1.064251100    0.427136094   47.823198953   -0.000000000   -0.000000000
    1.081875200    0.427136094   47.823198953   -0.000000000   -0.000000000
    1.099499300    0.427136094   47.823198953   -0.000000000   -0.000000000
    1.117123400    0.427136094   47.823198953   -0.000000000   -0.000000000
    1.134747500    0.427136094   47.823198953   -0.000000000   -0.000000000
    1.152371600    0.427136094   47.823198953   -0.000000000   -0.000000000
    1.169995700    0.427136094   47.823198953   -0.000000000   -0.000000000
    1.187619800    0.427136094   47.823198953   -0.000000000   -0.000000000
    1.205243900    0.427136094   47.823198953   -0.000000000   -0.000000000
    1.222868000    0.427136094   47.823198953   -0.000000000   -0.000000000
    1.240492100    0.427136094   47.823198953   -0.000000000   -0.000000000
    1.258116200    0.427136094   47.823198953   -0.000000000   -0.000000000
    1.275740300    0.427136094   47.823198953   -0.000000000   -0.000000000
    1.293364400    0.427136094   47.823198953   -0.000000000   -0.000000000
    1.310988500    0.427136094   47.823198953   -0.000000000   -0.000000000
    1.328612600    0.427136094   47.823198953   -0.000000000   -0.000000000
    1.346236700    0.427136094   47.823198953   -0.000000000   -0.000000000
    1.363860800    0.427136094   47.823198953   -0.000000000   -0.000000000
    1.381484900    0.427136094   47.823198953   -0.000000000   -0.000000000
    1.399109000    0.427136094   47.823198953   -0.000000000   -0.000000000
    1.416733100    0.427136094   47.823198953   -0.000000000   -0.000000000
    1.434357200    0.427136094   47.823198953   -0.000000000   -0.000000000
    1.451981300    0.427136094   47.823198953   -0.000000000   -0.000000000
    1.469605400    0.427136094   47.823198953   -0.000000000   -0.000000000
    1.487229500    0.427136094   47.823198953   -0.000000000   -0.000000000
    1.504853600    0.427136094   47.823198953   -0.000000000   -0.000000000
    1.522477700    0.427136094   47.823198953   -0.000000000   -0.000000000
    1.540101800    0.427136094   47.823198953   -0.000000000   -0.000000000
    1.557725900    0.427136094   47.823198953   -0.000000000   -0.000000000
    1.575350000    0.427136094   47.823198953   -0.000000000   -0.000000000

    0.077301500    0.444725539   47.808918865   -1.110786240    0.044782404
    0.094925600    0.444725539   47.767384767   -3.981394889    0.146770674
    0.112549700    0.444725539   47.637706760  -11.975678263    0.436548139
    0.130173800    0.444725539   47.277524602  -31.529480761    1.148125092
    0.147797900    0.444725539   46.399563704  -72.619804690    2.636019305
    0.165422000    0.444725539   44.526039159 -145.964833573    5.225948441
    0.183046100    0.444725539   41.041026518 -254.789473062    8.816438593
    0.200670200    0.444725539   35.421550588 -383.506002746   12.297497206
    0.218294300    0.444725539   27.637647889 -491.943311259   13.207476158
    0.235918400    0.444725539   18.516383749 -526.578824530    8.253324291
    0.253542500    0.444725539    9.738434895 -449.935168527   -5.021118207
    0.271166600    0.444725539    3.266721610 -271.173746421  -26.192786142
    0.288790700    0.444725539    0.423619441  -51.493200618  -51.032870080
    0.306414800    0.444725539    1.200216346  126.609814121  -72.862635322
    0.324038900    0.444725539    4.294269396  206.111393178  -85.660098104
    0.341663000    0.444725539    7.855229581  183.609203137  -86.978853321
    0.359287100    0.444725539   10.408976097  100.932715680  -78.751502120
    0.376911200    0.444725539   11.380273655   12.280911204  -65.746290047
    0.394535300    0.444725539   11.026441979  -45.642577905  -52.944434274
    0.412159400    0.444725539   10.007248541  -63.749147393  -43.532581844
    0.429783500    0.444725539    8.949100824  -52.826857952  -38.200127950
    0.447407600    0.444725539    8.210669860  -30.291206300  -35.487582147
    0.465031700    0.444725539    7.864429691  -10.872748953  -32.507886856
    0.482655800    0.444725539    7.772466239   -3.220301615  -25.742146355
    0.500279900    0.444725539    7.680689756  -10.302807523  -12.431175693
    0.517904000    0.444725539    7.325633706  -32.293076870    7.641777147
    0.535528100    0.444725539    6.490315980  -63.323100413   30.476982844
    0.553152200    0.444725539    5.114143034  -91.225332568   47.483632136
    0.570776300    0.444725539    3.389183661 -100.406658770   47.708462281
    0.588400400    0.444725539    1.769458876  -77.680010296   21.982374438
    0.606024500    0.444725539    0.870256825  -18.978925264  -32.623097205
    0.623648600    0.444725539    1.275190502   68.145778665 -110.421220926
    0.641272700    0.444725539    3.347228531  166.843083208 -198.077365422
    0.658896800    0.444725539    7.113519466  257.253379635 -278.558524999
    0.676520900    0.444725539   12.271167099  322.556210151 -336.337355391
    0.694145000    0.444725539   18.283479541  353.228059775 -361.749961214
    0.711769100    0.444725539   24.519994303  348.551212715 -353.054712801
    0.729393200    0.444725539   30.403062402  314.743513890 -315.901031701
    0.747017300    0.444725539   35.508074271  262.136035006 -260.659217270
    0.764641400    0.444725539   39.605917094  202.217230327 -199.038021574
    0.782265500    0.444725539   42.657622027  144.777957136 -140.952720766
    0.799889600    0.444725539   44.769372502   96.236528930  -92.734272570
    0.817513700    0.444725539   46.127710427   59.385056249  -56.769595083
    0.835137800    0.444725539   46.939377922   34.063781203  -32.384797789
    0.852761900    0.444725539   47.391577615   18.099521502  -17.246782405
    0.870386000    0.444725539   47.625102166    8.967836872   -8.587771079
    0.888010100    0.444725539   47.738224232    4.107655484   -3.997057436
    0.905634200    0.444725539   47.789104824    1.745574215   -1.736652581
    0.923258300    0.444725539   47.810463164    0.685495590   -0.700306327
    0.940882400    0.444725539   47.818740309    0.252204337   -0.263020921
    0.958506500    0.444725539   47.821782293    0.083452612   -0.089941122
    0.976130600    0.444725539   47.822778143    0.026018000   -0.028212162
    0.993754700    0.444725539   47.823083663    0.007543045   -0.008086173
    1.011378800    0.444725539   47.823171861    0.001864304   -0.001985564
    1.029002900    0.444725539   47.823194716    0.000300290   -0.000328378
    1.046627000    0.444725539   47.823198430    0.000038326   -0.000042207
    1.064251100    0.444725539   47.823198953   -0.000000000   -0.000000000
    1.081875200    0.444725539   47.823198953   -0.000000000   -0.000000000
    1.099499300    0.444725539   47.823198953   -0.000000000   -0.000000000
    1.117123400    0.444725539   47.823198953   -0.000000000   -0.000000000
    1.134747500    0.444725539   47.823198953   -0.000000000   -0.000000000
    1.152371600    0.444725539   47.823198953   -0.000000000   -0.000000000
    1.169995700    0.444725539   47.823198953   -0.000000000   -0.000000000
    1.187619800    0.444725539   47.823198953   -0.000000000   -0.000000000
    1.205243900    0.444725539   47.823198953   -0.000000000   -0.000000000
    1.222868000    0.444725539   47.823198953   -0.000000000   -0.000000000
    1.240492100    0.444725539   47.823198953   -0.000000000   -0.000000000
    1.258116200    0.444725539   47.823198953   -0.000000000   -0.000000000
    1.275740300    0.444725539   47.823198953   -0.000000000   -0.000000000
    1.293364400    0.444725539   47.823198953   -0.000000000   -0.000000000
    1.310988500    0.444725539   47.823198953   -0.000000000   -0.000000000
    1.328612600    0.444725539   47.823198953   -0.000000000   -0.000000000
    1.346236700    0.444725539   47.823198953   -0.000000000   -0.000000000
    1.363860800    0.444725539   47.823198953   -0.000000000   -0.000000000
    1.381484900    0.444725539   47.823198953   -0.000000000   -0.000000000
    1.399109000    0.444725539   47.823198953   -0.000000000   -0.000000000
    1.416733100    0.444725539   47.823198953   -0.000000000   -0.000000000
    1.434357200    0.444725539   47.823198953   -0.000000000   -0.000000000
    1.451981300    0.444725539   47.823198953   -0.000000000   -0.000000000
    1.469605400    0.444725539   47.823198953   -0.000000000   -0.000000000
    1.487229500    0.444725539   47.823198953   -0.000000000   -0.000000000
    1.504853600    0.444725539   47.823198953   -0.000000000   -0.000000000
    1.522477700    0.444725539   47.823198953   -0.000000000   -0.000000000
    1.540101800    0.444725539   47.823198953   -0.000000000   -0.000000000
    1.557725900    0.444725539   47.823198953   -0.000000000   -0.000000000
    1.575350000    0.444725539   47.823198953   -0.000000000   -0.000000000

    0.077301500    0.462314984   47.810000690   -1.028835439    0.078709862
    0.094925600    0.462314984   47.771099121   -3.727845781    0.278267817
    0.112549700    0.462314984   47.649126894  -11.280873150    0.872362949
    0.130173800    0.462314984   47.308675047  -29.864852209    2.427989482
    0.147797900    0.462314984   46.474314389  -69.186046743    5.962399232
    0.165422000    0.462314984   44.682991439 -139.969083557   12.873107280
    0.183046100    0.462314984   41.327681306 -246.169774513   24.348869787
    0.200670200    0.462314984   35.872734453 -373.919330210   40.145876483
    0.218294300    0.462314984   28.239242527 -485.275687129   57.214643666
    0.235918400    0.462314984   19.171599251 -528.009503950   69.401778850
    0.253542500    0.462314984   10.266338552 -463.314133785   69.397940385
    0.271166600    0.462314984    3.452648792 -296.072208147   52.614603043
    0.288790700    0.462314984    0.108093426  -82.166135415   20.748184121
    0.306414800    0.462314984    0.357958222   99.037924339  -17.830135567
    0.324038900    0.462314984    3.053027000  189.378557993  -51.695496340
    0.341663000    0.462314984    6.441129963  180.753776399  -71.810724046
    0.359287100    0.462314984    9.052986881  109.621756294  -75.267241230
    0.376911200    0.462314984   10.239001939   26.914150892  -65.359734710
    0.394535300    0.462314984   10.151961419  -30.856264068  -48.751115928
    0.412159400    0.462314984    9.364925510  -52.603612075  -32.054649051
    0.429783500    0.462314984    8.461415480  -46.373516925  -19.548301840
    0.447407600    0.462314984    7.804236936  -27.097566186  -12.408208829
    0.465031700    0.462314984    7.507986955   -7.676306662   -8.973803471
    0.482655800    0.462314984    7.501105977    3.935723700   -5.492169648
    0.500279900    0.462314984    7.594513253    3.853138237    2.403904622
    0.517904000    0.462314984    7.554242167  -11.100858561   17.663089382
    0.535528100    0.462314984    7.123996662  -39.775103344   39.810936239
    0.553152200    0.462314984    6.118581784  -74.512088018   63.535362035
    0.570776300    0.462314984    4.545786724 -101.659420807   79.351916558
    0.588400400    0.462314984    2.677575680 -105.652774923   76.337264668
    0.606024500    0.462314984    1.027206508  -75.932857156   46.264435513
    0.623648600    0.462314984    0.212404546  -11.594714642  -12.622034145
    0.641272700    0.462314984    0.773437960   77.787715118  -93.914588435
    0.658896800    0.462314984    3.011873738  175.758529593 -184.199904065
    0.676520900    0.462314984    6.915747400  263.954678758 -266.733242861
    0.694145000    0.462314984   12.173013906  327.125626771 -326.189908756
    0.711769100    0.462314984   18.254998727  356.721664614 -352.855778607
    0.729393200    0.462314984   24.547589328  351.590882264 -344.916076341
    0.747017300    0.462314984   30.479513173  317.154740587 -308.111748870
    0.764641400    0.462314984   35.618960966  263.527802833 -253.201147659
    0.782265500    0.462314984   39.730075561  202.326615022 -192.253623706
    0.799889600    0.462314984   42.773422987  143.749547139 -135.347253515
    0.817513700    0.462314984   44.861236782   94.611953905  -88.612812148
    0.835137800    0.462314984   46.189810613   57.800506193  -54.097229517
    0.852761900    0.462314984   46.976691074   32.770664179  -30.882782365
    0.870386000    0.462314984   47.409930609   17.336782405  -16.513427386
    0.888010100    0.462314984   47.633560267    8.532000972   -8.278205425
    0.905634200    0.462314984   47.741380534    3.917650157   -3.886356354
    0.923258300    0.462314984   47.790151415    1.672252688   -1.700557730
    0.940882400    0.462314984   47.810643420    0.671097894   -0.694758644
    0.958506500    0.462314984   47.818805741    0.246302103   -0.261359888
    0.976130600    0.462314984   47.821765952    0.084561610   -0.090344928
    0.993754700    0.462314984   47.822764504    0.027128741   -0.028795978
    1.011378800    0.462314984   47.823082384    0.007648817   -0.008119573
    1.029002900    0.462314984   47.823175012    0.001615015   -0.001775975
    1.046627000    0.462314984   47.823194344    0.000323795   -0.000357723
    1.064251100    0.462314984   47.823198339    0.000045204   -0.000049529
    1.081875200    0.462314984   47.823198950    0.000000216   -0.000000231
    1.099499300    0.462314984   47.823198953   -0.000000000   -0.000000000
    1.117123400    0.462314984   47.823198953   -0.000000000   -0.000000000
    1.134747500    0.462314984   47.823198953   -0.000000000   -0.000000000
    1.152371600    0.462314984   47.823198953   -0.000000000   -0.000000000
    1.169995700    0.462314984   47.823198953   -0.000000000   -0.000000000
    1.187619800    0.462314984   47.823198953   -0.000000000   -0.000000000
    1.205243900    0.462314984   47.823198953   -0.000000000   -0.000000000
    1.222868000    0.462314984   47.823198953   -0.000000000   -0.000000000
    1.240492100    0.462314984   47.823198953   -0.000000000   -0.000000000
    1.258116200    0.462314984   47.823198953   -0.000000000   -0.000000000
    1.275740300    0.462314984   47.823198953   -0.000000000   -0.000000000
    1.293364400    0.462314984   47.823198953   -0.000000000   -0.000000000
    1.310988500    0.462314984   47.823198953   -0.000000000   -0.000000000
    1.328612600    0.462314984   47.823198953   -0.000000000   -0.000000000
    1.346236700    0.462314984   47.823198953   -0.000000000   -0.000000000
    1.363860800    0.462314984   47.823198953   -0.000000000   -0.000000000
    1.381484900    0.462314984   47.823198953   -0.000000000   -0.000000000
    1.399109000    0.462314984   47.823198953   -0.000000000   -0.000000000
    1.416733100    0.462314984   47.823198953   -0.000000000   -0.000000000
    1.434357200    0.462314984   47.823198953   -0.000000000   -0.000000000
    1.451981300    0.462314984   47.823198953   -0.000000000   -0.000000000
    1.469605400    0.462314984   47.823198953   -0.000000000   -0.000000000
    1.487229500    0.462314984   47.823198953   -0.000000000   -0.000000000
    1.504853600    0.462314984   47.823198953   -0.000000000   -0.000000000
    1.522477700    0.462314984   47.823198953   -0.000000000   -0.000000000
    1.540101800    0.462314984   47.823198953   -0.000000000   -0.000000000
    1.557725900    0.462314984   47.823198953   -0.000000000   -0.000000000
    1.575350000    0.462314984   47.823198953   -0.000000000   -0.000000000

    0.077301500    0.479904428   47.811680488   -0.899816516    0.110971107
    0.094925600    0.479904428   47.777179922   -3.303602688    0.409010368
    0.112549700    0.479904428   47.668472478  -10.069341863    1.315201638
    0.130173800    0.479904428   47.363310137  -26.832232983    3.752770359
    0.147797900    0.479904428   46.610684239  -62.591163720    9.472816851
    0.165422000    0.479904428   44.983078272 -127.625168187   21.114055477
    0.183046100    0.479904428   41.908439918 -226.558073777   41.478234126
    0.200670200    0.479904428   36.858153103 -348.116009300   71.659732267
    0.218294300    0.479904428   29.697844230 -458.673198088  108.495306027
    0.235918400    0.479904428   21.038866409 -509.994311284  143.117543196
    0.253542500    0.479904428   12.301067275 -463.715810168  162.791905040
    0.271166600    0.479904428    5.276971363 -319.652330373  156.473353815
    0.288790700    0.479904428    1.336561283 -124.719798535  121.347156082
    0.306414800    0.479904428    0.755179010   49.706981053   65.768612889
    0.324038900    0.479904428    2.629177559  147.764057767    5.978293423
    0.341663000    0.479904428    5.431567542  156.958662276  -41.497695718
    0.359287100    0.479904428    7.802933081  105.813841316  -66.870244179
    0.376911200    0.479904428    9.066323312   38.304485319  -69.593012033
    0.394535300    0.479904428    9.255811467  -12.258457246  -56.129927794
    0.412159400    0.479904428    8.803986041  -34.217231870  -35.580190959
    0.429783500    0.479904428    8.186333353  -32.803878642  -15.853132403
    0.447407600    0.479904428    7.715071321  -19.474296357   -1.580269176
    0.465031700    0.479904428    7.512945645   -3.987434938    6.336417524
    0.482655800    0.479904428    7.564250060    7.733082792   10.252435832
    0.500279900    0.479904428    7.758702487   12.196459830   14.480659830
    0.517904000    0.479904428    7.928920442    4.644866179   23.374251808
    0.535528100    0.479904428    7.838869450  -17.475543506   39.528987759
    0.553152200    0.479904428    7.246998662  -51.196330185   61.856392455
    0.570776300    0.479904428    6.026553145  -86.776562218   84.809423399
    0.588400400    0.479904428    4.267658610 -109.805358633   99.137628221
    0.606024500    0.479904428    2.314835351 -106.979058208   94.466747036
    0.623648600    0.479904428    0.698446275  -71.128449628   63.047094247
    0.641272700    0.479904428    0.000000000   -3.891229317    3.217835178
    0.658896800    0.479904428    0.697194332   85.162881413  -78.802121788
    0.676520900    0.479904428    3.047823428  181.108911808 -169.816203799
    0.694145000    0.479904428    7.029366486  267.418218854 -253.032793607
    0.711769100    0.479904428   12.340452693  329.935758515 -312.898610716
    0.729393200    0.479904428   18.470372486  359.499547004 -339.624119672
    0.747017300    0.479904428   24.808301159  353.794518234 -331.680215931
    0.764641400    0.479904428   30.767609579  317.901503468 -295.348230416
    0.782265500    0.479904428   35.902883726  262.266946623 -241.785962936
    0.799889600    0.479904428   39.976047894  199.373987917 -183.070170363
    0.817513700    0.479904428   42.959538070  140.068929218 -128.795734277
    0.835137800    0.479904428   44.983484961   91.252094693  -84.499646388
    0.852761900    0.479904428   46.260375632   55.265793808  -51.863855382
    0.870386000    0.479904428   47.011053311   31.273963038  -29.825573023
    0.888010100    0.479904428   47.424985848   16.539213789  -16.087637287
    0.905634200    0.479904428   47.639012760    8.193564610   -8.132505960
    0.923258300    0.479904428   47.743150103    3.788830372   -3.839981538
    0.940882400    0.479904428   47.790413040    1.649034956   -1.695224557
    0.958506500    0.479904428   47.810715167    0.663002864   -0.694304802
    0.976130600    0.479904428   47.818767394    0.248316389   -0.262476491
    0.993754700    0.479904428   47.821727411    0.087236551   -0.092205693
    1.011378800    0.479904428   47.822756855    0.027523140   -0.029306699
    1.029002900    0.479904428   47.823089180    0.007027711   -0.007799087
    1.046627000    0.479904428   47.823172521    0.001768849   -0.001974839
    1.064251100    0.479904428   47.823193652    0.000372225   -0.000414618
    1.081875200    0.479904428   47.823198322    0.000045492   -0.000052053
    1.099499300    0.479904428   47.823198921    0.000002398   -0.000002687
    1.117123400    0.479904428   47.823198953   -0.000000000   -0.000000000
    1.134747500    0.479904428   47.823198953   -0.000000000   -0.000000000
    1.152371600    0.479904428   47.823198953   -0.000000000   -0.000000000
    1.169995700    0.479904428   47.823198953   -0.000000000   -0.000000000
    1.187619800    0.479904428   47.823198953   -0.000000000   -0.000000000
    1.205243900    0.479904428   47.823198953   -0.000000000   -0.000000000
    1.222868000    0.479904428   47.823198953   -0.000000000   -0.000000000
    1.240492100    0.479904428   47.823198953   -0.000000000   -0.000000000
    1.258116200    0.479904428   47.823198953   -0.000000000   -0.000000000
    1.275740300    0.479904428   47.823198953   -0.000000000   -0.000000000
    1.293364400    0.479904428   47.823198953   -0.000000000   -0.000000000
    1.310988500    0.479904428   47.823198953   -0.000000000   -0.000000000
    1.328612600    0.479904428   47.823198953   -0.000000000   -0.000000000
    1.346236700    0.479904428   47.823198953   -0.000000000   -0.000000000
    1.363860800    0.479904428   47.823198953   -0.000000000   -0.000000000
    1.381484900    0.479904428   47.823198953   -0.000000000   -0.000000000
    1.399109000    0.479904428   47.823198953   -0.000000000   -0.000000000
    1.416733100    0.479904428   47.823198953   -0.000000000   -0.000000000
    1.434357200    0.479904428   47.823198953   -0.000000000   -0.000000000
    1.451981300    0.479904428   47.823198953   -0.000000000   -0.000000000
    1.469605400    0.479904428   47.823198953   -0.000000000   -0.000000000
    1.487229500    0.479904428   47.823198953   -0.000000000   -0.000000000
    1.504853600    0.479904428   47.823198953   -0.000000000   -0.000000000
    1.522477700    0.479904428   47.823198953   -0.000000000   -0.000000000
    1.540101800    0.479904428   47.823198953   -0.000000000   -0.000000000
    1.557725900    0.479904428   47.823198953   -0.000000000   -0.000000000
    1.575350000    0.479904428   47.823198953   -0.000000000   -0.000000000

    0.077301500    0.497493873   47.813837838   -0.732846795    0.131500137
    0.094925600    0.497493873   47.785260984   -2.733021245    0.499563016
    0.112549700    0.497493873   47.694695652   -8.401472022    1.633577226
    0.130173800    0.497493873   47.438777757  -22.560509045    4.734596949
    0.147797900    0.497493873   46.802950973  -53.055733417   12.153497457
    0.165422000    0.497493873   45.416128407 -109.198050556   27.605680627
    0.183046100    0.497493873   42.769506239 -196.043564810   55.421286346
    0.200670200    0.497493873   38.367245941 -305.538882220   98.226828750
    0.218294300    0.497493873   32.023145897 -410.283627641  153.405108474
    0.235918400    0.497493873   24.175918228 -468.888745879  210.450364147
    0.253542500    0.497493873   15.979914612 -445.858964934  252.239264045
    0.271166600    0.497493873    8.976801223 -336.140487839  261.525135488
    0.288790700    0.497493873    4.438299350 -174.822466380  229.903285303
    0.306414800    0.497493873    2.770102349  -20.428429881  163.462359616
    0.324038900    0.497493873    3.379838635   77.874726589   80.791975299
    0.341663000    0.497493873    5.088298803  105.005970491    4.426473311
    0.359287100    0.497493873    6.772266546   80.267901212  -48.747309060
    0.376911200    0.497493873    7.812022708   37.500302057  -72.592829167
    0.394535300    0.497493873    8.147594299    3.463202213  -70.924926865
    0.412159400    0.497493873    8.044883729  -11.917460087  -53.136628000
    0.429783500    0.497493873    7.816574785  -11.999284742  -29.487397531
    0.447407600    0.497493873    7.663188638   -4.627902368   -7.901846790
    0.465031700    0.497493873    7.662483113    4.300883384    7.359755061
    0.482655800    0.497493873    7.816973960   11.934705320   15.830480919
    0.500279900    0.497493873    8.079183071   16.486221834   20.082641946
    0.517904000    0.497493873    8.358949462   13.417495359   24.267558405
    0.535528100    0.497493873    8.484544225   -1.627508545   32.837646193
    0.553152200    0.497493873    8.230811081  -29.200606349   48.561251614
    0.570776300    0.497493873    7.416143028  -63.984326350   70.736071506
    0.588400400    0.497493873    6.001055672  -95.328079790   94.118480866
    0.606024500    0.497493873    4.153343900 -111.184143016  109.482227761
    0.623648600    0.497493873    2.236481905 -101.928300515  106.202938267
    0.641272700    0.497493873    0.741525789  -63.129022436   76.126481934
    0.658896800    0.497493873    0.183104904    3.600306617   17.332075506
    0.676520900    0.497493873    0.993102571   90.498141500  -63.953942574
    0.694145000    0.497493873    3.421764968  184.683769981 -154.250119009
    0.711769100    0.497493873    7.461631551  270.629952557 -236.528395894
    0.729393200    0.497493873   12.829037965  333.181513250 -295.374406592
    0.747017300    0.497493873   19.008878154  361.659833338 -321.597394068
    0.764641400    0.497493873   25.364290981  353.407259112 -314.327643853
    0.782265500    0.497493873   31.288633217  314.277778713 -280.149952277
    0.799889600    0.497493873   36.336618649  256.201434731 -229.929805532
    0.817513700    0.497493873   40.293585024  192.555185434 -174.918627993
    0.835137800    0.497493873   43.162474120  134.139393412 -123.891074980
    0.852761900    0.497493873   45.096692042   87.009962639  -81.965464871
    0.870386000    0.497493873   46.314291854   52.806425789  -50.726028250
    0.888010100    0.497493873   47.033613247   30.034762403  -29.398161094
    0.905634200    0.497493873   47.432837862   16.033599416  -15.951470295
    0.923258300    0.497493873   47.641496623    8.005727534   -8.089604712
    0.940882400    0.497493873   47.743440320    3.760129385   -3.837710982
    0.958506500    0.497493873   47.790467974    1.640630970   -1.696480722
    0.976130600    0.497493873   47.810662203    0.665560985   -0.695121957
    0.993754700    0.497493873   47.818692125    0.253685123   -0.265647544
    1.011378800    0.497493873   47.821714289    0.088002547   -0.092956885
    1.029002900    0.497493873   47.822777782    0.025814040   -0.028308490
    1.046627000    0.497493873   47.823083405    0.007446804   -0.008176452
    1.064251100    0.497493873   47.823171474    0.001865107   -0.002037044
    1.081875200    0.497493873   47.823194211    0.000333167   -0.000369971
    1.099499300    0.497493873   47.823198347    0.000044673   -0.000048752
    1.117123400    0.497493873   47.823198947    0.000000441   -0.000000486
    1.134747500    0.497493873   47.823198953   -0.000000000   -0.000000000
    1.152371600    0.497493873   47.823198953   -0.000000000   -0.000000000
    1.169995700    0.497493873   47.823198953   -0.000000000   -0.000000000
    1.187619800    0.497493873   47.823198953   -0.000000000   -0.000000000
    1.205243900    0.497493873   47.823198953   -0.000000000   -0.000000000
    1.222868000    0.497493873   47.823198953   -0.000000000   -0.000000000
    1.240492100    0.497493873   47.823198953   -0.000000000   -0.000000000
    1.258116200    0.497493873   47.823198953   -0.000000000   -0.000000000
    1.275740300    0.497493873   47.823198953   -0.000000000   -0.000000000
    1.293364400    0.497493873   47.823198953   -0.000000000   -0.000000000
    1.310988500    0.497493873   47.823198953   -0.000000000   -0.000000000
    1.328612600    0.497493873   47.823198953   -0.000000000   -0.000000000
    1.346236700    0.497493873   47.823198953   -0.000000000   -0.000000000
    1.363860800    0.497493873   47.823198953   -0.000000000   -0.000000000
    1.381484900    0.497493873   47.823198953   -0.000000000   -0.000000000
    1.399109000    0.497493873   47.823198953   -0.000000000   -0.000000000
    1.416733100    0.497493873   47.823198953   -0.000000000   -0.000000000
    1.434357200    0.497493873   47.823198953   -0.000000000   -0.000000000
    1.451981300    0.497493873   47.823198953   -0.000000000   -0.000000000
    1.469605400    0.497493873   47.823198953   -0.000000000   -0.000000000
    1.487229500    0.497493873   47.823198953   -0.000000000   -0.000000000
    1.504853600    0.497493873   47.823198953   -0.000000000   -0.000000000
    1.522477700    0.497493873   47.823198953   -0.000000000   -0.000000000
    1.540101800    0.497493873   47.823198953   -0.000000000   -0.000000000
    1.557725900    0.497493873   47.823198953   -0.000000000   -0.000000000
    1.575350000    0.497493873   47.823198953   -0.000000000   -0.000000000

    0.077301500    0.515083318   47.816196906   -0.549335605    0.133307815
    0.094925600    0.515083318   47.794343208   -2.086465012    0.519863628
    0.112549700    0.515083318   47.724604318   -6.478756362    1.723394095
    0.130173800    0.515083318   47.526014422  -17.555876327    5.056588277
    0.147797900    0.515083318   47.028396231  -41.682530541   13.149125519
    0.165422000    0.515083318   45.932081000  -86.745585296   30.301651929
    0.183046100    0.515083318   43.814278916 -157.857379620   61.841782108
    0.200670200    0.515083318   40.237592822 -250.317810869  111.715654139
    0.218294300    0.515083318   34.979271632 -344.062018474  178.469195883
    0.235918400    0.515083318   28.291450064 -406.701639954  251.717234668
    0.253542500    0.515083318   21.006611587 -408.067981378  312.512048591
    0.271166600    0.515083318   14.323534713 -339.582354401  339.638255792
    0.288790700    0.515083318    9.319189324 -223.547222398  319.589178294
    0.306414800    0.515083318    6.471290913 -102.397428041  254.210068045
    0.324038900    0.515083318    5.507711722  -14.519473567  160.639531801
    0.341663000    0.515083318    5.671195517   25.438047299   63.502840526
    0.359287100    0.515083318    6.183066935   28.332262151  -15.505093295
    0.376911200    0.515083318    6.583165780   16.515830826  -64.534479543
    0.394535300    0.515083318    6.784015269    7.691054599  -82.628692090
    0.412159400    0.515083318    6.905394688    7.490935647  -76.495776301
    0.429783500    0.515083318    7.077513180   12.503150784  -56.091146372
    0.447407600    0.515083318    7.343028853   17.418058962  -31.056196239
    0.465031700    0.515083318    7.676610318   19.914614525   -8.683736962
    0.482655800    0.515083318    8.041926496   20.643887406    7.049979168
    0.500279900    0.515083318    8.411311901   20.597074374   15.662308710
    0.517904000    0.515083318    8.753978838   17.257425896   19.510294670
    0.535528100    0.515083318    8.980419022    6.673508227   23.183732637
    0.553152200    0.515083318    8.937550998  -13.312942214   31.779348701
    0.570776300    0.515083318    8.469302886  -41.045105031   48.639121210
    0.588400400    0.515083318    7.484918560  -70.713221913   73.117574918
    0.606024500    0.515083318    6.018012567  -94.427212825   99.438076794
    0.623648600    0.515083318    4.246145830 -103.969344905  117.636253658
    0.641272700    0.515083318    2.484792272  -92.242173903  116.575477408
    0.658896800    0.515083318    1.155344951  -54.409403325   88.092519099
    0.676520900    0.515083318    0.729891221   10.064169966   30.643647449
    0.694145000    0.515083318    1.639474368   95.434540653  -49.084100588
    0.711769100    0.515083318    4.152402725  189.435537185 -137.525354600
    0.729393200    0.515083318    8.273577545  275.021377244 -218.124328553
    0.747017300    0.515083318   13.701795535  335.327137184 -276.335709588
    0.764641400    0.515083318   19.884262638  359.570238598 -303.598749947
    0.782265500    0.515083318   26.160711009  346.545237444 -299.103951720
    0.799889600    0.515083318   31.932770232  304.252384739 -268.812009353
    0.817513700    0.515083318   36.795279198  245.646955058 -222.557055476
    0.835137800    0.515083318   40.579096248  183.757686779 -170.755944516
    0.852761900    0.515083318   43.317053469  128.118062846 -121.887021025
    0.870386000    0.515083318   45.168736944   83.611973049  -81.110848206
    0.888010100    0.515083318   46.343578853   51.170112204  -50.408796401
    0.905634200    0.515083318   47.043687661   29.386148965  -29.284413609
    0.923258300    0.515083318   47.436105688   15.789071376  -15.904783460
    0.940882400    0.515083318   47.641829425    7.969115207   -8.086498841
    0.958506500    0.515083318   47.743427551    3.749384615   -3.843964960
    0.976130600    0.515083318   47.790358054    1.641246942   -1.701674112
    0.993754700    0.515083318   47.810470500    0.676155679   -0.704738269
    1.011378800    0.515083318   47.818632751    0.256216963   -0.269652745
    1.029002900    0.515083318   47.821746284    0.084755639   -0.092219665
    1.046627000    0.515083318   47.822754423    0.027381915   -0.029779096
    1.064251100    0.515083318   47.823077947    0.007864631   -0.008519937
    1.081875200    0.515083318   47.823172533    0.001782751   -0.001966250
    1.099499300    0.515083318   47.823193958    0.000353976   -0.000387405
    1.117123400    0.515083318   47.823198391    0.000041176   -0.000045846
    1.134747500    0.515083318   47.823198921    0.000002413   -0.000002595
    1.152371600    0.515083318   47.823198953   -0.000000000   -0.000000000
    1.169995700    0.515083318   47.823198953   -0.000000000   -0.000000000
    1.187619800    0.515083318   47.823198953   -0.000000000   -0.000000000
    1.205243900    0.515083318   47.823198953   -0.000000000   -0.000000000
    1.222868000    0.515083318   47.823198953   -0.000000000   -0.000000000
    1.240492100    0.515083318   47.823198953   -0.000000000   -0.000000000
    1.258116200    0.515083318   47.823198953   -0.000000000   -0.000000000
    1.275740300    0.515083318   47.823198953   -0.000000000   -0.000000000
    1.293364400    0.515083318   47.823198953   -0.000000000   -0.000000000
    1.310988500    0.515083318   47.823198953   -0.000000000   -0.000000000
    1.328612600    0.515083318   47.823198953   -0.000000000   -0.000000000
    1.346236700    0.515083318   47.823198953   -0.000000000   -0.000000000
    1.363860800    0.515083318   47.823198953   -0.000000000   -0.000000000
    1.381484900    0.515083318   47.823198953   -0.000000000   -0.000000000
    1.399109000    0.515083318   47.823198953   -0.000000000   -0.000000000
    1.416733100    0.515083318   47.823198953   -0.000000000   -0.000000000
    1.434357200    0.515083318   47.823198953   -0.000000000   -0.000000000
    1.451981300    0.515083318   47.823198953   -0.000000000   -0.000000000
    1.469605400    0.515083318   47.823198953   -0.000000000   -0.000000000
    1.487229500    0.515083318   47.823198953   -0.000000000   -0.000000000
    1.504853600    0.515083318   47.823198953   -0.000000000   -0.000000000
    1.522477700    0.515083318   47.823198953   -0.000000000   -0.000000000
    1.540101800    0.515083318   47.823198953   -0.000000000   -0.000000000
    1.557725900    0.515083318   47.823198953   -0.000000000   -0.000000000
    1.575350000    0.515083318   47.823198953   -0.000000000   -0.000000000

    0.077301500    0.532672762   47.818420753   -0.375671480    0.116882855
    0.094925600    0.532672762   47.803123656   -1.457274296    0.467479902
    0.112549700    0.532672762   47.753897956   -4.579080382    1.569902971
    0.130173800    0.532672762   47.612445644  -12.542285819    4.658523611
    0.147797900    0.532672762   47.254462289  -30.116544741   12.256592877
    0.165422000    0.532672762   46.456436883  -63.503750119   28.615758116
    0.183046100    0.532672762   44.892389368 -117.451364162   59.276243793
    0.200670200    0.532672762   42.202045485 -190.181334492  108.945968486
    0.218294300    0.532672762   38.149929888 -268.896962016  177.649270893
    0.235918400    0.532672762   32.819821363 -330.977109339  256.887509240
    0.253542500    0.532672762   26.718109097 -353.329818724  329.049494677
    0.271166600    0.532672762   20.660584866 -326.020345185  372.432504072
    0.288790700    0.532672762   15.455794037 -259.988836578  370.472659677
    0.306414800    0.532672762   11.569540499 -181.199352993  319.971547732
    0.324038900    0.532672762    8.990630968 -114.924782603  232.942584052
    0.341663000    0.532672762    7.376258118  -72.065911166  131.041617941
    0.359287100    0.532672762    6.341047739  -47.373502410   36.470786664
    0.376911200    0.532672762    5.670642552  -28.683603407  -35.168606459
    0.394535300    0.532672762    5.343132727   -7.835887681  -77.422888335
    0.412159400    0.532672762    5.404235605   14.716753611  -91.663637788
    0.429783500    0.532672762    5.836101066   33.154914895  -84.226732562
    0.447407600    0.532672762    6.516834803   42.498325579  -63.638803635
    0.465031700    0.532672762    7.277651869   42.450397972  -38.522073401
    0.482655800    0.532672762    7.983814423   36.607540675  -15.898302183
    0.500279900    0.532672762    8.567384996   29.197394632    0.128974347
    0.517904000    0.532672762    9.013489244   21.087776566    8.850740787
    0.535528100    0.532672762    9.300855232   10.685746339   13.142842614
    0.553152200    0.532672762    9.370662111   -3.742613635   18.238998244
    0.570776300    0.532672762    9.146931687  -22.626693041   29.500710347
    0.588400400    0.532672762    8.561404265  -44.503005901   49.845992234
    0.606024500    0.532672762    7.583088397  -66.667460351   77.687541870
    0.623648600    0.532672762    6.240961365  -84.862248304  106.421745206
    0.641272700    0.532672762    4.657768042  -92.822354499  125.881631761
    0.658896800    0.532672762    3.083086738  -82.495513442  125.384723433
    0.676520900    0.532672762    1.905725624  -46.713999976   97.503642671
    0.694145000    0.532672762    1.605672268   16.709873522   41.200810293
    0.711769100    0.532672762    2.631568661  102.016620168  -36.974899499
    0.729393200    0.532672762    5.253351816  194.936493080 -124.172159676
    0.747017300    0.532672762    9.442521791  276.794724279 -204.709656651
    0.764641400    0.532672762   14.851178446  331.106559338 -264.390502833
    0.782265500    0.532672762   20.904977707  349.304811328 -294.375350855
    0.799889600    0.532672762   26.964883646  332.818989157 -293.045600216
    0.817513700    0.532672762   32.490144903  290.574609267 -265.477157218
    0.835137800    0.532672762   37.133283546  234.725452786 -221.023878106
    0.852761900    0.532672762   40.757477756  176.605572910 -170.159900763
    0.870386000    0.532672762   43.399253503  124.206441638 -121.608027829
    0.888010100    0.532672762   45.202278386   81.788299205  -80.937830198
    0.905634200    0.532672762   46.355691188   50.443675434  -50.286633660
    0.923258300    0.532672762   47.048034260   29.086558496  -29.214563621
    0.940882400    0.532672762   47.436641999   15.733349724  -15.896981214
    0.958506500    0.532672762   47.641750887    7.950849066   -8.101212483
    0.976130600    0.532672762   47.743271936    3.744911742   -3.855303007
    0.993754700    0.532672762   47.790018986    1.660713726   -1.716828610
    1.011378800    0.532672762   47.810381799    0.681669909   -0.709035723
    1.029002900    0.532672762   47.818730670    0.249267759   -0.265569150
    1.046627000    0.532672762   47.821714563    0.087956910   -0.093199472
    1.064251100    0.532672762   47.822755948    0.027812628   -0.029290036
    1.081875200    0.532672762   47.823088518    0.007235291   -0.007738624
    1.099499300    0.532672762   47.823174500    0.001687363   -0.001795296
    1.117123400    0.532672762   47.823194984    0.000285731   -0.000308086
    1.134747500    0.532672762   47.823198530    0.000031891   -0.000033802
    1.152371600    0.532672762   47.823198937    0.000001172   -0.000001269
    1.169995700    0.532672762   47.823198953   -0.000000000   -0.000000000
    1.187619800    0.532672762   47.823198953   -0.000000000   -0.000000000
    1.205243900    0.532672762   47.823198953   -0.000000000   -0.000000000
    1.222868000    0.532672762   47.823198953   -0.000000000   -0.000000000
    1.240492100    0.532672762   47.823198953   -0.000000000   -0.000000000
    1.258116200    0.532672762   47.823198953   -0.000000000   -0.000000000
    1.275740300    0.532672762   47.823198953   -0.000000000   -0.000000000
    1.293364400    0.532672762   47.823198953   -0.000000000   -0.000000000
    1.310988500    0.532672762   47.823198953   -0.000000000   -0.000000000
    1.328612600    0.532672762   47.823198953   -0.000000000   -0.000000000
    1.346236700    0.532672762   47.823198953   -0.000000000   -0.000000000
    1.363860800    0.532672762   47.823198953   -0.000000000   -0.000000000
    1.381484900    0.532672762   47.823198953   -0.000000000   -0.000000000
    1.399109000    0.532672762   47.823198953   -0.000000000   -0.000000000
    1.416733100    0.532672762   47.823198953   -0.000000000   -0.000000000
    1.434357200    0.532672762   47.823198953   -0.000000000   -0.000000000
    1.451981300    0.532672762   47.823198953   -0.000000000   -0.000000000
    1.469605400    0.532672762   47.823198953   -0.000000000   -0.000000000
    1.487229500    0.532672762   47.823198953   -0.000000000   -0.000000000
    1.504853600    0.532672762   47.823198953   -0.000000000   -0.000000000
    1.522477700    0.532672762   47.823198953   -0.000000000   -0.000000000
    1.540101800    0.532672762   47.823198953   -0.000000000   -0.000000000
    1.557725900    0.532672762   47.823198953   -0.000000000   -0.000000000
    1.575350000    0.532672762   47.823198953   -0.000000000   -0.000000000

    0.077301500    0.550262207   47.820243914   -0.232833737    0.089218248
    0.094925600    0.550262207   47.810505853   -0.925206182    0.366259293
    0.112549700    0.550262207   47.778847118   -2.948271269    1.246642707
    0.130173800    0.550262207   47.686886848   -8.179699202    3.742326438
    0.147797900    0.550262207   47.451421596  -19.906278721    9.962929846
    0.165422000    0.550262207   46.919183297  -42.634698747   23.568844102
    0.183046100    0.550262207   45.857905389  -80.399759042   49.565260334
    0.200670200    0.550262207   43.991709498 -133.505447000   92.723183413
    0.218294300    0.550262207   41.098005669 -195.260364251  154.429764788
    0.235918400    0.550262207   37.136335702 -252.023741604  229.163751153
    0.253542500    0.550262207   32.334608167 -288.312724120  303.200940206
    0.271166600    0.550262207   27.148290241 -295.124927938  357.780049679
    0.288790700    0.550262207   22.088786736 -275.350058890  376.186368899
    0.306414800    0.550262207   17.526239060 -241.090750485  351.010855234
    0.324038900    0.550262207   13.599515274 -204.791308659  287.167585618
    0.341663000    0.550262207   10.288478961 -171.225517241  199.158662443
    0.359287100    0.550262207    7.567271997 -136.830493421  104.919592232
    0.376911200    0.550262207    5.503188478  -95.942867742   20.188151059
    0.394535300    0.550262207    4.227713334  -47.884351889  -44.455833859
    0.412159400    0.550262207    3.818267941    0.774758736  -84.066631296
    0.429783500    0.550262207    4.197906614   40.038876566  -98.720038142
    0.447407600    0.550262207    5.128510519   62.577241859  -92.599443464
    0.465031700    0.550262207    6.298105753   67.481706937  -72.837770539
    0.482655800    0.550262207    7.433779311   59.518754906  -47.723793773
    0.500279900    0.550262207    8.366458676   45.581658592  -24.458100581
    0.517904000    0.550262207    9.036761989   30.423547251   -7.405641579
    0.535528100    0.550262207    9.447174458   16.096435412    3.064940353
    0.553152200    0.550262207    9.615640025    2.985856080   10.119826030
    0.570776300    0.550262207    9.560301061   -9.549824943   18.701656909
    0.588400400    0.550262207    9.281369417  -22.732855986   33.303574077
    0.606024500    0.550262207    8.752461178  -38.208077399   55.809247330
    0.623648600    0.550262207    7.925564885  -56.303670607   84.101325794
    0.641272700    0.550262207    6.775824455  -73.969997561  111.901442909
    0.658896800    0.550262207    5.371964998  -83.523976904  129.905932466
    0.676520900    0.550262207    3.945583562  -74.699915746  128.305903755
    0.694145000    0.550262207    2.901378029  -39.314145001  100.044878849
    0.711769100    0.550262207    2.732794913   24.133268996   43.767050981
    0.729393200    0.550262207    3.877348810  107.632405924  -34.662644391
    0.747017300    0.550262207    6.558978306  195.664525669 -122.888309967
    0.764641400    0.550262207   10.700679991  270.521959057 -205.055331027
    0.782265500    0.550262207   15.940832188  318.501419269 -266.369858379
    0.799889600    0.550262207   21.740091269  333.730949413 -297.289261125
    0.817513700    0.550262207   27.528068771  318.170066331 -295.891440210
    0.835137800    0.550262207   32.824267114  279.447813505 -267.485644577
    0.852761900    0.550262207   37.308114750  227.785242564 -221.995190202
    0.870386000    0.550262207   40.840532898  172.898875765 -170.310337540
    0.888010100    0.550262207   43.436032802  122.452725090 -121.405810088
    0.905634200    0.550262207   45.217561755   81.003733958  -80.717467403
    0.923258300    0.550262207   46.361804006   50.045695493  -50.186188200
    0.940882400    0.550262207   47.048772106   28.977800512  -29.228143974
    0.958506500    0.550262207   47.436168613   15.700933666  -15.947154311
    0.976130600    0.550262207   47.641301869    7.945345796   -8.134073301
    0.993754700    0.550262207   47.742624610    3.783566374   -3.878963237
    1.011378800    0.550262207   47.789877798    1.673956879   -1.718842107
    1.029002900    0.550262207   47.810608795    0.669260251   -0.697612053
    1.046627000    0.550262207   47.818696993    0.255502780   -0.264095268
    1.064251100    0.550262207   47.821740000    0.087998885   -0.090418700
    1.081875200    0.550262207   47.822791949    0.025699407   -0.026837584
    1.099499300    0.550262207   47.823096302    0.006829461   -0.007137945
    1.117123400    0.550262207   47.823177989    0.001455904   -0.001549731
    1.134747500    0.550262207   47.823195502    0.000250706   -0.000266965
    1.152371600    0.550262207   47.823198577    0.000028470   -0.000030345
    1.169995700    0.550262207   47.823198953   -0.000000000   -0.000000000
    1.187619800    0.550262207   47.823198953   -0.000000000   -0.000000000
    1.205243900    0.550262207   47.823198953   -0.000000000   -0.000000000
    1.222868000    0.550262207   47.823198953   -0.000000000   -0.000000000
    1.240492100    0.550262207   47.823198953   -0.000000000   -0.000000000
    1.258116200    0.550262207   47.823198953   -0.000000000   -0.000000000
    1.275740300    0.550262207   47.823198953   -0.000000000   -0.000000000
    1.293364400    0.550262207   47.823198953   -0.000000000   -0.000000000
    1.310988500    0.550262207   47.823198953   -0.000000000   -0.000000000
    1.328612600    0.550262207   47.823198953   -0.000000000   -0.000000000
    1.346236700    0.550262207   47.823198953   -0.000000000   -0.000000000
    1.363860800    0.550262207   47.823198953   -0.000000000   -0.000000000
    1.381484900    0.550262207   47.823198953   -0.000000000   -0.000000000
    1.399109000    0.550262207   47.823198953   -0.000000000   -0.000000000
    1.416733100    0.550262207   47.823198953   -0.000000000   -0.000000000
    1.434357200    0.550262207   47.823198953   -0.000000000   -0.000000000
    1.451981300    0.550262207   47.823198953   -0.000000000   -0.000000000
    1.469605400    0.550262207   47.823198953   -0.000000000   -0.000000000
    1.487229500    0.550262207   47.823198953   -0.000000000   -0.000000000
    1.504853600    0.550262207   47.823198953   -0.000000000   -0.000000000
    1.522477700    0.550262207   47.823198953   -0.000000000   -0.000000000
    1.540101800    0.550262207   47.823198953   -0.000000000   -0.000000000
    1.557725900    0.550262207   47.823198953   -0.000000000   -0.000000000
    1.575350000    0.550262207   47.823198953   -0.000000000   -0.000000000

    0.077301500    0.567851652   47.821550610   -0.130158420    0.059572791
    0.094925600    0.567851652   47.815938804   -0.531483692    0.251444618
    0.112549700    0.567851652   47.797464745   -1.721887041    0.868594585
    0.130173800    0.567851652   47.743100820   -4.851324607    2.640696157
    0.147797900    0.567851652   47.601956497  -11.997529194    7.120301134
    0.165422000    0.567851652   47.277641159  -26.178997398   17.085217391
    0.183046100    0.567851652   46.617508292  -50.529274629   36.526988442
    0.200670200    0.567851652   45.425612452  -86.474939283   69.676721795
    0.218294300    0.567851652   43.512445101 -131.637794347  118.811684835
    0.235918400    0.567851652   40.768018177 -179.415512582  181.495123805
    0.253542500    0.567851652   37.222300805 -221.195700535  249.014688650
    0.271166600    0.567851652   33.043897953 -250.571835421  307.760947600
    0.288790700    0.567851652   28.469401926 -266.360527665  343.601008057
    0.306414800    0.567851652   23.716848015 -271.369808116  347.075003245
    0.324038900    0.567851652   18.951024311 -267.970366031  316.482621888
    0.341663000    0.567851652   14.329587533 -254.299983715  257.491947829
    0.359287100    0.567851652   10.078004633 -225.033384806  180.353427428
    0.376911200    0.567851652    6.511807915 -176.303737416   96.931200340
    0.394535300    0.567851652    3.962004688 -110.865809246   18.687822748
    0.412159400    0.567851652    2.639601068  -39.270914331  -44.576233335
    0.429783500    0.567851652    2.527903680   24.161264953  -86.036057545
    0.447407600    0.567851652    3.371660504   67.723239543 -103.211372783
    0.465031700    0.567851652    4.769378364   86.928520243  -98.676972019
    0.482655800    0.567851652    6.311240219   84.922379830  -79.197358272
    0.500279900    0.567851652    7.686343613   69.449691139  -53.307355818
    0.517904000    0.567851652    8.728948129   48.463704053  -28.549198781
    0.535528100    0.567851652    9.400555057   28.003770496   -9.231380655
    0.553152200    0.567851652    9.744308763   11.670783129    4.168915199
    0.570776300    0.567851652    9.845824797    0.355845368   14.101060815
    0.588400400    0.567851652    9.782269669   -7.662904151   24.485985964
    0.606024500    0.567851652    9.579243827  -16.304542312   39.025843164
    0.623648600    0.567851652    9.188224155  -29.395951590   59.564909840
    0.641272700    0.567851652    8.517331125  -47.825070129   84.759684835
    0.658896800    0.567851652    7.504447545  -66.954350931  109.316752708
    0.676520900    0.567851652    6.214513435  -77.303864168  124.621723924
    0.694145000    0.567851652    4.899153078  -68.285650882  120.946905248
    0.711769100    0.567851652    3.970141383  -32.855076086   90.849320889
    0.729393200    0.567851652    3.900172150   28.380184335   32.599667717
    0.747017300    0.567851652    5.077545487  106.755833354  -47.783891194
    0.764641400    0.567851652    7.685954319  188.184823307 -137.191617081
    0.782265500    0.567851652   11.646913407  257.838419172 -219.010220656
    0.799889600    0.567851652   16.643022340  304.189839508 -278.141329468
    0.817513700    0.567851652   22.201602441  321.250855323 -305.592106046
    0.835137800    0.567851652   27.801013762  309.312221139 -300.506796510
    0.852761900    0.567851652   32.973341008  274.209059404 -269.224110445
    0.870386000    0.567851652   37.387976491  224.902673344 -222.100935459
    0.888010100    0.567851652   40.882175878  171.300119028 -169.934649880
    0.905634200    0.567851652   43.455550802  121.504677975 -121.162182553
    0.923258300    0.567851652   45.224571507   80.424259958  -80.742297842
    0.940882400    0.567851652   46.361081235   49.866534593  -50.355245500
    0.958506500    0.567851652   47.046467566   28.961869448  -29.389144618
    0.976130600    0.567851652   47.434680787   15.732067175  -16.026557317
    0.993754700    0.567851652   47.640147046    8.029422988   -8.158379223
    1.011378800    0.567851652   47.742538322    3.813579071   -3.862074646
    1.029002900    0.567851652   47.790444548    1.652656306   -1.685722091
    1.046627000    0.567851652   47.810668844    0.678046004   -0.684978680
    1.064251100    0.567851652   47.818819251    0.252501555   -0.254027067
    1.081875200    0.567851652   47.821848812    0.081682139   -0.083685685
    1.099499300    0.567851652   47.822817720    0.024287519   -0.025077724
    1.117123400    0.567851652   47.823106722    0.006126801   -0.006479686
    1.134747500    0.567851652   47.823179535    0.001344793   -0.001440188
    1.152371600    0.567851652   47.823195559    0.000244425   -0.000263968
    1.169995700    0.567851652   47.823198601    0.000026043   -0.000028491
    1.187619800    0.567851652   47.823198941    0.000000883   -0.000000965
    1.205243900    0.567851652   47.823198953   -0.000000000   -0.000000000
    1.222868000    0.567851652   47.823198953   -0.000000000   -0.000000000
    1.240492100    0.567851652   47.823198953   -0.000000000   -0.000000000
    1.258116200    0.567851652   47.823198953   -0.000000000   -0.000000000
    1.275740300    0.567851652   47.823198953   -0.000000000   -0.000000000
    1.293364400    0.567851652   47.823198953   -0.000000000   -0.000000000
    1.310988500    0.567851652   47.823198953   -0.000000000   -0.000000000
    1.328612600    0.567851652   47.823198953   -0.000000000   -0.000000000
    1.346236700    0.567851652   47.823198953   -0.000000000   -0.000000000
    1.363860800    0.567851652   47.823198953   -0.000000000   -0.000000000
    1.381484900    0.567851652   47.823198953   -0.000000000   -0.000000000
    1.399109000    0.567851652   47.823198953   -0.000000000   -0.000000000
    1.416733100    0.567851652   47.823198953   -0.000000000   -0.000000000
    1.434357200    0.567851652   47.823198953   -0.000000000   -0.000000000
    1.451981300    0.567851652   47.823198953   -0.000000000   -0.000000000
    1.469605400    0.567851652   47.823198953   -0.000000000   -0.000000000
    1.487229500    0.567851652   47.823198953   -0.000000000   -0.000000000
    1.504853600    0.567851652   47.823198953   -0.000000000   -0.000000000
    1.522477700    0.567851652   47.823198953   -0.000000000   -0.000000000
    1.540101800    0.567851652   47.823198953   -0.000000000   -0.000000000
    1.557725900    0.567851652   47.823198953   -0.000000000   -0.000000000
    1.575350000    0.567851652   47.823198953   -0.000000000   -0.000000000

    0.077301500    0.585441096   47.822372575   -0.065395863    0.034913246
    0.094925600    0.585441096   47.819454818   -0.275327295    0.151874880
    0.112549700    0.585441096   47.809701008   -0.909557002    0.533532100
    0.130173800    0.585441096   47.780541111   -2.610687300    1.645787801
    0.147797900    0.585441096   47.703560492   -6.582913630    4.502377456
    0.165422000    0.585441096   47.523196180  -14.688058163   10.978610880
    0.183046100    0.585441096   47.146924283  -29.149882033   23.916936860
    0.200670200    0.585441096   46.445734838  -51.711995880   46.658702062
    0.218294300    0.585441096   45.273538585  -82.472930008   81.766065712
    0.235918400    0.585441096   43.499801178 -119.478730314  129.188974149
    0.253542500    0.585441096   41.043364943 -159.354661454  184.858990515
    0.271166600    0.585441096   37.883498871 -198.903870854  240.823496736
    0.288790700    0.585441096   34.044161111 -236.213957210  287.214955190
    0.306414800    0.585441096   29.577948698 -269.693342978  315.081730850
    0.324038900    0.585441096   24.578980099 -295.800623110  318.590982860
    0.341663000    0.585441096   19.234135934 -307.547640830  295.789238936
    0.359287100    0.585441096   13.873391569 -296.197214613  248.388761739
    0.376911200    0.585441096    8.964544265 -255.788492412  181.526372872
    0.394535300    0.585441096    5.019061191 -187.937896618  103.645188743
    0.412159400    0.585441096    2.437991087 -103.398208978   25.860790789
    0.429783500    0.585441096    1.372984288  -18.857135259  -40.027960704
    0.447407600    0.585441096    1.674691177   49.337124319  -84.627840998
    0.465031700    0.585441096    2.953147510   90.984377657 -103.848391386
    0.482655800    0.585441096    4.715299186  104.563259534  -99.935336615
    0.500279900    0.585441096    6.508189950   95.844851940  -79.996547165
    0.517904000    0.585441096    8.017386476   74.027498062  -53.000689259
    0.535528100    0.585441096    9.096847852   48.362374073  -26.656436451
    0.553152200    0.585441096    9.744588185   25.979482947   -5.589368259
    0.570776300    0.585441096   10.057490436   10.585263505    8.917432690
    0.588400400    0.585441096   10.163394105    2.038064465   18.470935088
    0.606024500    0.585441096   10.154610284   -3.399626352   26.627635221
    0.623648600    0.585441096   10.038060538  -10.988397365   37.494180150
    0.641272700    0.585441096    9.737023148  -24.765283173   53.870276433
    0.658896800    0.585441096    9.138404030  -44.220221923   75.210242997
    0.676520900    0.585441096    8.185069358  -63.509478375   96.511595949
    0.694145000    0.585441096    6.960485957  -73.347985790  108.916106660
    0.711769100    0.585441096    5.716797920  -64.350477639  102.352437247
    0.729393200    0.585441096    4.842116877  -31.043560358   69.415467665
    0.747017300    0.585441096    4.768298119   25.955312142    9.137537673
    0.764641400    0.585441096    5.860412268   99.576957937  -71.339865072
    0.782265500    0.585441096    8.313701187  178.145418245 -158.226504662
    0.799889600    0.585441096   12.094574585  247.977775143 -235.140936543
    0.817513700    0.585441096   16.935365860  296.692384943 -288.315099057
    0.835137800    0.585441096   22.387567663  316.530224034 -310.412788228
    0.852761900    0.585441096   27.921977815  306.580585482 -301.771709025
    0.870386000    0.585441096   33.054552172  272.205296849 -268.948442301
    0.888010100    0.585441096   37.436643209  223.201807919 -221.744161251
    0.905634200    0.585441096   40.903551459  169.966799304 -170.043247206
    0.923258300    0.585441096   43.458563134  120.695926877 -121.638366094
    0.940882400    0.585441096   45.217969615   80.249528561  -81.250896703
    0.958506500    0.585441096   46.354373068   49.980692664  -50.677160692
    0.976130600    0.585441096   47.043170721   29.117946606  -29.486673633
    0.993754700    0.585441096   47.433377580   15.900087560  -15.990411633
    1.011378800    0.585441096   47.640820187    8.079970178   -8.067153144
    1.029002900    0.585441096   47.744083943    3.770248602   -3.770118474
    1.046627000    0.585441096   47.790944141    1.654998839   -1.640409939
    1.064251100    0.585441096   47.811090434    0.663289629   -0.656916732
    1.081875200    0.585441096   47.819108311    0.235626937   -0.238325727
    1.099499300    0.585441096   47.821919322    0.077550114   -0.079612061
    1.117123400    0.585441096   47.822843031    0.022463443   -0.023748764
    1.134747500    0.585441096   47.823109615    0.005859025   -0.006332282
    1.152371600    0.585441096   47.823178907    0.001364546   -0.001495816
    1.169995700    0.585441096   47.823195306    0.000255979   -0.000284919
    1.187619800    0.585441096   47.823198412    0.000039577   -0.000043601
    1.205243900    0.585441096   47.823198948    0.000000353   -0.000000397
    1.222868000    0.585441096   47.823198953   -0.000000000   -0.000000000
    1.240492100    0.585441096   47.823198953   -0.000000000   -0.000000000
    1.258116200    0.585441096   47.823198953   -0.000000000   -0.000000000
    1.275740300    0.585441096   47.823198953   -0.000000000   -0.000000000
    1.293364400    0.585441096   47.823198953   -0.000000000   -0.000000000
    1.310988500    0.585441096   47.823198953   -0.000000000   -0.000000000
    1.328612600    0.585441096   47.823198953   -0.000000000   -0.000000000
    1.346236700    0.585441096   47.823198953   -0.000000000   -0.000000000
    1.363860800    0.585441096   47.823198953   -0.000000000   -0.000000000
    1.381484900    0.585441096   47.823198953   -0.000000000   -0.000000000
    1.399109000    0.585441096   47.823198953   -0.000000000   -0.000000000
    1.416733100    0.585441096   47.823198953   -0.000000000   -0.000000000
    1.434357200    0.585441096   47.823198953   -0.000000000   -0.000000000
    1.451981300    0.585441096   47.823198953   -0.000000000   -0.000000000
    1.469605400    0.585441096   47.823198953   -0.000000000   -0.000000000
    1.487229500    0.585441096   47.823198953   -0.000000000   -0.000000000
    1.504853600    0.585441096   47.823198953   -0.000000000   -0.000000000
    1.522477700    0.585441096   47.823198953   -0.000000000   -0.000000000
    1.540101800    0.585441096   47.823198953   -0.000000000   -0.000000000
    1.557725900    0.585441096   47.823198953   -0.000000000   -0.000000000
    1.575350000    0.585441096   47.823198953   -0.000000000   -0.000000000

    0.077301500    0.603030541   47.822827502   -0.029458675    0.018008858
    0.094925600    0.603030541   47.821462026   -0.128319985    0.080959313
    0.112549700    0.603030541   47.816811153   -0.433714271    0.289969336
    0.130173800    0.603030541   47.802635411   -1.273170184    0.909897954
    0.147797900    0.603030541   47.764447612   -3.286900083    2.531805228
    0.165422000    0.603030541   47.672873456   -7.532408931    6.290150949
    0.183046100    0.603030541   47.476140131  -15.452574334   14.008149721
    0.200670200    0.603030541   47.095487182  -28.600783189   28.061775364
    0.218294300    0.603030541   46.428515848  -48.108352882   50.789209882
    0.235918400    0.603030541   45.357169322  -74.502122671   83.491527477
    0.253542500    0.603030541   43.760223364 -107.711979154  125.437477913
    0.271166600    0.603030541   41.520805104 -147.371021803  173.428944168
    0.288790700    0.603030541   38.530055895 -192.775293775  222.184946417
    0.306414800    0.603030541   34.702761822 -241.728677643  265.221772226
    0.324038900    0.603030541   30.017612412 -288.903232048  295.745787022
    0.341663000    0.603030541   24.582714390 -324.996631926  307.351990044
    0.359287100    0.603030541   18.694286714 -338.414527932  294.943272323
    0.376911200    0.603030541   12.844845258 -319.385959955  256.292022983
    0.394535300    0.603030541    7.644890319 -265.009443093  193.886770666
    0.412159400    0.603030541    3.671401274 -182.165788358  115.961222790
    0.429783500    0.603030541    1.299488186  -86.329023693   35.382137989
    0.447407600    0.603030541    0.591176194    3.488770913  -33.766516481
    0.465031700    0.603030541    1.289553042   71.168443583  -80.629999563
    0.482655800    0.603030541    2.918253573  108.394292273 -100.853287531
    0.500279900    0.603030541    4.934326848  115.916313539  -97.090493986
    0.517904000    0.603030541    6.873080151  101.257590835  -76.937027481
    0.535528100    0.603030541    8.435772558   74.943627386  -49.635182687
    0.553152200    0.603030541    9.507036336   46.966506992  -23.220963537
    0.570776300    0.603030541   10.125774040   24.369114006   -2.952008243
    0.588400400    0.603030541   10.419276354   10.081351696    9.393853482
    0.606024500    0.603030541   10.527831969    2.672195687   15.460564571
    0.623648600    0.603030541   10.534760962   -2.308222317   19.464528242
    0.641272700    0.603030541   10.435286802  -10.311939121   26.400473719
    0.658896800    0.603030541   10.142777536  -24.437915767   39.554067533
    0.676520900    0.603030541    9.550745543  -43.576140835   58.297978848
    0.694145000    0.603030541    8.614124268  -62.308134616   77.168110485
    0.711769100    0.603030541    7.411622798  -72.270271832   87.053538121
    0.729393200    0.603030541    6.175046663  -64.884267231   78.183066768
    0.747017300    0.603030541    5.267948114  -34.162389913   44.165278351
    0.764641400    0.603030541    5.119045239   20.712499328  -14.878865434
    0.782265500    0.603030541    6.114592269   94.206510394  -91.420243575
    0.799889600    0.603030541    8.486470662  174.536685743 -172.341371708
    0.817513700    0.603030541   12.223438804  246.553086925 -242.955043206
    0.835137800    0.603030541   17.051469677  296.332562375 -291.207294903
    0.852761900    0.603030541   22.495229543  315.867579965 -310.686395095
    0.870386000    0.603030541   28.009020011  304.808215341 -301.530382680
    0.888010100    0.603030541   33.104444525  269.928753018 -269.318241901
    0.905634200    0.603030541   37.448778049  221.360642795 -222.782066721
    0.923258300    0.603030541   40.892020324  169.096953599 -171.245605288
    0.940882400    0.603030541   43.439766553  120.796038464 -122.489234487
    0.958506500    0.603030541   45.205121326   80.720255612  -81.574711721
    0.976130600    0.603030541   46.350526855   50.385574106  -50.586566460
    0.993754700    0.603030541   47.044259061   29.389165569  -29.204196697
    1.011378800    0.603030541   47.437178134   15.939963558  -15.692892915
    1.029002900    0.603030541   47.645008837    7.971491337   -7.838226802
    1.046627000    0.603030541   47.745941675    3.734755949   -3.649434261
    1.064251100    0.603030541   47.792142568    1.606613320   -1.574632256
    1.081875200    0.603030541   47.811784995    0.622839600   -0.624353616
    1.099499300    0.603030541   47.819285251    0.224988528   -0.229733007
    1.117123400    0.603030541   47.821978749    0.073223223   -0.077002496
    1.134747500    0.603030541   47.822850298    0.021786258   -0.023456315
    1.152371600    0.603030541   47.823107782    0.005937657   -0.006474223
    1.169995700    0.603030541   47.823178311    0.001396693   -0.001539412
    1.187619800    0.603030541   47.823194842    0.000292215   -0.000317615
    1.205243900    0.603030541   47.823198595    0.000026155   -0.000029166
    1.222868000    0.603030541   47.823198930    0.000001717   -0.000001893
    1.240492100    0.603030541   47.823198953   -0.000000000   -0.000000000
    1.258116200    0.603030541   47.823198953   -0.000000000   -0.000000000
    1.275740300    0.603030541   47.823198953   -0.000000000   -0.000000000
    1.293364400    0.603030541   47.823198953   -0.000000000   -0.000000000
    1.310988500    0.603030541   47.823198953   -0.000000000   -0.000000000
    1.328612600    0.603030541   47.823198953   -0.000000000   -0.000000000
    1.346236700    0.603030541   47.823198953   -0.000000000   -0.000000000
    1.363860800    0.603030541   47.823198953   -0.000000000   -0.000000000
    1.381484900    0.603030541   47.823198953   -0.000000000   -0.000000000
    1.399109000    0.603030541   47.823198953   -0.000000000   -0.000000000
    1.416733100    0.603030541   47.823198953   -0.000000000   -0.000000000
    1.434357200    0.603030541   47.823198953   -0.000000000   -0.000000000
    1.451981300    0.603030541   47.823198953   -0.000000000   -0.000000000
    1.469605400    0.603030541   47.823198953   -0.000000000   -0.000000000
    1.487229500    0.603030541   47.823198953   -0.000000000   -0.000000000
    1.504853600    0.603030541   47.823198953   -0.000000000   -0.000000000
    1.522477700    0.603030541   47.823198953   -0.000000000   -0.000000000
    1.540101800    0.603030541   47.823198953   -0.000000000   -0.000000000
    1.557725900    0.603030541   47.823198953   -0.000000000   -0.000000000
    1.575350000    0.603030541   47.823198953   -0.000000000   -0.000000000

    0.077301500    0.620619986   47.823049848   -0.011851052    0.008166029
    0.094925600    0.620619986   47.822476489   -0.053632868    0.038081474
    0.112549700    0.620619986   47.820478565   -0.186222927    0.139534775
    0.130173800    0.620619986   47.814241454   -0.561827267    0.447009870
    0.147797900    0.620619986   47.797016346   -1.492920305    1.269666571
    0.165422000    0.620619986   47.754546285   -3.532777523    3.225886811
    0.183046100    0.620619986   47.660050725   -7.538311320    7.376159961
    0.200670200    0.620619986   47.468907007  -14.662444852   15.254134895
    0.218294300    0.620619986   47.115605846  -26.180892271   28.689781646
    0.235918400    0.620619986   46.509787736  -43.540874303   49.408851204
    0.253542500    0.620619986   45.535336825  -68.268704231   78.496947518
    0.271166600    0.620619986   44.049289492 -101.861027739  115.914820423
    0.288790700    0.620619986   41.884909024 -145.316835270  160.171122886
    0.306414800    0.620619986   38.871337728 -197.869978957  208.034774504
    0.324038900    0.620619986   34.878831845 -255.355041513  254.275554025
    0.341663000    0.620619986   29.890369886 -309.102660077  291.606307008
    0.359287100    0.620619986   24.076415205 -346.782838884  311.422879204
    0.376911200    0.620619986   17.836422018 -355.532366079  305.808053299
    0.394535300    0.620619986   11.764813193 -326.879386456  270.530154383
    0.412159400    0.620619986    6.533764966 -261.035297931  207.839232338
    0.429783500    0.620619986    2.721403379 -168.380283249  127.280740508
    0.447407600    0.620619986    0.649626754  -66.885771360   43.558319336
    0.465031700    0.620619986    0.296811150   23.592228912  -27.993052358
    0.482655800    0.620619986    1.324176001   87.835986849  -76.255651358
    0.500279900    0.620619986    3.198650682  119.457640465  -97.217356461
    0.517904000    0.620619986    5.357196842  121.165350096  -93.979339393
    0.535528100    0.620619986    7.345707617  101.879263023  -74.435902378
    0.553152200    0.620619986    8.890745152   72.668430780  -48.113151241
    0.570776300    0.620619986    9.908598372   43.411048298  -23.470647982
    0.588400400    0.620619986   10.462595276   20.708136572   -5.970049347
    0.606024500    0.620619986   10.695423625    6.821238332    2.875454078
    0.623648600    0.620619986   10.750718787   -0.025779578    5.417858123
    0.641272700    0.620619986   10.714203285   -4.667909747    6.573118314
    0.658896800    0.620619986   10.577508711  -12.180131478   11.586713883
    0.676520900    0.620619986   10.257372127  -25.576202339   23.497067164
    0.694145000    0.620619986    9.650666586  -44.171558244   41.181810520
    0.711769100    0.620619986    8.703825487  -63.060568116   59.001869824
    0.729393200    0.620619986    7.480753932  -73.946216005   68.132288924
    0.747017300    0.620619986    6.205341789  -67.434128992   59.613393845
    0.764641400    0.620619986    5.253935774  -36.449866130   27.728312251
    0.782265500    0.620619986    5.079948926   20.406726514  -27.389478210
    0.799889600    0.620619986    6.092526192   96.402419966  -99.046282894
    0.817513700    0.620619986    8.517056886  177.986226606 -175.616757458
    0.835137800    0.620619986   12.309621144  248.972471447 -243.607196875
    0.852761900    0.620619986   17.158245331  296.263249915 -291.262138825
    0.870386000    0.620619986   22.578717982  313.390318248 -311.516911356
    0.888010100    0.620619986   28.040252243  301.693758218 -303.353668939
    0.905634200    0.620619986   33.087945706  267.858009753 -271.488958434
    0.923258300    0.620619986   37.410746692  220.942465674 -224.466175567
    0.940882400    0.620619986   40.858035736  169.934544919 -171.967369006
    0.958506500    0.620619986   43.424332835  121.892531541 -122.314675626
    0.976130600    0.620619986   45.207098771   81.449632079  -80.885774950
    0.993754700    0.620619986   46.360473940   50.695879065  -49.775522278
    1.011378800    0.620619986   47.056040308   29.311180429  -28.535234264
    1.029002900    0.620619986   47.446967212   15.671735482  -15.247404438
    1.046627000    0.620619986   47.649740106    7.833465513   -7.609152408
    1.064251100    0.620619986   47.748580780    3.614999933   -3.538772196
    1.081875200    0.620619986   47.793477511    1.524288890   -1.528103136
    1.099499300    0.620619986   47.812086165    0.601798821   -0.615875219
    1.117123400    0.620619986   47.819361688    0.217666478   -0.229092533
    1.134747500    0.620619986   47.821971965    0.072698215   -0.078324633
    1.152371600    0.620619986   47.822835623    0.022511576   -0.024555438
    1.169995700    0.620619986   47.823102600    0.006227662   -0.006862927
    1.187619800    0.620619986   47.823175683    0.001582657   -0.001726220
    1.205243900    0.620619986   47.823195315    0.000253856   -0.000286621
    1.222868000    0.620619986   47.823198403    0.000039957   -0.000044533
    1.240492100    0.620619986   47.823198939    0.000001050   -0.000001148
    1.258116200    0.620619986   47.823198953   -0.000000000   -0.000000000
    1.275740300    0.620619986   47.823198953   -0.000000000   -0.000000000
    1.293364400    0.620619986   47.823198953   -0.000000000   -0.000000000
    1.310988500    0.620619986   47.823198953   -0.000000000   -0.000000000
    1.328612600    0.620619986   47.823198953   -0.000000000   -0.000000000
    1.346236700    0.620619986   47.823198953   -0.000000000   -0.000000000
    1.363860800    0.620619986   47.823198953   -0.000000000   -0.000000000
    1.381484900    0.620619986   47.823198953   -0.000000000   -0.000000000
    1.399109000    0.620619986   47.823198953   -0.000000000   -0.000000000
    1.416733100    0.620619986   47.823198953   -0.000000000   -0.000000000
    1.434357200    0.620619986   47.823198953   -0.000000000   -0.000000000
    1.451981300    0.620619986   47.823198953   -0.000000000   -0.000000000
    1.469605400    0.620619986   47.823198953   -0.000000000   -0.000000000
    1.487229500    0.620619986   47.823198953   -0.000000000   -0.000000000
    1.504853600    0.620619986   47.823198953   -0.000000000   -0.000000000
    1.522477700    0.620619986   47.823198953   -0.000000000   -0.000000000
    1.540101800    0.620619986   47.823198953   -0.000000000   -0.000000000
    1.557725900    0.620619986   47.823198953   -0.000000000   -0.000000000
    1.575350000    0.620619986   47.823198953   -0.000000000   -0.000000000

    0.077301500    0.638209431   47.823145717   -0.004241108    0.003250960
    0.094925600    0.638209431   47.822930557   -0.020026466    0.015785857
    0.112549700    0.638209431   47.822159487   -0.071789051    0.059430175
    0.130173800    0.638209431   47.819679477   -0.223971220    0.195313833
    0.147797900    0.638209431   47.812615889   -0.616648322    0.569076860
    0.165422000    0.638209431   47.794609074   -1.516423016    1.485842854
    0.183046100    0.638209431   47.752837528   -3.389472103    3.507948364
    0.200670200    0.638209431   47.663820228   -6.982530751    7.539222052
    0.218294300    0.638209431   47.489185238  -13.314121522   14.840186960
    0.235918400    0.638209431   47.168009439  -23.861272482   26.972088681
    0.253542500    0.638209431   46.609870274  -40.552797557   45.621949785
    0.271166600    0.638209431   45.686862724  -65.689754823   72.319106453
    0.288790700    0.638209431   44.229516140 -101.519247727  108.015108440
    0.306414800    0.638209431   42.036900536 -149.134926463  152.389873645
    0.324038900    0.638209431   38.910801944 -206.858934919  202.951950859
    0.341663000    0.638209431   34.718882262 -268.709071728  254.181761894
    0.359287100    0.638209431   29.475288720 -324.083271527  297.414648695
    0.376911200    0.638209431   23.412521767 -359.354360138  322.150863607
    0.394535300    0.638209431   17.001334253 -361.828622850  318.983280615
    0.412159400    0.638209431   10.892762147 -324.577465900  283.341318899
    0.429783500    0.638209431    5.778757237 -250.296603403  218.279393878
    0.447407600    0.638209431    2.212147441 -151.862516329  134.677095260
    0.465031700    0.638209431    0.451555936  -48.835138609   48.311213634
    0.482655800    0.638209431    0.399241542   39.044571865  -25.068183194
    0.500279900    0.638209431    1.655775981   98.149918347  -74.419427033
    0.517904000    0.638209431    3.661347198  124.102258616  -96.027163143
    0.535528100    0.638209431    5.858069563  121.037700353  -93.321120788
    0.553152200    0.638209431    7.811770610   98.329446836  -74.551681725
    0.570776300    0.638209431    9.273915469   67.018645988  -49.624846808
    0.588400400    0.638209431   10.182821884   36.888811256  -27.098752852
    0.606024500    0.638209431   10.622403043   14.346777329  -12.128954534
    0.623648600    0.638209431   10.750473560    1.478318702   -5.601557590
    0.641272700    0.638209431   10.723607869   -4.117188108   -4.650811877
    0.658896800    0.638209431   10.627397842   -7.395633752   -4.189246510
    0.676520900    0.638209431   10.452748919  -13.721016250    0.839067092
    0.694145000    0.638209431   10.112055637  -26.440416775   13.106711613
    0.711769100    0.638209431    9.491122032  -45.089829612   31.361609674
    0.729393200    0.638209431    8.524857811  -64.329246534   50.022414853
    0.747017300    0.638209431    7.279405051  -74.976183027   60.575730881
    0.764641400    0.638209431    5.998268216  -66.885171468   54.157581859
    0.782265500    0.638209431    5.079903618  -33.094375269   24.772332781
    0.799889600    0.638209431    4.986909845   25.968814776  -28.115698555
    0.817513700    0.638209431    6.101038193  101.886198303  -98.637297239
    0.835137800    0.638209431    8.601479719  180.698255166 -175.478394433
    0.852761900    0.638209431   12.407530055  247.933306636 -244.728621725
    0.870386000    0.638209431   17.212488412  292.638891498 -293.731865008
    0.888010100    0.638209431   22.566080892  309.861902966 -314.490854166
    0.905634200    0.638209431   27.981594823  300.216299194 -305.699638043
    0.923258300    0.638209431   33.024439876  268.652113911 -272.428012719
    0.940882400    0.638209431   37.373464050  222.971414295 -223.911905898
    0.958506500    0.638209431   40.856800431  171.771720627 -170.405330039
    0.976130600    0.638209431   43.448580528  122.828740039 -120.422528323
    0.993754700    0.638209431   45.239218573   81.567000471  -79.176360790
    1.011378800    0.638209431   46.389355280   50.268789040  -48.525477564
    1.029002900    0.638209431   47.076811222   28.707756392  -27.764798970
    1.046627000    0.638209431   47.457411103   15.312899610  -14.856469629
    1.064251100    0.638209431   47.655101585    7.575927937   -7.433109110
    1.081875200    0.638209431   47.751034602    3.460089257   -3.473563788
    1.099499300    0.638209431   47.794009740    1.484069684   -1.519334536
    1.117123400    0.638209431   47.812194881    0.589256972   -0.617619745
    1.134747500    0.638209431   47.819336350    0.217208990   -0.232154940
    1.152371600    0.638209431   47.821938459    0.074494727   -0.080377468
    1.169995700    0.638209431   47.822825135    0.023169783   -0.025178123
    1.187619800    0.638209431   47.823097074    0.006669155   -0.007172154
    1.205243900    0.638209431   47.823178184    0.001405937   -0.001556380
    1.222868000    0.638209431   47.823194836    0.000293508   -0.000318251
    1.240492100    0.638209431   47.823198606    0.000025700   -0.000027947
    1.258116200    0.638209431   47.823198936    0.000001248   -0.000001356
    1.275740300    0.638209431   47.823198953   -0.000000000   -0.000000000
    1.293364400    0.638209431   47.823198953   -0.000000000   -0.000000000
    1.310988500    0.638209431   47.823198953   -0.000000000   -0.000000000
    1.328612600    0.638209431   47.823198953   -0.000000000   -0.000000000
    1.346236700    0.638209431   47.823198953   -0.000000000   -0.000000000
    1.363860800    0.638209431   47.823198953   -0.000000000   -0.000000000
    1.381484900    0.638209431   47.823198953   -0.000000000   -0.000000000
    1.399109000    0.638209431   47.823198953   -0.000000000   -0.000000000
    1.416733100    0.638209431   47.823198953   -0.000000000   -0.000000000
    1.434357200    0.638209431   47.823198953   -0.000000000   -0.000000000
    1.451981300    0.638209431   47.823198953   -0.000000000   -0.000000000
    1.469605400    0.638209431   47.823198953   -0.000000000   -0.000000000
    1.487229500    0.638209431   47.823198953   -0.000000000   -0.000000000
    1.504853600    0.638209431   47.823198953   -0.000000000   -0.000000000
    1.522477700    0.638209431   47.823198953   -0.000000000   -0.000000000
    1.540101800    0.638209431   47.823198953   -0.000000000   -0.000000000
    1.557725900    0.638209431   47.823198953   -0.000000000   -0.000000000
    1.575350000    0.638209431   47.823198953   -0.000000000   -0.000000000

    0.077301500    0.655798875   47.823182456   -0.001318282    0.001107375
    0.094925600    0.655798875   47.823111349   -0.006577512    0.005670211
    0.112549700    0.655798875   47.822847142   -0.024556080    0.022112462
    0.130173800    0.655798875   47.821963455   -0.079996364    0.075176919
    0.147797900    0.655798875   47.819343977   -0.230451964    0.226552531
    0.165422000    0.655798875   47.812384739   -0.594098192    0.612614937
    0.183046100    0.655798875   47.795404437   -1.403475523    1.505946920
    0.200670200    0.655798875   47.756920060   -3.090388767    3.395020185
    0.218294300    0.655798875   47.676286732   -6.329412293    7.056262894
    0.235918400    0.655798875   47.516551747  -12.260150951   13.645653159
    0.253542500    0.655798875   47.216495906  -22.568560654   24.733585774
    0.271166600    0.655798875   46.679807430  -39.552852714   42.251557390
    0.288790700    0.655798875   45.765153586  -65.925954863   68.260678640
    0.306414800    0.655798875   44.284471723 -104.094969712  104.352250730
    0.324038900    0.655798875   42.019794114 -154.804508147  150.654864939
    0.341663000    0.655798875   38.766930972 -215.467854548  204.565583995
    0.359287100    0.655798875   34.406125817 -278.917311902  259.793659812
    0.376911200    0.655798875   28.986618477 -333.381682112  306.475838281
    0.394535300    0.655798875   22.789616868 -364.792420776  333.022464404
    0.412159400    0.655798875   16.335488801 -360.964565903  329.573783794
    0.429783500    0.655798875   10.304828626 -316.646579688  291.875678918
    0.447407600    0.655798875    5.383509863 -236.817993867  223.840487357
    0.465031700    0.655798875    2.078904755 -136.265598254  137.307783439
    0.482655800    0.655798875    0.583181010  -34.948579406   48.749288803
    0.500279900    0.655798875    0.740069571   48.615844123  -25.756579221
    0.517904000    0.655798875    2.119976724  102.593772734  -75.257764586
    0.535528100    0.655798875    4.161845426  123.890025176  -96.446642439
    0.553152200    0.655798875    6.319732429  117.030537373  -93.324321499
    0.570776300    0.655798875    8.176696561   91.545419590  -74.654972645
    0.588400400    0.655798875    9.504195007   58.766963401  -50.493289415
    0.606024500    0.655798875   10.265971607   28.663744632  -29.160404319
    0.623648600    0.655798875   10.570929397    7.539603271  -15.318769690
    0.641272700    0.655798875   10.597507605   -3.320315534   -9.486797462
    0.658896800    0.655798875   10.505313708   -6.787858266   -8.601078231
    0.676520900    0.655798875   10.377423956   -8.343401820   -7.579059803
    0.694145000    0.655798875   10.195902163  -13.624613977   -1.503241951
    0.711769100    0.655798875    9.860177310  -26.162192523   12.213475206
    0.729393200    0.655798875    9.243121493  -44.890693018   32.107684865
    0.747017300    0.655798875    8.282537120  -63.681920820   52.376583613
    0.764641400    0.655798875    7.061234338  -72.764539963   64.108592642
    0.782265500    0.655798875    5.838722708  -62.347970096   58.061734772
    0.799889600    0.655798875    5.014225517  -27.349438997   27.980933133
    0.817513700    0.655798875    5.015966567   30.513564396  -26.634096507
    0.835137800    0.655798875    6.182038054  102.947883825  -99.347081015
    0.852761900    0.655798875    8.666872482  178.138397763 -177.958602397
    0.870386000    0.655798875   12.410166730  243.787796961 -247.812920072
    0.888010100    0.655798875   17.150452692  289.857547807 -295.959367507
    0.905634200    0.655798875   22.479942267  310.023206020 -314.875848985
    0.923258300    0.655798875   27.921655010  302.764679736 -304.068252751
    0.940882400    0.655798875   33.017631426  271.896064932 -269.362494157
    0.958506500    0.655798875   37.417235510  225.232699497 -220.310107063
    0.976130600    0.655798875   40.927155709  172.476151359 -167.072941192
    0.993754700    0.655798875   43.519108674  122.335462559 -117.809264691
    1.011378800    0.655798875   45.294875732   80.469885868  -77.427868785
    1.029002900    0.655798875   46.426004770   49.122209213  -47.527783254
    1.046627000    0.655798875   47.095068908   28.002023719  -27.293749867
    1.064251100    0.655798875   47.466044174   14.858667527  -14.677784986
    1.081875200    0.655798875   47.658564277    7.331141074   -7.393667205
    1.099499300    0.655798875   47.751529612    3.402301440   -3.491064932
    1.117123400    0.655798875   47.793946101    1.471365649   -1.538651222
    1.134747500    0.655798875   47.812030870    0.593082763   -0.630351553
    1.152371600    0.655798875   47.819220656    0.222915911   -0.239035214
    1.169995700    0.655798875   47.821896102    0.076817720   -0.083004405
    1.187619800    0.655798875   47.822803775    0.024633803   -0.026459860
    1.205243900    0.655798875   47.823101433    0.006300524   -0.006976859
    1.222868000    0.655798875   47.823175407    0.001606273   -0.001751245
    1.240492100    0.655798875   47.823195080    0.000274794   -0.000304895
    1.258116200    0.655798875   47.823198434    0.000038499   -0.000042292
    1.275740300    0.655798875   47.823198941    0.000000856   -0.000000934
    1.293364400    0.655798875   47.823198953   -0.000000000   -0.000000000
    1.310988500    0.655798875   47.823198953   -0.000000000   -0.000000000
    1.328612600    0.655798875   47.823198953   -0.000000000   -0.000000000
    1.346236700    0.655798875   47.823198953   -0.000000000   -0.000000000
    1.363860800    0.655798875   47.823198953   -0.000000000   -0.000000000
    1.381484900    0.655798875   47.823198953   -0.000000000   -0.000000000
    1.399109000    0.655798875   47.823198953   -0.000000000   -0.000000000
    1.416733100    0.655798875   47.823198953   -0.000000000   -0.000000000
    1.434357200    0.655798875   47.823198953   -0.000000000   -0.000000000
    1.451981300    0.655798875   47.823198953   -0.000000000   -0.000000000
    1.469605400    0.655798875   47.823198953   -0.000000000   -0.000000000
    1.487229500    0.655798875   47.823198953   -0.000000000   -0.000000000
    1.504853600    0.655798875   47.823198953   -0.000000000   -0.000000000
    1.522477700    0.655798875   47.823198953   -0.000000000   -0.000000000
    1.540101800    0.655798875   47.823198953   -0.000000000   -0.000000000
    1.557725900    0.655798875   47.823198953   -0.000000000   -0.000000000
    1.575350000    0.655798875   47.823198953   -0.000000000   -0.000000000

    0.077301500    0.673388320   47.823195327   -0.000292793    0.000260487
    0.094925600    0.673388320   47.823176822   -0.001687879    0.001537144
    0.112549700    0.673388320   47.823103143   -0.006834815    0.006456457
    0.130173800    0.673388320   47.822838674   -0.024051357    0.023440125
    0.147797900    0.673388320   47.822000699   -0.074582061    0.075078905
    0.165422000    0.673388320   47.819629691   -0.206177620    0.215260608
    0.183046100    0.673388320   47.813417633   -0.525205953    0.563423537
    0.200670200    0.673388320   47.798159241   -1.257987837    1.361365671
    0.218294300    0.673388320   47.763620805   -2.796214248    3.041493542
    0.235918400    0.673388320   47.689348585   -5.888145039    6.349283490
    0.253542500    0.673388320   47.538186762  -11.753104656   12.457803928
    0.271166600    0.673388320   47.246044895  -22.250501234   23.061958983
    0.288790700    0.673388320   46.710007659  -39.899348815   40.364240211
    0.306414800    0.673388320   45.778616941  -67.574643218   66.764681607
    0.324038900    0.673388320   44.253201699 -107.595571521  104.131923094
    0.341663000    0.673388320   41.909047823 -160.306714650  152.593572520
    0.359287100    0.673388320   38.544792474 -222.425136051  209.175399003
    0.376911200    0.673388320   34.059193405 -285.829198382  266.874087474
    0.394535300    0.673388320   28.533726442 -338.080739449  315.035335377
    0.412159400    0.673388320   22.290388990 -365.035353490  341.528056502
    0.429783500    0.673388320   15.881086546 -355.564836175  336.419763903
    0.447407600    0.673388320    9.991980317 -306.279267742  295.937087500
    0.465031700    0.673388320    5.279830887 -223.964359991  224.890966357
    0.482655800    0.673388320    2.200412185 -124.042690045  136.102679205
    0.500279900    0.673388320    0.896574032  -25.685626837   46.744363861
    0.517904000    0.673388320    1.181762815   53.842636281  -27.042235844
    0.535528100    0.673388320    2.616710739  103.601170262  -74.860232535
    0.553152200    0.673388320    4.639652832  120.807740352  -94.267777039
    0.570776300    0.673388320    6.710958410  110.441639832  -89.991267319
    0.588400400    0.673388320    8.430240408   82.792023507  -71.031793657
    0.606024500    0.673388320    9.598054436   49.716855181  -47.251734770
    0.623648600    0.673388320   10.211097944   21.120223168  -26.544526080
    0.641272700    0.673388320   10.404827305    2.416191292  -13.249955983
    0.658896800    0.673388320   10.364904621   -5.771980665   -7.604080934
    0.676520900    0.673388320   10.250057835   -6.953704989   -6.361541620
    0.694145000    0.673388320   10.133954659   -6.912009012   -4.379261697
    0.711769100    0.673388320    9.984314824  -11.686265889    3.180903017
    0.729393200    0.673388320    9.681908340  -24.343563198   18.481855608
    0.747017300    0.673388320    9.094960262  -43.195175408   39.461304653
    0.764641400    0.673388320    8.168367292  -61.443736947   59.674554954
    0.782265500    0.673388320    6.995089554  -69.449054752   69.955805107
    0.799889600    0.673388320    5.835265618  -58.869293847   61.306610392
    0.817513700    0.673388320    5.061312519  -25.400476662   28.254993910
    0.835137800    0.673388320    5.073166349   29.596303237  -28.595854214
    0.852761900    0.673388320    6.200470938   99.803607173 -101.924648936
    0.870386000    0.673388320    8.626667351  175.037118657 -179.355477632
    0.888010100    0.673388320   12.334437359  243.118097026 -246.793244064
    0.905634200    0.673388320   17.090394121  292.270114642 -292.403656415
    0.923258300    0.673388320   22.480545578  314.119264826 -309.593705641
    0.940882400    0.673388320   27.993605630  306.523543671 -298.290208883
    0.958506500    0.673388320   33.140819076  273.767322845 -264.120022632
    0.976130600    0.673388320   37.554766127  225.025904653 -216.198633413
    0.993754700    0.673388320   41.047080912  170.903996790 -164.230142157
    1.011378800    0.673388320   43.605977460  120.284560023 -116.118951833
    1.029002900    0.673388320   45.347999590   78.632295199  -76.615069870
    1.046627000    0.673388320   46.450951434   47.998188497  -47.266192511
    1.064251100    0.673388320   47.105171200   27.339435589  -27.312160144
    1.081875200    0.673388320   47.468757002   14.546402096  -14.798994431
    1.099499300    0.673388320   47.657712300    7.284933466   -7.522177790
    1.117123400    0.673388320   47.750463578    3.413845036   -3.579156723
    1.134747500    0.673388320   47.793179636    1.495997985   -1.589774735
    1.152371600    0.673388320   47.811598755    0.612497458   -0.656619754
    1.169995700    0.673388320   47.819041030    0.231850689   -0.250573745
    1.187619800    0.673388320   47.821810774    0.081972366   -0.088369499
    1.205243900    0.673388320   47.822801625    0.024415343   -0.027070426
    1.222868000    0.673388320   47.823088695    0.007170676   -0.007846490
    1.240492100    0.673388320   47.823174881    0.001633046   -0.001814924
    1.258116200    0.673388320   47.823194251    0.000334931   -0.000367402
    1.275740300    0.673388320   47.823198433    0.000038430   -0.000042299
    1.293364400    0.673388320   47.823198941    0.000000916   -0.000000997
    1.310988500    0.673388320   47.823198953   -0.000000000   -0.000000000
    1.328612600    0.673388320   47.823198953   -0.000000000   -0.000000000
    1.346236700    0.673388320   47.823198953   -0.000000000   -0.000000000
    1.363860800    0.673388320   47.823198953   -0.000000000   -0.000000000
    1.381484900    0.673388320   47.823198953   -0.000000000   -0.000000000
    1.399109000    0.673388320   47.823198953   -0.000000000   -0.000000000
    1.416733100    0.673388320   47.823198953   -0.000000000   -0.000000000
    1.434357200    0.673388320   47.823198953   -0.000000000   -0.000000000
    1.451981300    0.673388320   47.823198953   -0.000000000   -0.000000000
    1.469605400    0.673388320   47.823198953   -0.000000000   -0.000000000
    1.487229500    0.673388320   47.823198953   -0.000000000   -0.000000000
    1.504853600    0.673388320   47.823198953   -0.000000000   -0.000000000
    1.522477700    0.673388320   47.823198953   -0.000000000   -0.000000000
    1.540101800    0.673388320   47.823198953   -0.000000000   -0.000000000
    1.557725900    0.673388320   47.823198953   -0.000000000   -0.000000000
    1.575350000    0.673388320   47.823198953   -0.000000000   -0.000000000

    0.077301500    0.690977765   47.823198624   -0.000027050    0.000025036
    0.094925600    0.690977765   47.823195402   -0.000279580    0.000260387
    0.112549700    0.690977765   47.823180227   -0.001392843    0.001326686
    0.130173800    0.690977765   47.823117369   -0.005745139    0.005553315
    0.147797900    0.690977765   47.822893254   -0.020274336    0.019977245
    0.165422000    0.690977765   47.822193326   -0.062386098    0.063273508
    0.183046100    0.690977765   47.820162608   -0.176437609    0.182640237
    0.200670200    0.690977765   47.814620874   -0.470153266    0.487605198
    0.218294300    0.690977765   47.800897808   -1.146857642    1.196382133
    0.235918400    0.690977765   47.768599683   -2.641772776    2.737108005
    0.253542500    0.690977765   47.697228173   -5.726154861    5.864475411
    0.271166600    0.690977765   47.548265004  -11.702344702   11.807752303
    0.288790700    0.690977765   47.254486136  -22.545161708   22.391465331
    0.306414800    0.690977765   46.707392306  -40.912521124   39.995458818
    0.324038900    0.690977765   45.748993076  -69.691439746   67.197185949
    0.341663000    0.690977765   44.174519691 -111.064833414  105.923416575
    0.359287100    0.690977765   41.757865932 -164.981540518  156.172188809
    0.376911200    0.690977765   38.306565667 -227.451433726  214.572074194
    0.394535300    0.690977765   33.739683220 -289.709395588  273.555106378
    0.412159400    0.690977765   28.169608846 -338.986246057  321.908852315
    0.429783500    0.690977765   21.946353477 -361.721613940  347.212400315
    0.447407600    0.690977765   15.633548430 -348.075450377  339.782744245
    0.465031700    0.690977765    9.903536986 -296.047046201  296.686540185
    0.482655800    0.690977765    5.380263265 -213.094175269  223.856399610
    0.500279900    0.690977765    2.484311603 -114.371843658  134.974653417
    0.517904000    0.690977765    1.329653437  -18.610143851   47.280015238
    0.535528100    0.690977765    1.708688371   57.227355323  -23.830167207
    0.553152200    0.690977765    3.163859706  102.439452871  -69.081794366
    0.570776300    0.690977765    5.125483829  115.125184980  -86.913122754
    0.588400400    0.690977765    7.066038073  101.606044682  -82.307848580
    0.606024500    0.690977765    8.618024572   73.052899320  -64.011384200
    0.623648600    0.690977765    9.622919877   41.296466936  -41.383222810
    0.641272700    0.690977765   10.110267187   15.303748435  -21.897478017
    0.658896800    0.690977765   10.228732941   -0.283166609   -9.486136093
    0.676520900    0.690977765   10.167392814   -5.547089100   -4.091508436
    0.694145000    0.690977765   10.077410205   -4.445816946   -2.345215803
    0.711769100    0.690977765   10.016070057   -3.538467903    0.724621087
    0.729393200    0.690977765    9.923608693   -8.705340045    9.386896678
    0.747017300    0.690977765    9.663935348  -22.496257681   25.051628944
    0.764641400    0.690977765    9.101073778  -42.233107956   45.057889514
    0.782265500    0.690977765    8.187982716  -60.693997362   62.995992146
    0.799889600    0.690977765    7.026524278  -69.015707023   70.370876485
    0.817513700    0.690977765    5.868010886  -59.252098754   59.376181433
    0.835137800    0.690977765    5.077042390  -26.936388341   25.678133580
    0.852761900    0.690977765    5.057263068   27.829915417  -29.683336332
    0.870386000    0.690977765    6.163752399   99.462109088  -99.975523775
    0.888010100    0.690977765    8.606131066  177.244887938 -174.124262663
    0.905634200    0.690977765   12.372618967  247.406360051 -239.401032917
    0.923258300    0.690977765   17.209447253  296.757502685 -284.586972709
    0.940882400    0.690977765   22.666330485  317.067557149 -302.860221610
    0.958506500    0.690977765   28.210010684  306.969021487 -293.350538292
    0.976130600    0.690977765   33.345101633  272.063659940 -260.994948182
    0.993754700    0.690977765   37.716865049  222.164419127 -214.519351207
    1.011378800    0.690977765   41.156306039  167.898048297 -163.579260789
    1.029002900    0.690977765   43.667514765  117.840538043 -116.122645967
    1.046627000    0.690977765   45.373349794   77.182627360  -76.944263973
    1.064251100    0.690977765   46.457872248   47.220171233  -47.700588052
    1.081875200    0.690977765   47.103921355   27.043804651  -27.714900909
    1.099499300    0.690977765   47.464614693   14.571067951  -15.100954965
    1.117123400    0.690977765   47.654566550    7.359007710   -7.710562816
    1.134747500    0.690977765   47.748548940    3.481353198   -3.684236706
    1.152371600    0.690977765   47.792181694    1.540057291   -1.642313790
    1.169995700    0.690977765   47.811171383    0.633167044   -0.680520129
    1.187619800    0.690977765   47.818836866    0.243587418   -0.261924241
    1.205243900    0.690977765   47.821796728    0.081770226   -0.090235528
    1.222868000    0.690977765   47.822765642    0.026747447   -0.029270213
    1.240492100    0.690977765   47.823086114    0.007268116   -0.008091722
    1.258116200    0.690977765   47.823171757    0.001840152   -0.002031219
    1.275740300    0.690977765   47.823193885    0.000356965   -0.000396386
    1.293364400    0.690977765   47.823198254    0.000051367   -0.000056474
    1.310988500    0.690977765   47.823198932    0.000001534   -0.000001688
    1.328612600    0.690977765   47.823198953   -0.000000000   -0.000000000
    1.346236700    0.690977765   47.823198953   -0.000000000   -0.000000000
    1.363860800    0.690977765   47.823198953   -0.000000000   -0.000000000
    1.381484900    0.690977765   47.823198953   -0.000000000   -0.000000000
    1.399109000    0.690977765   47.823198953   -0.000000000   -0.000000000
    1.416733100    0.690977765   47.823198953   -0.000000000   -0.000000000
    1.434357200    0.690977765   47.823198953   -0.000000000   -0.000000000
    1.451981300    0.690977765   47.823198953   -0.000000000   -0.000000000
    1.469605400    0.690977765   47.823198953   -0.000000000   -0.000000000
    1.487229500    0.690977765   47.823198953   -0.000000000   -0.000000000
    1.504853600    0.690977765   47.823198953   -0.000000000   -0.000000000
    1.522477700    0.690977765   47.823198953   -0.000000000   -0.000000000
    1.540101800    0.690977765   47.823198953   -0.000000000   -0.000000000
    1.557725900    0.690977765   47.823198953   -0.000000000   -0.000000000
    1.575350000    0.690977765   47.823198953   -0.000000000   -0.000000000

    0.077301500    0.708567209   47.823198953   -0.000000000   -0.000000000
    0.094925600    0.708567209   47.823198686   -0.000021820    0.000020251
    0.112549700    0.708567209   47.823196348   -0.000204222    0.000191130
    0.130173800    0.708567209   47.823183812   -0.001135835    0.001064198
    0.147797900    0.708567209   47.823130848   -0.004843227    0.004595898
    0.165422000    0.708567209   47.822944097   -0.017020219    0.016616374
    0.183046100    0.708567209   47.822333360   -0.054359173    0.054123887
    0.200670200    0.708567209   47.820457991   -0.163082772    0.162444780
    0.218294300    0.708567209   47.815365474   -0.437870577    0.440971478
    0.235918400    0.708567209   47.802206705   -1.106475780    1.110227951
    0.253542500    0.708567209   47.770645048   -2.605821660    2.599344265
    0.271166600    0.708567209   47.699542998   -5.749478986    5.685687742
    0.288790700    0.708567209   47.548942611  -11.898599355   11.658044969
    0.306414800    0.708567209   47.248461613  -23.136277891   22.438141793
    0.324038900    0.708567209   46.685669786  -42.154900564   40.525881451
    0.341663000    0.708567209   45.697701750  -71.828484924   68.582145352
    0.359287100    0.708567209   44.077267495 -114.116398911  108.534078818
    0.376911200    0.708567209   41.601877314 -168.496596292  160.174630495
    0.394535300    0.708567209   38.091007816 -230.472365997  219.749297204
    0.412159400    0.708567209   33.485283927 -290.882358148  279.198568211
    0.429783500    0.708567209   27.919402622 -337.178272240  326.970075866
    0.447407600    0.708567209   21.758392131 -356.478340528  350.774301101
    0.465031700    0.708567209   15.565944868 -339.801363006  341.645379587
    0.482655800    0.708567209   10.000872047 -285.783725298  297.676375611
    0.500279900    0.708567209    5.666518680 -202.197174488  225.553965853
    0.517904000    0.708567209    2.954782141 -104.689208401  138.899965660
    0.535528100    0.708567209    1.944182913  -12.345939823   54.078331866
    0.553152200    0.708567209    2.388015336   58.087213304  -14.719150301
    0.570776300    0.708567209    3.805100352   97.337331742  -59.089243567
    0.588400400    0.708567209    5.633910195  105.531725884  -77.641522788
    0.606024500    0.708567209    7.385563547   90.283343458  -74.946547079
    0.623648600    0.708567209    8.743884305   62.802499215  -59.053388737
    0.641272700    0.708567209    9.592338682   33.923303893  -38.687010506
    0.658896800    0.708567209    9.982100204   11.688052501  -20.777837929
    0.676520900    0.708567209   10.070519448   -0.120880313   -8.984017752
    0.694145000    0.708567209   10.040299780   -2.321646481   -3.281974062
    0.711769100    0.708567209   10.021354280   -0.044598594   -0.715674781
    0.729393200    0.708567209   10.032537557    0.034454720    3.017598625
    0.747017300    0.708567209    9.984254603   -7.371188330   11.503197248
    0.764641400    0.708567209    9.727882624  -23.319404125   25.841578896
    0.782265500    0.708567209    9.139201512  -44.039748333   43.762437165
    0.799889600    0.708567209    8.194190288  -62.460588028   59.752657887
    0.817513700    0.708567209    7.007366497  -70.046563122   66.501497802
    0.835137800    0.708567209    5.839256274  -59.274864788   56.947749950
    0.852761900    0.708567209    5.060191074  -25.443793016   26.547111272
    0.870386000    0.708567209    5.082945565   31.160136072  -24.874669944
    0.888010100    0.708567209    6.262192500  104.188908797  -92.224000981
    0.905634200    0.708567209    8.790299251  182.029777027 -165.584318991
    0.923258300    0.708567209   12.629332003  250.547270588 -232.245441111
    0.940882400    0.708567209   17.499562128  297.472015928 -280.062167357
    0.958506500    0.708567209   22.947051814  315.330735526 -300.969518464
    0.976130600    0.708567209   28.444814497  303.656429878 -293.357250991
    0.993754700    0.708567209   33.515076023  268.198757838 -262.014656656
    1.011378800    0.708567209   37.820613365  218.611890669 -215.938846610
    1.029002900    0.708567209   41.205386604  165.218327400 -165.075533951
    1.046627000    0.708567209   43.678209305  116.339370685 -117.504772526
    1.064251100    0.708567209   45.366162329   76.493058469  -78.135326506
    1.081875200    0.708567209   46.444757673   47.099603523  -48.653505323
    1.099499300    0.708567209   47.091027627   27.255439079  -28.405195631
    1.117123400    0.708567209   47.455739031   14.794618567  -15.555483511
    1.134747500    0.708567209   47.649176092    7.532720610   -7.989925031
    1.152371600    0.708567209   47.745606659    3.591673728   -3.842463794
    1.169995700    0.708567209   47.790726833    1.599217920   -1.727328127
    1.187619800    0.708567209   47.810429559    0.668166366   -0.725144863
    1.205243900    0.708567209   47.818635615    0.250346920   -0.278401635
    1.222868000    0.708567209   47.821640289    0.090607669   -0.100392570
    1.240492100    0.708567209   47.822730567    0.028504416   -0.032094693
    1.258116200    0.708567209   47.823067545    0.008431176   -0.009422146
    1.275740300    0.708567209   47.823167529    0.002115437   -0.002365856
    1.293364400    0.708567209   47.823192427    0.000464233   -0.000509991
    1.310988500    0.708567209   47.823198225    0.000054245   -0.000059313
    1.328612600    0.708567209   47.823198942    0.000000793   -0.000000860
    1.346236700    0.708567209   47.823198953   -0.000000000   -0.000000000
    1.363860800    0.708567209   47.823198953   -0.000000000   -0.000000000
    1.381484900    0.708567209   47.823198953   -0.000000000   -0.000000000
    1.399109000    0.708567209   47.823198953   -0.000000000   -0.000000000
    1.416733100    0.708567209   47.823198953   -0.000000000   -0.000000000
    1.434357200    0.708567209   47.823198953   -0.000000000   -0.000000000
    1.451981300    0.708567209   47.823198953   -0.000000000   -0.000000000
    1.469605400    0.708567209   47.823198953   -0.000000000   -0.000000000
    1.487229500    0.708567209   47.823198953   -0.000000000   -0.000000000
    1.504853600    0.708567209   47.823198953   -0.000000000   -0.000000000
    1.522477700    0.708567209   47.823198953   -0.000000000   -0.000000000
    1.540101800    0.708567209   47.823198953   -0.000000000   -0.000000000
    1.557725900    0.708567209   47.823198953   -0.000000000   -0.000000000
    1.575350000    0.708567209   47.823198953   -0.000000000   -0.000000000

    0.077301500    0.726156654   47.823198953   -0.000000000   -0.000000000
    0.094925600    0.726156654   47.823198953   -0.000000000   -0.000000000
    0.112549700    0.726156654   47.823198796   -0.000012849    0.000011809
    0.130173800    0.726156654   47.823196829   -0.000169160    0.000153876
    0.147797900    0.726156654   47.823186002   -0.000981495    0.000903652
    0.165422000    0.726156654   47.823141897   -0.004072803    0.003861232
    0.183046100    0.726156654   47.822975990   -0.015023025    0.014499473
    0.200670200    0.726156654   47.822393533   -0.051632535    0.049753622
    0.218294300    0.726156654   47.820651577   -0.153589094    0.150305527
    0.235918400    0.726156654   47.815670913   -0.429150141    0.418861445
    0.253542500    0.726156654   47.802662679   -1.102861583    1.074897586
    0.271166600    0.726156654   47.770953552   -2.634845422    2.558830129
    0.288790700    0.726156654   47.698737335   -5.866546120    5.677191033
    0.306414800    0.726156654   47.544238482  -12.234744562   11.776497314
    0.324038900    0.726156654   47.234869091  -23.846415128   22.857749763
    0.341663000    0.726156654   46.654732745  -43.428061277   41.498352666
    0.359287100    0.726156654   45.638895957  -73.721517264   70.405108596
    0.376911200    0.726156654   43.981065276 -116.414754590  111.404169493
    0.394535300    0.726156654   41.465326042 -170.631748351  164.054315226
    0.412159400    0.726156654   37.925208554 -231.501700928  224.239615013
    0.429783500    0.726156654   33.318224091 -289.820277424  283.629530060
    0.447407600    0.726156654   27.795944515 -333.196983730  330.752145803
    0.465031700    0.726156654   21.734469442 -349.146196452  353.841481224
    0.482655800    0.726156654   15.699680591 -329.308169282  344.673438351
    0.500279900    0.726156654   10.340708583 -273.190858978  301.819240504
    0.517904000    0.726156654    6.229816664 -189.908017332  231.770354260
    0.535528100    0.726156654    3.708118199  -96.017639907  147.321914700
    0.553152200    0.726156654    2.794929597  -10.330954895   63.805967189
    0.570776300    0.726156654    3.205989880   52.416778838   -5.271867721
    0.588400400    0.726156654    4.466336247   85.680129004  -51.562082790
    0.606024500    0.726156654    6.061501235   91.333844149  -73.156573738
    0.623648600    0.726156654    7.567709456   77.150847591  -73.785193608
    0.641272700    0.726156654    8.723797966   53.238069646  -60.675718589
    0.658896800    0.726156654    9.445195756   29.194314826  -41.943664024
    0.676520900    0.726156654    9.795371135   11.840258731  -24.401184311
    0.694145000    0.726156654    9.921998371    3.806301594  -12.058742302
    0.711769100    0.726156654    9.976638381    2.838553971   -5.593129314
    0.729393200    0.726156654   10.038825803    3.651053645   -2.708022159
    0.747017300    0.726156654   10.087723342    0.495911868    0.493793064
    0.764641400    0.726156654   10.019378755   -9.853768432    7.706245146
    0.782265500    0.726156654    9.706426092  -26.830729342   20.688234891
    0.799889600    0.726156654    9.063399791  -46.462396586   38.009737339
    0.817513700    0.726156654    8.097052090  -62.286447615   54.986644699
    0.835137800    0.726156654    6.939292037  -66.973250856   64.490129136
    0.852761900    0.726156654    5.847821962  -53.770887939   58.747060861
    0.870386000    0.726156654    5.178148198  -18.818943415   31.785031344
    0.888010100    0.726156654    5.314483515   37.064052593  -18.055881316
    0.905634200    0.726156654    6.578036327  107.691412865  -86.341579172
    0.923258300    0.726156654    9.140068967  182.271495726 -162.590081158
    0.940882400    0.726156654   12.957512319  248.172188658 -232.708332875
    0.958506500    0.726156654   17.770579884  293.511714856 -283.168764281
    0.976130600    0.726156654   23.143500663  310.979226392 -305.325012288
    0.993754700    0.726156654   28.566613411  299.618369478 -297.755256157
    1.011378800    0.726156654   33.571877806  264.882776229 -265.856987286
    1.029002900    0.726156654   37.827948169  216.288575685 -219.129706520
    1.046627000    0.726156654   41.180795112  164.057226747 -167.681406309
    1.064251100    0.726156654   43.641911297  116.002263412 -119.637868706
    1.081875200    0.726156654   45.330098711   76.747096900  -79.836923854
    1.099499300    0.726156654   46.415204814   47.655293220  -49.920828319
    1.117123400    0.726156654   47.071065333   27.755544556  -29.278940440
    1.134747500    0.726156654   47.443492574   15.172337599  -16.117267582
    1.152371600    0.726156654   47.642379115    7.773639823   -8.319275291
    1.169995700    0.726156654   47.742123612    3.729128250   -4.023350393
    1.187619800    0.726156654   47.788968662    1.680004712   -1.820837039
    1.205243900    0.726156654   47.809873667    0.690290745   -0.761976964
    1.222868000    0.726156654   47.818271991    0.271365809   -0.298491178
    1.240492100    0.726156654   47.821559805    0.095001661   -0.105698359
    1.258116200    0.726156654   47.822690582    0.031161624   -0.034413718
    1.275740300    0.726156654   47.823059870    0.008980211   -0.009903988
    1.293364400    0.726156654   47.823164911    0.002326554   -0.002524341
    1.310988500    0.726156654   47.823193061    0.000420576   -0.000458961
    1.328612600    0.726156654   47.823198206    0.000055422   -0.000060553
    1.346236700    0.726156654   47.823198933    0.000001495   -0.000001644
    1.363860800    0.726156654   47.823198953   -0.000000000   -0.000000000
    1.381484900    0.726156654   47.823198953   -0.000000000   -0.000000000
    1.399109000    0.726156654   47.823198953   -0.000000000   -0.000000000
    1.416733100    0.726156654   47.823198953   -0.000000000   -0.000000000
    1.434357200    0.726156654   47.823198953   -0.000000000   -0.000000000
    1.451981300    0.726156654   47.823198953   -0.000000000   -0.000000000
    1.469605400    0.726156654   47.823198953   -0.000000000   -0.000000000
    1.487229500    0.726156654   47.823198953   -0.000000000   -0.000000000
    1.504853600    0.726156654   47.823198953   -0.000000000   -0.000000000
    1.522477700    0.726156654   47.823198953   -0.000000000   -0.000000000
    1.540101800    0.726156654   47.823198953   -0.000000000   -0.000000000
    1.557725900    0.726156654   47.823198953   -0.000000000   -0.000000000
    1.575350000    0.726156654   47.823198953   -0.000000000   -0.000000000

    0.077301500    0.743746099   47.823198953   -0.000000000   -0.000000000
    0.094925600    0.743746099   47.823198953   -0.000000000   -0.000000000
    0.112549700    0.743746099   47.823198953   -0.000000000   -0.000000000
    0.130173800    0.743746099   47.823198783   -0.000013992    0.000012854
    0.147797900    0.743746099   47.823196931   -0.000160001    0.000148047
    0.165422000    0.743746099   47.823187857   -0.000832438    0.000788378
    0.183046100    0.743746099   47.823147560   -0.003665066    0.003499962
    0.200670200    0.743746099   47.822982727   -0.014763536    0.013982447
    0.218294300    0.743746099   47.822437810   -0.049014471    0.047160379
    0.235918400    0.743746099   47.820696257   -0.153072396    0.146349871
    0.253542500    0.743746099   47.815722578   -0.431840527    0.412912924
    0.271166600    0.743746099   47.802553504   -1.122240705    1.072286473
    0.288790700    0.743746099   47.770230045   -2.695915408    2.578204465
    0.306414800    0.743746099   47.695939881   -6.042804839    5.770833339
    0.324038900    0.743746099   47.536812191  -12.609046290   12.043901865
    0.341663000    0.743746099   47.217993527  -24.548983323   23.458162986
    0.359287100    0.743746099   46.622375203  -44.502700919   42.642497691
    0.376911200    0.743746099   45.584778371  -75.086350301   72.264252383
    0.394535300    0.743746099   43.902431789 -117.744247682  114.036248837
    0.412159400    0.743746099   41.368369223 -171.270014832  167.298657752
    0.429783500    0.743746099   37.829104894 -230.580566137  227.760595761
    0.447407600    0.743746099   33.260022791 -286.274148855  287.117179469
    0.465031700    0.743746099   27.830860802 -326.056169921  334.168453854
    0.482655800    0.743746099   21.929802252 -338.087134047  357.522374883
    0.500279900    0.743746099   16.118888166 -315.301338676  349.145869972
    0.517904000    0.743746099   11.012453630 -259.136683839  307.409374241
    0.535528100    0.743746099    7.119704644 -179.959645284  238.278778965
    0.553152200    0.743746099    4.707875766  -93.959567667  153.955749543
    0.570776300    0.743746099    3.749257380  -17.484310140   69.403134395
    0.588400400    0.743746099    3.965511764   38.007787693   -1.862990208
    0.606024500    0.743746099    4.937410628   68.157594986  -51.062198116
    0.623648600    0.743746099    6.230074572   75.191179976  -75.531272030
    0.641272700    0.743746099    7.489412284   65.650796772  -78.204268626
    0.658896800    0.743746099    8.496329153   47.935467485  -65.808051138
    0.676520900    0.743746099    9.178444567   29.856892208  -46.602949305
    0.694145000    0.743746099    9.580354283   16.635081753  -28.080144019
    0.711769100    0.743746099    9.804629943    9.463271446  -15.094885624
    0.729393200    0.743746099    9.942388645    6.226949601   -8.764671258
    0.747017300    0.743746099   10.030036240    3.088772191   -6.754996719
    0.764641400    0.743746099   10.037910615   -3.196949742   -4.663648566
    0.782265500    0.743746099    9.895702301  -14.029236676    1.908206790
    0.799889600    0.743746099    9.527067456  -28.630410419   15.233553589
    0.817513700    0.743746099    8.887400245  -44.109181396   34.187479617
    0.835137800    0.743746099    7.999790063  -55.900546742   53.820772297
    0.852761900    0.743746099    6.979080196  -58.161777602   66.166191808
    0.870386000    0.743746099    6.044597931  -45.276579095   62.268750622
    0.888010100    0.743746099    5.501217104  -13.408643141   35.169965824
    0.905634200    0.743746099    5.692766252   37.895744445  -16.934653127
    0.923258300    0.743746099    6.932629643  104.317065535  -88.719967651
    0.940882400    0.743746099    9.412472318  176.874782521 -168.247047832
    0.958506500    0.743746099   13.132312246  242.706776285 -240.219646954
    0.976130600    0.743746099   17.858287800  289.176245294 -290.823867078
    0.993754700    0.743746099   23.165634808  307.809263853 -311.935947401
    1.011378800    0.743746099   28.541292337  297.319332475 -302.999337696
    1.029002900    0.743746099   33.513139081  263.372399216 -270.018406649
    1.046627000    0.743746099   37.749441849  215.679328810 -222.582931408
    1.064251100    0.743746099   41.099335283  164.177173401 -170.683170177
    1.081875200    0.743746099   43.568529861  116.732573735 -122.224948171
    1.099499300    0.743746099   45.271617593   77.778439581  -81.925303745
    1.117123400    0.743746099   46.374484801   48.584912755  -51.474636140
    1.134747500    0.743746099   47.044981055   28.487643917  -30.347104694
    1.152371600    0.743746099   47.428313765   15.664333969  -16.782262251
    1.169995700    0.743746099   47.634173447    8.076774059   -8.701937580
    1.187619800    0.743746099   47.737899205    3.911724970   -4.225295715
    1.205243900    0.743746099   47.787388214    1.746957751   -1.908240934
    1.222868000    0.743746099   47.808984647    0.740723930   -0.804990062
    1.240492100    0.743746099   47.818048949    0.284120750   -0.310635878
    1.258116200    0.743746099   47.821462188    0.101686527   -0.110348269
    1.275740300    0.743746099   47.822671856    0.032623093   -0.035312321
    1.293364400    0.743746099   47.823053968    0.009508032   -0.010156924
    1.310988500    0.743746099   47.823167716    0.002137386   -0.002312120
    1.328612600    0.743746099   47.823193198    0.000410614   -0.000445771
    1.346236700    0.743746099   47.823198198    0.000056453   -0.000061004
    1.363860800    0.743746099   47.823198953   -0.000000000   -0.000000000
    1.381484900    0.743746099   47.823198953   -0.000000000   -0.000000000
    1.399109000    0.743746099   47.823198953   -0.000000000   -0.000000000
    1.416733100    0.743746099   47.823198953   -0.000000000   -0.000000000
    1.434357200    0.743746099   47.823198953   -0.000000000   -0.000000000
    1.451981300    0.743746099   47.823198953   -0.000000000   -0.000000000
    1.469605400    0.743746099   47.823198953   -0.000000000   -0.000000000
    1.487229500    0.743746099   47.823198953   -0.000000000   -0.000000000
    1.504853600    0.743746099   47.823198953   -0.000000000   -0.000000000
    1.522477700    0.743746099   47.823198953   -0.000000000   -0.000000000
    1.540101800    0.743746099   47.823198953   -0.000000000   -0.000000000
    1.557725900    0.743746099   47.823198953   -0.000000000   -0.000000000
    1.575350000    0.743746099   47.823198953   -0.000000000   -0.000000000

    0.077301500    0.761335544   47.823198953   -0.000000000   -0.000000000
    0.094925600    0.761335544   47.823198953   -0.000000000   -0.000000000
    0.112549700    0.761335544   47.823198953   -0.000000000   -0.000000000
    0.130173800    0.761335544   47.823198953   -0.000000000   -0.000000000
    0.147797900    0.761335544   47.823198857   -0.000007891    0.000007217
    0.165422000    0.761335544   47.823197667   -0.000102454    0.000094538
    0.183046100    0.761335544   47.823190144   -0.000672230    0.000617352
    0.200670200    0.761335544   47.823150741   -0.003532681    0.003219243
    0.218294300    0.761335544   47.823002135   -0.013606641    0.012658953
    0.235918400    0.761335544   47.822453608   -0.049057442    0.045332638
    0.253542500    0.761335544   47.820714366   -0.154479688    0.143510140
    0.271166600    0.761335544   47.815658967   -0.441312264    0.412106094
    0.288790700    0.761335544   47.802203892   -1.150812410    1.083040973
    0.306414800    0.761335544   47.768842031   -2.783615840    2.630628221
    0.324038900    0.761335544   47.692281794   -6.228899518    5.921440553
    0.341663000    0.761335544   47.528254831  -12.976068351   12.391128982
    0.359287100    0.761335544   47.201477839  -25.111818954   24.137967748
    0.376911200    0.761335544   46.594197716  -45.238615640   43.780107309
    0.394535300    0.761335544   45.543476966  -75.788542254   73.940127311
    0.412159400    0.761335544   43.852623153 -117.923376244  116.207858175
    0.429783500    0.761335544   41.325172479 -170.153951322  169.802274809
    0.447407600    0.761335544   37.825307395 -227.031799802  230.378633522
    0.465031700    0.761335544   33.349170095 -279.116982044  289.664368824
    0.482655800    0.761335544   28.082275307 -314.785588576  336.528547434
    0.500279900    0.761335544   22.410703831 -323.678436710  359.616987873
    0.517904000    0.761335544   16.859517939 -300.881471746  350.879213180
    0.535528100    0.761335544   11.974965230 -249.181761158  308.660908721
    0.553152200    0.761335544    8.186965429 -178.524665716  238.916002809
    0.570776300    0.761335544    5.712227399 -102.479006224  153.812730521
    0.588400400    0.761335544    4.528814379  -33.882148401   68.267780348
    0.606024500    0.761335544    4.419085772   18.314264478   -4.105126339
    0.623648600    0.761335544    5.053618225   50.343277246  -54.168275177
    0.641272700    0.761335544    6.078790472   63.104391675  -78.788211244
    0.658896800    0.761335544    7.189081461   60.902374228  -80.686203636
    0.676520900    0.761335544    8.172816319   49.732354928  -66.969023229
    0.694145000    0.761335544    8.925466849   35.496240490  -46.671163180
    0.711769100    0.761335544    9.432789073   22.302042688  -27.936514891
    0.729393200    0.761335544    9.732831889   12.050031218  -15.614861582
    0.747017300    0.761335544    9.878386239    4.574910401  -10.338884227
    0.764641400    0.761335544    9.907874115   -1.341308627   -9.108010255
    0.782265500    0.761335544    9.835794773   -7.313251957   -7.087780252
    0.799889600    0.761335544    9.647636823  -14.762544279    0.134295178
    0.817513700    0.761335544    9.308855712  -24.390602820   14.665055180
    0.835137800    0.761335544    8.784727499  -35.565940103   34.977409176
    0.852761900    0.761335544    8.068371946  -45.533265981   55.556247857
    0.870386000    0.761335544    7.219995587  -49.604833442   67.798443670
    0.888010100    0.761335544    6.396207790  -41.689001073   62.353387519
    0.905634200    0.761335544    5.862253697  -15.783681632   32.451695589
    0.923258300    0.761335544    5.970306611   31.179489463  -22.814571726
    0.940882400    0.761335544    7.077918192   96.757747241  -96.919465418
    0.958506500    0.761335544    9.437765477  171.038032747 -177.113247783
    0.976130600    0.761335544   13.077858406  239.461502570 -248.150938850
    0.993754700    0.761335544   17.763691268  287.628561630 -297.004790408
    1.011378800    0.761335544   23.050614450  306.843361993 -316.533725078
    1.029002900    0.761335544   28.410959614  296.562067448 -306.745060130
    1.046627000    0.761335544   33.372106150  263.065680348 -273.548268199
    1.064251100    0.761335544   37.609638106  216.014843996 -226.168651604
    1.081875200    0.761335544   40.972311852  165.277580921 -174.201703072
    1.099499300    0.761335544   43.464380904  118.291296274 -125.364932025
    1.117123400    0.761335544   45.195416350   79.298469111  -84.452132573
    1.134747500    0.761335544   46.323132744   49.877287342  -53.323145691
    1.152371600    0.761335544   47.013577243   29.421193943  -31.560760252
    1.169995700    0.761335544   47.410558182   16.282759118  -17.507131080
    1.187619800    0.761335544   47.624854752    8.461142590   -9.090507773
    1.205243900    0.761335544   47.734044170    4.080832518   -4.401391223
    1.222868000    0.761335544   47.785430485    1.857419645   -1.987882228
    1.240492100    0.761335544   47.808456945    0.772590606   -0.827419059
    1.258116200    0.761335544   47.817845413    0.298880255   -0.317700985
    1.275740300    0.761335544   47.821425590    0.105008834   -0.111294533
    1.293364400    0.761335544   47.822662244    0.033695804   -0.035392041
    1.310988500    0.761335544   47.823064244    0.008820259   -0.009435371
    1.328612600    0.761335544   47.823168495    0.002081826   -0.002244271
    1.346236700    0.761335544   47.823193196    0.000412256   -0.000444222
    1.363860800    0.761335544   47.823198326    0.000046299   -0.000050756
    1.381484900    0.761335544   47.823198940    0.000000964   -0.000001061
    1.399109000    0.761335544   47.823198953   -0.000000000   -0.000000000
    1.416733100    0.761335544   47.823198953   -0.000000000   -0.000000000
    1.434357200    0.761335544   47.823198953   -0.000000000   -0.000000000
    1.451981300    0.761335544   47.823198953   -0.000000000   -0.000000000
    1.469605400    0.761335544   47.823198953   -0.000000000   -0.000000000
    1.487229500    0.761335544   47.823198953   -0.000000000   -0.000000000
    1.504853600    0.761335544   47.823198953   -0.000000000   -0.000000000
    1.522477700    0.761335544   47.823198953   -0.000000000   -0.000000000
    1.540101800    0.761335544   47.823198953   -0.000000000   -0.000000000
    1.557725900    0.761335544   47.823198953   -0.000000000   -0.000000000
    1.575350000    0.761335544   47.823198953   -0.000000000   -0.000000000

    0.077301500    0.778924988   47.823198953   -0.000000000   -0.000000000
    0.094925600    0.778924988   47.823198953   -0.000000000   -0.000000000
    0.112549700    0.778924988   47.823198953   -0.000000000   -0.000000000
    0.130173800    0.778924988   47.823198953   -0.000000000   -0.000000000
    0.147797900    0.778924988   47.823198953   -0.000000000   -0.000000000
    0.165422000    0.778924988   47.823198910   -0.000003546    0.000003239
    0.183046100    0.778924988   47.823197729   -0.000098065    0.000088653
    0.200670200    0.778924988   47.823189101   -0.000758120    0.000687445
    0.218294300    0.778924988   47.823151833   -0.003427634    0.003178885
    0.235918400    0.778924988   47.822990981   -0.014477121    0.013262245
    0.253542500    0.778924988   47.822425242   -0.051032717    0.046986885
    0.271166600    0.778924988   47.820619477   -0.160633578    0.148750272
    0.288790700    0.778924988   47.815406445   -0.455560501    0.426063960
    0.306414800    0.778924988   47.801436367   -1.192408566    1.121493385
    0.324038900    0.778924988   47.767062930   -2.866382412    2.719837232
    0.341663000    0.778924988   47.688207861   -6.400346764    6.112287025
    0.359287100    0.778924988   47.520688595  -13.227755837   12.753282760
    0.376911200    0.778924988   47.188528052  -25.445453618   24.744901165
    0.394535300    0.778924988   46.575725665  -45.504230290   44.693336329
    0.412159400    0.778924988   45.523736453  -75.604183004   75.152433149
    0.429783500    0.778924988   43.844370184 -116.630731437  117.606831660
    0.447407600    0.778924988   41.357116465 -166.699581076  171.139755108
    0.465031700    0.778924988   37.945786955 -220.287687123  231.258459605
    0.482655800    0.778924988   33.621690888 -268.592819954  289.570622718
    0.500279900    0.778924988   28.568588167 -301.394769810  334.962638040
    0.517904000    0.778924988   23.137659057 -310.362977158  356.336127253
    0.535528100    0.778924988   17.790105522 -291.841607621  346.130740437
    0.553152200    0.778924988   12.997581827 -248.258831038  303.212311256
    0.570776300    0.778924988    9.141367509 -187.159156964  233.759957089
    0.588400400    0.778924988    6.442028850 -118.762263999  149.757147306
    0.606024500    0.778924988    4.936117279  -53.282601943   65.760487964
    0.623648600    0.778924988    4.497079059    1.161993942   -4.843901986
    0.641272700    0.778924988    4.880549973   39.478578906  -52.969893750
    0.658896800    0.778924988    5.782024468   59.934967531  -75.624010045
    0.676520900    0.778924988    6.895727903   64.011827712  -75.973989120
    0.694145000    0.778924988    7.965900643   55.776478038  -61.645578621
    0.711769100    0.778924988    8.821903203   40.585581007  -41.806245292
    0.729393200    0.778924988    9.389754161   23.840363573  -24.075194153
    0.747017300    0.778924988    9.680290189    9.592069846  -12.582429091
    0.764641400    0.778924988    9.758890666   -0.014563048   -7.489407772
    0.782265500    0.778924988    9.711348402   -5.035740906   -5.888574809
    0.799889600    0.778924988    9.603739064   -7.330035201   -3.410950990
    0.817513700    0.778924988    9.457906761   -9.869919399    3.960534160
    0.835137800    0.778924988    9.243371210  -15.571585815   18.123474874
    0.852761900    0.778924988    8.889705545  -25.637072099   37.478732187
    0.870386000    0.778924988    8.329426866  -38.406190063   56.445899185
    0.888010100    0.778924988    7.557335562  -48.445461741   66.468618659
    0.905634200    0.778924988    6.694928200  -46.940436912   58.481402386
    0.923258300    0.778924988    6.029868966  -24.846339293   26.394158184
    0.940882400    0.778924988    5.976029655   22.691727032  -29.918512999
    0.958506500    0.778924988    6.962205249   91.643590465 -103.573426604
    0.976130600    0.778924988    9.265445841  169.551097494 -182.164370970
    0.993754700    0.778924988   12.897790116  239.657321710 -251.377936658
    1.011378800    0.778924988   17.587703774  287.608466561 -299.125439209
    1.029002900    0.778924988   22.867415611  306.126909389 -318.652877500
    1.046627000    0.778924988   28.212561483  295.782892676 -309.631288956
    1.064251100    0.778924988   33.166566273  262.993403441 -277.353780058
    1.081875200    0.778924988   37.412960688  217.132856677 -230.507133339
    1.099499300    0.778924988   40.802781966  167.288414593 -178.455916350
    1.117123400    0.778924988   43.333602165  120.528971255 -129.026121242
    1.134747500    0.778924988   45.103014524   81.388024052  -87.268815873
    1.152371600    0.778924988   46.264184372   51.508347999  -55.245465286
    1.169995700    0.778924988   46.979180364   30.572847801  -32.731343007
    1.187619800    0.778924988   47.392338470   17.019928146  -18.130576454
    1.205243900    0.778924988   47.616982210    8.821750772   -9.369012506
    1.222868000    0.778924988   47.730379852    4.294404314   -4.512596539
    1.240492100    0.778924988   47.784466477    1.922427979   -2.012678257
    1.258116200    0.778924988   47.808150749    0.798812649   -0.830496186
    1.275740300    0.778924988   47.817813698    0.304197845   -0.315542937
    1.293364400    0.778924988   47.821426542    0.106233662   -0.109737385
    1.310988500    0.778924988   47.822696542    0.031427791   -0.033214164
    1.328612600    0.778924988   47.823067899    0.008569832   -0.009164002
    1.346236700    0.778924988   47.823168759    0.002070722   -0.002222342
    1.363860800    0.778924988   47.823193649    0.000377599   -0.000412722
    1.381484900    0.778924988   47.823198352    0.000044554   -0.000048671
    1.399109000    0.778924988   47.823198932    0.000001591   -0.000001723
    1.416733100    0.778924988   47.823198953   -0.000000000   -0.000000000
    1.434357200    0.778924988   47.823198953   -0.000000000   -0.000000000
    1.451981300    0.778924988   47.823198953   -0.000000000   -0.000000000
    1.469605400    0.778924988   47.823198953   -0.000000000   -0.000000000
    1.487229500    0.778924988   47.823198953   -0.000000000   -0.000000000
    1.504853600    0.778924988   47.823198953   -0.000000000   -0.000000000
    1.522477700    0.778924988   47.823198953   -0.000000000   -0.000000000
    1.540101800    0.778924988   47.823198953   -0.000000000   -0.000000000
    1.557725900    0.778924988   47.823198953   -0.000000000   -0.000000000
    1.575350000    0.778924988   47.823198953   -0.000000000   -0.000000000

    0.077301500    0.796514433   47.823198953   -0.000000000   -0.000000000
    0.094925600    0.796514433   47.823198953   -0.000000000   -0.000000000
    0.112549700    0.796514433   47.823198953   -0.000000000   -0.000000000
    0.130173800    0.796514433   47.823198953   -0.000000000   -0.000000000
    0.147797900    0.796514433   47.823198953   -0.000000000   -0.000000000
    0.165422000    0.796514433   47.823198953   -0.000000000   -0.000000000
    0.183046100    0.796514433   47.823198858   -0.000007822    0.000007154
    0.200670200    0.796514433   47.823197197   -0.000139337    0.000130109
    0.218294300    0.796514433   47.823188827   -0.000763198    0.000724457
    0.235918400    0.796514433   47.823145379   -0.003894212    0.003610604
    0.253542500    0.796514433   47.822975056   -0.015494332    0.014376045
    0.271166600    0.796514433   47.822376282   -0.053983587    0.050237166
    0.288790700    0.796514433   47.820498249   -0.166976053    0.156781704
    0.306414800    0.796514433   47.815044021   -0.474586329    0.447384862
    0.324038900    0.796514433   47.800642382   -1.227908411    1.168468374
    0.341663000    0.796514433   47.765209225   -2.944932298    2.819899956
    0.359287100    0.796514433   47.684968202   -6.501667096    6.298126800
    0.376911200    0.796514433   47.515164859  -13.358600192   13.064982970
    0.394535300    0.796514433   47.181404996  -25.483358473   25.211355326
    0.412159400    0.796514433   46.571026833  -45.147882495   45.288983193
    0.429783500    0.796514433   45.532064633  -74.334509416   75.739078793
    0.447407600    0.796514433   43.889348110 -113.588064007  117.857317425
    0.465031700    0.796514433   41.478488424 -160.952963084  170.492898197
    0.482655800    0.796514433   38.195655838 -211.435411687  228.971386225
    0.500279900    0.796514433   34.051128713 -257.353489109  284.968798884
    0.517904000    0.796514433   29.200351922 -290.155975587  327.842125706
    0.535528100    0.796514433   23.942546342 -302.579467459  347.311299518
    0.553152200    0.796514433   18.676631220 -290.792566655  336.648731266
    0.570776300    0.796514433   13.830970148 -255.357521445  295.080326032
    0.588400400    0.796514433    9.786323762 -200.971135019  228.482652527
    0.606024500    0.796514433    6.811889417 -135.342102793  148.108789421
    0.623648600    0.796514433    5.026404026  -67.660173531   67.762747623
    0.641272700    0.796514433    4.382898045   -7.228504406    0.288159444
    0.658896800    0.796514433    4.681184770   38.139094432  -45.616391011
    0.676520900    0.796514433    5.609762723   63.847570311  -67.237939539
    0.694145000    0.796514433    6.813998310   69.738685223  -67.741203885
    0.711769100    0.796514433    7.975186189   59.919406646  -54.272577667
    0.729393200    0.796514433    8.875470558   41.337426402  -35.158072093
    0.747017300    0.796514433    9.425621104   21.281058894  -17.446178586
    0.764641400    0.796514433    9.653166841    5.475219579   -5.310227173
    0.782265500    0.796514433    9.664137171   -3.236405556    0.435419799
    0.799889600    0.796514433    9.585211346   -5.109939738    2.006598696
    0.817513700    0.796514433    9.512427690   -3.220953431    3.500961829
    0.835137800    0.796514433    9.471466244   -2.435857408    9.141281686
    0.852761900    0.796514433    9.399181861   -7.452547917   21.218952822
    0.870386000    0.796514433    9.166883342  -20.604479572   38.415212493
    0.888010100    0.796514433    8.644280418  -39.490104438   55.345688241
    0.905634200    0.796514433    7.795407219  -55.681143289   63.636649784
    0.923258300    0.796514433    6.773558038  -57.127447194   54.606755924
    0.940882400    0.796514433    5.938215788  -33.154966263   22.547419221
    0.958506500    0.796514433    5.777407742   18.969304238  -32.667350333
    0.976130600    0.796514433    6.736701587   91.985672844 -104.643033533
    0.993754700    0.796514433    9.060773140  171.013000142 -181.871575101
    1.011378800    0.796514433   12.709651764  239.732619459 -250.778228702
    1.029002900    0.796514433   17.383891290  285.933337641 -299.431081567
    1.046627000    0.796514433   22.626548087  303.944425256 -320.584935025
    1.064251100    0.796514433   27.941377923  294.567299162 -313.193912562
    1.081875200    0.796514433   32.889657809  263.650421578 -281.991792556
    1.099499300    0.796514433   37.161401685  219.384608729 -235.424353793
    1.117123400    0.796514433   40.599149812  170.261577357 -182.939750739
    1.134747500    0.796514433   43.183724079  123.597241325 -132.630126744
    1.152371600    0.796514433   45.004066283   83.971069333  -89.800631231
    1.169995700    0.796514433   46.205167513   53.436226164  -56.795814858
    1.187619800    0.796514433   46.947846670   31.838768608  -33.534543987
    1.205243900    0.796514433   47.378622965   17.676907064  -18.466734552
    1.222868000    0.796514433   47.611071227    9.183536134   -9.478086417
    1.240492100    0.796514433   47.728929584    4.405274643   -4.521171369
    1.258116200    0.796514433   47.784113275    1.960899528   -2.002545129
    1.275740300    0.796514433   47.808154673    0.805654772   -0.822551634
    1.293364400    0.796514433   47.817839384    0.304953508   -0.311556529
    1.310988500    0.796514433   47.821507249    0.100713094   -0.105471285
    1.328612600    0.796514433   47.822702602    0.030984898   -0.032867577
    1.346236700    0.796514433   47.823067182    0.008651353   -0.009213322
    1.363860800    0.796514433   47.823169770    0.001999770   -0.002161103
    1.381484900    0.796514433   47.823193849    0.000366460   -0.000395467
    1.399109000    0.796514433   47.823198364    0.000044517   -0.000047106
    1.416733100    0.796514433   47.823198953   -0.000000000   -0.000000000
    1.434357200    0.796514433   47.823198953   -0.000000000   -0.000000000
    1.451981300    0.796514433   47.823198953   -0.000000000   -0.000000000
    1.469605400    0.796514433   47.823198953   -0.000000000   -0.000000000
    1.487229500    0.796514433   47.823198953   -0.000000000   -0.000000000
    1.504853600    0.796514433   47.823198953   -0.000000000   -0.000000000
    1.522477700    0.796514433   47.823198953   -0.000000000   -0.000000000
    1.540101800    0.796514433   47.823198953   -0.000000000   -0.000000000
    1.557725900    0.796514433   47.823198953   -0.000000000   -0.000000000
    1.575350000    0.796514433   47.823198953   -0.000000000   -0.000000000

    0.077301500    0.814103878   47.823198953   -0.000000000   -0.000000000
    0.094925600    0.814103878   47.823198953   -0.000000000   -0.000000000
    0.112549700    0.814103878   47.823198953   -0.000000000   -0.000000000
    0.130173800    0.814103878   47.823198953   -0.000000000   -0.000000000
    0.147797900    0.814103878   47.823198953   -0.000000000   -0.000000000
    0.165422000    0.814103878   47.823198953   -0.000000000   -0.000000000
    0.183046100    0.814103878   47.823198953   -0.000000000   -0.000000000
    0.200670200    0.814103878   47.823198857   -0.000007850    0.000007254
    0.218294300    0.814103878   47.823197735   -0.000096685    0.000089505
    0.235918400    0.814103878   47.823188624   -0.000796950    0.000716321
    0.253542500    0.814103878   47.823145904   -0.003903793    0.003523313
    0.271166600    0.814103878   47.822973396   -0.015756300    0.014329087
    0.288790700    0.814103878   47.822370210   -0.054583239    0.050340830
    0.306414800    0.814103878   47.820434011   -0.171709245    0.159516237
    0.324038900    0.814103878   47.814885918   -0.483550067    0.455697256
    0.341663000    0.814103878   47.800121188   -1.255582397    1.194332869
    0.359287100    0.814103878   47.764366104   -2.970723454    2.874018873
    0.376911200    0.814103878   47.683393085   -6.534292384    6.400679359
    0.394535300    0.814103878   47.513764287  -13.303142785   13.220466990
    0.412159400    0.814103878   47.183509004  -25.116287850   25.375986136
    0.429783500    0.814103878   46.584568961  -44.101561749   45.308337597
    0.447407600    0.814103878   45.574569540  -71.981082511   75.261827741
    0.465031700    0.814103878   43.990218705 -109.233184647  116.290832567
    0.482655800    0.814103878   41.676340232 -154.275323170  167.073972299
    0.500279900    0.814103878   38.529650313 -202.865007681  223.039119541
    0.517904000    0.814103878   34.541128201 -248.548659881  276.386141972
    0.535528100    0.814103878   29.829529246 -283.630650508  317.342805109
    0.553152200    0.814103878   24.647206006 -300.910306991  336.505300289
    0.570776300    0.814103878   19.356456578 -295.359579218  327.529578401
    0.588400400    0.814103878   14.379415339 -265.369085606  289.318015516
    0.606024500    0.814103878   10.130981231 -213.417088212  226.881497192
    0.623648600    0.814103878    6.946484803 -146.080282740  150.462478817
    0.641272700    0.814103878    5.012048918  -73.456468059   73.076545580
    0.658896800    0.814103878    4.317555094   -7.301888284    7.161990672
    0.676520900    0.814103878    4.653761680   42.056741668  -38.526328058
    0.694145000    0.814103878    5.665329431   68.830941984  -60.738689522
    0.711769100    0.814103878    6.946992639   73.238116055  -61.788751054
    0.729393200    0.814103878    8.147420543   60.793358361  -48.082175136
    0.747017300    0.814103878    9.039405771   39.659209707  -27.886373316
    0.764641400    0.814103878    9.544198673   18.117087980   -8.893503518
    0.782265500    0.814103878    9.715202691    2.445385925    3.765728669
    0.799889600    0.814103878    9.688094467   -4.266772424    8.763665547
    0.817513700    0.814103878    9.618297588   -2.874001914    8.487350855
    0.835137800    0.814103878    9.613393492    1.984713649    7.686585499
    0.852761900    0.814103878    9.675869597    3.547542191   11.209868708
    0.870386000    0.814103878    9.689809387   -4.238824026   21.628649922
    0.888010100    0.814103878    9.466191822  -23.147896559   37.662914548
    0.905634200    0.814103878    8.845306115  -47.652612447   53.887925489
    0.923258300    0.814103878    7.827245602  -66.002879298   62.044689741
    0.940882400    0.814103878    6.641161810  -64.659221793   53.561121882
    0.958506500    0.814103878    5.718956964  -35.437409428   22.574597804
    0.976130600    0.814103878    5.557240940   20.692213885  -31.438916729
    0.993754700    0.814103878    6.555432955   94.019208782 -102.714050028
    1.011378800    0.814103878    8.896013059  170.503422756 -180.147837321
    1.029002900    0.814103878   12.510067320  236.564019034 -250.147682472
    1.046627000    0.814103878   17.117286280  281.957531222 -300.380351017
    1.064251100    0.814103878   22.300146925  301.246935842 -323.091874907
    1.081875200    0.814103878   27.588807598  294.429620189 -316.858632899
    1.099499300    0.814103878   32.555112124  265.865746963 -286.193690305
    1.117123400    0.814103878   36.880135744  222.950662405 -239.486489950
    1.134747500    0.814103878   40.385980103  174.333524481 -186.309370519
    1.152371600    0.814103878   43.040541254  127.273616506 -134.966864101
    1.169995700    0.814103878   44.918992750   86.837167130  -91.107844603
    1.187619800    0.814103878   46.161743663   55.336992127  -57.308950595
    1.205243900    0.814103878   46.930485940   32.830107478  -33.589917849
    1.222868000    0.814103878   47.372834881   18.169189647  -18.343945580
    1.240492100    0.814103878   47.610986144    9.304680250   -9.326425140
    1.258116200    0.814103878   47.729762087    4.421708740   -4.411221284
    1.275740300    0.814103878   47.784843960    1.947467838   -1.940427633
    1.293364400    0.814103878   47.808580985    0.792076457   -0.789472298
    1.310988500    0.814103878   47.818180516    0.286370464   -0.291090090
    1.328612600    0.814103878   47.821597391    0.096418336   -0.098806737
    1.346236700    0.814103878   47.822733609    0.029611173   -0.030353486
    1.363860800    0.814103878   47.823082967    0.007741978   -0.008022999
    1.381484900    0.814103878   47.823175158    0.001666685   -0.001731310
    1.399109000    0.814103878   47.823195243    0.000272856   -0.000281967
    1.416733100    0.814103878   47.823198742    0.000015803   -0.000017155
    1.434357200    0.814103878   47.823198953   -0.000000000   -0.000000000
    1.451981300    0.814103878   47.823198953   -0.000000000   -0.000000000
    1.469605400    0.814103878   47.823198953   -0.000000000   -0.000000000
    1.487229500    0.814103878   47.823198953   -0.000000000   -0.000000000
    1.504853600    0.814103878   47.823198953   -0.000000000   -0.000000000
    1.522477700    0.814103878   47.823198953   -0.000000000   -0.000000000
    1.540101800    0.814103878   47.823198953   -0.000000000   -0.000000000
    1.557725900    0.814103878   47.823198953   -0.000000000   -0.000000000
    1.575350000    0.814103878   47.823198953   -0.000000000   -0.000000000

    0.077301500    0.831693322   47.823198953   -0.000000000   -0.000000000
    0.094925600    0.831693322   47.823198953   -0.000000000   -0.000000000
    0.112549700    0.831693322   47.823198953   -0.000000000   -0.000000000
    0.130173800    0.831693322   47.823198953   -0.000000000   -0.000000000
    0.147797900    0.831693322   47.823198953   -0.000000000   -0.000000000
    0.165422000    0.831693322   47.823198953   -0.000000000   -0.000000000
    0.183046100    0.831693322   47.823198953   -0.000000000   -0.000000000
    0.200670200    0.831693322   47.823198953   -0.000000000   -0.000000000
    0.218294300    0.831693322   47.823198877   -0.000006278    0.000005732
    0.235918400    0.831693322   47.823197161   -0.000143743    0.000130282
    0.253542500    0.831693322   47.823187296   -0.000893233    0.000814035
    0.271166600    0.831693322   47.823141174   -0.004216514    0.003872685
    0.288790700    0.831693322   47.822961610   -0.016388794    0.015245716
    0.306414800    0.831693322   47.822323811   -0.057252555    0.053450216
    0.324038900    0.831693322   47.820341541   -0.175788607    0.166265910
    0.341663000    0.831693322   47.814622504   -0.495897008    0.472340609
    0.359287100    0.831693322   47.799817411   -1.258736611    1.221835002
    0.376911200    0.831693322   47.763856655   -2.971211317    2.919599555
    0.394535300    0.831693322   47.683515709   -6.464399667    6.450536695
    0.412159400    0.831693322   47.516992417  -13.011098692   13.219336765
    0.429783500    0.831693322   47.195129043  -24.373271977   25.179094643
    0.447407600    0.831693322   46.616233410  -42.494735206   44.607853991
    0.465031700    0.831693322   45.645894931  -69.030880708   73.552928853
    0.482655800    0.831693322   44.127350336 -104.676600857  112.935796672
    0.500279900    0.831693322   41.907685039 -148.261701342  161.519393410
    0.517904000    0.831693322   38.872807932 -196.377042334  215.154185606
    0.535528100    0.831693322   34.991062702 -243.236637594  266.743286749
    0.553152200    0.831693322   30.348579314 -281.412720852  307.238310573
    0.570776300    0.831693322   25.167525082 -303.115004864  327.579950683
    0.588400400    0.831693322   19.798894294 -301.804525996  321.185265410
    0.606024500    0.831693322   14.684424979 -274.025228960  286.201704399
    0.623648600    0.831693322   10.287511520 -221.088145136  226.687855342
    0.641272700    0.831693322    6.997140442 -150.109407296  152.152694388
    0.658896800    0.831693322    5.030585047  -73.115999544   75.387236924
    0.676520900    0.831693322    4.372698086   -3.827423819    9.210911494
    0.694145000    0.831693322    4.782726829   46.591946421  -36.814032054
    0.711769100    0.831693322    5.869741046   72.653017757  -58.647843502
    0.729393200    0.831693322    7.205055624   75.373571799  -58.337098067
    0.747017300    0.831693322    8.423549931   60.691926043  -42.834037938
    0.764641400    0.831693322    9.293482971   37.378704963  -21.406906806
    0.782265500    0.831693322    9.745677082   14.613211764   -2.572987121
    0.799889600    0.831693322    9.858424969   -0.313910637    8.543782530
    0.817513700    0.831693322    9.804016208   -4.290529176   11.328543334
    0.835137800    0.831693322    9.763561762    0.327114338    9.079636802
    0.852761900    0.831693322    9.832064006    6.582960945    7.080151772
    0.870386000    0.831693322    9.961803380    5.975409915   10.160096113
    0.888010100    0.831693322    9.974313017   -7.175401284   20.590675044
    0.905634200    0.831693322    9.648292980  -31.370351279   36.816285820
    0.923258300    0.831693322    8.860397422  -57.658568021   53.347292086
    0.940882400    0.831693322    7.687394003  -72.846830008   61.929683984
    0.958506500    0.831693322    6.428536233  -66.048307505   53.909385269
    0.976130600    0.831693322    5.519939608  -33.025064493   23.354851059
    0.993754700    0.831693322    5.404944473   22.890596815  -30.412891513
    1.011378800    0.831693322    6.417041690   93.060768119 -101.643857200
    1.029002900    0.831693322    8.710526127  166.432298459 -179.191487402
    1.046627000    0.831693322   12.239578847  231.496347777 -249.458916526
    1.064251100    0.831693322   16.767890500  278.208525627 -300.148021915
    1.081875200    0.831693322   21.907954116  300.308945030 -323.496747842
    1.099499300    0.831693322   27.204124246  296.290871358 -317.891035950
    1.117123400    0.831693322   32.222455021  269.635597300 -287.527975282
    1.134747500    0.831693322   36.623795405  227.736617845 -240.630114382
    1.152371600    0.831693322   40.214721554  178.936869144 -186.839138550
    1.169995700    0.831693322   42.943204512  130.963427792 -134.804211828
    1.187619800    0.831693322   44.875201702   89.244108361  -90.459256583
    1.205243900    0.831693322   46.149937771   56.514577946  -56.505253855
    1.222868000    0.831693322   46.931421864   33.303388069  -32.876661315
    1.240492100    0.831693322   47.378321334   18.184784453  -17.820716439
    1.258116200    0.831693322   47.615511349    9.219542685   -8.993337892
    1.275740300    0.831693322   47.732580409    4.343403251   -4.223384041
    1.293364400    0.831693322   47.786419594    1.892875207   -1.836185163
    1.310988500    0.831693322   47.809603727    0.743052242   -0.729263627
    1.328612600    0.831693322   47.818535872    0.270878251   -0.266249303
    1.346236700    0.831693322   47.821739286    0.090135541   -0.088214116
    1.363860800    0.831693322   47.822800182    0.025965465   -0.025596497
    1.381484900    0.831693322   47.823107590    0.006249955   -0.006204324
    1.399109000    0.831693322   47.823182123    0.001205989   -0.001207158
    1.416733100    0.831693322   47.823197127    0.000133475   -0.000142449
    1.434357200    0.831693322   47.823198842    0.000008324   -0.000009051
    1.451981300    0.831693322   47.823198953   -0.000000000   -0.000000000
    1.469605400    0.831693322   47.823198953   -0.000000000   -0.000000000
    1.487229500    0.831693322   47.823198953   -0.000000000   -0.000000000
    1.504853600    0.831693322   47.823198953   -0.000000000   -0.000000000
    1.522477700    0.831693322   47.823198953   -0.000000000   -0.000000000
    1.540101800    0.831693322   47.823198953   -0.000000000   -0.000000000
    1.557725900    0.831693322   47.823198953   -0.000000000   -0.000000000
    1.575350000    0.831693322   47.823198953   -0.000000000   -0.000000000

    0.077301500    0.849282767   47.823198953   -0.000000000   -0.000000000
    0.094925600    0.849282767   47.823198953   -0.000000000   -0.000000000
    0.112549700    0.849282767   47.823198953   -0.000000000   -0.000000000
    0.130173800    0.849282767   47.823198953   -0.000000000   -0.000000000
    0.147797900    0.849282767   47.823198953   -0.000000000   -0.000000000
    0.165422000    0.849282767   47.823198953   -0.000000000   -0.000000000
    0.183046100    0.849282767   47.823198953   -0.000000000   -0.000000000
    0.200670200    0.849282767   47.823198953   -0.000000000   -0.000000000
    0.218294300    0.849282767   47.823198953   -0.000000000   -0.000000000
    0.235918400    0.849282767   47.823198839   -0.000009525    0.000008655
    0.253542500    0.849282767   47.823197316   -0.000131600    0.000118545
    0.271166600    0.849282767   47.823187697   -0.000866022    0.000785584
    0.288790700    0.849282767   47.823143295   -0.004066836    0.003730478
    0.306414800    0.849282767   47.822960808   -0.016549663    0.015197877
    0.324038900    0.849282767   47.822330433   -0.056890817    0.053000724
    0.341663000    0.849282767   47.820319410   -0.177773309    0.166924950
    0.359287100    0.849282767   47.814701786   -0.488830574    0.470460927
    0.376911200    0.849282767   47.799929650   -1.248768227    1.219166468
    0.394535300    0.849282767   47.764569883   -2.917544395    2.900486895
    0.412159400    0.849282767   47.686379630   -6.274269412    6.370640616
    0.429783500    0.849282767   47.525027378  -12.558976684   12.975206374
    0.447407600    0.849282767   47.215246501  -23.407964323   24.550489623
    0.465031700    0.849282767   46.660337724  -40.700880589   43.231232236
    0.482655800    0.849282767   45.730400151  -66.194171105   70.962061618
    0.500279900    0.849282767   44.271981660 -100.755066343  108.693234967
    0.517904000    0.849282767   42.127306274 -143.759097125  155.437276404
    0.535528100    0.849282767   39.169772949 -192.310322154  207.491700833
    0.553152200    0.849282767   35.345837849 -241.005428349  258.257012857
    0.570776300    0.849282767   30.717020966 -282.251962196  298.975827534
    0.588400400    0.849282767   25.491264824 -307.267682765  320.499598608
    0.606024500    0.849282767   20.028173364 -308.020222957  315.762754933
    0.623648600    0.849282767   14.803571324 -279.889684082  282.247003306
    0.641272700    0.849282767   10.323694990 -224.342185172  223.529185238
    0.658896800    0.849282767    7.006743757 -149.835236295  149.111434301
    0.676520900    0.849282767    5.073047221  -69.864304729   72.277365082
    0.694145000    0.849282767    4.489583585    1.105530871    6.528884425
    0.711769100    0.849282767    4.990525838   51.773831471  -38.201779603
    0.729393200    0.849282767    6.161194879   76.696353902  -58.157785113
    0.747017300    0.849282767    7.545958342   76.746664887  -56.261910249
    0.764641400    0.849282767    8.757762476   58.556887904  -40.361349247
    0.782265500    0.849282767    9.563974464   32.535458795  -20.045877354
    0.799889600    0.849282767    9.925649704    9.699375715   -3.252282726
    0.817513700    0.849282767    9.973582358   -2.284290508    5.928803998
    0.835137800    0.849282767    9.921632928   -2.123132902    7.715490702
    0.852761900    0.849282767    9.944978264    4.832670053    5.597728555
    0.870386000    0.849282767   10.084726393    9.469725230    4.463520735
    0.888010100    0.849282767   10.222632256    3.603761692    8.564503614
    0.905634200    0.849282767   10.141823659  -14.941169624   19.780465410
    0.923258300    0.849282767    9.655416993  -41.082944407   36.419161945
    0.940882400    0.849282767    8.716718684  -64.351787597   52.995773155
    0.958506500    0.849282767    7.472630575  -74.140450048   61.345318117
    0.976130600    0.849282767    6.229094210  -63.517128381   53.159761844
    0.993754700    0.849282767    5.370940665  -30.491667115   22.876702928
    1.011378800    0.849282767    5.278499364   22.584711776  -29.855238418
    1.029002900    0.849282767    6.257002859   89.814911297  -99.357322476
    1.046627000    0.849282767    8.478981622  161.999897468 -175.048342132
    1.064251100    0.849282767   11.935880240  227.839160185 -244.060883855
    1.081875200    0.849282767   16.417757861  276.795610097 -294.509861904
    1.099499300    0.849282767   21.554449751  301.501004763 -318.460948072
    1.117123400    0.849282767   26.892690423  299.653032569 -313.693082740
    1.134747500    0.849282767   31.984207787  274.485267900 -283.907742643
    1.152371600    0.849282767   36.474711490  232.671902532 -237.217869590
    1.169995700    0.849282767   40.145293685  182.898861056 -183.542932734
    1.187619800    0.849282767   42.929787229  133.360005947 -131.790855731
    1.205243900    0.849282767   44.891068609   90.154597584  -87.972103876
    1.222868000    0.849282767   46.172581787   56.607365037  -54.651838480
    1.240492100    0.849282767   46.952025767   32.962147086  -31.612519543
    1.258116200    0.849282767   47.392459468   17.832489716  -17.012293491
    1.275740300    0.849282767   47.623946121    8.974640711   -8.508502300
    1.293364400    0.849282767   47.737389581    4.181344431   -3.937535860
    1.310988500    0.849282767   47.789300078    1.770212528   -1.671900847
    1.328612600    0.849282767   47.810792623    0.693595900   -0.652109175
    1.346236700    0.849282767   47.819045394    0.248049144   -0.231590641
    1.363860800    0.849282767   47.821966834    0.077873897   -0.073194394
    1.381484900    0.849282767   47.822886810    0.020704955   -0.019769909
    1.399109000    0.849282767   47.823132681    0.004578382   -0.004487125
    1.416733100    0.849282767   47.823188719    0.000716133   -0.000762008
    1.434357200    0.849282767   47.823197484    0.000105987   -0.000116170
    1.451981300    0.849282767   47.823198846    0.000007951   -0.000008776
    1.469605400    0.849282767   47.823198953   -0.000000000   -0.000000000
    1.487229500    0.849282767   47.823198953   -0.000000000   -0.000000000
    1.504853600    0.849282767   47.823198953   -0.000000000   -0.000000000
    1.522477700    0.849282767   47.823198953   -0.000000000   -0.000000000
    1.540101800    0.849282767   47.823198953   -0.000000000   -0.000000000
    1.557725900    0.849282767   47.823198953   -0.000000000   -0.000000000
    1.575350000    0.849282767   47.823198953   -0.000000000   -0.000000000

    0.077301500    0.866872212   47.823198953   -0.000000000   -0.000000000
    0.094925600    0.866872212   47.823198953   -0.000000000   -0.000000000
    0.112549700    0.866872212   47.823198953   -0.000000000   -0.000000000
    0.130173800    0.866872212   47.823198953   -0.000000000   -0.000000000
    0.147797900    0.866872212   47.823198953   -0.000000000   -0.000000000
    0.165422000    0.866872212   47.823198953   -0.000000000   -0.000000000
    0.183046100    0.866872212   47.823198953   -0.000000000   -0.000000000
    0.200670200    0.866872212   47.823198953   -0.000000000   -0.000000000
    0.218294300    0.866872212   47.823198953   -0.000000000   -0.000000000
    0.235918400    0.866872212   47.823198953   -0.000000000   -0.000000000
    0.253542500    0.866872212   47.823198813   -0.000011716    0.000010421
    0.271166600    0.866872212   47.823197194   -0.000140889    0.000128213
    0.288790700    0.866872212   47.823187510   -0.000874442    0.000804014
    0.306414800    0.866872212   47.823140002   -0.004304234    0.003949704
    0.324038900    0.866872212   47.822956203   -0.016760536    0.015594279
    0.341663000    0.866872212   47.822303126   -0.058523434    0.054780293
    0.359287100    0.866872212   47.820334556   -0.174705256    0.168106237
    0.376911200    0.866872212   47.814702628   -0.485587495    0.473168064
    0.394535300    0.866872212   47.800223782   -1.222874174    1.212745258
    0.412159400    0.866872212   47.766028574   -2.815506068    2.854997097
    0.429783500    0.866872212   47.690544184   -6.034221251    6.221978165
    0.447407600    0.866872212   47.535669730  -12.037443230   12.583704685
    0.465031700    0.866872212   47.239070431  -22.408958013   23.681353454
    0.482655800    0.866872212   46.706984631  -39.065885398   41.570773704
    0.500279900    0.866872212   45.812857931  -63.802569937   68.173884280
    0.517904000    0.866872212   44.401357891  -97.851689226  104.538587526
    0.535528100    0.866872212   42.308003882 -140.976581646  149.902167840
    0.553152200    0.866872212   39.391255909 -190.681071995  200.864796788
    0.570776300    0.866872212   35.577726439 -241.613896598  251.081381349
    0.588400400    0.866872212   30.914515415 -285.523395051  291.859033330
    0.606024500    0.866872212   25.612313095 -312.408993971  313.863008621
    0.623648600    0.866872212   20.055994161 -313.101467459  309.689119031
    0.641272700    0.866872212   14.757959339 -282.836827899  276.577059552
    0.658896800    0.866872212   10.254412377 -223.970306819  218.165027593
    0.676520900    0.866872212    6.974112990 -146.161055738  144.270923628
    0.694145000    0.866872212    5.128252059  -63.806108272   68.458394948
    0.711769100    0.866872212    4.661007428    7.959388875    4.133091720
    0.729393200    0.866872212    5.274978307   57.327253901  -39.313733165
    0.747017300    0.866872212    6.513872138   78.567837763  -58.833725160
    0.764641400    0.866872212    7.888470346   73.700943510  -57.730140773
    0.782265500    0.866872212    9.010359022   51.798908746  -43.597372721
    0.799889600    0.866872212    9.690371919   25.672813495  -25.171360388
    0.817513700    0.866872212    9.959857834    6.679170452   -9.478537156
    0.835137800    0.866872212   10.002759365    0.087152922   -0.167261250
    0.852761900    0.866872212   10.026958678    3.496126499    2.797804269
    0.870386000    0.866872212   10.144766387    9.120811265    2.333680681
    0.888010100    0.866872212   10.316106446    8.286659232    2.754771100
    0.905634200    0.866872212   10.377868866   -3.418807525    8.006125141
    0.923258300    0.866872212   10.145150864  -24.433999488   19.833443103
    0.940882400    0.866872212    9.507772802  -48.014604229   36.530668495
    0.958506500    0.866872212    8.491665209  -66.009006559   52.773160176
    0.976130600    0.866872212    7.259215749  -71.571200242   61.005350946
    0.993754700    0.866872212    6.075058230  -59.929823377   53.639175347
    1.011378800    0.866872212    5.268734429  -28.547271086   25.633135426
    1.029002900    0.866872212    5.189596751   22.257234813  -23.597809009
    1.046627000    0.866872212    6.146679698   87.959107940  -89.408759957
    1.064251100    0.866872212    8.331902530  159.690598321 -162.464301340
    1.081875200    0.866872212   11.753155033  226.334421352 -230.569418658
    1.099499300    0.866872212   16.220978996  277.000296716 -281.646907871
    1.117123400    0.866872212   21.380171718  303.735086795 -306.965700076
    1.134747500    0.866872212   26.773924401  303.657246288 -303.606659653
    1.152371600    0.866872212   31.941888085  278.771623647 -275.050856992
    1.169995700    0.866872212   36.500339239  235.920535591 -229.578360346
    1.187619800    0.866872212   40.212596950  184.381395952 -177.251488491
    1.205243900    0.866872212   43.009080773  133.260486330 -126.932789154
    1.222868000    0.866872212   44.959843109   89.315734209  -84.437280961
    1.240492100    0.866872212   46.224574892   55.534368954  -52.200984724
    1.258116200    0.866872212   46.986555664   32.086964214  -29.967611502
    1.275740300    0.866872212   47.413470327   17.243222586  -15.956117199
    1.293364400    0.866872212   47.636300727    8.576997247   -7.855845681
    1.310988500    0.866872212   47.744576809    3.898889592   -3.560709794
    1.328612600    0.866872212   47.792548274    1.636534481   -1.485428072
    1.346236700    0.866872212   47.812217272    0.628058637   -0.567799804
    1.363860800    0.866872212   47.819654277    0.214811792   -0.196587799
    1.381484900    0.866872212   47.822198047    0.063465614   -0.059835351
    1.399109000    0.866872212   47.822951740    0.016229854   -0.016002719
    1.416733100    0.866872212   47.823148246    0.003371445   -0.003622193
    1.434357200    0.866872212   47.823188608    0.000713443   -0.000783417
    1.451981300    0.866872212   47.823197162    0.000130036   -0.000141051
    1.469605400    0.866872212   47.823198845    0.000008154   -0.000008591
    1.487229500    0.866872212   47.823198953   -0.000000000   -0.000000000
    1.504853600    0.866872212   47.823198953   -0.000000000   -0.000000000
    1.522477700    0.866872212   47.823198953   -0.000000000   -0.000000000
    1.540101800    0.866872212   47.823198953   -0.000000000   -0.000000000
    1.557725900    0.866872212   47.823198953   -0.000000000   -0.000000000
    1.575350000    0.866872212   47.823198953   -0.000000000   -0.000000000

    0.077301500    0.884461656   47.823198953   -0.000000000   -0.000000000
    0.094925600    0.884461656   47.823198953   -0.000000000   -0.000000000
    0.112549700    0.884461656   47.823198953   -0.000000000   -0.000000000
    0.130173800    0.884461656   47.823198953   -0.000000000   -0.000000000
    0.147797900    0.884461656   47.823198953   -0.000000000   -0.000000000
    0.165422000    0.884461656   47.823198953   -0.000000000   -0.000000000
    0.183046100    0.884461656   47.823198953   -0.000000000   -0.000000000
    0.200670200    0.884461656   47.823198953   -0.000000000   -0.000000000
    0.218294300    0.884461656   47.823198953   -0.000000000   -0.000000000
    0.235918400    0.884461656   47.823198953   -0.000000000   -0.000000000
    0.253542500    0.884461656   47.823198953   -0.000000000   -0.000000000
    0.271166600    0.884461656   47.823198872   -0.000006658    0.000006045
    0.288790700    0.884461656   47.823197410   -0.000123756    0.000112967
    0.306414800    0.884461656   47.823187402   -0.000888845    0.000806621
    0.324038900    0.884461656   47.823141745   -0.004175429    0.003840143
    0.341663000    0.884461656   47.822954639   -0.016928864    0.015637589
    0.359287100    0.884461656   47.822337568   -0.055802850    0.053158654
    0.376911200    0.884461656   47.820382676   -0.171692292    0.165268851
    0.394535300    0.884461656   47.814928199   -0.471388537    0.461567841
    0.412159400    0.884461656   47.801088085   -1.169370304    1.173618528
    0.429783500    0.884461656   47.768230593   -2.696642264    2.754400631
    0.447407600    0.884461656   47.695966389   -5.773733334    5.982849989
    0.465031700    0.884461656   47.547779284  -11.522617585   12.071666447
    0.482655800    0.884461656   47.263052035  -21.540355674   22.703723725
    0.500279900    0.884461656   46.750701774  -37.724787194   39.885957147
    0.517904000    0.884461656   45.883174358  -62.131480205   65.550918159
    0.535528100    0.884461656   44.501121149  -96.277909522  100.837317507
    0.553152200    0.884461656   42.429340355 -140.273782891  145.167254230
    0.570776300    0.884461656   39.510791225 -191.727308873  195.380788637
    0.588400400    0.884461656   35.659838904 -244.804756349  245.307883279
    0.606024500    0.884461656   30.925026151 -290.236001523  286.279792573
    0.623648600    0.884461656   25.538358186 -316.957004682  308.830777361
    0.641272700    0.884461656   19.917906448 -315.523556489  305.387965785
    0.658896800    0.884461656   14.606091749 -281.842843344  273.106623636
    0.676520900    0.884461656   10.152233335 -219.423738407  215.585023126
    0.694145000    0.884461656    6.977159971 -139.037769978  142.516781148
    0.711769100    0.884461656    5.265362644  -56.074003635   67.175060475
    0.729393200    0.884461656    4.921120188   13.684608096    2.630089335
    0.747017300    0.884461656    5.597649422   58.366804708  -41.858286674
    0.764641400    0.884461656    6.803964200   73.879962009  -62.999367876
    0.782265500    0.884461656    8.057182503   65.164625216  -63.539366988
    0.799889600    0.884461656    9.026219646   43.812892585  -50.432804167
    0.817513700    0.884461656    9.603965063   22.655462595  -32.044447133
    0.835137800    0.884461656    9.878244908   10.116018994  -15.465499046
    0.852761900    0.884461656   10.021865638    7.346784013   -4.700550463
    0.870386000    0.884461656   10.170827126    9.492415348   -0.099597831
    0.888010100    0.884461656   10.348734497    9.428570912    1.029286893
    0.905634200    0.884461656   10.467266849    2.400433167    2.946828576
    0.923258300    0.884461656   10.392964810  -12.257291909    9.463444501
    0.940882400    0.884461656   10.016334051  -31.225148315   22.164322098
    0.958506500    0.884461656    9.301572231  -49.679492748   39.337368591
    0.976130600    0.884461656    8.300901941  -62.879741908   56.219377491
    0.993754700    0.884461656    7.148910096  -66.055505228   66.015677920
    1.011378800    0.884461656    6.064479316  -54.517677245   61.675063616
    1.029002900    0.884461656    5.341133207  -24.643136766   37.838841164
    1.046627000    0.884461656    5.312154736   24.042349699   -7.234063775
    1.064251100    0.884461656    6.282647164   87.597959881  -70.220888583
    1.081875200    0.884461656    8.449101337  158.196605687 -142.408716467
    1.099499300    0.884461656   11.843812709  225.255321727 -211.340783423
    1.117123400    0.884461656   16.306639920  277.522648316 -264.136159767
    1.134747500    0.884461656   21.491289425  306.074514932 -291.383300258
    1.152371600    0.884461656   26.932773456  306.322007166 -289.962871243
    1.169995700    0.884461656   32.139325674  280.301550944 -263.420684365
    1.187619800    0.884461656   36.708215139  235.600410310 -220.038563550
    1.205243900    0.884461656   40.401231632  182.583080633 -169.721647219
    1.222868000    0.884461656   43.159536665  130.987415696 -121.139776852
    1.240492100    0.884461656   45.071032170   87.126661768  -80.067898463
    1.258116200    0.884461656   46.300983390   53.799473821  -48.983768569
    1.275740300    0.884461656   47.035916770   30.841671214  -27.715761877
    1.293364400    0.884461656   47.444021424   16.340405965  -14.483389718
    1.310988500    0.884461656   47.654238437    7.933221258   -6.980411688
    1.328612600    0.884461656   47.753383437    3.549077633   -3.102828232
    1.346236700    0.884461656   47.796581334    1.453802622   -1.270217532
    1.363860800    0.884461656   47.813941129    0.537098208   -0.476788484
    1.381484900    0.884461656   47.820331693    0.174134708   -0.160401881
    1.399109000    0.884461656   47.822404023    0.050007671   -0.048465118
    1.416733100    0.884461656   47.823006153    0.012370627   -0.012946390
    1.434357200    0.884461656   47.823153137    0.003065818   -0.003263791
    1.451981300    0.884461656   47.823189360    0.000676787   -0.000713600
    1.469605400    0.884461656   47.823197830    0.000081911   -0.000087338
    1.487229500    0.884461656   47.823198872    0.000006028   -0.000006619
    1.504853600    0.884461656   47.823198953   -0.000000000   -0.000000000
    1.522477700    0.884461656   47.823198953   -0.000000000   -0.000000000
    1.540101800    0.884461656   47.823198953   -0.000000000   -0.000000000
    1.557725900    0.884461656   47.823198953   -0.000000000   -0.000000000
    1.575350000    0.884461656   47.823198953   -0.000000000   -0.000000000

    0.077301500    0.902051101   47.823198953   -0.000000000   -0.000000000
    0.094925600    0.902051101   47.823198953   -0.000000000   -0.000000000
    0.112549700    0.902051101   47.823198953   -0.000000000   -0.000000000
    0.130173800    0.902051101   47.823198953   -0.000000000   -0.000000000
    0.147797900    0.902051101   47.823198953   -0.000000000   -0.000000000
    0.165422000    0.902051101   47.823198953   -0.000000000   -0.000000000
    0.183046100    0.902051101   47.823198953   -0.000000000   -0.000000000
    0.200670200    0.902051101   47.823198953   -0.000000000   -0.000000000
    0.218294300    0.902051101   47.823198953   -0.000000000   -0.000000000
    0.235918400    0.902051101   47.823198953   -0.000000000   -0.000000000
    0.253542500    0.902051101   47.823198953   -0.000000000   -0.000000000
    0.271166600    0.902051101   47.823198953   -0.000000000   -0.000000000
    0.288790700    0.902051101   47.823198870   -0.000006867    0.000006298
    0.306414800    0.902051101   47.823197149   -0.000144425    0.000131717
    0.324038900    0.902051101   47.823187280   -0.000890203    0.000821456
    0.341663000    0.902051101   47.823138977   -0.004363186    0.004027803
    0.359287100    0.902051101   47.822963910   -0.016034885    0.015262781
    0.376911200    0.902051101   47.822341677   -0.055376285    0.052937970
    0.394535300    0.902051101   47.820445107   -0.167190074    0.161947219
    0.412159400    0.902051101   47.815260750   -0.448767551    0.445832387
    0.429783500    0.902051101   47.801969299   -1.118261552    1.130293887
    0.447407600    0.902051101   47.770551317   -2.577314826    2.643575902
    0.465031700    0.902051101   47.701428212   -5.525674802    5.730206376
    0.482655800    0.902051101   47.558946835  -11.096795938   11.561818898
    0.500279900    0.902051101   47.284284412  -20.855519756   21.772425297
    0.517904000    0.902051101   46.785265091  -36.898540697   38.357904433
    0.535528100    0.902051101   45.931363782  -61.481755540   63.294614151
    0.553152200    0.902051101   44.555238575  -96.380740359   97.861886496
    0.570776300    0.902051101   42.470331817 -141.766236762  141.717941214
    0.588400400    0.902051101   39.510922691 -194.849501730  191.923049101
    0.606024500    0.902051101   35.594158376 -248.946208297  242.409355532
    0.623648600    0.902051101   30.788206939 -293.876217815  284.412611220
    0.641272700    0.902051101   25.354717334 -318.355386655  308.202305500
    0.658896800    0.902051101   19.738149699 -313.586912050  305.867853163
    0.676520900    0.902051101   14.490390187 -276.648004882  274.213860241
    0.694145000    0.902051101   10.148706126 -212.198930506  216.548562649
    0.711769100    0.902051101    7.103101931 -131.946189719  142.447113020
    0.729393200    0.902051101    5.496495899  -51.699026295   65.357524201
    0.747017300    0.902051101    5.187193539   13.015453399   -1.153514094
    0.764641400    0.902051101    5.801812968   52.149983415  -47.212805782
    0.782265500    0.902051101    6.865053333   64.483034423  -69.095067889
    0.799889600    0.902051101    7.957882776   57.192368322  -69.482581250
    0.817513700    0.902051101    8.831919877   41.551300834  -55.614998051
    0.835137800    0.902051101    9.431967412   27.273573132  -36.259048112
    0.852761900    0.902051101    9.829277765   18.704518831  -18.707758267
    0.870386000    0.902051101   10.121974105   14.766510420   -6.861587345
    0.888010100    0.902051101   10.357810400   11.428603170   -0.791387681
    0.905634200    0.902051101   10.513466305    5.346123286    2.371137304
    0.923258300    0.902051101   10.527180357   -4.736855055    6.636643254
    0.940882400    0.902051101   10.335687906  -17.769891515   15.356141579
    0.958506500    0.902051101    9.900851615  -31.901839306   29.758642600
    0.976130600    0.902051101    9.220701089  -45.261792038   48.406717039
    0.993754700    0.902051101    8.331538574  -55.036877156   67.108631760
    1.011378800    0.902051101    7.330982513  -57.141576314   79.530650857
    1.029002900    0.902051101    6.396705673  -46.683558601   78.378517460
    1.046627000    0.902051101    5.787709949  -19.732120318   57.409266370
    1.064251100    0.902051101    5.812843513   25.110598483   13.933332087
    1.081875200    0.902051101    6.773441137   85.744933924  -49.018668828
    1.099499300    0.902051101    8.895912192  155.617186416 -122.366261613
    1.117123400    0.902051101   12.254886837  223.896789187 -192.994044053
    1.134747500    0.902051101   16.709571411  277.945478193 -247.533453435
    1.152371600    0.902051101   21.907959382  306.790366080 -276.505259808
    1.169995700    0.902051101   27.352914089  305.827077470 -276.824457425
    1.187619800    0.902051101   32.534255204  277.994643173 -251.994168840
    1.205243900    0.902051101   37.050497441  232.027013726 -210.174364290
    1.222868000    0.902051101   40.676485433  178.791065915 -161.233481510
    1.240492100    0.902051101   43.370524632  127.469972323 -113.978229847
    1.258116200    0.902051101   45.224668116   84.156072136  -74.299744406
    1.275740300    0.902051101   46.406428030   51.419157342  -44.682263715
    1.293364400    0.902051101   47.103948270   28.967763307  -24.800139909
    1.310988500    0.902051101   47.484518745   14.971405280  -12.716028264
    1.328612600    0.902051101   47.675080942    7.123460474   -6.028524400
    1.346236700    0.902051101   47.763186540    3.110630584   -2.643330541
    1.363860800    0.902051101   47.800797714    1.237815348   -1.071099662
    1.381484900    0.902051101   47.815646817    0.438572701   -0.394114432
    1.399109000    0.902051101   47.820889011    0.139755780   -0.131598496
    1.416733100    0.902051101   47.822565855    0.039535466   -0.039520175
    1.434357200    0.902051101   47.823033302    0.010869421   -0.010968850
    1.451981300    0.902051101   47.823160767    0.002650882   -0.002649477
    1.469605400    0.902051101   47.823193530    0.000389271   -0.000398872
    1.487229500    0.902051101   47.823198359    0.000044029   -0.000046404
    1.504853600    0.902051101   47.823198929    0.000001815   -0.000001979
    1.522477700    0.902051101   47.823198953   -0.000000000   -0.000000000
    1.540101800    0.902051101   47.823198953   -0.000000000   -0.000000000
    1.557725900    0.902051101   47.823198953   -0.000000000   -0.000000000
    1.575350000    0.902051101   47.823198953   -0.000000000   -0.000000000

    0.077301500    0.919640546   47.823198953   -0.000000000   -0.000000000
    0.094925600    0.919640546   47.823198953   -0.000000000   -0.000000000
    0.112549700    0.919640546   47.823198953   -0.000000000   -0.000000000
    0.130173800    0.919640546   47.823198953   -0.000000000   -0.000000000
    0.147797900    0.919640546   47.823198953   -0.000000000   -0.000000000
    0.165422000    0.919640546   47.823198953   -0.000000000   -0.000000000
    0.183046100    0.919640546   47.823198953   -0.000000000   -0.000000000
    0.200670200    0.919640546   47.823198953   -0.000000000   -0.000000000
    0.218294300    0.919640546   47.823198953   -0.000000000   -0.000000000
    0.235918400    0.919640546   47.823198953   -0.000000000   -0.000000000
    0.253542500    0.919640546   47.823198953   -0.000000000   -0.000000000
    0.271166600    0.919640546   47.823198953   -0.000000000   -0.000000000
    0.288790700    0.919640546   47.823198953   -0.000000000   -0.000000000
    0.306414800    0.919640546   47.823198859   -0.000007811    0.000007124
    0.324038900    0.919640546   47.823197400   -0.000123940    0.000113586
    0.341663000    0.919640546   47.823187248   -0.000896579    0.000818323
    0.359287100    0.919640546   47.823145354   -0.003863915    0.003632051
    0.376911200    0.919640546   47.822970917   -0.015663077    0.014688527
    0.394535300    0.919640546   47.822377364   -0.053293746    0.050464353
    0.412159400    0.919640546   47.820609522   -0.156771845    0.152603179
    0.429783500    0.919640546   47.815662121   -0.426487560    0.423038132
    0.447407600    0.919640546   47.803004019   -1.065477958    1.074798503
    0.465031700    0.919640546   47.772969514   -2.466490379    2.518763361
    0.482655800    0.919640546   47.706269373   -5.343991647    5.477002604
    0.500279900    0.919640546   47.568287757  -10.800318484   11.087120985
    0.517904000    0.919640546   47.298959725  -20.548724832   20.981019747
    0.535528100    0.919640546   46.803797453  -36.815251415   37.188559623
    0.553152200    0.919640546   45.946580721  -62.021683955   61.805955329
    0.570776300    0.919640546   44.552614367  -97.936232630   96.323798563
    0.588400400    0.919640546   42.430468096 -144.397791447  140.600258689
    0.606024500    0.919640546   39.418923739 -197.950170406  191.773756282
    0.623648600    0.919640546   35.452607246 -251.233166805  243.618447251
    0.641272700    0.919640546   30.623479433 -294.018438867  286.976204675
    0.658896800    0.919640546   25.211911998 -315.703709923  311.611254928
    0.676520900    0.919640546   19.664509595 -308.571236026  309.178039799
    0.694145000    0.919640546   14.516693453 -270.619476258  276.312988162
    0.711769100    0.919640546   10.275926999 -207.080134957  216.571097719
    0.729393200    0.919640546    7.298054618 -129.731547828  140.159885316
    0.747017300    0.919640546    5.692104581  -53.994145096   61.333114892
    0.764641400    0.919640546    5.300697318    6.174690668   -5.784490849
    0.782265500    0.919640546    5.770249263   43.109639282  -51.316133642
    0.799889600    0.919640546    6.684872149   57.395717221  -72.079840136
    0.817513700    0.919640546    7.698904188   55.800494042  -71.474519803
    0.835137800    0.919640546    8.608235892   46.775751684  -57.150325800
    0.852761900    0.919640546    9.340846494   36.408333981  -37.679638900
    0.870386000    0.919640546    9.900028802   27.110460383  -19.718453864
    0.888010100    0.919640546   10.304257809   18.555619345   -6.519562405
    0.905634200    0.919640546   10.558134687    9.990567749    2.052108831
    0.923258300    0.919640546   10.658504088    1.088784943    8.371905653
    0.940882400    0.919640546   10.602694437   -7.831584084   15.661476182
    0.958506500    0.919640546   10.389476608  -16.695236398   26.601984705
    0.976130600    0.919640546   10.016618173  -26.068647604   42.410981219
    0.993754700    0.919640546    9.474325873  -35.758024957   62.019362822
    1.011378800    0.919640546    8.769547866  -44.057054509   81.653644715
    1.029002900    0.919640546    7.956161105  -47.292294511   94.948418146
    1.046627000    0.919640546    7.165992217  -40.554595693   94.217366456
    1.064251100    0.919640546    6.621990552  -18.641242041   72.849085442
    1.081875200    0.919640546    6.627822519   22.251330219   28.278314315
    1.099499300    0.919640546    7.522102817   81.714682026  -36.001102517
    1.117123400    0.919640546    9.583440960  152.897751644 -110.442709069
    1.134747500    0.919640546   12.912297906  223.173824919 -181.674026992
    1.152371600    0.919640546   17.361875668  277.665010835 -236.423671280
    1.169995700    0.919640546   22.546896444  305.386143535 -265.322622590
    1.187619800    0.919640546   27.951575193  302.727639008 -265.389539331
    1.205243900    0.919640546   33.067065155  273.698697326 -240.280282947
    1.222868000    0.919640546   37.502749038  227.363929063 -198.470369624
    1.240492100    0.919640546   41.046057726  174.034618163 -150.217395191
    1.258116200    0.919640546   43.657045179  122.847545421 -104.474035393
    1.275740300    0.919640546   45.431623799   79.927121859  -66.917666303
    1.293364400    0.919640546   46.544169011   47.825547801  -39.565956197
    1.310988500    0.919640546   47.187041342   26.269469207  -21.652121901
    1.328612600    0.919640546   47.528532623   13.289973738  -10.986506610
    1.346236700    0.919640546   47.696173633    6.191228890   -5.174715569
    1.363860800    0.919640546   47.772327572    2.652622179   -2.264358346
    1.381484900    0.919640546   47.804559846    1.026175770   -0.909149217
    1.399109000    0.919640546   47.816932445    0.361550732   -0.334079689
    1.416733100    0.919640546   47.821276668    0.115525402   -0.111915755
    1.434357200    0.919640546   47.822643634    0.035172661   -0.034416791
    1.451981300    0.919640546   47.823055613    0.009588216   -0.009384503
    1.469605400    0.919640546   47.823172785    0.001795288   -0.001849591
    1.487229500    0.919640546   47.823194399    0.000323140   -0.000344479
    1.504853600    0.919640546   47.823198356    0.000044178   -0.000047247
    1.522477700    0.919640546   47.823198929    0.000001844   -0.000001913
    1.540101800    0.919640546   47.823198953   -0.000000000   -0.000000000
    1.557725900    0.919640546   47.823198953   -0.000000000   -0.000000000
    1.575350000    0.919640546   47.823198953   -0.000000000   -0.000000000

    0.077301500    0.937229991   47.823198953   -0.000000000   -0.000000000
    0.094925600    0.937229991   47.823198953   -0.000000000   -0.000000000
    0.112549700    0.937229991   47.823198953   -0.000000000   -0.000000000
    0.130173800    0.937229991   47.823198953   -0.000000000   -0.000000000
    0.147797900    0.937229991   47.823198953   -0.000000000   -0.000000000
    0.165422000    0.937229991   47.823198953   -0.000000000   -0.000000000
    0.183046100    0.937229991   47.823198953   -0.000000000   -0.000000000
    0.200670200    0.937229991   47.823198953   -0.000000000   -0.000000000
    0.218294300    0.937229991   47.823198953   -0.000000000   -0.000000000
    0.235918400    0.937229991   47.823198953   -0.000000000   -0.000000000
    0.253542500    0.937229991   47.823198953   -0.000000000   -0.000000000
    0.271166600    0.937229991   47.823198953   -0.000000000   -0.000000000
    0.288790700    0.937229991   47.823198953   -0.000000000   -0.000000000
    0.306414800    0.937229991   47.823198953   -0.000000000   -0.000000000
    0.324038900    0.937229991   47.823198874   -0.000006505    0.000005997
    0.341663000    0.937229991   47.823197362   -0.000126956    0.000114802
    0.359287100    0.937229991   47.823189343   -0.000727887    0.000674366
    0.376911200    0.937229991   47.823147137   -0.003772786    0.003456572
    0.394535300    0.937229991   47.822982366   -0.014980197    0.013792577
    0.412159400    0.937229991   47.822441507   -0.049035971    0.046484307
    0.429783500    0.937229991   47.820767650   -0.147618411    0.142744387
    0.447407600    0.937229991   47.816087150   -0.403913695    0.397875619
    0.465031700    0.937229991   47.804010207   -1.018288387    1.016377495
    0.482655800    0.937229991   47.774884250   -2.399419352    2.399045609
    0.500279900    0.937229991   47.709983497   -5.236426622    5.248272108
    0.517904000    0.937229991   47.573534610  -10.736680833   10.714348715
    0.535528100    0.937229991   47.303767318  -20.689890862   20.465588382
    0.553152200    0.937229991   46.802474697  -37.411865305   36.636067152
    0.570776300    0.937229991   45.929439919  -63.263087211   61.488322485
    0.588400400    0.937229991   44.508125443  -99.751632209   96.652764933
    0.606024500    0.937229991   42.352355218 -146.247100932  141.992961769
    0.623648600    0.937229991   39.314902484 -198.878278806  194.417142268
    0.641272700    0.937229991   35.346627956 -250.415827240  247.256927983
    0.658896800    0.937229991   30.549189004 -291.286513380  290.867000282
    0.676520900    0.937229991   25.198522366 -311.713436736  314.728445579
    0.694145000    0.937229991   19.724164919 -304.494792751  310.599407256
    0.711769100    0.937229991   14.638978304 -267.769007841  275.657385850
    0.729393200    0.937229991   10.429199446 -206.632146527  214.228505241
    0.747017300    0.937229991    7.430457540 -132.637450926  137.202568461
    0.764641400    0.937229991    5.742956027  -60.199127185   59.026312809
    0.782265500    0.937229991    5.225043118   -1.524404029   -6.615494453
    0.799889600    0.937229991    5.569580104   37.222418912  -50.709541999
    0.817513700    0.937229991    6.420606676   56.472822936  -70.815724865
    0.835137800    0.937229991    7.471683396   60.831289099  -70.463398910
    0.852761900    0.937229991    8.509132524   55.743950487  -56.691560840
    0.870386000    0.937229991    9.407269094   45.515740830  -37.142819439
    0.888010100    0.937229991   10.101796319   32.923890872  -17.815627202
    0.905634200    0.937229991   10.569808413   20.154074772   -2.006072445
    0.923258300    0.937229991   10.824665644    8.936111134    9.620797459
    0.940882400    0.937229991   10.906342978    0.423064695   18.449870996
    0.958506500    0.937229991   10.861480737   -5.485456522   26.978696564
    0.976130600    0.937229991   10.723765610  -10.556298798   37.834958789
    0.993754700    0.937229991   10.489268109  -16.717946706   52.603040229
    1.011378800    0.937229991   10.126734820  -25.122280173   70.713313393
    1.029002900    0.937229991    9.601057172  -34.814580702   88.613535246
    1.046627000    0.937229991    8.917458644  -42.231321389   99.984166132
    1.064251100    0.937229991    8.169574055  -40.908132712   97.222734521
    1.081875200    0.937229991    7.580017392  -22.940238669   74.105344240
    1.099499300    0.937229991    7.498213091   17.281605255   28.550045330
    1.117123400    0.937229991    8.321764509   78.885066040  -35.634829968
    1.134747500    0.937229991   10.358197218  152.841006233 -108.792727570
    1.152371600    0.937229991   13.699181259  224.165343887 -177.759603245
    1.169995700    0.937229991   18.161483402  277.914966623 -229.519749125
    1.187619800    0.937229991   23.336827716  304.046589091 -255.109741812
    1.205243900    0.937229991   28.704249130  299.823938557 -252.147989067
    1.222868000    0.937229991   33.756171695  269.470245719 -225.067347845
    1.240492100    0.937229991   38.105372527  221.717730268 -182.990044785
    1.258116200    0.937229991   41.538648541  167.313611838 -136.288390512
    1.275740300    0.937229991   44.026398548  115.875115471  -93.384890889
    1.293364400    0.937229991   45.683106206   73.649012386  -59.090344422
    1.310988500    0.937229991   46.698092896   43.006590092  -34.645837360
    1.328612600    0.937229991   47.270711888   23.166536658  -18.858313858
    1.346236700    0.937229991   47.569783016   11.531778545   -9.537198543
    1.363860800    0.937229991   47.714663505    5.314569665   -4.484145532
    1.381484900    0.937229991   47.780316791    2.234581944   -1.943152812
    1.399109000    0.937229991   47.807569218    0.861341098   -0.772781915
    1.416733100    0.937229991   47.817960747    0.304014135   -0.281574068
    1.434357200    0.937229991   47.821565997    0.100399193   -0.093633450
    1.451981300    0.937229991   47.822741998    0.029723270   -0.027823296
    1.469605400    0.937229991   47.823102820    0.006420277   -0.006374823
    1.487229500    0.937229991   47.823179226    0.001370020   -0.001402337
    1.504853600    0.937229991   47.823195649    0.000240412   -0.000247232
    1.522477700    0.937229991   47.823198657    0.000022495   -0.000023136
    1.540101800    0.937229991   47.823198953   -0.000000000   -0.000000000
    1.557725900    0.937229991   47.823198953   -0.000000000   -0.000000000
    1.575350000    0.937229991   47.823198953   -0.000000000   -0.000000000

    0.077301500    0.954819435   47.823198953   -0.000000000   -0.000000000
    0.094925600    0.954819435   47.823198953   -0.000000000   -0.000000000
    0.112549700    0.954819435   47.823198953   -0.000000000   -0.000000000
    0.130173800    0.954819435   47.823198953   -0.000000000   -0.000000000
    0.147797900    0.954819435   47.823198953   -0.000000000   -0.000000000
    0.165422000    0.954819435   47.823198953   -0.000000000   -0.000000000
    0.183046100    0.954819435   47.823198953   -0.000000000   -0.000000000
    0.200670200    0.954819435   47.823198953   -0.000000000   -0.000000000
    0.218294300    0.954819435   47.823198953   -0.000000000   -0.000000000
    0.235918400    0.954819435   47.823198953   -0.000000000   -0.000000000
    0.253542500    0.954819435   47.823198953   -0.000000000   -0.000000000
    0.271166600    0.954819435   47.823198953   -0.000000000   -0.000000000
    0.288790700    0.954819435   47.823198953   -0.000000000   -0.000000000
    0.306414800    0.954819435   47.823198953   -0.000000000   -0.000000000
    0.324038900    0.954819435   47.823198953   -0.000000000   -0.000000000
    0.341663000    0.954819435   47.823198806   -0.000012130    0.000010906
    0.359287100    0.954819435   47.823197486   -0.000115693    0.000107560
    0.376911200    0.954819435   47.823187841   -0.000846061    0.000778760
    0.394535300    0.954819435   47.823144138   -0.003979851    0.003674683
    0.412159400    0.954819435   47.822986951   -0.014443895    0.013736906
    0.429783500    0.954819435   47.822451152   -0.047972045    0.046456782
    0.447407600    0.954819435   47.820819272   -0.143473362    0.141119955
    0.465031700    0.954819435   47.816247259   -0.393868132    0.390843201
    0.482655800    0.954819435   47.804249899   -1.012388457    0.998472468
    0.500279900    0.954819435   47.775491699   -2.386540768    2.353917093
    0.517904000    0.954819435   47.710411576   -5.271282497    5.176000352
    0.535528100    0.954819435   47.572189959  -10.914045997   10.643423441
    0.553152200    0.954819435   47.296997018  -21.143210917   20.499431007
    0.570776300    0.954819435   46.785051466  -38.192960442   36.983124771
    0.588400400    0.954819435   45.896108083  -64.245613876   62.427787715
    0.606024500    0.954819435   44.458322863 -100.528644483   98.406967638
    0.623648600    0.954819435   42.295181994 -146.215777756  144.541106646
    0.641272700    0.954819435   39.268357658 -197.665565815  197.369039409
    0.658896800    0.954819435   35.331197815 -248.173569235  249.908331828
    0.676520900    0.954819435   30.578155322 -288.641640031  292.484882422
    0.694145000    0.954819435   25.272066717 -309.415170536  314.905963276
    0.711769100    0.954819435   19.830315187 -303.156415246  309.529314505
    0.729393200    0.954819435   14.756790066 -267.914051874  274.110761564
    0.747017300    0.954819435   10.526365366 -208.922923851  213.280184148
    0.764641400    0.954819435    7.465692030 -137.326725493  137.734486796
    0.782265500    0.954819435    5.680755404  -66.268048985   61.278052809
    0.799889600    0.954819435    5.061224163   -6.497381772   -3.205623539
    0.817513700    0.954819435    5.349102346   36.177786523  -47.155492714
    0.835137800    0.954819435    6.228543416   60.780673896  -67.907908705
    0.852761900    0.954819435    7.396536936   69.413015577  -68.170589378
    0.870386000    0.954819435    8.601882410   65.598753163  -54.135422342
    0.888010100    0.954819435    9.660185789   53.362451996  -33.137009439
    0.905634200    0.954819435   10.461407613   37.177754342  -11.636178722
    0.923258300    0.954819435   10.975102653   21.353273031    6.043539102
    0.940882400    0.954819435   11.240386834    9.217290060   18.296792399
    0.958506500    0.954819435   11.335872677    2.152748840   26.069701802
    0.976130600    0.954819435   11.344126920   -1.203637474   32.071740244
    0.993754700    0.954819435   11.305373350   -3.696149736   39.530589927
    1.011378800    0.954819435   11.204411714   -8.775133127   50.693839146
    1.029002900    0.954819435   10.973473338  -18.558449491   65.375736537
    1.046627000    0.954819435   10.531624346  -32.285310410   80.246793820
    1.064251100    0.954819435    9.848986911  -44.659619591   89.193954389
    1.081875200    0.954819435    9.026015569  -46.396034869   84.993581776
    1.099499300    0.954819435    8.338951395  -27.821941089   61.813566880
    1.117123400    0.954819435    8.200841385   16.026241318   17.791984201
    1.134747500    0.954819435    9.039621119   81.763799792  -43.196320668
    1.152371600    0.954819435   11.149999759  157.872570685 -111.727592620
    1.169995700    0.954819435   14.581513357  229.114850856 -175.015479116
    1.187619800    0.954819435   19.118104585  281.267796044 -220.734415984
    1.205243900    0.954819435   24.332084655  304.891080355 -240.906129574
    1.222868000    0.954819435   29.686649683  297.468221058 -234.279627173
    1.240492100    0.954819435   34.664691394  263.362903263 -206.084600173
    1.258116200    0.954819435   38.876917173  212.524534989 -165.490839550
    1.275740300    0.954819435   42.132314230  156.783954948 -122.080201538
    1.293364400    0.954819435   44.438024547  106.017021811  -83.112833349
    1.310988500    0.954819435   45.939433894   65.952167779  -52.394898226
    1.328612600    0.954819435   46.841490401   37.927133388  -30.628481435
    1.346236700    0.954819435   47.344190914   20.213883410  -16.605877522
    1.363860800    0.954819435   47.604473485   10.011901570   -8.350907649
    1.381484900    0.954819435   47.730634114    4.553943103   -3.873872778
    1.399109000    0.954819435   47.786978616    1.903932255   -1.650223660
    1.416733100    0.954819435   47.810120316    0.731764497   -0.645436983
    1.434357200    0.954819435   47.818839738    0.259819690   -0.229931080
    1.451981300    0.954819435   47.821889203    0.082826416   -0.073664269
    1.469605400    0.954819435   47.822889578    0.020157064   -0.019046402
    1.487229500    0.954819435   47.823127732    0.004846690   -0.004704490
    1.504853600    0.954819435   47.823185266    0.000975590   -0.000957159
    1.522477700    0.954819435   47.823197290    0.000122650   -0.000123801
    1.540101800    0.954819435   47.823198860    0.000006624   -0.000007474
    1.557725900    0.954819435   47.823198953   -0.000000000   -0.000000000
    1.575350000    0.954819435   47.823198953   -0.000000000   -0.000000000

    0.077301500    0.972408880   47.823198953   -0.000000000   -0.000000000
    0.094925600    0.972408880   47.823198953   -0.000000000   -0.000000000
    0.112549700    0.972408880   47.823198953   -0.000000000   -0.000000000
    0.130173800    0.972408880   47.823198953   -0.000000000   -0.000000000
    0.147797900    0.972408880   47.823198953   -0.000000000   -0.000000000
    0.165422000    0.972408880   47.823198953   -0.000000000   -0.000000000
    0.183046100    0.972408880   47.823198953   -0.000000000   -0.000000000
    0.200670200    0.972408880   47.823198953   -0.000000000   -0.000000000
    0.218294300    0.972408880   47.823198953   -0.000000000   -0.000000000
    0.235918400    0.972408880   47.823198953   -0.000000000   -0.000000000
    0.253542500    0.972408880   47.823198953   -0.000000000   -0.000000000
    0.271166600    0.972408880   47.823198953   -0.000000000   -0.000000000
    0.288790700    0.972408880   47.823198953   -0.000000000   -0.000000000
    0.306414800    0.972408880   47.823198953   -0.000000000   -0.000000000
    0.324038900    0.972408880   47.823198953   -0.000000000   -0.000000000
    0.341663000    0.972408880   47.823198953   -0.000000000   -0.000000000
    0.359287100    0.972408880   47.823198904   -0.000004046    0.000003634
    0.376911200    0.972408880   47.823197455   -0.000119840    0.000108863
    0.394535300    0.972408880   47.823188416   -0.000808346    0.000733598
    0.412159400    0.972408880   47.823151139   -0.003455496    0.003223253
    0.429783500    0.972408880   47.823005070   -0.013256753    0.012550345
    0.447407600    0.972408880   47.822505473   -0.044779162    0.042902638
    0.465031700    0.972408880   47.820948426   -0.137212388    0.132234516
    0.482655800    0.972408880   47.816403735   -0.392967027    0.374271419
    0.500279900    0.972408880   47.804569558   -1.010748378    0.966048646
    0.517904000    0.972408880   47.775571205   -2.416560169    2.314584905
    0.535528100    0.972408880   47.709231871   -5.385313144    5.162187059
    0.553152200    0.972408880   47.567726802  -11.173414063   10.737800934
    0.570776300    0.972408880   47.286977899  -21.530924123   20.836976929
    0.588400400    0.972408880   46.767901948  -38.585082534   37.715800687
    0.606024500    0.972408880   45.873652466  -64.383958222   63.620975485
    0.623648600    0.972408880   44.438127433 -100.096105608   99.926403928
    0.641272700    0.972408880   42.288427641 -145.124623955  146.022796409
    0.658896800    0.972408880   39.285028235 -196.160409740  198.340002543
    0.676520900    0.972408880   35.375383561 -246.645039898  250.056318282
    0.694145000    0.972408880   30.647250125 -287.363248763  291.871257390
    0.711769100    0.972408880   25.360633484 -308.481009184  314.024617518
    0.729393200    0.972408880   19.931185438 -302.802669358  309.110248212
    0.747017300    0.972408880   14.853501716 -268.886181635  274.834335786
    0.764641400    0.972408880   10.588186108 -211.966577846  215.457359588
    0.782265500    0.972408880    7.456874060 -142.119049942  141.132020821
    0.799889600    0.972408880    5.585341406  -70.860907306   65.177671531
    0.817513700    0.972408880    4.907764912   -8.019252055    0.401667731
    0.835137800    0.972408880    5.212479685   39.797402115  -44.175226351
    0.852761900    0.972408880    6.201362170   69.323417745  -65.117435864
    0.870386000    0.972408880    7.545942558   80.309406147  -64.627718257
    0.888010100    0.972408880    8.937469623   75.248243101  -49.071405255
    0.905634200    0.972408880   10.134250670   59.216472130  -26.611823439
    0.923258300    0.972408880   11.000034035   38.780509850   -4.778458684
    0.940882400    0.972408880   11.515761814   20.255714358   11.428042398
    0.958506500    0.972408880   11.755490483    7.917532028   20.422116652
    0.976130600    0.972408880   11.840876230    2.411583736   23.742059464
    0.993754700    0.972408880   11.874139600    1.436261801   24.979272877
    1.011378800    0.972408880   11.896929239    0.367477717   28.123304331
    1.029002900    0.972408880   11.864395177   -5.477196997   35.791690149
    1.046627000    0.972408880   11.666251882  -18.550361875   47.916176393
    1.064251100    0.972408880   11.188931115  -36.268910156   61.209054116
    1.081875200    0.972408880   10.414395136  -50.438223950   69.731085215
    1.099499300    0.972408880    9.502236004  -50.029050407   66.488808040
    1.117123400    0.972408880    8.795660780  -26.125117530   45.815055028
    1.134747500    0.972408880    8.739309454   23.461944281    5.928227231
    1.152371600    0.972408880    9.744561084   92.686703675  -49.482219608
    1.169995700    0.972408880   12.057067926  169.468948266 -111.380881678
    1.187619800    0.972408880   15.680330385  238.968746753 -167.748398976
    1.205243900    0.972408880   20.360332383  287.288694989 -207.314721846
    1.222868000    0.972408880   25.632881043  305.325879431 -223.250697566
    1.240492100    0.972408880   30.937783198  291.308639065 -215.044481522
    1.258116200    0.972408880   35.755541538  251.724056071 -187.923113113
    1.275740300    0.972408880   39.733538121  198.239952198 -150.257183072
    1.293364400    0.972408880   42.738197056  143.047682129 -110.511826931
    1.310988500    0.972408880   44.825199519   95.107150841  -75.006799404
    1.328612600    0.972408880   46.165021375   58.550645923  -47.038569226
    1.346236700    0.972408880   46.963738361   33.452336648  -27.263951555
    1.363860800    0.972408880   47.406212590   17.774674977  -14.609416112
    1.381484900    0.972408880   47.635239053    8.699661805   -7.220165619
    1.399109000    0.972408880   47.744735553    3.915820143   -3.281212584
    1.416733100    0.972408880   47.792874648    1.623535199   -1.373663169
    1.434357200    0.972408880   47.812389867    0.618294792   -0.526152105
    1.451981300    0.972408880   47.819693036    0.212741743   -0.183404222
    1.469605400    0.972408880   47.822259896    0.058649584   -0.054224051
    1.487229500    0.972408880   47.822952312    0.016049193   -0.015385312
    1.504853600    0.972408880   47.823142378    0.003821338   -0.003785977
    1.522477700    0.972408880   47.823188810    0.000697186   -0.000736857
    1.540101800    0.972408880   47.823197248    0.000118949   -0.000132807
    1.557725900    0.972408880   47.823198618    0.000025330   -0.000026390
    1.575350000    0.972408880   47.823198953   -0.000000000   -0.000000000

    0.077301500    0.989998325   47.823198953   -0.000000000   -0.000000000
    0.094925600    0.989998325   47.823198953   -0.000000000   -0.000000000
    0.112549700    0.989998325   47.823198953   -0.000000000   -0.000000000
    0.130173800    0.989998325   47.823198953   -0.000000000   -0.000000000
    0.147797900    0.989998325   47.823198953   -0.000000000   -0.000000000
    0.165422000    0.989998325   47.823198953   -0.000000000   -0.000000000
    0.183046100    0.989998325   47.823198953   -0.000000000   -0.000000000
    0.200670200    0.989998325   47.823198953   -0.000000000   -0.000000000
    0.218294300    0.989998325   47.823198953   -0.000000000   -0.000000000
    0.235918400    0.989998325   47.823198953   -0.000000000   -0.000000000
    0.253542500    0.989998325   47.823198953   -0.000000000   -0.000000000
    0.271166600    0.989998325   47.823198953   -0.000000000   -0.000000000
    0.288790700    0.989998325   47.823198953   -0.000000000   -0.000000000
    0.306414800    0.989998325   47.823198953   -0.000000000   -0.000000000
    0.324038900    0.989998325   47.823198953   -0.000000000   -0.000000000
    0.341663000    0.989998325   47.823198953   -0.000000000   -0.000000000
    0.359287100    0.989998325   47.823198953   -0.000000000   -0.000000000
    0.376911200    0.989998325   47.823198850   -0.000008479    0.000007784
    0.394535300    0.989998325   47.823197314   -0.000131127    0.000119338
    0.412159400    0.989998325   47.823189649   -0.000705324    0.000655560
    0.429783500    0.989998325   47.823153903   -0.003251852    0.003049187
    0.447407600    0.989998325   47.823014107   -0.012677209    0.011950100
    0.465031700    0.989998325   47.822523970   -0.043939205    0.041475292
    0.482655800    0.989998325   47.820912939   -0.142006063    0.131533861
    0.500279900    0.989998325   47.816354150   -0.399443419    0.372850676
    0.517904000    0.989998325   47.804262352   -1.033713536    0.974208876
    0.535528100    0.989998325   47.774472555   -2.479445172    2.355458184
    0.553152200    0.989998325   47.706460269   -5.507854294    5.282740440
    0.570776300    0.989998325   47.562713782  -11.317793508   10.997887312
    0.588400400    0.989998325   47.279886063  -21.607534984   21.286848984
    0.606024500    0.989998325   46.760819392  -38.464317074   38.331277322
    0.623648600    0.989998325   45.871539077  -63.932329050   64.255753669
    0.641272700    0.989998325   44.446745314  -99.339862753  100.340434984
    0.658896800    0.989998325   42.311752458 -144.235982237  146.001204263
    0.676520900    0.989998325   39.324607687 -195.236436189  197.872998826
    0.694145000    0.989998325   35.431887431 -245.611896333  249.396715679
    0.711769100    0.989998325   30.723976538 -286.089216624  291.453392815
    0.729393200    0.989998325   25.460686202 -307.239616406  314.242412324
    0.747017300    0.989998325   20.045797752 -302.601479062  310.154121425
    0.764641400    0.989998325   14.953346727 -270.891422163  276.588379263
    0.782265500    0.989998325   10.631473239 -216.258710151  217.523948857
    0.799889600    0.989998325    7.416113030 -146.911343251  142.970530579
    0.817513700    0.989998325    5.478732774  -72.980897027   66.434161373
    0.835137800    0.989998325    4.808672471   -4.734067833    1.237469776
    0.852761900    0.989998325    5.223980278   48.863354055  -43.024839403
    0.870386000    0.989998325    6.406743902   81.600629430  -62.768495286
    0.888010100    0.989998325    7.964585780   91.495756048  -60.711965643
    0.905634200    0.989998325    9.515247088   81.716905199  -44.192791096
    0.923258300    0.989998325   10.773005609   59.707812358  -22.304595513
    0.940882400    0.989998325   11.603865655   34.660576122   -2.938347469
    0.958506500    0.989998325   12.027542184   14.541527526    9.291794546
    0.976130600    0.989998325   12.173953754    3.313714587   13.624796627
    0.993754700    0.989998325   12.201252168    0.631370690   12.585828100
    1.011378800    0.989998325   12.226064795    2.026752768   10.439409107
    1.029002900    0.989998325   12.265539899    1.257255480   11.363785177
    1.046627000    0.989998325   12.232278103   -6.893841556   17.844823974
    1.064251100    0.989998325   11.981907077  -22.993568323   29.614776142
    1.081875200    0.989998325   11.413791979  -41.431685795   43.355618123
    1.099499300    0.989998325   10.571800664  -52.204110062   53.230387253
    1.117123400    0.989998325    9.685108882  -45.068333543   52.386814494
    1.134747500    0.989998325    9.130036229  -14.071589411   35.247188942
    1.152371600    0.989998325    9.331933418   40.137943907   -0.099880099
    1.169995700    0.989998325   10.647032542  110.634218969  -50.258528632
    1.187619800    0.989998325   13.262791294  185.465778675 -106.771391065
    1.205243900    0.989998325   17.128670717  249.923561656 -158.328104438
    1.222868000    0.989998325   21.937006652  290.603214503 -194.389303558
    1.240492100    0.989998325   27.189535207  299.646704307 -208.561498253
    1.258116200    0.989998325   32.323738011  278.121218977 -200.337137748
    1.275740300    0.989998325   36.868205671  234.701101428 -174.505615780
    1.293364400    0.989998325   40.543486685  181.464916741 -138.845344737
    1.310988500    0.989998325   43.277666030  129.387605513 -101.335079798
    1.328612600    0.989998325   45.158957694   85.442225182  -67.987087761
    1.346236700    0.989998325   46.360296345   52.325766591  -41.985570198
    1.363860800    0.989998325   47.072034943   29.746601510  -23.893895523
    1.381484900    0.989998325   47.464534930   15.582112002  -12.532275188
    1.399109000    0.989998325   47.664454824    7.501266294   -6.050299777
    1.416733100    0.989998325   47.758022342    3.328026276   -2.696037315
    1.434357200    0.989998325   47.798496371    1.353062255   -1.103633316
    1.451981300    0.989998325   47.814619953    0.499706933   -0.414257449
    1.469605400    0.989998325   47.820651994    0.153400452   -0.136155564
    1.487229500    0.989998325   47.822463446    0.046305186   -0.042571606
    1.504853600    0.989998325   47.823011099    0.012282053   -0.011725352
    1.522477700    0.989998325   47.823159415    0.002636849   -0.002689263
    1.540101800    0.989998325   47.823190932    0.000549707   -0.000582827
    1.557725900    0.989998325   47.823197196    0.000130372   -0.000129598
    1.575350000    0.989998325   47.823198818    0.000010454   -0.000010600

    0.077301500    1.007587769   47.823198953   -0.000000000   -0.000000000
    0.094925600    1.007587769   47.823198953   -0.000000000   -0.000000000
    0.112549700    1.007587769   47.823198953   -0.000000000   -0.000000000
    0.130173800    1.007587769   47.823198953   -0.000000000   -0.000000000
    0.147797900    1.007587769   47.823198953   -0.000000000   -0.000000000
    0.165422000    1.007587769   47.823198953   -0.000000000   -0.000000000
    0.183046100    1.007587769   47.823198953   -0.000000000   -0.000000000
    0.200670200    1.007587769   47.823198953   -0.000000000   -0.000000000
    0.218294300    1.007587769   47.823198953   -0.000000000   -0.000000000
    0.235918400    1.007587769   47.823198953   -0.000000000   -0.000000000
    0.253542500    1.007587769   47.823198953   -0.000000000   -0.000000000
    0.271166600    1.007587769   47.823198953   -0.000000000   -0.000000000
    0.288790700    1.007587769   47.823198953   -0.000000000   -0.000000000
    0.306414800    1.007587769   47.823198953   -0.000000000   -0.000000000
    0.324038900    1.007587769   47.823198953   -0.000000000   -0.000000000
    0.341663000    1.007587769   47.823198953   -0.000000000   -0.000000000
    0.359287100    1.007587769   47.823198953   -0.000000000   -0.000000000
    0.376911200    1.007587769   47.823198953   -0.000000000   -0.000000000
    0.394535300    1.007587769   47.823198863   -0.000007445    0.000006736
    0.412159400    1.007587769   47.823197782   -0.000093589    0.000085243
    0.429783500    1.007587769   47.823190795   -0.000624754    0.000571813
    0.447407600    1.007587769   47.823157325   -0.003044462    0.002785799
    0.465031700    1.007587769   47.823020273   -0.012443517    0.011393783
    0.482655800    1.007587769   47.822497536   -0.046775287    0.041898796
    0.500279900    1.007587769   47.820878940   -0.145193362    0.132199803
    0.517904000    1.007587769   47.816211725   -0.408437664    0.379445210
    0.535528100    1.007587769   47.803781091   -1.058426621    0.998686733
    0.553152200    1.007587769   47.773347747   -2.523691993    2.418992633
    0.570776300    1.007587769   47.704750329   -5.540113766    5.402720198
    0.588400400    1.007587769   47.560973847  -11.284632528   11.177416378
    0.606024500    1.007587769   47.279516288  -21.458900124   21.481415201
    0.623648600    1.007587769   46.764532567  -38.150662405   38.436652950
    0.641272700    1.007587769   45.881991168  -63.483159623   64.152611405
    0.658896800    1.007587769   44.465725956  -98.808877456   99.973635459
    0.676520900    1.007587769   42.341815025 -143.509735942  145.460277635
    0.694145000    1.007587769   39.370666086 -194.097178659  197.352641210
    0.711769100    1.007587769   35.502819610 -243.941785650  249.078414476
    0.729393200    1.007587769   30.826442341 -284.345057284  291.357639062
    0.747017300    1.007587769   25.585877756 -306.654849724  314.210251843
    0.764641400    1.007587769   20.160354750 -304.547432241  309.888181722
    0.782265500    1.007587769   15.008709414 -275.550622995  275.748554930
    0.799889600    1.007587769   10.592987322 -221.751611924  215.839152452
    0.817513700    1.007587769    7.299182034 -149.672966241  140.448086603
    0.835137800    1.007587769    5.362613937  -69.726901945   63.537743478
    0.852761900    1.007587769    4.810784614    5.240434932   -1.171654189
    0.870386000    1.007587769    5.442774350   62.724187631  -44.100669696
    0.888010100    1.007587769    6.866800602   94.221138143  -62.228995677
    0.905634200    1.007587769    8.600499763   98.271372130  -59.137095127
    0.923258300    1.007587769   10.203052118   80.824863144  -42.880490546
    0.940882400    1.007587769   11.386507859   52.604770034  -22.733355291
    0.958506500    1.007587769   12.063539867   25.040640334   -6.132797917
    0.976130600    1.007587769   12.324036670    6.084159119    3.054752423
    0.993754700    1.007587769   12.350673502   -1.507309655    4.886280169
    1.011378800    1.007587769   12.325738934   -0.696267485    2.301169091
    1.029002900    1.007587769   12.342615942    1.991306042   -0.475211564
    1.046627000    1.007587769   12.371690060   -0.387445981    0.415069306
    1.064251100    1.007587769   12.286762119  -11.050844604    7.158474793
    1.081875200    1.007587769   11.955223281  -27.336896658   19.418837574
    1.099499300    1.007587769   11.339861720  -41.699518970   33.968559985
    1.117123400    1.007587769   10.556647980  -44.939611589   45.117293899
    1.134747500    1.007587769    9.869199580  -29.933020640   46.061483400
    1.152371600    1.007587769    9.632285623    6.295386838   31.077777843
    1.169995700    1.007587769   10.211883843   62.018263156   -1.941700571
    1.187619800    1.007587769   11.898736171  130.399012644  -49.841682093
    1.205243900    1.007587769   14.819124305  199.613772344 -104.236684181
    1.222868000    1.007587769   18.862290007  255.570122376 -153.794330266
    1.240492100    1.007587769   23.682998672  286.267125819 -187.914883380
    1.258116200    1.007587769   28.780191586  286.879254312 -200.258866687
    1.275740300    1.007587769   33.641638620  260.758520759 -190.541464203
    1.293364400    1.007587769   37.871890040  216.976946528 -163.871763785
    1.310988500    1.007587769   41.255280028  166.364258935 -128.308618361
    1.328612600    1.007587769   43.755010205  117.912555956  -91.858647124
    1.346236700    1.007587769   45.464597350   77.289753877  -60.317232779
    1.363860800    1.007587769   46.545920550   46.865887128  -36.414462803
    1.381484900    1.007587769   47.179683766   26.155081358  -20.252207648
    1.399109000    1.007587769   47.522337283   13.403410936  -10.379507438
    1.416733100    1.007587769   47.692478210    6.331788747   -4.917381594
    1.434357200    1.007587769   47.770641585    2.742173235   -2.148416022
    1.451981300    1.007587769   47.803717195    1.084668082   -0.865417107
    1.469605400    1.007587769   47.816857374    0.367583676   -0.312173089
    1.487229500    1.007587769   47.821211375    0.121065020   -0.106077795
    1.504853600    1.007587769   47.822643708    0.035268686   -0.032056907
    1.522477700    1.007587769   47.823067528    0.008576518   -0.008277163
    1.540101800    1.007587769   47.823169170    0.002018709   -0.002001341
    1.557725900    1.007587769   47.823192055    0.000506372   -0.000473014
    1.575350000    1.007587769   47.823198303    0.000049738   -0.000047630

    0.077301500    1.025177214   47.823198953   -0.000000000   -0.000000000
    0.094925600    1.025177214   47.823198953   -0.000000000   -0.000000000
    0.112549700    1.025177214   47.823198953   -0.000000000   -0.000000000
    0.130173800    1.025177214   47.823198953   -0.000000000   -0.000000000
    0.147797900    1.025177214   47.823198953   -0.000000000   -0.000000000
    0.165422000    1.025177214   47.823198953   -0.000000000   -0.000000000
    0.183046100    1.025177214   47.823198953   -0.000000000   -0.000000000
    0.200670200    1.025177214   47.823198953   -0.000000000   -0.000000000
    0.218294300    1.025177214   47.823198953   -0.000000000   -0.000000000
    0.235918400    1.025177214   47.823198953   -0.000000000   -0.000000000
    0.253542500    1.025177214   47.823198953   -0.000000000   -0.000000000
    0.271166600    1.025177214   47.823198953   -0.000000000   -0.000000000
    0.288790700    1.025177214   47.823198953   -0.000000000   -0.000000000
    0.306414800    1.025177214   47.823198953   -0.000000000   -0.000000000
    0.324038900    1.025177214   47.823198953   -0.000000000   -0.000000000
    0.341663000    1.025177214   47.823198953   -0.000000000   -0.000000000
    0.359287100    1.025177214   47.823198953   -0.000000000   -0.000000000
    0.376911200    1.025177214   47.823198953   -0.000000000   -0.000000000
    0.394535300    1.025177214   47.823198953   -0.000000000   -0.000000000
    0.412159400    1.025177214   47.823198871   -0.000006799    0.000006100
    0.429783500    1.025177214   47.823197737   -0.000097171    0.000089010
    0.447407600    1.025177214   47.823190497   -0.000648074    0.000590401
    0.465031700    1.025177214   47.823155118   -0.003210592    0.002926273
    0.482655800    1.025177214   47.822996345   -0.014269238    0.012671505
    0.500279900    1.025177214   47.822461873   -0.048743764    0.044240217
    0.517904000    1.025177214   47.820793035   -0.148726297    0.138515437
    0.535528100    1.025177214   47.815983251   -0.417318397    0.395131758
    0.553152200    1.025177214   47.803340977   -1.071139268    1.030622339
    0.570776300    1.025177214   47.772890642   -2.520204806    2.465257043
    0.588400400    1.025177214   47.704763886   -5.491509992    5.449855881
    0.606024500    1.025177214   47.562197143  -11.178926450   11.188885498
    0.623648600    1.025177214   47.283304439  -21.274731150   21.398227534
    0.641272700    1.025177214   46.772186243  -37.888375758   38.213482374
    0.658896800    1.025177214   45.894910724  -63.114469772   63.791469079
    0.676520900    1.025177214   44.487766996  -98.135801804   99.530976841
    0.694145000    1.025177214   42.379866200 -142.328490323  144.976889591
    0.711769100    1.025177214   39.434382960 -192.412979607  196.761781282
    0.729393200    1.025177214   35.596721155 -242.383695965  248.153242341
    0.747017300    1.025177214   30.937288363 -284.240639392  289.789324962
    0.764641400    1.025177214   25.674901463 -309.383147072  311.704248759
    0.782265500    1.025177214   20.174257746 -310.215149265  306.247300418
    0.799889600    1.025177214   14.910154472 -282.098615454  270.917942722
    0.817513700    1.025177214   10.399423332 -225.267087371  210.005058058
    0.835137800    1.025177214    7.098957570 -146.453470262  134.133389832
    0.852761900    1.025177214    5.288144018  -58.863478510   57.547203997
    0.870386000    1.025177214    4.975264306   20.657887005   -6.022220522
    0.888010100    1.025177214    5.877080713   76.904338963  -47.360849231
    0.905634200    1.025177214    7.498988517  101.820534616  -64.025326680
    0.923258300    1.025177214    9.289309493   97.063016991  -60.103371904
    0.940882400    1.025177214   10.802101719   72.368385113  -43.821933980
    0.958506500    1.025177214   11.802484335   41.106184683  -24.214580377
    0.976130600    1.025177214   12.283797866   14.895440949   -8.297877965
    0.993754700    1.025177214   12.400069244    0.220694511    0.524532206
    1.011378800    1.025177214   12.362649192   -3.158714359    2.420069375
    1.029002900    1.025177214   12.328420910   -0.626666225    0.145606927
    1.046627000    1.025177214   12.338047911    0.550613798   -2.396488172
    1.064251100    1.025177214   12.318647239   -4.380900174   -1.523933376
    1.081875200    1.025177214   12.155715217  -15.183948137    5.033335361
    1.099499300    1.025177214   11.782385753  -27.166223517   17.121429158
    1.117123400    1.025177214   11.236172709  -33.692767749   31.657133534
    1.134747500    1.025177214   10.667369690  -28.873472578   42.871002736
    1.152371600    1.025177214   10.314438746   -8.657585863   43.673310254
    1.169995700    1.025177214   10.469476866   28.863730136   28.139921202
    1.187619800    1.025177214   11.431648626   82.367341811   -5.764495553
    1.205243900    1.025177214   13.435374541  145.422949192  -54.277874916
    1.222868000    1.025177214   16.554564087  206.890968385 -108.157723416
    1.240492100    1.025177214   20.646853318  253.775031678 -155.459929889
    1.258116200    1.025177214   25.362813373  276.589897021 -185.683736628
    1.275740300    1.025177214   30.241261340  272.404798371 -193.433195085
    1.293364400    1.025177214   34.831365796  244.886541017 -179.737882194
    1.310988500    1.025177214   38.789014009  202.191400002 -150.826669393
    1.328612600    1.025177214   41.929861494  153.689595241 -115.158487717
    1.346236700    1.025177214   44.227212656  107.588330991  -80.416670764
    1.363860800    1.025177214   45.775033873   69.390739728  -51.550772903
    1.381484900    1.025177214   46.737191462   41.123864694  -30.433419026
    1.399109000    1.025177214   47.288090961   22.368070775  -16.570244936
    1.416733100    1.025177214   47.577766731   11.218295031   -8.344856914
    1.434357200    1.025177214   47.718746567    5.167198238   -3.884570528
    1.451981300    1.025177214   47.782028712    2.184015241   -1.671430569
    1.469605400    1.025177214   47.808670835    0.809617484   -0.652684619
    1.487229500    1.025177214   47.818315542    0.288107004   -0.237706097
    1.504853600    1.025177214   47.821729660    0.091058775   -0.077350418
    1.522477700    1.025177214   47.822819082    0.024430495   -0.021753445
    1.540101800    1.025177214   47.823106570    0.006231739   -0.005627018
    1.557725900    1.025177214   47.823176990    0.001605631   -0.001367918
    1.575350000    1.025177214   47.823196674    0.000174136   -0.000152532

    0.077301500    1.042766659   47.823198953   -0.000000000   -0.000000000
    0.094925600    1.042766659   47.823198953   -0.000000000   -0.000000000
    0.112549700    1.042766659   47.823198953   -0.000000000   -0.000000000
    0.130173800    1.042766659   47.823198953   -0.000000000   -0.000000000
    0.147797900    1.042766659   47.823198953   -0.000000000   -0.000000000
    0.165422000    1.042766659   47.823198953   -0.000000000   -0.000000000
    0.183046100    1.042766659   47.823198953   -0.000000000   -0.000000000
    0.200670200    1.042766659   47.823198953   -0.000000000   -0.000000000
    0.218294300    1.042766659   47.823198953   -0.000000000   -0.000000000
    0.235918400    1.042766659   47.823198953   -0.000000000   -0.000000000
    0.253542500    1.042766659   47.823198953   -0.000000000   -0.000000000
    0.271166600    1.042766659   47.823198953   -0.000000000   -0.000000000
    0.288790700    1.042766659   47.823198953   -0.000000000   -0.000000000
    0.306414800    1.042766659   47.823198953   -0.000000000   -0.000000000
    0.324038900    1.042766659   47.823198953   -0.000000000   -0.000000000
    0.341663000    1.042766659   47.823198953   -0.000000000   -0.000000000
    0.359287100    1.042766659   47.823198953   -0.000000000   -0.000000000
    0.376911200    1.042766659   47.823198953   -0.000000000   -0.000000000
    0.394535300    1.042766659   47.823198953   -0.000000000   -0.000000000
    0.412159400    1.042766659   47.823198953   -0.000000000   -0.000000000
    0.429783500    1.042766659   47.823198902   -0.000004136    0.000003811
    0.447407600    1.042766659   47.823197784   -0.000094047    0.000084322
    0.465031700    1.042766659   47.823190257   -0.000670515    0.000604704
    0.482655800    1.042766659   47.823147583   -0.003815960    0.003354684
    0.500279900    1.042766659   47.822989555   -0.014604223    0.013212813
    0.517904000    1.042766659   47.822449703   -0.048885228    0.045620279
    0.535528100    1.042766659   47.820744639   -0.150433224    0.142512405
    0.553152200    1.042766659   47.815894516   -0.419399694    0.403312708
    0.570776300    1.042766659   47.803332585   -1.064781059    1.039009582
    0.588400400    1.042766659   47.773218988   -2.491728683    2.465040052
    0.606024500    1.042766659   47.705677982   -5.441897880    5.426027686
    0.623648600    1.042766659   47.564309237  -11.090862925   11.118135188
    0.641272700    1.042766659   47.287407002  -21.123204219   21.266100857
    0.658896800    1.042766659   46.779703738  -37.613405563   38.015695689
    0.676520900    1.042766659   45.910022757  -62.527716456   63.505647806
    0.694145000    1.042766659   44.516842355  -97.122857418   99.063060827
    0.711769100    1.042766659   42.429975228 -141.028574743  144.116706226
    0.729393200    1.042766659   39.505136462 -191.554461109  195.202331957
    0.747017300    1.042766659   35.669442990 -243.267462529  245.608671802
    0.764641400    1.042766659   30.969008288 -288.133992544  286.091960225
    0.782265500    1.042766659   25.610446459 -316.253363802  306.842619282
    0.799889600    1.042766659   19.976851718 -317.853505869  300.331350188
    0.817513700    1.042766659   14.601025187 -286.377486120  264.168292806
    0.835137800    1.042766659   10.075073131 -222.217860362  202.790900649
    0.852761900    1.042766659    6.903944434 -134.998987651  126.992535664
    0.870386000    1.042766659    5.348887860  -42.165462177   51.136960368
    0.888010100    1.042766659    5.332138009   36.474343635  -11.089335771
    0.905634200    1.042766659    6.460616485   86.055292658  -50.684118132
    0.923258300    1.042766659    8.163166698  101.748937018  -65.522284888
    0.940882400    1.042766659    9.879221075   89.255325324  -59.960766103
    0.958506500    1.042766659   11.217172283   61.182649097  -42.336607812
    0.976130600    1.042766659   12.026634465   31.255190988  -21.672451475
    0.993754700    1.042766659   12.369922826    9.432243569   -4.888778367
    1.011378800    1.042766659   12.429709130   -1.006565770    4.523289714
    1.029002900    1.042766659   12.388702091   -2.911550219    6.578567760
    1.046627000    1.042766659   12.346889561   -2.289186968    3.914440542
    1.064251100    1.042766659   12.301011125   -3.977164537    0.555424315
    1.081875200    1.042766659   12.193477218   -9.101751676    0.513115382
    1.099499300    1.042766659   11.979679212  -15.431302598    6.336948813
    1.117123400    1.042766659   11.669472526  -19.455426734   17.934901266
    1.134747500    1.042766659   11.331391018  -18.125080026   31.909242598
    1.152371600    1.042766659   11.083474643   -8.676085982   41.958957333
    1.169995700    1.042766659   11.097095716   12.128293255   40.682716886
    1.187619800    1.042766659   11.600656810   47.278163371   22.418517602
    1.205243900    1.042766659   12.852329167   96.426085141  -13.775836289
    1.222868000    1.042766659   15.055190586  153.856050146  -62.656842820
    1.240492100    1.042766659   18.266339724  208.807224784 -113.943832106
    1.258116200    1.042766659   22.337413848  249.642636117 -155.787947304
    1.275740300    1.042766659   26.937467039  267.939561079 -179.119031562
    1.293364400    1.042766659   31.636806732  260.921282110 -180.554738575
    1.310988500    1.042766659   36.010301605  231.983793892 -162.867542629
    1.328612600    1.042766659   39.735236566  188.801449681 -133.002732823
    1.346236700    1.042766659   42.643494469  140.831914286  -99.067584565
    1.363860800    1.042766659   44.726307060   96.414189025  -67.638428232
    1.381484900    1.042766659   46.097620624   60.560580996  -42.500510635
    1.399109000    1.042766659   46.928194423   34.911230379  -24.632409150
    1.416733100    1.042766659   47.390410545   18.564082828  -13.199701775
    1.434357200    1.042766659   47.628520277    9.086806056   -6.541896522
    1.451981300    1.042766659   47.741843589    4.096873307   -2.997112466
    1.469605400    1.042766659   47.792353979    1.648426871   -1.254557481
    1.487229500    1.042766659   47.812164107    0.629701832   -0.485624043
    1.504853600    1.042766659   47.819653162    0.214444069   -0.168469944
    1.522477700    1.042766659   47.822210408    0.062711681   -0.050882519
    1.540101800    1.042766659   47.822943877    0.017124424   -0.013922650
    1.557725900    1.042766659   47.823136846    0.004522576   -0.003473341
    1.575350000    1.042766659   47.823191978    0.000532148   -0.000420376

    0.077301500    1.060356104   47.823198953   -0.000000000   -0.000000000
    0.094925600    1.060356104   47.823198953   -0.000000000   -0.000000000
    0.112549700    1.060356104   47.823198953   -0.000000000   -0.000000000
    0.130173800    1.060356104   47.823198953   -0.000000000   -0.000000000
    0.147797900    1.060356104   47.823198953   -0.000000000   -0.000000000
    0.165422000    1.060356104   47.823198953   -0.000000000   -0.000000000
    0.183046100    1.060356104   47.823198953   -0.000000000   -0.000000000
    0.200670200    1.060356104   47.823198953   -0.000000000   -0.000000000
    0.218294300    1.060356104   47.823198953   -0.000000000   -0.000000000
    0.235918400    1.060356104   47.823198953   -0.000000000   -0.000000000
    0.253542500    1.060356104   47.823198953   -0.000000000   -0.000000000
    0.271166600    1.060356104   47.823198953   -0.000000000   -0.000000000
    0.288790700    1.060356104   47.823198953   -0.000000000   -0.000000000
    0.306414800    1.060356104   47.823198953   -0.000000000   -0.000000000
    0.324038900    1.060356104   47.823198953   -0.000000000   -0.000000000
    0.341663000    1.060356104   47.823198953   -0.000000000   -0.000000000
    0.359287100    1.060356104   47.823198953   -0.000000000   -0.000000000
    0.376911200    1.060356104   47.823198953   -0.000000000   -0.000000000
    0.394535300    1.060356104   47.823198953   -0.000000000   -0.000000000
    0.412159400    1.060356104   47.823198953   -0.000000000   -0.000000000
    0.429783500    1.060356104   47.823198953   -0.000000000   -0.000000000
    0.447407600    1.060356104   47.823198836   -0.000009646    0.000008827
    0.465031700    1.060356104   47.823197432   -0.000120702    0.000112040
    0.482655800    1.060356104   47.823186699   -0.000941189    0.000849232
    0.500279900    1.060356104   47.823143342   -0.004020011    0.003737355
    0.517904000    1.060356104   47.822982062   -0.014725851    0.014089502
    0.535528100    1.060356104   47.822421650   -0.049969288    0.048057325
    0.553152200    1.060356104   47.820693383   -0.151931989    0.147282481
    0.570776300    1.060356104   47.815864879   -0.418044178    0.408444898
    0.588400400    1.060356104   47.803445031   -1.053060171    1.040127621
    0.606024500    1.060356104   47.773547117   -2.471100337    2.457066404
    0.623648600    1.060356104   47.706562362   -5.395877930    5.397626664
    0.641272700    1.060356104   47.566368052  -10.989574708   11.056870203
    0.658896800    1.060356104   47.291886830  -20.916365336   21.148829369
    0.676520900    1.060356104   46.789997312  -37.170758782   37.773335119
    0.694145000    1.060356104   45.930387618  -61.832390161   62.998482291
    0.711769100    1.060356104   44.550441148  -96.404248431   98.071168620
    0.729393200    1.060356104   42.471413921 -141.027518749  142.396255389
    0.747017300    1.060356104   39.531808538 -193.453492756  192.610484917
    0.764641400    1.060356104   35.637131910 -248.156026143  242.187617309
    0.782265500    1.060356104   30.824252428 -295.840165030  282.061549775
    0.799889600    1.060356104   25.319770423 -324.524256996  302.477924432
    0.817513700    1.060356104   19.565101300 -322.559734109  295.825910235
    0.835137800    1.060356104   14.168691545 -283.497468066  259.598114611
    0.852761900    1.060356104    9.772240905 -210.543703319  198.225290633
    0.870386000    1.060356104    6.865420961 -117.528687198  122.691916344
    0.888010100    1.060356104    5.625518817  -24.963970214   47.631207751
    0.905634200    1.060356104    5.864521966   47.498684547  -13.111858652
    0.923258300    1.060356104    7.108885165   88.053755453  -50.660982129
    0.940882400    1.060356104    8.772969969   95.893837079  -63.248163989
    0.958506500    1.060356104   10.345700244   79.662122944  -55.653404325
    0.976130600    1.060356104   11.517055816   52.504401241  -36.535463431
    0.993754700    1.060356104   12.204906807   26.447906121  -15.074403687
    1.011378800    1.060356104   12.498128748    8.262066564    1.680991164
    1.029002900    1.060356104   12.549488141   -1.364233701   10.267026810
    1.046627000    1.060356104   12.485441433   -5.666651991   10.907138670
    1.064251100    1.060356104   12.367246183   -8.010895676    6.714073513
    1.081875200    1.060356104   12.214636742   -9.581218007    2.250495792
    1.099499300    1.060356104   12.044924074   -9.753209586    1.795509251
    1.117123400    1.060356104   11.889583148   -7.925997490    7.736638809
    1.134747500    1.060356104   11.781286308   -4.508981828   19.350907445
    1.152371600    1.060356104   11.744785642    0.450112888   32.470992981
    1.169995700    1.060356104   11.824607835    9.375228340   40.392622385
    1.187619800    1.060356104   12.134016888   27.498581891   36.081644370
    1.205243900    1.060356104   12.881789143   59.527308959   15.163558497
    1.222868000    1.060356104   14.323444147  105.835918495  -21.596647945
    1.240492100    1.060356104   16.665411602  160.160850117  -67.751932289
    1.258116200    1.060356104   19.957597041  211.612064417 -113.054758490
    1.275740300    1.060356104   24.043661849  248.532329471 -147.160985528
    1.293364400    1.060356104   28.586366124  262.401515900 -163.189527015
    1.310988500    1.060356104   33.148323984  250.929452496 -159.743702088
    1.328612600    1.060356104   37.311039068  218.221487227 -140.543222963
    1.346236700    1.060356104   40.773303124  173.115020670 -112.315136383
    1.363860800    1.060356104   43.404812932  125.635041520  -82.062395387
    1.381484900    1.060356104   45.238587754   83.565236328  -55.084064194
    1.399109000    1.060356104   46.413182298   51.030631831  -34.065279718
    1.416733100    1.060356104   47.105063381   28.759525364  -19.443411868
    1.434357200    1.060356104   47.482343790   14.951601004  -10.248058129
    1.451981300    1.060356104   47.672674158    7.177340465   -4.981454315
    1.469605400    1.060356104   47.762406552    3.110826821   -2.215420557
    1.487229500    1.060356104   47.800219817    1.267637955   -0.904447659
    1.504853600    1.060356104   47.815378466    0.461757225   -0.331436989
    1.522477700    1.060356104   47.820874343    0.145532881   -0.106255867
    1.540101800    1.060356104   47.822567982    0.042141956   -0.030510154
    1.557725900    1.060356104   47.823041692    0.011403039   -0.007810138
    1.575350000    1.060356104   47.823179957    0.001446701   -0.001019262

    0.077301500    1.077945548   47.823198953   -0.000000000   -0.000000000
    0.094925600    1.077945548   47.823198953   -0.000000000   -0.000000000
    0.112549700    1.077945548   47.823198953   -0.000000000   -0.000000000
    0.130173800    1.077945548   47.823198953   -0.000000000   -0.000000000
    0.147797900    1.077945548   47.823198953   -0.000000000   -0.000000000
    0.165422000    1.077945548   47.823198953   -0.000000000   -0.000000000
    0.183046100    1.077945548   47.823198953   -0.000000000   -0.000000000
    0.200670200    1.077945548   47.823198953   -0.000000000   -0.000000000
    0.218294300    1.077945548   47.823198953   -0.000000000   -0.000000000
    0.235918400    1.077945548   47.823198953   -0.000000000   -0.000000000
    0.253542500    1.077945548   47.823198953   -0.000000000   -0.000000000
    0.271166600    1.077945548   47.823198953   -0.000000000   -0.000000000
    0.288790700    1.077945548   47.823198953   -0.000000000   -0.000000000
    0.306414800    1.077945548   47.823198953   -0.000000000   -0.000000000
    0.324038900    1.077945548   47.823198953   -0.000000000   -0.000000000
    0.341663000    1.077945548   47.823198953   -0.000000000   -0.000000000
    0.359287100    1.077945548   47.823198953   -0.000000000   -0.000000000
    0.376911200    1.077945548   47.823198953   -0.000000000   -0.000000000
    0.394535300    1.077945548   47.823198953   -0.000000000   -0.000000000
    0.412159400    1.077945548   47.823198953   -0.000000000   -0.000000000
    0.429783500    1.077945548   47.823198953   -0.000000000   -0.000000000
    0.447407600    1.077945548   47.823198953   -0.000000000   -0.000000000
    0.465031700    1.077945548   47.823198920   -0.000002728    0.000002466
    0.482655800    1.077945548   47.823197071   -0.000151282    0.000135328
    0.500279900    1.077945548   47.823188145   -0.000820703    0.000758201
    0.517904000    1.077945548   47.823149665   -0.003534164    0.003345841
    0.535528100    1.077945548   47.822993480   -0.014070824    0.013234887
    0.553152200    1.077945548   47.822452932   -0.048419627    0.045765461
    0.570776300    1.077945548   47.820781787   -0.148097682    0.140800935
    0.588400400    1.077945548   47.816099029   -0.407505339    0.393209398
    0.606024500    1.077945548   47.803875172   -1.036755734    1.012743955
    0.623648600    1.077945548   47.774382886   -2.438109358    2.410508790
    0.641272700    1.077945548   47.708205037   -5.326351030    5.322194351
    0.658896800    1.077945548   47.569574825  -10.858018912   10.931166769
    0.676520900    1.077945548   47.298708775  -20.654396674   20.908988004
    0.694145000    1.077945548   46.802303000  -36.827420453   37.309946270
    0.711769100    1.077945548   45.947957778  -61.666351305   62.165046501
    0.729393200    1.077945548   44.564684662  -97.091534664   96.755685183
    0.747017300    1.077945548   42.458889805 -143.563527808  140.642855845
    0.764641400    1.077945548   39.451178669 -198.707224038  190.692521432
    0.782265500    1.077945548   35.440995717 -255.841077906  240.560079160
    0.799889600    1.077945548   30.485405752 -303.801570520  281.150073799
    0.817513700    1.077945548   24.865982654 -328.894789266  302.413824046
    0.835137800    1.077945548   19.095103978 -319.541308891  296.329816342
    0.852761900    1.077945548   13.828870506 -271.846618645  260.177252387
    0.870386000    1.077945548    9.697322160 -192.910952870  198.600220313
    0.888010100    1.077945548    7.113310941  -99.559166932  123.115957434
    0.905634200    1.077945548    6.149686669  -12.385608349   48.853491467
    0.923258300    1.077945548    6.537476410   51.608567703  -10.270098189
    0.940882400    1.077945548    7.781926303   84.369148656  -45.776909849
    0.958506500    1.077945548    9.337314406   87.984891518  -56.551566881
    0.976130600    1.077945548   10.766264626   71.854551971  -47.940112788
    0.993754700    1.077945548   11.822805192   47.565949729  -28.913425979
    1.011378800    1.077945548   12.449585330   24.183866118   -8.716003384
    1.029002900    1.077945548   12.708317942    6.103778640    5.897890043
    1.046627000    1.077945548   12.702512121   -6.068280844   12.058043127
    1.064251100    1.077945548   12.531263632  -12.824495002   10.798370411
    1.081875200    1.077945548   12.289361678  -14.086709256    5.866948922
    1.099499300    1.077945548   12.074825385   -9.790765108    1.908978420
    1.117123400    1.077945548   11.975145649   -1.514853329    2.669622964
    1.134747500    1.077945548   12.030637636    7.156451912    9.585671157
    1.152371600    1.077945548   12.215590308   12.925346390   21.082729103
    1.169995700    1.077945548   12.474557768   16.050024873   32.679962097
    1.187619800    1.077945548   12.801367379   21.872540432   38.159489787
    1.205243900    1.077945548   13.311984017   38.028049679   31.699865371
    1.222868000    1.077945548   14.241374829   69.916014965   10.433145504
    1.240492100    1.077945548   15.868849727  116.488317179  -23.802114813
    1.258116200    1.077945548   18.393918616  169.944821161  -64.491348541
    1.275740300    1.077945548   21.834440844  218.295756188 -102.561994766
    1.293364400    1.077945548   25.991566659  249.429425620 -129.526229829
    1.310988500    1.077945548   30.486044127  255.918703268 -140.365765498
    1.328612600    1.077945548   34.868946364  237.274544023 -134.791098169
    1.346236700    1.077945548   38.744583320  199.849149108 -116.617607978
    1.363860800    1.077945548   41.866774766  153.617919061  -91.764283472
    1.381484900    1.077945548   44.168748220  108.161596367  -66.079450574
    1.399109000    1.077945548   45.728298709   69.968499287  -43.698216335
    1.416733100    1.077945548   46.700969366   41.790900472  -26.571459296
    1.434357200    1.077945548   47.262515665   23.058689581  -14.861763615
    1.451981300    1.077945548   47.562605277   11.757447387   -7.631003389
    1.469605400    1.077945548   47.712026695    5.447625347   -3.575856131
    1.487229500    1.077945548   47.779124179    2.352180917   -1.528076610
    1.504853600    1.077945548   47.807446422    0.909052225   -0.586263021
    1.522477700    1.077945548   47.818259642    0.305339076   -0.197427094
    1.540101800    1.077945548   47.821799517    0.092952881   -0.059068942
    1.557725900    1.077945548   47.822842203    0.025751964   -0.015509876
    1.575350000    1.077945548   47.823152875    0.003502661   -0.002170773

    0.077301500    1.095534993   47.823198953   -0.000000000   -0.000000000
    0.094925600    1.095534993   47.823198953   -0.000000000   -0.000000000
    0.112549700    1.095534993   47.823198953   -0.000000000   -0.000000000
    0.130173800    1.095534993   47.823198953   -0.000000000   -0.000000000
    0.147797900    1.095534993   47.823198953   -0.000000000   -0.000000000
    0.165422000    1.095534993   47.823198953   -0.000000000   -0.000000000
    0.183046100    1.095534993   47.823198953   -0.000000000   -0.000000000
    0.200670200    1.095534993   47.823198953   -0.000000000   -0.000000000
    0.218294300    1.095534993   47.823198953   -0.000000000   -0.000000000
    0.235918400    1.095534993   47.823198953   -0.000000000   -0.000000000
    0.253542500    1.095534993   47.823198953   -0.000000000   -0.000000000
    0.271166600    1.095534993   47.823198953   -0.000000000   -0.000000000
    0.288790700    1.095534993   47.823198953   -0.000000000   -0.000000000
    0.306414800    1.095534993   47.823198953   -0.000000000   -0.000000000
    0.324038900    1.095534993   47.823198953   -0.000000000   -0.000000000
    0.341663000    1.095534993   47.823198953   -0.000000000   -0.000000000
    0.359287100    1.095534993   47.823198953   -0.000000000   -0.000000000
    0.376911200    1.095534993   47.823198953   -0.000000000   -0.000000000
    0.394535300    1.095534993   47.823198953   -0.000000000   -0.000000000
    0.412159400    1.095534993   47.823198953   -0.000000000   -0.000000000
    0.429783500    1.095534993   47.823198953   -0.000000000   -0.000000000
    0.447407600    1.095534993   47.823198953   -0.000000000   -0.000000000
    0.465031700    1.095534993   47.823198953   -0.000000000   -0.000000000
    0.482655800    1.095534993   47.823198826   -0.000010330    0.000009630
    0.500279900    1.095534993   47.823197522   -0.000112913    0.000105624
    0.517904000    1.095534993   47.823190235   -0.000658578    0.000618276
    0.535528100    1.095534993   47.823152739   -0.003374310    0.003085067
    0.553152200    1.095534993   47.823002580   -0.013640595    0.012508416
    0.570776300    1.095534993   47.822478049   -0.047436774    0.043681149
    0.588400400    1.095534993   47.820861890   -0.144120990    0.135437229
    0.606024500    1.095534993   47.816255378   -0.400335837    0.383523783
    0.623648600    1.095534993   47.804226213   -1.019137692    0.994401764
    0.641272700    1.095534993   47.775167772   -2.398674811    2.374748732
    0.658896800    1.095534993   47.709818137   -5.257102360    5.250566439
    0.676520900    1.095534993   47.573049807  -10.734021588   10.775007102
    0.694145000    1.095534993   47.304346379  -20.554593240   20.602621672
    0.711769100    1.095534993   46.808041152  -36.994385406   36.791817714
    0.729393200    1.095534993   45.944424082  -62.662409928   61.455795730
    0.747017300    1.095534993   44.530787638  -99.684814537   96.069341235
    0.764641400    1.095534993   42.359930154 -148.381834854  140.443726660
    0.782265500    1.095534993   39.249498439 -205.386418627  191.608998781
    0.799889600    1.095534993   35.117871998 -262.463483089  243.107072402
    0.817513700    1.095534993   30.070279767 -307.006947725  285.376198018
    0.835137800    1.095534993   24.449870580 -325.368049999  307.735567154
    0.852761900    1.095534993   18.811389315 -308.108463962  301.798078337
    0.870386000    1.095534993   13.803041784 -254.680188308  265.063455235
    0.888010100    1.095534993    9.989176172 -174.940144963  202.895659065
    0.905634200    1.095534993    7.689346597  -86.057540534  127.562455071
    0.923258300    1.095534993    6.898331754   -6.568230177   54.437034361
    0.940882400    1.095534993    7.318924958   49.798972436   -2.962891791
    0.958506500    1.095534993    8.483376177   77.731585636  -36.964851830
    0.976130600    1.095534993    9.907907814   80.310276261  -47.217714956
    0.993754700    1.095534993   11.212525236   65.685486346  -39.511825772
    1.011378800    1.095534993   12.175502851   42.916242955  -22.819176469
    1.029002900    1.095534993   12.719882248   19.104054017   -5.828007891
    1.046627000    1.095534993   12.871938437   -1.115202028    5.673807422
    1.064251100    1.095534993   12.724645062  -14.480983370    9.899477258
    1.081875200    1.095534993   12.421778235  -18.568275655    8.491541248
    1.099499300    1.095534993   12.135086529  -12.819145210    4.945841263
    1.117123400    1.095534993   12.019458263    0.057919414    2.930079042
    1.134747500    1.095534993   12.152324705   14.291937110    5.021744120
    1.152371600    1.095534993   12.501694519   23.911587131   11.971988005
    1.169995700    1.095534993   12.958766577   26.656280114   22.228388727
    1.187619800    1.095534993   13.427476261   26.370348752   31.975209618
    1.205243900    1.095534993   13.923642618   31.186448490   35.949599017
    1.222868000    1.095534993   14.611835852   49.339305581   29.336787698
    1.240492100    1.095534993   15.766931863   84.207455874   10.006774430
    1.258116200    1.095534993   17.663524131  132.222000434  -20.014559145
    1.275740300    1.095534993   20.453222513  183.606807132  -54.814803741
    1.293364400    1.095534993   24.084039926  225.445424072  -86.542626540
    1.310988500    1.095534993   28.285252263  246.971116717 -108.216088296
    1.328612600    1.095534993   32.645694297  243.305729994 -116.012360855
    1.346236700    1.095534993   36.734032806  217.131229232 -110.143396356
    1.363860800    1.095534993   40.219622213  176.606905336  -94.117137233
    1.381484900    1.095534993   42.937399911  131.591069977  -73.041994414
    1.399109000    1.095534993   44.885014555   90.172192007  -51.733548827
    1.416733100    1.095534993   46.171317626   57.066983763  -33.483180377
    1.434357200    1.095534993   46.957366301   33.373600013  -19.809466678
    1.451981300    1.095534993   47.401684437   18.018165669  -10.691429143
    1.469605400    1.095534993   47.634754119    8.857169392   -5.240429873
    1.487229500    1.095534993   47.745389552    4.024386642   -2.328488888
    1.504853600    1.095534993   47.794226617    1.636482730   -0.928205314
    1.522477700    1.095534993   47.813705710    0.579762450   -0.325539436
    1.540101800    1.095534993   47.820409705    0.184171663   -0.100923438
    1.557725900    1.095534993   47.822472042    0.052220657   -0.027192457
    1.575350000    1.095534993   47.823099079    0.007575734   -0.004066417

    0.077301500    1.113124438   47.823198953   -0.000000000   -0.000000000
    0.094925600    1.113124438   47.823198953   -0.000000000   -0.000000000
    0.112549700    1.113124438   47.823198953   -0.000000000   -0.000000000
    0.130173800    1.113124438   47.823198953   -0.000000000   -0.000000000
    0.147797900    1.113124438   47.823198953   -0.000000000   -0.000000000
    0.165422000    1.113124438   47.823198953   -0.000000000   -0.000000000
    0.183046100    1.113124438   47.823198953   -0.000000000   -0.000000000
    0.200670200    1.113124438   47.823198953   -0.000000000   -0.000000000
    0.218294300    1.113124438   47.823198953   -0.000000000   -0.000000000
    0.235918400    1.113124438   47.823198953   -0.000000000   -0.000000000
    0.253542500    1.113124438   47.823198953   -0.000000000   -0.000000000
    0.271166600    1.113124438   47.823198953   -0.000000000   -0.000000000
    0.288790700    1.113124438   47.823198953   -0.000000000   -0.000000000
    0.306414800    1.113124438   47.823198953   -0.000000000   -0.000000000
    0.324038900    1.113124438   47.823198953   -0.000000000   -0.000000000
    0.341663000    1.113124438   47.823198953   -0.000000000   -0.000000000
    0.359287100    1.113124438   47.823198953   -0.000000000   -0.000000000
    0.376911200    1.113124438   47.823198953   -0.000000000   -0.000000000
    0.394535300    1.113124438   47.823198953   -0.000000000   -0.000000000
    0.412159400    1.113124438   47.823198953   -0.000000000   -0.000000000
    0.429783500    1.113124438   47.823198953   -0.000000000   -0.000000000
    0.447407600    1.113124438   47.823198953   -0.000000000   -0.000000000
    0.465031700    1.113124438   47.823198953   -0.000000000   -0.000000000
    0.482655800    1.113124438   47.823198953   -0.000000000   -0.000000000
    0.500279900    1.113124438   47.823198877   -0.000006322    0.000005843
    0.517904000    1.113124438   47.823197830   -0.000089759    0.000082159
    0.535528100    1.113124438   47.823189679   -0.000718736    0.000639779
    0.553152200    1.113124438   47.823151057   -0.003522250    0.003179357
    0.570776300    1.113124438   47.822997016   -0.014092296    0.012792150
    0.588400400    1.113124438   47.822476369   -0.047274495    0.044029382
    0.606024500    1.113124438   47.820859387   -0.143278172    0.136664492
    0.623648600    1.113124438   47.816290092   -0.395195854    0.384808383
    0.641272700    1.113124438   47.804386368   -1.005009609    0.991980600
    0.658896800    1.113124438   47.775574460   -2.376635081    2.359460199
    0.676520900    1.113124438   47.710840341   -5.224506619    5.195549188
    0.694145000    1.113124438   47.574237045  -10.767634998   10.654649046
    0.711769100    1.113124438   47.303214418  -20.846215161   20.417931652
    0.729393200    1.113124438   46.796469782  -37.963122715   36.645798628
    0.747017300    1.113124438   45.906039711  -64.838395339   61.647277551
    0.764641400    1.113124438   44.439910478 -103.467021029   97.133721117
    0.782265500    1.113124438   42.190465521 -153.380299286  143.043924717
    0.799889600    1.113124438   38.991711951 -210.022536525  196.239742073
    0.817513700    1.113124438   34.801137943 -264.029980535  249.719998148
    0.835137800    1.113124438   29.773494194 -302.812899168  293.208128648
    0.852761900    1.113124438   24.287319970 -314.355144369  315.608448165
    0.870386000    1.113124438   18.893500667 -291.884356321  308.766633954
    0.888010100    1.113124438   14.188284128 -237.264969372  271.004609234
    0.905634200    1.113124438   10.657461351 -160.957133489  208.594412273
    0.923258300    1.113124438    8.548091998  -78.766463883  134.192980020
    0.940882400    1.113124438    7.819992047   -6.587857486   62.822314155
    0.958506500    1.113124438    8.187911140   44.328392548    7.111650368
    0.976130600    1.113124438    9.230901245   69.866720379  -26.220671686
    0.993754700    1.113124438   10.513281672   72.299393272  -37.445757176
    1.011378800    1.113124438   11.679292067   57.876665336  -32.375880409
    1.029002900    1.113124438   12.499187100   34.299427648  -19.245515236
    1.046627000    1.113124438   12.880392675    9.235342599   -5.477528224
    1.064251100    1.113124438   12.859425821  -10.348332723    4.399801300
    1.081875200    1.113124438   12.583585413  -19.144517364    9.079085519
    1.099499300    1.113124438   12.265598206  -15.229083231    9.553830304
    1.117123400    1.113124438   12.113189736   -1.241658512    7.951602163
    1.134747500    1.113124438   12.249978364   16.315419225    6.733239961
    1.152371600    1.113124438   12.672137933   30.120831700    8.166742641
    1.169995700    1.113124438   13.269189668   35.934979294   13.505400383
    1.187619800    1.113124438   13.905131579   35.303231388   22.040169234
    1.205243900    1.113124438   14.519729582   34.816757968   30.560591584
    1.222868000    1.113124438   15.189883504   43.058823047   34.217226978
    1.240492100    1.113124438   16.129628427   66.049805199   28.552080879
    1.258116200    1.113124438   17.613536720  104.234222566   11.752791784
    1.275740300    1.113124438   19.863155268  151.473630395  -14.146505211
    1.293364400    1.113124438   22.944948968  196.493405176  -43.759453491
    1.310988500    1.113124438   26.712570123  227.566857628  -70.276672071
    1.328612600    1.113124438   30.842459143  236.789587789  -87.873261174
    1.346236700    1.113124438   34.929059849  223.105560772  -93.561567110
    1.363860800    1.113124438   38.606579676  191.667527082  -87.800088326
    1.381484900    1.113124438   41.635356829  151.001610097  -73.810116529
    1.399109000    1.113124438   43.929994630  109.542139607  -56.040777573
    1.416733100    1.113124438   45.533758077   73.378803746  -38.530877204
    1.434357200    1.113124438   46.569779394   45.372231796  -24.017395093
    1.451981300    1.113124438   47.187498448   25.827864010  -13.556611768
    1.469605400    1.113124438   47.527572787   13.368221259   -6.908064703
    1.487229500    1.113124438   47.696903795    6.347083326   -3.173732696
    1.504853600    1.113124438   47.774560564    2.693838269   -1.306352535
    1.522477700    1.113124438   47.806680659    0.997205462   -0.473868554
    1.540101800    1.113124438   47.818194940    0.328381166   -0.151516045
    1.557725900    1.113124438   47.821867020    0.095215099   -0.041888576
    1.575350000    1.113124438   47.823005638    0.014630859   -0.006649747

    0.077301500    1.130713882   47.823198953   -0.000000000   -0.000000000
    0.094925600    1.130713882   47.823198953   -0.000000000   -0.000000000
    0.112549700    1.130713882   47.823198953   -0.000000000   -0.000000000
    0.130173800    1.130713882   47.823198953   -0.000000000   -0.000000000
    0.147797900    1.130713882   47.823198953   -0.000000000   -0.000000000
    0.165422000    1.130713882   47.823198953   -0.000000000   -0.000000000
    0.183046100    1.130713882   47.823198953   -0.000000000   -0.000000000
    0.200670200    1.130713882   47.823198953   -0.000000000   -0.000000000
    0.218294300    1.130713882   47.823198953   -0.000000000   -0.000000000
    0.235918400    1.130713882   47.823198953   -0.000000000   -0.000000000
    0.253542500    1.130713882   47.823198953   -0.000000000   -0.000000000
    0.271166600    1.130713882   47.823198953   -0.000000000   -0.000000000
    0.288790700    1.130713882   47.823198953   -0.000000000   -0.000000000
    0.306414800    1.130713882   47.823198953   -0.000000000   -0.000000000
    0.324038900    1.130713882   47.823198953   -0.000000000   -0.000000000
    0.341663000    1.130713882   47.823198953   -0.000000000   -0.000000000
    0.359287100    1.130713882   47.823198953   -0.000000000   -0.000000000
    0.376911200    1.130713882   47.823198953   -0.000000000   -0.000000000
    0.394535300    1.130713882   47.823198953   -0.000000000   -0.000000000
    0.412159400    1.130713882   47.823198953   -0.000000000   -0.000000000
    0.429783500    1.130713882   47.823198953   -0.000000000   -0.000000000
    0.447407600    1.130713882   47.823198953   -0.000000000   -0.000000000
    0.465031700    1.130713882   47.823198953   -0.000000000   -0.000000000
    0.482655800    1.130713882   47.823198953   -0.000000000   -0.000000000
    0.500279900    1.130713882   47.823198953   -0.000000000   -0.000000000
    0.517904000    1.130713882   47.823198884   -0.000005733    0.000005150
    0.535528100    1.130713882   47.823197332   -0.000130613    0.000116936
    0.553152200    1.130713882   47.823188293   -0.000814425    0.000747222
    0.570776300    1.130713882   47.823146665   -0.003810889    0.003496436
    0.588400400    1.130713882   47.822992530   -0.014151163    0.013307947
    0.606024500    1.130713882   47.822470546   -0.046924205    0.045142073
    0.623648600    1.130713882   47.820869062   -0.140868792    0.137922840
    0.641272700    1.130713882   47.816344175   -0.389655383    0.384351575
    0.658896800    1.130713882   47.804492795   -1.000654596    0.986203143
    0.676520900    1.130713882   47.775789792   -2.379592426    2.337169895
    0.694145000    1.130713882   47.710545511   -5.294317692    5.156251129
    0.711769100    1.130713882   47.571354181  -11.035072524   10.631401717
    0.729393200    1.130713882   47.291817403  -21.589238500   20.540362038
    0.747017300    1.130713882   46.765566829  -39.499702967   37.207358663
    0.764641400    1.130713882   45.839060889  -67.379091351   63.128968681
    0.782265500    1.130713882   44.321604009 -106.641617145  100.090186445
    0.799889600    1.130713882   42.018709307 -155.979778121  147.840167041
    0.817513700    1.130713882   38.794004687 -210.008034238  202.719930909
    0.835137800    1.130713882   34.642287255 -259.339606907  257.070914686
    0.852761900    1.130713882   29.746771706 -292.496082966  300.251710966
    0.870386000    1.130713882   24.486414725 -299.425319653  321.414083645
    0.888010100    1.130713882   19.374862309 -275.371115190  313.237091760
    0.905634200    1.130713882   14.946408467 -223.013472809  275.005955635
    0.923258300    1.130713882   11.622291998 -152.146739673  213.506249685
    0.940882400    1.130713882    9.609375500  -76.658447497  141.169524831
    0.958506500    1.130713882    8.863857305  -10.359763950   72.163092327
    0.976130600    1.130713882    9.129236148   36.789805330   18.039074412
    0.993754700    1.130713882   10.019982832   60.362712201  -15.297889005
    1.011378800    1.130713882   11.123303853   61.521916182  -28.265532317
    1.029002900    1.130713882   12.088812225   45.941825861  -25.925296523
    1.046627000    1.130713882   12.694629556   22.213002057  -15.153744731
    1.064251100    1.130713882   12.880753092   -0.204479966   -2.138146453
    1.081875200    1.130713882   12.744596184  -13.442094250    8.842371237
    1.099499300    1.130713882   12.487883819  -13.758410995   15.495348539
    1.117123400    1.130713882   12.333282756   -2.596650213   17.264430121
    1.134747500    1.130713882   12.437413700   14.430423550   15.266076420
    1.152371600    1.130713882   12.841427279   30.351388230   12.140255787
    1.169995700    1.130713882   13.476013458   40.101926604   11.116166401
    1.187619800    1.130713882   14.219258003   42.970177182   14.380741828
    1.205243900    1.130713882   14.978384590   42.810991136   21.470883335
    1.222868000    1.130713882   15.756790419   46.512150504   29.081356742
    1.240492100    1.130713882   16.684237226   60.657804192   32.409745373
    1.258116200    1.130713882   17.981032841   88.431192893   27.416290603
    1.275740300    1.130713882   19.873283574  127.373551341   12.763293690
    1.293364400    1.130713882   22.493504175  169.244078510   -9.460840673
    1.310988500    1.130713882   25.799875462  203.511464107  -34.407336502
    1.328612600    1.130713882   29.574629795  221.248429693  -56.185330140
    1.346236700    1.130713882   33.483751541  218.676943941  -69.915894525
    1.363860800    1.130713882   37.178582405  197.695565622  -73.323959330
    1.381484900    1.130713882   40.383871160  164.310748487  -67.215858034
    1.399109000    1.130713882   42.946196223  125.936498645  -54.756584590
    1.416733100    1.130713882   44.837220832   89.059859537  -39.906213463
    1.434357200    1.130713882   46.124730684   57.990756214  -26.109361293
    1.451981300    1.130713882   46.930975020   34.617824457  -15.347525369
    1.469605400    1.130713882   47.394494110   18.725336735   -8.094365177
    1.487229500    1.130713882   47.634816195    9.227118469   -3.829655975
    1.504853600    1.130713882   47.748628304    4.057302703   -1.620643766
    1.522477700    1.130713882   47.797129066    1.556700660   -0.605052788
    1.540101800    1.130713882   47.815095860    0.528388988   -0.198884057
    1.557725900    1.130713882   47.820998516    0.156512886   -0.056431804
    1.575350000    1.130713882   47.822863610    0.025319570   -0.009473258

    0.077301500    1.148303327   47.823198953   -0.000000000   -0.000000000
    0.094925600    1.148303327   47.823198953   -0.000000000   -0.000000000
    0.112549700    1.148303327   47.823198953   -0.000000000   -0.000000000
    0.130173800    1.148303327   47.823198953   -0.000000000   -0.000000000
    0.147797900    1.148303327   47.823198953   -0.000000000   -0.000000000
    0.165422000    1.148303327   47.823198953   -0.000000000   -0.000000000
    0.183046100    1.148303327   47.823198953   -0.000000000   -0.000000000
    0.200670200    1.148303327   47.823198953   -0.000000000   -0.000000000
    0.218294300    1.148303327   47.823198953   -0.000000000   -0.000000000
    0.235918400    1.148303327   47.823198953   -0.000000000   -0.000000000
    0.253542500    1.148303327   47.823198953   -0.000000000   -0.000000000
    0.271166600    1.148303327   47.823198953   -0.000000000   -0.000000000
    0.288790700    1.148303327   47.823198953   -0.000000000   -0.000000000
    0.306414800    1.148303327   47.823198953   -0.000000000   -0.000000000
    0.324038900    1.148303327   47.823198953   -0.000000000   -0.000000000
    0.341663000    1.148303327   47.823198953   -0.000000000   -0.000000000
[truncated: 162,209 more chars]
