# Supplementary material for: How well do force fields capture the strength of salt bridges in proteins?
Source: PeerJ. 2018 Jun 11;6:e4967. doi: 10.7717/peerj.4967 (PMC6001725; doi:10.7717/peerj.4967)
Supplement: Data S1 — Raw data including input files for simulations (Gromacs and PLUMED) and output from PLUMED (bias and free energy surfaces). [file peerj-06-4967-s003.bz2 › raw_data/ff15ipq/K58/HILLS]

#! FIELDS time d1 d2 sigma_d1 sigma_d2 height biasf
#! SET multivariate false
      4.000000189989805     0.2992177933360403     0.3755516330334167                   0.05                   0.05     0.6666666666666666                      4
       8.00000037997961     0.4681889543594231     0.4847376149016634                   0.05                   0.05     0.6666666666666666                      4
      12.00000056996942      0.466672124138213     0.4678067824248504                   0.05                   0.05     0.6256566975237194                      4
      16.00000075995922     0.2906823421195439     0.4357815448183915                   0.05                   0.05     0.6456103709212289                      4
      20.00000094994903      0.273628597860947     0.3886610325958677                   0.05                   0.05     0.6053783868037794                      4
      24.00000113993883     0.2817015499290118     0.3467313028262357                   0.05                   0.05     0.5977479613455254                      4
      28.00000132992864     0.2957474415032779     0.4047024214266047                   0.05                   0.05     0.5500503430151301                      4
      32.00000151991844     0.3108880199610299      0.333546848260716                   0.05                   0.05     0.5755249859922852                      4
      36.00000170990825     0.2786017116697028     0.3859815409791943                   0.05                   0.05      0.503906289157281                      4
      40.00000189989805     0.2837548605469221     0.4196784362839384                   0.05                   0.05     0.5048232040505116                      4
      44.00000208988786     0.2698884383663525     0.4381409239455257                   0.05                   0.05     0.5180433854586555                      4
      48.00000227987766     0.2841385517821461     0.3186986441366933                   0.05                   0.05     0.5446323787503367                      4
      52.00000246986747     0.4245517176504206      0.483700424206074                   0.05                   0.05     0.6087583021834163                      4
      56.00000265985727     0.4351155865207695     0.4898246846915942                   0.05                   0.05     0.5672440080066088                      4
      60.00000284984708     0.3010897519776374     0.3815046078892804                   0.05                   0.05     0.4415963896627325                      4
      64.00000303983688     0.3230199550451018      0.384489977421876                   0.05                   0.05     0.4572032120170764                      4
      68.00000322982669     0.3013520068241719     0.3470373598958622                   0.05                   0.05     0.4397228749603983                      4
      72.00000341981649     0.3639461331124565     0.3378622738076715                   0.05                   0.05     0.5612013169543988                      4
       76.0000036098063     0.2826995701563896      0.351315584853266                   0.05                   0.05     0.4095869214863306                      4
       80.0000037997961       0.31514613935446     0.3504615413451081                   0.05                   0.05     0.4019097110532895                      4
      84.00000398978591     0.3029304601596295     0.3000574409517147                   0.05                   0.05     0.4938592875102943                      4
      88.00000417977571     0.2729615102248648     0.2961265073038927                   0.05                   0.05     0.4998646557789968                      4
      92.00000436976552     0.3797973782976197     0.2811716855117123                   0.05                   0.05     0.6061271989468471                      4
      96.00000455975533     0.4126530122677902     0.2780691645009482                   0.05                   0.05     0.6128434051228245                      4
      100.0000047497451     0.3984938701494392     0.3100957756836016                   0.05                   0.05     0.5499939407386523                      4
      104.0000049397349     0.3638838899802877      0.270622920802887                   0.05                   0.05     0.5276161876843299                      4
      108.0000051297247     0.4835715476382391     0.2947759738178032                   0.05                   0.05     0.6368001682992758                      4
      112.0000053197145     0.4125345205614952      0.292379400020349                   0.05                   0.05     0.5148261994460674                      4
      116.0000055097044     0.3581393227653342     0.2804902848473602                   0.05                   0.05      0.466832840666619                      4
      120.0000056996942     0.3463369900994719     0.2953177308180775                   0.05                   0.05      0.421532962210952                      4
       124.000005889684     0.3789249659623645     0.2883726765169895                   0.05                   0.05     0.4288167949678883                      4
      128.0000060796738     0.4733256424881869     0.2933967247543057                   0.05                   0.05     0.5658242655994824                      4
      132.0000062696636     0.4047013108429364     0.2870013424152105                   0.05                   0.05     0.4316993994461936                      4
      136.0000064596534     0.4403682031946185     0.2775839348371114                   0.05                   0.05     0.4730039367302706                      4
      140.0000066496432     0.4493997031905206     0.2860400774686337                   0.05                   0.05     0.4621105008908422                      4
       144.000006839633     0.4546701416766178     0.3213961936133271                   0.05                   0.05     0.4809604415917628                      4
      148.0000070296228     0.4224839235523943     0.2851250300245811                   0.05                   0.05     0.3908610623573528                      4
      152.0000072196126     0.3992100675382354     0.2938006455691728                   0.05                   0.05     0.3601441912652046                      4
      156.0000074096024     0.4084278295566511     0.2873406133522086                   0.05                   0.05     0.3523862664478026                      4
      160.0000075995922     0.3767298209432165     0.2690272310780396                   0.05                   0.05     0.3678486579439298                      4
       164.000007789582      0.424873239896299     0.2790488588427067                   0.05                   0.05     0.3508936058855841                      4
      168.0000079795718     0.4503910655936044     0.3174234733886438                   0.05                   0.05     0.4032444276389339                      4
      172.0000081695616     0.4554404374391502     0.2842310020294246                   0.05                   0.05     0.3768359327870053                      4
      176.0000083595514     0.4450264108338432     0.3054164779287358                   0.05                   0.05     0.3475258797609658                      4
      180.0000085495412     0.4515598103629307     0.2894074934017951                   0.05                   0.05     0.3409878287496664                      4
       184.000008739531     0.4031466458542031     0.2807475751024004                   0.05                   0.05     0.2955566141477639                      4
      188.0000089295208     0.4583160929724852     0.3354725103890982                   0.05                   0.05      0.409303784883264                      4
      192.0000091195107       0.37126111608874      0.273813425330295                   0.05                   0.05     0.3218057971692001                      4
      196.0000093095005     0.4313942372669803      0.290897662458902                   0.05                   0.05     0.2815056791895832                      4
      200.0000094994903     0.4125740991177207     0.2724410514188607                   0.05                   0.05     0.2799807492751429                      4
      204.0000096894801     0.4716102887341792     0.2989283845160489                   0.05                   0.05     0.3493447444644185                      4
      208.0000098794699     0.4842479069675042     0.3610126934450228                   0.05                   0.05     0.5058272945824202                      4
      212.0000100694597     0.4489754146358785     0.2792901087928829                   0.05                   0.05     0.2888131571443959                      4
      216.0000102594495     0.3573830498599835     0.2976483963207147                   0.05                   0.05     0.2985253806676679                      4
      220.0000104494393     0.4312997321467972     0.3839729485727367                   0.05                   0.05     0.4981063859179638                      4
      224.0000106394291     0.4274240004352928     0.3637365341391782                   0.05                   0.05     0.4066042383253476                      4
      228.0000108294189     0.3676475902254209     0.4039237906280017                   0.05                   0.05     0.4780258821548773                      4
      232.0000110194087     0.4548109216310096     0.2748475058355094                   0.05                   0.05     0.2932516787579431                      4
      236.0000112093985     0.5121017544410327     0.3365509777976046                   0.05                   0.05     0.4841043518823672                      4
      240.0000113993883      0.508552962190934     0.3951025858598914                   0.05                   0.05     0.5558719195332984                      4
      244.0000115893781     0.3761425014307595     0.2941478399971714                   0.05                   0.05     0.2578103706685331                      4
      248.0000117793679     0.3691975121204515     0.2757219598828713                   0.05                   0.05      0.278570069706212                      4
      252.0000119693577     0.3673556294341691     0.2929151124642453                   0.05                   0.05     0.2569088099897494                      4
      256.0000121593475      0.373622217108562     0.2835154448297739                   0.05                   0.05     0.2477012250170632                      4
      260.0000123493373     0.5114602952648235     0.4807180641032842                   0.05                   0.05     0.5807999942059064                      4
      264.0000125393271     0.4042374556654517     0.4838381558837817                   0.05                   0.05     0.5464023725995324                      4
      268.0000127293169     0.3376276945680037     0.3068091378566608                   0.05                   0.05     0.2866555009468316                      4
      272.0000129193068     0.3177682436066932     0.3229547577443332                   0.05                   0.05     0.3002472626432064                      4
      276.0000131092966     0.2965533085603488     0.3143039426188767                   0.05                   0.05     0.3310885828214017                      4
      280.0000132992864     0.3057931962865428     0.4719470387012648                   0.05                   0.05     0.5377842935734836                      4
      284.0000134892762     0.2811085739001449     0.4575620970022349                   0.05                   0.05     0.4770865003462147                      4
       288.000013679266       0.33423098207116     0.4725321024024957                   0.05                   0.05     0.5110677877406616                      4
      292.0000138692558     0.3171146906018737      0.531898147712355                   0.05                   0.05     0.6028437897101568                      4
      296.0000140592456     0.2994441257852662     0.5067735437578144                   0.05                   0.05     0.5267264230513959                      4
      300.0000142492354      0.415910876770647     0.4947703579748206                   0.05                   0.05     0.4989844487399071                      4
      304.0000144392252     0.3638199503341868     0.2872379302613056                   0.05                   0.05     0.2403509240014342                      4
       308.000014629215      0.367856988553294      0.267709420965108                   0.05                   0.05     0.2599093706853911                      4
      312.0000148192048     0.2930513595161396     0.2949071249409338                   0.05                   0.05     0.3551856784606339                      4
      316.0000150091946     0.3256123106290542     0.2846489937985489                   0.05                   0.05     0.2907407520379824                      4
      320.0000151991844     0.3569897452517519     0.2823871108333444                   0.05                   0.05     0.2340516356490415                      4
      324.0000153891742     0.3094742949209164     0.2963448609014325                   0.05                   0.05     0.2910158642238423                      4
       328.000015579164     0.2770620925139601     0.3831846350145356                   0.05                   0.05     0.3272698765206203                      4
      332.0000157691538     0.4285849958184491     0.2823048526047396                   0.05                   0.05     0.2155859376529321                      4
      336.0000159591436     0.4320082880026916      0.290170977666012                   0.05                   0.05     0.2096705911953814                      4
      340.0000161491334     0.4065461008534501     0.4000041786519067                   0.05                   0.05     0.4485393837442658                      4
      344.0000163391232     0.3941525360044594     0.2855537039069701                   0.05                   0.05     0.1904547091008665                      4
      348.0000165291131     0.4772420126686826     0.2805696077474166                   0.05                   0.05     0.3108571820479022                      4
      352.0000167191029     0.5074156759971477     0.3938642356684359                   0.05                   0.05     0.5091224162161687                      4
      356.0000169090927     0.3738127532224867     0.3876698915150217                   0.05                   0.05     0.3779268984719667                      4
      360.0000170990825     0.2952412926672023     0.2805083376147934                   0.05                   0.05      0.345165573598181                      4
      364.0000172890723     0.2885829539141091     0.2820138302758998                   0.05                   0.05     0.3477416406131105                      4
      368.0000174790621     0.3295039709541132     0.2826222323714713                   0.05                   0.05     0.2470194486768689                      4
      372.0000176690519     0.2793568095582837     0.2981803467132681                   0.05                   0.05     0.3235929076533317                      4
      376.0000178590417     0.3031626841993935     0.3030847279357944                   0.05                   0.05     0.2519901209484131                      4
      380.0000180490315     0.3234116251461712     0.2899186419950359                   0.05                   0.05     0.2294447453824665                      4
      384.0000182390213     0.2691172007741221     0.4160041938837874                   0.05                   0.05     0.3618820708790407                      4
      388.0000184290111     0.2988495295664024     0.3773089100977707                   0.05                   0.05     0.2683304878309095                      4
      392.0000186190009       0.31002476527884     0.2841778582908946                   0.05                   0.05     0.2532448834844336                      4
      396.0000188089907     0.3281962912566138     0.4479666664919271                   0.05                   0.05     0.3927415785541842                      4
      400.0000189989805      0.303070213879359     0.3956433935173779                   0.05                   0.05     0.2767796474738614                      4
      404.0000191889703     0.4323939188109184     0.3905106152401422                   0.05                   0.05      0.401110395129344                      4
      408.0000193789601     0.2624859162723603     0.3684144008803566                   0.05                   0.05     0.3079824169182239                      4
      412.0000195689499      0.293204181566077     0.2994037905381801                   0.05                   0.05      0.252018826785587                      4
      416.0000197589397     0.2967957213077158     0.4086845501603307                   0.05                   0.05     0.2807850130851903                      4
      420.0000199489295     0.2757450942908302     0.3537975759634724                   0.05                   0.05     0.2541694407164075                      4
      424.0000201389194     0.2889820646688075     0.3559750373311591                   0.05                   0.05     0.2259062411983451                      4
      428.0000203289092     0.2735608349795762     0.4142069940695753                   0.05                   0.05     0.2973040411606472                      4
       432.000020518899     0.2783150532934669     0.3882393416098888                   0.05                   0.05     0.2491920125902761                      4
      436.0000207088888     0.3606241731285479     0.4003886331787392                   0.05                   0.05     0.3324293330105054                      4
      440.0000208988786     0.4724754188272074     0.4987425113035948                   0.05                   0.05     0.4902980467836423                      4
      444.0000210888684     0.3143098673651446     0.4285708883997844                   0.05                   0.05     0.2921597491834204                      4
      448.0000212788582     0.2775923973561407      0.400977830396905                   0.05                   0.05     0.2501270231063675                      4
       452.000021468848     0.3045920845879476     0.4647056014315618                   0.05                   0.05     0.3573882437258491                      4
      456.0000216588378     0.2776467178825052     0.3762232201187488                   0.05                   0.05     0.2244884540282428                      4
      460.0000218488276     0.2861926124658089     0.3886060799191567                   0.05                   0.05     0.2146774477477605                      4
      464.0000220388174     0.2595156033059596     0.3618816740826269                   0.05                   0.05     0.2586301784076224                      4
      468.0000222288072     0.2788393619099585     0.4258633523640573                   0.05                   0.05     0.2623692384481985                      4
       472.000022418797     0.4777520346969273     0.5175020724185393                   0.05                   0.05     0.5038621252045332                      4
      476.0000226087868      0.390714810926053     0.3972009575972399                   0.05                   0.05     0.3539241066713609                      4
      480.0000227987766     0.4051142715893586     0.3721239919167493                   0.05                   0.05     0.3076110934094737                      4
      484.0000229887664       0.45627741849076     0.4854882976644502                   0.05                   0.05     0.4209862560430419                      4
      488.0000231787562     0.5018355110599408     0.5789012157437439                   0.05                   0.05     0.6207566876676607                      4
       492.000023368746     0.3927816059073301     0.3993081669723968                   0.05                   0.05      0.337066640337255                      4
      496.0000235587358     0.4742002014893751     0.4674231438012644                   0.05                   0.05     0.4128439860268128                      4
      500.0000237487257     0.3667160490034315     0.4583153455441767                   0.05                   0.05     0.3796948491428785                      4
      504.0000239387155     0.3083005243119233     0.3092312776818508                   0.05                   0.05      0.195173519779726                      4
      508.0000241287053     0.3438034322508076     0.2796094072274963                   0.05                   0.05     0.1981870868997494                      4
      512.0000243186951     0.2825983331997252     0.2969137460623474                   0.05                   0.05     0.2517869160732731                      4
      516.0000245086849     0.3012741820269391     0.2942998884394131                   0.05                   0.05     0.2128188030450873                      4
      520.0000246986747     0.2936462592515531     0.2931117369593395                   0.05                   0.05     0.2236713997147501                      4
      524.0000248886645     0.2883615075324862     0.2993256920647993                   0.05                   0.05     0.2182286684684669                      4
      528.0000250786543     0.4609384245598284     0.4025302834856714                   0.05                   0.05     0.3879398307860627                      4
      532.0000252686441     0.3870835321296524     0.3077303450220736                   0.05                   0.05     0.1653128109768529                      4
      536.0000254586339     0.3860794551129103     0.2672626145871887                   0.05                   0.05     0.1916117256390483                      4
      540.0000256486237     0.4580929307913544     0.2852710079242136                   0.05                   0.05     0.2351956966156015                      4
      544.0000258386135      0.341612559268446     0.2997998055804285                   0.05                   0.05      0.160513309349386                      4
      548.0000260286033     0.3420926878340017     0.3032073732753217                   0.05                   0.05     0.1565630829654425                      4
      552.0000262185931     0.3828343142888956     0.2815967317127743                   0.05                   0.05     0.1603278411137649                      4
      556.0000264085829     0.4028048365907411     0.2854150609292229                   0.05                   0.05     0.1582782099351412                      4
      560.0000265985727     0.3980381546699038     0.2722284522099023                   0.05                   0.05     0.1699056986946016                      4
      564.0000267885625     0.3629856120595029     0.2667087496640059                   0.05                   0.05     0.1831552390989229                      4
      568.0000269785523      0.320870753613233     0.3025439051652972                   0.05                   0.05     0.1590527432592435                      4
      572.0000271685421     0.2991529179893842      0.311919128987917                   0.05                   0.05     0.1714636474960441                      4
       576.000027358532     0.3617855177784839      0.298694797465713                   0.05                   0.05     0.1416985341048063                      4
      580.0000275485218     0.4316783173382697     0.2828517244194076                   0.05                   0.05     0.1761503617084388                      4
      584.0000277385116     0.4300100205993969     0.2821120784937278                   0.05                   0.05     0.1716138962690474                      4
      588.0000279285014     0.2799607848830672     0.3053057220491802                   0.05                   0.05     0.2106622298570728                      4
      592.0000281184912     0.2748626029214247     0.2775473876498551                   0.05                   0.05     0.2794899155387714                      4
       596.000028308481     0.3732050706597556     0.2716082125924353                   0.05                   0.05      0.157820863392076                      4
      600.0000284984708     0.3404656422585627     0.2894868602462979                   0.05                   0.05     0.1451206532493397                      4
      604.0000286884606     0.4034543829716293     0.2923230281314285                   0.05                   0.05     0.1391578210236095                      4
      608.0000288784504     0.3625831789943645     0.2792461397129438                   0.05                   0.05     0.1435582237532649                      4
      612.0000290684402     0.4640032945352527     0.2910879030247255                   0.05                   0.05     0.2243514427470891                      4
        616.00002925843     0.3747541416885968      0.271898346054501                   0.05                   0.05     0.1484437700465958                      4
      620.0000294484198     0.3872174612590836     0.3017728106124161                   0.05                   0.05     0.1291458479200173                      4
      624.0000296384096     0.4128913353629271     0.2747047548097287                   0.05                   0.05     0.1497727611081036                      4
      628.0000298283994     0.4772478981990689     0.3133574943406732                   0.05                   0.05     0.2581019375892644                      4
      632.0000300183892     0.4369541063073307     0.2837913969862871                   0.05                   0.05      0.161717857123902                      4
       636.000030208379     0.3389521247566107     0.2794679222874846                   0.05                   0.05     0.1492411684525883                      4
      640.0000303983688     0.3832095491474209     0.3723284369189712                   0.05                   0.05     0.2441979652334527                      4
      644.0000305883586     0.4505925139464179      0.339078594989242                   0.05                   0.05     0.2249485288602046                      4
      648.0000307783484     0.4351599438848941     0.3069800673261937                   0.05                   0.05     0.1520823912977083                      4
      652.0000309683383     0.5661520162467421     0.3664757058186938                   0.05                   0.05     0.5862312625285326                      4
      656.0000311583281      0.591587783158611     0.5122588643874351                   0.05                   0.05     0.6433794374381362                      4
      660.0000313483179      0.593389636204582     0.4651945922100294                   0.05                   0.05     0.6101889529765379                      4
      664.0000315383077     0.4176144894447824     0.2722740953603181                   0.05                   0.05     0.1474562410830778                      4
      668.0000317282975     0.4576264898634866     0.3154106382205539                   0.05                   0.05     0.1908740561267559                      4
      672.0000319182873     0.3907937576794273      0.339487752062907                   0.05                   0.05      0.166356062796453                      4
      676.0000321082771      0.398719367768426     0.2917199420547083                   0.05                   0.05     0.1173136074601877                      4
      680.0000322982669     0.3214033508507876     0.2840160911696809                   0.05                   0.05     0.1542561959929371                      4
      684.0000324882567     0.3611743042512113     0.2761423258775348                   0.05                   0.05     0.1320795914236931                      4
      688.0000326782465     0.2930169566404411     0.3029416010823005                   0.05                   0.05     0.1676811032071844                      4
      692.0000328682363     0.3679065313126227     0.2805506445899448                   0.05                   0.05     0.1216068735668082                      4
      696.0000330582261     0.3543766772434461     0.3925288564414972                   0.05                   0.05     0.2356260553895732                      4
      700.0000332482159      0.301976224074986     0.3754415777043651                   0.05                   0.05     0.1656039111611788                      4
      704.0000334382057     0.3148183802438891     0.3232586652635641                   0.05                   0.05     0.1302816946502527                      4
      708.0000336281955     0.3031467046144856     0.2781011717987579                   0.05                   0.05     0.1827474098221059                      4
      712.0000338181853     0.4037089859258697     0.2648027766164975                   0.05                   0.05     0.1437349754206898                      4
      716.0000340081751     0.4684260810151938     0.2752935829294188                   0.05                   0.05     0.2248417604623371                      4
      720.0000341981649     0.3706910844109798     0.2734418911748873                   0.05                   0.05     0.1246086535590623                      4
      724.0000343881547      0.535652469295668     0.3182000981272417                   0.05                   0.05     0.4585536351453269                      4
      728.0000345781446     0.5104331812471266     0.3016180838372701                   0.05                   0.05     0.3405159397585449                      4
      732.0000347681344     0.5803687209283318       0.35973679178809                   0.05                   0.05     0.5600163390227135                      4
      736.0000349581242     0.5020493799760406     0.2851639319923633                   0.05                   0.05     0.3094011227285836                      4
       740.000035148114     0.4974187035604486     0.2955927666306853                   0.05                   0.05       0.27147476250116                      4
      744.0000353381038     0.4876409089397337     0.2751513153970078                   0.05                   0.05     0.2584810359961925                      4
      748.0000355280936     0.4634778109605107     0.2710338769345635                   0.05                   0.05     0.1942984873796027                      4
      752.0000357180834     0.4083441406875746     0.2832320707037613                   0.05                   0.05     0.1120525185236684                      4
      756.0000359080732     0.4617408195232697     0.2993959594966495                   0.05                   0.05     0.1596992999635936                      4
       760.000036098063     0.3444490038330263     0.2674335193689918                   0.05                   0.05     0.1478885166228284                      4
      764.0000362880528      0.266484180160403     0.3165952958360071                   0.05                   0.05      0.210996931709921                      4
      768.0000364780426      0.506299391529467     0.5709304236760784                   0.05                   0.05      0.567397765916594                      4
      772.0000366680324     0.4933499148639918     0.4985592510917347                   0.05                   0.05     0.4185751383909807                      4
      776.0000368580222     0.5879715400793986     0.4865592866494751                   0.05                   0.05     0.5599512739069681                      4
       780.000037048012      0.506318741235011     0.4585459871593651                   0.05                   0.05      0.416315279144748                      4
      784.0000372380018     0.5623168319146679     0.4791922793907658                   0.05                   0.05     0.4913438101425401                      4
      788.0000374279916     0.5868257135722973     0.4915571724063659                   0.05                   0.05     0.5020722948759634                      4
      792.0000376179814     0.5109986838226446     0.4574848626962844                   0.05                   0.05     0.3918908752174156                      4
      796.0000378079712     0.4453311346973323     0.4740827978469548                   0.05                   0.05     0.3440195499148003                      4
       800.000037997961     0.5059077117463917      0.422235954752441                   0.05                   0.05     0.3864117697010306                      4
      804.0000381879508     0.4651972955324909     0.3864297118791533                   0.05                   0.05     0.3082076605373222                      4
      808.0000383779407     0.4424058279373887     0.4264812004623306                   0.05                   0.05     0.3218768110431678                      4
      812.0000385679305     0.4767876108621792     0.4480036973938895                   0.05                   0.05     0.3189163586911752                      4
      816.0000387579203     0.4322138782137628     0.4433019925558124                   0.05                   0.05     0.3108396154841078                      4
      820.0000389479101     0.3989378129717112     0.5016942571779488                   0.05                   0.05     0.4036489870661993                      4
      824.0000391378999     0.4675920744510723     0.5582162743694249                   0.05                   0.05     0.4805003785334175                      4
      828.0000393278897     0.3113054453263855      0.290672782106162                   0.05                   0.05       0.14030692498173                      4
      832.0000395178795     0.3141809941752989     0.2883051827093029                   0.05                   0.05     0.1378593434808177                      4
      836.0000397078693     0.3975531319508118     0.2850669721179168                   0.05                   0.05     0.1045258667453476                      4
      840.0000398978591     0.3878662579250712     0.2824922854414704                   0.05                   0.05     0.1042912551386039                      4
      844.0000400878489     0.4780947079077628     0.2768947358236567                   0.05                   0.05     0.2099125833961359                      4
      848.0000402778387     0.2842420811634903     0.2816567539728768                   0.05                   0.05     0.2021960202423754                      4
      852.0000404678285     0.2752852930551756     0.3175965274867304                   0.05                   0.05     0.1742237422993926                      4
      856.0000406578183     0.3751775582285342     0.2820358275019298                   0.05                   0.05      0.103818778393204                      4
      860.0000408478081     0.3827278958059225     0.2751927121822519                   0.05                   0.05     0.1084812521123487                      4
      864.0000410377979     0.4104781575037306     0.2915226080989954                   0.05                   0.05     0.1008560027583272                      4
      868.0000412277877     0.4689928163932489     0.3002074670012258                   0.05                   0.05     0.1636388512425774                      4
      872.0000414177775     0.3862809573416712     0.4059221280514695                   0.05                   0.05     0.2716144074559809                      4
      876.0000416077673     0.5009930174410437     0.4066778402418277                   0.05                   0.05      0.341440375004634                      4
      880.0000417977571     0.3904509324089535     0.4338215281772564                   0.05                   0.05     0.2986194976827393                      4
       884.000041987747     0.3372595000034826     0.2702770174267766                   0.05                   0.05     0.1356993779602083                      4
      888.0000421777368     0.3001264165187805     0.3212066150783908                   0.05                   0.05     0.1260923563962228                      4
      892.0000423677266     0.3537571665281422     0.4258033437687958                   0.05                   0.05     0.2606639130391707                      4
      896.0000425577164     0.4168375412199542     0.2791179124559873                   0.05                   0.05     0.1076806910475207                      4
      900.0000427477062     0.4094084163617233     0.3103302447376843                   0.05                   0.05      0.103085298446263                      4
       904.000042937696     0.4426201518547734     0.4730120096193901                   0.05                   0.05     0.2872157841213712                      4
      908.0000431276858     0.4084898262382142      0.274923030888753                   0.05                   0.05     0.1064021891562578                      4
      912.0000433176756     0.5621785970810916     0.5925452262164402                   0.05                   0.05     0.5965118996501165                      4
      916.0000435076654     0.5891880795097288     0.5455720530043469                   0.05                   0.05     0.5291495325353642                      4
      920.0000436976552     0.5573580774092691     0.5899561042607077                   0.05                   0.05     0.5374253438572629                      4
       924.000043887645     0.5817578468715506     0.6058924262290305                   0.05                   0.05     0.5557081610597923                      4
      928.0000440776348     0.6202849762677625     0.7002964909249552                   0.05                   0.05     0.6581347272727649                      4
      932.0000442676246     0.5743499518403896     0.6160777763156303                   0.05                   0.05     0.5289809626332183                      4
      936.0000444576144     0.6679861873444167     0.6239762325170832                   0.05                   0.05     0.6338287075537206                      4
      940.0000446476042     0.6041326418680536     0.7604997613414989                   0.05                   0.05     0.6453210604277777                      4
       944.000044837594     0.6327878288266036     0.7164526724120728                   0.05                   0.05     0.5937383360028505                      4
      948.0000450275838      0.631300835865591     0.6845384557132258                   0.05                   0.05      0.556198500745964                      4
      952.0000452175736     0.7108436749725078     0.7357983153071007                   0.05                   0.05     0.6371098997788895                      4
      956.0000454075634     0.6945374275007156     0.6849526725932942                   0.05                   0.05     0.5801399259359887                      4
      960.0000455975533     0.6747524108185289       0.68646652258054                   0.05                   0.05     0.5257433639713157                      4
      964.0000457875431     0.7348776087880502     0.5846385160402524                   0.05                   0.05     0.6456346259682262                      4
      968.0000459775329     0.6484034524025343      0.692499401533076                   0.05                   0.05     0.4844723997245759                      4
      972.0000461675227     0.6968976149278865     0.7446206486914295                   0.05                   0.05     0.5491050011048297                      4
      976.0000463575125     0.6059153779043349     0.6365702320993351                   0.05                   0.05     0.4937840058987406                      4
      980.0000465475023     0.5756229676670951     0.6088360837761826                   0.05                   0.05     0.4607297016898367                      4
      984.0000467374921     0.6486490619198738     0.6762732906649929                   0.05                   0.05     0.4448071695515492                      4
      988.0000469274819     0.5939029945663972     0.6803442033437572                   0.05                   0.05     0.4707737069774164                      4
      992.0000471174717     0.5910190576745437     0.5448618455664425                   0.05                   0.05     0.4497434521784474                      4
      996.0000473074615      0.509004909472809     0.5721079156779021                   0.05                   0.05      0.437014569546979                      4
      1000.000047497451      0.556480828205698     0.5764237470649672                   0.05                   0.05     0.4009518274093595                      4
      1004.000047687441     0.5280689246468898     0.5453920463396534                   0.05                   0.05     0.3755586829364559                      4
      1008.000047877431     0.5465873914065073     0.5791803925507047                   0.05                   0.05     0.3772179308265124                      4
      1012.000048067421     0.6026297838604403     0.6008261192073067                   0.05                   0.05     0.4097455975161247                      4
      1016.000048257411     0.5247377933744876     0.5900968822403663                   0.05                   0.05     0.3859210229506118                      4
        1020.0000484474     0.6250976033318767     0.5905055472170391                   0.05                   0.05     0.4362154484794354                      4
       1024.00004863739     0.5892970196126086     0.5838010367171722                   0.05                   0.05      0.356344392968804                      4
       1028.00004882738      0.605617026797599     0.5024847948637637                   0.05                   0.05     0.4368851444217808                      4
       1032.00004901737     0.3789366794348548      0.325748964793607                   0.05                   0.05     0.1124046493020434                      4
       1036.00004920736     0.4663835397050045     0.2742133243827408                   0.05                   0.05     0.1735751882304244                      4
      1040.000049397349     0.5015698654705187     0.4992791364088662                   0.05                   0.05      0.307526177937902                      4
      1044.000049587339     0.3940284634800907     0.4215216230754667                   0.05                   0.05     0.2682131187874868                      4
      1048.000049777329     0.3173574231795206     0.2794912183475565                   0.05                   0.05     0.1349917960953507                      4
      1052.000049967319     0.2687680620434996     0.2871738725114891                   0.05                   0.05     0.2236977912681954                      4
      1056.000050157309     0.2708121699485749     0.3856148523669526                   0.05                   0.05       0.19601759269469                      4
      1060.000050347298     0.2889217488719176     0.3135389218378323                   0.05                   0.05     0.1361259578313415                      4
      1064.000050537288     0.2824653316608822     0.3920535657655403                   0.05                   0.05     0.1780616625488075                      4
      1068.000050727278     0.3341137864766725     0.2818988884792175                   0.05                   0.05     0.1115201907616915                      4
      1072.000050917268     0.3355204609108684     0.2901243816666963                   0.05                   0.05     0.1016238846929201                      4
      1076.000051107258     0.3990448571285292     0.4767537188097913                   0.05                   0.05     0.3164745431127854                      4
      1080.000051297247     0.3996574331331761     0.2923517330227856                   0.05                   0.05    0.08958471394896397                      4
      1084.000051487237     0.3452002027828533     0.3063646230183059                   0.05                   0.05    0.09272896044767995                      4
      1088.000051677227     0.2936443801856878     0.3132583410328857                   0.05                   0.05     0.1241185561540755                      4
      1092.000051867217     0.2853328497695108     0.4124819489109505                   0.05                   0.05     0.1984549983346768                      4
      1096.000052057207      0.287347108922261     0.4305716194311769                   0.05                   0.05     0.2266233396863383                      4
      1100.000052247196     0.2855228380086139     0.3687783415267285                   0.05                   0.05     0.1453269685763053                      4
      1104.000052437186     0.2836853982441698     0.4059422338773662                   0.05                   0.05     0.1807141123297235                      4
      1108.000052627176     0.2900602248223424     0.4557555656433308                   0.05                   0.05     0.2784402398774874                      4
      1112.000052817166     0.2837235393352093     0.4425247038189348                   0.05                   0.05     0.2423961675730119                      4
      1116.000053007156     0.2888140620984233     0.4135574165123122                   0.05                   0.05     0.1763501469959116                      4
      1120.000053197145     0.2967845985666917     0.4130713163871149                   0.05                   0.05     0.1684513242898393                      4
      1124.000053387135     0.3745587144674132     0.4093171456595414                   0.05                   0.05     0.2279802161749057                      4
      1128.000053577125     0.4365213009775301     0.4512443684182003                   0.05                   0.05     0.2582470394519958                      4
      1132.000053767115     0.3816720010298566     0.3535145438997279                   0.05                   0.05     0.1493579788394842                      4
      1136.000053957105     0.3888064539160599      0.472408001870773                   0.05                   0.05     0.2984537464858174                      4
      1140.000054147094      0.394837898759295     0.3764406079133172                   0.05                   0.05     0.1924730082920911                      4
      1144.000054337084      0.454670225027366     0.3761448412993534                   0.05                   0.05     0.2332787586295617                      4
      1148.000054527074     0.4670874406881302     0.4043273820148121                   0.05                   0.05     0.2634838146973605                      4
      1152.000054717064     0.3527020745773751     0.2767183535014453                   0.05                   0.05     0.1022015205559992                      4
      1156.000054907054     0.3307262544582488     0.2789476691662498                   0.05                   0.05     0.1113831904989203                      4
      1160.000055097044     0.4223351762024521     0.4093862957997772                   0.05                   0.05     0.2290427630493796                      4
      1164.000055287033     0.4207254794284485     0.3540689805082826                   0.05                   0.05     0.1583088984642919                      4
      1168.000055477023     0.4758523634954236     0.4357784349708836                   0.05                   0.05     0.2576355048053219                      4
      1172.000055667013     0.4312143361178266     0.4148202178879353                   0.05                   0.05     0.2235615544764036                      4
      1176.000055857003     0.4385158598617004     0.4888012126667322                   0.05                   0.05     0.2607444246505962                      4
      1180.000056046993     0.4752264617227633     0.3234172170706659                   0.05                   0.05     0.1748703469252343                      4
      1184.000056236982      0.403499419735795     0.3719383277447446                   0.05                   0.05     0.1728259481945497                      4
      1188.000056426972     0.6361356434603804     0.4698767789692371                   0.05                   0.05     0.5288583259283104                      4
      1192.000056616962     0.5558623048905312     0.4355091236202922                   0.05                   0.05     0.4031757678457282                      4
      1196.000056806952     0.5420556231696307     0.4206951994659514                   0.05                   0.05     0.3717456782352396                      4
      1200.000056996942     0.5932097734893892     0.4106935514272586                   0.05                   0.05     0.4825437523420862                      4
      1204.000057186931     0.5220928022631112      0.329791416538904                   0.05                   0.05     0.3125032994509698                      4
      1208.000057376921     0.5002685613822663     0.3138788373925512                   0.05                   0.05     0.2259599507632715                      4
      1212.000057566911     0.3531972051346782     0.2988075439163807                   0.05                   0.05    0.08502558377042474                      4
      1216.000057756901     0.2882933524504857      0.396952042907239                   0.05                   0.05     0.1499106912994608                      4
      1220.000057946891     0.2912281558429955     0.3508050238994308                   0.05                   0.05     0.1202055138576968                      4
       1224.00005813688     0.3365707874096341     0.4788279948300999                   0.05                   0.05     0.3127459877830007                      4
       1228.00005832687     0.2800039817171657     0.4296836950085371                   0.05                   0.05     0.1996312804879661                      4
       1232.00005851686     0.2837649906768585     0.3676669758127435                   0.05                   0.05     0.1312041764777361                      4
       1236.00005870685     0.3009778638973578     0.4274206952586517                   0.05                   0.05     0.1736834993275333                      4
       1240.00005889684     0.3506374911018407     0.4348346586129977                   0.05                   0.05     0.2098244618601142                      4
      1244.000059086829      0.351240013769123     0.4470897761587767                   0.05                   0.05     0.2255892924503762                      4
      1248.000059276819     0.3234068212478541     0.4824661225726393                   0.05                   0.05     0.3000214320771118                      4
      1252.000059466809     0.3097702213577953     0.4435344828916253                   0.05                   0.05     0.1907299781250797                      4
      1256.000059656799     0.4549084453120711     0.5645115397564633                   0.05                   0.05     0.4313128028785565                      4
      1260.000059846789     0.3871125444618383     0.4864951871060749                   0.05                   0.05      0.286117668561674                      4
      1264.000060036778     0.4285177357533626     0.5003609685974261                   0.05                   0.05     0.2688017830905614                      4
      1268.000060226768     0.5370625504685193     0.5406070632693252                   0.05                   0.05     0.3151550631700994                      4
      1272.000060416758     0.5198627660202487     0.5136068817518252                   0.05                   0.05     0.2919202612235092                      4
      1276.000060606748     0.4496888804986428     0.5550563977784303                   0.05                   0.05     0.3824544658875133                      4
      1280.000060796738     0.4583010965029997     0.5290592132602395                   0.05                   0.05      0.290521634269751                      4
      1284.000060986727     0.4779855433942789     0.5249827567092307                   0.05                   0.05     0.2672797328139622                      4
      1288.000061176717     0.4537468775550705     0.6208167484641849                   0.05                   0.05     0.5428083955083451                      4
      1292.000061366707     0.4365996715290887     0.4991161829609544                   0.05                   0.05     0.2359634546152974                      4
      1296.000061556697     0.3066411712970504     0.4178321024297733                   0.05                   0.05     0.1472266809276803                      4
      1300.000061746687     0.2847555749777765     0.4053247153927802                   0.05                   0.05     0.1437525640842797                      4
      1304.000061936677      0.267803064907719     0.3702407213203995                   0.05                   0.05     0.1525893461700351                      4
      1308.000062126666     0.3589351597091112     0.4850920439343234                   0.05                   0.05     0.2803851003482809                      4
      1312.000062316656     0.2697803388707955     0.4488120488536035                   0.05                   0.05     0.2382494901936529                      4
      1316.000062506646     0.2811728581050578     0.4398281363322922                   0.05                   0.05     0.1892271018913335                      4
      1320.000062696636     0.4406939135071594     0.5906126600607858                   0.05                   0.05      0.457652115334761                      4
      1324.000062886626     0.5216621471433962     0.5542331857620523                   0.05                   0.05     0.2872130709587344                      4
      1328.000063076615     0.5048388994609398     0.5148624754505009                   0.05                   0.05     0.2498117136865696                      4
      1332.000063266605     0.4886072214046603     0.5034574559139117                   0.05                   0.05     0.2255913220444066                      4
      1336.000063456595     0.5093166862397706      0.495890560807948                   0.05                   0.05     0.2383169813978263                      4
      1340.000063646585     0.4894489971340494     0.5165396940135119                   0.05                   0.05      0.225123716657394                      4
      1344.000063836575     0.4683830476484963     0.5858127328006794                   0.05                   0.05     0.3624488174013587                      4
      1348.000064026564     0.5381275146026094     0.5611205020164831                   0.05                   0.05      0.270600074725148                      4
      1352.000064216554     0.5187760159002018     0.5045106053624123                   0.05                   0.05     0.2351988215293619                      4
      1356.000064406544     0.5177633920502903     0.4142947756949388                   0.05                   0.05     0.2927269015869568                      4
      1360.000064596534     0.3019600726157025     0.3799060953417396                   0.05                   0.05     0.1128141029366184                      4
      1364.000064786524     0.3927751470194863     0.4499614865910785                   0.05                   0.05     0.2077239541368691                      4
      1368.000064976513     0.4216640446894255      0.467678633631384                   0.05                   0.05     0.1985123590983764                      4
      1372.000065166503      0.360693967401128     0.4907765196274265                   0.05                   0.05     0.2769209169669316                      4
      1376.000065356493     0.4121244708533551     0.4237731996384571                   0.05                   0.05     0.1902128710680395                      4
      1380.000065546483     0.3184188440810269      0.288129574135784                   0.05                   0.05     0.1061833580065767                      4
      1384.000065736473     0.3830229709548427     0.4413544837119541                   0.05                   0.05     0.1900589138676981                      4
      1388.000065926462     0.3320325481376812     0.4689357502637014                   0.05                   0.05     0.2192000319930484                      4
      1392.000066116452     0.2685290210444539     0.3723667929604449                   0.05                   0.05     0.1447665929144295                      4
      1396.000066306442     0.3245304165742363     0.4636258035203604                   0.05                   0.05     0.2023463876963233                      4
      1400.000066496432     0.2980093003215705      0.443870813407687                   0.05                   0.05      0.166287947589227                      4
      1404.000066686422     0.3023553817344876     0.4893551245304101                   0.05                   0.05     0.2820760547895318                      4
      1408.000066876411     0.2716270242166254      0.389413905857164                   0.05                   0.05     0.1385938825406713                      4
      1412.000067066401     0.2911586015501993     0.3820532074034712                   0.05                   0.05     0.1108545289347086                      4
      1416.000067256391     0.2761589305553128     0.3944595435102085                   0.05                   0.05      0.129596666541386                      4
      1420.000067446381      0.307373605544344     0.4184584346293118                   0.05                   0.05     0.1233483765231253                      4
      1424.000067636371     0.2719684765164962     0.4144392042950921                   0.05                   0.05       0.14744923970091                      4
       1428.00006782636     0.2827089688489949     0.4369699750195609                   0.05                   0.05     0.1572691797236784                      4
       1432.00006801635     0.2903983145568802     0.4460907136525414                   0.05                   0.05     0.1618391017860927                      4
       1436.00006820634     0.2738134331366613     0.4017735306785175                   0.05                   0.05     0.1293334409646061                      4
       1440.00006839633     0.2726255112380476      0.325165841038042                   0.05                   0.05     0.1385378371683851                      4
       1444.00006858632     0.3797829048874757     0.3926625541536912                   0.05                   0.05     0.1598604836672787                      4
      1448.000068776309     0.3774868345064962     0.3038470393984962                   0.05                   0.05    0.08047577729176283                      4
      1452.000068966299      0.282061097914179     0.4470351014131676                   0.05                   0.05     0.1697624824884678                      4
      1456.000069156289     0.2988609277080013      0.403592470815242                   0.05                   0.05     0.1050806722042631                      4
      1460.000069346279     0.3314390615066619     0.4378125548175353                   0.05                   0.05     0.1413494620133936                      4
      1464.000069536269     0.2859889101819494     0.4564369067754488                   0.05                   0.05     0.1793130017261446                      4
      1468.000069726259     0.2892302352141775     0.4118427306453905                   0.05                   0.05     0.1104623452702496                      4
      1472.000069916248     0.3196527283534455     0.3301265832608053                   0.05                   0.05    0.08711179517547842                      4
      1476.000070106238     0.4048431339364414     0.2885830036053816                   0.05                   0.05    0.08435401194618616                      4
      1480.000070296228     0.4009311929103798     0.2721762056955196                   0.05                   0.05     0.0966605587418258                      4
      1484.000070486218     0.3713846566104617     0.2848988078254118                   0.05                   0.05    0.08228083554146343                      4
      1488.000070676208     0.3657289434531472     0.2841082083173625                   0.05                   0.05    0.08301782084453285                      4
      1492.000070866197     0.3647307451619654     0.2764763619389904                   0.05                   0.05    0.08970177667623092                      4
      1496.000071056187     0.3408788213884505     0.3385969913194568                   0.05                   0.05    0.09059830828382887                      4
      1500.000071246177     0.2849960010026982     0.2836603677073091                   0.05                   0.05     0.1573746371680576                      4
      1504.000071436167     0.3218084594337093     0.2761356067328609                   0.05                   0.05     0.1126038720666564                      4
      1508.000071626157     0.3536151430900061     0.2860526199078872                   0.05                   0.05    0.08145580537650379                      4
      1512.000071816146     0.3510541029535774     0.2732157904180875                   0.05                   0.05    0.09548470038685644                      4
      1516.000072006136     0.5499599997108696     0.3855460564577276                   0.05                   0.05      0.370212087059819                      4
      1520.000072196126     0.4760398177523756     0.2813012760911702                   0.05                   0.05     0.1700755072304238                      4
      1524.000072386116     0.5137994297763859     0.3193131310527901                   0.05                   0.05     0.2585550067298386                      4
      1528.000072576106     0.5023596368220508      0.303637980803211                   0.05                   0.05     0.2174744055930832                      4
      1532.000072766095     0.5683307471402684     0.3511183812369424                   0.05                   0.05     0.4209687394939803                      4
      1536.000072956085     0.5360214293401229     0.3283525038072453                   0.05                   0.05     0.3133243599508587                      4
      1540.000073146075     0.5583864998921176      0.340595161311442                   0.05                   0.05     0.3698639118903245                      4
      1544.000073336065     0.5974102581594029     0.3935125170011293                   0.05                   0.05     0.4460749807519294                      4
      1548.000073526055     0.6358104677792961     0.4408058828653427                   0.05                   0.05     0.4984512206706276                      4
      1552.000073716044     0.6143268750816441     0.4395812674448942                   0.05                   0.05     0.4214046241833365                      4
      1556.000073906034     0.6656153954474323     0.5163980943886911                   0.05                   0.05      0.533086148162434                      4
      1560.000074096024     0.5768575210313561     0.4635252147737901                   0.05                   0.05     0.3187723144810999                      4
      1564.000074286014     0.5839521602655177     0.4045155811841561                   0.05                   0.05      0.362646724098465                      4
      1568.000074476004      0.594457235854527      0.403704770493738                   0.05                   0.05     0.3710743702088198                      4
      1572.000074665993     0.6136799295663212     0.4215007458056702                   0.05                   0.05     0.3845409544839687                      4
      1576.000074855983     0.5279564995861408     0.4795605956557973                   0.05                   0.05     0.2338273698264979                      4
      1580.000075045973      0.468389875894696     0.5180540819803878                   0.05                   0.05     0.2063372907928464                      4
      1584.000075235963     0.3987661589823618     0.2897149690072287                   0.05                   0.05    0.07709401580584219                      4
      1588.000075425953     0.4377542060874229     0.3210609253996832                   0.05                   0.05      0.104536459999261                      4
      1592.000075615942      0.416114013798376     0.2817492030474258                   0.05                   0.05    0.08598102787534495                      4
      1596.000075805932     0.4017369246997418     0.3899396411968956                   0.05                   0.05     0.1642167335253069                      4
      1600.000075995922     0.4502593652433602     0.4357231119158897                   0.05                   0.05     0.1834853847517773                      4
      1604.000076185912     0.3936860750684683     0.5351942106145157                   0.05                   0.05     0.3491913075213616                      4
      1608.000076375902     0.3218004983321321     0.4029844900732383                   0.05                   0.05     0.1049300440258574                      4
      1612.000076565892     0.2874947386185729     0.4388320951087321                   0.05                   0.05     0.1376217209324318                      4
      1616.000076755881     0.2885912092477569     0.4180923633656625                   0.05                   0.05     0.1111964533230367                      4
      1620.000076945871     0.2816444581153689      0.470999605888266                   0.05                   0.05     0.2169193606623042                      4
      1624.000077135861     0.2707005088414622     0.3745177477548641                   0.05                   0.05     0.1180518180260182                      4
      1628.000077325851     0.3242307060664276     0.5131799559488699                   0.05                   0.05     0.3226334255947172                      4
      1632.000077515841     0.3592883823666518     0.5290795947104537                   0.05                   0.05      0.355180362529967                      4
       1636.00007770583     0.2781449987521373     0.4376321916213192                   0.05                   0.05     0.1401524893256589                      4
       1640.00007789582      0.280973071978987      0.403863169301177                   0.05                   0.05     0.1049289077381007                      4
       1644.00007808581      0.277920578321887     0.4022243654735026                   0.05                   0.05     0.1067740700668821                      4
        1648.0000782758      0.272648667335924     0.4119046452305565                   0.05                   0.05     0.1179902941833663                      4
       1652.00007846579     0.3962262421298892     0.4634798950240236                   0.05                   0.05     0.1788765402638646                      4
      1656.000078655779     0.2904075916893605     0.4386300172555707                   0.05                   0.05     0.1218622295452518                      4
      1660.000078845769     0.2790714299850974     0.3660246623820334                   0.05                   0.05     0.1010569407519583                      4
      1664.000079035759     0.2742031619993916     0.3988372984590686                   0.05                   0.05     0.1065430614332137                      4
      1668.000079225749     0.3827363248786545     0.4738549855664778                   0.05                   0.05     0.1874447539966014                      4
      1672.000079415739     0.3132823295283506     0.5275723276253113                   0.05                   0.05     0.3679524468091356                      4
      1676.000079605728     0.3045350817747813     0.4440798239597106                   0.05                   0.05      0.118826093078709                      4
      1680.000079795718     0.3309898976685357     0.5338396433130724                   0.05                   0.05     0.3641857924034224                      4
      1684.000079985708      0.288501783071453     0.5011027811718365                   0.05                   0.05     0.2773687714866451                      4
      1688.000080175698      0.367218659020552     0.5682655969778325                   0.05                   0.05     0.4603271482368201                      4
      1692.000080365688     0.3617015458836474     0.5589928875041271                   0.05                   0.05     0.4103633786712151                      4
      1696.000080555677     0.3058377908412186     0.4918353099977426                   0.05                   0.05     0.2109860834474637                      4
      1700.000080745667     0.4117053620480092     0.4806965006671917                   0.05                   0.05     0.1760044879001087                      4
      1704.000080935657      0.280904188759688     0.4260274490797668                   0.05                   0.05     0.1094458204772974                      4
      1708.000081125647     0.3089369764588745     0.4748429916095873                   0.05                   0.05     0.1611473874448342                      4
      1712.000081315637     0.3608606201603626     0.4583407091577569                   0.05                   0.05     0.1511464201039738                      4
      1716.000081505626     0.5040289262198165     0.4523862046831866                   0.05                   0.05     0.2084052224553054                      4
      1720.000081695616     0.5187835440358387     0.3030941392423932                   0.05                   0.05     0.2506668435970229                      4
      1724.000081885606     0.4993665906040095     0.3485803343485231                   0.05                   0.05     0.2032655880383272                      4
      1728.000082075596     0.4747990433302212     0.3006832123360113                   0.05                   0.05     0.1344219013796898                      4
      1732.000082265586     0.3736539348917359     0.2780986239099522                   0.05                   0.05    0.08100991345943527                      4
      1736.000082455575     0.3058594643161797     0.2898063326025125                   0.05                   0.05     0.1050050863331695                      4
      1740.000082645565     0.3456233813019574     0.2616799831559827                   0.05                   0.05     0.1170849882922195                      4
      1744.000082835555     0.3783525943463668     0.2797534123616254                   0.05                   0.05    0.07744073161265354                      4
      1748.000083025545     0.5057814525848746     0.3719405173872816                   0.05                   0.05     0.2236276185913814                      4
      1752.000083215535     0.4668033346569084     0.2731260370165151                   0.05                   0.05      0.146693252465873                      4
      1756.000083405524     0.5709575257597302     0.3666067841521587                   0.05                   0.05     0.3281796543236358                      4
      1760.000083595514     0.6080407963154403      0.429350567288411                   0.05                   0.05     0.3447300805675032                      4
      1764.000083785504     0.5061388015803281     0.4661838499029284                   0.05                   0.05     0.1974216369093688                      4
      1768.000083975494     0.3202442925379241     0.5274114649716334                   0.05                   0.05     0.3028253690660905                      4
      1772.000084165484     0.2985119297700207      0.475106845488748                   0.05                   0.05      0.162314474677872                      4
      1776.000084355474     0.2953665802070651     0.4168196969550312                   0.05                   0.05    0.08952895204338429                      4
      1780.000084545463     0.2761948306271439     0.4361407783904374                   0.05                   0.05     0.1208650218616202                      4
      1784.000084735453     0.2638933501622184     0.4308477349147072                   0.05                   0.05     0.1379483341050044                      4
      1788.000084925443     0.2704296456842425     0.4610335077494522                   0.05                   0.05     0.1702112861792415                      4
      1792.000085115433     0.2931596154148801     0.5086525234618368                   0.05                   0.05     0.2580900296946551                      4
      1796.000085305423     0.2820999631384015     0.3912683842698737                   0.05                   0.05    0.08854026065825796                      4
      1800.000085495412     0.2960527685104016     0.5055680240095141                   0.05                   0.05      0.236033317807798                      4
      1804.000085685402     0.3789207122162507     0.5851075589130671                   0.05                   0.05     0.4604397331741373                      4
      1808.000085875392     0.3299812663043331      0.531298714946791                   0.05                   0.05     0.2810475657812519                      4
      1812.000086065382     0.4237219951533784     0.6294379155371941                   0.05                   0.05     0.5222606053019115                      4
      1816.000086255372     0.4041662087086778     0.5838626110684797                   0.05                   0.05     0.3958278128413109                      4
      1820.000086445361      0.367570724680223     0.5663483105967435                   0.05                   0.05     0.3629866292659986                      4
      1824.000086635351     0.3184011622212874     0.5259940232121314                   0.05                   0.05     0.2578569001918332                      4
      1828.000086825341     0.4098384141077216     0.6240393780978117                   0.05                   0.05     0.4761581888800894                      4
      1832.000087015331     0.3993381544325916     0.6240249916726534                   0.05                   0.05     0.4642838479806201                      4
      1836.000087205321     0.3350074967638385     0.5330651337206189                   0.05                   0.05     0.2590157992174681                      4
       1840.00008739531     0.3180057899111098     0.4973022166009263                   0.05                   0.05     0.1730090573681897                      4
        1844.0000875853     0.2854269308582032     0.4302541534441247                   0.05                   0.05    0.09609779094725364                      4
       1848.00008777529     0.4235983642421032     0.6486953234188454                   0.05                   0.05     0.4930653701537583                      4
       1852.00008796528      0.295472630915168     0.5078787895474253                   0.05                   0.05      0.218590779890709                      4
       1856.00008815527     0.2863374056178792     0.4966190796740234                   0.05                   0.05     0.2002735161417698                      4
      1860.000088345259     0.2880153874901176      0.495198105281813                   0.05                   0.05     0.1893803256805214                      4
      1864.000088535249      0.311021477741926     0.4943492498871337                   0.05                   0.05      0.157934114841388                      4
      1868.000088725239     0.2860766060438044     0.3756411591447478                   0.05                   0.05    0.08505099323284306                      4
      1872.000088915229      0.270208180448362     0.2923180055375818                   0.05                   0.05      0.170387000703408                      4
      1876.000089105219     0.2837309355618969     0.3646871351059316                   0.05                   0.05    0.08827006826412012                      4
      1880.000089295208      0.263060844817011     0.3430206193027942                   0.05                   0.05     0.1318334749007069                      4
      1884.000089485198     0.2790587744045683     0.3206620077592416                   0.05                   0.05     0.1101300207021787                      4
      1888.000089675188     0.2733653134882998     0.3852039919191413                   0.05                   0.05    0.09374914370266177                      4
      1892.000089865178     0.2861042650165038     0.3313051874497354                   0.05                   0.05    0.09250762081033892                      4
      1896.000090055168     0.2849632390933746     0.4229317787378591                   0.05                   0.05    0.08690837036823551                      4
      1900.000090245157      0.287081509876721     0.3337882915972415                   0.05                   0.05    0.08946328055025626                      4
      1904.000090435147     0.4023554872232072     0.3194393992373334                   0.05                   0.05    0.08176738456574809                      4
      1908.000090625137     0.5184101893011424     0.5272030381839914                   0.05                   0.05     0.2161171374680613                      4
      1912.000090815127     0.4355357448454644     0.4315544227606862                   0.05                   0.05     0.1648004853241556                      4
      1916.000091005117      0.458254871932214     0.4646587324010103                   0.05                   0.05      0.157999327613162                      4
      1920.000091195107     0.4378544775286442     0.3773318288978729                   0.05                   0.05     0.1603556697175441                      4
      1924.000091385096     0.5270852724135757     0.5080960083318794                   0.05                   0.05     0.2110211349258659                      4
      1928.000091575086     0.4521513891295844     0.4488882140720977                   0.05                   0.05     0.1568680331865353                      4
      1932.000091765076     0.5115382390604927     0.4497558862885241                   0.05                   0.05     0.1979896810465579                      4
      1936.000091955066     0.4768991328917192     0.4805154817576853                   0.05                   0.05      0.156085305131134                      4
      1940.000092145056      0.362163982736998     0.3705978184492021                   0.05                   0.05     0.1119905896467887                      4
      1944.000092335045     0.3089769839927316     0.3451135289944198                   0.05                   0.05    0.07456345838469082                      4
      1948.000092525035     0.2751923386377091     0.2851273213636115                   0.05                   0.05     0.1617168862890931                      4
      1952.000092715025     0.4446249733993802     0.5253063595440254                   0.05                   0.05     0.1927359532348498                      4
      1956.000092905015     0.2933207754572419     0.3988655825084017                   0.05                   0.05     0.0747655270924687                      4
      1960.000093095005     0.4175701395200467     0.3669722456636322                   0.05                   0.05      0.137692289361467                      4
      1964.000093284994     0.5519018525133887     0.4550961930105242                   0.05                   0.05     0.2376697248800883                      4
      1968.000093474984     0.5013924703558011     0.3916401218529931                   0.05                   0.05     0.2065655238206501                      4
      1972.000093664974     0.5621807473784929     0.4527571492602373                   0.05                   0.05     0.2439529712712763                      4
      1976.000093854964      0.457675230019132     0.3680883839167683                   0.05                   0.05     0.1564523967011408                      4
      1980.000094044954     0.5280051349059965     0.4995505934391318                   0.05                   0.05     0.1948712456093455                      4
      1984.000094234943      0.307256704103202     0.3081787888251059                   0.05                   0.05    0.07972699621759834                      4
      1988.000094424933     0.2817352389122115     0.3792762843242738                   0.05                   0.05    0.08095384778825113                      4
      1992.000094614923     0.2917089890287088     0.3885230056423028                   0.05                   0.05    0.07358494630193074                      4
      1996.000094804913     0.2709800405318514     0.3973479113828146                   0.05                   0.05    0.09181290671352312                      4
      2000.000094994903     0.4292303136799543     0.2834360499785004                   0.05                   0.05    0.08622583168227733                      4
      2004.000095184892     0.4252543751386338     0.2780867788126715                   0.05                   0.05    0.08779887227714368                      4
      2008.000095374882     0.4303661142539889     0.2849621761839198                   0.05                   0.05    0.08436841032627436                      4
      2012.000095564872     0.4239326223156807     0.3769754113666252                   0.05                   0.05     0.1434684481523587                      4
      2016.000095754862     0.4306767414753458     0.3830721700735992                   0.05                   0.05     0.1477397396756677                      4
      2020.000095944852     0.4525582497670604     0.5024566500236056                   0.05                   0.05     0.1563895874469071                      4
      2024.000096134841     0.3389189591903063     0.5452346415463736                   0.05                   0.05       0.27141196745607                      4
      2028.000096324831     0.4485500543104612     0.6107332547325849                   0.05                   0.05     0.3622938001506962                      4
      2032.000096514821     0.2893103888146407     0.4774264182263814                   0.05                   0.05     0.1401351613703836                      4
      2036.000096704811     0.3873127514450556      0.562436370594748                   0.05                   0.05     0.2885187435210687                      4
      2040.000096894801     0.3736872440102343     0.5467900054136766                   0.05                   0.05     0.2511183056571515                      4
       2044.00009708479     0.3552323293032142     0.5634985919792791                   0.05                   0.05     0.2949954732067508                      4
       2048.00009727478     0.3021789301151144     0.5158752642249034                   0.05                   0.05     0.2035717942430596                      4
       2052.00009746477     0.2726501700540172     0.4658898445509316                   0.05                   0.05     0.1444592806882225                      4
       2056.00009765476     0.2890070217792033     0.4753666436831975                   0.05                   0.05     0.1304394954866352                      4
       2060.00009784475     0.2613555804066648     0.4677690976884685                   0.05                   0.05      0.174005195093576                      4
      2064.000098034739     0.2582197311165498     0.4582224068629561                   0.05                   0.05     0.1632159173857002                      4
      2068.000098224729     0.2720403860040754     0.4660650510200074                   0.05                   0.05     0.1376755086320615                      4
      2072.000098414719     0.4508969940649102     0.6447989249851285                   0.05                   0.05     0.4425723288729542                      4
      2076.000098604709      0.478114566785122     0.6944681017988322                   0.05                   0.05     0.5828507862024732                      4
      2080.000098794699     0.4185237850576186      0.631350995843984                   0.05                   0.05     0.3857862060058755                      4
      2084.000098984689     0.2995240564010473     0.5060388986299142                   0.05                   0.05     0.1709797431213268                      4
      2088.000099174678     0.4288398160595545     0.6459928313313501                   0.05                   0.05     0.4012009797154727                      4
      2092.000099364668     0.2858107698802351     0.4426358171051477                   0.05                   0.05    0.08831430703718297                      4
      2096.000099554658     0.4756214449183979     0.5799484821101611                   0.05                   0.05     0.2540688627955156                      4
      2100.000099744648     0.5004721051029113     0.5556991336896199                   0.05                   0.05     0.2106181511183365                      4
      2104.000099934638     0.6215101857039942     0.5335616188259913                   0.05                   0.05     0.3719908684890675                      4
      2108.000100124627     0.5033422268843534     0.4166008059830337                   0.05                   0.05     0.1908519550263866                      4
      2112.000100314617     0.4840460322983342     0.4443336791694419                   0.05                   0.05     0.1568530948917167                      4
      2116.000100504607     0.4577409067867794     0.5853897365605695                   0.05                   0.05     0.2557795632095641                      4
      2120.000100694597     0.4034329019327845      0.450117436241059                   0.05                   0.05     0.1392888786071219                      4
      2124.000100884587     0.4761941576417624     0.4715447754921688                   0.05                   0.05       0.13971541096417                      4
      2128.000101074576     0.5607505616620577     0.3938822822078525                   0.05                   0.05     0.2605129211168264                      4
      2132.000101264566      0.398114116122594     0.3394147077593291                   0.05                   0.05    0.09362998508087735                      4
      2136.000101454556     0.5170674797447462     0.5778680201347282                   0.05                   0.05     0.2390812184976282                      4
      2140.000101644546      0.503610039925757     0.5111460686303839                   0.05                   0.05      0.161149899393234                      4
      2144.000101834536     0.4890402805107077     0.5630869325921765                   0.05                   0.05     0.2039488773224074                      4
      2148.000102024525     0.5114587950525677     0.4038821412258219                   0.05                   0.05     0.1935643146919863                      4
      2152.000102214515      0.413796303346228     0.3540390280696288                   0.05                   0.05     0.1125930094906921                      4
      2156.000102404505     0.5253613938064913     0.4194355677873391                   0.05                   0.05     0.1954643484609423                      4
      2160.000102594495     0.4901410983968511     0.4881084120264721                   0.05                   0.05      0.140000446359915                      4
      2164.000102784485     0.2913630964583961     0.4183855012313952                   0.05                   0.05    0.07251446319137322                      4
      2168.000102974474     0.3018984609662182     0.2828661037509826                   0.05                   0.05     0.1095604851736896                      4
      2172.000103164464     0.2782643240233741     0.2782336412693462                   0.05                   0.05     0.1638936033373198                      4
      2176.000103354454     0.2978425250321892     0.2922216689990271                   0.05                   0.05     0.0985238035063469                      4
      2180.000103544444     0.2884350228956588     0.3731514764818722                   0.05                   0.05    0.07261245911508551                      4
      2184.000103734434     0.4492552465203418     0.4812325082951733                   0.05                   0.05     0.1302867046267904                      4
      2188.000103924423     0.4962698426459954     0.4982311247645388                   0.05                   0.05     0.1427623020418967                      4
      2192.000104114413     0.4863270965520414     0.4850276583942502                   0.05                   0.05     0.1325580825660814                      4
      2196.000104304403     0.5404629542765905     0.5306770109746305                   0.05                   0.05     0.1969874997748207                      4
      2200.000104494393      0.471366541003354     0.5261364720540315                   0.05                   0.05     0.1500416805227002                      4
      2204.000104684383     0.4292853488776225     0.4369666524159068                   0.05                   0.05       0.13411824410489                      4
      2208.000104874372     0.4541421125520989      0.428883428401386                   0.05                   0.05     0.1375669708313308                      4
      2212.000105064362     0.5229808759315683     0.4937375613050514                   0.05                   0.05     0.1585285610493345                      4
      2216.000105254352     0.4341910297884971     0.3891201442204689                   0.05                   0.05     0.1397941716011264                      4
      2220.000105444342     0.4589905314885048     0.4457708940608867                   0.05                   0.05     0.1268464488810755                      4
      2224.000105634332     0.4559893545184215     0.2782580264841866                   0.05                   0.05     0.1138343272947872                      4
      2228.000105824322     0.4978725060821686     0.2998471977559365                   0.05                   0.05     0.1693276131736479                      4
      2232.000106014311      0.503778279720588     0.2963011984201284                   0.05                   0.05     0.1854308759274682                      4
      2236.000106204301     0.4575020669539731      0.301831490044989                   0.05                   0.05     0.0954016472677745                      4
      2240.000106394291     0.4269140377493528     0.2769560191284265                   0.05                   0.05    0.08496723698443966                      4
      2244.000106584281     0.4727180952020747      0.290781168394033                   0.05                   0.05     0.1186280899187881                      4
      2248.000106774271     0.4614171394360312     0.2809333110128318                   0.05                   0.05     0.1107297786245234                      4
       2252.00010696426     0.4180665039414677     0.2734509572597833                   0.05                   0.05    0.08279314965411505                      4
       2256.00010715425     0.4715180653642954     0.2681494776831366                   0.05                   0.05     0.1478604655319572                      4
       2260.00010734424     0.4667332815394491     0.2742363170531088                   0.05                   0.05     0.1249444025920873                      4
       2264.00010753423     0.2735062806714505     0.3460800177829402                   0.05                   0.05    0.09502282117481527                      4
       2268.00010772422     0.2745767101452933     0.3663926723361331                   0.05                   0.05    0.08553912841311001                      4
      2272.000107914209      0.284318536275346     0.4406823438512462                   0.05                   0.05    0.08603212609343164                      4
      2276.000108104199     0.2829335179671988      0.435100552967222                   0.05                   0.05    0.08276147093323508                      4
      2280.000108294189     0.2731498199944216     0.4061729150106929                   0.05                   0.05    0.08161552382111809                      4
      2284.000108484179     0.2844506419410183     0.3603744042707351                   0.05                   0.05    0.07515677377128965                      4
      2288.000108674169     0.2835892745112885     0.3994482969326881                   0.05                   0.05    0.07011901713169405                      4
      2292.000108864158     0.3007095691355902      0.442228753126075                   0.05                   0.05    0.07700525761484694                      4
      2296.000109054148     0.2909995740035828     0.4505311786140509                   0.05                   0.05    0.08589134060921838                      4
      2300.000109244138     0.2980368335436083     0.4269870613572352                   0.05                   0.05    0.06880451971157174                      4
      2304.000109434128      0.274096170427247     0.3873206900614498                   0.05                   0.05    0.07784987997429485                      4
      2308.000109624118     0.3123572402366373     0.4229484922790777                   0.05                   0.05    0.06882321884465238                      4
      2312.000109814107     0.2892838428713715     0.4039933257654048                   0.05                   0.05    0.06486524972834452                      4
      2316.000110004097     0.2684820808740788     0.4400667566488121                   0.05                   0.05     0.1002807522825829                      4
      2320.000110194087     0.3161370915739585     0.3986101785565703                   0.05                   0.05    0.06651571421584694                      4
      2324.000110384077     0.2890912807176561     0.4460190071650075                   0.05                   0.05    0.07992982067007325                      4
      2328.000110574067     0.2758946932743454     0.4162011597863978                   0.05                   0.05    0.07464710257107121                      4
      2332.000110764056     0.2663895408519009     0.3333586132321397                   0.05                   0.05      0.110685832727157                      4
      2336.000110954046     0.3952280550620824     0.3593527843744458                   0.05                   0.05     0.1073132450329727                      4
      2340.000111144036     0.4409016611240663     0.3608893066735795                   0.05                   0.05     0.1199816272157029                      4
      2344.000111334026     0.5126819765065865     0.4110798487424278                   0.05                   0.05     0.1759848161981268                      4
      2348.000111524016     0.4842998468898398     0.4377615781225468                   0.05                   0.05     0.1361672971092021                      4
      2352.000111714005     0.4812277084356488     0.4014072888770748                   0.05                   0.05     0.1508043357508871                      4
      2356.000111903995     0.3935694918341234     0.4586422172353775                   0.05                   0.05     0.1286989610924073                      4
      2360.000112093985     0.6240305796018368     0.6112206357814531                   0.05                   0.05     0.3801409202993599                      4
      2364.000112283975      0.646187652306046     0.6042262831896659                   0.05                   0.05      0.413590665197307                      4
      2368.000112473965     0.6096982072027951     0.5915599147576736                   0.05                   0.05     0.3209166829270261                      4
      2372.000112663954     0.8479393944883505     0.7898911034544294                   0.05                   0.05     0.6658550762929919                      4
      2376.000112853944     0.8412136785261907     0.8412253294853194                   0.05                   0.05     0.6407428501903512                      4
      2380.000113043934     0.5958696221173535     0.6576726246868545                   0.05                   0.05     0.3784136227046045                      4
      2384.000113233924     0.5736648976074908     0.6537135329169534                   0.05                   0.05     0.3782911631099393                      4
      2388.000113423914      0.568667402726487     0.6527931860456516                   0.05                   0.05     0.3677571293701701                      4
      2392.000113613904     0.5559938490544045     0.6178886293789221                   0.05                   0.05     0.2874362092112392                      4
      2396.000113803893      0.543356890946362     0.6116609293841405                   0.05                   0.05      0.271155307289853                      4
      2400.000113993883     0.5400746725025866     0.6644835576735337                   0.05                   0.05     0.4102102028425179                      4
      2404.000114183873     0.5748674868717785     0.7026854457010777                   0.05                   0.05     0.4407860924634833                      4
      2408.000114373863     0.6661385511350305     0.7075024718194661                   0.05                   0.05      0.413921934067929                      4
      2412.000114563853     0.6586262064110462     0.7832381492017974                   0.05                   0.05     0.5587265383721098                      4
      2416.000114753842     0.5808092107985084     0.6710353977836483                   0.05                   0.05     0.3430890932100401                      4
      2420.000114943832     0.4684562827189511     0.5562600138291786                   0.05                   0.05     0.1824713506407341                      4
      2424.000115133822     0.4995734332859527     0.5525221760231553                   0.05                   0.05     0.1699133442991355                      4
      2428.000115323812     0.3977710573532419     0.5715669220737674                   0.05                   0.05     0.2574514496413948                      4
      2432.000115513802     0.6124145856105934     0.7170657802810207                   0.05                   0.05     0.3877832103008343                      4
      2436.000115703791     0.5629025120889432     0.6012745049957853                   0.05                   0.05     0.2353313703112104                      4
      2440.000115893781     0.6573235135727735      0.770699454165205                   0.05                   0.05     0.4909159307766777                      4
      2444.000116083771     0.6149109855604199      0.744258400020365                   0.05                   0.05     0.4198326265072099                      4
      2448.000116273761     0.6894662595052612     0.7954213776818062                   0.05                   0.05     0.5414757400588159                      4
      2452.000116463751     0.7484507079163535      0.824013881175493                   0.05                   0.05     0.6168611656614292                      4
       2456.00011665374     0.6804292584509044     0.6417188598173644                   0.05                   0.05     0.4235499802689016                      4
       2460.00011684373      0.668931641701927     0.6680193316749493                   0.05                   0.05     0.3593447557023799                      4
       2464.00011703372     0.6055022009692794     0.7486994396147103                   0.05                   0.05     0.4178677106151281                      4
       2468.00011722371     0.7031381101430451     0.6141804958491082                   0.05                   0.05     0.4839685981510605                      4
        2472.0001174137     0.6376403609932662     0.6665932553469052                   0.05                   0.05      0.295288525590034                      4
      2476.000117603689     0.6444175655003752     0.7006517723608003                   0.05                   0.05     0.3029240202303227                      4
      2480.000117793679     0.6319742878021051     0.7390195975128387                   0.05                   0.05     0.3446761535596435                      4
      2484.000117983669     0.6454337136156908     0.7824138405164935                   0.05                   0.05     0.4352838883863886                      4
      2488.000118173659     0.5519685839294224      0.654828490147697                   0.05                   0.05     0.3166988300088033                      4
      2492.000118363649     0.5513078418535582     0.6491288501657961                   0.05                   0.05     0.2964433780421601                      4
      2496.000118553638     0.5487511197158002      0.597317007267568                   0.05                   0.05      0.214788895279987                      4
      2500.000118743628     0.6249069232366046     0.7244560420732953                   0.05                   0.05     0.3023522585714355                      4
      2504.000118933618     0.6708924730492711     0.7837826671794097                   0.05                   0.05     0.4254419833184783                      4
      2508.000119123608     0.7805795238076241     0.9385758424802779                   0.05                   0.05     0.6608105303769578                      4
      2512.000119313598     0.7758649740415909     0.7487284168047307                   0.05                   0.05     0.5907593633557169                      4
      2516.000119503587     0.7352063254653213     0.7785746595092404                   0.05                   0.05     0.4977643475547479                      4
      2520.000119693577     0.7237309754758693     0.8149088295500921                   0.05                   0.05     0.5080449592484719                      4
      2524.000119883567     0.7934110045126954     0.7173203322503362                   0.05                   0.05     0.5881260261333903                      4
      2528.000120073557     0.6105497858916009     0.6269510002876033                   0.05                   0.05     0.2523524029179273                      4
      2532.000120263547     0.7490568306367118     0.7474946764248463                   0.05                   0.05     0.4665564756183443                      4
      2536.000120453537     0.8464524543570797      0.781769303829279                   0.05                   0.05     0.5733443540130818                      4
      2540.000120643526     0.8701697416307455     0.7846816534830126                   0.05                   0.05     0.5665980924335341                      4
      2544.000120833516     0.9679743143479934     0.8495683586081215                   0.05                   0.05     0.6605287086250374                      4
      2548.000121023506      0.820269068717361     0.8254585083135809                   0.05                   0.05     0.5302164780503429                      4
      2552.000121213496      0.754852228714495     0.7087956017162186                   0.05                   0.05     0.4814361395605913                      4
      2556.000121403486     0.7280816133975302     0.7094780932736754                   0.05                   0.05     0.4068123548066712                      4
      2560.000121593475     0.8103348724196581     0.7648121418413458                   0.05                   0.05     0.4791949239223361                      4
      2564.000121783465     0.6695971968708191     0.6178788831734658                   0.05                   0.05     0.3600652424660318                      4
      2568.000121973455     0.5377359035682528     0.5006251427913951                   0.05                   0.05     0.1692894183442339                      4
      2572.000122163445     0.6086999876526649     0.5427026434758433                   0.05                   0.05     0.2880741419223311                      4
      2576.000122353435     0.6073848686736804      0.546635154816878                   0.05                   0.05       0.27457601634359                      4
      2580.000122543424      0.588068846555304     0.5137968749986983                   0.05                   0.05     0.2391298583763199                      4
      2584.000122733414     0.6103420925824156     0.5711473495577092                   0.05                   0.05     0.2553535090484073                      4
      2588.000122923404     0.5849843267308795     0.4968563707250057                   0.05                   0.05     0.2290791056254347                      4
      2592.000123113394     0.6132556614849682      0.585258179352225                   0.05                   0.05     0.2459226877518792                      4
      2596.000123303384     0.6091981791688597     0.5392933060511297                   0.05                   0.05     0.2562884442591743                      4
      2600.000123493373     0.6528809617439705     0.5193912707411937                   0.05                   0.05     0.3909147144756485                      4
      2604.000123683363     0.6029108591400356     0.5046289333742858                   0.05                   0.05     0.2445268371887539                      4
      2608.000123873353     0.5992355053967595      0.484530179317754                   0.05                   0.05     0.2398556296809519                      4
      2612.000124063343     0.7214758964310541     0.5815954051638764                   0.05                   0.05     0.5135012501487449                      4
      2616.000124253333     0.6174722059934625     0.5259321250138087                   0.05                   0.05     0.2567572129985032                      4
      2620.000124443322     0.7068592997298722     0.5900546229028953                   0.05                   0.05     0.4439511338609288                      4
      2624.000124633312     0.6496396967491979     0.5599104181438921                   0.05                   0.05     0.3154766653862264                      4
      2628.000124823302     0.7008463166484193     0.6441214757845443                   0.05                   0.05     0.3660325898755769                      4
      2632.000125013292     0.5909259952878948     0.4991714911418362                   0.05                   0.05      0.208663380049026                      4
      2636.000125203282     0.5954318729247451     0.5124030588465869                   0.05                   0.05     0.2060885469340562                      4
      2640.000125393271     0.6690937947743719     0.5380992286014448                   0.05                   0.05     0.3752447899860919                      4
      2644.000125583261     0.6068998405613322     0.4898822861540122                   0.05                   0.05     0.2281606134564934                      4
      2648.000125773251      0.747720933834284     0.5852669471931504                   0.05                   0.05     0.5104425232331988                      4
      2652.000125963241      0.845397798041654     0.6810624455991202                   0.05                   0.05     0.6119535772344987                      4
      2656.000126153231     0.7585903983710749     0.7485021992846568                   0.05                   0.05     0.4101158903103255                      4
       2660.00012634322     0.7961840160644801     0.6470434786053604                   0.05                   0.05     0.5609405890697975                      4
       2664.00012653321     0.8178457715732551     0.6856543262571437                   0.05                   0.05     0.5161707561465662                      4
        2668.0001267232     0.7228906446813768      0.725643948095492                   0.05                   0.05     0.3494811043790848                      4
       2672.00012691319     0.5846881032481273      0.449929518270388                   0.05                   0.05     0.2189121197248579                      4
       2676.00012710318     0.6751344436050862     0.5177040212119665                   0.05                   0.05     0.3957226154890754                      4
      2680.000127293169     0.6331426075038387     0.4862116542754765                   0.05                   0.05     0.2777080182444018                      4
      2684.000127483159     0.5042753090027643     0.2978015815578571                   0.05                   0.05     0.1724682294831753                      4
      2688.000127673149     0.5716975373476555     0.3812139517901069                   0.05                   0.05     0.2657726572186315                      4
      2692.000127863139     0.5280165715773264     0.5247932237827538                   0.05                   0.05     0.1439941611242486                      4
      2696.000128053129     0.3751654049937294     0.2878224719483254                   0.05                   0.05    0.06473967826179859                      4
      2700.000128243119     0.4097229047161099     0.2950602563733433                   0.05                   0.05    0.06385713233815778                      4
      2704.000128433108     0.4814657669614226     0.2707132959609859                   0.05                   0.05     0.1556484561934681                      4
      2708.000128623098     0.6132859092145279     0.3976115814049713                   0.05                   0.05     0.3349361310147034                      4
      2712.000128813088     0.6084799131660578     0.4290170195561777                   0.05                   0.05     0.2662491356953154                      4
      2716.000129003078     0.6428253647762375       0.43846018606473                   0.05                   0.05     0.3475973870748824                      4
      2720.000129193068     0.6463264909697504     0.4525884635235599                   0.05                   0.05     0.3295825258785395                      4
      2724.000129383057     0.4725695472494462     0.3036212528419283                   0.05                   0.05     0.1023387030771138                      4
      2728.000129573047     0.4626683067122018     0.3281130937753277                   0.05                   0.05    0.09865256080517056                      4
      2732.000129763037     0.4527746996912643     0.4765010482606289                   0.05                   0.05     0.1138437296599444                      4
      2736.000129953027     0.4497641106013212     0.4391326921539254                   0.05                   0.05     0.1198400794230965                      4
      2740.000130143017     0.4821292938456153     0.4488212866741563                   0.05                   0.05     0.1202980982376687                      4
      2744.000130333006     0.5755892306172647     0.4626667987270388                   0.05                   0.05     0.1774841855642059                      4
      2748.000130522996     0.6067747723533466     0.4685503067147105                   0.05                   0.05     0.2055049821221965                      4
      2752.000130712986     0.4997662575115196     0.3630215584274933                   0.05                   0.05     0.1576637408047248                      4
      2756.000130902976     0.4338644920444448     0.4284062721858504                   0.05                   0.05      0.121262709002886                      4
      2760.000131092966     0.4307128218614576     0.3927544989414968                   0.05                   0.05       0.12531836576709                      4
      2764.000131282955     0.5039360101427635     0.4582240850087771                   0.05                   0.05     0.1238242040671707                      4
      2768.000131472945     0.5336774767710414     0.4707241587350696                   0.05                   0.05     0.1384165879445051                      4
      2772.000131662935     0.4064929717687454     0.3715895804638985                   0.05                   0.05     0.1127890373585744                      4
      2776.000131852925     0.4207335428261659     0.4354826234303394                   0.05                   0.05     0.1176435974392832                      4
      2780.000132042915     0.5471685164978703     0.4851757420958621                   0.05                   0.05     0.1425347643931758                      4
      2784.000132232904     0.2937304743584051     0.4759386306734212                   0.05                   0.05     0.1088989297501209                      4
      2788.000132422894     0.3182568360073034     0.4335799485132212                   0.05                   0.05    0.07091389461012745                      4
      2792.000132612884     0.4334488751881452     0.5017938999456261                   0.05                   0.05      0.127719574349164                      4
      2796.000132802874     0.3294064743430056     0.4089470556348446                   0.05                   0.05    0.07302164993088786                      4
      2800.000132992864     0.3815611401707298     0.4462441541547277                   0.05                   0.05     0.1163913617634778                      4
      2804.000133182853     0.3885993969132626     0.4513607018171482                   0.05                   0.05     0.1172431960900009                      4
      2808.000133372843     0.4464922665724282     0.5596398016090521                   0.05                   0.05     0.1875828609205744                      4
      2812.000133562833     0.2856762933508808     0.3277440774443459                   0.05                   0.05    0.08109048367997898                      4
      2816.000133752823     0.2828111546327353     0.3321949072662282                   0.05                   0.05    0.08161297024928243                      4
      2820.000133942813     0.2650514023974197      0.361655683091909                   0.05                   0.05    0.09428978038335464                      4
      2824.000134132802     0.2734297428033409     0.3937029455734565                   0.05                   0.05    0.07251861447912522                      4
      2828.000134322792     0.2889328004960404     0.3398454665774198                   0.05                   0.05    0.07125109092238446                      4
      2832.000134512782      0.283299916546681      0.376826960920978                   0.05                   0.05    0.06508997306993589                      4
      2836.000134702772     0.2750603760260053     0.2830733769057565                   0.05                   0.05     0.1507382879869492                      4
      2840.000134892762     0.2636361577765601     0.3550934248487687                   0.05                   0.05    0.09720000830505517                      4
      2844.000135082752     0.2692285180106373       0.33671867968291                   0.05                   0.05    0.09534605879544784                      4
      2848.000135272741     0.2808166138135398     0.3107514302690507                   0.05                   0.05    0.09353678667671779                      4
      2852.000135462731     0.2759317401289432     0.3898838814155944                   0.05                   0.05    0.06769927075667213                      4
      2856.000135652721     0.4891479661614096     0.4864359863150967                   0.05                   0.05     0.1077046831029522                      4
      2860.000135842711     0.3720159055438254     0.4783127400387126                   0.05                   0.05     0.1243212282433786                      4
      2864.000136032701     0.2971717970858284     0.2732349871341576                   0.05                   0.05     0.1245388952937125                      4
       2868.00013622269     0.2951711656189527     0.3884687934597481                   0.05                   0.05    0.05696685517227273                      4
       2872.00013641268     0.3218574219922161     0.4225654159228783                   0.05                   0.05    0.06631866005031692                      4
       2876.00013660267     0.2895518541436602     0.3855762550541025                   0.05                   0.05    0.05799492114084391                      4
       2880.00013679266     0.2847147931144374     0.4246076168285465                   0.05                   0.05    0.06464243609078543                      4
       2884.00013698265     0.3121563128397057     0.3209290554918268                   0.05                   0.05      0.061666278016452                      4
      2888.000137172639     0.2726277629002321     0.3309852903063067                   0.05                   0.05    0.08919053404973143                      4
      2892.000137362629     0.2872384502660426     0.4371781180818092                   0.05                   0.05    0.06890875439189539                      4
      2896.000137552619      0.296668913762222     0.4074419405039983                   0.05                   0.05    0.05545023557501681                      4
      2900.000137742609     0.2702401753296854     0.3850725584696004                   0.05                   0.05    0.07178062035359546                      4
      2904.000137932599     0.2597980756850111      0.346383450051879                   0.05                   0.05     0.1041361298609496                      4
      2908.000138122588     0.2746055216007243     0.3861618334650566                   0.05                   0.05    0.06556152261394801                      4
      2912.000138312578     0.2728462240373897     0.3741566473364176                   0.05                   0.05    0.06902213432688738                      4
      2916.000138502568     0.3329273705123925     0.2989793009238255                   0.05                   0.05    0.06279843195341073                      4
      2920.000138692558     0.3095670219739781     0.4908595528388217                   0.05                   0.05     0.1181263238182944                      4
      2924.000138882548     0.2737055612739377     0.3565516459435609                   0.05                   0.05     0.0725249534994904                      4
      2928.000139072537     0.2841246838938474     0.3989603613414426                   0.05                   0.05    0.05667052024598882                      4
      2932.000139262527     0.2876777650004739     0.3360414400248218                   0.05                   0.05    0.06555546221065575                      4
      2936.000139452517      0.478914214679254      0.499893122511324                   0.05                   0.05     0.1082384519370301                      4
      2940.000139642507     0.4849152889000298     0.5339297816952459                   0.05                   0.05     0.1312536706572826                      4
      2944.000139832497     0.4462836421004414     0.5279950403239884                   0.05                   0.05     0.1386770341812962                      4
      2948.000140022486     0.4460341219192863     0.5729480294781635                   0.05                   0.05     0.1997906385478392                      4
      2952.000140212476      0.467490853265334     0.5757382709896228                   0.05                   0.05     0.1865617230833758                      4
      2956.000140402466     0.6199294381248536     0.5606647718292054                   0.05                   0.05     0.2153006365944105                      4
      2960.000140592456     0.6467496699606294     0.5026823718896976                   0.05                   0.05     0.2739591521981712                      4
      2964.000140782446     0.7294091946154642     0.6147530839652121                   0.05                   0.05      0.410830195722762                      4
      2968.000140972435     0.7362300033387691      0.674210758685433                   0.05                   0.05     0.3825361313628545                      4
      2972.000141162425     0.7977955420801374     0.7677913760583472                   0.05                   0.05     0.4195282644410739                      4
      2976.000141352415     0.8287601485681758     0.7474948344845935                   0.05                   0.05     0.4385924038659436                      4
      2980.000141542405     0.7317301127616935     0.7359499905909771                   0.05                   0.05     0.3335105941678116                      4
      2984.000141732395     0.8236423558062184     0.7295313544579424                   0.05                   0.05     0.4220022556959023                      4
      2988.000141922385     0.8294032981918703     0.7505237146125093                   0.05                   0.05     0.4011921007475439                      4
      2992.000142112374     0.8574151588564285     0.8209764973399398                   0.05                   0.05     0.4808799458275481                      4
      2996.000142302364     0.8043011938608575     0.7612006231663259                   0.05                   0.05     0.3567089743577301                      4
      3000.000142492354     0.8337885682179103     0.7228060645051766                   0.05                   0.05     0.4013878507870361                      4
      3004.000142682344     0.8382688570718874     0.7589365819000951                   0.05                   0.05      0.366515734342742                      4
      3008.000142872334     0.8562559381958453     0.7712086858888817                   0.05                   0.05     0.3870083901077679                      4
      3012.000143062323     0.9444128903510881      0.791063056448975                   0.05                   0.05     0.6007172378355651                      4
      3016.000143252313     0.9346222936594394     0.7899709013252976                   0.05                   0.05     0.5506050498607942                      4
      3020.000143442303     0.8898165190863652     0.7705951428903396                   0.05                   0.05     0.4355117783534354                      4
      3024.000143632293      0.762887740535493     0.6727958637094887                   0.05                   0.05     0.3911759180499977                      4
      3028.000143822283     0.8839739997284646     0.8171844324225082                   0.05                   0.05     0.4398850837497659                      4
      3032.000144012272     0.9059702963120501     0.7800689784979845                   0.05                   0.05     0.4371215932573922                      4
      3036.000144202262     0.9631606737675887      0.746858747566593                   0.05                   0.05     0.5771689202168249                      4
      3040.000144392252     0.8731478252330607     0.7223721797944019                   0.05                   0.05     0.4222367033112517                      4
      3044.000144582242      0.936182344087042     0.8145431297142407                   0.05                   0.05     0.4790186274069822                      4
      3048.000144772232     0.8204093265162931     0.7617736602904803                   0.05                   0.05     0.3025382484186398                      4
      3052.000144962221     0.9149922253212411     0.8246579044591644                   0.05                   0.05     0.4411135759127661                      4
      3056.000145152211      0.947782882694968     0.8045277379503112                   0.05                   0.05     0.4518679136031463                      4
      3060.000145342201     0.8733802943850828     0.7453117723933248                   0.05                   0.05     0.3496844628532075                      4
      3064.000145532191     0.9416457157176856     0.8355778189506338                   0.05                   0.05      0.458440393342243                      4
      3068.000145722181     0.9002156744412236     0.7360171638344172                   0.05                   0.05     0.4056152224563236                      4
       3072.00014591217     0.8227863572699695     0.7425238743615449                   0.05                   0.05     0.2888216435532807                      4
       3076.00014610216     0.9791402876829431     0.8964003749185927                   0.05                   0.05     0.6051262920925436                      4
       3080.00014629215     0.8998613730938055     0.8583810571085461                   0.05                   0.05     0.4622678545300871                      4
       3084.00014648214     0.8701611012128451     0.7469884059629275                   0.05                   0.05     0.3111449481443412                      4
       3088.00014667213     0.7990842165115062     0.7236798291331999                   0.05                   0.05     0.2967747364576361                      4
      3092.000146862119     0.7620486769404603     0.7112679919220302                   0.05                   0.05     0.3085636696968148                      4
      3096.000147052109     0.7062199505497057     0.6496249333673573                   0.05                   0.05     0.3137099492326477                      4
      3100.000147242099     0.7489723424608308     0.7517289865411646                   0.05                   0.05     0.2960125880691143                      4
      3104.000147432089     0.7680051685982892     0.8115011496971491                   0.05                   0.05     0.3924883181828258                      4
      3108.000147622079      0.926627039090264      0.882997320151514                   0.05                   0.05      0.510529033349304                      4
      3112.000147812068     0.8237739216885841     0.8221992863741533                   0.05                   0.05      0.355786165913762                      4
      3116.000148002058      0.785196596534938      0.748179201213512                   0.05                   0.05     0.2614745249894918                      4
      3120.000148192048     0.7939127498512467     0.8370134501854012                   0.05                   0.05     0.4146786394867573                      4
      3124.000148382038     0.7802700345294729      0.800473567694194                   0.05                   0.05     0.3156296207424061                      4
      3128.000148572028     0.7266266836305905     0.7609567838962683                   0.05                   0.05     0.2896606962095325                      4
      3132.000148762017     0.7244880530642922     0.7099051714506099                   0.05                   0.05     0.2739560408069582                      4
      3136.000148952007     0.7518338301799425     0.7194033621714392                   0.05                   0.05      0.262594266038281                      4
      3140.000149141997      0.735003607008096     0.7022703832222347                   0.05                   0.05     0.2690737120624513                      4
      3144.000149331987      0.754135560849609     0.7115221984137383                   0.05                   0.05     0.2569661051997505                      4
      3148.000149521977     0.7341294873737554     0.7889994723636012                   0.05                   0.05     0.3095850157619926                      4
      3152.000149711967     0.7182500495634138     0.7098102297670684                   0.05                   0.05     0.2458965962296986                      4
      3156.000149901956     0.6615647322183581     0.5730615975729071                   0.05                   0.05     0.2840657045961688                      4
      3160.000150091946      0.802590047686604      0.717431547048646                   0.05                   0.05     0.2567069263120878                      4
      3164.000150281936     0.7406692323491504     0.6518955169580364                   0.05                   0.05      0.325311147274902                      4
      3168.000150471926     0.8013019775705684     0.6692704600480333                   0.05                   0.05     0.3620074511293667                      4
      3172.000150661916     0.7672726194952585     0.6674091454767845                   0.05                   0.05     0.3112652423307609                      4
      3176.000150851905     0.7417506567740804     0.6596039985887286                   0.05                   0.05     0.2904701094284846                      4
      3180.000151041895     0.7102472482060656     0.6680291655112972                   0.05                   0.05     0.2508386936275514                      4
      3184.000151231885     0.6405271595347936     0.6752557306261415                   0.05                   0.05     0.2281910278142074                      4
      3188.000151421875     0.6749484299198392     0.6454578455553912                   0.05                   0.05     0.2409156473734586                      4
      3192.000151611865     0.5809908980677813      0.650196569141145                   0.05                   0.05     0.2346730189609311                      4
      3196.000151801854     0.6278004377507187     0.6254252169725493                   0.05                   0.05     0.2117075131851212                      4
      3200.000151991844     0.6520715851859127     0.6792564979667416                   0.05                   0.05     0.2150018865616738                      4
      3204.000152181834     0.6151439185000576     0.6202027561503192                   0.05                   0.05      0.197621644470639                      4
      3208.000152371824     0.6570253992351819     0.6303701460408031                   0.05                   0.05     0.2208390515108061                      4
      3212.000152561814     0.4573682482635523     0.5890840934457762                   0.05                   0.05     0.2112477347902008                      4
      3216.000152751803     0.4717271774088359     0.5623820533454518                   0.05                   0.05     0.1580940151496758                      4
      3220.000152941793     0.4340658460407418     0.5340864924978087                   0.05                   0.05     0.1463468549966541                      4
      3224.000153131783     0.4325207595399946     0.5892450123648502                   0.05                   0.05     0.2215185383199205                      4
      3228.000153321773     0.4652216690343258     0.6174322053946888                   0.05                   0.05     0.2564696528183436                      4
      3232.000153511763     0.5210831031895691     0.6536608738634221                   0.05                   0.05     0.3213297850146167                      4
      3236.000153701752     0.4721900389667825     0.5457798872358195                   0.05                   0.05     0.1313667294187472                      4
      3240.000153891742     0.4350371402476592     0.4882643156661061                   0.05                   0.05     0.1065944146776197                      4
      3244.000154081732     0.5170006640680067     0.6209911540701626                   0.05                   0.05     0.2327198912198994                      4
      3248.000154271722     0.5157922538890386     0.6083857217919415                   0.05                   0.05     0.2028914178586508                      4
      3252.000154461712      0.463230924445508     0.5837539144906584                   0.05                   0.05     0.1760740841948096                      4
      3256.000154651701     0.4824917870379363     0.5681849970712491                   0.05                   0.05     0.1456910608330581                      4
      3260.000154841691     0.4310283880590338     0.5231852482839274                   0.05                   0.05     0.1290482855222774                      4
      3264.000155031681     0.4679919037876813     0.5647885507289933                   0.05                   0.05     0.1433261145593221                      4
      3268.000155221671     0.4429677282842368     0.5715332398794771                   0.05                   0.05     0.1656443782942905                      4
      3272.000155411661     0.4724725086036712     0.5719765792415396                   0.05                   0.05     0.1457972147771524                      4
       3276.00015560165     0.4057049899852216     0.5568775476461272                   0.05                   0.05     0.1854754695416546                      4
       3280.00015579164     0.4335554057859612     0.5431136663162565                   0.05                   0.05      0.137441605496604                      4
       3284.00015598163     0.5252949354966596     0.4882292720688442                   0.05                   0.05     0.1186204562493036                      4
       3288.00015617162     0.4616910663815753     0.4358035591426391                   0.05                   0.05     0.1086662266577382                      4
       3292.00015636161     0.5705105832752927     0.4534286022089231                   0.05                   0.05     0.1645051158439368                      4
        3296.0001565516     0.5542867621224989     0.4388086807720836                   0.05                   0.05      0.159642597495617                      4
      3300.000156741589     0.6015111955802579     0.4912596470453442                   0.05                   0.05     0.1732471653707838                      4
      3304.000156931579     0.5524392947422753      0.543906740740282                   0.05                   0.05     0.1387140339965884                      4
      3308.000157121569     0.5729981943657282     0.4888069434482318                   0.05                   0.05     0.1443371839128951                      4
      3312.000157311559     0.5438245847703943     0.4716694573724597                   0.05                   0.05     0.1284307679013181                      4
      3316.000157501549     0.4458493840410285     0.3891535084801129                   0.05                   0.05     0.1209340742748085                      4
      3320.000157691538     0.5822442570177864     0.5226161012611195                   0.05                   0.05     0.1478069715840397                      4
      3324.000157881528     0.4558568475964366     0.4799790954459847                   0.05                   0.05    0.09211976748787098                      4
      3328.000158071518     0.4952496937537776     0.4773822238820584                   0.05                   0.05    0.09630710529966846                      4
      3332.000158261508     0.4524841361862436     0.3863471214828082                   0.05                   0.05      0.120965832738346                      4
      3336.000158451498     0.4559217163198467     0.4674672875238461                   0.05                   0.05    0.09166600597544641                      4
      3340.000158641487     0.3871901525108955      0.465445118667039                   0.05                   0.05     0.1117256219440455                      4
      3344.000158831477     0.4381775535143792     0.4309900814006449                   0.05                   0.05     0.1041103986298029                      4
      3348.000159021467     0.3812133330052002     0.3995082160119853                   0.05                   0.05     0.1063834466094209                      4
      3352.000159211457     0.4025299208704403     0.4159244989896164                   0.05                   0.05     0.1088837344947464                      4
      3356.000159401447     0.4686882634092827      0.527702371873229                   0.05                   0.05     0.1016694517357571                      4
      3360.000159591436     0.3811631141136764     0.4275145603323007                   0.05                   0.05     0.1032460055536176                      4
      3364.000159781426     0.3609206458594341     0.4529570925304529                   0.05                   0.05    0.09728444675140636                      4
      3368.000159971416      0.435238951657132     0.4884868937078093                   0.05                   0.05    0.09517099758826116                      4
      3372.000160161406     0.3991778863233795     0.4855017161795381                   0.05                   0.05     0.1115184057714622                      4
      3376.000160351396     0.4298032988770852     0.5285484739392664                   0.05                   0.05     0.1205993314114011                      4
      3380.000160541385     0.4449767755286819     0.5891088813271517                   0.05                   0.05     0.1765733437679901                      4
      3384.000160731375     0.4110506272504899     0.5911821850349764                   0.05                   0.05     0.2170893399746736                      4
      3388.000160921365     0.5377741897887496     0.7006819569392847                   0.05                   0.05     0.4040602073201034                      4
      3392.000161111355     0.4327522461251712     0.6035219319220416                   0.05                   0.05     0.2063958071748982                      4
      3396.000161301345     0.4431074832250523     0.5432546110014431                   0.05                   0.05     0.1180504384938965                      4
      3400.000161491334     0.4628065052440122     0.6199148498292183                   0.05                   0.05     0.2200428174529163                      4
      3404.000161681324     0.4492471931417199     0.6381665505729509                   0.05                   0.05     0.2720738761933866                      4
      3408.000161871314     0.4445000588492807     0.4979983219814108                   0.05                   0.05    0.09004486816474008                      4
      3412.000162061304     0.4278467712753009     0.5163226964491766                   0.05                   0.05     0.1067149946607003                      4
      3416.000162251294     0.4671468582095997     0.5684560050844675                   0.05                   0.05     0.1247317903747487                      4
      3420.000162441283     0.4728114466737204     0.5704589154230311                   0.05                   0.05     0.1242543707800106                      4
      3424.000162631273     0.5236228562312212     0.6134297762688293                   0.05                   0.05     0.1862438233485453                      4
      3428.000162821263      0.531236295830274      0.557852906702111                   0.05                   0.05     0.1254649766811033                      4
      3432.000163011253     0.5218667034941386      0.556505279110121                   0.05                   0.05     0.1191056308370767                      4
      3436.000163201243     0.4852863806403201     0.5207743334987937                   0.05                   0.05    0.08911562958500775                      4
      3440.000163391232     0.5046551665783789     0.6010245445879486                   0.05                   0.05     0.1602480759330045                      4
      3444.000163581222     0.4269979587405453     0.5625120988786997                   0.05                   0.05     0.1401689483935784                      4
      3448.000163771212     0.4905131893947255     0.5955719057442974                   0.05                   0.05     0.1477865698544026                      4
      3452.000163961202     0.4777170746883862     0.5485743301932176                   0.05                   0.05    0.09865968514640772                      4
      3456.000164151192     0.4768723624059472     0.5293540897359476                   0.05                   0.05    0.08835543624427752                      4
      3460.000164341182     0.5781562325376067     0.5842278342350892                   0.05                   0.05      0.152198565892764                      4
      3464.000164531171     0.5311367435024945     0.5047142432472059                   0.05                   0.05     0.1058622776278623                      4
      3468.000164721161     0.4473344223140689     0.5974369408037287                   0.05                   0.05     0.1589567123111152                      4
      3472.000164911151     0.3885673596980412     0.5282382201690426                   0.05                   0.05     0.1447413289127932                      4
      3476.000165101141     0.3169269891975374     0.5147396141948631                   0.05                   0.05     0.1560594323053101                      4
      3480.000165291131     0.4590961894739747     0.6254484111179552                   0.05                   0.05     0.2093728869836468                      4
       3484.00016548112     0.5099147701155941     0.6351134403776204                   0.05                   0.05     0.2226472087649605                      4
       3488.00016567111     0.3822627313685396     0.5223316191414193                   0.05                   0.05     0.1400749191947785                      4
        3492.0001658611     0.4566212904843375     0.4796842414715932                   0.05                   0.05    0.08041936294048453                      4
       3496.00016605109     0.4920362915402788     0.4818678067856858                   0.05                   0.05    0.08493367165165085                      4
       3500.00016624108     0.4625435618540164     0.5315828997613365                   0.05                   0.05    0.08728779149467922                      4
      3504.000166431069     0.4922359960172971     0.4372131884192402                   0.05                   0.05     0.1068668395619054                      4
      3508.000166621059     0.6111135799015296     0.6450015770292626                   0.05                   0.05      0.190780616575298                      4
      3512.000166811049     0.5933803662669838     0.5139178186642614                   0.05                   0.05     0.1497364195054102                      4
      3516.000167001039      0.544895799955332     0.5525258134057889                   0.05                   0.05     0.1188266429504677                      4
      3520.000167191029     0.5021066739564166     0.5831132870575209                   0.05                   0.05     0.1216434978471591                      4
      3524.000167381018     0.4909154282466777     0.4863862466847961                   0.05                   0.05    0.08140877838633505                      4
      3528.000167571008     0.5370821312322771     0.4905589999479414                   0.05                   0.05     0.1064983947271976                      4
      3532.000167760998     0.5077206676587958     0.4786507858845893                   0.05                   0.05    0.08976797290599764                      4
      3536.000167950988     0.5148805095940919     0.4262320516324337                   0.05                   0.05     0.1270640488707973                      4
      3540.000168140978     0.6489181733746907     0.4855976488547109                   0.05                   0.05     0.2688671939289356                      4
      3544.000168330967     0.6027542016787424     0.3885482455314771                   0.05                   0.05     0.2834579037380718                      4
      3548.000168520957     0.5687345878296213     0.3456368108005337                   0.05                   0.05     0.2851728376922079                      4
      3552.000168710947     0.6175832084357874     0.4055067959588048                   0.05                   0.05     0.2760280487882764                      4
      3556.000168900937     0.6420922098594833     0.4458630131811861                   0.05                   0.05     0.2762077747858656                      4
      3560.000169090927      0.547183131043419     0.3415674276582699                   0.05                   0.05     0.2306448343568325                      4
      3564.000169280916     0.5237966815213928     0.4026676527528029                   0.05                   0.05     0.1476323370844951                      4
      3568.000169470906     0.5678640308791649     0.3975381185988633                   0.05                   0.05     0.1878105312138628                      4
      3572.000169660896     0.5323248593589254     0.3662381639657778                   0.05                   0.05     0.1752495005105064                      4
      3576.000169850886     0.5355398972720136     0.3491439731839054                   0.05                   0.05     0.1885664667496421                      4
      3580.000170040876     0.6044488082802891     0.3901376894848318                   0.05                   0.05     0.2528459989350624                      4
      3584.000170230865     0.6041587242408341     0.4189428489776756                   0.05                   0.05      0.201919847618367                      4
      3588.000170420855     0.7146708191122831     0.4997943160887628                   0.05                   0.05     0.4925816679889885                      4
      3592.000170610845     0.6327541589965868     0.4526828733154303                   0.05                   0.05     0.2236189374775591                      4
      3596.000170800835     0.7301197868168676     0.5859975141092431                   0.05                   0.05     0.3705697365770989                      4
      3600.000170990825     0.7214931568643252     0.5885815425855067                   0.05                   0.05     0.3356774764534276                      4
      3604.000171180815     0.6639792500314305     0.5803742508100775                   0.05                   0.05      0.244029929291695                      4
      3608.000171370804     0.7719916518786607     0.6580948531177986                   0.05                   0.05     0.3083016262893707                      4
      3612.000171560794     0.6942812768380131     0.5290278418218542                   0.05                   0.05     0.3520334523112075                      4
      3616.000171750784     0.6213164415577574     0.6524133002337478                   0.05                   0.05     0.1891878507439821                      4
      3620.000171940774     0.6024677510549705      0.708204722965909                   0.05                   0.05     0.2562243882983249                      4
      3624.000172130764     0.6031735892488654     0.5838314630432053                   0.05                   0.05     0.1581133023887236                      4
      3628.000172320753     0.6350443189347518     0.6611312688559441                   0.05                   0.05     0.1866454221672527                      4
      3632.000172510743     0.5878775440672526     0.7426378263561848                   0.05                   0.05     0.3527823067068251                      4
      3636.000172700733     0.6161232680551918     0.6056937569005377                   0.05                   0.05      0.166924731467002                      4
      3640.000172890723     0.6385705186094457     0.6076155883762516                   0.05                   0.05     0.1834935916900292                      4
      3644.000173080713     0.6602972064116838     0.6711353463753937                   0.05                   0.05     0.1889442254882694                      4
      3648.000173270702     0.6873986502580257      0.650808405293922                   0.05                   0.05     0.2055186662407222                      4
      3652.000173460692      0.563862500098637     0.6160028597781078                   0.05                   0.05     0.1548094649926187                      4
      3656.000173650682      0.608826818912601     0.5938809898473847                   0.05                   0.05     0.1529934763735479                      4
      3660.000173840672     0.6552336172765285     0.6067417912708929                   0.05                   0.05     0.1915067671825629                      4
      3664.000174030662     0.6394092497255205     0.5316781364007022                   0.05                   0.05     0.1969129167661159                      4
      3668.000174220651     0.6381021538384823     0.6210485213693128                   0.05                   0.05     0.1670921548564047                      4
      3672.000174410641     0.4563758900366281     0.4241421577584233                   0.05                   0.05    0.09896524393663582                      4
      3676.000174600631     0.3816102806355448     0.3304537004136797                   0.05                   0.05    0.07047961694763671                      4
      3680.000174790621     0.3695936400253957     0.4479378950287033                   0.05                   0.05    0.09551170875509565                      4
      3684.000174980611      0.464616705010528     0.3949439503000496                   0.05                   0.05     0.1133064435319566                      4
        3688.0001751706     0.4924922819340533     0.5305864198263104                   0.05                   0.05    0.08350008564457639                      4
       3692.00017536059     0.5216433597905197     0.4904511925150198                   0.05                   0.05    0.09136475986736506                      4
       3696.00017555058     0.4087664710616557     0.3759045803978275                   0.05                   0.05     0.1030054043001147                      4
       3700.00017574057     0.5109639945133895     0.4702466325399906                   0.05                   0.05    0.08942822997074412                      4
       3704.00017593056     0.4842849618239419     0.5541009934634156                   0.05                   0.05    0.09209205609368228                      4
      3708.000176120549     0.5447972417160387     0.5795179841763852                   0.05                   0.05     0.1213134510601595                      4
      3712.000176310539     0.4494009149343829     0.4124052282489207                   0.05                   0.05     0.1010782196189464                      4
      3716.000176500529      0.562128334062544     0.4893927150811418                   0.05                   0.05      0.113625778592406                      4
      3720.000176690519     0.5165849605227171     0.4509057809744101                   0.05                   0.05    0.09951669763932738                      4
      3724.000176880509     0.4720998572958706     0.4504959382427464                   0.05                   0.05    0.08217770033236439                      4
      3728.000177070498     0.4453992211955229     0.3893557442637049                   0.05                   0.05     0.1058487191003561                      4
      3732.000177260488      0.409261536680211     0.4299350733299993                   0.05                   0.05    0.09535789743458248                      4
      3736.000177450478     0.4190251550263289     0.3844101667112556                   0.05                   0.05     0.1018193946074854                      4
      3740.000177640468     0.4403575476306976      0.278216214499928                   0.05                   0.05    0.08228735509720293                      4
      3744.000177830458     0.3509407612341483     0.2754131766439953                   0.05                   0.05    0.07589413341326041                      4
      3748.000178020447      0.355784002780631     0.2624087425579836                   0.05                   0.05    0.09528538769284511                      4
      3752.000178210437     0.3816224742116407     0.2735973939156671                   0.05                   0.05    0.07106256123923213                      4
      3756.000178400427      0.303629307597317     0.2685397310180027                   0.05                   0.05     0.1209906689555797                      4
      3760.000178590417     0.3675096438725884     0.2677227866435648                   0.05                   0.05    0.08002195352351286                      4
      3764.000178780407     0.3494282168429814     0.2984957904939021                   0.05                   0.05    0.05763563852834706                      4
      3768.000178970397     0.3664668745221827     0.2817564960360498                   0.05                   0.05    0.06329706435938479                      4
      3772.000179160386     0.4413234611231848     0.2955175937063082                   0.05                   0.05    0.06965839900730135                      4
      3776.000179350376     0.4103197043727365     0.3750351130220257                   0.05                   0.05    0.09805114332920402                      4
      3780.000179540366     0.2538192090749264     0.3240457035627436                   0.05                   0.05     0.1343922955127626                      4
      3784.000179730356     0.2839800920184664     0.4329435917806835                   0.05                   0.05    0.06486170119233894                      4
      3788.000179920346      0.348375450446104     0.4981304932413732                   0.05                   0.05     0.1179645443665139                      4
      3792.000180110335     0.2870664288817876     0.4160109904875682                   0.05                   0.05    0.05592957140480221                      4
      3796.000180300325     0.2957648159735395     0.3531165123874966                   0.05                   0.05    0.05518350334801113                      4
      3800.000180490315     0.2667905613602785     0.3919491042644468                   0.05                   0.05     0.0710911981634155                      4
      3804.000180680305     0.3489606075685586     0.5046471104664706                   0.05                   0.05     0.1243296647778658                      4
      3808.000180870295     0.2970919256267665     0.3558705491638671                   0.05                   0.05    0.05385644993370251                      4
      3812.000181060284     0.2720904096318851     0.4124645024252763                   0.05                   0.05    0.06594516535755074                      4
      3816.000181250274      0.279200985355009     0.4422781511094803                   0.05                   0.05    0.07325711698519037                      4
      3820.000181440264     0.2778864840655943      0.412056839591373                   0.05                   0.05    0.05921596218957843                      4
      3824.000181630254     0.3639541763541577     0.3360776873113675                   0.05                   0.05    0.06644171725542061                      4
      3828.000181820244     0.2799947584411023     0.3322496394451621                   0.05                   0.05    0.07058517519507113                      4
      3832.000182010233     0.3498505679262516     0.5028221206122832                   0.05                   0.05     0.1202499103045046                      4
      3836.000182200223     0.2983260581567709     0.4137457302586412                   0.05                   0.05    0.05049127050387486                      4
      3840.000182390213     0.2800575884792967     0.3691493301282379                   0.05                   0.05    0.05781431459691137                      4
      3844.000182580203     0.2738076823749052     0.4082553736469501                   0.05                   0.05    0.06115714631807387                      4
      3848.000182770193     0.2911969625190792     0.3358742744332019                   0.05                   0.05    0.05881328569192014                      4
      3852.000182960182     0.2851810893572119     0.3435498182703855                   0.05                   0.05    0.05999099808909887                      4
      3856.000183150172     0.2823168387604094      0.337947613956695                   0.05                   0.05    0.06394647106155409                      4
      3860.000183340162     0.2670159820836259     0.4096023825181838                   0.05                   0.05    0.06894285893446203                      4
      3864.000183530152     0.2860886704264374     0.4012829579914868                   0.05                   0.05    0.05039551723250086                      4
      3868.000183720142     0.3083921445507976     0.4121780943955886                   0.05                   0.05    0.04972210155290994                      4
      3872.000183910131     0.2671031112961151     0.4465002408793088                   0.05                   0.05    0.09132961832229899                      4
      3876.000184100121     0.2731679431988165     0.4453791823081172                   0.05                   0.05    0.07958116693985719                      4
      3880.000184290111     0.3306340869520087      0.474584634253419                   0.05                   0.05    0.08550274514882053                      4
      3884.000184480101     0.4403926632280928      0.627158101215247                   0.05                   0.05     0.2166046393972896                      4
      3888.000184670091     0.2924093372441658     0.4250889657189067                   0.05                   0.05    0.05173094280486674                      4
       3892.00018486008     0.2938212007841445     0.4851350358938883                   0.05                   0.05     0.1065501348868462                      4
       3896.00018505007      0.285651324658849     0.4383057353022428                   0.05                   0.05    0.06020159451819677                      4
       3900.00018524006     0.2950897626629443     0.4862558450820434                   0.05                   0.05     0.1056615164780088                      4
       3904.00018543005     0.2897612189927606     0.4978686511064437                   0.05                   0.05     0.1338183145396077                      4
       3908.00018562004     0.2894942747284463     0.3685064838493673                   0.05                   0.05     0.0500899764352714                      4
       3912.00018581003     0.2802311323670111     0.3666048619425492                   0.05                   0.05    0.05518314164438518                      4
      3916.000186000019     0.3510338714106156     0.4600251887854517                   0.05                   0.05    0.08253630734056916                      4
      3920.000186190009     0.2946077524032165     0.4896381503276608                   0.05                   0.05     0.1090034348916751                      4
      3924.000186379999     0.3668743365311228     0.5414218396234594                   0.05                   0.05     0.1669825560125464                      4
      3928.000186569989      0.382609703361187     0.5219394914004631                   0.05                   0.05     0.1276232303786797                      4
      3932.000186759979     0.3368963155320898      0.462076268349503                   0.05                   0.05    0.07440572259597857                      4
      3936.000186949968     0.2796021923824681      0.446336569337196                   0.05                   0.05    0.06817870582811189                      4
      3940.000187139958     0.2710528463321669     0.4633046280914109                   0.05                   0.05    0.09782169957456233                      4
      3944.000187329948     0.2854430367247252      0.352096372244217                   0.05                   0.05    0.05505474138762845                      4
      3948.000187519938     0.3490992685408359     0.4985819686257368                   0.05                   0.05     0.1056486619012478                      4
      3952.000187709928      0.347075114979538      0.498581341695513                   0.05                   0.05     0.1042536005040136                      4
      3956.000187899917     0.3719727470500711     0.3949007016342859                   0.05                   0.05    0.08851030949128061                      4
      3960.000188089907     0.3704214505280977     0.3395688794375528                   0.05                   0.05    0.06831538093097976                      4
      3964.000188279897     0.4312524280718287     0.2991003637460735                   0.05                   0.05    0.06310280097110776                      4
      3968.000188469887     0.3967837918079198     0.2911055925097333                   0.05                   0.05    0.05636245550271728                      4
      3972.000188659877     0.3627197570903155     0.3004761562614285                   0.05                   0.05    0.05388214864832636                      4
      3976.000188849866     0.4644879200371281     0.2812737476331019                   0.05                   0.05    0.09879160629011159                      4
      3980.000189039856      0.333231468230364     0.2911819628249439                   0.05                   0.05    0.06051019240994467                      4
      3984.000189229846     0.3716663718281404     0.3415810006931037                   0.05                   0.05    0.06851382535511773                      4
      3988.000189419836     0.3693768360793198     0.3818965740099872                   0.05                   0.05    0.08441998411618504                      4
      3992.000189609826     0.4453122658506277     0.4940638614104332                   0.05                   0.05    0.07497568218439522                      4
      3996.000189799815      0.325543715225338     0.4259978131924076                   0.05                   0.05    0.05432762676240963                      4
      4000.000189989805     0.4139517367920195     0.3864553475071498                   0.05                   0.05    0.09594321779245008                      4
      4004.000190179795     0.4266284919092526     0.4413776335394129                   0.05                   0.05    0.08377642324230596                      4
      4008.000190369785     0.3875959094639958     0.4778116446134997                   0.05                   0.05    0.09140907346677438                      4
      4012.000190559775     0.3927012107766531     0.4590278968083414                   0.05                   0.05    0.08641830933213285                      4
      4016.000190749764     0.4721988266822496      0.482639850661375                   0.05                   0.05     0.0699555550146992                      4
      4020.000190939754     0.2747170592510993     0.4262332392737601                   0.05                   0.05    0.05946327921949657                      4
      4024.000191129744      0.292027390774358     0.4230481711076027                   0.05                   0.05    0.04731154434497409                      4
      4028.000191319734     0.3598089852325836     0.4379361690453059                   0.05                   0.05    0.07590069337706991                      4
      4032.000191509724     0.2752502688705536     0.4178303862590022                   0.05                   0.05    0.05538892883028085                      4
      4036.000191699713      0.308788108703818     0.2784073200356075                   0.05                   0.05     0.0879841572474879                      4
      4040.000191889703     0.3461451910671811     0.4160063152415219                   0.05                   0.05    0.06546562356280601                      4
      4044.000192079693     0.3838909419018566     0.3804888591449066                   0.05                   0.05     0.0875813283477196                      4
      4048.000192269683     0.3378775144756118     0.3786412613380684                   0.05                   0.05     0.0594290781163023                      4
      4052.000192459673     0.3822619661451318     0.2817652110467248                   0.05                   0.05    0.05883738340775444                      4
      4056.000192649662     0.5198481508201147     0.3256811916611717                   0.05                   0.05     0.1667888935770003                      4
      4060.000192839652     0.4433145163980386     0.2839239240847501                   0.05                   0.05    0.07398839779964241                      4
      4064.000193029642     0.3700414191754143     0.2686978539699295                   0.05                   0.05    0.07304285943463606                      4
      4068.000193219632     0.4976908837802924     0.3078751389640027                   0.05                   0.05     0.1275858186140792                      4
      4072.000193409622     0.5148310812662198     0.3160488665683832                   0.05                   0.05       0.15695660741098                      4
      4076.000193599612     0.4915763338484816     0.2936695916000406                   0.05                   0.05     0.1231512197708366                      4
      4080.000193789601     0.5368258045426024     0.3421381637850564                   0.05                   0.05     0.1813643398183799                      4
      4084.000193979591     0.4715171867630245     0.2843454347539629                   0.05                   0.05    0.09848194946290746                      4
      4088.000194169581     0.5464364517776016     0.4436632921887098                   0.05                   0.05     0.1185551832802894                      4
      4092.000194359571     0.4503376033800924     0.2987883381607951                   0.05                   0.05    0.06829919588501583                      4
      4096.000194549561     0.4577132739337255     0.2761647156526451                   0.05                   0.05    0.09091687664998128                      4
       4100.00019473955     0.5230668226510892     0.3320198012926815                   0.05                   0.05      0.157188976575118                      4
       4104.00019492954     0.4091398726393334     0.2804292669036057                   0.05                   0.05    0.05989395021978154                      4
       4108.00019511953     0.4454959334641258     0.2671777537891916                   0.05                   0.05    0.09237276792657724                      4
       4112.00019530952     0.4636734607335163     0.2845015147333008                   0.05                   0.05    0.08513476315352034                      4
       4116.00019549951     0.4174737074109569     0.2511435453024704                   0.05                   0.05     0.1104377479757558                      4
      4120.000195689499     0.2752845079570098     0.3313992124230521                   0.05                   0.05     0.0715163466317553                      4
      4124.000195879489     0.3566924081527985     0.2693399112223337                   0.05                   0.05    0.07344670539960352                      4
      4128.000196069479     0.3750064998111378      0.387011946596876                   0.05                   0.05    0.08324962501278713                      4
      4132.000196259469     0.4734447560333254     0.5402253903615029                   0.05                   0.05    0.08190705937790824                      4
      4136.000196449459     0.4228062844055778     0.2810027954333343                   0.05                   0.05    0.06079047119212472                      4
      4140.000196639448     0.4287455154729362     0.2605914741929599                   0.05                   0.05    0.09054257199435237                      4
      4144.000196829438     0.4640317257266642     0.2958699978470817                   0.05                   0.05    0.07577929886563503                      4
      4148.000197019428     0.4995880766228293     0.3158116665456118                   0.05                   0.05     0.1156987798072658                      4
      4152.000197209418     0.4050445729651331     0.2992917807227713                   0.05                   0.05    0.05011952137983212                      4
      4156.000197399408     0.4213886375293076     0.2784497247930648                   0.05                   0.05    0.06076323728870163                      4
      4160.000197589397     0.3256222959570707     0.2725846519919533                   0.05                   0.05    0.08194354699388623                      4
      4164.000197779387     0.4324640831412698     0.2680918680428682                   0.05                   0.05    0.07677441158947559                      4
      4168.000197969377     0.4702589271788735      0.286155630478152                   0.05                   0.05    0.08652893330406494                      4
      4172.000198159367     0.4635395049618172     0.2712265672159451                   0.05                   0.05    0.09695393446011541                      4
      4176.000198349357     0.6107466624810025     0.4230553956702142                   0.05                   0.05      0.197997301023035                      4
      4180.000198539346     0.5406524243198991     0.3199479875541409                   0.05                   0.05     0.2025670230439046                      4
      4184.000198729336     0.4277225075028498     0.3142819095194379                   0.05                   0.05    0.05475229184742671                      4
      4188.000198919326     0.6799213663321366     0.5367275417825038                   0.05                   0.05     0.2819324518956724                      4
      4192.000199109316     0.5352678251508594     0.5575901675517497                   0.05                   0.05     0.1049145092875168                      4
      4196.000199299306     0.6226592591762957     0.6783155665328205                   0.05                   0.05     0.1801020545378947                      4
      4200.000199489295     0.6413114843723396     0.6858310563372295                   0.05                   0.05     0.1788360360807692                      4
      4204.000199679285     0.6643212577565256     0.6712563125366152                   0.05                   0.05     0.1749214855068979                      4
      4208.000199869275     0.6488024994568448     0.7124107670412226                   0.05                   0.05     0.1979219340088702                      4
      4212.000200059265     0.7414053312187437     0.6718507607651419                   0.05                   0.05     0.2333634501215565                      4
      4216.000200249255     0.7235398689648271     0.6919808436099392                   0.05                   0.05     0.2022899938505195                      4
      4220.000200439245     0.7857915237230405     0.6281107064124187                   0.05                   0.05     0.3833704123614547                      4
      4224.000200629234     0.7842388876867769     0.6667921898496857                   0.05                   0.05     0.2827771855782152                      4
      4228.000200819224     0.7285468336932748     0.6628116726845444                   0.05                   0.05     0.2118053662005051                      4
      4232.000201009214     0.7176104689307159     0.5434325838285733                   0.05                   0.05     0.3622337958666849                      4
      4236.000201199204     0.7033744763566521     0.5690037245256132                   0.05                   0.05     0.2762476516518306                      4
      4240.000201389194     0.6102868184418194     0.5609509667147775                   0.05                   0.05     0.1435888992029452                      4
      4244.000201579183     0.7015704174763807     0.6334710481117974                   0.05                   0.05     0.2000091494065779                      4
      4248.000201769173     0.6046990288271159       0.57413333844695                   0.05                   0.05     0.1365989999413016                      4
      4252.000201959163     0.5513775797818808     0.5718291862378304                   0.05                   0.05     0.1137158620072246                      4
      4256.000202149153     0.6648713760961501     0.6204270744011987                   0.05                   0.05     0.1704074832467419                      4
      4260.000202339143     0.6379176500742181     0.6295869733884979                   0.05                   0.05     0.1489656033682406                      4
      4264.000202529132     0.7119563971081172      0.671613408371651                   0.05                   0.05     0.1842098678643007                      4
      4268.000202719122     0.6581442532955413     0.6074049816066932                   0.05                   0.05     0.1652440244621236                      4
      4272.000202909112     0.6284028485732766     0.6141435173321858                   0.05                   0.05     0.1411363866079119                      4
      4276.000203099102     0.6429100071832136     0.5830416857541397                   0.05                   0.05      0.158519348366674                      4
      4280.000203289092      0.558363262903663     0.5811413979640276                   0.05                   0.05     0.1162585161023899                      4
      4284.000203479081     0.6456764931162415     0.5919656246258894                   0.05                   0.05     0.1541993198283249                      4
      4288.000203669071     0.5977981447239615     0.5249238481103468                   0.05                   0.05     0.1270284511461608                      4
      4292.000203859061     0.6087094536808897     0.6236564763984445                   0.05                   0.05     0.1322448893923201                      4
      4296.000204049051     0.6645748987188229     0.6507881848528339                   0.05                   0.05      0.149240365996089                      4
      4300.000204239041     0.5958384856415797     0.6752305329994489                   0.05                   0.05     0.1790719890757338                      4
       4304.00020442903     0.6386936190675818     0.6031583730196624                   0.05                   0.05     0.1387316441610413                      4
       4308.00020461902     0.6271451564509947     0.6096609119505776                   0.05                   0.05      0.129118853578816                      4
       4312.00020480901     0.6688961942636841     0.7257626646015209                   0.05                   0.05     0.2004682719951553                      4
         4316.000204999     0.7152925311663769     0.6870550996426876                   0.05                   0.05     0.1765906575304735                      4
       4320.00020518899      0.709305216206739     0.7234128224143496                   0.05                   0.05      0.189635603581373                      4
      4324.000205378979     0.7606524390329763     0.7541985643072071                   0.05                   0.05     0.2116513211629952                      4
      4328.000205568969     0.7172692496865428     0.7869284843053816                   0.05                   0.05     0.2909631973310051                      4
      4332.000205758959     0.8773478810448516     0.8815714563079738                   0.05                   0.05     0.4892800005253245                      4
      4336.000205948949     0.8688689527639587     0.8356911751932187                   0.05                   0.05     0.3409728722739221                      4
      4340.000206138939     0.8317995865962645     0.9197899412708348                   0.05                   0.05     0.5732844398438985                      4
      4344.000206328928     0.8044135728929933     0.8129495413307607                   0.05                   0.05     0.2917643057876695                      4
      4348.000206518918     0.8260244375212775     0.7422597989987132                   0.05                   0.05     0.2216839714004343                      4
      4352.000206708908     0.9294210207986842     0.8029489165595328                   0.05                   0.05     0.3466078736256871                      4
      4356.000206898898     0.8650019922741325     0.8785092158936147                   0.05                   0.05     0.4307944617159736                      4
      4360.000207088888     0.9068882055565609     0.7626780085269967                   0.05                   0.05     0.3215915758980671                      4
      4364.000207278877     0.7493727770488415     0.8409852014325714                   0.05                   0.05     0.4157017349718359                      4
      4368.000207468867     0.8240073975854726     0.8295945043326178                   0.05                   0.05      0.299702398184258                      4
      4372.000207658857     0.9671842659808241      0.847287343294885                   0.05                   0.05     0.4397490151827596                      4
      4376.000207848847     0.8612439598391082     0.8825900978283749                   0.05                   0.05     0.4158236184409763                      4
      4380.000208038837     0.8810004034721415     0.8421395475784308                   0.05                   0.05     0.3039493185504649                      4
      4384.000208228827     0.8951054783040232     0.8682818721611063                   0.05                   0.05     0.3573385252668557                      4
      4388.000208418816     0.9343672622173236     0.8874877618608842                   0.05                   0.05     0.4296407365502574                      4
      4392.000208608806     0.8906190022245875     0.7470634498911443                   0.05                   0.05     0.3002214050408117                      4
      4396.000208798796      0.935464490773362     0.7327653931308381                   0.05                   0.05     0.4305931597223587                      4
      4400.000208988786     0.7670309249012925     0.6562163105267633                   0.05                   0.05     0.2493637842538796                      4
      4404.000209178776     0.7676898750563248     0.7182882070184355                   0.05                   0.05     0.1850878869186953                      4
      4408.000209368765      0.815838018041532     0.6870409373299901                   0.05                   0.05     0.2725450857755529                      4
      4412.000209558755     0.8615534201540433     0.6839096764426404                   0.05                   0.05      0.379827204336211                      4
      4416.000209748745     0.8421393838213466     0.7019984967904823                   0.05                   0.05     0.2746685770450903                      4
      4420.000209938735     0.9819556346284621     0.8046696750534664                   0.05                   0.05     0.4367254543490532                      4
      4424.000210128725     0.7654217035898788     0.6271741512633239                   0.05                   0.05     0.2865114733578105                      4
      4428.000210318714      0.790321250454168     0.6299357759517082                   0.05                   0.05     0.3310981886511561                      4
      4432.000210508704     0.7491010422599264     0.6876718015832245                   0.05                   0.05     0.1760839057532838                      4
      4436.000210698694     0.6562003797594156     0.5725840959229699                   0.05                   0.05     0.1679923501054773                      4
      4440.000210888684     0.6938126058384078     0.5802435508948216                   0.05                   0.05     0.2120489865706033                      4
      4444.000211078674     0.7747970336760133     0.6210267531683132                   0.05                   0.05     0.3004359265442156                      4
      4448.000211268663     0.7733357180512103     0.6058591114586086                   0.05                   0.05     0.3225923624711381                      4
      4452.000211458653     0.8198200340233832     0.6380364807046096                   0.05                   0.05     0.3604962842782232                      4
      4456.000211648643     0.8891019150295266     0.7183479622509896                   0.05                   0.05     0.3274465738540686                      4
      4460.000211838633     0.8397904869217253     0.6551846002780115                   0.05                   0.05     0.3566129393652924                      4
      4464.000212028623     0.9349965690580551     0.7769992005441493                   0.05                   0.05     0.3120608763430933                      4
      4468.000212218612     0.9597303446487743     0.7542724166939783                   0.05                   0.05     0.4008064778201626                      4
      4472.000212408602     0.8752574030929525     0.6649642385628389                   0.05                   0.05     0.4175233987246328                      4
      4476.000212598592     0.8488083110862986     0.6465389917008868                   0.05                   0.05     0.3796960650091203                      4
      4480.000212788582     0.8616680737713424     0.7639546297044114                   0.05                   0.05     0.2066642910875283                      4
      4484.000212978572     0.7979931483542716     0.6523175687645477                   0.05                   0.05     0.2459986790071782                      4
      4488.000213168561     0.6843304154459039     0.6261617962217315                   0.05                   0.05     0.1537256134896057                      4
      4492.000213358551     0.7233707523525328      0.724229054444282                   0.05                   0.05     0.1709487124977797                      4
      4496.000213548541     0.6886015844489929     0.6520984440103786                   0.05                   0.05     0.1452114395660096                      4
      4500.000213738531     0.6520083406779116     0.6446774650292277                   0.05                   0.05     0.1292626314464541                      4
      4504.000213928521      0.636893279768861      0.632401159541916                   0.05                   0.05     0.1238051570706701                      4
       4508.00021411851     0.6677939538044175     0.5916164897821911                   0.05                   0.05      0.155415449928945                      4
        4512.0002143085     0.5923294703149369     0.5881709406985544                   0.05                   0.05     0.1136136281566502                      4
       4516.00021449849     0.5653254877987505     0.5471639785810967                   0.05                   0.05     0.1055191046598722                      4
       4520.00021468848     0.6450576519097559     0.6194338536415278                   0.05                   0.05     0.1231176641271788                      4
       4524.00021487847     0.7912045568601425     0.7215623599491127                   0.05                   0.05     0.1701968712481446                      4
       4528.00021506846     0.7721453685643955     0.6699554097562623                   0.05                   0.05     0.1830757613709835                      4
      4532.000215258449     0.6574571383479199       0.62303652359914                   0.05                   0.05     0.1264726708266994                      4
      4536.000215448439     0.7191794013685453     0.6133436975955914                   0.05                   0.05     0.1864210011485551                      4
      4540.000215638429     0.6440309172850517     0.6140313928610096                   0.05                   0.05     0.1199176876191842                      4
      4544.000215828419     0.6859331433402925     0.6350923254909399                   0.05                   0.05     0.1359130857493794                      4
      4548.000216018409     0.6045285011125293     0.5466190465273523                   0.05                   0.05      0.120128218858851                      4
      4552.000216208398     0.6114000691273862     0.6108828744317456                   0.05                   0.05     0.1109667335599638                      4
      4556.000216398388     0.6422176433867399     0.5888270018380103                   0.05                   0.05     0.1244165110500742                      4
      4560.000216588378     0.6850549285920903     0.6383703646921748                   0.05                   0.05     0.1314040470875549                      4
      4564.000216778368     0.7843684972416488     0.6986841397662666                   0.05                   0.05     0.1679056101773028                      4
      4568.000216968358      0.760527852177765      0.698055823537267                   0.05                   0.05       0.15417393660861                      4
      4572.000217158347     0.8112231900119329     0.8059721672324091                   0.05                   0.05     0.2343618049893458                      4
      4576.000217348337     0.8143162158586241     0.7072939009256727                   0.05                   0.05     0.1814904717874684                      4
      4580.000217538327     0.8406856250287059      0.831807033432901                   0.05                   0.05     0.2601483392013797                      4
      4584.000217728317      0.832752715477049     0.8260474713313395                   0.05                   0.05     0.2467286804876788                      4
      4588.000217918307     0.7461323640909274     0.7270471025760585                   0.05                   0.05     0.1558767869484582                      4
      4592.000218108296     0.9863778410928723     0.8654076721654339                   0.05                   0.05     0.4582328651891303                      4
      4596.000218298286     0.9111666394902957     0.8395229575663757                   0.05                   0.05     0.2724307925828209                      4
      4600.000218488276     0.9464064897183463     0.9036386143303456                   0.05                   0.05     0.4494394765660039                      4
      4604.000218678266     0.8435356609576051     0.8574286859355883                   0.05                   0.05     0.2986687880547902                      4
      4608.000218868256     0.8011933172619921     0.9030517540348179                   0.05                   0.05     0.4751431453702433                      4
      4612.000219058245     0.7515172207205636     0.7991886616783265                   0.05                   0.05     0.2572607603879616                      4
      4616.000219248235     0.9345941645468949      0.870350531745269                   0.05                   0.05     0.3301033794180492                      4
      4620.000219438225     0.9647734169928273     0.8714212255082378                   0.05                   0.05     0.3691244102712273                      4
      4624.000219628215     0.8946936030572974     0.8755463180344637                   0.05                   0.05     0.3047813429703784                      4
      4628.000219818205     0.9230080552717067      0.804988235147155                   0.05                   0.05     0.2401713400838718                      4
      4632.000220008194     0.8363453116363849     0.8075003502751369                   0.05                   0.05     0.1987492763064035                      4
      4636.000220198184     0.7765580960395119     0.8265610593282258                   0.05                   0.05     0.2847910939455286                      4
      4640.000220388174      0.779348195537068     0.8377996960591902                   0.05                   0.05     0.3013780313439415                      4
      4644.000220578164     0.7586059956236202     0.7937167523259221                   0.05                   0.05     0.2212413696884923                      4
      4648.000220768154     0.7090603074131634     0.7845495081609086                   0.05                   0.05     0.2552137183714132                      4
      4652.000220958143     0.6436331964592351     0.6974108958913295                   0.05                   0.05     0.1505172505517383                      4
      4656.000221148133     0.7900195916040615     0.8661122279712653                   0.05                   0.05     0.3502470827957591                      4
      4660.000221338123     0.8866914649181843     0.9015067236861416                   0.05                   0.05     0.3674939653281105                      4
      4664.000221528113     0.8470651525036483     0.8996097422342032                   0.05                   0.05     0.3642315041576678                      4
      4668.000221718103     0.8044189198089129      0.796790956759186                   0.05                   0.05       0.18359252146332                      4
      4672.000221908092     0.7718799489076875     0.8329044422520083                   0.05                   0.05     0.2719893102018764                      4
      4676.000222098082     0.8535009539673793     0.8862333835459594                   0.05                   0.05     0.3065281697914354                      4
      4680.000222288072     0.8010179944459691     0.8251377785851429                   0.05                   0.05     0.2143480299314036                      4
      4684.000222478062     0.8122264655293178     0.8572602959387646                   0.05                   0.05     0.2601966977918983                      4
      4688.000222668052     0.7547217975056437     0.8053367098243428                   0.05                   0.05     0.2233786625812217                      4
      4692.000222858042      0.981348684132279     0.7964385137151746                   0.05                   0.05     0.3766041730961948                      4
      4696.000223048031     0.8015372532357624     0.6799694556263954                   0.05                   0.05      0.187327092213126                      4
      4700.000223238021      0.964018555798028     0.9098218071738544                   0.05                   0.05     0.4324863442885232                      4
      4704.000223428011     0.9876874944348895     0.9941144922589672                   0.05                   0.05     0.6419335151043366                      4
      4708.000223618001     0.9762976156803402     0.9659724107047528                   0.05                   0.05     0.5608513940774762                      4
      4712.000223807991     0.9383299716735657     0.9220932763121107                   0.05                   0.05      0.404641004955611                      4
       4716.00022399798     0.8355003678457991     0.9092615445236599                   0.05                   0.05     0.3682774171251338                      4
       4720.00022418797     0.8704292694987031     0.9513050977157615                   0.05                   0.05     0.4886685925628327                      4
       4724.00022437796     0.8677671792377483     0.9293473067658171                   0.05                   0.05     0.3904008129188806                      4
       4728.00022456795     0.8803180363824115     0.9122401594135693                   0.05                   0.05     0.3224636225104167                      4
       4732.00022475794     0.8181669727572328      1.001212112030009                   0.05                   0.05     0.6045039638377926                      4
      4736.000224947929     0.7989405809517117      1.003370694849306                   0.05                   0.05     0.5831092961354432                      4
      4740.000225137919     0.7063985686478497     0.8376420156599559                   0.05                   0.05     0.3952268134829428                      4
      4744.000225327909     0.8018929123594425     0.9394884453726275                   0.05                   0.05     0.4407923757506489                      4
      4748.000225517899      0.826924707531914     0.9163361625227129                   0.05                   0.05     0.3371856103268683                      4
      4752.000225707889      0.865524052167866      1.023491333979639                   0.05                   0.05     0.5907993500425561                      4
      4756.000225897878     0.7386974304946271     0.8891551096876967                   0.05                   0.05     0.4626694718228741                      4
      4760.000226087868     0.8289705907202428     0.9611541952717686                   0.05                   0.05     0.4208277741685341                      4
      4764.000226277858     0.7944405598009209     0.9770354710925283                   0.05                   0.05     0.4684104205380063                      4
      4768.000226467848     0.7725584545163774     0.8957047559777602                   0.05                   0.05     0.3672975715917445                      4
      4772.000226657838     0.7312869253141644      0.812841716663341                   0.05                   0.05     0.2550241677988732                      4
      4776.000226847827     0.7908266626925546      0.835350021762519                   0.05                   0.05     0.2120652117694463                      4
      4780.000227037817     0.8325453026864958     0.8952350718148642                   0.05                   0.05     0.2603169964135134                      4
      4784.000227227807     0.7704732501747414     0.8268671771811273                   0.05                   0.05     0.2150240585251548                      4
      4788.000227417797     0.7651887499561977     0.8763625065456541                   0.05                   0.05     0.3167191801470182                      4
      4792.000227607787     0.7518570187821578      0.871589472354699                   0.05                   0.05     0.3255748059928084                      4
      4796.000227797776     0.7434945266344276     0.8218216380722344                   0.05                   0.05     0.2305905794928003                      4
      4800.000227987766      0.683972347100917     0.7558921697233252                   0.05                   0.05     0.2085534232947513                      4
      4804.000228177756     0.8221889331249836       0.88388706680729                   0.05                   0.05     0.2352621754742373                      4
      4808.000228367746     0.7468161565438838     0.8239002186397383                   0.05                   0.05      0.221828000228517                      4
      4812.000228557736      0.673096223260953     0.7223009346484007                   0.05                   0.05     0.1644030192624685                      4
      4816.000228747725     0.7690048899058427      0.844852597712359                   0.05                   0.05      0.219572734223845                      4
      4820.000228937715     0.7588739295514104     0.8234839786206614                   0.05                   0.05     0.1964426531529598                      4
      4824.000229127705     0.6586400093150596     0.7196068245023919                   0.05                   0.05     0.1645843294310573                      4
      4828.000229317695     0.6645365326127752     0.7157770149300723                   0.05                   0.05     0.1547060365048287                      4
      4832.000229507685     0.7444888873831746     0.7678198507240409                   0.05                   0.05      0.156559834151224                      4
      4836.000229697675     0.7149344740713514     0.7831052451801019                   0.05                   0.05     0.1970738841218949                      4
      4840.000229887664     0.6962789998308166     0.8003892155783512                   0.05                   0.05     0.2534548841719678                      4
      4844.000230077654     0.6932959400184148     0.6821259108327803                   0.05                   0.05     0.1276436107536343                      4
      4848.000230267644      0.563455285280929      0.574421166473745                   0.05                   0.05     0.1048685916086146                      4
      4852.000230457634     0.7035462640762332     0.6594400857685803                   0.05                   0.05     0.1298561707442159                      4
      4856.000230647624      0.682146387692435     0.6672890595925348                   0.05                   0.05     0.1195078644034664                      4
      4860.000230837613     0.7056786701710167     0.6843334427263982                   0.05                   0.05     0.1260269676400868                      4
      4864.000231027603     0.7926861782700138      0.730626063142006                   0.05                   0.05     0.1406064513114513                      4
      4868.000231217593     0.7715154429162425      0.767846996661419                   0.05                   0.05     0.1386592505233043                      4
      4872.000231407583     0.6904394870292608     0.6262060119755199                   0.05                   0.05     0.1310483958384506                      4
      4876.000231597573     0.6585759250060992     0.6273761519034301                   0.05                   0.05     0.1111315309653086                      4
      4880.000231787562     0.6850761126805088     0.7314022143454045                   0.05                   0.05     0.1529864620874979                      4
      4884.000231977552     0.6615868654305557     0.5992452574030912                   0.05                   0.05     0.1248752508871906                      4
      4888.000232167542     0.6799056063335116     0.7149934223042763                   0.05                   0.05     0.1368771536662441                      4
      4892.000232357532     0.6241505175828539     0.6770586686957374                   0.05                   0.05     0.1287930047151326                      4
      4896.000232547522     0.6466377014192785      0.731818729290585                   0.05                   0.05     0.1748234264320499                      4
      4900.000232737511     0.6488099755212909     0.7074506868408518                   0.05                   0.05     0.1369728904324961                      4
      4904.000232927501     0.6212678512991789     0.7592199188510842                   0.05                   0.05     0.2704185767436552                      4
      4908.000233117491     0.6377055819880879     0.7888533407580979                   0.05                   0.05     0.3225026956443118                      4
      4912.000233307481     0.6788944661504621     0.8612260130641388                   0.05                   0.05      0.462440349788199                      4
      4916.000233497471     0.7411075050307615     0.9336165614149966                   0.05                   0.05     0.4712138510461905                      4
       4920.00023368746     0.8877304012233059      1.091168222542999                   0.05                   0.05     0.6448447565962755                      4
       4924.00023387745     0.8423693239133961      1.031301451990503                   0.05                   0.05      0.527680844977971                      4
       4928.00023406744     0.8002007952682014      1.013038839900032                   0.05                   0.05     0.4825370828045183                      4
       4932.00023425743     0.7992901155179724      1.011049568783617                   0.05                   0.05     0.4568566474788903                      4
       4936.00023444742     0.8611664836626577      1.067866102969053                   0.05                   0.05      0.547049993835407                      4
      4940.000234637409     0.8181798774039772      1.011360271708426                   0.05                   0.05     0.4172512763261944                      4
      4944.000234827399     0.8728144110167394      1.029258380799374                   0.05                   0.05     0.4737110409845404                      4
      4948.000235017389     0.7825554167917818     0.9973185846874522                   0.05                   0.05     0.4184647840700284                      4
      4952.000235207379     0.7907001075172725     0.9045662705689053                   0.05                   0.05     0.2797117449693625                      4
      4956.000235397369      0.781356463732084     0.9159011164111976                   0.05                   0.05     0.3036942724285739                      4
      4960.000235587358     0.7546572982951045       0.81246816905793                   0.05                   0.05     0.1716124623564353                      4
      4964.000235777348      0.868910421396627      0.917429839980095                   0.05                   0.05     0.2759202507168774                      4
      4968.000235967338      0.836479014901676     0.8767338302687882                   0.05                   0.05      0.199524673218316                      4
      4972.000236157328     0.7475653873818563     0.7520366615737115                   0.05                   0.05     0.1330275569393916                      4
      4976.000236347318     0.6452955903519821     0.7388195881566167                   0.05                   0.05     0.1753430101144473                      4
      4980.000236537308      0.707303888419192     0.8710282903826791                   0.05                   0.05     0.3784086052789458                      4
      4984.000236727297     0.6414066843532815     0.7397744642770123                   0.05                   0.05     0.1778858142633142                      4
      4988.000236917287     0.5496513627922558     0.7399549994252087                   0.05                   0.05     0.4191181823274042                      4
      4992.000237107277     0.6404349292201986      0.851818932828953                   0.05                   0.05     0.4996200901123189                      4
      4996.000237297267     0.6782974985031124     0.8875203733524607                   0.05                   0.05     0.4778068350317742                      4
      5000.000237487257     0.5445525847671906     0.7514161129411734                   0.05                   0.05     0.4490091134628343                      4
      5004.000237677246     0.5471008622314211     0.7009225432250997                   0.05                   0.05     0.3014444660365363                      4
      5008.000237867236     0.5396796853376821     0.7279228670001138                   0.05                   0.05     0.3769928961923721                      4
      5012.000238057226     0.5193798200396973     0.6910891149568661                   0.05                   0.05     0.3310930745769172                      4
      5016.000238247216     0.5213121475217717     0.7246359820992325                   0.05                   0.05      0.397602934032752                      4
      5020.000238437206     0.5200404007884795     0.7187664776415592                   0.05                   0.05     0.3714427206410729                      4
      5024.000238627195      0.531303749745706      0.739830213423652                   0.05                   0.05     0.3801066614048634                      4
      5028.000238817185     0.6849519618783407     0.8920309650532916                   0.05                   0.05     0.4507221137424465                      4
      5032.000239007175     0.5661508500917365     0.7558375170277873                   0.05                   0.05      0.329449490030991                      4
      5036.000239197165     0.5769379713240506     0.7747020339550185                   0.05                   0.05     0.3551347523688402                      4
      5040.000239387155     0.6443711086793567     0.8401593151855458                   0.05                   0.05     0.4096455617270008                      4
      5044.000239577144     0.6385345132681495      0.820122733373328                   0.05                   0.05     0.3549761680119912                      4
      5048.000239767134      0.472557995427857     0.6831532678227019                   0.05                   0.05      0.356160204856857                      4
      5052.000239957124     0.5758095480327956     0.7796697397595722                   0.05                   0.05     0.3544412313791355                      4
      5056.000240147114     0.6080239038740975     0.8158223572183205                   0.05                   0.05     0.3898092374722719                      4
      5060.000240337104     0.6767418549331532     0.8863370123397701                   0.05                   0.05     0.4192559299812294                      4
      5064.000240527093     0.6577494695311176     0.8225182597079225                   0.05                   0.05     0.2955519701025328                      4
      5068.000240717083     0.7890346327810173      0.642349057998684                   0.05                   0.05        0.2224440543805                      4
      5072.000240907073      0.740110541376638     0.6416071510745787                   0.05                   0.05     0.1569481732248189                      4
      5076.000241097063     0.7383966181859297     0.6544978464141904                   0.05                   0.05     0.1412686336353873                      4
      5080.000241287053     0.7399453573280466     0.6255760854097736                   0.05                   0.05     0.1716727773140593                      4
      5084.000241477042     0.7253439595079496     0.5816405558853868                   0.05                   0.05      0.224375547625267                      4
      5088.000241667032     0.7467838901828636     0.5728625611689855                   0.05                   0.05     0.2884952069944788                      4
      5092.000241857022     0.6002416490291779     0.4963697471677374                   0.05                   0.05     0.1275080076715797                      4
      5096.000242047012     0.6118728059702885     0.5278939185027361                   0.05                   0.05     0.1259818644337178                      4
      5100.000242237002     0.5895211242298826     0.5010359809081694                   0.05                   0.05     0.1154217172619988                      4
      5104.000242426991     0.5578082265963586     0.5428239514635859                   0.05                   0.05     0.0972011396231422                      4
      5108.000242616981     0.5321938531204709      0.492061047135697                   0.05                   0.05    0.08741081839937383                      4
      5112.000242806971     0.5692561781511803     0.4863752415271243                   0.05                   0.05     0.1056051911024583                      4
      5116.000242996961     0.5874958584501571     0.5366655614933946                   0.05                   0.05     0.1047002673206071                      4
      5120.000243186951     0.5350159156244921     0.4982205201827413                   0.05                   0.05    0.08608335607886305                      4
       5124.00024337694     0.5510864369369486     0.4896955977103632                   0.05                   0.05     0.0939374408034955                      4
       5128.00024356693     0.5753425039848916     0.5486451677038576                   0.05                   0.05    0.09796878364210018                      4
       5132.00024375692     0.6845215670285126     0.6138863645486768                   0.05                   0.05     0.1229039202415826                      4
       5136.00024394691     0.7032727100050862     0.6170891566839317                   0.05                   0.05     0.1332607012931592                      4
        5140.0002441369     0.6550088765976491     0.5797294296661218                   0.05                   0.05     0.1267499062525666                      4
       5144.00024432689      0.529180160588083      0.491478669931511                   0.05                   0.05    0.08260055297617838                      4
      5148.000244516879     0.4013351558928877     0.4538337591293416                   0.05                   0.05    0.08291084508016218                      4
      5152.000244706869     0.4230216601342164     0.4284885114065662                   0.05                   0.05    0.08373361308291727                      4
      5156.000244896859     0.4137655433420515     0.4229928069713916                   0.05                   0.05    0.08487442649290901                      4
      5160.000245086849     0.3513806328064802     0.3607541762022576                   0.05                   0.05    0.06394191853087655                      4
      5164.000245276839     0.4231862159020504     0.3840678762271209                   0.05                   0.05    0.08954375647476331                      4
      5168.000245466828     0.3778134371578067     0.3573467558503193                   0.05                   0.05    0.07274121832434863                      4
      5172.000245656818     0.5873137039088859     0.5139162889728442                   0.05                   0.05      0.104214027850845                      4
      5176.000245846808     0.6620816452054598     0.5517109088964489                   0.05                   0.05     0.1612904776259186                      4
      5180.000246036798     0.6061079229311762     0.4672674121485125                   0.05                   0.05      0.137555735194468                      4
      5184.000246226788     0.6166207147847882     0.5006578942926841                   0.05                   0.05     0.1304223590943475                      4
      5188.000246416777     0.5854333012960707     0.5282851472868912                   0.05                   0.05    0.09816580947170635                      4
      5192.000246606767     0.7529552277539098     0.6072935544617382                   0.05                   0.05     0.2084069385177619                      4
      5196.000246796757     0.7360722255419397     0.6477967929729126                   0.05                   0.05     0.1338151265282283                      4
      5200.000246986747     0.7304012570539498     0.5778579822075994                   0.05                   0.05     0.2207123340259892                      4
      5204.000247176737     0.7628888664688608     0.6099877827465794                   0.05                   0.05     0.2128295489263118                      4
      5208.000247366726     0.6091720065731205     0.5541487944243437                   0.05                   0.05     0.1041608449883079                      4
      5212.000247556716     0.6695140760408002     0.5465161440080926                   0.05                   0.05     0.1719780465473469                      4
      5216.000247746706     0.7823904148614975     0.6521976600114643                   0.05                   0.05     0.1746181531166751                      4
      5220.000247936696     0.6384685621973368     0.5490541276549282                   0.05                   0.05     0.1259521050852179                      4
      5224.000248126686     0.7241396935012165     0.6630585328257901                   0.05                   0.05     0.1147869478278627                      4
      5228.000248316675     0.6835319687774576     0.6284123397980975                   0.05                   0.05     0.1047140472683366                      4
      5232.000248506665     0.7405535174679122     0.7462445536170491                   0.05                   0.05     0.1268814520679757                      4
      5236.000248696655     0.8008888295634041     0.7420732012223563                   0.05                   0.05     0.1338365744373824                      4
      5240.000248886645     0.7462298479249011     0.7240578840751362                   0.05                   0.05     0.1174960246299023                      4
      5244.000249076635     0.6817951857482194     0.7262598083523368                   0.05                   0.05      0.126062755871608                      4
      5248.000249266624     0.5277531077393973     0.6227831985068307                   0.05                   0.05     0.1500681519545266                      4
      5252.000249456614     0.6857912827523361     0.7638900078166702                   0.05                   0.05      0.159659261911389                      4
      5256.000249646604     0.5427471327171921       0.62594911010552                   0.05                   0.05     0.1415145864335093                      4
      5260.000249836594     0.6148405597577753     0.6388421516090381                   0.05                   0.05      0.101110558672286                      4
      5264.000250026584     0.6365149428098064     0.7054241677354164                   0.05                   0.05     0.1220572455518189                      4
      5268.000250216573       0.65745118507801     0.6998298042166963                   0.05                   0.05     0.1088048501128058                      4
      5272.000250406563     0.6313607058226095     0.7178194480253903                   0.05                   0.05     0.1332072181243139                      4
      5276.000250596553      0.699073596791282     0.7917675464734519                   0.05                   0.05     0.1795177760499102                      4
      5280.000250786543     0.7855501435806655     0.7863398238068411                   0.05                   0.05     0.1327797877834814                      4
      5284.000250976533     0.8260004335173269     0.7686279185529188                   0.05                   0.05     0.1408786481774384                      4
      5288.000251166523     0.8197933912835149     0.7489819550876979                   0.05                   0.05     0.1383996285555152                      4
      5292.000251356512     0.9473342741904461     0.8372200855859447                   0.05                   0.05     0.2552874205184852                      4
      5296.000251546502     0.8797709120501975     0.7524051426950003                   0.05                   0.05     0.2030080606853374                      4
      5300.000251736492      0.929174842196959     0.8672840889351617                   0.05                   0.05     0.2408849056509346                      4
      5304.000251926482     0.9547379973596689     0.8453897785524851                   0.05                   0.05     0.2600373123755237                      4
      5308.000252116472     0.9445810209699929     0.8194570070179343                   0.05                   0.05      0.234378653579648                      4
      5312.000252306461     0.9317338434950095     0.9120844344228309                   0.05                   0.05     0.3119796793141564                      4
      5316.000252496451      1.007869792889319     0.9387639652834477                   0.05                   0.05     0.5137641773813089                      4
      5320.000252686441      1.006319315501284     0.9345374041952081                   0.05                   0.05     0.4783617659551764                      4
      5324.000252876431     0.9207703153217254     0.9111498667294637                   0.05                   0.05     0.2823629686456325                      4
      5328.000253066421     0.9228044994170927     0.8714746106327211                   0.05                   0.05     0.2137185830738834                      4
       5332.00025325641     0.8290702163264041     0.7715898949359472                   0.05                   0.05     0.1367901707501814                      4
        5336.0002534464     0.9492022309511534     0.9066591939330741                   0.05                   0.05      0.289337582042155                      4
       5340.00025363639     0.9881364540909682     0.8377383179145435                   0.05                   0.05     0.3283275446301543                      4
       5344.00025382638      1.051772915502303      0.899373144725547                   0.05                   0.05     0.5587543233527479                      4
       5348.00025401637     0.7491410327188172     0.7289646827325094                   0.05                   0.05     0.1130348241822196                      4
      5352.000254206359      0.889497347068323     0.7779254015405016                   0.05                   0.05       0.18409787182089                      4
      5356.000254396349     0.8230296473060658     0.7470103687773386                   0.05                   0.05     0.1348141617206907                      4
      5360.000254586339      0.616561132309458     0.6945877118654437                   0.05                   0.05      0.124295842716045                      4
      5364.000254776329     0.8023914527136162     0.7158278778227171                   0.05                   0.05      0.132502551280849                      4
      5368.000254966319      0.848072613965951     0.6386620984161693                   0.05                   0.05      0.352480665852704                      4
      5372.000255156308     0.8284477706321806     0.7742981268072756                   0.05                   0.05     0.1306159419547104                      4
      5376.000255346298     0.7400636617334897      0.621676673044031                   0.05                   0.05     0.1491013173180115                      4
      5380.000255536288     0.8633461692817056     0.7015654283170892                   0.05                   0.05     0.2364870740940614                      4
      5384.000255726278      0.886437547179304     0.8243229024268766                   0.05                   0.05     0.1653982772325922                      4
      5388.000255916268     0.7564483403715324     0.8879891008239521                   0.05                   0.05     0.2681746176963018                      4
      5392.000256106257      0.769128229950275     0.8551064741863162                   0.05                   0.05     0.1910603207120482                      4
      5396.000256296247     0.8296488755643527      0.893936336411674                   0.05                   0.05     0.2062161327679672                      4
      5400.000256486237      0.661985842328452     0.7550706221623448                   0.05                   0.05     0.1542640257241152                      4
      5404.000256676227     0.6933707043480929     0.6883850322759151                   0.05                   0.05    0.09903765124557935                      4
      5408.000256866217     0.5519946137951262     0.6398447059904118                   0.05                   0.05     0.1474109558315923                      4
      5412.000257056206     0.7659573497038282     0.7776640210337531                   0.05                   0.05     0.1209887070823625                      4
      5416.000257246196     0.8995955237772281      0.788451645235032                   0.05                   0.05     0.1789728633934366                      4
      5420.000257436186     0.7350117574886711      0.534451480943415                   0.05                   0.05      0.342380994141827                      4
      5424.000257626176     0.8550000558765852     0.6435417062277744                   0.05                   0.05     0.3429728384453102                      4
      5428.000257816166     0.6968286460935896     0.5485351864027096                   0.05                   0.05     0.2052321513534212                      4
      5432.000258006155     0.7394828598238519     0.6442634547742866                   0.05                   0.05     0.1240565215610685                      4
      5436.000258196145     0.7882907996929752     0.6597801634217654                   0.05                   0.05      0.156493947016214                      4
      5440.000258386135     0.8520938306677481     0.6839169926665454                   0.05                   0.05     0.2296054943931692                      4
      5444.000258576125     0.7874786808193991     0.6640076290210327                   0.05                   0.05     0.1471009959678168                      4
      5448.000258766115     0.8680792170186796     0.7441404742696186                   0.05                   0.05     0.1717141772905822                      4
      5452.000258956105     0.7679606968692829       0.62064298283146                   0.05                   0.05      0.178918889647698                      4
      5456.000259146094     0.7928881243113524     0.6642411035788925                   0.05                   0.05     0.1488658186083546                      4
      5460.000259336084     0.6634545429096663     0.6039630106159548                   0.05                   0.05     0.1019195588810857                      4
      5464.000259526074     0.5522515718379651     0.5976110711698571                   0.05                   0.05     0.1049390202879987                      4
      5468.000259716064     0.6210319498870774     0.6332777394343019                   0.05                   0.05    0.09293611409878751                      4
      5472.000259906054     0.5989061063783749     0.8040499130095307                   0.05                   0.05     0.3464466725525402                      4
      5476.000260096043     0.5457345313862905     0.7002686404186605                   0.05                   0.05     0.2333772710000915                      4
      5480.000260286033     0.4764378572794554      0.663385731495962                   0.05                   0.05     0.2729328676790416                      4
      5484.000260476023     0.5252183833560197     0.7000043180730218                   0.05                   0.05     0.2675982142713632                      4
      5488.000260666013     0.4739186813878579     0.6656802484633093                   0.05                   0.05      0.271356435686836                      4
      5492.000260856003     0.4408374065747647     0.5831986442058461                   0.05                   0.05     0.1261732885335549                      4
      5496.000261045992     0.2797418722179328     0.4656071400654467                   0.05                   0.05     0.0838727563391259                      4
      5500.000261235982     0.3227594959397502     0.4827133873807242                   0.05                   0.05    0.08024744034490783                      4
      5504.000261425972     0.2724837536756435      0.467349532430345                   0.05                   0.05     0.0962961908895095                      4
      5508.000261615962     0.3140955280178655     0.4894758390655575                   0.05                   0.05    0.08798219795899564                      4
      5512.000261805952     0.2595131603932034     0.3694313054017678                   0.05                   0.05    0.07771367655535684                      4
      5516.000261995941      0.334282833275278     0.2771896060567905                   0.05                   0.05    0.06924927972424447                      4
      5520.000262185931     0.2753812802666352     0.3613963991884372                   0.05                   0.05    0.05719128197680809                      4
      5524.000262375921     0.2730267588852762     0.3452027740838249                   0.05                   0.05    0.06554396175489306                      4
      5528.000262565911     0.2852942857015404     0.3207089935547618                   0.05                   0.05    0.06385997609816621                      4
      5532.000262755901     0.2686909513752144     0.4211095059146339                   0.05                   0.05    0.06131217366506984                      4
       5536.00026294589     0.2788638996820543     0.4409442705732952                   0.05                   0.05    0.05947916536202981                      4
       5540.00026313588     0.2975815101418788     0.3388007560858418                   0.05                   0.05    0.04883089515294207                      4
       5544.00026332587     0.2693875608503787     0.4369253046978213                   0.05                   0.05    0.06748331378263886                      4
       5548.00026351586     0.2953782980123383     0.4347961474927832                   0.05                   0.05    0.04676110461375962                      4
       5552.00026370585     0.2847605805942956     0.4074751024075161                   0.05                   0.05    0.04390872861391232                      4
      5556.000263895839      0.311898916411512     0.5289560040347773                   0.05                   0.05      0.168967253955507                      4
      5560.000264085829     0.2981086967089208     0.3894445076303487                   0.05                   0.05    0.04066985807239517                      4
      5564.000264275819     0.3165084961796771     0.2867860832402782                   0.05                   0.05    0.06620380691052254                      4
      5568.000264465809     0.2867504071906938     0.2816747293643526                   0.05                   0.05     0.1049750964736419                      4
      5572.000264655799      0.325037954032103     0.2671076646975081                   0.05                   0.05    0.08922927074875103                      4
      5576.000264845788      0.296682254548909     0.2740398541994109                   0.05                   0.05     0.1033866549650533                      4
      5580.000265035778     0.3037857506096828     0.2904665842942042                   0.05                   0.05    0.06864329433296251                      4
      5584.000265225768     0.2866905761511497     0.2986818603251634                   0.05                   0.05    0.07665475934091348                      4
      5588.000265415758     0.2988899900884581     0.3206548912140168                   0.05                   0.05    0.05134377004918812                      4
      5592.000265605748     0.2819848414495233       0.31792016946673                   0.05                   0.05    0.06548730205378793                      4
      5596.000265795738     0.2699234865580474     0.3770332460273282                   0.05                   0.05     0.0560026897923975                      4
      5600.000265985727      0.318463114710299     0.3506158340808616                   0.05                   0.05    0.04504903531068261                      4
      5604.000266175717     0.2817087292917784      0.323404474007333                   0.05                   0.05    0.06180490532637868                      4
      5608.000266365707     0.2820144063087286     0.2880337141361681                   0.05                   0.05    0.09594611873853212                      4
      5612.000266555697     0.2979665580536764     0.3191625169593886                   0.05                   0.05    0.05074328733338468                      4
      5616.000266745687     0.2759952136646282     0.2901999213816479                   0.05                   0.05     0.1022810561225189                      4
      5620.000266935676     0.2582425589690399     0.4459316116289196                   0.05                   0.05    0.09421338219231486                      4
      5624.000267125666     0.3063578014338808     0.5150480228582101                   0.05                   0.05     0.1356035166325782                      4
      5628.000267315656     0.2637329568173721     0.4332402827306973                   0.05                   0.05    0.07139856415067594                      4
      5632.000267505646     0.2850779828271717     0.4496522688234483                   0.05                   0.05     0.0573246423283608                      4
      5636.000267695636     0.2755527814946861      0.403269421506115                   0.05                   0.05    0.04743371340562662                      4
      5640.000267885625     0.2977654502818088     0.3061656517051178                   0.05                   0.05    0.05638834590978285                      4
      5644.000268075615     0.2944594546289618     0.2733708472256376                   0.05                   0.05     0.1016108769021456                      4
      5648.000268265605      0.274600717035045     0.3194884957419133                   0.05                   0.05     0.0703354410159448                      4
      5652.000268455595     0.2916633999801475     0.3936805707709033                   0.05                   0.05    0.03933533058855703                      4
      5656.000268645585     0.2771852255991091     0.3616464932077472                   0.05                   0.05     0.0500572894367433                      4
      5660.000268835574     0.2933376063391728     0.2726607281418714                   0.05                   0.05     0.1032355345512708                      4
      5664.000269025564      0.280412803913419     0.2852881203809781                   0.05                   0.05    0.09803957932502651                      4
      5668.000269215554     0.2947003371066099     0.2865817993405398                   0.05                   0.05    0.07493438407723796                      4
      5672.000269405544      0.321029063110952      0.275027782140811                   0.05                   0.05     0.0705146723168333                      4
      5676.000269595534     0.3493494990783485      0.273908362514206                   0.05                   0.05    0.06160318917638632                      4
      5680.000269785523     0.2904598360436083     0.2712433890988151                   0.05                   0.05     0.1071944534295025                      4
      5684.000269975513     0.2671550533938716      0.295731816056703                   0.05                   0.05     0.1054327707210033                      4
      5688.000270165503     0.3131769131456948      0.296371495517517                   0.05                   0.05    0.05093760606297201                      4
      5692.000270355493     0.3133170064108798     0.2703086674261332                   0.05                   0.05    0.08099606346268357                      4
      5696.000270545483     0.3389253564399833     0.3304688880480072                   0.05                   0.05    0.04511253130998378                      4
      5700.000270735472     0.2949743583583151     0.2777361092114016                   0.05                   0.05    0.08433165477514515                      4
      5704.000270925462      0.325598967619234     0.2799922838143758                   0.05                   0.05    0.05898146506511218                      4
      5708.000271115452      0.302750314807101     0.2909969632457492                   0.05                   0.05    0.05880081597862555                      4
      5712.000271305442     0.2709344031287654     0.2732871944685637                   0.05                   0.05     0.1376994356723115                      4
      5716.000271495432     0.3118365509384172     0.2918538127264654                   0.05                   0.05    0.05231957887133896                      4
      5720.000271685421     0.2954081088754572     0.3005052353751845                   0.05                   0.05    0.05504905640053393                      4
      5724.000271875411     0.3502763372327782     0.2832424299338457                   0.05                   0.05    0.05003731468274737                      4
      5728.000272065401     0.3172637305847055     0.3131289819933283                   0.05                   0.05    0.04129155940754907                      4
      5732.000272255391      0.319023252678022     0.2796650551334298                   0.05                   0.05    0.05975789642322966                      4
      5736.000272445381     0.2956677253869791     0.2811069966401779                   0.05                   0.05    0.07396575112853516                      4
       5740.00027263537     0.2740822601498146     0.4009923006917099                   0.05                   0.05    0.04740030633137802                      4
       5744.00027282536     0.2778010853455786      0.343382917303503                   0.05                   0.05    0.05107604587384661                      4
       5748.00027301535     0.2766009104198148     0.2801597881298944                   0.05                   0.05     0.1035479991785487                      4
       5752.00027320534     0.2823710935023097      0.398437044035453                   0.05                   0.05     0.0414212638686689                      4
       5756.00027339533     0.2714015019936168     0.3092193539520264                   0.05                   0.05    0.07419387269996572                      4
       5760.00027358532     0.2649840205469485     0.3295166365739939                   0.05                   0.05    0.07188441798948592                      4
      5764.000273775309     0.2810536669664347      0.425506460244709                   0.05                   0.05    0.04647344149290106                      4
      5768.000273965299     0.2618137921720698     0.4154968591410602                   0.05                   0.05    0.06366101223941417                      4
      5772.000274155289     0.2837893072087729     0.4346878586145598                   0.05                   0.05    0.04792773926887881                      4
      5776.000274345279     0.2999551459203677     0.4442115389913713                   0.05                   0.05    0.04666348342431501                      4
      5780.000274535269     0.3784540877468175     0.5541368129199463                   0.05                   0.05     0.1656394558672792                      4
      5784.000274725258     0.2823215856006984     0.4783012308697371                   0.05                   0.05    0.08889894644220414                      4
      5788.000274915248      0.274891379326111     0.4727794527210846                   0.05                   0.05    0.09062995209525274                      4
      5792.000275105238     0.2906208678018022     0.5101555813042438                   0.05                   0.05     0.1393654227752694                      4
      5796.000275295228      0.298068721135394     0.5175160262563222                   0.05                   0.05     0.1450391224137817                      4
      5800.000275485218     0.3795622970005619     0.5813358227584976                   0.05                   0.05     0.2126820166746882                      4
      5804.000275675207     0.3872609772816155     0.4435901346158719                   0.05                   0.05    0.07915715835164794                      4
      5808.000275865197     0.4037539746228548     0.4358647763690093                   0.05                   0.05    0.07993995762438877                      4
      5812.000276055187     0.3985381527851873     0.3536320380323807                   0.05                   0.05    0.07147322560474255                      4
      5816.000276245177     0.3064267112656056     0.3092931261620151                   0.05                   0.05    0.04275506778480129                      4
      5820.000276435167     0.3922049059221319     0.2748258021455298                   0.05                   0.05    0.05512360789248807                      4
      5824.000276625156     0.3650601403471055     0.2863928937007998                   0.05                   0.05    0.04625499281690788                      4
      5828.000276815146     0.3882173717092189     0.2943781298070339                   0.05                   0.05    0.04457166429843935                      4
      5832.000277005136     0.3384358708630251     0.3064164288483202                   0.05                   0.05    0.04013864168404607                      4
      5836.000277195126     0.3569246528802243      0.410841568411677                   0.05                   0.05     0.0653609148910646                      4
      5840.000277385116     0.3911781483952891     0.2883545124150456                   0.05                   0.05    0.04596718738554106                      4
      5844.000277575105     0.4130331513188574     0.3956687150924085                   0.05                   0.05    0.08522287687749193                      4
      5848.000277765095     0.3702958854367454     0.3300810610864741                   0.05                   0.05    0.04990080616548447                      4
      5852.000277955085     0.2747561730140783     0.2973853235243336                   0.05                   0.05    0.07808530657813315                      4
      5856.000278145075     0.3004394514077572     0.2969112494712954                   0.05                   0.05    0.05052591035069053                      4
      5860.000278335065     0.2835923912565667     0.3191197631708599                   0.05                   0.05    0.05080040478247183                      4
      5864.000278525054     0.3284370719258686     0.3709901062192341                   0.05                   0.05    0.04448253912853315                      4
      5868.000278715044     0.2615756438841403     0.3632609688412637                   0.05                   0.05    0.06352764170478621                      4
      5872.000278905034     0.2791027380535706     0.4451047007360127                   0.05                   0.05    0.05493106485756669                      4
      5876.000279095024     0.2925667390763531     0.4635656597011932                   0.05                   0.05    0.05918488150503687                      4
      5880.000279285014     0.2832685924819616     0.4946609924523449                   0.05                   0.05     0.1112097287708278                      4
      5884.000279475003     0.2950843054571754      0.437011239494409                   0.05                   0.05    0.04204909775143038                      4
      5888.000279664993     0.2851449966644088     0.4579130846436019                   0.05                   0.05    0.05810614479128803                      4
      5892.000279854983     0.2893903364164889     0.4913575078589139                   0.05                   0.05    0.09463278184024151                      4
      5896.000280044973     0.2748403584574237     0.4294846725057372                   0.05                   0.05    0.04917826040925248                      4
      5900.000280234963     0.2864849435152054     0.4645859905919156                   0.05                   0.05    0.06181315026358986                      4
      5904.000280424953     0.2712684604802179     0.4467343252819174                   0.05                   0.05    0.06187340358684738                      4
      5908.000280614942     0.2929248770822006     0.4976149287396604                   0.05                   0.05    0.09984764150098646                      4
      5912.000280804932     0.2835530419421936     0.3963289123685484                   0.05                   0.05    0.03790695321435086                      4
      5916.000280994922     0.2696675217644489     0.4434979932714448                   0.05                   0.05    0.06081423585581966                      4
      5920.000281184912     0.3201316945672323     0.5351777911012779                   0.05                   0.05     0.1597934426379031                      4
      5924.000281374902     0.2832844362847419     0.4634281585673121                   0.05                   0.05    0.06145436861839636                      4
      5928.000281564891     0.3124025960103617      0.495816969481173                   0.05                   0.05    0.08166703890078603                      4
      5932.000281754881     0.2596184958684077     0.4532674610103979                   0.05                   0.05    0.08542636832718692                      4
      5936.000281944871     0.3238485850282863      0.271472149798473                   0.05                   0.05    0.06500446121743103                      4
      5940.000282134861      0.277878284006143     0.3010322121336217                   0.05                   0.05    0.06766512109123815                      4
      5944.000282324851       0.48499010240199     0.4089604183054292                   0.05                   0.05      0.100282206529683                      4
       5948.00028251484     0.4249211810837654     0.3994431080891342                   0.05                   0.05    0.08501064837542945                      4
       5952.00028270483     0.4598082663324017     0.4262862471887399                   0.05                   0.05    0.08197531781618736                      4
       5956.00028289482      0.504526902462514     0.4574469167947268                   0.05                   0.05    0.08030917528217608                      4
       5960.00028308481     0.4389963266021285       0.42588035317832                   0.05                   0.05    0.07835555854171505                      4
        5964.0002832748     0.5556911877752559     0.6416312720842512                   0.05                   0.05     0.1365825493768379                      4
      5968.000283464789     0.5706912474036955     0.6551266952386324                   0.05                   0.05     0.1328848411456277                      4
      5972.000283654779     0.5807710757909659     0.6517695525704108                   0.05                   0.05     0.1192482620799943                      4
      5976.000283844769     0.6035482939676122     0.6590228315595652                   0.05                   0.05     0.1052466041315455                      4
      5980.000284034759     0.5882478949442055      0.629732106056611                   0.05                   0.05    0.09922430118390416                      4
      5984.000284224749     0.5394722890475566     0.6438146287760949                   0.05                   0.05     0.1483016340487593                      4
      5988.000284414738     0.6396760976896378     0.6955449529796265                   0.05                   0.05     0.1029098313364669                      4
      5992.000284604728     0.6774092595037959     0.6837819110926324                   0.05                   0.05    0.09242943228131667                      4
      5996.000284794718      0.751896216437433      0.796560926709395                   0.05                   0.05     0.1350145247815075                      4
      6000.000284984708     0.6510194058149292     0.7711950173295784                   0.05                   0.05     0.1789806101065413                      4
      6004.000285174698      0.680079649309396     0.7321984307458702                   0.05                   0.05     0.1157465747946689                      4
      6008.000285364687     0.6710600671439743     0.6642164887000935                   0.05                   0.05     0.0870026037777766                      4
      6012.000285554677     0.6592250834768681      0.692615139790783                   0.05                   0.05    0.09312405152144089                      4
      6016.000285744667     0.6430273019653278     0.7085369263688615                   0.05                   0.05     0.1051027535764314                      4
      6020.000285934657     0.7199813718334502     0.7737495561403154                   0.05                   0.05     0.1324531990134765                      4
      6024.000286124647     0.6583058018955796     0.6756395583249257                   0.05                   0.05    0.08615919022259771                      4
      6028.000286314636     0.5921936304791989     0.5904808376767123                   0.05                   0.05     0.0879750241720115                      4
      6032.000286504626     0.6147409065576332     0.5360192594694153                   0.05                   0.05     0.1064537507311622                      4
      6036.000286694616     0.5741474914681908     0.5262397548845398                   0.05                   0.05    0.08941966912890138                      4
      6040.000286884606     0.5792689068656817     0.6183274736465136                   0.05                   0.05    0.09502384629777706                      4
      6044.000287074596     0.5948178521036993     0.5682749765067827                   0.05                   0.05    0.08755902341345437                      4
      6048.000287264585     0.6017456694816679     0.5425593918489178                   0.05                   0.05    0.09419884128466777                      4
      6052.000287454575     0.5549499035698522     0.5076833688530475                   0.05                   0.05    0.08463688157822763                      4
      6056.000287644565      0.463759846490375      0.475319671173743                   0.05                   0.05    0.06514814366460621                      4
      6060.000287834555     0.5467645082602431     0.6393193656585225                   0.05                   0.05     0.1315186841185269                      4
      6064.000288024545     0.4825979139581049     0.6431994979348038                   0.05                   0.05     0.1936758291175852                      4
      6068.000288214535     0.5371219083980898     0.7143059328445119                   0.05                   0.05     0.2468557086800268                      4
      6072.000288404524     0.5280931813937401     0.7028482994501996                   0.05                   0.05     0.2393840308698492                      4
      6076.000288594514     0.5308072765044377     0.7045760941894996                   0.05                   0.05     0.2312948966055593                      4
      6080.000288784504     0.4748489539799485     0.6587911086925365                   0.05                   0.05     0.2287486727119887                      4
      6084.000288974494     0.5175587257831544     0.6574135663871561                   0.05                   0.05     0.1742083814632037                      4
      6088.000289164484     0.5397173761218651     0.6290559794083469                   0.05                   0.05     0.1186659042309955                      4
      6092.000289354473     0.5034389774821464     0.6065267833903306                   0.05                   0.05     0.1141314852812895                      4
      6096.000289544463     0.5609907274753868     0.6478007587880441                   0.05                   0.05     0.1163312189079233                      4
      6100.000289734453     0.6032991109058395     0.7520332815069285                   0.05                   0.05     0.1876328549870367                      4
      6104.000289924443     0.6402926166763647     0.7801185302001666                   0.05                   0.05     0.1957168537914632                      4
      6108.000290114433     0.6902038427407944     0.8003129215676993                   0.05                   0.05     0.1812931850386194                      4
      6112.000290304422     0.7074855251925906     0.8052667234035237                   0.05                   0.05     0.1690406795519354                      4
      6116.000290494412     0.6198643102977286      0.648739710324531                   0.05                   0.05    0.08475917294814442                      4
      6120.000290684402     0.4551669048644452     0.5602919294257585                   0.05                   0.05    0.09149880058012172                      4
      6124.000290874392     0.4473288116640144     0.4480322739349073                   0.05                   0.05     0.0706374678466455                      4
      6128.000291064382     0.4342949253760646     0.4134062551393613                   0.05                   0.05    0.08054478248797442                      4
      6132.000291254371     0.4202238826296845      0.451437350820574                   0.05                   0.05    0.07205893994510483                      4
      6136.000291444361     0.5060301484059389     0.4039467089302352                   0.05                   0.05     0.1098627945298017                      4
      6140.000291634351     0.4461966139086814     0.3688152092365815                   0.05                   0.05    0.08452341989886937                      4
      6144.000291824341     0.4445053141908754     0.3943566454132973                   0.05                   0.05    0.08485437102281568                      4
      6148.000292014331     0.4675817544130227     0.4263991806063398                   0.05                   0.05    0.07900498723468202                      4
       6152.00029220432     0.4908944657112813     0.4874292589854315                   0.05                   0.05    0.06490361751914545                      4
       6156.00029239431       0.51435326931855     0.4945316009710337                   0.05                   0.05    0.07074351918993428                      4
        6160.0002925843     0.4961226291281197     0.4826579532418676                   0.05                   0.05    0.06586799995859235                      4
       6164.00029277429     0.5223978012714724     0.5395447929419458                   0.05                   0.05    0.07532815642001335                      4
       6168.00029296428     0.4963977808565133      0.448333880791526                   0.05                   0.05    0.07644712238366032                      4
      6172.000293154269     0.5067072955081379     0.6013926563885564                   0.05                   0.05     0.1054395035115424                      4
      6176.000293344259     0.4981298951440599     0.5743515177929657                   0.05                   0.05    0.08601830187934478                      4
      6180.000293534249     0.5171801349771635     0.6015955974828923                   0.05                   0.05     0.1007579899586574                      4
      6184.000293724239     0.4968653979838411     0.5220565922413053                   0.05                   0.05      0.065984563006385                      4
      6188.000293914229     0.4872686342145342     0.5258265379173629                   0.05                   0.05    0.06568815130007995                      4
      6192.000294104218     0.4936707237132786     0.5191261087218804                   0.05                   0.05    0.06423383719373177                      4
      6196.000294294208      0.488242765286571     0.5677545211352847                   0.05                   0.05    0.08106600028843941                      4
      6200.000294484198     0.5589050544111039      0.659644732665304                   0.05                   0.05     0.1246713408737604                      4
      6204.000294674188     0.5074109361173471     0.5591865912068322                   0.05                   0.05    0.07540844290446444                      4
      6208.000294864178     0.5460923335571103     0.6069381009425919                   0.05                   0.05    0.09230548768517258                      4
      6212.000295054168     0.3725285895418209     0.4308439174261613                   0.05                   0.05    0.06969792839837731                      4
      6216.000295244157     0.4003252674952991     0.4001191410805874                   0.05                   0.05    0.07773763555077498                      4
      6220.000295434147     0.4191153362358593     0.3930009749822517                   0.05                   0.05    0.07908990153466046                      4
      6224.000295624137     0.4299271629845736     0.4740032612223958                   0.05                   0.05    0.06679948299534715                      4
      6228.000295814127     0.5281122325518816      0.630099078237781                   0.05                   0.05      0.118138019122522                      4
      6232.000296004117     0.5686533237238474     0.5665178668377847                   0.05                   0.05    0.07922616535115906                      4
      6236.000296194106     0.5273623629627487     0.6173277031851742                   0.05                   0.05     0.1047227735791599                      4
      6240.000296384096      0.539672192625775     0.6373314603340744                   0.05                   0.05     0.1146453416956819                      4
      6244.000296574086      0.386793425923018     0.4927322340762151                   0.05                   0.05    0.08531889741220058                      4
      6248.000296764076     0.5123293094549448      0.600746865325382                   0.05                   0.05    0.09476733480743162                      4
      6252.000296954066     0.5052523583019102     0.6101929802206927                   0.05                   0.05     0.1045877508108767                      4
      6256.000297144055     0.7925643481520663     0.9330285032598407                   0.05                   0.05     0.2837918882117698                      4
      6260.000297334045     0.7385526289484504     0.8919435093267856                   0.05                   0.05      0.286175987789869                      4
      6264.000297524035     0.7809987043406723     0.8978855187811773                   0.05                   0.05     0.2297669038832464                      4
      6268.000297714025     0.8524694958597903     0.9545297906656642                   0.05                   0.05      0.304511839482438                      4
      6272.000297904015     0.8260769815172609     0.9148311468663095                   0.05                   0.05     0.2186441041118028                      4
      6276.000298094004     0.7784909870944676     0.8600562302074053                   0.05                   0.05     0.1729736071234977                      4
      6280.000298283994      0.670206009876948     0.6026379500358038                   0.05                   0.05    0.09963683264340219                      4
      6284.000298473984     0.6427602943056877     0.5129972732673033                   0.05                   0.05      0.149031061961904                      4
      6288.000298663974     0.7510817718041026     0.6551643184670267                   0.05                   0.05     0.1163797772890375                      4
      6292.000298853964     0.5272527214552427     0.4627395900605308                   0.05                   0.05    0.08203081877381893                      4
      6296.000299043953     0.6521086465355135     0.6020262360931214                   0.05                   0.05    0.08996638412563682                      4
      6300.000299233943     0.6356704680749651     0.5943291111202144                   0.05                   0.05    0.08593221810897017                      4
      6304.000299423933     0.6238994259512736     0.5082702518949599                   0.05                   0.05      0.121594531237901                      4
      6308.000299613923     0.6683180039162645     0.5335186134993971                   0.05                   0.05     0.1669383127609923                      4
      6312.000299803913     0.7156097829454272     0.6521450737881498                   0.05                   0.05    0.09662885504227144                      4
      6316.000299993902     0.5426910090236255     0.6193961274450086                   0.05                   0.05    0.09519980797829816                      4
      6320.000300183892     0.7157661839539875     0.7888329153604755                   0.05                   0.05     0.1402449902223772                      4
      6324.000300373882     0.6685282974749324      0.748574455349841                   0.05                   0.05     0.1236976883562023                      4
      6328.000300563872     0.5885415166255147     0.6192983499158532                   0.05                   0.05    0.07963662774226581                      4
      6332.000300753862     0.6517412095998946      0.751595135119387                   0.05                   0.05     0.1330705497664736                      4
      6336.000300943851     0.6634435503749526     0.7394079199538363                   0.05                   0.05     0.1137427007926893                      4
      6340.000301133841     0.7578785902888591     0.7207691056861423                   0.05                   0.05     0.1004519890312174                      4
      6344.000301323831     0.7132634436313833     0.6631154842250543                   0.05                   0.05    0.09147253075177447                      4
      6348.000301513821     0.7802968777248301     0.6708009944116745                   0.05                   0.05     0.1247297623906394                      4
      6352.000301703811     0.7249186822612341     0.5758560559841011                   0.05                   0.05      0.182654687692123                      4
        6356.0003018938     0.5424102338767862     0.5607122238889244                   0.05                   0.05    0.07392187863509436                      4
       6360.00030208379      0.709081913348651     0.6561286692528293                   0.05                   0.05    0.08958955461612605                      4
       6364.00030227378     0.7783112108454459     0.6706090926752566                   0.05                   0.05     0.1210056530065896                      4
       6368.00030246377     0.7453467315674168     0.6352737773720665                   0.05                   0.05     0.1193437956586187                      4
       6372.00030265376     0.7843067215152801     0.6750078122999189                   0.05                   0.05     0.1209300188206316                      4
       6376.00030284375     0.6901604952470529     0.7775131861641487                   0.05                   0.05     0.1392962062575345                      4
      6380.000303033739      0.650986690497565     0.7702310274302374                   0.05                   0.05     0.1537999176101841                      4
      6384.000303223729     0.6311951265979234     0.7913718008367537                   0.05                   0.05     0.2138611080737011                      4
      6388.000303413719     0.7826117553707662     0.9454042163776356                   0.05                   0.05     0.2927210441744847                      4
      6392.000303603709     0.7647358370111105     0.9268607069047344                   0.05                   0.05     0.2841560141993262                      4
      6396.000303793699     0.7859315061160386     0.9407677954756165                   0.05                   0.05     0.2648148171773882                      4
      6400.000303983688     0.9037176468231702     0.9454758092605247                   0.05                   0.05     0.3309443972709448                      4
      6404.000304173678      1.001362841592633       1.04102405296612                   0.05                   0.05     0.6140911818414628                      4
      6408.000304363668     0.8921909816260857      1.001189351535105                   0.05                   0.05     0.4327281183133716                      4
      6412.000304553658     0.8010129387016865     0.9250862705036058                   0.05                   0.05     0.2199603670920666                      4
      6416.000304743648     0.8692449908809694      0.975320347586042                   0.05                   0.05     0.3290955462702424                      4
      6420.000304933637      0.859406669006906     0.8835407687176217                   0.05                   0.05     0.1732960357979891                      4
      6424.000305123627     0.8167564361190831     0.8820198017120576                   0.05                   0.05     0.1647182008451842                      4
      6428.000305313617     0.7521582915714938     0.8458028651955251                   0.05                   0.05     0.1666968766585009                      4
      6432.000305503607     0.7531749968952662     0.8962781548817418                   0.05                   0.05     0.2318839689668154                      4
      6436.000305693597     0.8180564310000028     0.9779377585325854                   0.05                   0.05      0.280147435427045                      4
      6440.000305883586     0.8667543978789248     0.8273965409042168                   0.05                   0.05     0.1464054489695479                      4
      6444.000306073576     0.8191217849136074     0.8733226419009793                   0.05                   0.05     0.1522498256143894                      4
      6448.000306263566     0.8553713458699573     0.9071398301258784                   0.05                   0.05      0.184323542216202                      4
      6452.000306453556     0.8965758245233889     0.8583922995706703                   0.05                   0.05     0.1645115012481282                      4
      6456.000306643546     0.7507937741040405     0.8652369686335386                   0.05                   0.05     0.1840886466305675                      4
      6460.000306833535     0.7603801861604154      0.734847324469196                   0.05                   0.05     0.0978525832199704                      4
      6464.000307023525     0.7662596262058151     0.7036608460291677                   0.05                   0.05    0.09785249396651582                      4
      6468.000307213515     0.7402623934226745     0.8234647190313759                   0.05                   0.05     0.1451310292334842                      4
      6472.000307403505     0.7126997807905769     0.8191614619484923                   0.05                   0.05     0.1631894562081645                      4
      6476.000307593495     0.6424897942667017      0.717142519036479                   0.05                   0.05      0.099113550012455                      4
      6480.000307783484     0.5815131218256557     0.6823589700616978                   0.05                   0.05     0.1173696235225093                      4
      6484.000307973474     0.7024422951370262     0.9111925819088647                   0.05                   0.05     0.3688972459327059                      4
      6488.000308163464     0.5353168762686494     0.7251956671368803                   0.05                   0.05     0.2415769890989857                      4
      6492.000308353454     0.6890147107095067     0.7561103945520258                   0.05                   0.05     0.1121877447341192                      4
      6496.000308543444     0.5940470176271041     0.7076288121482869                   0.05                   0.05     0.1242988473965733                      4
      6500.000308733433     0.5664306308217129     0.6562291995217078                   0.05                   0.05     0.1051427551472052                      4
      6504.000308923423     0.6350283241074295     0.6559485510296559                   0.05                   0.05    0.07644645424009153                      4
      6508.000309113413     0.3820841365028055     0.4415699069862348                   0.05                   0.05    0.07077469638727125                      4
      6512.000309303403     0.5058583081330985     0.5084419079831723                   0.05                   0.05    0.06299051796463834                      4
      6516.000309493393     0.5686730250934342     0.6018959699871026                   0.05                   0.05    0.07684839189013554                      4
      6520.000309683383     0.5180658410313804     0.5583150499327779                   0.05                   0.05    0.07089490274909231                      4
      6524.000309873372     0.4598559994926828     0.5523028748969065                   0.05                   0.05    0.07763551325330312                      4
      6528.000310063362     0.3469882109669612     0.4819751207210368                   0.05                   0.05     0.0713703919737215                      4
      6532.000310253352     0.4394377417825224      0.382887146341099                   0.05                   0.05      0.081461856858511                      4
      6536.000310443342     0.4252342355146853     0.4509986432834581                   0.05                   0.05    0.06664748606729076                      4
      6540.000310633332     0.4400300479170783     0.4369690993754346                   0.05                   0.05    0.06745174118519855                      4
      6544.000310823321     0.4408891740465993     0.3902609179667164                   0.05                   0.05    0.08011100174314159                      4
      6548.000311013311     0.5566887667248874     0.4659089231471645                   0.05                   0.05    0.09308992182950337                      4
      6552.000311203301     0.6193789765754821     0.5166079847448495                   0.05                   0.05     0.1082463206034127                      4
      6556.000311393291     0.5371388618642425     0.4465015830742901                   0.05                   0.05    0.09391763736357561                      4
      6560.000311583281     0.5824513760171589     0.4736626006094791                   0.05                   0.05     0.1000137728147038                      4
       6564.00031177327     0.5616095518677662     0.3827251269264153                   0.05                   0.05      0.164572934135139                      4
       6568.00031196326     0.4469494805705241     0.3884136049019131                   0.05                   0.05    0.08098410724672638                      4
       6572.00031215325     0.5528819602820003     0.4040292911008273                   0.05                   0.05     0.1330565277595553                      4
       6576.00031234324     0.5478387227229595        0.4228268524691                   0.05                   0.05      0.112930925506498                      4
       6580.00031253323     0.5280722076356583     0.4309940662201568                   0.05                   0.05     0.0952254601490799                      4
      6584.000312723219     0.5104447889029713     0.4413073472058598                   0.05                   0.05     0.0796529908666741                      4
      6588.000312913209     0.5379821818063509     0.4891599382822065                   0.05                   0.05    0.07227173196755408                      4
      6592.000313103199     0.5279753309204372     0.3732441329598892                   0.05                   0.05     0.1300042492329788                      4
      6596.000313293189     0.5215554095943952     0.4736501774302379                   0.05                   0.05    0.06922715305729679                      4
      6600.000313483179     0.4728244191897318     0.5921550947787744                   0.05                   0.05    0.09690041807819705                      4
      6604.000313673168     0.3822376948670748     0.3212177434862279                   0.05                   0.05    0.04640881048176415                      4
      6608.000313863158      0.408708124709682     0.3969197564933728                   0.05                   0.05    0.07446713348595907                      4
      6612.000314053148      0.410893166142941     0.3180900565119112                   0.05                   0.05    0.04824842760180414                      4
      6616.000314243138     0.3887613790457481     0.2862650583589303                   0.05                   0.05    0.04528257906442328                      4
      6620.000314433128     0.3496616240605794     0.3288308805812547                   0.05                   0.05      0.042444148190989                      4
      6624.000314623117     0.4124383865381244     0.3090639305608744                   0.05                   0.05    0.04557664176288127                      4
      6628.000314813107     0.3036137679655764     0.2851487305130453                   0.05                   0.05    0.05719521809358487                      4
      6632.000315003097      0.427889244406962      0.450615434625058                   0.05                   0.05    0.06412328808263149                      4
      6636.000315193087     0.4493665598658947     0.4444878712198111                   0.05                   0.05    0.06263141512616706                      4
      6640.000315383077     0.4183170872996844     0.3677420250772626                   0.05                   0.05    0.07176433718735753                      4
      6644.000315573066     0.4280301888686827     0.4787762683978031                   0.05                   0.05    0.06409950341254411                      4
      6648.000315763056     0.3994732571364688     0.3951673563278919                   0.05                   0.05    0.07240568467420641                      4
      6652.000315953046     0.4425955801077223     0.4490627612724022                   0.05                   0.05    0.06097459481645687                      4
      6656.000316143036     0.4210419174800925     0.4038688208202355                   0.05                   0.05    0.07118426981614945                      4
      6660.000316333026     0.4068221171893212     0.4280885721482484                   0.05                   0.05    0.06716458288322093                      4
      6664.000316523015     0.4056353338033427      0.438221347217333                   0.05                   0.05    0.06594755610320399                      4
      6668.000316713005     0.4406597712498152      0.430498548385403                   0.05                   0.05    0.06388128859960744                      4
      6672.000316902995     0.4409778579750884     0.4455504558278482                   0.05                   0.05    0.06009111918859547                      4
      6676.000317092985      0.360240800227929     0.3829572504678225                   0.05                   0.05    0.06018407679070759                      4
      6680.000317282975     0.3902566039396919     0.3722673888795112                   0.05                   0.05    0.06770010735288409                      4
      6684.000317472965     0.3880111409431463     0.4115471375812766                   0.05                   0.05    0.06707765726209869                      4
      6688.000317662954       0.30104318058072     0.4004855691001052                   0.05                   0.05    0.03370522500619326                      4
      6692.000317852944     0.2704690055887214     0.2815855919151102                   0.05                   0.05     0.1075148277579547                      4
      6696.000318042934     0.3914979006725234      0.380492867615381                   0.05                   0.05    0.06821381806573082                      4
      6700.000318232924     0.4334131409680722     0.4135255966871892                   0.05                   0.05    0.06658465404412875                      4
      6704.000318422914     0.3793825491139123     0.4112796572276163                   0.05                   0.05    0.06469162570585117                      4
      6708.000318612903     0.4496986274773087     0.4146470105040027                   0.05                   0.05    0.06774303052687142                      4
      6712.000318802893     0.4642461691430425     0.3734133661896402                   0.05                   0.05    0.08147269167044939                      4
      6716.000318992883     0.5406855637511254     0.3923471153120767                   0.05                   0.05     0.1255010594122255                      4
      6720.000319182873     0.5795920699361148     0.4131704258955523                   0.05                   0.05     0.1406983453764016                      4
      6724.000319372863     0.5434249918657313     0.4182582532014826                   0.05                   0.05      0.105972636700165                      4
      6728.000319562852     0.4433027169720438     0.2952509637254088                   0.05                   0.05    0.05450888433203192                      4
      6732.000319752842     0.3799459819761087     0.2984144537336133                   0.05                   0.05     0.0406033869694012                      4
      6736.000319942832     0.3853412230446484     0.3668697174855057                   0.05                   0.05    0.06340996505133932                      4
      6740.000320132822     0.4413940017747061      0.447107435688225                   0.05                   0.05    0.05792425425049674                      4
      6744.000320322812     0.4024802137656193     0.4198400468559333                   0.05                   0.05    0.06403430409200228                      4
      6748.000320512801     0.4748875922234017     0.3674203594177194                   0.05                   0.05    0.08501889102117174                      4
      6752.000320702791     0.3161762779709019     0.2859999577101577                   0.05                   0.05    0.04919422516876432                      4
      6756.000320892781      0.423783979693891     0.3692421694119755                   0.05                   0.05    0.06689960804916678                      4
      6760.000321082771     0.5320270107625976     0.4686670500118493                   0.05                   0.05    0.07267327441025115                      4
      6764.000321272761     0.5358211777706783     0.4491909530057384                   0.05                   0.05    0.08172223544715575                      4
       6768.00032146275     0.4694589158170465     0.4464828068118583                   0.05                   0.05    0.05850132613552429                      4
       6772.00032165274     0.5369528993011502     0.4116323581406985                   0.05                   0.05     0.1038290576707594                      4
       6776.00032184273     0.5422971904321755     0.4400719186780848                   0.05                   0.05    0.08806379584721959                      4
       6780.00032203272     0.4166360466933554     0.3581301219400698                   0.05                   0.05    0.06266258746195791                      4
       6784.00032222271     0.4683578899427754     0.4296989226531193                   0.05                   0.05    0.06296682963975921                      4
      6788.000322412699     0.4834223682118354     0.4635547358420935                   0.05                   0.05    0.05567225338037177                      4
      6792.000322602689     0.4741861464319327      0.484523748590024                   0.05                   0.05    0.05271274639711881                      4
      6796.000322792679     0.5001123778812951     0.5934137167238611                   0.05                   0.05     0.0869199731761532                      4
      6800.000322982669     0.3081470251303936     0.3431493612112734                   0.05                   0.05    0.03541032160064484                      4
      6804.000323172659     0.3193604283327789     0.2839247570901611                   0.05                   0.05     0.0495745259166767                      4
      6808.000323362648     0.4029436110983031     0.3951135600315323                   0.05                   0.05    0.06517447762994591                      4
      6812.000323552638     0.5019120943612119     0.3953175225565495                   0.05                   0.05    0.09099071863528879                      4
      6816.000323742628     0.4993040538434832     0.3903602053386708                   0.05                   0.05    0.09095437720821148                      4
      6820.000323932618     0.5153173185012879     0.3914290107086146                   0.05                   0.05    0.09910626216280241                      4
      6824.000324122608     0.5483264527776609     0.3339220191713023                   0.05                   0.05     0.1861556877773626                      4
      6828.000324312598     0.5472640754958842     0.3342801130597438                   0.05                   0.05     0.1796925704250526                      4
      6832.000324502587     0.4972264236288027     0.2823633798645822                   0.05                   0.05     0.1293478341778652                      4
      6836.000324692577      0.497381920388869     0.2883980458725894                   0.05                   0.05     0.1184610091487081                      4
      6840.000324882567     0.4953557235866236     0.2859096722760954                   0.05                   0.05     0.1165529825890932                      4
      6844.000325072557     0.4709335361577058     0.2746552032375367                   0.05                   0.05     0.0924651011530338                      4
      6848.000325262547     0.4911163583879842     0.2876538008225313                   0.05                   0.05     0.1040397667900302                      4
      6852.000325452536     0.5264001048979124     0.3192494257617324                   0.05                   0.05      0.142870237466751                      4
      6856.000325642526     0.4976514195538969     0.2912834348815271                   0.05                   0.05     0.1093015596754975                      4
      6860.000325832516     0.4479583955688221     0.2819881408054932                   0.05                   0.05    0.06061828990862168                      4
      6864.000326022506     0.4631486792509625      0.285983094208506                   0.05                   0.05    0.06776229771706826                      4
      6868.000326212496      0.483784278883528     0.2886140082090594                   0.05                   0.05    0.08763040451873991                      4
      6872.000326402485     0.4825412748497503     0.3000241922465237                   0.05                   0.05    0.07703365754162456                      4
      6876.000326592475     0.3866100711831658     0.2754187474958427                   0.05                   0.05    0.04973976761289627                      4
      6880.000326782465     0.4646514085606658      0.399627815442273                   0.05                   0.05    0.06992447455473129                      4
      6884.000326972455     0.4867378532249256     0.3602037576957606                   0.05                   0.05    0.08286272923471791                      4
      6888.000327162445      0.551252465991761     0.4301156671147355                   0.05                   0.05    0.09530496485635484                      4
      6892.000327352434     0.5595748656284347     0.4837487169926663                   0.05                   0.05    0.07705520829050189                      4
      6896.000327542424     0.5934459268198717     0.5581405301030037                   0.05                   0.05    0.07746338934684799                      4
      6900.000327732414     0.5454403097509192     0.6433158683486033                   0.05                   0.05     0.1068820864753897                      4
      6904.000327922404     0.4338508945006361     0.5304073566094972                   0.05                   0.05    0.07870548818164161                      4
      6908.000328112394     0.2926192818955524     0.3194284094933988                   0.05                   0.05    0.04185725694655386                      4
      6912.000328302383     0.2762268847831557     0.3464142182298982                   0.05                   0.05     0.0468909430875828                      4
      6916.000328492373     0.2850162550354168     0.4060804768160562                   0.05                   0.05    0.03597467263442906                      4
      6920.000328682363     0.2881275025466947     0.3997777087313694                   0.05                   0.05    0.03460307888210599                      4
      6924.000328872353     0.2750122371432503     0.3467307618152878                   0.05                   0.05    0.04755056858111333                      4
      6928.000329062343     0.3142091435781482     0.4539441037844474                   0.05                   0.05    0.04434003413197702                      4
      6932.000329252332     0.2915736010476012     0.3797126822640847                   0.05                   0.05     0.0342071510145268                      4
      6936.000329442322     0.2725276250689105     0.3630609352831349                   0.05                   0.05    0.04623964772190696                      4
      6940.000329632312     0.2791107867238222     0.4040067749988396                   0.05                   0.05    0.03804542700503337                      4
      6944.000329822302     0.2777258561099875        0.4024305333874                   0.05                   0.05    0.03866187625067566                      4
      6948.000330012292      0.300761614371188       0.44090256200684                   0.05                   0.05    0.03836603321621337                      4
      6952.000330202281     0.2690306363755094     0.4323242585749287                   0.05                   0.05    0.05226418843886725                      4
      6956.000330392271     0.2884012258295207     0.3679650304369098                   0.05                   0.05    0.03539087530255851                      4
      6960.000330582261     0.3007130112715185     0.4091269086883618                   0.05                   0.05     0.0322797175618533                      4
      6964.000330772251     0.3897282593470616     0.4664688177202421                   0.05                   0.05    0.06661179687361177                      4
      6968.000330962241      0.360923612526098     0.4667393553228454                   0.05                   0.05    0.06395277924170242                      4
      6972.000331152231       0.38513078350112     0.4626469937412094                   0.05                   0.05    0.06508671161042089                      4
       6976.00033134222      0.396700027819272     0.4465864951897184                   0.05                   0.05    0.06093345997005709                      4
       6980.00033153221     0.3134577958018944     0.4262496380149342                   0.05                   0.05    0.03523801219366532                      4
        6984.0003317222     0.2907034811037557     0.4292702554898163                   0.05                   0.05    0.03595537002217852                      4
       6988.00033191219     0.2723738875843556     0.3976524466884675                   0.05                   0.05    0.04157585408464122                      4
       6992.00033210218     0.3041522532107767     0.3645396804441053                   0.05                   0.05    0.03318408410552071                      4
      6996.000332292169     0.2855534210998948     0.4248777303926682                   0.05                   0.05    0.03638890161395642                      4
      7000.000332482159     0.4546358776010595      0.394536981254501                   0.05                   0.05    0.06727515570349364                      4
      7004.000332672149     0.4840184144867217     0.2858409363109281                   0.05                   0.05    0.08906477673596216                      4
      7008.000332862139     0.4753862257601017     0.2752980986586777                   0.05                   0.05    0.09064193549152413                      4
      7012.000333052129     0.5036450088160664     0.3074717858163598                   0.05                   0.05     0.1000073254595501                      4
      7016.000333242118     0.5264051782897267     0.3144798656933604                   0.05                   0.05      0.138816796669278                      4
      7020.000333432108     0.6111069745162755     0.4054867289230361                   0.05                   0.05     0.1958488129914601                      4
      7024.000333622098     0.6204771422015763     0.4423479465348472                   0.05                   0.05     0.1618484993310044                      4
      7028.000333812088     0.5414509157335221     0.3440636921526151                   0.05                   0.05     0.1420280585028428                      4
      7032.000334002078     0.5210811492222812     0.3397765349734576                   0.05                   0.05      0.110674180469489                      4
      7036.000334192067     0.4062061904904695     0.2661139996437256                   0.05                   0.05    0.06106932770161845                      4
      7040.000334382057     0.4101699969783701     0.2730039895398395                   0.05                   0.05    0.05308677283556124                      4
      7044.000334572047     0.4628785636222715     0.2800647853786166                   0.05                   0.05    0.06858128263598168                      4
      7048.000334762037     0.4073782952217825      0.286852142316121                   0.05                   0.05     0.0427504530549549                      4
      7052.000334952027     0.4065823626992528     0.2797841138708385                   0.05                   0.05    0.04628829666240671                      4
      7056.000335142016     0.4145191395303897      0.280200887264446                   0.05                   0.05    0.04685147808181196                      4
      7060.000335332006      0.386880676927836     0.4043854389485567                   0.05                   0.05    0.06150293731437471                      4
      7064.000335521996     0.4144531693067586     0.3716476214564457                   0.05                   0.05     0.0618137964114707                      4
      7068.000335711986      0.414296400738563     0.2777150749107256                   0.05                   0.05    0.04832252264375671                      4
      7072.000335901976     0.4547925952996792      0.287038088702217                   0.05                   0.05      0.055830642720525                      4
      7076.000336091965     0.4726867069851409     0.2975729378381191                   0.05                   0.05    0.06271852613103773                      4
      7080.000336281955     0.4114402934217608     0.2738256735508164                   0.05                   0.05    0.05065843741080717                      4
      7084.000336471945     0.4368154786314546     0.3159121831269907                   0.05                   0.05    0.04434497111115483                      4
      7088.000336661935     0.4433803244072572     0.3713881880895536                   0.05                   0.05    0.06384526416227605                      4
      7092.000336851925     0.5114304478599048     0.4968525279615632                   0.05                   0.05    0.05742407559740896                      4
      7096.000337041914       0.52457977174582      0.501308225238509                   0.05                   0.05    0.06097386430218744                      4
      7100.000337231904     0.5820956273882656     0.5227089973469178                   0.05                   0.05    0.07793447907440815                      4
      7104.000337421894     0.4738649796965145     0.5537822957627957                   0.05                   0.05    0.06928047632591909                      4
      7108.000337611884     0.5559626420961137      0.626519609421858                   0.05                   0.05     0.0874521906705128                      4
      7112.000337801874     0.7834155829702657     0.6682089143337318                   0.05                   0.05      0.121957399306567                      4
      7116.000337991863     0.7177054558851045     0.6476250248875225                   0.05                   0.05    0.09151331905204413                      4
      7120.000338181853     0.6819929459502372     0.6008857608236106                   0.05                   0.05    0.09951260652365797                      4
      7124.000338371843     0.6339120917979485     0.6164416553698421                   0.05                   0.05    0.07454434323462489                      4
      7128.000338561833     0.5874098727052178     0.6007592439984932                   0.05                   0.05    0.07156043005530571                      4
      7132.000338751823     0.5278228396724689     0.5853675752403071                   0.05                   0.05    0.07439426558695494                      4
      7136.000338941813     0.5252739494661361     0.5345963335978222                   0.05                   0.05    0.06248991935156301                      4
      7140.000339131802     0.6243914767911903     0.6578352621585326                   0.05                   0.05    0.07630956293043156                      4
      7144.000339321792     0.7219308220378119     0.7059100185726974                   0.05                   0.05    0.08664701514857677                      4
      7148.000339511782     0.6843383356544083     0.6237405624595973                   0.05                   0.05    0.08524415718821755                      4
      7152.000339701772     0.6213135497064493      0.624613983363275                   0.05                   0.05    0.07127110439991981                      4
      7156.000339891762     0.5144072179338842     0.6121601520790455                   0.05                   0.05    0.09365307882363502                      4
      7160.000340081751     0.5691773629316879     0.6056498741146326                   0.05                   0.05    0.07227515777848438                      4
      7164.000340271741     0.5173829440862916     0.4798558323276533                   0.05                   0.05    0.05897994926403231                      4
      7168.000340461731     0.5889096461146449     0.4000480200202641                   0.05                   0.05     0.1525113658006275                      4
      7172.000340651721     0.5606242388493929     0.4270286854898306                   0.05                   0.05    0.09758066659069461                      4
      7176.000340841711     0.6230286101624912     0.4373475539977381                   0.05                   0.05     0.1680327662629157                      4
        7180.0003410317     0.6671707961598621     0.4620514576945903                   0.05                   0.05     0.2702857858797965                      4
       7184.00034122169     0.6091314440580088     0.4242448725817473                   0.05                   0.05     0.1504306596040638                      4
       7188.00034141168     0.6341082464963887     0.4414271015247346                   0.05                   0.05     0.1823776251480702                      4
       7192.00034160167     0.6328363465340078      0.492309165105295                   0.05                   0.05     0.1294858578096097                      4
       7196.00034179166     0.6217314269719119     0.5121623371736429                   0.05                   0.05     0.1025785943466651                      4
      7200.000341981649     0.5874549767391014     0.4464120391252887                   0.05                   0.05    0.09957192581464028                      4
      7204.000342171639     0.6296074290219646     0.4902415124902154                   0.05                   0.05     0.1220678017283688                      4
      7208.000342361629     0.5894552015193255     0.4473459237286523                   0.05                   0.05    0.09897391394334637                      4
      7212.000342551619     0.6363331166184909     0.5068435219034535                   0.05                   0.05     0.1209223784020955                      4
      7216.000342741609      0.680123299746401     0.5338052856470435                   0.05                   0.05     0.1734536070660344                      4
      7220.000342931598     0.8137205503940824     0.6009135688479843                   0.05                   0.05     0.3245714085750286                      4
      7224.000343121588     0.8093871301381471     0.6145143191438969                   0.05                   0.05     0.2568152527019403                      4
      7228.000343311578     0.7330396158995013     0.5751920356777948                   0.05                   0.05      0.185574004001211                      4
      7232.000343501568     0.9535150782636015     0.7360626186694444                   0.05                   0.05     0.3735533353924563                      4
      7236.000343691558     0.9273880635409579      0.765777701175859                   0.05                   0.05     0.2305182416813654                      4
      7240.000343881547     0.8783659490471203     0.7584764513942341                   0.05                   0.05     0.1632412973618426                      4
      7244.000344071537     0.7979952101529003     0.6860999884789071                   0.05                   0.05     0.1189793922283277                      4
      7248.000344261527       0.91179091876788     0.8246854692054554                   0.05                   0.05     0.1629977937793454                      4
      7252.000344451517       1.04280248707658       0.93866733748784                   0.05                   0.05     0.5215729837391163                      4
      7256.000344641507     0.8685323984147229      0.833088281371361                   0.05                   0.05     0.1391478303096036                      4
      7260.000344831496      0.904817564489704     0.8004529417395485                   0.05                   0.05     0.1586283898773382                      4
      7264.000345021486     0.8572647663832667     0.7981646550349059                   0.05                   0.05     0.1272000020900434                      4
      7268.000345211476     0.9731358568464661     0.8947372766070344                   0.05                   0.05     0.2835187805950387                      4
      7272.000345401466     0.9262702969660643     0.9119345359918777                   0.05                   0.05     0.2384568688976072                      4
      7276.000345591456     0.9149080825575158     0.9158038391417378                   0.05                   0.05     0.2304800659765522                      4
      7280.000345781446     0.9561335788443327       1.00131818814082                   0.05                   0.05     0.4826155777768789                      4
      7284.000345971435      1.027712094000004     0.8685556810157088                   0.05                   0.05     0.4354200960109426                      4
      7288.000346161425     0.9916338743740934     0.8851608673224345                   0.05                   0.05     0.2982116520585308                      4
      7292.000346351415     0.9970569211216389     0.8642672390103415                   0.05                   0.05     0.3017505644437263                      4
      7296.000346541405      1.014502309871445     0.8871558812966071                   0.05                   0.05      0.349059715913569                      4
      7300.000346731395     0.9922340742129536     0.8232155459423485                   0.05                   0.05     0.3004580252452016                      4
      7304.000346921384      1.049941052749799     0.8973607533373194                   0.05                   0.05     0.4527159313841583                      4
      7308.000347111374     0.9557404343232937     0.8211916387634678                   0.05                   0.05     0.1994163369489436                      4
      7312.000347301364     0.9865909442421305     0.9486540875882378                   0.05                   0.05     0.3567622275574803                      4
      7316.000347491354     0.8965225204702593     0.8990732566536527                   0.05                   0.05     0.1799817344736367                      4
      7320.000347681344      1.090145440420027      0.984379847996632                   0.05                   0.05      0.612035389464568                      4
      7324.000347871333      1.054042166681036     0.9553813350972301                   0.05                   0.05      0.476859320711882                      4
      7328.000348061323       0.95661449716462     0.9669976388180134                   0.05                   0.05     0.3612873529222168                      4
      7332.000348251313     0.9608670848213722     0.9439106958533501                   0.05                   0.05     0.2941986333577906                      4
      7336.000348441303     0.9341659545469333     0.9182965961094113                   0.05                   0.05     0.2185658597250209                      4
      7340.000348631293     0.9589830537556875     0.9284160254196956                   0.05                   0.05     0.2476140558845919                      4
      7344.000348821282      1.071445822889591     0.9046551117140723                   0.05                   0.05     0.4745173132867668                      4
      7348.000349011272      1.060999138132978     0.9110909303402428                   0.05                   0.05     0.4202706102279007                      4
      7352.000349201262       1.04317715745127     0.8800047537777512                   0.05                   0.05     0.3701848252268783                      4
      7356.000349391252      1.011801431890093     0.8932397796424473                   0.05                   0.05     0.2719384928662534                      4
      7360.000349581242     0.9423062297907727     0.9407118503174092                   0.05                   0.05     0.2543587155753717                      4
      7364.000349771231     0.9654385461484434      0.861327737309429                   0.05                   0.05     0.1848615589430858                      4
      7368.000349961221      1.053605918804925     0.9543017882800207                   0.05                   0.05     0.4109631658945745                      4
      7372.000350151211      1.058872570383615     0.9332543946491195                   0.05                   0.05     0.3777610979305146                      4
      7376.000350341201      1.042470410175501     0.9565451492809619                   0.05                   0.05     0.3643469832998856                      4
      7380.000350531191      1.008419133421455     0.9803519358898041                   0.05                   0.05     0.3680983450333722                      4
       7384.00035072118     0.9674363396808081     0.9580038214983654                   0.05                   0.05     0.2831266171758818                      4
       7388.00035091117     0.9273987393124121     0.8833888776854694                   0.05                   0.05      0.157211819132639                      4
       7392.00035110116     0.9949644564824428     0.8090358274345122                   0.05                   0.05      0.302816861942169                      4
       7396.00035129115     0.9425566649832204     0.7385313222892194                   0.05                   0.05     0.3058418475097482                      4
       7400.00035148114     0.9428161912509614     0.8665646216348708                   0.05                   0.05     0.1541080874160042                      4
      7404.000351671129     0.9158142600161541     0.7727711648823181                   0.05                   0.05     0.1782060135912131                      4
      7408.000351861119      1.070393738175971     0.8811184766863706                   0.05                   0.05     0.4079081304393766                      4
      7412.000352051109      0.948960473261544     0.8287083626728201                   0.05                   0.05     0.1639306476961895                      4
      7416.000352241099     0.9613701319174089     0.7762916799381999                   0.05                   0.05     0.2466125350844201                      4
      7420.000352431089     0.9385699949029496     0.7801949972106736                   0.05                   0.05     0.1897554086502855                      4
      7424.000352621078     0.9222918811853157     0.7607340270254666                   0.05                   0.05     0.1935281802277175                      4
      7428.000352811068     0.9294844256372117     0.8177374478982612                   0.05                   0.05     0.1432978562600031                      4
      7432.000353001058     0.8639419908633369     0.7935965549309922                   0.05                   0.05      0.122161500165142                      4
      7436.000353191048     0.8558227925430953     0.7960265000420448                   0.05                   0.05     0.1182739627880293                      4
      7440.000353381038     0.9077426473182857      0.851226381149973                   0.05                   0.05     0.1306003961637739                      4
      7444.000353571028      1.021579245838233     0.8336013575550175                   0.05                   0.05     0.3259854786372091                      4
      7448.000353761017     0.9676464754366709     0.8072252104681649                   0.05                   0.05      0.195919542516008                      4
      7452.000353951007      1.049904665782208     0.8714030255021059                   0.05                   0.05     0.3370432726386707                      4
      7456.000354140997      1.023882843895769     0.9164483897870777                   0.05                   0.05     0.2504324643473453                      4
      7460.000354330987      1.029755614064519     0.8864025161211991                   0.05                   0.05     0.2545299270244701                      4
      7464.000354520977     0.9442856610178604     0.7819756898976782                   0.05                   0.05     0.1813705640863816                      4
      7468.000354710966     0.8673642896470837     0.7794079289142958                   0.05                   0.05     0.1221305862682675                      4
      7472.000354900956      1.005360999836649     0.8490370071602067                   0.05                   0.05      0.228643691824283                      4
      7476.000355090946     0.9078460068387494     0.8628902765188926                   0.05                   0.05     0.1299474273917985                      4
      7480.000355280936      0.923176171660657     0.8647522897734415                   0.05                   0.05     0.1304783434559352                      4
      7484.000355470926     0.9782023256830847     0.8504956171186679                   0.05                   0.05     0.1683976171834094                      4
      7488.000355660915     0.9649405524941624      0.837029486138106                   0.05                   0.05     0.1529311538302219                      4
      7492.000355850905     0.9502378950553118     0.8092903862437242                   0.05                   0.05     0.1501776194579465                      4
      7496.000356040895     0.9433567941540981     0.8083405669031837                   0.05                   0.05     0.1411923344155833                      4
      7500.000356230885     0.9214976420396546     0.8028309595772454                   0.05                   0.05     0.1273012888705398                      4
      7504.000356420875     0.9412844687209361      0.821771076608437                   0.05                   0.05     0.1284432355349385                      4
      7508.000356610864     0.9045786992883139     0.7677374218544554                   0.05                   0.05     0.1457162558435116                      4
      7512.000356800854     0.8372183473719307     0.7507691915862876                   0.05                   0.05     0.1157105397926026                      4
      7516.000356990844     0.8959625300997389     0.8144129110793419                   0.05                   0.05     0.1129094528291989                      4
      7520.000357180834     0.9627801391430616     0.8562320855473756                   0.05                   0.05     0.1382331261343794                      4
      7524.000357370824     0.7478752028175732      0.726675973222666                   0.05                   0.05    0.09032938282051944                      4
      7528.000357560813     0.8397747650896706      0.769364077302029                   0.05                   0.05     0.1091775922304401                      4
      7532.000357750803      0.827807642766794     0.6981437252145081                   0.05                   0.05     0.1404495074300239                      4
      7536.000357940793     0.9906872198138256     0.8414554846341288                   0.05                   0.05     0.1833080832449518                      4
      7540.000358130783      1.033183563618548     0.9071426745177514                   0.05                   0.05     0.2430891806219876                      4
      7544.000358320773      1.045365880416498     0.9858273710825635                   0.05                   0.05     0.3991786892214868                      4
      7548.000358510762      1.097967120082547      0.977653668460041                   0.05                   0.05     0.4882721681692082                      4
      7552.000358700752      1.068320503234172      1.065552190552218                   0.05                   0.05     0.6103557553964221                      4
      7556.000358890742      1.153325865401537      1.042221066298071                   0.05                   0.05     0.6359052667990736                      4
      7560.000359080732      0.997685386854688     0.9327691593537102                   0.05                   0.05      0.215575390102981                      4
      7564.000359270722      1.093932064240288      1.049707307642665                   0.05                   0.05     0.5557938612941837                      4
      7568.000359460711     0.9915374497785158     0.9422446474460656                   0.05                   0.05      0.223583876771169                      4
      7572.000359650701     0.9191726132932228     0.9571720460126256                   0.05                   0.05     0.2644201002134404                      4
      7576.000359840691      1.057663029145154      1.028243678462119                   0.05                   0.05     0.4668381586166946                      4
      7580.000360030681     0.9855829103401724     0.9822100366874066                   0.05                   0.05     0.3067212398471093                      4
      7584.000360220671     0.9460376987950598      1.001265897302053                   0.05                   0.05     0.3698952033242248                      4
      7588.000360410661      1.044809612760387      1.010618725846726                   0.05                   0.05     0.3917726387616289                      4
       7592.00036060065      1.017491799197592      1.022116689416756                   0.05                   0.05     0.3947048847456385                      4
       7596.00036079064      1.104969320902176      1.019490433145572                   0.05                   0.05     0.4719658683794108                      4
       7600.00036098063     0.9960282148736959      1.012894143002201                   0.05                   0.05      0.354527400563077                      4
       7604.00036117062     0.9470314593348326      1.013218777834185                   0.05                   0.05     0.3748963656686888                      4
       7608.00036136061      1.009924883188216     0.9440065800624594                   0.05                   0.05     0.2115119170637694                      4
      7612.000361550599     0.8801538562285726     0.8541978017722012                   0.05                   0.05     0.1184648313058137                      4
      7616.000361740589     0.9351293429941457     0.9876433735969599                   0.05                   0.05     0.3021156416310511                      4
      7620.000361930579     0.9778013525994608     0.9508633869229663                   0.05                   0.05     0.2021938854977166                      4
      7624.000362120569     0.9651507772678836     0.9143754876580527                   0.05                   0.05      0.155796372424838                      4
      7628.000362310559     0.9371685366015667     0.9592617813378211                   0.05                   0.05     0.2248739523938159                      4
      7632.000362500548      1.019068100887506     0.9308087170532782                   0.05                   0.05     0.1978406358934381                      4
      7636.000362690538     0.9856158552333103     0.8703893431103361                   0.05                   0.05     0.1498804635159408                      4
      7640.000362880528      1.023884460222687     0.8315667182211878                   0.05                   0.05     0.2797566671448057                      4
      7644.000363070518      1.025720517974579      0.815849083961835                   0.05                   0.05     0.3154036003199346                      4
      7648.000363260508     0.9217913125185445     0.8009278152710414                   0.05                   0.05     0.1192555079651782                      4
      7652.000363450497      0.930031180483526     0.8366140485501015                   0.05                   0.05     0.1090680145653624                      4
      7656.000363640487     0.9219691324766675     0.7515865198575883                   0.05                   0.05     0.1835560825198908                      4
      7660.000363830477     0.9753867950783072     0.8303758146835308                   0.05                   0.05     0.1459287782031721                      4
      7664.000364020467     0.8698365391033704     0.7888814351406397                   0.05                   0.05     0.1084966004916345                      4
      7668.000364210457     0.8157655726948014     0.7371806107673224                   0.05                   0.05     0.1050074795825258                      4
      7672.000364400446     0.7943816153976999     0.7349159590079986                   0.05                   0.05    0.09625709661190669                      4
      7676.000364590436     0.8860080100063884     0.8211264085454171                   0.05                   0.05     0.1050338642057353                      4
      7680.000364780426     0.9122050668097055     0.8399946575538418                   0.05                   0.05     0.1039153695193704                      4
      7684.000364970416     0.8925128821599367     0.7762793826336899                   0.05                   0.05      0.117729431064847                      4
      7688.000365160406      0.952352912182523     0.8130350322774965                   0.05                   0.05     0.1252465615598441                      4
      7692.000365350395     0.8735674785336222     0.7195315035759183                   0.05                   0.05     0.1748588207848184                      4
      7696.000365540385     0.8957420382852394     0.8127987385443245                   0.05                   0.05     0.1010074700313134                      4
      7700.000365730375     0.8811707766887115     0.8072418136638438                   0.05                   0.05     0.1005888259654854                      4
      7704.000365920365     0.8410021594052747     0.7679753284014509                   0.05                   0.05     0.1015085198007093                      4
      7708.000366110355      0.907988321044452     0.8120291493651774                   0.05                   0.05    0.09968677061784748                      4
      7712.000366300344     0.8342895750162719     0.8265183141291416                   0.05                   0.05     0.1079507150080065                      4
      7716.000366490334      0.810071768748347     0.7300552370518913                   0.05                   0.05     0.1001722299860931                      4
      7720.000366680324     0.8022435584788802     0.7334877815626153                   0.05                   0.05    0.09541379602689355                      4
      7724.000366870314     0.8289708816100572     0.7649428332621445                   0.05                   0.05    0.09649772017128611                      4
      7728.000367060304     0.8360466468920007      0.745992915011353                   0.05                   0.05     0.1031998269056798                      4
      7732.000367250293     0.7587782911532935     0.6388222563600333                   0.05                   0.05     0.1161802226417579                      4
      7736.000367440283     0.8305771836169411     0.6993936506552112                   0.05                   0.05     0.1323018498878832                      4
      7740.000367630273     0.8369528286930049     0.7321605004251865                   0.05                   0.05     0.1093025489897155                      4
      7744.000367820263     0.8607925153670901     0.7199409746351307                   0.05                   0.05     0.1442930029452143                      4
      7748.000368010253     0.8881048498329802     0.7515196721980762                   0.05                   0.05     0.1300022144861436                      4
      7752.000368200243     0.8953042130028255     0.7783155117699171                   0.05                   0.05     0.1071165316864582                      4
      7756.000368390232     0.9106356074067167       1.03519828490869                   0.05                   0.05     0.4128961379263103                      4
      7760.000368580222     0.8947867298372597      0.982412336798353                   0.05                   0.05     0.2825550717800575                      4
      7764.000368770212      0.808315709379906     0.8583456575322256                   0.05                   0.05     0.1283502250319219                      4
      7768.000368960202     0.8528587231522022      0.964537878054688                   0.05                   0.05     0.2377039704212584                      4
      7772.000369150192     0.9016852077416787     0.9393566548702946                   0.05                   0.05     0.1904381163628424                      4
      7776.000369340181     0.9474051785991082     0.9449505100350256                   0.05                   0.05     0.1800847519817399                      4
      7780.000369530171     0.7561864969602715     0.7349137332412695                   0.05                   0.05    0.08686555948798209                      4
      7784.000369720161     0.8375885500079552      0.854685923099837                   0.05                   0.05      0.116008492740074                      4
      7788.000369910151     0.9745618647444482     0.8694874656722849                   0.05                   0.05     0.1267765737386382                      4
      7792.000370100141      0.919486466521066     0.8322122299116517                   0.05                   0.05    0.09587884458395264                      4
       7796.00037029013      0.799975894856108     0.7547685106833292                   0.05                   0.05    0.08822082754570421                      4
       7800.00037048012       0.85343832679044     0.7511872786617169                   0.05                   0.05     0.1024078948590981                      4
       7804.00037067011     0.9208519416744415     0.9071452632546217                   0.05                   0.05     0.1346184625861314                      4
        7808.0003708601     0.8190222184770866     0.8113090905675805                   0.05                   0.05    0.09836501179173829                      4
       7812.00037105009     0.7978339789519499     0.8332816647953909                   0.05                   0.05      0.112648290791683                      4
      7816.000371240079     0.8811574136113299     0.7804760634582235                   0.05                   0.05    0.09717910876258841                      4
      7820.000371430069     0.7945511541729533     0.7384565298678695                   0.05                   0.05    0.08596668956517942                      4
      7824.000371620059     0.8421009693013094     0.7481316241622163                   0.05                   0.05    0.09578185478489748                      4
      7828.000371810049     0.7956334278591327     0.7426519355733477                   0.05                   0.05    0.08457548468465105                      4
      7832.000372000039     0.9375431249019174     0.8878677889213799                   0.05                   0.05     0.1147705292474263                      4
      7836.000372190028     0.8448879418905654     0.8276311082011448                   0.05                   0.05    0.09756873477428814                      4
      7840.000372380018     0.9058854234301389     0.8419229773549122                   0.05                   0.05    0.09350909326196789                      4
      7844.000372570008     0.9407301168718838     0.8564335055650464                   0.05                   0.05    0.09984015674827759                      4
      7848.000372759998     0.9142374981806251     0.9390026738987527                   0.05                   0.05      0.175202622487584                      4
      7852.000372949988     0.8511725370017265     0.8415762775283059                   0.05                   0.05     0.1005394030029681                      4
      7856.000373139977     0.8840833109420534     0.8920361245913835                   0.05                   0.05     0.1224943863399412                      4
      7860.000373329967     0.8692319910808062     0.8299531066971101                   0.05                   0.05    0.09160505131648423                      4
      7864.000373519957     0.8195643182850475     0.7831941730320383                   0.05                   0.05    0.08559748623730115                      4
      7868.000373709947     0.7235405789497547     0.8031543688783347                   0.05                   0.05     0.1288785300234276                      4
      7872.000373899937     0.7063030664083959     0.7353214414760766                   0.05                   0.05    0.09117550635497142                      4
      7876.000374089926      0.662930420314421      0.714115973283361                   0.05                   0.05    0.08649204567989541                      4
      7880.000374279916     0.7903686008452478     0.8385307099047938                   0.05                   0.05     0.1138421796998626                      4
      7884.000374469906     0.7294126651444314     0.7875842839404651                   0.05                   0.05     0.1103044527019583                      4
      7888.000374659896     0.8290934365356376     0.8664033257584278                   0.05                   0.05     0.1158706872252738                      4
      7892.000374849886     0.9628146713655729     0.9494042631607019                   0.05                   0.05     0.1749337614165633                      4
      7896.000375039876     0.7952889027308488     0.8319504770877181                   0.05                   0.05     0.1056333767518106                      4
      7900.000375229865      0.716699199086094     0.7179244840984546                   0.05                   0.05    0.08270704124270456                      4
      7904.000375419855     0.8612474248162637     0.8842929874786958                   0.05                   0.05     0.1180468521832919                      4
      7908.000375609845     0.7938364970823388     0.7742639821554916                   0.05                   0.05    0.08378405694058461                      4
      7912.000375799835     0.7534683778318247     0.7873253048173192                   0.05                   0.05    0.09681324911520379                      4
      7916.000375989825     0.7052181101469961     0.7338975772235811                   0.05                   0.05    0.08777313810176834                      4
      7920.000376179814     0.6547630753548611     0.7325077862388067                   0.05                   0.05    0.09806278025879445                      4
      7924.000376369804     0.6355617982094683      0.697760788111663                   0.05                   0.05    0.08389305377931877                      4
      7928.000376559794      0.795889059988603      0.809202641908622                   0.05                   0.05    0.09224136057105266                      4
      7932.000376749784     0.8100896843119266     0.7668214688029671                   0.05                   0.05    0.08050060693391356                      4
      7936.000376939774     0.7852879281586342     0.8369705242306845                   0.05                   0.05     0.1089848838548054                      4
      7940.000377129763     0.7853378100988372     0.8258525832489174                   0.05                   0.05     0.1010638398778606                      4
      7944.000377319753     0.8963051126326307     0.8235606487238794                   0.05                   0.05    0.08620893012486654                      4
      7948.000377509743     0.8449821220252554     0.7921198207333313                   0.05                   0.05    0.08142891284673603                      4
      7952.000377699733     0.7901478017247179     0.7833116222534449                   0.05                   0.05     0.0820327951980027                      4
      7956.000377889723     0.9223940691411953     0.9090055107107519                   0.05                   0.05     0.1259852377322467                      4
      7960.000378079712     0.8214593066935038     0.7975222363988881                   0.05                   0.05    0.08089993351282299                      4
      7964.000378269702     0.7539464088528799     0.7316868820537451                   0.05                   0.05     0.0790328504466329                      4
      7968.000378459692     0.7569834740968976     0.7525572151341239                   0.05                   0.05     0.0804814540135608                      4
      7972.000378649682     0.8238708660606497      0.757792966580923                   0.05                   0.05    0.07951934194013073                      4
      7976.000378839672     0.7917635685376456     0.7340038496710903                   0.05                   0.05    0.07815822200102233                      4
      7980.000379029661     0.7404591545842195     0.7520493420407713                   0.05                   0.05    0.08263586899922176                      4
      7984.000379219651     0.7016605203619322     0.8066522508335771                   0.05                   0.05     0.1426267864035174                      4
      7988.000379409641     0.6646911290537847     0.7790996144476345                   0.05                   0.05     0.1383743124908632                      4
      7992.000379599631     0.7843389683456423     0.8284517358569005                   0.05                   0.05    0.09920460245749549                      4
      7996.000379789621     0.7372974309422367     0.7051030257411328                   0.05                   0.05    0.07682730600065631                      4
       8000.00037997961     0.8078459397803578     0.7727464027375154                   0.05                   0.05    0.07532738994865609                      4
        8004.0003801696     0.8392752373568225     0.7269160586052207                   0.05                   0.05     0.1004101757827428                      4
       8008.00038035959     0.7168344542059736     0.8019818652681295                   0.05                   0.05     0.1197485492890691                      4
       8012.00038054958     0.9427701735628635     0.8113401205320095                   0.05                   0.05     0.1057231664160621                      4
       8016.00038073957     0.9191008533678482     0.7920881343918018                   0.05                   0.05     0.1000713408258902                      4
      8020.000380929559     0.9110598772782578     0.8798301531370599                   0.05                   0.05      0.101281870475842                      4
      8024.000381119549     0.9867705756256949     0.8811771902002153                   0.05                   0.05     0.1313915219682339                      4
      8028.000381309539     0.9978296303285095     0.8287500085768252                   0.05                   0.05     0.1784166650714082                      4
      8032.000381499529        1.0244492743286      0.865450909693513                   0.05                   0.05     0.2005875570678911                      4
      8036.000381689519     0.9971712993621622     0.9171845032108898                   0.05                   0.05     0.1492748744693126                      4
      8040.000381879508     0.9817767051505473     0.8965638215172689                   0.05                   0.05     0.1243742646118967                      4
      8044.000382069498     0.9839786339183995     0.9373883199451313                   0.05                   0.05     0.1545020768685104                      4
      8048.000382259488     0.9782497097441097     0.8944534870137728                   0.05                   0.05     0.1182312822277171                      4
      8052.000382449478     0.9130332377007913     0.8279425795732825                   0.05                   0.05    0.08342456674072726                      4
      8056.000382639468      0.980187380195471     0.8396060067944195                   0.05                   0.05     0.1251228908231775                      4
      8060.000382829458      0.914007585597954     0.8265991826368496                   0.05                   0.05    0.08251084574861035                      4
      8064.000383019447      0.831290341529224     0.8456236347643851                   0.05                   0.05    0.09447813927957643                      4
      8068.000383209437      1.061625763217381       1.00753501303808                   0.05                   0.05     0.3518153599065977                      4
      8072.000383399427       1.10503135569172     0.9681139100520635                   0.05                   0.05     0.4128107733136084                      4
      8076.000383589417       1.11277089876728     0.9563797946782761                   0.05                   0.05     0.4239608741847772                      4
      8080.000383779407      1.036356495318032     0.8641462447267911                   0.05                   0.05     0.2230018834638394                      4
      8084.000383969396     0.9839431999176048     0.8332047086042155                   0.05                   0.05     0.1325774182086997                      4
      8088.000384159386     0.9722150042397895     0.7968072500517686                   0.05                   0.05     0.1544546211311317                      4
      8092.000384349376     0.9869018635572629     0.9063729556837483                   0.05                   0.05     0.1245982369574838                      4
      8096.000384539366     0.9007793249664444     0.8188914255116714                   0.05                   0.05    0.07990641290277384                      4
      8100.000384729356       0.94353820552468     0.8343760864059485                   0.05                   0.05    0.08707215607919036                      4
      8104.000384919345     0.8440392455661896     0.7448997502197127                   0.05                   0.05    0.08872691613209688                      4
      8108.000385109335     0.9138227594133534     0.7200898277336506                   0.05                   0.05     0.2246213152040283                      4
      8112.000385299325     0.8651959058187643     0.7680993377853077                   0.05                   0.05    0.08436792846003228                      4
      8116.000385489315     0.8346473578066628     0.8243233719041532                   0.05                   0.05    0.08260098775917009                      4
      8120.000385679305     0.8313885812471995     0.7946522461092512                   0.05                   0.05    0.07434914270950872                      4
      8124.000385869294     0.8680447684235975     0.7635896786842952                   0.05                   0.05      0.086614529089277                      4
      8128.000386059284     0.9064602103640965     0.7906973332406718                   0.05                   0.05    0.08665380511968926                      4
      8132.000386249274     0.9600398569317887     0.7474605974753773                   0.05                   0.05     0.2386878060129834                      4
      8136.000386439264     0.7711741512405424     0.8330011705722969                   0.05                   0.05     0.1050113492520516                      4
      8140.000386629254     0.8091921162587552     0.8217939003396878                   0.05                   0.05    0.08358982778901443                      4
      8144.000386819243     0.7510627131589829     0.7393166969702912                   0.05                   0.05    0.07517611016098394                      4
      8148.000387009233     0.7460927003346325     0.8126248563461426                   0.05                   0.05     0.1036439515946837                      4
      8152.000387199223     0.7913138813357836     0.8014919665944703                   0.05                   0.05    0.07821494851675335                      4
      8156.000387389213     0.8802349678203412     0.8615887431513617                   0.05                   0.05    0.08979691328709086                      4
      8160.000387579203     0.7483527200481416      0.794401980478242                   0.05                   0.05    0.08963249799048095                      4
      8164.000387769192     0.7282648311589093     0.7693457298369089                   0.05                   0.05    0.08681505523921004                      4
      8168.000387959182     0.7466622710570636     0.8229286925017527                   0.05                   0.05     0.1084601342924026                      4
      8172.000388149172     0.6843633315436318     0.7125010748804801                   0.05                   0.05    0.07783564536911478                      4
      8176.000388339162     0.6130463400745224     0.6441397235823029                   0.05                   0.05    0.07273351335255446                      4
      8180.000388529152     0.5510783187070123     0.6386753784972928                   0.05                   0.05    0.09417836833126954                      4
      8184.000388719141     0.5048154265492824     0.5455378209293804                   0.05                   0.05    0.06102266082046437                      4
      8188.000388909131     0.6305364789967397     0.6166785494188689                   0.05                   0.05     0.0699299041064759                      4
      8192.000389099121     0.6450656701619963     0.6635231746318054                   0.05                   0.05    0.07002367914812613                      4
      8196.000389289111     0.6426141817057013     0.6731049933420523                   0.05                   0.05    0.07143387573533859                      4
      8200.000389479101     0.6801484566960673     0.7676663975805251                   0.05                   0.05     0.1088980382533253                      4
      8204.000389669091     0.6261536229773986     0.6590378702734517                   0.05                   0.05    0.07113617719404185                      4
       8208.00038985908     0.9062905168074304      0.885007971416521                   0.05                   0.05    0.09824720494558305                      4
       8212.00039004907     0.8738957697992992     0.8702558614320673                   0.05                   0.05    0.09472961453994599                      4
       8216.00039023906      1.059357838696208     0.9100574779379417                   0.05                   0.05      0.241531281882107                      4
       8220.00039042905     0.9736554710358603     0.7911783598367222                   0.05                   0.05     0.1594660858550818                      4
       8224.00039061904     0.9813441696107645     0.8686801669207653                   0.05                   0.05     0.1074228733762437                      4
      8228.000390809029     0.9250580558368332     0.7940753038416228                   0.05                   0.05    0.09039518947944941                      4
      8232.000390999019     0.9069784001428076     0.7475793332193522                   0.05                   0.05      0.132442898744012                      4
      8236.000391189009     0.9257180440445976     0.7687123740811379                   0.05                   0.05     0.1161003328254302                      4
      8240.000391378999     0.9421866927717905     0.7919904476248064                   0.05                   0.05     0.1030395632914958                      4
      8244.000391568989     0.8137325359168244     0.7343577205820085                   0.05                   0.05    0.07715892945804982                      4
      8248.000391758978     0.8914952592067862     0.8217450098640763                   0.05                   0.05    0.07276444118838279                      4
      8252.000391948968     0.9169508856317913     0.7859165854680972                   0.05                   0.05    0.08799129438534004                      4
      8256.000392138958     0.7744521336654535     0.7383894518215993                   0.05                   0.05    0.07062985265291673                      4
      8260.000392328948     0.9902081869222755     0.8251673937289568                   0.05                   0.05      0.140768899525553                      4
      8264.000392518938     0.9200859085244781     0.7436290195028562                   0.05                   0.05     0.1521982555910193                      4
      8268.000392708927     0.9507545226372356     0.7744663137733473                   0.05                   0.05     0.1335663849349546                      4
      8272.000392898917       1.10877358213316     0.9040250819841344                   0.05                   0.05     0.4230715542633808                      4
      8276.000393088907     0.9679935974604169     0.7887387125851261                   0.05                   0.05     0.1395073902233953                      4
      8280.000393278897      1.073902400394043     0.8918071048579869                   0.05                   0.05     0.2864073259602902                      4
      8284.000393468887      1.007985723616136     0.8269723281821582                   0.05                   0.05     0.1764447400640703                      4
      8288.000393658876      1.028913969812549     0.8333553579238617                   0.05                   0.05     0.2262898416618098                      4
      8292.000393848866      1.039577744889449     0.8188958859284082                   0.05                   0.05     0.2942955748067239                      4
      8296.000394038856      1.050468027055013     0.8283581974689787                   0.05                   0.05      0.304282565646419                      4
      8300.000394228846     0.8600473590648021     0.7839022121681549                   0.05                   0.05    0.07085499250613261                      4
      8304.000394418836      0.844227290435449     0.6922723744162008                   0.05                   0.05     0.1416475607125343                      4
      8308.000394608825     0.7825912706485514     0.6705689866084792                   0.05                   0.05    0.09969836677135366                      4
      8312.000394798815     0.8236879813165694     0.6697545322586052                   0.05                   0.05     0.1433678054264237                      4
      8316.000394988805     0.7733764236587035     0.6075612920041406                   0.05                   0.05     0.1792813643823885                      4
      8320.000395178795     0.9123223885195864      0.717504057037831                   0.05                   0.05     0.2057511554224393                      4
      8324.000395368785      1.057924957719239     0.8943811676285107                   0.05                   0.05     0.2192024890986792                      4
      8328.000395558774     0.7858808793132482     0.7596133997596226                   0.05                   0.05    0.06818673709761046                      4
      8332.000395748764     0.6685281842463109     0.6709034432314995                   0.05                   0.05     0.0687619418692885                      4
      8336.000395938754     0.8042565769676208     0.7643885520909878                   0.05                   0.05    0.06695811190114115                      4
      8340.000396128744     0.7240569186216873     0.6814123370512346                   0.05                   0.05     0.0742123933429498                      4
      8344.000396318734     0.6513956579535867     0.5566680314169575                   0.05                   0.05     0.1040642286772867                      4
      8348.000396508723     0.5995118008431514     0.5662100919517413                   0.05                   0.05    0.07100198954654313                      4
      8352.000396698713     0.6500167057439542      0.581459752889415                   0.05                   0.05    0.08574025882126696                      4
      8356.000396888703      0.592159460715882     0.5590184607175998                   0.05                   0.05    0.06971855084986026                      4
      8360.000397078693     0.5619367705747051     0.5128147154885859                   0.05                   0.05    0.06699624606828053                      4
      8364.000397268683     0.5950802090301499     0.5718025139519481                   0.05                   0.05    0.06776654239974121                      4
      8368.000397458673     0.5933193911942442     0.5525808058755214                   0.05                   0.05    0.06970738641882185                      4
      8372.000397648662     0.5811256250158466     0.5241864559924544                   0.05                   0.05    0.06968598014285421                      4
      8376.000397838652     0.5906176417891641     0.5403223146491857                   0.05                   0.05    0.06981921219008239                      4
      8380.000398028642     0.6408987390843307     0.5295979083184307                   0.05                   0.05     0.1066109161178016                      4
      8384.000398218632      0.619747100311119     0.5588603060119747                   0.05                   0.05    0.07595428512319484                      4
      8388.000398408622     0.6741606775678374     0.5186002641324896                   0.05                   0.05      0.173587402183862                      4
      8392.000398598611     0.6582279513428638     0.4705581025288743                   0.05                   0.05     0.1978227281732748                      4
      8396.000398788601     0.6285569451963614     0.4826330480366063                   0.05                   0.05     0.1145443468701296                      4
      8400.000398978591     0.6373174608976756     0.4619632841613115                   0.05                   0.05     0.1476454940175544                      4
      8404.000399168581     0.7016794644774167     0.5276146208394137                   0.05                   0.05     0.2177378751206035                      4
      8408.000399358571     0.6203028183686938     0.4868446592284081                   0.05                   0.05    0.09823530484039644                      4
       8412.00039954856      0.712012180706202     0.5598530174742827                   0.05                   0.05     0.1684230254667256                      4
       8416.00039973855     0.6918814586504042     0.5343771110181066                   0.05                   0.05     0.1744151518223003                      4
       8420.00039992854      0.681449766640014     0.5192943804603192                   0.05                   0.05     0.1736559445445403                      4
       8424.00040011853     0.6057832808033323     0.5212557026407515                   0.05                   0.05    0.07418360271730931                      4
       8428.00040030852     0.6123207044848907     0.5212481286162194                   0.05                   0.05     0.0768876474631339                      4
      8432.000400498509     0.6751534948819438     0.4886163160143201                   0.05                   0.05     0.2037971860495415                      4
      8436.000400688499     0.6464793020059452     0.5511795238730123                   0.05                   0.05    0.08945132715159274                      4
      8440.000400878489     0.6165150252171078     0.5090398235406284                   0.05                   0.05    0.08106871080214101                      4
      8444.000401068479     0.5836836754931627     0.4937593665960321                   0.05                   0.05    0.06957750406590399                      4
      8448.000401258469     0.7476000222235183     0.5635748350281858                   0.05                   0.05     0.2267718360215922                      4
      8452.000401448458     0.7015797611888638     0.5178215961375824                   0.05                   0.05     0.2164472055613705                      4
      8456.000401638448     0.6716773690756176     0.5061820313244852                   0.05                   0.05     0.1579537181218413                      4
      8460.000401828438     0.6431560215243816     0.5313805354211633                   0.05                   0.05    0.09188266497930987                      4
      8464.000402018428     0.7224463409776986     0.5154210477380999                   0.05                   0.05      0.277270366244587                      4
      8468.000402208418     0.6916608580662579     0.4795949021773723                   0.05                   0.05     0.2598293162256304                      4
      8472.000402398407      0.575177695002731     0.3801605470371864                   0.05                   0.05     0.1474947804140049                      4
      8476.000402588397     0.6620170887542961     0.4430183420987817                   0.05                   0.05     0.2329237071327219                      4
      8480.000402778387     0.6531400870256473     0.5176640815018487                   0.05                   0.05     0.1066155021326067                      4
      8484.000402968377     0.6743230039200351     0.5080793810085121                   0.05                   0.05     0.1487949172186331                      4
      8488.000403158367     0.6767621334898044     0.4969015287083977                   0.05                   0.05     0.1672548958084142                      4
      8492.000403348356      0.767764116439755     0.5590568797733489                   0.05                   0.05      0.285491849540836                      4
      8496.000403538346     0.7255029260119614     0.5149677399618193                   0.05                   0.05     0.2656598807860063                      4
      8500.000403728336     0.7234187280575262     0.5222594006300899                   0.05                   0.05     0.2341994717938891                      4
      8504.000403918326       0.72057426174058     0.5072403006775777                   0.05                   0.05     0.2568531547940316                      4
      8508.000404108316     0.7102727046188035     0.5028600953897362                   0.05                   0.05     0.2297954035314039                      4
      8512.000404298306     0.7403819660894594     0.5395204369362062                   0.05                   0.05     0.2290418435617959                      4
      8516.000404488295     0.7400497982962133     0.5390831844950386                   0.05                   0.05     0.2238234557492014                      4
      8520.000404678285     0.6709956849878957       0.46577706849135                   0.05                   0.05     0.1938067532814347                      4
      8524.000404868275     0.6480050374737349     0.4511981680420006                   0.05                   0.05      0.159602041264035                      4
      8528.000405058265     0.6802234821809803     0.4958815844296978                   0.05                   0.05     0.1561737546444621                      4
      8532.000405248255     0.7971161982110931      0.610675522027857                   0.05                   0.05     0.2072021104578912                      4
      8536.000405438244     0.8465762260239281     0.6446759122456636                   0.05                   0.05     0.2420689679563581                      4
      8540.000405628234     0.7680550337924426     0.5511219798270753                   0.05                   0.05     0.2750741803853576                      4
      8544.000405818224     0.7350451637169497     0.5439663192461828                   0.05                   0.05     0.1892850310823976                      4
      8548.000406008214     0.6810234763164787     0.5138612716687838                   0.05                   0.05     0.1305084881363834                      4
      8552.000406198204     0.6873432031084917     0.5391696730213802                   0.05                   0.05     0.1139854791487434                      4
      8556.000406388193     0.7284125129728338     0.5427456929355654                   0.05                   0.05     0.1707882705329197                      4
      8560.000406578183      0.718119995091397     0.6009930297376885                   0.05                   0.05    0.09776563002640756                      4
      8564.000406768173      0.883336144098163     0.7328864404229041                   0.05                   0.05     0.1199861078957223                      4
      8568.000406958163     0.9767022611772915     0.7821162187191143                   0.05                   0.05     0.1626963536055381                      4
      8572.000407148153     0.8710515728780841     0.7747774613823416                   0.05                   0.05    0.07291863967468738                      4
      8576.000407338142     0.9063076748975634      0.806042156440733                   0.05                   0.05    0.07016991851562678                      4
      8580.000407528132     0.9199710544825008     0.7334958273141435                   0.05                   0.05     0.1648732040962442                      4
      8584.000407718122     0.9089649188040301     0.7326573746198906                   0.05                   0.05     0.1475688449220241                      4
      8588.000407908112     0.9936161813319738     0.8525846727422931                   0.05                   0.05     0.1126181193193223                      4
      8592.000408098102      1.060169364864279     0.9643338416854497                   0.05                   0.05     0.2504137979875899                      4
      8596.000408288091      1.116905956557055      0.953255576318772                   0.05                   0.05     0.3951178394474213                      4
      8600.000408478081      1.045275560480292     0.8840409225693764                   0.05                   0.05     0.1855048929231178                      4
      8604.000408668071      1.034773070209423     0.8599598816964523                   0.05                   0.05     0.1789151093412704                      4
      8608.000408858061       1.09244416602224     0.8872015916469497                   0.05                   0.05      0.324474236416098                      4
      8612.000409048051      1.018725855565005     0.8254372742958085                   0.05                   0.05     0.1833403968266298                      4
       8616.00040923804      1.113397568135101     0.9317379520222699                   0.05                   0.05     0.3612193079740873                      4
       8620.00040942803      1.003633180858793     0.8634636359106733                   0.05                   0.05     0.1152519711813502                      4
       8624.00040961802      1.031131454687515     0.8718726913479616                   0.05                   0.05      0.151289218449447                      4
       8628.00040980801     0.9491697090627201     0.7859958896476406                   0.05                   0.05     0.1027336786075156                      4
         8632.000409998      1.007059722111858     0.8099586894612685                   0.05                   0.05     0.1741551978395161                      4
      8636.000410187989      1.035653120697593       0.84114122898109                   0.05                   0.05     0.1917797651254431                      4
      8640.000410377979      1.111907040278659     0.9580297872577869                   0.05                   0.05      0.346068565132127                      4
      8644.000410567969      1.065554191688849     0.8650218884480303                   0.05                   0.05     0.2371916666324209                      4
      8648.000410757959     0.9835108640759094     0.8085629145020989                   0.05                   0.05     0.1207673420809592                      4
      8652.000410947949     0.9602651787427321     0.7831488758693361                   0.05                   0.05     0.1174465125881455                      4
      8656.000411137938     0.9492991731900893     0.7859204422089305                   0.05                   0.05    0.09878347912417376                      4
      8660.000411327928     0.9463870313147827     0.8073629090654552                   0.05                   0.05    0.07837195851460178                      4
      8664.000411517918     0.9626390003289558     0.8023971498856619                   0.05                   0.05    0.09469210128551936                      4
      8668.000411707908       1.01520982541056     0.8330724146304425                   0.05                   0.05     0.1453824764137586                      4
      8672.000411897898      0.866189555962719     0.6603870888463143                   0.05                   0.05     0.2482711431126069                      4
      8676.000412087888     0.7093163099362738     0.5158311914822863                   0.05                   0.05     0.1725734072111633                      4
      8680.000412277877     0.6836083180023955     0.5064890524533457                   0.05                   0.05     0.1368843901357608                      4
      8684.000412467867     0.7062348707146269     0.5241795509327943                   0.05                   0.05     0.1487376614013345                      4
      8688.000412657857     0.6511376163601463     0.5176139640166092                   0.05                   0.05    0.08764693684724065                      4
      8692.000412847847     0.7696344397241419     0.6052694942781213                   0.05                   0.05     0.1505122990162939                      4
      8696.000413037837     0.7403296679812058     0.6192739827099432                   0.05                   0.05    0.09980770631705982                      4
      8700.000413227826     0.7993682939497693     0.6343206627884139                   0.05                   0.05     0.1490777778698478                      4
      8704.000413417816      0.681463135985803     0.5140078607946312                   0.05                   0.05     0.1204068326145659                      4
      8708.000413607806     0.5882623560846647     0.4537373732086005                   0.05                   0.05    0.08281480072045443                      4
      8712.000413797796     0.6588006277899398     0.5055221056720847                   0.05                   0.05    0.09983410688103417                      4
      8716.000413987786     0.4313331477298728     0.2932026566440737                   0.05                   0.05    0.04290839609284108                      4
      8720.000414177775     0.4623883588327707     0.2737219523514225                   0.05                   0.05    0.07306398652281516                      4
      8724.000414367765     0.5100136029432216     0.3360395396464969                   0.05                   0.05     0.0937440388244821                      4
      8728.000414557755     0.4561331474599482     0.2579120791302406                   0.05                   0.05    0.09620110479905439                      4
      8732.000414747745     0.5083202422044683     0.3422716189614027                   0.05                   0.05    0.09045050858894089                      4
      8736.000414937735     0.4749891190066101     0.2713457387995716                   0.05                   0.05    0.08884713475836288                      4
      8740.000415127724     0.5530213483213282     0.3886809599220103                   0.05                   0.05     0.1106826957225922                      4
      8744.000415317714     0.4591780302002091     0.4169224719660123                   0.05                   0.05    0.05991756456682455                      4
      8748.000415507704     0.6361014791804613     0.5178880546854713                   0.05                   0.05    0.07551527061036067                      4
      8752.000415697694     0.7713008230675741     0.6634758009283064                   0.05                   0.05     0.0889814702310841                      4
      8756.000415887684     0.7866917771188175      0.608112605907052                   0.05                   0.05      0.171023557444284                      4
      8760.000416077673     0.7437265453782719     0.6476314470966053                   0.05                   0.05    0.08312858828687444                      4
      8764.000416267663     0.6765825262528983     0.5752240168025934                   0.05                   0.05    0.08056214829121239                      4
      8768.000416457653     0.5311153139092738     0.6725457703785911                   0.05                   0.05     0.1474453086403952                      4
      8772.000416647643     0.5703805566664181     0.6244491905216837                   0.05                   0.05    0.07291160847388237                      4
      8776.000416837633     0.6005727080605086     0.5695738799185566                   0.05                   0.05     0.0606072789219422                      4
      8780.000417027622     0.7603199909478029     0.5737767961085775                   0.05                   0.05     0.1755825325347908                      4
      8784.000417217612       0.81695171291809     0.6266784445746056                   0.05                   0.05     0.1916094478768869                      4
      8788.000417407602     0.8746952188010351     0.6977300434150853                   0.05                   0.05     0.1670497943685958                      4
      8792.000417597592     0.7328907922827562     0.5697063998859635                   0.05                   0.05     0.1280594965316079                      4
      8796.000417787582     0.8557382805291077     0.6642658343580843                   0.05                   0.05     0.1959965301071137                      4
      8800.000417977571     0.8810573800752184     0.6609566236025923                   0.05                   0.05     0.2744132341890159                      4
      8804.000418167561     0.8644590274905494     0.6509166792591304                   0.05                   0.05      0.243711640030768                      4
      8808.000418357551     0.7199770378659074     0.6155960153580722                   0.05                   0.05    0.08388405983056163                      4
      8812.000418547541     0.7554279098166169     0.7079681774636269                   0.05                   0.05    0.06927771486690124                      4
      8816.000418737531     0.6847522691548317     0.6369624753484603                   0.05                   0.05    0.06774081252137627                      4
      8820.000418927521     0.8259349885147992     0.6414490770650446                   0.05                   0.05     0.1669241554970084                      4
       8824.00041911751     0.7678559550785007      0.683057177014132                   0.05                   0.05    0.07435724651145113                      4
        8828.0004193075     0.7579035073857924     0.5623411262856697                   0.05                   0.05     0.1835080570438051                      4
       8832.00041949749     0.8204571470505285       0.65418418143672                   0.05                   0.05     0.1328203048774355                      4
       8836.00041968748     0.9036038924935945     0.7302378383536665                   0.05                   0.05     0.1353176780184425                      4
       8840.00041987747     0.8657748086207677     0.6569735919456778                   0.05                   0.05     0.2198868491056376                      4
      8844.000420067459     0.8237683420055529     0.6471915726073868                   0.05                   0.05     0.1445882642968702                      4
      8848.000420257449      0.890017396908599     0.6795696787606466                   0.05                   0.05     0.2260371226541312                      4
      8852.000420447439     0.8182514088813951     0.5990589947414916                   0.05                   0.05     0.2488813491822348                      4
      8856.000420637429     0.6403986275729333     0.5639295095950272                   0.05                   0.05    0.06732513479210023                      4
      8860.000420827419     0.6566835138456261     0.6213705895480873                   0.05                   0.05    0.06391954301312354                      4
      8864.000421017408     0.7185891014436515     0.5823326738197796                   0.05                   0.05    0.09718640005865722                      4
      8868.000421207398     0.7546303349548172     0.5617706986421306                   0.05                   0.05     0.1701662441363894                      4
      8872.000421397388     0.7757161350576784     0.5782180636705411                   0.05                   0.05     0.1840321356871081                      4
      8876.000421587378     0.7874955660850584     0.5964409575925562                   0.05                   0.05     0.1688524975973071                      4
      8880.000421777368     0.7204824114085391     0.5526858116877773                   0.05                   0.05     0.1197962807347201                      4
      8884.000421967357     0.8018729650389056     0.6402040894385267                   0.05                   0.05     0.1172455926395188                      4
      8888.000422157347     0.8901061515187257     0.7548019816061362                   0.05                   0.05    0.08550315365323438                      4
      8892.000422347337     0.8742233881664853     0.6753901271548458                   0.05                   0.05     0.1869449859190467                      4
      8896.000422537327     0.9134460173697055     0.7818139426681029                   0.05                   0.05    0.07480705135582796                      4
      8900.000422727317     0.9541914997580562      0.754629741532109                   0.05                   0.05     0.1546386450305899                      4
      8904.000422917306     0.9092244008834558     0.7283650970478611                   0.05                   0.05     0.1384254652776532                      4
      8908.000423107296       1.07664167579577     0.9524566979940958                   0.05                   0.05     0.2384057265493623                      4
      8912.000423297286     0.9263411301463153     0.8097051011806353                   0.05                   0.05    0.06630317754898357                      4
      8916.000423487276     0.8701553905337728     0.7751239990344542                   0.05                   0.05    0.06611433321137385                      4
      8920.000423677266      1.025890274385955     0.8909972398423458                   0.05                   0.05     0.1281153284544679                      4
      8924.000423867255     0.9409190044957031     0.7689743369303426                   0.05                   0.05     0.1032273014722291                      4
      8928.000424057245     0.9882202205534459     0.8853829009040857                   0.05                   0.05    0.09468603920573983                      4
      8932.000424247235      1.117767956853845       1.00116209378439                   0.05                   0.05      0.389315177440366                      4
      8936.000424437225      1.047285355851908      1.035685760656058                   0.05                   0.05     0.3664313969143501                      4
      8940.000424627215      1.047265272219834      1.002340216768021                   0.05                   0.05     0.2678297653174232                      4
      8944.000424817204         1.032461298097     0.9841230374526422                   0.05                   0.05     0.2178903047118426                      4
      8948.000425007194      1.029256180238284     0.9225208254986919                   0.05                   0.05      0.138171979201143                      4
      8952.000425197184       1.07956674879653     0.8784525050961532                   0.05                   0.05     0.2496173388696636                      4
      8956.000425387174      1.122631551117337     0.9394362414123515                   0.05                   0.05      0.347819289809211                      4
      8960.000425577164      1.129987411672729     0.9236899535536601                   0.05                   0.05      0.374411185884827                      4
      8964.000425767154      1.052631460988368     0.8529649017152107                   0.05                   0.05     0.1987614604945385                      4
      8968.000425957143     0.9758532067211918     0.7793203088067668                   0.05                   0.05     0.1408125307380456                      4
      8972.000426147133     0.9238916163862058      0.726012670095855                   0.05                   0.05     0.1634749446573374                      4
      8976.000426337123      1.040849482716516     0.8808739222654222                   0.05                   0.05     0.1405009023774025                      4
      8980.000426527113      1.008937950710117     0.8588786778531815                   0.05                   0.05     0.1055373581057537                      4
      8984.000426717103       1.00292596030233     0.9883188904065607                   0.05                   0.05     0.2152687377959945                      4
      8988.000426907092     0.9105964519616708     0.8320910963771135                   0.05                   0.05    0.06432392779068899                      4
      8992.000427097082     0.8966810175399584     0.7803545417186035                   0.05                   0.05    0.06673060105620264                      4
      8996.000427287072      1.108829695793475     0.9654149711047725                   0.05                   0.05     0.2862117941029176                      4
      9000.000427477062      1.044454696131986      0.943318706107202                   0.05                   0.05     0.1557830588924685                      4
      9004.000427667052      1.144305433691913      1.099778700228928                   0.05                   0.05     0.6019290918820756                      4
      9008.000427857041      1.081126870733164      1.074719804745909                   0.05                   0.05     0.4657234532717313                      4
      9012.000428047031     0.9664021183569678       1.01710826362023                   0.05                   0.05     0.3046742683037655                      4
      9016.000428237021      1.090694410480204     0.8823905034108042                   0.05                   0.05     0.2582912231321057                      4
      9020.000428427011        1.1362930832588     0.9216373611573327                   0.05                   0.05     0.3739203016715361                      4
      9024.000428617001      1.033370473820693     0.8778143904822373                   0.05                   0.05     0.1241204042201397                      4
       9028.00042880699     0.8195852027515994      1.007347563852778                   0.05                   0.05     0.3098766945419321                      4
       9032.00042899698      0.896193418325878      1.034067167945572                   0.05                   0.05      0.366626174320308                      4
       9036.00042918697     0.8990164887988938      1.072933979629354                   0.05                   0.05     0.4603472351302923                      4
       9040.00042937696     0.9449885495948136      1.078223330098521                   0.05                   0.05     0.4875159802683207                      4
       9044.00042956695     0.9396474797344155        1.1230980123489                   0.05                   0.05     0.5769766564985163                      4
      9048.000429756939     0.8603762107627502      1.045380843615221                   0.05                   0.05     0.3567598919415964                      4
      9052.000429946929     0.8998683152931185      1.057886671688308                   0.05                   0.05     0.3715766518694061                      4
      9056.000430136919     0.8019663734575417     0.9437518128266077                   0.05                   0.05     0.2046960926085231                      4
      9060.000430326909     0.7932045100846118     0.9769904885919031                   0.05                   0.05     0.2654527265449851                      4
      9064.000430516899     0.8398005609641128      1.034808695307262                   0.05                   0.05     0.3214900363207787                      4
      9068.000430706888     0.9013382569876235      1.061037512843309                   0.05                   0.05     0.3599158789997585                      4
      9072.000430896878     0.8426230447854742      1.025074312690226                   0.05                   0.05     0.2857343531051548                      4
      9076.000431086868     0.8051792174652512     0.9328879957351202                   0.05                   0.05     0.1776857503610758                      4
      9080.000431276858     0.9069627001883462      1.016679406526079                   0.05                   0.05     0.2711464404444828                      4
      9084.000431466848     0.9351055854148019      1.048226107821302                   0.05                   0.05     0.3334802307287657                      4
      9088.000431656837      0.799837995556761     0.9635740958435538                   0.05                   0.05     0.2192495425347495                      4
      9092.000431846827     0.9189353015161966      1.077477887185457                   0.05                   0.05     0.3780904463383559                      4
      9096.000432036817     0.9001631569664802      1.097331708488158                   0.05                   0.05      0.411806238977458                      4
      9100.000432226807      0.903476963697787      1.089853206259583                   0.05                   0.05     0.3741852285618379                      4
      9104.000432416797     0.7879924498930421      1.004281944566991                   0.05                   0.05     0.3050423373752948                      4
      9108.000432606786     0.8663047942453783      0.963888907647488                   0.05                   0.05     0.1923216855759073                      4
      9112.000432796776     0.8542570736047189      1.015157221481131                   0.05                   0.05     0.2394778993275871                      4
      9116.000432986766      0.975327150606076      1.137105281236884                   0.05                   0.05     0.5689340190371843                      4
      9120.000433176756      0.913711451600464      1.054475616214481                   0.05                   0.05     0.2872997217756171                      4
      9124.000433366746     0.9014902230385002      1.016794036087944                   0.05                   0.05     0.2343742800738101                      4
      9128.000433556736      1.014722711993238      1.093465175847037                   0.05                   0.05     0.4830005272075083                      4
      9132.000433746725     0.9125457187495769      1.018108191984622                   0.05                   0.05     0.2325437159595501                      4
      9136.000433936715     0.9093139470274648      1.031999670456033                   0.05                   0.05      0.238423409288876                      4
      9140.000434126705     0.8221000874710414     0.9856475735611983                   0.05                   0.05     0.2084738247972241                      4
      9144.000434316695     0.8216182211245856     0.9656293591162473                   0.05                   0.05     0.1847506232357299                      4
      9148.000434506685     0.7302289537040479     0.9083527667168507                   0.05                   0.05     0.2643288858874567                      4
      9152.000434696674     0.7105620086693855     0.8780115311039974                   0.05                   0.05     0.2376214753681516                      4
      9156.000434886664     0.8095150451631486     0.9184199708612175                   0.05                   0.05     0.1454388259003007                      4
      9160.000435076654     0.7705368020912595     0.9290057009545893                   0.05                   0.05     0.1997912198356247                      4
      9164.000435266644      0.723135094243747     0.8739650217450033                   0.05                   0.05     0.1973553942017343                      4
      9168.000435456634     0.5266505994596888     0.7073979965876344                   0.05                   0.05     0.2091946153390597                      4
      9172.000435646623     0.5204267714005426     0.6100873883827245                   0.05                   0.05    0.08474753784309126                      4
      9176.000435836613     0.5128885964291215     0.6556484886939447                   0.05                   0.05      0.140354315182906                      4
      9180.000436026603     0.5149403333301414     0.7000689031811652                   0.05                   0.05      0.211615726363355                      4
      9184.000436216593     0.4902049231510298     0.6856746949249466                   0.05                   0.05     0.2278703229183187                      4
      9188.000436406583     0.4712738775874455     0.6003613383194408                   0.05                   0.05    0.09835514850484889                      4
      9192.000436596572     0.3999930221738123     0.4708058435696321                   0.05                   0.05    0.06383845513749634                      4
      9196.000436786562     0.4056146363482191     0.4392807226911156                   0.05                   0.05    0.05770942645927785                      4
      9200.000436976552     0.3408148378647607     0.3749657894716019                   0.05                   0.05    0.04449312810154045                      4
      9204.000437166542     0.4490461445348423     0.3753583167187268                   0.05                   0.05    0.06367981637676076                      4
      9208.000437356532     0.4038735225410888     0.3754290403389458                   0.05                   0.05    0.06014069667757891                      4
      9212.000437546521     0.3893756213050367     0.2934523976744697                   0.05                   0.05    0.03788529882863254                      4
      9216.000437736511     0.4722129202120858     0.4297779421261045                   0.05                   0.05    0.05749751856377687                      4
      9220.000437926501     0.5271388114087473     0.5117197004213361                   0.05                   0.05    0.05626746699462792                      4
      9224.000438116491      0.506973165480062     0.4222701355254627                   0.05                   0.05    0.06946446572268647                      4
      9228.000438306481       0.52636094084583     0.4068965574721454                   0.05                   0.05    0.08299135857403192                      4
       9232.00043849647     0.3059768339137686     0.3228644808666344                   0.05                   0.05     0.0351939656170374                      4
       9236.00043868646     0.3979299133653204     0.3068213610006287                   0.05                   0.05    0.03733489812338222                      4
       9240.00043887645     0.3763036932442822     0.2646054635702418                   0.05                   0.05    0.05890382185061403                      4
       9244.00043906644     0.2917208801962272     0.2790382159498525                   0.05                   0.05     0.0725772511744292                      4
       9248.00043925643     0.2777580607380963      0.386232046165972                   0.05                   0.05    0.03759125074005698                      4
      9252.000439446419     0.3835452059093843     0.2873760567131448                   0.05                   0.05    0.03904898637452812                      4
      9256.000439636409     0.3235315637547544     0.2742513603357807                   0.05                   0.05    0.05633540176593654                      4
      9260.000439826399     0.3918086232398127     0.3933847513878184                   0.05                   0.05    0.05998925797116376                      4
      9264.000440016389     0.2627731950006287     0.3523670499047564                   0.05                   0.05    0.05900026839717099                      4
      9268.000440206379     0.2731963844289639     0.3244941214821661                   0.05                   0.05    0.05419921594013831                      4
      9272.000440396369      0.284928019896253     0.3416065931619571                   0.05                   0.05    0.03886340672513919                      4
      9276.000440586358     0.2697303661906278     0.3514485940231482                   0.05                   0.05    0.04913701684028502                      4
      9280.000440776348     0.2903235521764122     0.4885595647424614                   0.05                   0.05    0.08052591537033964                      4
      9284.000440966338     0.2757205685488031     0.4832799218489244                   0.05                   0.05     0.0907971879823164                      4
      9288.000441156328       0.26936826047936     0.3237118243572701                   0.05                   0.05    0.05895115948365488                      4
      9292.000441346318     0.2731500218696123     0.3431736096690893                   0.05                   0.05    0.04703344547045259                      4
      9296.000441536307     0.2744377511259763     0.4171369781232789                   0.05                   0.05     0.0402893060031814                      4
      9300.000441726297      0.270604303804091     0.4200344330000233                   0.05                   0.05    0.04407686689092405                      4
      9304.000441916287     0.3833170946389836     0.5179934186959511                   0.05                   0.05    0.09795941757398444                      4
      9308.000442106277      0.292562006678968     0.5037539089234772                   0.05                   0.05     0.1031142331160456                      4
      9312.000442296267     0.2896352175499599     0.4057213317327757                   0.05                   0.05    0.03141901553523398                      4
      9316.000442486256     0.2735436678204006     0.3574629960578938                   0.05                   0.05    0.04305401065234483                      4
      9320.000442676246     0.3587268683297506     0.3803846499791054                   0.05                   0.05    0.05180778258493014                      4
      9324.000442866236     0.2655860666078344     0.4000465802477313                   0.05                   0.05    0.04607600540102157                      4
      9328.000443056226     0.2946735759778001     0.5054488376161996                   0.05                   0.05     0.1028670787337613                      4
      9332.000443246216     0.3660970412779085     0.5837300601736346                   0.05                   0.05     0.2324399627799708                      4
      9336.000443436205     0.2881788299461623     0.4894219133218328                   0.05                   0.05    0.08050219142636607                      4
      9340.000443626195     0.4143486549778331     0.6262723395751685                   0.05                   0.05     0.2145990837059191                      4
      9344.000443816185     0.3055001547257633     0.5169618099859944                   0.05                   0.05     0.1140657309555081                      4
      9348.000444006175     0.3087263354101246     0.5180080135881996                   0.05                   0.05     0.1122424014774084                      4
      9352.000444196165     0.2742481555765591     0.4797859478598526                   0.05                   0.05     0.0828953337090484                      4
      9356.000444386154     0.2749614730723667     0.3949999553989407                   0.05                   0.05    0.03714408077402684                      4
      9360.000444576144     0.3013715836420786     0.4537902446723082                   0.05                   0.05    0.03963403683067988                      4
      9364.000444766134     0.2819743867622673     0.3294162943595627                   0.05                   0.05    0.04223848631221858                      4
      9368.000444956124     0.3951118284417009     0.4754520465191264                   0.05                   0.05    0.06425118624691017                      4
      9372.000445146114     0.2866084692930539     0.4724111433495868                   0.05                   0.05    0.05841116954698261                      4
      9376.000445336103      0.305715466700762     0.4385568278404074                   0.05                   0.05     0.0337864375523521                      4
      9380.000445526093     0.3837996203442693     0.4951369682025475                   0.05                   0.05    0.07542569740144775                      4
      9384.000445716083     0.4053683271090247      0.560195132590549                   0.05                   0.05     0.1222479713248975                      4
      9388.000445906073     0.3980479199409204     0.4932760484000412                   0.05                   0.05    0.07027018785177899                      4
      9392.000446096063     0.2694204179358358     0.3976917112885004                   0.05                   0.05    0.04113965548888076                      4
      9396.000446286052     0.4812208525422859     0.5272787149462584                   0.05                   0.05    0.05492330090104702                      4
      9400.000446476042     0.5022222126634059     0.5465686112270767                   0.05                   0.05    0.05826692841824969                      4
      9404.000446666032      0.389932124413457     0.4778961927316546                   0.05                   0.05    0.06436661112438735                      4
      9408.000446856022     0.4252676644853105     0.4151494052830475                   0.05                   0.05    0.05562449822169585                      4
      9412.000447046012     0.4561263249404039     0.3913920788316884                   0.05                   0.05    0.06257890413482252                      4
      9416.000447236001     0.4064623559780012     0.4055516360046588                   0.05                   0.05    0.05716366023380912                      4
      9420.000447425991     0.3459451450293941     0.4710308475659046                   0.05                   0.05     0.0548429126979907                      4
      9424.000447615981     0.4136036647333697     0.4331992095513003                   0.05                   0.05    0.05352444847502295                      4
      9428.000447805971     0.4790278573967776     0.2726688298867239                   0.05                   0.05    0.09075376338447744                      4
      9432.000447995961     0.5086562926614512     0.3025934801982315                   0.05                   0.05     0.1015858117564045                      4
      9436.000448185951     0.5618861494933527     0.3625072553469352                   0.05                   0.05     0.1435838267050089                      4
       9440.00044837594     0.5395726480115173     0.3315285607629329                   0.05                   0.05      0.135667345277552                      4
       9444.00044856593     0.5444415424200265     0.3354160777825022                   0.05                   0.05     0.1395428630450031                      4
       9448.00044875592     0.5258494524599637     0.3126762096870447                   0.05                   0.05     0.1222704331029392                      4
       9452.00044894591     0.5442511613100359     0.3458952348315658                   0.05                   0.05     0.1260909293422806                      4
        9456.0004491359     0.4739706948051292     0.2829290009469146                   0.05                   0.05    0.06835222907915692                      4
      9460.000449325889     0.4656858921309671     0.2829491693377718                   0.05                   0.05    0.06072051643441878                      4
      9464.000449515879     0.4684371733334499     0.2847538946162987                   0.05                   0.05    0.06093904835055301                      4
      9468.000449705869     0.4199222400489057     0.2530628610190909                   0.05                   0.05      0.081554121961218                      4
      9472.000449895859     0.3448037298099343     0.2610768215242923                   0.05                   0.05    0.06887147055544547                      4
      9476.000450085849     0.4327605830417305     0.2791958171354731                   0.05                   0.05    0.04667092607434185                      4
      9480.000450275838     0.4464587675115463     0.2840898336575574                   0.05                   0.05    0.04774393348302249                      4
      9484.000450465828     0.4668749503486579     0.2793700316819476                   0.05                   0.05    0.06355768967606791                      4
      9488.000450655818      0.480618218176282       0.28532583047855                   0.05                   0.05      0.070374122995621                      4
      9492.000450845808     0.4854053326947123     0.2801931234315687                   0.05                   0.05    0.08160428176362886                      4
      9496.000451035798     0.5838010835678907      0.375627869726716                   0.05                   0.05     0.1555058267719899                      4
      9500.000451225787     0.5738915397998487     0.4036407072724909                   0.05                   0.05     0.1074167263701321                      4
      9504.000451415777     0.5861289844859144     0.3976559025470449                   0.05                   0.05     0.1250904670412161                      4
      9508.000451605767     0.5100783702826032     0.2951220846473767                   0.05                   0.05     0.1030371811294099                      4
      9512.000451795757     0.4835827495116722     0.2709575931105223                   0.05                   0.05    0.09227661473783746                      4
      9516.000451985747     0.4964144376234524     0.2967678334939139                   0.05                   0.05    0.07755093476491244                      4
      9520.000452175736      0.451529013423164     0.2719625325762816                   0.05                   0.05    0.05898754243079636                      4
      9524.000452365726     0.5353683669261433      0.329710614039559                   0.05                   0.05     0.1177545667460713                      4
      9528.000452555716     0.4834120487889477     0.2669361359100435                   0.05                   0.05    0.09778642265711868                      4
      9532.000452745706     0.5043444676365325      0.295168063648454                   0.05                   0.05     0.0885358290069761                      4
      9536.000452935696     0.6216980805398076     0.4071619185623515                   0.05                   0.05     0.1709273285344814                      4
      9540.000453125685     0.5333906426569123     0.3501349874063763                   0.05                   0.05     0.1009779673755995                      4
      9544.000453315675     0.5635512332627783     0.3743234019221305                   0.05                   0.05     0.1184355506209077                      4
      9548.000453505665       0.51413029148289     0.3630309116098142                   0.05                   0.05    0.08061437736479779                      4
      9552.000453695655     0.4987646282604875     0.2911741769264706                   0.05                   0.05    0.08224684081121333                      4
      9556.000453885645     0.3795324776467286     0.2937598568739572                   0.05                   0.05    0.03577935521519306                      4
      9560.000454075634     0.3767699421475396     0.2658528638984926                   0.05                   0.05    0.05443705927029625                      4
      9564.000454265624     0.2909576026097337     0.3242271140690396                   0.05                   0.05    0.03774608322044365                      4
      9568.000454455614       0.27593706018049     0.3151997341388666                   0.05                   0.05    0.05311620089202796                      4
      9572.000454645604     0.3539363633792138     0.2657694956804649                   0.05                   0.05    0.05754856557960895                      4
      9576.000454835594     0.3350991357157947     0.3118729095490695                   0.05                   0.05    0.03290446242078002                      4
      9580.000455025584     0.4426470252847142     0.2845900751113773                   0.05                   0.05    0.04307532177161227                      4
      9584.000455215573     0.3972739460726771     0.2923728892660508                   0.05                   0.05    0.03524211825910818                      4
      9588.000455405563     0.3780991867841603     0.2749121787350509                   0.05                   0.05    0.04393023343286447                      4
      9592.000455595553     0.4041561281915582     0.3280444458836932                   0.05                   0.05    0.04028090696203879                      4
      9596.000455785543     0.3920571189439837     0.2834106605668756                   0.05                   0.05    0.03780662127958566                      4
      9600.000455975533     0.4244498942291134     0.4365302762466261                   0.05                   0.05     0.0517560588022043                      4
      9604.000456165522     0.4450940103004825     0.3974983749663275                   0.05                   0.05    0.05733692016056234                      4
      9608.000456355512     0.4109240402176548     0.4007832302775848                   0.05                   0.05    0.05590530917521434                      4
      9612.000456545502     0.3095241315181851     0.3887738096475162                   0.05                   0.05    0.03011666386506795                      4
      9616.000456735492     0.3368442490834452     0.2918334752894869                   0.05                   0.05    0.03678247762870972                      4
      9620.000456925482     0.4156926357688796     0.3479483281633083                   0.05                   0.05    0.04828223523181481                      4
      9624.000457115471     0.3613358464498548     0.2686506748626734                   0.05                   0.05    0.05122452294613905                      4
      9628.000457305461     0.3604311810293258       0.26964907076749                   0.05                   0.05    0.04992640891029611                      4
      9632.000457495451      0.429344976615232     0.2844552500179929                   0.05                   0.05    0.03925006003383339                      4
      9636.000457685441     0.3473412164122171     0.3110978257352547                   0.05                   0.05    0.03276818670492851                      4
      9640.000457875431     0.3539370644255323      0.374485886187323                   0.05                   0.05    0.04712479038210807                      4
       9644.00045806542     0.4043732572429726     0.3920657340894806                   0.05                   0.05    0.05605955105620164                      4
       9648.00045825541      0.285663920158145     0.3173308406743957                   0.05                   0.05    0.04220360905912324                      4
        9652.0004584454      0.314339526785922     0.4451773003509923                   0.05                   0.05    0.03574622160291101                      4
       9656.00045863539     0.4660002665107703     0.5544864241520812                   0.05                   0.05    0.06741714761622766                      4
       9660.00045882538     0.3846201692080632     0.4979727342046933                   0.05                   0.05     0.0741948784661465                      4
      9664.000459015369     0.3024974466593625     0.4036210585658552                   0.05                   0.05    0.02876107217051858                      4
      9668.000459205359     0.2818059651877486      0.380520144773387                   0.05                   0.05    0.03301294755021818                      4
      9672.000459395349     0.2684092778394819     0.4431737389727525                   0.05                   0.05    0.05293393942088123                      4
      9676.000459585339     0.2974903878599104      0.391480383136365                   0.05                   0.05     0.0285952088923213                      4
      9680.000459775329     0.2961713300014379     0.2816464418425905                   0.05                   0.05    0.05994079666317594                      4
      9684.000459965318      0.307318121033595     0.3133410688450435                   0.05                   0.05    0.03331873870233292                      4
      9688.000460155308     0.3148158413181969     0.2817570327174192                   0.05                   0.05    0.04755932581926156                      4
      9692.000460345298     0.2986223500883368     0.2949957739922483                   0.05                   0.05    0.04443127635158895                      4
      9696.000460535288     0.3885024943623379     0.2766537617072483                   0.05                   0.05    0.04071807774929327                      4
      9700.000460725278     0.2736124097091372     0.3125200199935163                   0.05                   0.05    0.05564322131581763                      4
      9704.000460915267      0.268337346939641     0.3792984710871932                   0.05                   0.05    0.04208438949968394                      4
      9708.000461105257     0.3430170776074067     0.5488141023947977                   0.05                   0.05     0.1581907902485458                      4
      9712.000461295247     0.2756742557214796     0.4781973053593258                   0.05                   0.05    0.07545989585292871                      4
      9716.000461485237     0.3023546942005984     0.5117248645153203                   0.05                   0.05    0.09901546427484866                      4
      9720.000461675227     0.3831264945113884     0.5733233255884036                   0.05                   0.05     0.1648830086751866                      4
      9724.000461865216     0.2925329649524356     0.4989542111868123                   0.05                   0.05    0.08426662978712371                      4
      9728.000462055206     0.2858435232667819     0.4300174790658469                   0.05                   0.05    0.03337426658031212                      4
      9732.000462245196     0.2809035458804741     0.4584444167569424                   0.05                   0.05    0.04860599138859986                      4
      9736.000462435186     0.3446878742128215     0.5609143483816271                   0.05                   0.05     0.1835568135113164                      4
      9740.000462625176     0.2981489399929846      0.511036668769328                   0.05                   0.05    0.09869575721121589                      4
      9744.000462815166     0.2713536840318842     0.4599576534149491                   0.05                   0.05    0.05925536266528586                      4
      9748.000463005155     0.3971913059000068     0.5806527450948421                   0.05                   0.05     0.1512415465493813                      4
      9752.000463195145     0.2818001147440159     0.4444725421334077                   0.05                   0.05    0.03950629333443824                      4
      9756.000463385135     0.3485159430923855     0.5125867700916314                   0.05                   0.05    0.08334299623750847                      4
      9760.000463575125     0.2897770230981872     0.4925529159248787                   0.05                   0.05    0.07413952342874149                      4
      9764.000463765115     0.2742152567750698     0.4843305314390501                   0.05                   0.05    0.08204751415857255                      4
      9768.000463955104     0.3770924316746399     0.5777585662591344                   0.05                   0.05     0.1742213016530587                      4
      9772.000464145094     0.4683685068117494     0.6692788099509122                   0.05                   0.05     0.2216410925318517                      4
      9776.000464335084     0.4414780602425814     0.6033549878184721                   0.05                   0.05     0.1183825971887833                      4
      9780.000464525074     0.4605919312723136     0.6414239105644687                   0.05                   0.05     0.1604026747715925                      4
      9784.000464715064     0.4947899987258276     0.6824738596604675                   0.05                   0.05     0.1991122479314886                      4
      9788.000464905053     0.5742367253376833     0.7477653790006652                   0.05                   0.05     0.1962522729887788                      4
      9792.000465095043     0.3900228883430543     0.5812729059621067                   0.05                   0.05     0.1560779082160458                      4
      9796.000465285033     0.7088573204675063     0.8536131003277613                   0.05                   0.05     0.1846232531997122                      4
      9800.000465475023     0.6849221568636253     0.7844898328210682                   0.05                   0.05     0.1187216533855521                      4
      9804.000465665013     0.5331431423521312     0.6301036441907073                   0.05                   0.05    0.08750348978409712                      4
      9808.000465855002       0.59058968629803     0.7326612744174709                   0.05                   0.05     0.1421381931033283                      4
      9812.000466044992     0.7099823842098368     0.8472435064457671                   0.05                   0.05     0.1684541407688009                      4
      9816.000466234982     0.7042383583098754     0.8676615451236921                   0.05                   0.05     0.2110402009141097                      4
      9820.000466424972     0.7263280861340412     0.9270840682976202                   0.05                   0.05     0.2920011014267683                      4
      9824.000466614962     0.6606257450480493     0.8182053659476461                   0.05                   0.05     0.1959611206453493                      4
      9828.000466804951     0.6457833178331848     0.7662574947112706                   0.05                   0.05     0.1260218667338615                      4
      9832.000466994941      0.675801982750367     0.8793027336000762                   0.05                   0.05     0.2931531495552631                      4
      9836.000467184931     0.6435049606316217     0.8336496405570926                   0.05                   0.05      0.257813502744784                      4
      9840.000467374921     0.6481482784507115       0.79945806948308                   0.05                   0.05     0.1695379665353896                      4
      9844.000467564911     0.6795735516426672     0.6955317093691934                   0.05                   0.05    0.06845429117909869                      4
        9848.0004677549     0.6375419249484358     0.7112297883945812                   0.05                   0.05    0.08142613034664475                      4
       9852.00046794489     0.7922850746326326     0.6842995830466168                   0.05                   0.05    0.07681543388719621                      4
       9856.00046813488     0.7108105833286897     0.7051014702853124                   0.05                   0.05    0.06831952817996337                      4
       9860.00046832487     0.5525804956038441     0.7271986222307151                   0.05                   0.05     0.1820149832120992                      4
       9864.00046851486     0.5971768160489591      0.685558680027353                   0.05                   0.05    0.08787160266090843                      4
      9868.000468704849     0.6839288214267049     0.8088092509655389                   0.05                   0.05     0.1357562269236331                      4
      9872.000468894839     0.7378458141263046      0.789546513139081                   0.05                   0.05    0.08260851586467108                      4
[truncated: 3,650,185 more chars]
