# Supplementary material for: How well do force fields capture the strength of salt bridges in proteins?
Source: PeerJ. 2018 Jun 11;6:e4967. doi: 10.7717/peerj.4967 (PMC6001725; doi:10.7717/peerj.4967)
Supplement: Data S1 — Raw data including input files for simulations (Gromacs and PLUMED) and output from PLUMED (bias and free energy surfaces). [file peerj-06-4967-s003.bz2 › raw_data/A99_star_ILDN/K12/fes.dat]

        0.0972137930        0.1003298790       -0.0000453693
        0.0972137930        0.1153387033       -0.0001250394
        0.0972137930        0.1303475276       -0.0003168556
        0.0972137930        0.1453563518       -0.0007388203
        0.0972137930        0.1603651761       -0.0015867005
        0.0972137930        0.1753740004       -0.0031423374
        0.0972137930        0.1903828247       -0.0057474520
        0.0972137930        0.2053916490       -0.0097277132
        0.0972137930        0.2204004733       -0.0152740265
        0.0972137930        0.2354092975       -0.0223215655
        0.0972137930        0.2504181218       -0.0304909231
        0.0972137930        0.2654269461       -0.0391446066
        0.0972137930        0.2804357704       -0.0475591542
        0.0972137930        0.2954445947       -0.0551448679
        0.0972137930        0.3104534190       -0.0616087059
        0.0972137930        0.3254622432       -0.0669827460
        0.0972137930        0.3404710675       -0.0715167798
        0.0972137930        0.3554798918       -0.0755059962
        0.0972137930        0.3704887161       -0.0791428861
        0.0972137930        0.3854975404       -0.0824402391
        0.0972137930        0.4005063647       -0.0852123576
        0.0972137930        0.4155151889       -0.0870787415
        0.0972137930        0.4305240132       -0.0874849486
        0.0972137930        0.4455328375       -0.0857805775
        0.0972137930        0.4605416618       -0.0813948311
        0.0972137930        0.4755504861       -0.0740846983
        0.0972137930        0.4905593104       -0.0641460375
        0.0972137930        0.5055681346       -0.0524533592
        0.0972137930        0.5205769589       -0.0402688742
        0.0972137930        0.5355857832       -0.0288912575
        0.0972137930        0.5505946075       -0.0193057764
        0.0972137930        0.5656034318       -0.0119863529
        0.0972137930        0.5806122561       -0.0069035776
        0.0972137930        0.5956210803       -0.0036850840
        0.0972137930        0.6106299046       -0.0018224315
        0.0972137930        0.6256387289       -0.0008351220
        0.0972137930        0.6406475532       -0.0003548270
        0.0972137930        0.6556563775       -0.0001399379
        0.0972137930        0.6706652017       -0.0000513109
        0.0972137930        0.6856740260       -0.0000175298
        0.0972137930        0.7006828503       -0.0000055951
        0.0972137930        0.7156916746       -0.0000016738
        0.0972137930        0.7307004989        0.0000000000
        0.0972137930        0.7457093232        0.0000000000
        0.0972137930        0.7607181474        0.0000000000
        0.0972137930        0.7757269717        0.0000000000
        0.0972137930        0.7907357960        0.0000000000
        0.0972137930        0.8057446203        0.0000000000
        0.0972137930        0.8207534446        0.0000000000
        0.0972137930        0.8357622689        0.0000000000
        0.0972137930        0.8507710931        0.0000000000
        0.0972137930        0.8657799174        0.0000000000
        0.0972137930        0.8807887417        0.0000000000
        0.0972137930        0.8957975660        0.0000000000
        0.0972137930        0.9108063903        0.0000000000
        0.0972137930        0.9258152146        0.0000000000
        0.0972137930        0.9408240388        0.0000000000
        0.0972137930        0.9558328631        0.0000000000
        0.0972137930        0.9708416874        0.0000000000
        0.0972137930        0.9858505117        0.0000000000
        0.0972137930        1.0008593360        0.0000000000
        0.0972137930        1.0158681603        0.0000000000
        0.0972137930        1.0308769845        0.0000000000
        0.0972137930        1.0458858088        0.0000000000
        0.0972137930        1.0608946331        0.0000000000
        0.0972137930        1.0759034574        0.0000000000
        0.0972137930        1.0909122817        0.0000000000
        0.0972137930        1.1059211059        0.0000000000
        0.0972137930        1.1209299302        0.0000000000
        0.0972137930        1.1359387545        0.0000000000
        0.0972137930        1.1509475788        0.0000000000
        0.0972137930        1.1659564031        0.0000000000
        0.0972137930        1.1809652274        0.0000000000
        0.0972137930        1.1959740516        0.0000000000
        0.0972137930        1.2109828759        0.0000000000
        0.0972137930        1.2259917002        0.0000000000
        0.0972137930        1.2410005245        0.0000000000
        0.0972137930        1.2560093488        0.0000000000
        0.0972137930        1.2710181731        0.0000000000
        0.0972137930        1.2860269973        0.0000000000
        0.0972137930        1.3010358216        0.0000000000
        0.0972137930        1.3160446459        0.0000000000
        0.0972137930        1.3310534702        0.0000000000
        0.0972137930        1.3460622945        0.0000000000
        0.0972137930        1.3610711188        0.0000000000
        0.0972137930        1.3760799430        0.0000000000
        0.0972137930        1.3910887673        0.0000000000
        0.0972137930        1.4060975916        0.0000000000
        0.0972137930        1.4211064159        0.0000000000
        0.0972137930        1.4361152402        0.0000000000
        0.0972137930        1.4511240645        0.0000000000
        0.0972137930        1.4661328887        0.0000000000
        0.0972137930        1.4811417130        0.0000000000
        0.0972137930        1.4961505373        0.0000000000
        0.0972137930        1.5111593616        0.0000000000
        0.0972137930        1.5261681859        0.0000000000
        0.0972137930        1.5411770102        0.0000000000
        0.0972137930        1.5561858344        0.0000000000
        0.0972137930        1.5711946587        0.0000000000
        0.0972137930        1.5862034830        0.0000000000

        0.1122754205        0.1003298790       -0.0001278395
        0.1122754205        0.1153387033       -0.0003521701
        0.1122754205        0.1303475276       -0.0008919390
        0.1122754205        0.1453563518       -0.0020784419
        0.1122754205        0.1603651761       -0.0044603189
        0.1122754205        0.1753740004       -0.0088252919
        0.1122754205        0.1903828247       -0.0161240630
        0.1122754205        0.2053916490       -0.0272540680
        0.1122754205        0.2204004733       -0.0427240057
        0.1122754205        0.2354092975       -0.0623150023
        0.1122754205        0.2504181218       -0.0849208799
        0.1122754205        0.2654269461       -0.1087168543
        0.1122754205        0.2804357704       -0.1316546339
        0.1122754205        0.2954445947       -0.1520883692
        0.1122754205        0.3104534190       -0.1692341361
        0.1122754205        0.3254622432       -0.1832440308
        0.1122754205        0.3404710675       -0.1948932697
        0.1122754205        0.3554798918       -0.2050840366
        0.1122754205        0.3704887161       -0.2144207710
        0.1122754205        0.3854975404       -0.2229912797
        0.1122754205        0.4005063647       -0.2303176637
        0.1122754205        0.4155151889       -0.2353732391
        0.1122754205        0.4305240132       -0.2366437125
        0.1122754205        0.4455328375       -0.2323376759
        0.1122754205        0.4605416618       -0.2208588511
        0.1122754205        0.4755504861       -0.2014791655
        0.1122754205        0.4905593104       -0.1749210279
        0.1122754205        0.5055681346       -0.1434846373
        0.1122754205        0.5205769589       -0.1105513859
        0.1122754205        0.5355857832       -0.0796434523
        0.1122754205        0.5505946075       -0.0534712347
        0.1122754205        0.5656034318       -0.0333791519
        0.1122754205        0.5806122561       -0.0193456371
        0.1122754205        0.5956210803       -0.0104020317
        0.1122754205        0.6106299046       -0.0051882635
        0.1122754205        0.6256387289       -0.0024014883
        0.1122754205        0.6406475532       -0.0010325642
        0.1122754205        0.6556563775       -0.0004130448
        0.1122754205        0.6706652017       -0.0001540409
        0.1122754205        0.6856740260       -0.0000537036
        0.1122754205        0.7006828503       -0.0000175594
        0.1122754205        0.7156916746       -0.0000054046
        0.1122754205        0.7307004989       -0.0000015721
        0.1122754205        0.7457093232        0.0000000000
        0.1122754205        0.7607181474        0.0000000000
        0.1122754205        0.7757269717        0.0000000000
        0.1122754205        0.7907357960        0.0000000000
        0.1122754205        0.8057446203        0.0000000000
        0.1122754205        0.8207534446        0.0000000000
        0.1122754205        0.8357622689        0.0000000000
        0.1122754205        0.8507710931        0.0000000000
        0.1122754205        0.8657799174        0.0000000000
        0.1122754205        0.8807887417        0.0000000000
        0.1122754205        0.8957975660        0.0000000000
        0.1122754205        0.9108063903        0.0000000000
        0.1122754205        0.9258152146        0.0000000000
        0.1122754205        0.9408240388        0.0000000000
        0.1122754205        0.9558328631        0.0000000000
        0.1122754205        0.9708416874        0.0000000000
        0.1122754205        0.9858505117        0.0000000000
        0.1122754205        1.0008593360        0.0000000000
        0.1122754205        1.0158681603        0.0000000000
        0.1122754205        1.0308769845        0.0000000000
        0.1122754205        1.0458858088        0.0000000000
        0.1122754205        1.0608946331        0.0000000000
        0.1122754205        1.0759034574        0.0000000000
        0.1122754205        1.0909122817        0.0000000000
        0.1122754205        1.1059211059        0.0000000000
        0.1122754205        1.1209299302        0.0000000000
        0.1122754205        1.1359387545        0.0000000000
        0.1122754205        1.1509475788        0.0000000000
        0.1122754205        1.1659564031        0.0000000000
        0.1122754205        1.1809652274        0.0000000000
        0.1122754205        1.1959740516        0.0000000000
        0.1122754205        1.2109828759        0.0000000000
        0.1122754205        1.2259917002        0.0000000000
        0.1122754205        1.2410005245        0.0000000000
        0.1122754205        1.2560093488        0.0000000000
        0.1122754205        1.2710181731        0.0000000000
        0.1122754205        1.2860269973        0.0000000000
        0.1122754205        1.3010358216        0.0000000000
        0.1122754205        1.3160446459        0.0000000000
        0.1122754205        1.3310534702        0.0000000000
        0.1122754205        1.3460622945        0.0000000000
        0.1122754205        1.3610711188        0.0000000000
        0.1122754205        1.3760799430        0.0000000000
        0.1122754205        1.3910887673        0.0000000000
        0.1122754205        1.4060975916        0.0000000000
        0.1122754205        1.4211064159        0.0000000000
        0.1122754205        1.4361152402        0.0000000000
        0.1122754205        1.4511240645        0.0000000000
        0.1122754205        1.4661328887        0.0000000000
        0.1122754205        1.4811417130        0.0000000000
        0.1122754205        1.4961505373        0.0000000000
        0.1122754205        1.5111593616        0.0000000000
        0.1122754205        1.5261681859        0.0000000000
        0.1122754205        1.5411770102        0.0000000000
        0.1122754205        1.5561858344        0.0000000000
        0.1122754205        1.5711946587        0.0000000000
        0.1122754205        1.5862034830        0.0000000000

        0.1273370481        0.1003298790       -0.0003308850
        0.1273370481        0.1153387033       -0.0009110520
        0.1273370481        0.1303475276       -0.0023060498
        0.1273370481        0.1453563518       -0.0053699408
        0.1273370481        0.1603651761       -0.0115143710
        0.1273370481        0.1753740004       -0.0227602785
        0.1273370481        0.1903828247       -0.0415348529
        0.1273370481        0.2053916490       -0.0701060651
        0.1273370481        0.2204004733       -0.1097125302
        0.1273370481        0.2354092975       -0.1596929191
        0.1273370481        0.2504181218       -0.2170896055
        0.1273370481        0.2654269461       -0.2771105898
        0.1273370481        0.2804357704       -0.3344364489
        0.1273370481        0.2954445947       -0.3848558135
        0.1273370481        0.3104534190       -0.4264528971
        0.1273370481        0.3254622432       -0.4597810960
        0.1273370481        0.3404710675       -0.4870261490
        0.1273370481        0.3554798918       -0.5106963591
        0.1273370481        0.3704887161       -0.5325074378
        0.1273370481        0.3854975404       -0.5528144166
        0.1273370481        0.4005063647       -0.5704969391
        0.1273370481        0.4155151889       -0.5830207052
        0.1273370481        0.4305240132       -0.5866010685
        0.1273370481        0.4455328375       -0.5767214474
        0.1273370481        0.4605416618       -0.5492937254
        0.1273370481        0.4755504861       -0.5023281768
        0.1273370481        0.4905593104       -0.4374049293
        0.1273370481        0.5055681346       -0.3600423232
        0.1273370481        0.5205769589       -0.2785218901
        0.1273370481        0.5355857832       -0.2015874766
        0.1273370481        0.5505946075       -0.1360715869
        0.1273370481        0.5656034318       -0.0854733596
        0.1273370481        0.5806122561       -0.0498996991
        0.1273370481        0.5956210803       -0.0270608607
        0.1273370481        0.6106299046       -0.0136340971
        0.1273370481        0.6256387289       -0.0063869032
        0.1273370481        0.6406475532       -0.0027857365
        0.1273370481        0.6556563775       -0.0011335805
        0.1273370481        0.6706652017       -0.0004314927
        0.1273370481        0.6856740260       -0.0001541356
        0.1273370481        0.7006828503       -0.0000518621
        0.1273370481        0.7156916746       -0.0000165026
        0.1273370481        0.7307004989       -0.0000049859
        0.1273370481        0.7457093232       -0.0000014354
        0.1273370481        0.7607181474        0.0000000000
        0.1273370481        0.7757269717        0.0000000000
        0.1273370481        0.7907357960        0.0000000000
        0.1273370481        0.8057446203        0.0000000000
        0.1273370481        0.8207534446        0.0000000000
        0.1273370481        0.8357622689        0.0000000000
        0.1273370481        0.8507710931        0.0000000000
        0.1273370481        0.8657799174        0.0000000000
        0.1273370481        0.8807887417        0.0000000000
        0.1273370481        0.8957975660        0.0000000000
        0.1273370481        0.9108063903        0.0000000000
        0.1273370481        0.9258152146        0.0000000000
        0.1273370481        0.9408240388        0.0000000000
        0.1273370481        0.9558328631        0.0000000000
        0.1273370481        0.9708416874        0.0000000000
        0.1273370481        0.9858505117        0.0000000000
        0.1273370481        1.0008593360        0.0000000000
        0.1273370481        1.0158681603        0.0000000000
        0.1273370481        1.0308769845        0.0000000000
        0.1273370481        1.0458858088        0.0000000000
        0.1273370481        1.0608946331        0.0000000000
        0.1273370481        1.0759034574        0.0000000000
        0.1273370481        1.0909122817        0.0000000000
        0.1273370481        1.1059211059        0.0000000000
        0.1273370481        1.1209299302        0.0000000000
        0.1273370481        1.1359387545        0.0000000000
        0.1273370481        1.1509475788        0.0000000000
        0.1273370481        1.1659564031        0.0000000000
        0.1273370481        1.1809652274        0.0000000000
        0.1273370481        1.1959740516        0.0000000000
        0.1273370481        1.2109828759        0.0000000000
        0.1273370481        1.2259917002        0.0000000000
        0.1273370481        1.2410005245        0.0000000000
        0.1273370481        1.2560093488        0.0000000000
        0.1273370481        1.2710181731        0.0000000000
        0.1273370481        1.2860269973        0.0000000000
        0.1273370481        1.3010358216        0.0000000000
        0.1273370481        1.3160446459        0.0000000000
        0.1273370481        1.3310534702        0.0000000000
        0.1273370481        1.3460622945        0.0000000000
        0.1273370481        1.3610711188        0.0000000000
        0.1273370481        1.3760799430        0.0000000000
        0.1273370481        1.3910887673        0.0000000000
        0.1273370481        1.4060975916        0.0000000000
        0.1273370481        1.4211064159        0.0000000000
        0.1273370481        1.4361152402        0.0000000000
        0.1273370481        1.4511240645        0.0000000000
        0.1273370481        1.4661328887        0.0000000000
        0.1273370481        1.4811417130        0.0000000000
        0.1273370481        1.4961505373        0.0000000000
        0.1273370481        1.5111593616        0.0000000000
        0.1273370481        1.5261681859        0.0000000000
        0.1273370481        1.5411770102        0.0000000000
        0.1273370481        1.5561858344        0.0000000000
        0.1273370481        1.5711946587        0.0000000000
        0.1273370481        1.5862034830        0.0000000000

        0.1423986756        0.1003298790       -0.0007871856
        0.1423986756        0.1153387033       -0.0021661717
        0.1423986756        0.1303475276       -0.0054793611
        0.1423986756        0.1453563518       -0.0127495709
        0.1423986756        0.1603651761       -0.0273132679
        0.1423986756        0.1753740004       -0.0539321472
        0.1423986756        0.1903828247       -0.0982952940
        0.1423986756        0.2053916490       -0.1656606704
        0.1423986756        0.2204004733       -0.2587825193
        0.1423986756        0.2354092975       -0.3758587346
        0.1423986756        0.2504181218       -0.5096321275
        0.1423986756        0.2654269461       -0.6485513341
        0.1423986756        0.2804357704       -0.7799387918
        0.1423986756        0.2954445947       -0.8939120328
        0.1423986756        0.3104534190       -0.9861966598
        0.1423986756        0.3254622432       -1.0584899406
        0.1423986756        0.3404710675       -1.1164048414
        0.1423986756        0.3554798918       -1.1662980915
        0.1423986756        0.3704887161       -1.2125879841
        0.1423986756        0.3854975404       -1.2564077290
        0.1423986756        0.4005063647       -1.2953675078
        0.1423986756        0.4155151889       -1.3237443477
        0.1423986756        0.4305240132       -1.3328816493
        0.1423986756        0.4455328375       -1.3123537137
        0.1423986756        0.4605416618       -1.2525697159
        0.1423986756        0.4755504861       -1.1485636321
        0.1423986756        0.4905593104       -1.0034010813
        0.1423986756        0.5055681346       -0.8291459195
        0.1423986756        0.5205769589       -0.6443346478
        0.1423986756        0.5355857832       -0.4688342017
        0.1423986756        0.5505946075       -0.3184293347
        0.1423986756        0.5656034318       -0.2014786847
        0.1423986756        0.5806122561       -0.1186343962
        0.1423986756        0.5956210803       -0.0649912885
        0.1423986756        0.6106299046       -0.0331422068
        0.1423986756        0.6256387289       -0.0157511568
        0.1423986756        0.6406475532       -0.0069898464
        0.1423986756        0.6556563775       -0.0029037155
        0.1423986756        0.6706652017       -0.0011327767
        0.1423986756        0.6856740260       -0.0004165118
        0.1423986756        0.7006828503       -0.0001449178
        0.1423986756        0.7156916746       -0.0000479021
        0.1423986756        0.7307004989       -0.0000150976
        0.1423986756        0.7457093232       -0.0000045508
        0.1423986756        0.7607181474       -0.0000013143
        0.1423986756        0.7757269717        0.0000000000
        0.1423986756        0.7907357960        0.0000000000
        0.1423986756        0.8057446203        0.0000000000
        0.1423986756        0.8207534446        0.0000000000
        0.1423986756        0.8357622689        0.0000000000
        0.1423986756        0.8507710931        0.0000000000
        0.1423986756        0.8657799174        0.0000000000
        0.1423986756        0.8807887417        0.0000000000
        0.1423986756        0.8957975660        0.0000000000
        0.1423986756        0.9108063903        0.0000000000
        0.1423986756        0.9258152146        0.0000000000
        0.1423986756        0.9408240388        0.0000000000
        0.1423986756        0.9558328631        0.0000000000
        0.1423986756        0.9708416874        0.0000000000
        0.1423986756        0.9858505117        0.0000000000
        0.1423986756        1.0008593360        0.0000000000
        0.1423986756        1.0158681603        0.0000000000
        0.1423986756        1.0308769845        0.0000000000
        0.1423986756        1.0458858088        0.0000000000
        0.1423986756        1.0608946331        0.0000000000
        0.1423986756        1.0759034574        0.0000000000
        0.1423986756        1.0909122817        0.0000000000
        0.1423986756        1.1059211059        0.0000000000
        0.1423986756        1.1209299302        0.0000000000
        0.1423986756        1.1359387545        0.0000000000
        0.1423986756        1.1509475788        0.0000000000
        0.1423986756        1.1659564031        0.0000000000
        0.1423986756        1.1809652274        0.0000000000
        0.1423986756        1.1959740516        0.0000000000
        0.1423986756        1.2109828759        0.0000000000
        0.1423986756        1.2259917002        0.0000000000
        0.1423986756        1.2410005245        0.0000000000
        0.1423986756        1.2560093488        0.0000000000
        0.1423986756        1.2710181731        0.0000000000
        0.1423986756        1.2860269973        0.0000000000
        0.1423986756        1.3010358216        0.0000000000
        0.1423986756        1.3160446459        0.0000000000
        0.1423986756        1.3310534702        0.0000000000
        0.1423986756        1.3460622945        0.0000000000
        0.1423986756        1.3610711188        0.0000000000
        0.1423986756        1.3760799430        0.0000000000
        0.1423986756        1.3910887673        0.0000000000
        0.1423986756        1.4060975916        0.0000000000
        0.1423986756        1.4211064159        0.0000000000
        0.1423986756        1.4361152402        0.0000000000
        0.1423986756        1.4511240645        0.0000000000
        0.1423986756        1.4661328887        0.0000000000
        0.1423986756        1.4811417130        0.0000000000
        0.1423986756        1.4961505373        0.0000000000
        0.1423986756        1.5111593616        0.0000000000
        0.1423986756        1.5261681859        0.0000000000
        0.1423986756        1.5411770102        0.0000000000
        0.1423986756        1.5561858344        0.0000000000
        0.1423986756        1.5711946587        0.0000000000
        0.1423986756        1.5862034830        0.0000000000

        0.1574603031        0.1003298790       -0.0017227485
        0.1574603031        0.1153387033       -0.0047375060
        0.1574603031        0.1303475276       -0.0119745400
        0.1574603031        0.1453563518       -0.0278386134
        0.1574603031        0.1603651761       -0.0595784341
        0.1574603031        0.1753740004       -0.1175042125
        0.1574603031        0.1903828247       -0.2138648366
        0.1574603031        0.2053916490       -0.3598471042
        0.1574603031        0.2204004733       -0.5610393554
        0.1574603031        0.2354092975       -0.8129884315
        0.1574603031        0.2504181218       -1.0993387815
        0.1574603031        0.2654269461       -1.3945132782
        0.1574603031        0.2804357704       -1.6707696207
        0.1574603031        0.2954445947       -1.9068331103
        0.1574603031        0.3104534190       -2.0940058510
        0.1574603031        0.3254622432       -2.2368391133
        0.1574603031        0.3404710675       -2.3484893487
        0.1574603031        0.3554798918       -2.4436664575
        0.1574603031        0.3704887161       -2.5327207649
        0.1574603031        0.3854975404       -2.6187268568
        0.1574603031        0.4005063647       -2.6970525949
        0.1574603031        0.4155151889       -2.7558744690
        0.1574603031        0.4305240132       -2.7770700336
        0.1574603031        0.4455328375       -2.7386027260
        0.1574603031        0.4605416618       -2.6198558036
        0.1574603031        0.4755504861       -2.4094987953
        0.1574603031        0.4905593104       -2.1127141706
        0.1574603031        0.5055681346       -1.7535025915
        0.1574603031        0.5205769589       -1.3697627241
        0.1574603031        0.5355857832       -1.0028002036
        0.1574603031        0.5505946075       -0.6860364706
        0.1574603031        0.5656034318       -0.4378030352
        0.1574603031        0.5806122561       -0.2604223597
        0.1574603031        0.5956210803       -0.1444106548
        0.1574603031        0.6106299046       -0.0747218148
        0.1574603031        0.6256387289       -0.0361376756
        0.1574603031        0.6406475532       -0.0163752340
        0.1574603031        0.6556563775       -0.0069736559
        0.1574603031        0.6706652017       -0.0028011388
        0.1574603031        0.6856740260       -0.0010653611
        0.1574603031        0.7006828503       -0.0003851581
        0.1574603031        0.7156916746       -0.0001328364
        0.1574603031        0.7307004989       -0.0000438353
        0.1574603031        0.7457093232       -0.0000138713
        0.1574603031        0.7607181474       -0.0000042146
        0.1574603031        0.7757269717       -0.0000012279
        0.1574603031        0.7907357960        0.0000000000
        0.1574603031        0.8057446203        0.0000000000
        0.1574603031        0.8207534446        0.0000000000
        0.1574603031        0.8357622689        0.0000000000
        0.1574603031        0.8507710931        0.0000000000
        0.1574603031        0.8657799174        0.0000000000
        0.1574603031        0.8807887417        0.0000000000
        0.1574603031        0.8957975660        0.0000000000
        0.1574603031        0.9108063903        0.0000000000
        0.1574603031        0.9258152146        0.0000000000
        0.1574603031        0.9408240388        0.0000000000
        0.1574603031        0.9558328631        0.0000000000
        0.1574603031        0.9708416874        0.0000000000
        0.1574603031        0.9858505117        0.0000000000
        0.1574603031        1.0008593360        0.0000000000
        0.1574603031        1.0158681603        0.0000000000
        0.1574603031        1.0308769845        0.0000000000
        0.1574603031        1.0458858088        0.0000000000
        0.1574603031        1.0608946331        0.0000000000
        0.1574603031        1.0759034574        0.0000000000
        0.1574603031        1.0909122817        0.0000000000
        0.1574603031        1.1059211059        0.0000000000
        0.1574603031        1.1209299302        0.0000000000
        0.1574603031        1.1359387545        0.0000000000
        0.1574603031        1.1509475788        0.0000000000
        0.1574603031        1.1659564031        0.0000000000
        0.1574603031        1.1809652274        0.0000000000
        0.1574603031        1.1959740516        0.0000000000
        0.1574603031        1.2109828759        0.0000000000
        0.1574603031        1.2259917002        0.0000000000
        0.1574603031        1.2410005245        0.0000000000
        0.1574603031        1.2560093488        0.0000000000
        0.1574603031        1.2710181731        0.0000000000
        0.1574603031        1.2860269973        0.0000000000
        0.1574603031        1.3010358216        0.0000000000
        0.1574603031        1.3160446459        0.0000000000
        0.1574603031        1.3310534702        0.0000000000
        0.1574603031        1.3460622945        0.0000000000
        0.1574603031        1.3610711188        0.0000000000
        0.1574603031        1.3760799430        0.0000000000
        0.1574603031        1.3910887673        0.0000000000
        0.1574603031        1.4060975916        0.0000000000
        0.1574603031        1.4211064159        0.0000000000
        0.1574603031        1.4361152402        0.0000000000
        0.1574603031        1.4511240645        0.0000000000
        0.1574603031        1.4661328887        0.0000000000
        0.1574603031        1.4811417130        0.0000000000
        0.1574603031        1.4961505373        0.0000000000
        0.1574603031        1.5111593616        0.0000000000
        0.1574603031        1.5261681859        0.0000000000
        0.1574603031        1.5411770102        0.0000000000
        0.1574603031        1.5561858344        0.0000000000
        0.1574603031        1.5711946587        0.0000000000
        0.1574603031        1.5862034830        0.0000000000

        0.1725219306        0.1003298790       -0.0034719560
        0.1725219306        0.1153387033       -0.0095403760
        0.1725219306        0.1303475276       -0.0240932533
        0.1725219306        0.1453563518       -0.0559569203
        0.1725219306        0.1603651761       -0.1196196735
        0.1725219306        0.1753740004       -0.2356125856
        0.1725219306        0.1903828247       -0.4281772806
        0.1725219306        0.2053916490       -0.7191659991
        0.1725219306        0.2204004733       -1.1189107675
        0.1725219306        0.2354092975       -1.6173893560
        0.1725219306        0.2504181218       -2.1807110554
        0.1725219306        0.2654269461       -2.7568126842
        0.1725219306        0.2804357704       -3.2899152302
        0.1725219306        0.2954445947       -3.7379869870
        0.1725219306        0.3104534190       -4.0849125298
        0.1725219306        0.3254622432       -4.3415633325
        0.1725219306        0.3404710675       -4.5361428643
        0.1725219306        0.3554798918       -4.6997824581
        0.1725219306        0.3704887161       -4.8545857773
        0.1725219306        0.3854975404       -5.0078602125
        0.1725219306        0.4005063647       -5.1514591456
        0.1725219306        0.4155151889       -5.2630320587
        0.1725219306        0.4305240132       -5.3078516075
        0.1725219306        0.4455328375       -5.2432628112
        0.1725219306        0.4605416618       -5.0286490734
        0.1725219306        0.4755504861       -4.6403593656
        0.1725219306        0.4905593104       -4.0857511070
        0.1725219306        0.5055681346       -3.4081946684
        0.1725219306        0.5205769589       -2.6784141603
        0.1725219306        0.5355857832       -1.9749661284
        0.1725219306        0.5505946075       -1.3627016815
        0.1725219306        0.5656034318       -0.8785413334
        0.1725219306        0.5806122561       -0.5290177935
        0.1725219306        0.5956210803       -0.2976921105
        0.1725219306        0.6106299046       -0.1567743375
        0.1725219306        0.6256387289       -0.0774392696
        0.1725219306        0.6406475532       -0.0359830131
        0.1725219306        0.6556563775       -0.0157830600
        0.1725219306        0.6706652017       -0.0065597027
        0.1725219306        0.6856740260       -0.0025931036
        0.1725219306        0.7006828503       -0.0009783621
        0.1725219306        0.7156916746       -0.0003533167
        0.1725219306        0.7307004989       -0.0001223862
        0.1725219306        0.7457093232       -0.0000407208
        0.1725219306        0.7607181474       -0.0000130242
        0.1725219306        0.7757269717       -0.0000040018
        0.1725219306        0.7907357960       -0.0000011796
        0.1725219306        0.8057446203        0.0000000000
        0.1725219306        0.8207534446        0.0000000000
        0.1725219306        0.8357622689        0.0000000000
        0.1725219306        0.8507710931        0.0000000000
        0.1725219306        0.8657799174        0.0000000000
        0.1725219306        0.8807887417        0.0000000000
        0.1725219306        0.8957975660        0.0000000000
        0.1725219306        0.9108063903        0.0000000000
        0.1725219306        0.9258152146        0.0000000000
        0.1725219306        0.9408240388        0.0000000000
        0.1725219306        0.9558328631        0.0000000000
        0.1725219306        0.9708416874        0.0000000000
        0.1725219306        0.9858505117        0.0000000000
        0.1725219306        1.0008593360        0.0000000000
        0.1725219306        1.0158681603        0.0000000000
        0.1725219306        1.0308769845        0.0000000000
        0.1725219306        1.0458858088        0.0000000000
        0.1725219306        1.0608946331        0.0000000000
        0.1725219306        1.0759034574        0.0000000000
        0.1725219306        1.0909122817        0.0000000000
        0.1725219306        1.1059211059        0.0000000000
        0.1725219306        1.1209299302        0.0000000000
        0.1725219306        1.1359387545        0.0000000000
        0.1725219306        1.1509475788        0.0000000000
        0.1725219306        1.1659564031        0.0000000000
        0.1725219306        1.1809652274        0.0000000000
        0.1725219306        1.1959740516        0.0000000000
        0.1725219306        1.2109828759        0.0000000000
        0.1725219306        1.2259917002        0.0000000000
        0.1725219306        1.2410005245        0.0000000000
        0.1725219306        1.2560093488        0.0000000000
        0.1725219306        1.2710181731        0.0000000000
        0.1725219306        1.2860269973        0.0000000000
        0.1725219306        1.3010358216        0.0000000000
        0.1725219306        1.3160446459        0.0000000000
        0.1725219306        1.3310534702        0.0000000000
        0.1725219306        1.3460622945        0.0000000000
        0.1725219306        1.3610711188        0.0000000000
        0.1725219306        1.3760799430        0.0000000000
        0.1725219306        1.3910887673        0.0000000000
        0.1725219306        1.4060975916        0.0000000000
        0.1725219306        1.4211064159        0.0000000000
        0.1725219306        1.4361152402        0.0000000000
        0.1725219306        1.4511240645        0.0000000000
        0.1725219306        1.4661328887        0.0000000000
        0.1725219306        1.4811417130        0.0000000000
        0.1725219306        1.4961505373        0.0000000000
        0.1725219306        1.5111593616        0.0000000000
        0.1725219306        1.5261681859        0.0000000000
        0.1725219306        1.5411770102        0.0000000000
        0.1725219306        1.5561858344        0.0000000000
        0.1725219306        1.5711946587        0.0000000000
        0.1725219306        1.5862034830        0.0000000000

        0.1875835582        0.1003298790       -0.0064527642
        0.1875835582        0.1153387033       -0.0177147871
        0.1875835582        0.1303475276       -0.0446909587
        0.1875835582        0.1453563518       -0.1036758899
        0.1875835582        0.1603651761       -0.2213406263
        0.1875835582        0.1753740004       -0.4353239916
        0.1875835582        0.1903828247       -0.7897643664
        0.1875835582        0.2053916490       -1.3238741632
        0.1875835582        0.2204004733       -2.0550213905
        0.1875835582        0.2354092975       -2.9625846041
        0.1875835582        0.2504181218       -3.9819123353
        0.1875835582        0.2654269461       -5.0154777251
        0.1875835582        0.2804357704       -5.9601529016
        0.1875835582        0.2954445947       -6.7396981572
        0.1875835582        0.3104534190       -7.3270020391
        0.1875835582        0.3254622432       -7.7454626683
        0.1875835582        0.3404710675       -8.0504855465
        0.1875835582        0.3554798918       -8.3024204959
        0.1875835582        0.3704887161       -8.5443748630
        0.1875835582        0.3854975404       -8.7917934040
        0.1875835582        0.4005063647       -9.0316926641
        0.1875835582        0.4155151889       -9.2254025942
        0.1875835582        0.4305240132       -9.3120042991
        0.1875835582        0.4455328375       -9.2158844579
        0.1875835582        0.4605416618       -8.8637006954
        0.1875835582        0.4755504861       -8.2102604985
        0.1875835582        0.4905593104       -7.2635113782
        0.1875835582        0.5055681346       -6.0944401653
        0.1875835582        0.5205769589       -4.8233736098
        0.1875835582        0.5355857832       -3.5868920378
        0.1875835582        0.5505946075       -2.5002923166
        0.1875835582        0.5656034318       -1.6318739526
        0.1875835582        0.5806122561       -0.9972910900
        0.1875835582        0.5956210803       -0.5712891156
        0.1875835582        0.6106299046       -0.3073552266
        0.1875835582        0.6256387289       -0.1557264598
        0.1875835582        0.6406475532       -0.0745524247
        0.1875835582        0.6556563775       -0.0338470226
        0.1875835582        0.6706652017       -0.0146258314
        0.1875835582        0.6856740260       -0.0060352711
        0.1875835582        0.7006828503       -0.0023846186
        0.1875835582        0.7156916746       -0.0009039407
        0.1875835582        0.7307004989       -0.0003291695
        0.1875835582        0.7457093232       -0.0001152407
        0.1875835582        0.7607181474       -0.0000388063
        0.1875835582        0.7757269717       -0.0000125663
        0.1875835582        0.7907357960       -0.0000039107
        0.1875835582        0.8057446203       -0.0000011706
        0.1875835582        0.8207534446        0.0000000000
        0.1875835582        0.8357622689        0.0000000000
        0.1875835582        0.8507710931        0.0000000000
        0.1875835582        0.8657799174        0.0000000000
        0.1875835582        0.8807887417        0.0000000000
        0.1875835582        0.8957975660        0.0000000000
        0.1875835582        0.9108063903        0.0000000000
        0.1875835582        0.9258152146        0.0000000000
        0.1875835582        0.9408240388        0.0000000000
        0.1875835582        0.9558328631        0.0000000000
        0.1875835582        0.9708416874        0.0000000000
        0.1875835582        0.9858505117        0.0000000000
        0.1875835582        1.0008593360        0.0000000000
        0.1875835582        1.0158681603        0.0000000000
        0.1875835582        1.0308769845        0.0000000000
        0.1875835582        1.0458858088        0.0000000000
        0.1875835582        1.0608946331        0.0000000000
        0.1875835582        1.0759034574        0.0000000000
        0.1875835582        1.0909122817        0.0000000000
        0.1875835582        1.1059211059        0.0000000000
        0.1875835582        1.1209299302        0.0000000000
        0.1875835582        1.1359387545        0.0000000000
        0.1875835582        1.1509475788        0.0000000000
        0.1875835582        1.1659564031        0.0000000000
        0.1875835582        1.1809652274        0.0000000000
        0.1875835582        1.1959740516        0.0000000000
        0.1875835582        1.2109828759        0.0000000000
        0.1875835582        1.2259917002        0.0000000000
        0.1875835582        1.2410005245        0.0000000000
        0.1875835582        1.2560093488        0.0000000000
        0.1875835582        1.2710181731        0.0000000000
        0.1875835582        1.2860269973        0.0000000000
        0.1875835582        1.3010358216        0.0000000000
        0.1875835582        1.3160446459        0.0000000000
        0.1875835582        1.3310534702        0.0000000000
        0.1875835582        1.3460622945        0.0000000000
        0.1875835582        1.3610711188        0.0000000000
        0.1875835582        1.3760799430        0.0000000000
        0.1875835582        1.3910887673        0.0000000000
        0.1875835582        1.4060975916        0.0000000000
        0.1875835582        1.4211064159        0.0000000000
        0.1875835582        1.4361152402        0.0000000000
        0.1875835582        1.4511240645        0.0000000000
        0.1875835582        1.4661328887        0.0000000000
        0.1875835582        1.4811417130        0.0000000000
        0.1875835582        1.4961505373        0.0000000000
        0.1875835582        1.5111593616        0.0000000000
        0.1875835582        1.5261681859        0.0000000000
        0.1875835582        1.5411770102        0.0000000000
        0.1875835582        1.5561858344        0.0000000000
        0.1875835582        1.5711946587        0.0000000000
        0.1875835582        1.5862034830        0.0000000000

        0.2026451857        0.1003298790       -0.0110803804
        0.2026451857        0.1153387033       -0.0303849129
        0.2026451857        0.1303475276       -0.0765608545
        0.2026451857        0.1453563518       -0.1773669265
        0.2026451857        0.1603651761       -0.3780899175
        0.2026451857        0.1753740004       -0.7423400764
        0.2026451857        0.1903828247       -1.3441390831
        0.2026451857        0.2053916490       -2.2481689188
        0.2026451857        0.2204004733       -3.4808760231
        0.2026451857        0.2354092975       -5.0033264216
        0.2026451857        0.2504181218       -6.7017874023
        0.2026451857        0.2654269461       -8.4079054933
        0.2026451857        0.2804357704       -9.9461664831
        0.2026451857        0.2954445947      -11.1895509181
        0.2026451857        0.3104534190      -12.0968419716
        0.2026451857        0.3254622432      -12.7137850170
        0.2026451857        0.3404710675      -13.1403414767
        0.2026451857        0.3554798918      -13.4838515897
        0.2026451857        0.3704887161      -13.8212088404
        0.2026451857        0.3854975404      -14.1816865971
        0.2026451857        0.4005063647      -14.5465417364
        0.2026451857        0.4155151889      -14.8544992878
        0.2026451857        0.4305240132      -15.0077199983
        0.2026451857        0.4455328375      -14.8834590709
        0.2026451857        0.4605416618      -14.3603329570
        0.2026451857        0.4755504861      -13.3592655681
        0.2026451857        0.4905593104      -11.8841889041
        0.2026451857        0.5055681346      -10.0398934474
        0.2026451857        0.5205769589       -8.0126977897
        0.2026451857        0.5355857832       -6.0194702816
        0.2026451857        0.5505946075       -4.2479298144
        0.2026451857        0.5656034318       -2.8141247740
        0.2026451857        0.5806122561       -1.7510124802
        0.2026451857        0.5956210803       -1.0249515403
        0.2026451857        0.6106299046       -0.5657859417
        0.2026451857        0.6256387289       -0.2954493226
        0.2026451857        0.6406475532       -0.1464527022
        0.2026451857        0.6556563775       -0.0691512253
        0.2026451857        0.6706652017       -0.0311993192
        0.2026451857        0.6856740260       -0.0134840545
        0.2026451857        0.7006828503       -0.0055924053
        0.2026451857        0.7156916746       -0.0022282808
        0.2026451857        0.7307004989       -0.0008535519
        0.2026451857        0.7457093232       -0.0003144674
        0.2026451857        0.7607181474       -0.0001114681
        0.2026451857        0.7757269717       -0.0000380135
        0.2026451857        0.7907357960       -0.0000124673
        0.2026451857        0.8057446203       -0.0000039325
        0.2026451857        0.8207534446       -0.0000011929
        0.2026451857        0.8357622689        0.0000000000
        0.2026451857        0.8507710931        0.0000000000
        0.2026451857        0.8657799174        0.0000000000
        0.2026451857        0.8807887417        0.0000000000
        0.2026451857        0.8957975660        0.0000000000
        0.2026451857        0.9108063903        0.0000000000
        0.2026451857        0.9258152146        0.0000000000
        0.2026451857        0.9408240388        0.0000000000
        0.2026451857        0.9558328631        0.0000000000
        0.2026451857        0.9708416874        0.0000000000
        0.2026451857        0.9858505117        0.0000000000
        0.2026451857        1.0008593360        0.0000000000
        0.2026451857        1.0158681603        0.0000000000
        0.2026451857        1.0308769845        0.0000000000
        0.2026451857        1.0458858088        0.0000000000
        0.2026451857        1.0608946331        0.0000000000
        0.2026451857        1.0759034574        0.0000000000
        0.2026451857        1.0909122817        0.0000000000
        0.2026451857        1.1059211059        0.0000000000
        0.2026451857        1.1209299302        0.0000000000
        0.2026451857        1.1359387545        0.0000000000
        0.2026451857        1.1509475788        0.0000000000
        0.2026451857        1.1659564031        0.0000000000
        0.2026451857        1.1809652274        0.0000000000
        0.2026451857        1.1959740516        0.0000000000
        0.2026451857        1.2109828759        0.0000000000
        0.2026451857        1.2259917002        0.0000000000
        0.2026451857        1.2410005245        0.0000000000
        0.2026451857        1.2560093488        0.0000000000
        0.2026451857        1.2710181731        0.0000000000
        0.2026451857        1.2860269973        0.0000000000
        0.2026451857        1.3010358216        0.0000000000
        0.2026451857        1.3160446459        0.0000000000
        0.2026451857        1.3310534702        0.0000000000
        0.2026451857        1.3460622945        0.0000000000
        0.2026451857        1.3610711188        0.0000000000
        0.2026451857        1.3760799430        0.0000000000
        0.2026451857        1.3910887673        0.0000000000
        0.2026451857        1.4060975916        0.0000000000
        0.2026451857        1.4211064159        0.0000000000
        0.2026451857        1.4361152402        0.0000000000
        0.2026451857        1.4511240645        0.0000000000
        0.2026451857        1.4661328887        0.0000000000
        0.2026451857        1.4811417130        0.0000000000
        0.2026451857        1.4961505373        0.0000000000
        0.2026451857        1.5111593616        0.0000000000
        0.2026451857        1.5261681859        0.0000000000
        0.2026451857        1.5411770102        0.0000000000
        0.2026451857        1.5561858344        0.0000000000
        0.2026451857        1.5711946587        0.0000000000
        0.2026451857        1.5862034830        0.0000000000

        0.2177068132        0.1003298790       -0.0176239086
        0.2177068132        0.1153387033       -0.0482620251
        0.2177068132        0.1303475276       -0.1214233961
        0.2177068132        0.1453563518       -0.2808374264
        0.2177068132        0.1603651761       -0.5975732494
        0.2177068132        0.1753740004       -1.1709144492
        0.2177068132        0.1903828247       -2.1153755069
        0.2177068132        0.2053916490       -3.5291213231
        0.2177068132        0.2204004733       -5.4483940342
        0.2177068132        0.2354092975       -7.8054807103
        0.2177068132        0.2504181218      -10.4154736503
        0.2177068132        0.2654269461      -13.0100819415
        0.2177068132        0.2804357704      -15.3139612372
        0.2177068132        0.2954445947      -17.1326365434
        0.2177068132        0.3104534190      -18.4099696794
        0.2177068132        0.3254622432      -19.2277470116
        0.2177068132        0.3404710675      -19.7520160902
        0.2177068132        0.3554798918      -20.1582749091
        0.2177068132        0.3704887161      -20.5721585984
        0.2177068132        0.3854975404      -21.0436565371
        0.2177068132        0.4005063647      -21.5482021461
        0.2177068132        0.4155151889      -21.9967594886
        0.2177068132        0.4305240132      -22.2454320650
        0.2177068132        0.4455328375      -22.1117902954
        0.2177068132        0.4605416618      -21.4117564894
        0.2177068132        0.4755504861      -20.0186254873
        0.2177068132        0.4905593104      -17.9236612833
        0.2177068132        0.5055681346      -15.2654341461
        0.2177068132        0.5205769589      -12.3058157037
        0.2177068132        0.5355857832       -9.3587878311
        0.2177068132        0.5505946075       -6.7039725782
        0.2177068132        0.5656034318       -4.5224123971
        0.2177068132        0.5806122561       -2.8760242501
        0.2177068132        0.5956210803       -1.7278130372
        0.2177068132        0.6106299046       -0.9833321014
        0.2177068132        0.6256387289       -0.5318588414
        0.2177068132        0.6406475532       -0.2742777268
        0.2177068132        0.6556563775       -0.1352508763
        0.2177068132        0.6706652017       -0.0639199376
        0.2177068132        0.6856740260       -0.0289975243
        0.2177068132        0.7006828503       -0.0126393239
        0.2177068132        0.7156916746       -0.0052961066
        0.2177068132        0.7307004989       -0.0021340859
        0.2177068132        0.7457093232       -0.0008272218
        0.2177068132        0.7607181474       -0.0003085251
        0.2177068132        0.7757269717       -0.0001107106
        0.2177068132        0.7907357960       -0.0000382044
        0.2177068132        0.8057446203       -0.0000126708
        0.2177068132        0.8207534446       -0.0000040354
        0.2177068132        0.8357622689       -0.0000012319
        0.2177068132        0.8507710931        0.0000000000
        0.2177068132        0.8657799174        0.0000000000
        0.2177068132        0.8807887417        0.0000000000
        0.2177068132        0.8957975660        0.0000000000
        0.2177068132        0.9108063903        0.0000000000
        0.2177068132        0.9258152146        0.0000000000
        0.2177068132        0.9408240388        0.0000000000
        0.2177068132        0.9558328631        0.0000000000
        0.2177068132        0.9708416874        0.0000000000
        0.2177068132        0.9858505117        0.0000000000
        0.2177068132        1.0008593360        0.0000000000
        0.2177068132        1.0158681603        0.0000000000
        0.2177068132        1.0308769845        0.0000000000
        0.2177068132        1.0458858088        0.0000000000
        0.2177068132        1.0608946331        0.0000000000
        0.2177068132        1.0759034574        0.0000000000
        0.2177068132        1.0909122817        0.0000000000
        0.2177068132        1.1059211059        0.0000000000
        0.2177068132        1.1209299302        0.0000000000
        0.2177068132        1.1359387545        0.0000000000
        0.2177068132        1.1509475788        0.0000000000
        0.2177068132        1.1659564031        0.0000000000
        0.2177068132        1.1809652274        0.0000000000
        0.2177068132        1.1959740516        0.0000000000
        0.2177068132        1.2109828759        0.0000000000
        0.2177068132        1.2259917002        0.0000000000
        0.2177068132        1.2410005245        0.0000000000
        0.2177068132        1.2560093488        0.0000000000
        0.2177068132        1.2710181731        0.0000000000
        0.2177068132        1.2860269973        0.0000000000
        0.2177068132        1.3010358216        0.0000000000
        0.2177068132        1.3160446459        0.0000000000
        0.2177068132        1.3310534702        0.0000000000
        0.2177068132        1.3460622945        0.0000000000
        0.2177068132        1.3610711188        0.0000000000
        0.2177068132        1.3760799430        0.0000000000
        0.2177068132        1.3910887673        0.0000000000
        0.2177068132        1.4060975916        0.0000000000
        0.2177068132        1.4211064159        0.0000000000
        0.2177068132        1.4361152402        0.0000000000
        0.2177068132        1.4511240645        0.0000000000
        0.2177068132        1.4661328887        0.0000000000
        0.2177068132        1.4811417130        0.0000000000
        0.2177068132        1.4961505373        0.0000000000
        0.2177068132        1.5111593616        0.0000000000
        0.2177068132        1.5261681859        0.0000000000
        0.2177068132        1.5411770102        0.0000000000
        0.2177068132        1.5561858344        0.0000000000
        0.2177068132        1.5711946587        0.0000000000
        0.2177068132        1.5862034830        0.0000000000

        0.2327684407        0.1003298790       -0.0260537149
        0.2327684407        0.1153387033       -0.0712239366
        0.2327684407        0.1303475276       -0.1788623443
        0.2327684407        0.1453563518       -0.4128582993
        0.2327684407        0.1603651761       -0.8765726655
        0.2327684407        0.1753740004       -1.7134796956
        0.2327684407        0.1903828247       -3.0873528933
        0.2327684407        0.2053916490       -5.1354235571
        0.2327684407        0.2204004733       -7.9018483116
        0.2327684407        0.2354092975      -11.2776793009
        0.2327684407        0.2504181218      -14.9842735248
        0.2327684407        0.2654269461      -18.6259657953
        0.2327684407        0.2804357704      -21.8038494344
        0.2327684407        0.2954445947      -24.2441345855
        0.2327684407        0.3104534190      -25.8794660815
        0.2327684407        0.3254622432      -26.8443841349
        0.2327684407        0.3404710675      -27.3936189067
        0.2327684407        0.3554798918      -27.7915246832
        0.2327684407        0.3704887161      -28.2264009842
        0.2327684407        0.3854975404      -28.7753312116
        0.2327684407        0.4005063647      -29.4088031248
        0.2327684407        0.4155151889      -30.0078871967
        0.2327684407        0.4305240132      -30.3786949395
        0.2327684407        0.4455328375      -30.2730887344
        0.2327684407        0.4605416618      -29.4354490549
        0.2327684407        0.4755504861      -27.6799458729
        0.2327684407        0.4905593104      -24.9728433674
        0.2327684407        0.5055681346      -21.4764005173
        0.2327684407        0.5205769589      -17.5232881693
        0.2327684407        0.5355857832      -13.5268986006
        0.2327684407        0.5505946075       -9.8676451658
        0.2327684407        0.5656034318       -6.8046146583
        0.2327684407        0.5806122561       -4.4425073338
        0.2327684407        0.5956210803       -2.7524735870
        0.2327684407        0.6106299046       -1.6230602548
        0.2327684407        0.6256387289       -0.9135632766
        0.2327684407        0.6406475532       -0.4921211637
        0.2327684407        0.6556563775       -0.2542215915
        0.2327684407        0.6706652017       -0.1261064386
        0.2327684407        0.6856740260       -0.0601127476
        0.2327684407        0.7006828503       -0.0275460713
        0.2327684407        0.7156916746       -0.0121371309
        0.2327684407        0.7307004989       -0.0051432239
        0.2327684407        0.7457093232       -0.0020965997
        0.2327684407        0.7607181474       -0.0008222295
        0.2327684407        0.7757269717       -0.0003101327
        0.2327684407        0.7907357960       -0.0001124236
        0.2327684407        0.8057446203       -0.0000391258
        0.2327684407        0.8207534446       -0.0000130555
        0.2327684407        0.8357622689       -0.0000041695
        0.2327684407        0.8507710931       -0.0000012700
        0.2327684407        0.8657799174        0.0000000000
        0.2327684407        0.8807887417        0.0000000000
        0.2327684407        0.8957975660        0.0000000000
        0.2327684407        0.9108063903        0.0000000000
        0.2327684407        0.9258152146        0.0000000000
        0.2327684407        0.9408240388        0.0000000000
        0.2327684407        0.9558328631        0.0000000000
        0.2327684407        0.9708416874        0.0000000000
        0.2327684407        0.9858505117        0.0000000000
        0.2327684407        1.0008593360        0.0000000000
        0.2327684407        1.0158681603        0.0000000000
        0.2327684407        1.0308769845        0.0000000000
        0.2327684407        1.0458858088        0.0000000000
        0.2327684407        1.0608946331        0.0000000000
        0.2327684407        1.0759034574        0.0000000000
        0.2327684407        1.0909122817        0.0000000000
        0.2327684407        1.1059211059        0.0000000000
        0.2327684407        1.1209299302        0.0000000000
        0.2327684407        1.1359387545        0.0000000000
        0.2327684407        1.1509475788        0.0000000000
        0.2327684407        1.1659564031        0.0000000000
        0.2327684407        1.1809652274        0.0000000000
        0.2327684407        1.1959740516        0.0000000000
        0.2327684407        1.2109828759        0.0000000000
        0.2327684407        1.2259917002        0.0000000000
        0.2327684407        1.2410005245        0.0000000000
        0.2327684407        1.2560093488        0.0000000000
        0.2327684407        1.2710181731        0.0000000000
        0.2327684407        1.2860269973        0.0000000000
        0.2327684407        1.3010358216        0.0000000000
        0.2327684407        1.3160446459        0.0000000000
        0.2327684407        1.3310534702        0.0000000000
        0.2327684407        1.3460622945        0.0000000000
        0.2327684407        1.3610711188        0.0000000000
        0.2327684407        1.3760799430        0.0000000000
        0.2327684407        1.3910887673        0.0000000000
        0.2327684407        1.4060975916        0.0000000000
        0.2327684407        1.4211064159        0.0000000000
        0.2327684407        1.4361152402        0.0000000000
        0.2327684407        1.4511240645        0.0000000000
        0.2327684407        1.4661328887        0.0000000000
        0.2327684407        1.4811417130        0.0000000000
        0.2327684407        1.4961505373        0.0000000000
        0.2327684407        1.5111593616        0.0000000000
        0.2327684407        1.5261681859        0.0000000000
        0.2327684407        1.5411770102        0.0000000000
        0.2327684407        1.5561858344        0.0000000000
        0.2327684407        1.5711946587        0.0000000000
        0.2327684407        1.5862034830        0.0000000000

        0.2478300683        0.1003298790       -0.0359605720
        0.2478300683        0.1153387033       -0.0980960055
        0.2478300683        0.1303475276       -0.2457813945
        0.2478300683        0.1453563518       -0.5659290510
        0.2478300683        0.1603651761       -1.1983764052
        0.2478300683        0.1753740004       -2.3357507749
        0.2478300683        0.1903828247       -4.1952208909
        0.2478300683        0.2053916490       -6.9537920521
        0.2478300683        0.2204004733      -10.6580974309
        0.2478300683        0.2354092975      -15.1451616840
        0.2478300683        0.2504181218      -20.0242956005
        0.2478300683        0.2654269461      -24.7537297833
        0.2478300683        0.2804357704      -28.7984048109
        0.2478300683        0.2954445947      -31.8036373152
        0.2478300683        0.3104534190      -33.7008718681
        0.2478300683        0.3254622432      -34.6950147038
        0.2478300683        0.3404710675      -35.1483432631
        0.2478300683        0.3554798918      -35.4287695300
        0.2478300683        0.3704887161      -35.7955823935
        0.2478300683        0.3854975404      -36.3561129116
        0.2478300683        0.4005063647      -37.0770279661
        0.2478300683        0.4155151889      -37.8116184541
        0.2478300683        0.4305240132      -38.3203277855
        0.2478300683        0.4455328375      -38.2945010178
        0.2478300683        0.4605416618      -37.4095189581
        0.2478300683        0.4755504861      -35.4162159777
        0.2478300683        0.4905593104      -32.2425005827
        0.2478300683        0.5055681346      -28.0530329557
        0.2478300683        0.5205769589      -23.2271142968
        0.2478300683        0.5355857832      -18.2575173060
        0.2478300683        0.5505946075      -13.6154760176
        0.2478300683        0.5656034318       -9.6404761067
        0.2478300683        0.5806122561       -6.4926228450
        0.2478300683        0.5956210803       -4.1690873590
        0.2478300683        0.6106299046       -2.5589707333
        0.2478300683        0.6256387289       -1.5047954915
        0.2478300683        0.6406475532       -0.8492142388
        0.2478300683        0.6556563775       -0.4604056107
        0.2478300683        0.6706652017       -0.2399194086
        0.2478300683        0.6856740260       -0.1201904277
        0.2478300683        0.7006828503       -0.0578886913
        0.2478300683        0.7156916746       -0.0268100226
        0.2478300683        0.7307004989       -0.0119414963
        0.2478300683        0.7457093232       -0.0051158763
        0.2478300683        0.7607181474       -0.0021076923
        0.2478300683        0.7757269717       -0.0008345691
        0.2478300683        0.7907357960       -0.0003172732
        0.2478300683        0.8057446203       -0.0001156484
        0.2478300683        0.8207534446       -0.0000403597
        0.2478300683        0.8357622689       -0.0000134643
        0.2478300683        0.8507710931       -0.0000042841
        0.2478300683        0.8657799174       -0.0000013003
        0.2478300683        0.8807887417        0.0000000000
        0.2478300683        0.8957975660        0.0000000000
        0.2478300683        0.9108063903        0.0000000000
        0.2478300683        0.9258152146        0.0000000000
        0.2478300683        0.9408240388        0.0000000000
        0.2478300683        0.9558328631        0.0000000000
        0.2478300683        0.9708416874        0.0000000000
        0.2478300683        0.9858505117        0.0000000000
        0.2478300683        1.0008593360        0.0000000000
        0.2478300683        1.0158681603        0.0000000000
        0.2478300683        1.0308769845        0.0000000000
        0.2478300683        1.0458858088        0.0000000000
        0.2478300683        1.0608946331        0.0000000000
        0.2478300683        1.0759034574        0.0000000000
        0.2478300683        1.0909122817        0.0000000000
        0.2478300683        1.1059211059        0.0000000000
        0.2478300683        1.1209299302        0.0000000000
        0.2478300683        1.1359387545        0.0000000000
        0.2478300683        1.1509475788        0.0000000000
        0.2478300683        1.1659564031        0.0000000000
        0.2478300683        1.1809652274        0.0000000000
        0.2478300683        1.1959740516        0.0000000000
        0.2478300683        1.2109828759        0.0000000000
        0.2478300683        1.2259917002        0.0000000000
        0.2478300683        1.2410005245        0.0000000000
        0.2478300683        1.2560093488        0.0000000000
        0.2478300683        1.2710181731        0.0000000000
        0.2478300683        1.2860269973        0.0000000000
        0.2478300683        1.3010358216        0.0000000000
        0.2478300683        1.3160446459        0.0000000000
        0.2478300683        1.3310534702        0.0000000000
        0.2478300683        1.3460622945        0.0000000000
        0.2478300683        1.3610711188        0.0000000000
        0.2478300683        1.3760799430        0.0000000000
        0.2478300683        1.3910887673        0.0000000000
        0.2478300683        1.4060975916        0.0000000000
        0.2478300683        1.4211064159        0.0000000000
        0.2478300683        1.4361152402        0.0000000000
        0.2478300683        1.4511240645        0.0000000000
        0.2478300683        1.4661328887        0.0000000000
        0.2478300683        1.4811417130        0.0000000000
        0.2478300683        1.4961505373        0.0000000000
        0.2478300683        1.5111593616        0.0000000000
        0.2478300683        1.5261681859        0.0000000000
        0.2478300683        1.5411770102        0.0000000000
        0.2478300683        1.5561858344        0.0000000000
        0.2478300683        1.5711946587        0.0000000000
        0.2478300683        1.5862034830        0.0000000000

        0.2628916958        0.1003298790       -0.0466153850
        0.2628916958        0.1153387033       -0.1268245177
        0.2628916958        0.1303475276       -0.3168670466
        0.2628916958        0.1453563518       -0.7274152708
        0.2628916958        0.1603651761       -1.5353549907
        0.2628916958        0.1753740004       -2.9821088784
        0.2628916958        0.1903828247       -5.3358001902
        0.2628916958        0.2053916490       -8.8075768297
        0.2628916958        0.2204004733      -13.4375011853
        0.2628916958        0.2354092975      -18.9976084269
        0.2628916958        0.2504181218      -24.9756481855
        0.2628916958        0.2654269461      -30.6797913077
        0.2628916958        0.2804357704      -35.4432209790
        0.2628916958        0.2954445947      -38.8427501064
        0.2628916958        0.3104534190      -40.8252783436
        0.2628916958        0.3254622432      -41.6816453354
        0.2628916958        0.3404710675      -41.8918400152
        0.2628916958        0.3554798918      -41.9307152168
        0.2628916958        0.3704887161      -42.1268944915
        0.2628916958        0.3854975404      -42.6149645093
        0.2628916958        0.4005063647      -43.3575966167
        0.2628916958        0.4155151889      -44.1862609072
        0.2628916958        0.4305240132      -44.8290478468
        0.2628916958        0.4455328375      -44.9352801066
        0.2628916958        0.4605416618      -44.1288579227
        0.2628916958        0.4755504861      -42.1050935339
        0.2628916958        0.4905593104      -38.7440467960
        0.2628916958        0.5055681346      -34.1838985408
        0.2628916958        0.5205769589      -28.8080336893
        0.2628916958        0.5355857832      -23.1442052160
        0.2628916958        0.5505946075      -17.7210680478
        0.2628916958        0.5656034318      -12.9444810349
        0.2628916958        0.5806122561       -9.0362447294
        0.2628916958        0.5956210803       -6.0404897877
        0.2628916958        0.6106299046       -3.8736762645
        0.2628916958        0.6256387289       -2.3862170129
        0.2628916958        0.6406475532       -1.4130005422
        0.2628916958        0.6556563775       -0.8044877494
        0.2628916958        0.6706652017       -0.4403792770
        0.2628916958        0.6856740260       -0.2317585400
        0.2628916958        0.7006828503       -0.1172626396
        0.2628916958        0.7156916746       -0.0570494472
        0.2628916958        0.7307004989       -0.0266899826
        0.2628916958        0.7457093232       -0.0120058921
        0.2628916958        0.7607181474       -0.0051901092
        0.2628916958        0.7757269717       -0.0021542601
        0.2628916958        0.7907357960       -0.0008574552
        0.2628916958        0.8057446203       -0.0003268102
        0.2628916958        0.8207534446       -0.0001191102
        0.2628916958        0.8357622689       -0.0000414600
        0.2628916958        0.8507710931       -0.0000137636
        0.2628916958        0.8657799174       -0.0000043582
        0.2628916958        0.8807887417       -0.0000013160
        0.2628916958        0.8957975660        0.0000000000
        0.2628916958        0.9108063903        0.0000000000
        0.2628916958        0.9258152146        0.0000000000
        0.2628916958        0.9408240388        0.0000000000
        0.2628916958        0.9558328631        0.0000000000
        0.2628916958        0.9708416874        0.0000000000
        0.2628916958        0.9858505117        0.0000000000
        0.2628916958        1.0008593360        0.0000000000
        0.2628916958        1.0158681603        0.0000000000
        0.2628916958        1.0308769845        0.0000000000
        0.2628916958        1.0458858088        0.0000000000
        0.2628916958        1.0608946331        0.0000000000
        0.2628916958        1.0759034574        0.0000000000
        0.2628916958        1.0909122817        0.0000000000
        0.2628916958        1.1059211059        0.0000000000
        0.2628916958        1.1209299302        0.0000000000
        0.2628916958        1.1359387545        0.0000000000
        0.2628916958        1.1509475788        0.0000000000
        0.2628916958        1.1659564031        0.0000000000
        0.2628916958        1.1809652274        0.0000000000
        0.2628916958        1.1959740516        0.0000000000
        0.2628916958        1.2109828759        0.0000000000
        0.2628916958        1.2259917002        0.0000000000
        0.2628916958        1.2410005245        0.0000000000
        0.2628916958        1.2560093488        0.0000000000
        0.2628916958        1.2710181731        0.0000000000
        0.2628916958        1.2860269973        0.0000000000
        0.2628916958        1.3010358216        0.0000000000
        0.2628916958        1.3160446459        0.0000000000
        0.2628916958        1.3310534702        0.0000000000
        0.2628916958        1.3460622945        0.0000000000
        0.2628916958        1.3610711188        0.0000000000
        0.2628916958        1.3760799430        0.0000000000
        0.2628916958        1.3910887673        0.0000000000
        0.2628916958        1.4060975916        0.0000000000
        0.2628916958        1.4211064159        0.0000000000
        0.2628916958        1.4361152402        0.0000000000
        0.2628916958        1.4511240645        0.0000000000
        0.2628916958        1.4661328887        0.0000000000
        0.2628916958        1.4811417130        0.0000000000
        0.2628916958        1.4961505373        0.0000000000
        0.2628916958        1.5111593616        0.0000000000
        0.2628916958        1.5261681859        0.0000000000
        0.2628916958        1.5411770102        0.0000000000
        0.2628916958        1.5561858344        0.0000000000
        0.2628916958        1.5711946587        0.0000000000
        0.2628916958        1.5862034830        0.0000000000

        0.2779533233        0.1003298790       -0.0571691719
        0.2779533233        0.1153387033       -0.1550413321
        0.2779533233        0.1303475276       -0.3860534884
        0.2779533233        0.1453563518       -0.8830429061
        0.2779533233        0.1603651761       -1.8566312367
        0.2779533233        0.1753740004       -3.5911097451
        0.2779533233        0.1903828247       -6.3965040645
        0.2779533233        0.2053916490      -10.5065896844
        0.2779533233        0.2204004733      -15.9433967104
        0.2779533233        0.2354092975      -22.4068181256
        0.2779533233        0.2504181218      -29.2647673621
        0.2779533233        0.2654269461      -35.6884095713
        0.2779533233        0.2804357704      -40.9017861212
        0.2779533233        0.2954445947      -44.4392627427
        0.2779533233        0.3104534190      -46.2846550682
        0.2779533233        0.3254622432      -46.8254316231
        0.2779533233        0.3404710675      -46.6577029872
        0.2779533233        0.3554798918      -46.3526490297
        0.2779533233        0.3704887161      -46.2944753302
        0.2779533233        0.3854975404      -46.6341033718
        0.2779533233        0.4005063647      -47.3268579769
        0.2779533233        0.4155151889      -48.1898903273
        0.2779533233        0.4305240132      -48.9385926879
        0.2779533233        0.4455328375      -49.2097494952
        0.2779533233        0.4605416618      -48.6075307102
        0.2779533233        0.4755504861      -46.7936907065
        0.2779533233        0.4905593104      -43.6004059815
        0.2779533233        0.5055681346      -39.1112089070
        0.2779533233        0.5205769589      -33.6615295707
        0.2779533233        0.5355857832      -27.7520997715
        0.2779533233        0.5505946075      -21.9147720527
        0.2779533233        0.5656034318      -16.5893552207
        0.2779533233        0.5806122561      -12.0538994008
        0.2779533233        0.5956210803       -8.4169221297
        0.2779533233        0.6106299046       -5.6526904807
        0.2779533233        0.6256387289       -3.6522718209
        0.2779533233        0.6406475532       -2.2700340984
        0.2779533233        0.6556563775       -1.3568712791
        0.2779533233        0.6706652017       -0.7797792426
        0.2779533233        0.6856740260       -0.4308124071
        0.2779533233        0.7006828503       -0.2288267201
        0.2779533233        0.7156916746       -0.1168564570
        0.2779533233        0.7307004989       -0.0573695131
        0.2779533233        0.7457093232       -0.0270651126
        0.2779533233        0.7607181474       -0.0122599774
        0.2779533233        0.7757269717       -0.0053262659
        0.2779533233        0.7907357960       -0.0022162778
        0.2779533233        0.8057446203       -0.0008820744
        0.2779533233        0.8207534446       -0.0003353965
        0.2779533233        0.8357622689       -0.0001217299
        0.2779533233        0.8507710931       -0.0000421408
        0.2779533233        0.8657799174       -0.0000139175
        0.2779533233        0.8807887417       -0.0000043856
        0.2779533233        0.8957975660       -0.0000013173
        0.2779533233        0.9108063903        0.0000000000
        0.2779533233        0.9258152146        0.0000000000
        0.2779533233        0.9408240388        0.0000000000
        0.2779533233        0.9558328631        0.0000000000
        0.2779533233        0.9708416874        0.0000000000
        0.2779533233        0.9858505117        0.0000000000
        0.2779533233        1.0008593360        0.0000000000
        0.2779533233        1.0158681603        0.0000000000
        0.2779533233        1.0308769845        0.0000000000
        0.2779533233        1.0458858088        0.0000000000
        0.2779533233        1.0608946331        0.0000000000
        0.2779533233        1.0759034574        0.0000000000
        0.2779533233        1.0909122817        0.0000000000
        0.2779533233        1.1059211059        0.0000000000
        0.2779533233        1.1209299302        0.0000000000
        0.2779533233        1.1359387545        0.0000000000
        0.2779533233        1.1509475788        0.0000000000
        0.2779533233        1.1659564031        0.0000000000
        0.2779533233        1.1809652274        0.0000000000
        0.2779533233        1.1959740516        0.0000000000
        0.2779533233        1.2109828759        0.0000000000
        0.2779533233        1.2259917002        0.0000000000
        0.2779533233        1.2410005245        0.0000000000
        0.2779533233        1.2560093488        0.0000000000
        0.2779533233        1.2710181731        0.0000000000
        0.2779533233        1.2860269973        0.0000000000
        0.2779533233        1.3010358216        0.0000000000
        0.2779533233        1.3160446459        0.0000000000
        0.2779533233        1.3310534702        0.0000000000
        0.2779533233        1.3460622945        0.0000000000
        0.2779533233        1.3610711188        0.0000000000
        0.2779533233        1.3760799430        0.0000000000
        0.2779533233        1.3910887673        0.0000000000
        0.2779533233        1.4060975916        0.0000000000
        0.2779533233        1.4211064159        0.0000000000
        0.2779533233        1.4361152402        0.0000000000
        0.2779533233        1.4511240645        0.0000000000
        0.2779533233        1.4661328887        0.0000000000
        0.2779533233        1.4811417130        0.0000000000
        0.2779533233        1.4961505373        0.0000000000
        0.2779533233        1.5111593616        0.0000000000
        0.2779533233        1.5261681859        0.0000000000
        0.2779533233        1.5411770102        0.0000000000
        0.2779533233        1.5561858344        0.0000000000
        0.2779533233        1.5711946587        0.0000000000
        0.2779533233        1.5862034830        0.0000000000

        0.2930149508        0.1003298790       -0.0669041764
        0.2930149508        0.1153387033       -0.1807715666
        0.2930149508        0.1303475276       -0.4483536776
        0.2930149508        0.1453563518       -1.0212504049
        0.2930149508        0.1603651761       -2.1375887563
        0.2930149508        0.1753740004       -4.1145950639
        0.2930149508        0.1903828247       -7.2907133177
        0.2930149508        0.2053916490      -11.9074853272
        0.2930149508        0.2204004733      -17.9573042083
        0.2930149508        0.2354092975      -25.0656952309
        0.2930149508        0.2504181218      -32.4928573562
        0.2930149508        0.2654269461      -39.2999439456
        0.2930149508        0.2804357704      -44.6379791330
        0.2930149508        0.2954445947      -48.0335733665
        0.2930149508        0.3104534190      -49.5298660524
        0.2930149508        0.3254622432      -49.6150435948
        0.2930149508        0.3404710675      -48.9883720464
        0.2930149508        0.3554798918      -48.2943753361
        0.2930149508        0.3704887161      -47.9486530211
        0.2930149508        0.3854975404      -48.1002269531
        0.2930149508        0.4005063647      -48.6893706197
        0.2930149508        0.4155151889      -49.5245933367
        0.2930149508        0.4305240132      -50.3290992526
        0.2930149508        0.4455328375      -50.7609133090
        0.2930149508        0.4605416618      -50.4445663483
        0.2930149508        0.4755504861      -49.0420666278
        0.2930149508        0.4905593104      -46.3508095276
        0.2930149508        0.5055681346      -42.3824280481
        0.2930149508        0.5205769589      -37.3775051914
        0.2930149508        0.5355857832      -31.7450546767
        0.2930149508        0.5505946075      -25.9557905568
        0.2930149508        0.5656034318      -20.4363746188
        0.2930149508        0.5806122561      -15.5006008029
        0.2930149508        0.5956210803      -11.3272518168
        0.2930149508        0.6106299046       -7.9731167012
        0.2930149508        0.6256387289       -5.4029716809
        0.2930149508        0.6406475532       -3.5227013107
        0.2930149508        0.6556563775       -2.2087415540
        0.2930149508        0.6706652017       -1.3314448531
        0.2930149508        0.6856740260       -0.7715801432
        0.2930149508        0.7006828503       -0.4298538406
        0.2930149508        0.7156916746       -0.2301968926
        0.2930149508        0.7307004989       -0.1184566068
        0.2930149508        0.7457093232       -0.0585317775
        0.2930149508        0.7607181474       -0.0277425154
        0.2930149508        0.7757269717       -0.0125973002
        0.2930149508        0.7907357960       -0.0054729741
        0.2930149508        0.8057446203       -0.0022723695
        0.2930149508        0.8207534446       -0.0009008740
        0.2930149508        0.8357622689       -0.0003408394
        0.2930149508        0.8507710931       -0.0001230343
        0.2930149508        0.8657799174       -0.0000423875
        0.2930149508        0.8807887417       -0.0000139421
        0.2930149508        0.8957975660       -0.0000043771
        0.2930149508        0.9108063903       -0.0000013128
        0.2930149508        0.9258152146        0.0000000000
        0.2930149508        0.9408240388        0.0000000000
        0.2930149508        0.9558328631        0.0000000000
        0.2930149508        0.9708416874        0.0000000000
        0.2930149508        0.9858505117        0.0000000000
        0.2930149508        1.0008593360        0.0000000000
        0.2930149508        1.0158681603        0.0000000000
        0.2930149508        1.0308769845        0.0000000000
        0.2930149508        1.0458858088        0.0000000000
        0.2930149508        1.0608946331        0.0000000000
        0.2930149508        1.0759034574        0.0000000000
        0.2930149508        1.0909122817        0.0000000000
        0.2930149508        1.1059211059        0.0000000000
        0.2930149508        1.1209299302        0.0000000000
        0.2930149508        1.1359387545        0.0000000000
        0.2930149508        1.1509475788        0.0000000000
        0.2930149508        1.1659564031        0.0000000000
        0.2930149508        1.1809652274        0.0000000000
        0.2930149508        1.1959740516        0.0000000000
        0.2930149508        1.2109828759        0.0000000000
        0.2930149508        1.2259917002        0.0000000000
        0.2930149508        1.2410005245        0.0000000000
        0.2930149508        1.2560093488        0.0000000000
        0.2930149508        1.2710181731        0.0000000000
        0.2930149508        1.2860269973        0.0000000000
        0.2930149508        1.3010358216        0.0000000000
        0.2930149508        1.3160446459        0.0000000000
        0.2930149508        1.3310534702        0.0000000000
        0.2930149508        1.3460622945        0.0000000000
        0.2930149508        1.3610711188        0.0000000000
        0.2930149508        1.3760799430        0.0000000000
        0.2930149508        1.3910887673        0.0000000000
        0.2930149508        1.4060975916        0.0000000000
        0.2930149508        1.4211064159        0.0000000000
        0.2930149508        1.4361152402        0.0000000000
        0.2930149508        1.4511240645        0.0000000000
        0.2930149508        1.4661328887        0.0000000000
        0.2930149508        1.4811417130        0.0000000000
        0.2930149508        1.4961505373        0.0000000000
        0.2930149508        1.5111593616        0.0000000000
        0.2930149508        1.5261681859        0.0000000000
        0.2930149508        1.5411770102        0.0000000000
        0.2930149508        1.5561858344        0.0000000000
        0.2930149508        1.5711946587        0.0000000000
        0.2930149508        1.5862034830        0.0000000000

        0.3080765784        0.1003298790       -0.0754063794
        0.3080765784        0.1153387033       -0.2029214194
        0.3080765784        0.1303475276       -0.5011242003
        0.3080765784        0.1453563518       -1.1361969260
        0.3080765784        0.1603651761       -2.3664370543
        0.3080765784        0.1753740004       -4.5308466217
        0.3080765784        0.1903828247       -7.9819894259
        0.3080765784        0.2053916490      -12.9547400196
        0.3080765784        0.2204004733      -19.4027582609
        0.3080765784        0.2354092975      -26.8798873314
        0.3080765784        0.2504181218      -34.5573585309
        0.3080765784        0.2654269461      -41.4198830193
        0.3080765784        0.2804357704      -46.5858798070
        0.3080765784        0.2954445947      -49.6092247669
        0.3080765784        0.3104534190      -50.6109225244
        0.3080765784        0.3254622432      -50.1771996716
        0.3080765784        0.3404710675      -49.0899183400
        0.3080765784        0.3554798918      -48.0372993161
        0.3080765784        0.3704887161      -47.4370902178
        0.3080765784        0.3854975404      -47.4142668693
        0.3080765784        0.4005063647      -47.8825199976
        0.3080765784        0.4155151889      -48.6427898735
        0.3080765784        0.4305240132      -49.4413001444
        0.3080765784        0.4455328375      -49.9865415278
        0.3080765784        0.4605416618      -49.9623164444
        0.3080765784        0.4755504861      -49.0696794922
        0.3080765784        0.4905593104      -47.0968320702
        0.3080765784        0.5055681346      -43.9847479277
        0.3080765784        0.5205769589      -39.8522553568
        0.3080765784        0.5355857832      -34.9674025843
        0.3080765784        0.5505946075      -29.6813656964
        0.3080765784        0.5656034318      -24.3553184688
        0.3080765784        0.5806122561      -19.3042020165
        0.3080765784        0.5956210803      -14.7651435282
        0.3080765784        0.6106299046      -10.8862815997
        0.3080765784        0.6256387289       -7.7291023998
        0.3080765784        0.6406475532       -5.2800023238
        0.3080765784        0.6556563775       -3.4687665323
        0.3080765784        0.6706652017       -2.1910402450
        0.3080765784        0.6856740260       -1.3305151335
        0.3080765784        0.7006828503       -0.7766536283
        0.3080765784        0.7156916746       -0.4356415708
        0.3080765784        0.7307004989       -0.2346665112
        0.3080765784        0.7457093232       -0.1212788148
        0.3080765784        0.7607181474       -0.0600657127
        0.3080765784        0.7757269717       -0.0284734120
        0.3080765784        0.7907357960       -0.0129040911
        0.3080765784        0.8057446203       -0.0055859712
        0.3080765784        0.8207534446       -0.0023083962
        0.3080765784        0.8357622689       -0.0009104923
        0.3080765784        0.8507710931       -0.0003427936
        0.3080765784        0.8657799174       -0.0001232443
        0.3080765784        0.8807887417       -0.0000423303
        0.3080765784        0.8957975660       -0.0000138894
        0.3080765784        0.9108063903       -0.0000043554
        0.3080765784        0.9258152146       -0.0000013048
        0.3080765784        0.9408240388        0.0000000000
        0.3080765784        0.9558328631        0.0000000000
        0.3080765784        0.9708416874        0.0000000000
        0.3080765784        0.9858505117        0.0000000000
        0.3080765784        1.0008593360        0.0000000000
        0.3080765784        1.0158681603        0.0000000000
        0.3080765784        1.0308769845        0.0000000000
        0.3080765784        1.0458858088        0.0000000000
        0.3080765784        1.0608946331        0.0000000000
        0.3080765784        1.0759034574        0.0000000000
        0.3080765784        1.0909122817        0.0000000000
        0.3080765784        1.1059211059        0.0000000000
        0.3080765784        1.1209299302        0.0000000000
        0.3080765784        1.1359387545        0.0000000000
        0.3080765784        1.1509475788        0.0000000000
        0.3080765784        1.1659564031        0.0000000000
        0.3080765784        1.1809652274        0.0000000000
        0.3080765784        1.1959740516        0.0000000000
        0.3080765784        1.2109828759        0.0000000000
        0.3080765784        1.2259917002        0.0000000000
        0.3080765784        1.2410005245        0.0000000000
        0.3080765784        1.2560093488        0.0000000000
        0.3080765784        1.2710181731        0.0000000000
        0.3080765784        1.2860269973        0.0000000000
        0.3080765784        1.3010358216        0.0000000000
        0.3080765784        1.3160446459        0.0000000000
        0.3080765784        1.3310534702        0.0000000000
        0.3080765784        1.3460622945        0.0000000000
        0.3080765784        1.3610711188        0.0000000000
        0.3080765784        1.3760799430        0.0000000000
        0.3080765784        1.3910887673        0.0000000000
        0.3080765784        1.4060975916        0.0000000000
        0.3080765784        1.4211064159        0.0000000000
        0.3080765784        1.4361152402        0.0000000000
        0.3080765784        1.4511240645        0.0000000000
        0.3080765784        1.4661328887        0.0000000000
        0.3080765784        1.4811417130        0.0000000000
        0.3080765784        1.4961505373        0.0000000000
        0.3080765784        1.5111593616        0.0000000000
        0.3080765784        1.5261681859        0.0000000000
        0.3080765784        1.5411770102        0.0000000000
        0.3080765784        1.5561858344        0.0000000000
        0.3080765784        1.5711946587        0.0000000000
        0.3080765784        1.5862034830        0.0000000000

        0.3231382059        0.1003298790       -0.0825782149
        0.3231382059        0.1153387033       -0.2213156041
        0.3231382059        0.1303475276       -0.5441638705
        0.3231382059        0.1453563518       -1.2279941375
        0.3231382059        0.1603651761       -2.5446951138
        0.3231382059        0.1753740004       -4.8454711643
        0.3231382059        0.1903828247       -8.4854599662
        0.3231382059        0.2053916490      -13.6823979420
        0.3231382059        0.2204004733      -20.3467274528
        0.3231382059        0.2354092975      -27.9672700464
        0.3231382059        0.2504181218      -35.6466763195
        0.3231382059        0.2654269461      -42.3247519150
        0.3231382059        0.2804357704      -47.1218968383
        0.3231382059        0.2954445947      -49.6461042807
        0.3231382059        0.3104534190      -50.1067620882
        0.3231382059        0.3254622432      -49.1799155638
        0.3231382059        0.3404710675      -47.7074635770
        0.3231382059        0.3554798918      -46.3926526004
        0.3231382059        0.3704887161      -45.6283565888
        0.3231382059        0.3854975404      -45.4947437003
        0.3231382059        0.4005063647      -45.8660830630
        0.3231382059        0.4155151889      -46.5315475348
        0.3231382059        0.4305240132      -47.2661228625
        0.3231382059        0.4455328375      -47.8458714103
        0.3231382059        0.4605416618      -48.0417917513
        0.3231382059        0.4755504861      -47.6282995833
        0.3231382059        0.4905593104      -46.4168260896
        0.3231382059        0.5055681346      -44.2985096422
        0.3231382059        0.5205769589      -41.2721863040
        0.3231382059        0.5355857832      -37.4454570431
        0.3231382059        0.5505946075      -33.0132792066
        0.3231382059        0.5656034318      -28.2263306442
        0.3231382059        0.5806122561      -23.3580975537
        0.3231382059        0.5956210803      -18.6731551247
        0.3231382059        0.6106299046      -14.3971592419
        0.3231382059        0.6256387289      -10.6919314452
        0.3231382059        0.6406475532       -7.6415151800
        0.3231382059        0.6556563775       -5.2532741087
        0.3231382059        0.6706652017       -3.4728884874
        0.3231382059        0.6856740260       -2.2073233000
        0.3231382059        0.7006828503       -1.3483614533
        0.3231382059        0.7156916746       -0.7911504084
        0.3231382059        0.7307004989       -0.4455050449
        0.3231382059        0.7457093232       -0.2405026000
        0.3231382059        0.7607181474       -0.1243224126
        0.3231382059        0.7757269717       -0.0614685206
        0.3231382059        0.7907357960       -0.0290420365
        0.3231382059        0.8057446203       -0.0131039635
        0.3231382059        0.8207534446       -0.0056450080
        0.3231382059        0.8357622689       -0.0023218790
        0.3231382059        0.8507710931       -0.0009121150
        0.3231382059        0.8657799174       -0.0003423604
        0.3231382059        0.8807887417       -0.0001228235
        0.3231382059        0.8957975660       -0.0000421146
        0.3231382059        0.9108063903       -0.0000138015
        0.3231382059        0.9258152146       -0.0000043211
        0.3231382059        0.9408240388       -0.0000012910
        0.3231382059        0.9558328631        0.0000000000
        0.3231382059        0.9708416874        0.0000000000
        0.3231382059        0.9858505117        0.0000000000
        0.3231382059        1.0008593360        0.0000000000
        0.3231382059        1.0158681603        0.0000000000
        0.3231382059        1.0308769845        0.0000000000
        0.3231382059        1.0458858088        0.0000000000
        0.3231382059        1.0608946331        0.0000000000
        0.3231382059        1.0759034574        0.0000000000
        0.3231382059        1.0909122817        0.0000000000
        0.3231382059        1.1059211059        0.0000000000
        0.3231382059        1.1209299302        0.0000000000
        0.3231382059        1.1359387545        0.0000000000
        0.3231382059        1.1509475788        0.0000000000
        0.3231382059        1.1659564031        0.0000000000
        0.3231382059        1.1809652274        0.0000000000
        0.3231382059        1.1959740516        0.0000000000
        0.3231382059        1.2109828759        0.0000000000
        0.3231382059        1.2259917002        0.0000000000
        0.3231382059        1.2410005245        0.0000000000
        0.3231382059        1.2560093488        0.0000000000
        0.3231382059        1.2710181731        0.0000000000
        0.3231382059        1.2860269973        0.0000000000
        0.3231382059        1.3010358216        0.0000000000
        0.3231382059        1.3160446459        0.0000000000
        0.3231382059        1.3310534702        0.0000000000
        0.3231382059        1.3460622945        0.0000000000
        0.3231382059        1.3610711188        0.0000000000
        0.3231382059        1.3760799430        0.0000000000
        0.3231382059        1.3910887673        0.0000000000
        0.3231382059        1.4060975916        0.0000000000
        0.3231382059        1.4211064159        0.0000000000
        0.3231382059        1.4361152402        0.0000000000
        0.3231382059        1.4511240645        0.0000000000
        0.3231382059        1.4661328887        0.0000000000
        0.3231382059        1.4811417130        0.0000000000
        0.3231382059        1.4961505373        0.0000000000
        0.3231382059        1.5111593616        0.0000000000
        0.3231382059        1.5261681859        0.0000000000
        0.3231382059        1.5411770102        0.0000000000
        0.3231382059        1.5561858344        0.0000000000
        0.3231382059        1.5711946587        0.0000000000
        0.3231382059        1.5862034830        0.0000000000

        0.3381998334        0.1003298790       -0.0885163806
        0.3381998334        0.1153387033       -0.2363483200
        0.3381998334        0.1303475276       -0.5787970658
        0.3381998334        0.1453563518       -1.3004907208
        0.3381998334        0.1603651761       -2.6822584089
        0.3381998334        0.1753740004       -5.0812684996
        0.3381998334        0.1903828247       -8.8485921858
        0.3381998334        0.2053916490      -14.1802974301
        0.3381998334        0.2204004733      -20.9445603610
        0.3381998334        0.2354092975      -28.5744138552
        0.3381998334        0.2504181218      -36.1217463364
        0.3381998334        0.2654269461      -42.5044267272
        0.3381998334        0.2804357704      -46.8664000382
        0.3381998334        0.2954445947      -48.8828896911
        0.3381998334        0.3104534190      -48.8520944191
        0.3381998334        0.3254622432      -47.5281329084
        0.3381998334        0.3404710675      -45.7936100155
        0.3381998334        0.3554798918      -44.3458150410
        0.3381998334        0.3704887161      -43.5344880132
        0.3381998334        0.3854975404      -43.3809583920
        0.3381998334        0.4005063647      -43.7096603418
        0.3381998334        0.4155151889      -44.2903782531
        0.3381998334        0.4305240132      -44.9226305932
        0.3381998334        0.4455328375      -45.4516040831
        0.3381998334        0.4605416618      -45.7459235234
        0.3381998334        0.4755504861      -45.6744812580
        0.3381998334        0.4905593104      -45.1023222671
        0.3381998334        0.5055681346      -43.9048957548
        0.3381998334        0.5205769589      -41.9902596465
        0.3381998334        0.5355857832      -39.3206213020
        0.3381998334        0.5505946075      -35.9293698367
        0.3381998334        0.5656034318      -31.9305473652
        0.3381998334        0.5806122561      -27.5154788147
        0.3381998334        0.5956210803      -22.9317964319
        0.3381998334        0.6106299046      -18.4462171891
        0.3381998334        0.6256387289      -14.3006278304
        0.3381998334        0.6406475532      -10.6750851623
        0.3381998334        0.6556563775       -7.6683132534
        0.3381998334        0.6706652017       -5.2985475274
        0.3381998334        0.6856740260       -3.5200787313
        0.3381998334        0.7006828503       -2.2471442087
        0.3381998334        0.7156916746       -1.3773446348
        0.3381998334        0.7307004989       -0.8097467470
        0.3381998334        0.7457093232       -0.4561011284
        0.3381998334        0.7607181474       -0.2458635472
        0.3381998334        0.7757269717       -0.1267157270
        0.3381998334        0.7907357960       -0.0623979202
        0.3381998334        0.8057446203       -0.0293466213
        0.3381998334        0.8207534446       -0.0131820604
        0.3381998334        0.8357622689       -0.0056564471
        0.3381998334        0.8507710931       -0.0023194586
        0.3381998334        0.8657799174       -0.0009091923
        0.3381998334        0.8807887417       -0.0003407309
        0.3381998334        0.8957975660       -0.0001220617
        0.3381998334        0.9108063903       -0.0000417859
        0.3381998334        0.9258152146       -0.0000136639
        0.3381998334        0.9408240388       -0.0000042644
        0.3381998334        0.9558328631       -0.0000012689
        0.3381998334        0.9708416874        0.0000000000
        0.3381998334        0.9858505117        0.0000000000
        0.3381998334        1.0008593360        0.0000000000
        0.3381998334        1.0158681603        0.0000000000
        0.3381998334        1.0308769845        0.0000000000
        0.3381998334        1.0458858088        0.0000000000
        0.3381998334        1.0608946331        0.0000000000
        0.3381998334        1.0759034574        0.0000000000
        0.3381998334        1.0909122817        0.0000000000
        0.3381998334        1.1059211059        0.0000000000
        0.3381998334        1.1209299302        0.0000000000
        0.3381998334        1.1359387545        0.0000000000
        0.3381998334        1.1509475788        0.0000000000
        0.3381998334        1.1659564031        0.0000000000
        0.3381998334        1.1809652274        0.0000000000
        0.3381998334        1.1959740516        0.0000000000
        0.3381998334        1.2109828759        0.0000000000
        0.3381998334        1.2259917002        0.0000000000
        0.3381998334        1.2410005245        0.0000000000
        0.3381998334        1.2560093488        0.0000000000
        0.3381998334        1.2710181731        0.0000000000
        0.3381998334        1.2860269973        0.0000000000
        0.3381998334        1.3010358216        0.0000000000
        0.3381998334        1.3160446459        0.0000000000
        0.3381998334        1.3310534702        0.0000000000
        0.3381998334        1.3460622945        0.0000000000
        0.3381998334        1.3610711188        0.0000000000
        0.3381998334        1.3760799430        0.0000000000
        0.3381998334        1.3910887673        0.0000000000
        0.3381998334        1.4060975916        0.0000000000
        0.3381998334        1.4211064159        0.0000000000
        0.3381998334        1.4361152402        0.0000000000
        0.3381998334        1.4511240645        0.0000000000
        0.3381998334        1.4661328887        0.0000000000
        0.3381998334        1.4811417130        0.0000000000
        0.3381998334        1.4961505373        0.0000000000
        0.3381998334        1.5111593616        0.0000000000
        0.3381998334        1.5261681859        0.0000000000
        0.3381998334        1.5411770102        0.0000000000
        0.3381998334        1.5561858344        0.0000000000
        0.3381998334        1.5711946587        0.0000000000
        0.3381998334        1.5862034830        0.0000000000

        0.3532614609        0.1003298790       -0.0933583702
        0.3532614609        0.1153387033       -0.2485348746
        0.3532614609        0.1303475276       -0.6066732764
        0.3532614609        0.1453563518       -1.3583246424
        0.3532614609        0.1603651761       -2.7907539285
        0.3532614609        0.1753740004       -5.2644641353
        0.3532614609        0.1903828247       -9.1249421424
        0.3532614609        0.2053916490      -14.5479299335
        0.3532614609        0.2204004733      -21.3650686873
        0.3532614609        0.2354092975      -28.9639246347
        0.3532614609        0.2504181218      -36.3585850498
        0.3532614609        0.2654269461      -42.4567129550
        0.3532614609        0.2804357704      -46.4320566579
        0.3532614609        0.2954445947      -48.0253648915
        0.3532614609        0.3104534190      -47.6145987769
        0.3532614609        0.3254622432      -46.0189207342
        0.3532614609        0.3404710675      -44.1488659608
        0.3532614609        0.3554798918      -42.6862091767
        0.3532614609        0.3704887161      -41.9317377530
        0.3532614609        0.3854975404      -41.8441461617
        0.3532614609        0.4005063647      -42.1934736854
        0.3532614609        0.4155151889      -42.7224371328
        0.3532614609        0.4305240132      -43.2438008074
        0.3532614609        0.4455328375      -43.6594119000
        0.3532614609        0.4605416618      -43.9273329399
        0.3532614609        0.4755504861      -44.0139964429
        0.3532614609        0.4905593104      -43.8577540649
        0.3532614609        0.5055681346      -43.3548817766
        0.3532614609        0.5205769589      -42.3690062848
        0.3532614609        0.5355857832      -40.7602203237
        0.3532614609        0.5505946075      -38.4263557127
        0.3532614609        0.5656034318      -35.3440166465
        0.3532614609        0.5806122561      -31.5941561901
        0.3532614609        0.5956210803      -27.3605603169
        0.3532614609        0.6106299046      -22.8997190025
        0.3532614609        0.6256387289      -18.4920374099
        0.3532614609        0.6406475532      -14.3907834999
        0.3532614609        0.6556563775      -10.7838047210
        0.3532614609        0.6706652017       -7.7759323863
        0.3532614609        0.6856740260       -5.3916570082
        0.3532614609        0.7006828503       -3.5918928099
        0.3532614609        0.7156916746       -2.2968301606
        0.3532614609        0.7307004989       -1.4081874301
        0.3532614609        0.7457093232       -0.8268589488
        0.3532614609        0.7607181474       -0.4645181609
        0.3532614609        0.7757269717       -0.2494799907
        0.3532614609        0.7907357960       -0.1280346577
        0.3532614609        0.8057446203       -0.0627793910
        0.3532614609        0.8207534446       -0.0294143752
        0.3532614609        0.8357622689       -0.0131726566
        0.3532614609        0.8507710931       -0.0056399138
        0.3532614609        0.8657799174       -0.0023089432
        0.3532614609        0.8807887417       -0.0009037531
        0.3532614609        0.8957975660       -0.0003380851
        0.3532614609        0.9108063903       -0.0001208210
        0.3532614609        0.9258152146       -0.0000412301
        0.3532614609        0.9408240388       -0.0000134284
        0.3532614609        0.9558328631       -0.0000041725
        0.3532614609        0.9708416874       -0.0000012377
        0.3532614609        0.9858505117        0.0000000000
        0.3532614609        1.0008593360        0.0000000000
        0.3532614609        1.0158681603        0.0000000000
        0.3532614609        1.0308769845        0.0000000000
        0.3532614609        1.0458858088        0.0000000000
        0.3532614609        1.0608946331        0.0000000000
        0.3532614609        1.0759034574        0.0000000000
        0.3532614609        1.0909122817        0.0000000000
        0.3532614609        1.1059211059        0.0000000000
        0.3532614609        1.1209299302        0.0000000000
        0.3532614609        1.1359387545        0.0000000000
        0.3532614609        1.1509475788        0.0000000000
        0.3532614609        1.1659564031        0.0000000000
        0.3532614609        1.1809652274        0.0000000000
        0.3532614609        1.1959740516        0.0000000000
        0.3532614609        1.2109828759        0.0000000000
        0.3532614609        1.2259917002        0.0000000000
        0.3532614609        1.2410005245        0.0000000000
        0.3532614609        1.2560093488        0.0000000000
        0.3532614609        1.2710181731        0.0000000000
        0.3532614609        1.2860269973        0.0000000000
        0.3532614609        1.3010358216        0.0000000000
        0.3532614609        1.3160446459        0.0000000000
        0.3532614609        1.3310534702        0.0000000000
        0.3532614609        1.3460622945        0.0000000000
        0.3532614609        1.3610711188        0.0000000000
        0.3532614609        1.3760799430        0.0000000000
        0.3532614609        1.3910887673        0.0000000000
        0.3532614609        1.4060975916        0.0000000000
        0.3532614609        1.4211064159        0.0000000000
        0.3532614609        1.4361152402        0.0000000000
        0.3532614609        1.4511240645        0.0000000000
        0.3532614609        1.4661328887        0.0000000000
        0.3532614609        1.4811417130        0.0000000000
        0.3532614609        1.4961505373        0.0000000000
        0.3532614609        1.5111593616        0.0000000000
        0.3532614609        1.5261681859        0.0000000000
        0.3532614609        1.5411770102        0.0000000000
        0.3532614609        1.5561858344        0.0000000000
        0.3532614609        1.5711946587        0.0000000000
        0.3532614609        1.5862034830        0.0000000000

        0.3683230885        0.1003298790       -0.0971902240
        0.3683230885        0.1153387033       -0.2582280482
        0.3683230885        0.1303475276       -0.6289749796
        0.3683230885        0.1453563518       -1.4049092251
        0.3683230885        0.1603651761       -2.8788698055
        0.3683230885        0.1753740004       -5.4148126913
        0.3683230885        0.1903828247       -9.3549592036
        0.3683230885        0.2053916490      -14.8602986765
        0.3683230885        0.2204004733      -21.7347308661
        0.3683230885        0.2354092975      -29.3304568818
        0.3683230885        0.2504181218      -36.6315082230
        0.3683230885        0.2654269461      -42.5367770768
        0.3683230885        0.2804357704      -46.2429343166
        0.3683230885        0.2954445947      -47.5425813040
        0.3683230885        0.3104534190      -46.8776655997
        0.3683230885        0.3254622432      -45.1200736166
        0.3683230885        0.3404710675      -43.2030684435
        0.3683230885        0.3554798918      -41.7950814331
        0.3683230885        0.3704887161      -41.1547257915
        0.3683230885        0.3854975404      -41.1851492422
        0.3683230885        0.4005063647      -41.6049981883
        0.3683230885        0.4155151889      -42.1253276829
        0.3683230885        0.4305240132      -42.5583485187
        0.3683230885        0.4455328375      -42.8412488245
        0.3683230885        0.4605416618      -42.9987491097
        0.3683230885        0.4755504861      -43.0803360528
        0.3683230885        0.4905593104      -43.1016199898
        0.3683230885        0.5055681346      -43.0076335815
        0.3683230885        0.5205769589      -42.6663266042
        0.3683230885        0.5355857832      -41.8929345152
        0.3683230885        0.5505946075      -40.4980719672
        0.3683230885        0.5656034318      -38.3447352013
        0.3683230885        0.5806122561      -35.3954234333
        0.3683230885        0.5956210803      -31.7335399190
        0.3683230885        0.6106299046      -27.5525992305
        0.3683230885        0.6256387289      -23.1182314306
        0.3683230885        0.6406475532      -18.7163669227
        0.3683230885        0.6556563775      -14.6033394071
        0.3683230885        0.6706652017      -10.9701675001
        0.3683230885        0.6856740260       -7.9265214970
        0.3683230885        0.7006828503       -5.5031165085
        0.3683230885        0.7156916746       -3.6669258472
        0.3683230885        0.7307004989       -2.3423899237
        0.3683230885        0.7457093232       -1.4328723279
        0.3683230885        0.7607181474       -0.8386065511
        0.3683230885        0.7757269717       -0.4692965760
        0.3683230885        0.7907357960       -0.2510446490
        0.3683230885        0.8057446203       -0.1283712382
        0.3683230885        0.8207534446       -0.0627583998
        0.3683230885        0.8357622689       -0.0293392129
        0.3683230885        0.8507710931       -0.0131169127
        0.3683230885        0.8657799174       -0.0056074893
        0.3683230885        0.8807887417       -0.0022914613
        0.3683230885        0.8957975660       -0.0008946516
        0.3683230885        0.9108063903       -0.0003335727
        0.3683230885        0.9258152146       -0.0001187420
        0.3683230885        0.9408240388       -0.0000403511
        0.3683230885        0.9558328631       -0.0000130927
        0.3683230885        0.9708416874       -0.0000040599
        0.3683230885        0.9858505117       -0.0000012027
        0.3683230885        1.0008593360        0.0000000000
        0.3683230885        1.0158681603        0.0000000000
        0.3683230885        1.0308769845        0.0000000000
        0.3683230885        1.0458858088        0.0000000000
        0.3683230885        1.0608946331        0.0000000000
        0.3683230885        1.0759034574        0.0000000000
        0.3683230885        1.0909122817        0.0000000000
        0.3683230885        1.1059211059        0.0000000000
        0.3683230885        1.1209299302        0.0000000000
        0.3683230885        1.1359387545        0.0000000000
        0.3683230885        1.1509475788        0.0000000000
        0.3683230885        1.1659564031        0.0000000000
        0.3683230885        1.1809652274        0.0000000000
        0.3683230885        1.1959740516        0.0000000000
        0.3683230885        1.2109828759        0.0000000000
        0.3683230885        1.2259917002        0.0000000000
        0.3683230885        1.2410005245        0.0000000000
        0.3683230885        1.2560093488        0.0000000000
        0.3683230885        1.2710181731        0.0000000000
        0.3683230885        1.2860269973        0.0000000000
        0.3683230885        1.3010358216        0.0000000000
        0.3683230885        1.3160446459        0.0000000000
        0.3683230885        1.3310534702        0.0000000000
        0.3683230885        1.3460622945        0.0000000000
        0.3683230885        1.3610711188        0.0000000000
        0.3683230885        1.3760799430        0.0000000000
        0.3683230885        1.3910887673        0.0000000000
        0.3683230885        1.4060975916        0.0000000000
        0.3683230885        1.4211064159        0.0000000000
        0.3683230885        1.4361152402        0.0000000000
        0.3683230885        1.4511240645        0.0000000000
        0.3683230885        1.4661328887        0.0000000000
        0.3683230885        1.4811417130        0.0000000000
        0.3683230885        1.4961505373        0.0000000000
        0.3683230885        1.5111593616        0.0000000000
        0.3683230885        1.5261681859        0.0000000000
        0.3683230885        1.5411770102        0.0000000000
        0.3683230885        1.5561858344        0.0000000000
        0.3683230885        1.5711946587        0.0000000000
        0.3683230885        1.5862034830        0.0000000000

        0.3833847160        0.1003298790       -0.1000264410
        0.3833847160        0.1153387033       -0.2655422813
        0.3833847160        0.1303475276       -0.6461756558
        0.3833847160        0.1453563518       -1.4417590020
        0.3833847160        0.1603651761       -2.9506898157
        0.3833847160        0.1753740004       -5.5419154855
        0.3833847160        0.1903828247       -9.5586579275
        0.3833847160        0.2053916490      -15.1547442398
        0.3833847160        0.2204004733      -22.1162447258
        0.3833847160        0.2354092975      -29.7690567342
        0.3833847160        0.2504181218      -37.0707598113
        0.3833847160        0.2654269461      -42.9057986792
        0.3833847160        0.2804357704      -46.4784028068
        0.3833847160        0.2954445947      -47.6121617541
        0.3833847160        0.3104534190      -46.7939274851
        0.3833847160        0.3254622432      -44.9378724221
        0.3833847160        0.3404710675      -43.0013326309
        0.3833847160        0.3554798918      -41.6508994655
        0.3833847160        0.3704887161      -41.1197220082
        0.3833847160        0.3854975404      -41.2714079734
        0.3833847160        0.4005063647      -41.7832636035
        0.3833847160        0.4155151889      -42.3347480955
        0.3833847160        0.4305240132      -42.7252766394
        0.3833847160        0.4455328375      -42.9035028743
        0.3833847160        0.4605416618      -42.9305078177
        0.3833847160        0.4755504861      -42.9119648203
        0.3833847160        0.4905593104      -42.9291445525
        0.3833847160        0.5055681346      -42.9884202846
        0.3833847160        0.5205769589      -43.0000257737
        0.3833847160        0.5355857832      -42.7893004857
        0.3833847160        0.5505946075      -42.1361214309
        0.3833847160        0.5656034318      -40.8310656667
        0.3833847160        0.5806122561      -38.7322506363
        0.3833847160        0.5956210803      -35.8067593143
        0.3833847160        0.6106299046      -32.1453732473
        0.3833847160        0.6256387289      -27.9475139285
        0.3833847160        0.6406475532      -23.4821880867
        0.3833847160        0.6556563775      -19.0373119441
        0.3833847160        0.6706652017      -14.8716497925
        0.3833847160        0.6856740260      -11.1803590893
        0.3833847160        0.7006828503       -8.0788899075
        0.3833847160        0.7156916746       -5.6039922775
        0.3833847160        0.7307004989       -3.7270571029
        0.3833847160        0.7457093232       -2.3740995726
        0.3833847160        0.7607181474       -1.4472776548
        0.3833847160        0.7757269717       -0.8439540536
        0.3833847160        0.7907357960       -0.4706781120
        0.3833847160        0.8057446203       -0.2510621402
        0.3833847160        0.8207534446       -0.1280949620
        0.3833847160        0.8357622689       -0.0625147842
        0.3833847160        0.8507710931       -0.0291783997
        0.3833847160        0.8657799174       -0.0130200272
        0.3833847160        0.8807887417       -0.0055516474
        0.3833847160        0.8957975660       -0.0022608918
        0.3833847160        0.9108063903       -0.0008791177
        0.3833847160        0.9258152146       -0.0003263832
        0.3833847160        0.9408240388       -0.0001157371
        0.3833847160        0.9558328631       -0.0000392278
        0.3833847160        0.9708416874       -0.0000127235
        0.3833847160        0.9858505117       -0.0000039516
        0.3833847160        1.0008593360       -0.0000011778
        0.3833847160        1.0158681603        0.0000000000
        0.3833847160        1.0308769845        0.0000000000
        0.3833847160        1.0458858088        0.0000000000
        0.3833847160        1.0608946331        0.0000000000
        0.3833847160        1.0759034574        0.0000000000
        0.3833847160        1.0909122817        0.0000000000
        0.3833847160        1.1059211059        0.0000000000
        0.3833847160        1.1209299302        0.0000000000
        0.3833847160        1.1359387545        0.0000000000
        0.3833847160        1.1509475788        0.0000000000
        0.3833847160        1.1659564031        0.0000000000
        0.3833847160        1.1809652274        0.0000000000
        0.3833847160        1.1959740516        0.0000000000
        0.3833847160        1.2109828759        0.0000000000
        0.3833847160        1.2259917002        0.0000000000
        0.3833847160        1.2410005245        0.0000000000
        0.3833847160        1.2560093488        0.0000000000
        0.3833847160        1.2710181731        0.0000000000
        0.3833847160        1.2860269973        0.0000000000
        0.3833847160        1.3010358216        0.0000000000
        0.3833847160        1.3160446459        0.0000000000
        0.3833847160        1.3310534702        0.0000000000
        0.3833847160        1.3460622945        0.0000000000
        0.3833847160        1.3610711188        0.0000000000
        0.3833847160        1.3760799430        0.0000000000
        0.3833847160        1.3910887673        0.0000000000
        0.3833847160        1.4060975916        0.0000000000
        0.3833847160        1.4211064159        0.0000000000
        0.3833847160        1.4361152402        0.0000000000
        0.3833847160        1.4511240645        0.0000000000
        0.3833847160        1.4661328887        0.0000000000
        0.3833847160        1.4811417130        0.0000000000
        0.3833847160        1.4961505373        0.0000000000
        0.3833847160        1.5111593616        0.0000000000
        0.3833847160        1.5261681859        0.0000000000
        0.3833847160        1.5411770102        0.0000000000
        0.3833847160        1.5561858344        0.0000000000
        0.3833847160        1.5711946587        0.0000000000
        0.3833847160        1.5862034830        0.0000000000

        0.3984463435        0.1003298790       -0.1018036638
        0.3984463435        0.1153387033       -0.2703333717
        0.3984463435        0.1303475276       -0.6579839326
        0.3984463435        0.1453563518       -1.4683576458
        0.3984463435        0.1603651761       -3.0054277927
        0.3984463435        0.1753740004       -5.6447824804
        0.3984463435        0.1903828247       -9.7350908003
        0.3984463435        0.2053916490      -15.4307406606
        0.3984463435        0.2204004733      -22.5096976236
        0.3984463435        0.2354092975      -30.2797309409
        0.3984463435        0.2504181218      -37.6736888641
        0.3984463435        0.2654269461      -43.5530579048
        0.3984463435        0.2804357704      -47.1110467357
        0.3984463435        0.2954445947      -48.1787779367
        0.3984463435        0.3104534190      -47.2680235962
        0.3984463435        0.3254622432      -45.3262288136
        0.3984463435        0.3404710675      -43.3398148370
        0.3984463435        0.3554798918      -41.9902142827
        0.3984463435        0.3704887161      -41.5075299720
        0.3984463435        0.3854975404      -41.7373146805
        0.3984463435        0.4005063647      -42.3305495963
        0.3984463435        0.4155151889      -42.9396625164
        0.3984463435        0.4305240132      -43.3429909953
        0.3984463435        0.4455328375      -43.4794802210
        0.3984463435        0.4605416618      -43.4161695965
        0.3984463435        0.4755504861      -43.2832154814
        0.3984463435        0.4905593104      -43.2051384619
        0.3984463435        0.5055681346      -43.2461147704
        0.3984463435        0.5205769589      -43.3784496461
        0.3984463435        0.5355857832      -43.4776658628
        0.3984463435        0.5505946075      -43.3434127731
        0.3984463435        0.5656034318      -42.7414110882
        0.3984463435        0.5806122561      -41.4575012506
        0.3984463435        0.5956210803      -39.3511405532
        0.3984463435        0.6106299046      -36.3941655582
        0.3984463435        0.6256387289      -32.6835081379
        0.3984463435        0.6406475532      -28.4243175587
        0.3984463435        0.6556563775      -23.8897574578
        0.3984463435        0.6706652017      -19.3706765438
        0.3984463435        0.6856740260      -15.1291070311
        0.3984463435        0.7006828503      -11.3650082283
        0.3984463435        0.7156916746       -8.1996308574
        0.3984463435        0.7307004989       -5.6745012401
        0.3984463435        0.7457093232       -3.7628427980
        0.3984463435        0.7607181474       -2.3891481887
        0.3984463435        0.7757269717       -1.4518840854
        0.3984463435        0.7907357960       -0.8443310030
        0.3984463435        0.8057446203       -0.4698553813
        0.3984463435        0.8207534446       -0.2501783502
        0.3984463435        0.8357622689       -0.1274295331
        0.3984463435        0.8507710931       -0.0620654927
        0.3984463435        0.8657799174       -0.0288911305
        0.3984463435        0.8807887417       -0.0128466952
        0.3984463435        0.8957975660       -0.0054548143
        0.3984463435        0.9108063903       -0.0022116354
        0.3984463435        0.9258152146       -0.0008565593
        0.3984463435        0.9408240388       -0.0003171403
        0.3984463435        0.9558328631       -0.0001123795
        0.3984463435        0.9708416874       -0.0000381651
        0.3984463435        0.9858505117       -0.0000124343
        0.3984463435        1.0008593360       -0.0000038923
        0.3984463435        1.0158681603       -0.0000011704
        0.3984463435        1.0308769845        0.0000000000
        0.3984463435        1.0458858088        0.0000000000
        0.3984463435        1.0608946331        0.0000000000
        0.3984463435        1.0759034574        0.0000000000
        0.3984463435        1.0909122817        0.0000000000
        0.3984463435        1.1059211059        0.0000000000
        0.3984463435        1.1209299302        0.0000000000
        0.3984463435        1.1359387545        0.0000000000
        0.3984463435        1.1509475788        0.0000000000
        0.3984463435        1.1659564031        0.0000000000
        0.3984463435        1.1809652274        0.0000000000
        0.3984463435        1.1959740516        0.0000000000
        0.3984463435        1.2109828759        0.0000000000
        0.3984463435        1.2259917002        0.0000000000
        0.3984463435        1.2410005245        0.0000000000
        0.3984463435        1.2560093488        0.0000000000
        0.3984463435        1.2710181731        0.0000000000
        0.3984463435        1.2860269973        0.0000000000
        0.3984463435        1.3010358216        0.0000000000
        0.3984463435        1.3160446459        0.0000000000
        0.3984463435        1.3310534702        0.0000000000
        0.3984463435        1.3460622945        0.0000000000
        0.3984463435        1.3610711188        0.0000000000
        0.3984463435        1.3760799430        0.0000000000
        0.3984463435        1.3910887673        0.0000000000
        0.3984463435        1.4060975916        0.0000000000
        0.3984463435        1.4211064159        0.0000000000
        0.3984463435        1.4361152402        0.0000000000
        0.3984463435        1.4511240645        0.0000000000
        0.3984463435        1.4661328887        0.0000000000
        0.3984463435        1.4811417130        0.0000000000
        0.3984463435        1.4961505373        0.0000000000
        0.3984463435        1.5111593616        0.0000000000
        0.3984463435        1.5261681859        0.0000000000
        0.3984463435        1.5411770102        0.0000000000
        0.3984463435        1.5561858344        0.0000000000
        0.3984463435        1.5711946587        0.0000000000
        0.3984463435        1.5862034830        0.0000000000

        0.4135079710        0.1003298790       -0.1023384130
        0.4135079710        0.1153387033       -0.2720942136
        0.4135079710        0.1303475276       -0.6631139142
        0.4135079710        0.1453563518       -1.4817122975
        0.4135079710        0.1603651761       -3.0366860854
        0.4135079710        0.1753740004       -5.7108409862
        0.4135079710        0.1903828247       -9.8615110089
        0.4135079710        0.2053916490      -15.6503232493
        0.4135079710        0.2204004733      -22.8564657737
        0.4135079710        0.2354092975      -30.7783758213
        0.4135079710        0.2504181218      -38.3275339690
        0.4135079710        0.2654269461      -44.3361197949
        0.4135079710        0.2804357704      -47.9695720973
        0.4135079710        0.2954445947      -49.0438366883
        0.4135079710        0.3104534190      -48.0750925217
        0.4135079710        0.3254622432      -46.0337600970
        0.4135079710        0.3404710675      -43.9392320035
        0.4135079710        0.3554798918      -42.5042442876
        0.4135079710        0.3704887161      -41.9791769685
        0.4135079710        0.3854975404      -42.2148387436
        0.4135079710        0.4005063647      -42.8534775500
        0.4135079710        0.4155151889      -43.5285838796
        0.4135079710        0.4305240132      -43.9939847294
        0.4135079710        0.4455328375      -44.1637132752
        0.4135079710        0.4605416618      -44.0859681569
        0.4135079710        0.4755504861      -43.8861082957
        0.4135079710        0.4905593104      -43.7056095059
        0.4135079710        0.5055681346      -43.6510184048
        0.4135079710        0.5205769589      -43.7578987575
        0.4135079710        0.5355857832      -43.9714544705
        0.4135079710        0.5505946075      -44.1458920085
        0.4135079710        0.5656034318      -44.0650464428
        0.4135079710        0.5806122561      -43.4840001738
        0.4135079710        0.5956210803      -42.1846063185
        0.4135079710        0.6106299046      -40.0303124390
        0.4135079710        0.6256387289      -37.0031424189
        0.4135079710        0.6406475532      -33.2114013940
        0.4135079710        0.6556563775      -28.8679675941
        0.4135079710        0.6706652017      -24.2490457591
        0.4135079710        0.6856740260      -19.6467218548
        0.4135079710        0.7006828503      -15.3259459310
        0.4135079710        0.7156916746      -11.4920100203
        0.4135079710        0.7307004989       -8.2715729776
        0.4135079710        0.7457093232       -5.7086682517
        0.4135079710        0.7607181474       -3.7750181888
        0.4135079710        0.7757269717       -2.3908502578
        0.4135079710        0.7907357960       -1.4498455843
        0.4135079710        0.8057446203       -0.8416375244
        0.4135079710        0.8207534446       -0.4675406678
        0.4135079710        0.8357622689       -0.2484279463
        0.4135079710        0.8507710931       -0.1261889088
        0.4135079710        0.8657799174       -0.0612409251
        0.4135079710        0.8807887417       -0.0283853700
        0.4135079710        0.8957975660       -0.0125645197
        0.4135079710        0.9108063903       -0.0053129927
        0.4135079710        0.9258152146       -0.0021478881
        0.4135079710        0.9408240388       -0.0008311146
        0.4135079710        0.9558328631       -0.0003082356
        0.4135079710        0.9708416874       -0.0001097183
        0.4135079710        0.9858505117       -0.0000375202
        0.4135079710        1.0008593360       -0.0000123361
        0.4135079710        1.0158681603       -0.0000038981
        0.4135079710        1.0308769845       -0.0000011830
        0.4135079710        1.0458858088        0.0000000000
        0.4135079710        1.0608946331        0.0000000000
        0.4135079710        1.0759034574        0.0000000000
        0.4135079710        1.0909122817        0.0000000000
        0.4135079710        1.1059211059        0.0000000000
        0.4135079710        1.1209299302        0.0000000000
        0.4135079710        1.1359387545        0.0000000000
        0.4135079710        1.1509475788        0.0000000000
        0.4135079710        1.1659564031        0.0000000000
        0.4135079710        1.1809652274        0.0000000000
        0.4135079710        1.1959740516        0.0000000000
        0.4135079710        1.2109828759        0.0000000000
        0.4135079710        1.2259917002        0.0000000000
        0.4135079710        1.2410005245        0.0000000000
        0.4135079710        1.2560093488        0.0000000000
        0.4135079710        1.2710181731        0.0000000000
        0.4135079710        1.2860269973        0.0000000000
        0.4135079710        1.3010358216        0.0000000000
        0.4135079710        1.3160446459        0.0000000000
        0.4135079710        1.3310534702        0.0000000000
        0.4135079710        1.3460622945        0.0000000000
        0.4135079710        1.3610711188        0.0000000000
        0.4135079710        1.3760799430        0.0000000000
        0.4135079710        1.3910887673        0.0000000000
        0.4135079710        1.4060975916        0.0000000000
        0.4135079710        1.4211064159        0.0000000000
        0.4135079710        1.4361152402        0.0000000000
        0.4135079710        1.4511240645        0.0000000000
        0.4135079710        1.4661328887        0.0000000000
        0.4135079710        1.4811417130        0.0000000000
        0.4135079710        1.4961505373        0.0000000000
        0.4135079710        1.5111593616        0.0000000000
        0.4135079710        1.5261681859        0.0000000000
        0.4135079710        1.5411770102        0.0000000000
        0.4135079710        1.5561858344        0.0000000000
        0.4135079710        1.5711946587        0.0000000000
        0.4135079710        1.5862034830        0.0000000000

        0.4285695986        0.1003298790       -0.1012727021
        0.4285695986        0.1153387033       -0.2698195560
        0.4285695986        0.1303475276       -0.6589821419
        0.4285695986        0.1453563518       -1.4757457510
        0.4285695986        0.1603651761       -3.0313768315
        0.4285695986        0.1753740004       -5.7142791055
        0.4285695986        0.1903828247       -9.8912815491
        0.4285695986        0.2053916490      -15.7362517559
        0.4285695986        0.2204004733      -23.0391922972
        0.4285695986        0.2354092975      -31.1012169119
        0.4285695986        0.2504181218      -38.8219847943
        0.4285695986        0.2654269461      -45.0057380707
        0.4285695986        0.2804357704      -48.7800665737
        0.4285695986        0.2954445947      -49.9260606399
        0.4285695986        0.3104534190      -48.9419598739
        0.4285695986        0.3254622432      -46.8049972925
        0.4285695986        0.3404710675      -44.5639090036
        0.4285695986        0.3554798918      -42.9726203890
        0.4285695986        0.3704887161      -42.3210294186
        0.4285695986        0.3854975404      -42.4871488788
        0.4285695986        0.4005063647      -43.1229961722
        0.4285695986        0.4155151889      -43.8541629880
        0.4285695986        0.4305240132      -44.4117378373
        0.4285695986        0.4455328375      -44.6771839448
        0.4285695986        0.4605416618      -44.6639025271
        0.4285695986        0.4755504861      -44.4706779959
        0.4285695986        0.4905593104      -44.2322069495
        0.4285695986        0.5055681346      -44.0766179945
        0.4285695986        0.5205769589      -44.0901029592
        0.4285695986        0.5355857832      -44.2876276250
        0.4285695986        0.5505946075      -44.5934714117
        0.4285695986        0.5656034318      -44.8400914830
        0.4285695986        0.5806122561      -44.7926293612
        0.4285695986        0.5956210803      -44.1976032749
        0.4285695986        0.6106299046      -42.8426664993
        0.4285695986        0.6256387289      -40.6079613195
        0.4285695986        0.6406475532      -37.4934771961
        0.4285695986        0.6556563775      -33.6180430600
        0.4285695986        0.6706652017      -29.1959756863
        0.4285695986        0.6856740260      -24.5010546627
        0.4285695986        0.7006828503      -19.8254339323
        0.4285695986        0.7156916746      -15.4386388747
        0.4285695986        0.7307004989      -11.5520979207
        0.4285695986        0.7457093232       -8.2958911520
        0.4285695986        0.7607181474       -5.7128962099
        0.4285695986        0.7757269717       -3.7704355540
        0.4285695986        0.7907357960       -2.3837779581
        0.4285695986        0.8057446203       -1.4429989195
        0.4285695986        0.8207534446       -0.8358729048
        0.4285695986        0.8357622689       -0.4630282991
        0.4285695986        0.8507710931       -0.2451324177
        0.4285695986        0.8657799174       -0.1239731361
        0.4285695986        0.8807887417       -0.0598867400
        0.4285695986        0.8957975660       -0.0276395157
        0.4285695986        0.9108063903       -0.0121966225
        0.4285695986        0.9258152146       -0.0051516086
        0.4285695986        0.9408240388       -0.0020856004
        0.4285695986        0.9558328631       -0.0008104101
        0.4285695986        0.9708416874       -0.0003025920
        0.4285695986        0.9858505117       -0.0001086283
        0.4285695986        1.0008593360       -0.0000374967
        0.4285695986        1.0158681603       -0.0000124363
        0.4285695986        1.0308769845       -0.0000039590
        0.4285695986        1.0458858088       -0.0000012067
        0.4285695986        1.0608946331        0.0000000000
        0.4285695986        1.0759034574        0.0000000000
        0.4285695986        1.0909122817        0.0000000000
        0.4285695986        1.1059211059        0.0000000000
        0.4285695986        1.1209299302        0.0000000000
        0.4285695986        1.1359387545        0.0000000000
        0.4285695986        1.1509475788        0.0000000000
        0.4285695986        1.1659564031        0.0000000000
        0.4285695986        1.1809652274        0.0000000000
        0.4285695986        1.1959740516        0.0000000000
        0.4285695986        1.2109828759        0.0000000000
        0.4285695986        1.2259917002        0.0000000000
        0.4285695986        1.2410005245        0.0000000000
        0.4285695986        1.2560093488        0.0000000000
        0.4285695986        1.2710181731        0.0000000000
        0.4285695986        1.2860269973        0.0000000000
        0.4285695986        1.3010358216        0.0000000000
        0.4285695986        1.3160446459        0.0000000000
        0.4285695986        1.3310534702        0.0000000000
        0.4285695986        1.3460622945        0.0000000000
        0.4285695986        1.3610711188        0.0000000000
        0.4285695986        1.3760799430        0.0000000000
        0.4285695986        1.3910887673        0.0000000000
        0.4285695986        1.4060975916        0.0000000000
        0.4285695986        1.4211064159        0.0000000000
        0.4285695986        1.4361152402        0.0000000000
        0.4285695986        1.4511240645        0.0000000000
        0.4285695986        1.4661328887        0.0000000000
        0.4285695986        1.4811417130        0.0000000000
        0.4285695986        1.4961505373        0.0000000000
        0.4285695986        1.5111593616        0.0000000000
        0.4285695986        1.5261681859        0.0000000000
        0.4285695986        1.5411770102        0.0000000000
        0.4285695986        1.5561858344        0.0000000000
        0.4285695986        1.5711946587        0.0000000000
        0.4285695986        1.5862034830        0.0000000000

        0.4436312261        0.1003298790       -0.0980925959
        0.4436312261        0.1153387033       -0.2620604740
        0.4436312261        0.1303475276       -0.6418532473
        0.4436312261        0.1453563518       -1.4416513739
        0.4436312261        0.1603651761       -2.9705105575
        0.4436312261        0.1753740004       -5.6176449415
        0.4436312261        0.1903828247       -9.7568393041
        0.4436312261        0.2053916490      -15.5770420445
        0.4436312261        0.2204004733      -22.8896343405
        0.4436312261        0.2354092975      -31.0161034791
        0.4436312261        0.2504181218      -38.8642860512
        0.4436312261        0.2654269461      -45.2247985829
        0.4436312261        0.2804357704      -49.1885545429
        0.4436312261        0.2954445947      -50.4873324754
        0.4436312261        0.3104534190      -49.5759860240
        0.4436312261        0.3254622432      -47.4119800926
        0.4436312261        0.3404710675      -45.0557673219
        0.4436312261        0.3554798918      -43.2992317364
        0.4436312261        0.3704887161      -42.4819170342
        0.4436312261        0.3854975404      -42.5267919939
        0.4436312261        0.4005063647      -43.1141716667
        0.4436312261        0.4155151889      -43.8759965376
        0.4436312261        0.4305240132      -44.5282300298
        0.4436312261        0.4455328375      -44.9203653986
        0.4436312261        0.4605416618      -45.0250232019
        0.4436312261        0.4755504861      -44.9024543812
        0.4436312261        0.4905593104      -44.6635831845
        0.4436312261        0.5055681346      -44.4380338316
        0.4436312261        0.5205769589      -44.3430559157
        0.4436312261        0.5355857832      -44.4496798429
        0.4436312261        0.5505946075      -44.7504975262
        0.4436312261        0.5656034318      -45.1413057598
        0.4436312261        0.5806122561      -45.4288840752
        0.4436312261        0.5956210803      -45.3674935371
        0.4436312261        0.6106299046      -44.7131700818
        0.4436312261        0.6256387289      -43.2771221500
        0.4436312261        0.6406475532      -40.9627513477
        0.4436312261        0.6556563775      -37.7812491917
        0.4436312261        0.6706652017      -33.8493318028
        0.4436312261        0.6856740260      -29.3739302531
        0.4436312261        0.7006828503      -24.6252912538
        0.4436312261        0.7156916746      -19.8988673425
        0.4436312261        0.7307004989      -15.4706294466
        0.4436312261        0.7457093232      -11.5561631702
        0.4436312261        0.7607181474       -8.2850032476
        0.4436312261        0.7757269717       -5.6962117317
        0.4436312261        0.7907357960       -3.7529086510
        0.4436312261        0.8057446203       -2.3675957693
        0.4436312261        0.8207534446       -1.4291177989
        0.4436312261        0.8357622689       -0.8247831355
        0.4436312261        0.8507710931       -0.4548773735
        0.4436312261        0.8657799174       -0.2396850014
        0.4436312261        0.8807887417       -0.1206890889
        0.4436312261        0.8957975660       -0.0581110636
        0.4436312261        0.9108063903       -0.0267837060
        0.4436312261        0.9258152146       -0.0118325128
        0.4436312261        0.9408240388       -0.0050173084
        0.4436312261        0.9558328631       -0.0020443265
        0.4436312261        0.9708416874       -0.0008009585
        0.4436312261        0.9858505117       -0.0003017669
        0.4436312261        1.0008593360       -0.0001092729
        0.4436312261        1.0158681603       -0.0000379933
        0.4436312261        1.0308769845       -0.0000126700
        0.4436312261        1.0458858088       -0.0000040459
        0.4436312261        1.0608946331       -0.0000012371
        0.4436312261        1.0759034574        0.0000000000
        0.4436312261        1.0909122817        0.0000000000
        0.4436312261        1.1059211059        0.0000000000
        0.4436312261        1.1209299302        0.0000000000
        0.4436312261        1.1359387545        0.0000000000
        0.4436312261        1.1509475788        0.0000000000
        0.4436312261        1.1659564031        0.0000000000
        0.4436312261        1.1809652274        0.0000000000
        0.4436312261        1.1959740516        0.0000000000
        0.4436312261        1.2109828759        0.0000000000
        0.4436312261        1.2259917002        0.0000000000
        0.4436312261        1.2410005245        0.0000000000
        0.4436312261        1.2560093488        0.0000000000
        0.4436312261        1.2710181731        0.0000000000
        0.4436312261        1.2860269973        0.0000000000
        0.4436312261        1.3010358216        0.0000000000
        0.4436312261        1.3160446459        0.0000000000
        0.4436312261        1.3310534702        0.0000000000
        0.4436312261        1.3460622945        0.0000000000
        0.4436312261        1.3610711188        0.0000000000
        0.4436312261        1.3760799430        0.0000000000
        0.4436312261        1.3910887673        0.0000000000
        0.4436312261        1.4060975916        0.0000000000
        0.4436312261        1.4211064159        0.0000000000
        0.4436312261        1.4361152402        0.0000000000
        0.4436312261        1.4511240645        0.0000000000
        0.4436312261        1.4661328887        0.0000000000
        0.4436312261        1.4811417130        0.0000000000
        0.4436312261        1.4961505373        0.0000000000
        0.4436312261        1.5111593616        0.0000000000
        0.4436312261        1.5261681859        0.0000000000
        0.4436312261        1.5411770102        0.0000000000
        0.4436312261        1.5561858344        0.0000000000
        0.4436312261        1.5711946587        0.0000000000
        0.4436312261        1.5862034830        0.0000000000

        0.4586928536        0.1003298790       -0.0922856737
        0.4586928536        0.1153387033       -0.2473469472
        0.4586928536        0.1303475276       -0.6078764228
        0.4586928536        0.1453563518       -1.3702151337
        0.4586928536        0.1603651761       -2.8339441136
        0.4586928536        0.1753740004       -5.3806982622
        0.4586928536        0.1903828247       -9.3847198420
        0.4586928536        0.2053916490      -15.0501380127
        0.4586928536        0.2204004733      -22.2210326467
        0.4586928536        0.2354092975      -30.2632647757
        0.4586928536        0.2504181218      -38.1251050791
        0.4586928536        0.2654269461      -44.6137466896
        0.4586928536        0.2804357704      -48.7992917543
        0.4586928536        0.2954445947      -50.3577622440
        0.4586928536        0.3104534190      -49.6730207567
        0.4586928536        0.3254622432      -47.6441967474
        0.4586928536        0.3404710675      -45.3080138910
        0.4586928536        0.3554798918      -43.4730316026
        0.4586928536        0.3704887161      -42.5249105813
        0.4586928536        0.3854975404      -42.4421730870
        0.4586928536        0.4005063647      -42.9509728956
        0.4586928536        0.4155151889      -43.7074523744
        0.4586928536        0.4305240132      -44.4266968507
        0.4586928536        0.4455328375      -44.9354540471
        0.4586928536        0.4605416618      -45.1694057626
        0.4586928536        0.4755504861      -45.1482196415
        0.4586928536        0.4905593104      -44.9503273445
        0.4586928536        0.5055681346      -44.6913547108
        0.4586928536        0.5205769589      -44.4992557724
        0.4586928536        0.5355857832      -44.4806197648
        0.4586928536        0.5505946075      -44.6825761358
        0.4586928536        0.5656034318      -45.0641094942
        0.4586928536        0.5806122561      -45.4910847631
        0.4586928536        0.5956210803      -45.7593563226
        0.4586928536        0.6106299046      -45.6368495145
        0.4586928536        0.6256387289      -44.9084480002
        0.4586928536        0.6406475532      -43.4114260734
        0.4586928536        0.6556563775      -41.0590123640
        0.4586928536        0.6706652017      -37.8557229871
        0.4586928536        0.6856740260      -33.9055788272
        0.4586928536        0.7006828503      -29.4079212333
        0.4586928536        0.7156916746      -24.6340861822
        0.4586928536        0.7307004989      -19.8851934828
        0.4586928536        0.7457093232      -15.4415274852
        0.4586928536        0.7607181474      -11.5190825936
        0.4586928536        0.7757269717       -8.2452821991
        0.4586928536        0.7907357960       -5.6570724135
        0.4586928536        0.8057446203       -3.7166040622
        0.4586928536        0.8207534446       -2.3360932044
        0.4586928536        0.8357622689       -1.4039095494
        0.4586928536        0.8507710931       -0.8064056837
        0.4586928536        0.8657799174       -0.4427691319
        0.4586928536        0.8807887417       -0.2325156687
        0.4586928536        0.8957975660       -0.1168959462
        0.4586928536        0.9108063903       -0.0563330779
        0.4586928536        0.9258152146       -0.0260567930
        0.4586928536        0.9408240388       -0.0115815608
        0.4586928536        0.9558328631       -0.0049500434
        0.4586928536        0.9708416874       -0.0020346880
        0.4586928536        0.9858505117       -0.0008039523
        0.4586928536        1.0008593360       -0.0003050876
        0.4586928536        1.0158681603       -0.0001110801
        0.4586928536        1.0308769845       -0.0000387682
        0.4586928536        1.0458858088       -0.0000129583
        0.4586928536        1.0608946331       -0.0000041483
        0.4586928536        1.0759034574       -0.0000012711
        0.4586928536        1.0909122817        0.0000000000
        0.4586928536        1.1059211059        0.0000000000
        0.4586928536        1.1209299302        0.0000000000
        0.4586928536        1.1359387545        0.0000000000
        0.4586928536        1.1509475788        0.0000000000
        0.4586928536        1.1659564031        0.0000000000
        0.4586928536        1.1809652274        0.0000000000
        0.4586928536        1.1959740516        0.0000000000
        0.4586928536        1.2109828759        0.0000000000
        0.4586928536        1.2259917002        0.0000000000
        0.4586928536        1.2410005245        0.0000000000
        0.4586928536        1.2560093488        0.0000000000
        0.4586928536        1.2710181731        0.0000000000
        0.4586928536        1.2860269973        0.0000000000
        0.4586928536        1.3010358216        0.0000000000
        0.4586928536        1.3160446459        0.0000000000
        0.4586928536        1.3310534702        0.0000000000
        0.4586928536        1.3460622945        0.0000000000
        0.4586928536        1.3610711188        0.0000000000
        0.4586928536        1.3760799430        0.0000000000
        0.4586928536        1.3910887673        0.0000000000
        0.4586928536        1.4060975916        0.0000000000
        0.4586928536        1.4211064159        0.0000000000
        0.4586928536        1.4361152402        0.0000000000
        0.4586928536        1.4511240645        0.0000000000
        0.4586928536        1.4661328887        0.0000000000
        0.4586928536        1.4811417130        0.0000000000
        0.4586928536        1.4961505373        0.0000000000
        0.4586928536        1.5111593616        0.0000000000
        0.4586928536        1.5261681859        0.0000000000
        0.4586928536        1.5411770102        0.0000000000
        0.4586928536        1.5561858344        0.0000000000
        0.4586928536        1.5711946587        0.0000000000
        0.4586928536        1.5862034830        0.0000000000

        0.4737544811        0.1003298790       -0.0836072790
        0.4737544811        0.1153387033       -0.2249066023
        0.4737544811        0.1303475276       -0.5548597566
        0.4737544811        0.1453563518       -1.2558197567
        0.4737544811        0.1603651761       -2.6086367497
        0.4737544811        0.1753740004       -4.9759523244
        0.4737544811        0.1903828247       -8.7222401604
        0.4737544811        0.2053916490      -14.0636237346
        0.4737544811        0.2204004733      -20.8873387681
        0.4737544811        0.2354092975      -28.6313903539
        0.4737544811        0.2504181218      -36.3263460703
        0.4737544811        0.2654269461      -42.8405331617
        0.4737544811        0.2804357704      -47.2544470473
        0.4737544811        0.2954445947      -49.1929299813
        0.4737544811        0.3104534190      -48.9434472383
        0.4737544811        0.3254622432      -47.3001404902
        0.4737544811        0.3404710675      -45.2245516317
        0.4737544811        0.3554798918      -43.5017310881
        0.4737544811        0.3704887161      -42.5435046979
        0.4737544811        0.3854975404      -42.3842070439
        0.4737544811        0.4005063647      -42.8100952924
        0.4737544811        0.4155151889      -43.5219996432
        0.4737544811        0.4305240132      -44.2548412096
        0.4737544811        0.4455328375      -44.8302299738
        0.4737544811        0.4605416618      -45.1597499686
        0.4737544811        0.4755504861      -45.2292329373
        0.4737544811        0.4905593104      -45.0837824262
        0.4737544811        0.5055681346      -44.8156176400
        0.4737544811        0.5205769589      -44.5462092701
        0.4737544811        0.5355857832      -44.3962401986
        0.4737544811        0.5505946075      -44.4475881326
        0.4737544811        0.5656034318      -44.7111311828
        0.4737544811        0.5806122561      -45.1144507127
        0.4737544811        0.5956210803      -45.5136884486
        0.4737544811        0.6106299046      -45.7214042213
        0.4737544811        0.6256387289      -45.5370325349
        0.4737544811        0.6406475532      -44.7719368357
        0.4737544811        0.6556563775      -43.2709700568
        0.4737544811        0.6706652017      -40.9366505734
        0.4737544811        0.6856740260      -37.7562149816
        0.4737544811        0.7006828503      -33.8218265390
        0.4737544811        0.7156916746      -29.3304340521
        0.4737544811        0.7307004989      -24.5567981717
        0.4737544811        0.7457093232      -19.8059106857
        0.4737544811        0.7607181474      -15.3601079629
        0.4737544811        0.7757269717      -11.4365182825
        0.4737544811        0.7907357960       -8.1640575940
        0.4737544811        0.8057446203       -5.5813046056
        0.4737544811        0.8207534446       -3.6509722440
        0.4737544811        0.8357622689       -2.2840736551
        0.4737544811        0.8507710931       -1.3665281339
        0.4737544811        0.8657799174       -0.7821983980
        0.4737544811        0.8807887417       -0.4287214450
        0.4737544811        0.8957975660       -0.2252668059
        0.4737544811        0.9108063903       -0.1136141912
        0.4737544811        0.9258152146       -0.0550638759
        0.4737544811        0.9408240388       -0.0256633549
        0.4737544811        0.9558328631       -0.0115038818
        0.4737544811        0.9708416874       -0.0049577378
        0.4737544811        0.9858505117       -0.0020524584
        0.4737544811        1.0008593360       -0.0008154391
        0.4737544811        1.0158681603       -0.0003106468
        0.4737544811        1.0308769845       -0.0001134125
        0.4737544811        1.0458858088       -0.0000396657
        0.4737544811        1.0608946331       -0.0000132918
        0.4737544811        1.0759034574       -0.0000042663
        0.4737544811        1.0909122817       -0.0000013111
        0.4737544811        1.1059211059        0.0000000000
        0.4737544811        1.1209299302        0.0000000000
        0.4737544811        1.1359387545        0.0000000000
        0.4737544811        1.1509475788        0.0000000000
        0.4737544811        1.1659564031        0.0000000000
        0.4737544811        1.1809652274        0.0000000000
        0.4737544811        1.1959740516        0.0000000000
        0.4737544811        1.2109828759        0.0000000000
        0.4737544811        1.2259917002        0.0000000000
        0.4737544811        1.2410005245        0.0000000000
        0.4737544811        1.2560093488        0.0000000000
        0.4737544811        1.2710181731        0.0000000000
        0.4737544811        1.2860269973        0.0000000000
        0.4737544811        1.3010358216        0.0000000000
        0.4737544811        1.3160446459        0.0000000000
        0.4737544811        1.3310534702        0.0000000000
        0.4737544811        1.3460622945        0.0000000000
        0.4737544811        1.3610711188        0.0000000000
        0.4737544811        1.3760799430        0.0000000000
        0.4737544811        1.3910887673        0.0000000000
        0.4737544811        1.4060975916        0.0000000000
        0.4737544811        1.4211064159        0.0000000000
        0.4737544811        1.4361152402        0.0000000000
        0.4737544811        1.4511240645        0.0000000000
        0.4737544811        1.4661328887        0.0000000000
        0.4737544811        1.4811417130        0.0000000000
        0.4737544811        1.4961505373        0.0000000000
        0.4737544811        1.5111593616        0.0000000000
        0.4737544811        1.5261681859        0.0000000000
        0.4737544811        1.5411770102        0.0000000000
        0.4737544811        1.5561858344        0.0000000000
        0.4737544811        1.5711946587        0.0000000000
        0.4737544811        1.5862034830        0.0000000000

        0.4888161087        0.1003298790       -0.0723254282
        0.4888161087        0.1153387033       -0.1953386886
        0.4888161087        0.1303475276       -0.4839674055
        0.4888161087        0.1453563518       -1.1003548474
        0.4888161087        0.1603651761       -2.2968901959
        0.4888161087        0.1753740004       -4.4045512173
        0.4888161087        0.1903828247       -7.7654532039
        0.4888161087        0.2053916490      -12.6011509067
        0.4888161087        0.2204004733      -18.8490180897
        0.4888161087        0.2354092975      -26.0452270748
        0.4888161087        0.2504181218      -33.3466548231
        0.4888161087        0.2654269461      -39.7346645570
        0.4888161087        0.2804357704      -44.3430617981
        0.4888161087        0.2954445947      -46.7628546655
        0.4888161087        0.3104534190      -47.1688291631
        0.4888161087        0.3254622432      -46.2050349543
        0.4888161087        0.3404710675      -44.6991907656
        0.4888161087        0.3554798918      -43.3589646335
        0.4888161087        0.3704887161      -42.5867339424
        0.4888161087        0.3854975404      -42.4599755078
        0.4888161087        0.4005063647      -42.8321146725
        0.4888161087        0.4155151889      -43.4682276020
        0.4888161087        0.4305240132      -44.1477279879
        0.4888161087        0.4455328375      -44.7113402835
        0.4888161087        0.4605416618      -45.0668742121
        0.4888161087        0.4755504861      -45.1803346122
        0.4888161087        0.4905593104      -45.0693444480
        0.4888161087        0.5055681346      -44.7992952639
        0.4888161087        0.5205769589      -44.4728707605
        0.4888161087        0.5355857832      -44.2061191033
        0.4888161087        0.5505946075      -44.0948564408
        0.4888161087        0.5656034318      -44.1842384954
        0.4888161087        0.5806122561      -44.4541512743
        0.4888161087        0.5956210803      -44.8236308464
        0.4888161087        0.6106299046      -45.1664736897
        0.4888161087        0.6256387289      -45.3266783094
        0.4888161087        0.6406475532      -45.1290682135
        0.4888161087        0.6556563775      -44.3908857145
        0.4888161087        0.6706652017      -42.9440596438
        0.4888161087        0.6856740260      -40.6707243122
        0.4888161087        0.7006828503      -37.5420539437
        0.4888161087        0.7156916746      -33.6432252906
        0.4888161087        0.7307004989      -29.1712636995
        0.4888161087        0.7457093232      -24.4043265022
        0.4888161087        0.7607181474      -19.6522971836
        0.4888161087        0.7757269717      -15.2035973121
        0.4888161087        0.7907357960      -11.2817075002
        0.4888161087        0.8057446203       -8.0200045753
        0.4888161087        0.8207534446       -5.4577222677
        0.4888161087        0.8357622689       -3.5543696026
        0.4888161087        0.8507710931       -2.2157656777
        0.4888161087        0.8657799174       -1.3230939920
        0.4888161087        0.8807887417       -0.7575432500
        0.4888161087        0.8957975660       -0.4163732250
        0.4888161087        0.9108063903       -0.2199290317
        0.4888161087        0.9258152146       -0.1117176784
        0.4888161087        0.9408240388       -0.0545871161
        0.4888161087        0.9558328631       -0.0256470548
        0.4888161087        0.9708416874       -0.0115779384
        0.4888161087        0.9858505117       -0.0050172443
        0.4888161087        1.0008593360       -0.0020853303
        0.4888161087        1.0158681603       -0.0008308587
        0.4888161087        1.0308769845       -0.0003172730
        0.4888161087        1.0458858088       -0.0001161106
        0.4888161087        1.0608946331       -0.0000407265
        0.4888161087        1.0759034574       -0.0000136868
        0.4888161087        1.0909122817       -0.0000044038
        0.4888161087        1.1059211059       -0.0000013553
        0.4888161087        1.1209299302        0.0000000000
        0.4888161087        1.1359387545        0.0000000000
        0.4888161087        1.1509475788        0.0000000000
        0.4888161087        1.1659564031        0.0000000000
        0.4888161087        1.1809652274        0.0000000000
        0.4888161087        1.1959740516        0.0000000000
        0.4888161087        1.2109828759        0.0000000000
        0.4888161087        1.2259917002        0.0000000000
        0.4888161087        1.2410005245        0.0000000000
        0.4888161087        1.2560093488        0.0000000000
        0.4888161087        1.2710181731        0.0000000000
        0.4888161087        1.2860269973        0.0000000000
        0.4888161087        1.3010358216        0.0000000000
        0.4888161087        1.3160446459        0.0000000000
        0.4888161087        1.3310534702        0.0000000000
        0.4888161087        1.3460622945        0.0000000000
        0.4888161087        1.3610711188        0.0000000000
        0.4888161087        1.3760799430        0.0000000000
        0.4888161087        1.3910887673        0.0000000000
        0.4888161087        1.4060975916        0.0000000000
        0.4888161087        1.4211064159        0.0000000000
        0.4888161087        1.4361152402        0.0000000000
        0.4888161087        1.4511240645        0.0000000000
        0.4888161087        1.4661328887        0.0000000000
        0.4888161087        1.4811417130        0.0000000000
        0.4888161087        1.4961505373        0.0000000000
        0.4888161087        1.5111593616        0.0000000000
        0.4888161087        1.5261681859        0.0000000000
        0.4888161087        1.5411770102        0.0000000000
        0.4888161087        1.5561858344        0.0000000000
        0.4888161087        1.5711946587        0.0000000000
        0.4888161087        1.5862034830        0.0000000000

        0.5038777362        0.1003298790       -0.0592930199
        0.5038777362        0.1153387033       -0.1608361052
        0.5038777362        0.1303475276       -0.4003377072
        0.5038777362        0.1453563518       -0.9147787829
        0.5038777362        0.1603651761       -1.9199371510
        0.5038777362        0.1753740004       -3.7037749674
        0.5038777362        0.1903828247       -6.5734461539
        0.5038777362        0.2053916490      -10.7467570376
        0.5038777362        0.2204004733      -16.2122801759
        0.5038777362        0.2354092975      -22.6219776311
        0.5038777362        0.2504181218      -29.2949613883
        0.5038777362        0.2654269461      -35.3737503745
        0.5038777362        0.2804357704      -40.0921097205
        0.5038777362        0.2954445947      -43.0360743881
        0.5038777362        0.3104534190      -44.2672614995
        0.5038777362        0.3254622432      -44.2486579603
        0.5038777362        0.3404710675      -43.6225225472
        0.5038777362        0.3554798918      -42.9628369718
        0.5038777362        0.3704887161      -42.6167929539
        0.5038777362        0.3854975404      -42.6790300573
        0.5038777362        0.4005063647      -43.0655472337
        0.5038777362        0.4155151889      -43.6183064782
        0.5038777362        0.4305240132      -44.1843092464
        0.5038777362        0.4455328375      -44.6501834645
        0.5038777362        0.4605416618      -44.9450147319
        0.5038777362        0.4755504861      -45.0343987217
        0.5038777362        0.4905593104      -44.9197415871
        0.5038777362        0.5055681346      -44.6415579979
        0.5038777362        0.5205769589      -44.2767355851
        0.5038777362        0.5355857832      -43.9225469461
        0.5038777362        0.5505946075      -43.6703501039
        0.5038777362        0.5656034318      -43.5802702280
        0.5038777362        0.5806122561      -43.6678052398
        0.5038777362        0.5956210803      -43.9046329710
        0.5038777362        0.6106299046      -44.2260890271
        0.5038777362        0.6256387289      -44.5351055142
        0.5038777362        0.6406475532      -44.6993541230
        0.5038777362        0.6556563775      -44.5491643897
        0.5038777362        0.6706652017      -43.8889076599
        0.5038777362        0.6856740260      -42.5287948608
        0.5038777362        0.7006828503      -40.3312690511
        0.5038777362        0.7156916746      -37.2557455225
        0.5038777362        0.7307004989      -33.3841842496
        0.5038777362        0.7457093232      -28.9174164791
        0.5038777362        0.7607181474      -24.1428014864
        0.5038777362        0.7757269717      -19.3825351132
        0.5038777362        0.7907357960      -14.9366541504
        0.5038777362        0.8057446203      -11.0352914077
        0.5038777362        0.8207534446       -7.8112061768
        0.5038777362        0.8357622689       -5.2968426733
        0.5038777362        0.8507710931       -3.4424180686
        0.5038777362        0.8657799174       -2.1459136916
        0.5038777362        0.8807887417       -1.2844231335
        0.5038777362        0.8957975660       -0.7388937391
        0.5038777362        0.9108063903       -0.4088289861
        0.5038777362        0.9258152146       -0.2176160271
        0.5038777362        0.9408240388       -0.1114051263
        0.5038777362        0.9558328631       -0.0548122627
        0.5038777362        0.9708416874       -0.0258951419
        0.5038777362        0.9858505117       -0.0117373312
        0.5038777362        1.0008593360       -0.0051014095
        0.5038777362        1.0158681603       -0.0021256280
        0.5038777362        1.0308769845       -0.0008491158
        0.5038777362        1.0458858088       -0.0003251861
        0.5038777362        1.0608946331       -0.0001193747
        0.5038777362        1.0759034574       -0.0000419793
        0.5038777362        1.0909122817       -0.0000141260
        0.5038777362        1.1059211059       -0.0000045428
        0.5038777362        1.1209299302       -0.0000013942
        0.5038777362        1.1359387545        0.0000000000
        0.5038777362        1.1509475788        0.0000000000
        0.5038777362        1.1659564031        0.0000000000
        0.5038777362        1.1809652274        0.0000000000
        0.5038777362        1.1959740516        0.0000000000
        0.5038777362        1.2109828759        0.0000000000
        0.5038777362        1.2259917002        0.0000000000
        0.5038777362        1.2410005245        0.0000000000
        0.5038777362        1.2560093488        0.0000000000
        0.5038777362        1.2710181731        0.0000000000
        0.5038777362        1.2860269973        0.0000000000
        0.5038777362        1.3010358216        0.0000000000
        0.5038777362        1.3160446459        0.0000000000
        0.5038777362        1.3310534702        0.0000000000
        0.5038777362        1.3460622945        0.0000000000
        0.5038777362        1.3610711188        0.0000000000
        0.5038777362        1.3760799430        0.0000000000
        0.5038777362        1.3910887673        0.0000000000
        0.5038777362        1.4060975916        0.0000000000
        0.5038777362        1.4211064159        0.0000000000
        0.5038777362        1.4361152402        0.0000000000
        0.5038777362        1.4511240645        0.0000000000
        0.5038777362        1.4661328887        0.0000000000
        0.5038777362        1.4811417130        0.0000000000
        0.5038777362        1.4961505373        0.0000000000
        0.5038777362        1.5111593616        0.0000000000
        0.5038777362        1.5261681859        0.0000000000
        0.5038777362        1.5411770102        0.0000000000
        0.5038777362        1.5561858344        0.0000000000
        0.5038777362        1.5711946587        0.0000000000
        0.5038777362        1.5862034830        0.0000000000

        0.5189393637        0.1003298790       -0.0457788069
        0.5189393637        0.1153387033       -0.1247595889
        0.5189393637        0.1303475276       -0.3121103518
        0.5189393637        0.1453563518       -0.7171092098
        0.5189393637        0.1603651761       -1.5142051038
        0.5189393637        0.1753740004       -2.9408302342
        0.5189393637        0.1903828247       -5.2592213411
        0.5189393637        0.2053916490       -8.6732764454
        0.5189393637        0.2204004733      -13.2168931242
        0.5189393637        0.2354092975      -18.6619813707
        0.5189393637        0.2504181218      -24.5084496722
        0.5189393637        0.2654269461      -30.0926542685
        0.5189393637        0.2804357704      -34.7883186712
        0.5189393637        0.2954445947      -38.2118776694
        0.5189393637        0.3104534190      -40.3300593146
        0.5189393637        0.3254622432      -41.4185639092
        0.5189393637        0.3404710675      -41.9045200197
        0.5189393637        0.3554798918      -42.1840361181
        0.5189393637        0.3704887161      -42.5032288003
        0.5189393637        0.3854975404      -42.9380027824
        0.5189393637        0.4005063647      -43.4480024965
        0.5189393637        0.4155151889      -43.9513227596
        0.5189393637        0.4305240132      -44.3765379591
        0.5189393637        0.4455328375      -44.6789655369
        0.5189393637        0.4605416618      -44.8341594235
        0.5189393637        0.4755504861      -44.8294580203
        0.5189393637        0.4905593104      -44.6654275001
        0.5189393637        0.5055681346      -44.3645736350
        0.5189393637        0.5205769589      -43.9764655154
        0.5189393637        0.5355857832      -43.5710651540
        0.5189393637        0.5505946075      -43.2215478482
        0.5189393637        0.5656034318      -42.9858338480
        0.5189393637        0.5806122561      -42.8962577717
        0.5189393637        0.5956210803      -42.9595166869
        0.5189393637        0.6106299046      -43.1603086672
        0.5189393637        0.6256387289      -43.4591458238
        0.5189393637        0.6406475532      -43.7805794401
        0.5189393637        0.6556563775      -43.9985139905
        0.5189393637        0.6706652017      -43.9322962794
        0.5189393637        0.6856740260      -43.3650141435
        0.5189393637        0.7006828503      -42.0849833820
        0.5189393637        0.7156916746      -39.9394458282
        0.5189393637        0.7307004989      -36.8828036565
        0.5189393637        0.7457093232      -33.0027353939
        0.5189393637        0.7607181474      -28.5145835498
        0.5189393637        0.7757269717      -23.7243254896
        0.5189393637        0.7907357960      -18.9702063093
        0.5189393637        0.8057446203      -14.5597471631
        0.5189393637        0.8207534446      -10.7197337638
        0.5189393637        0.8357622689       -7.5712684000
        0.5189393637        0.8507710931       -5.1324232386
        0.5189393637        0.8657799174       -3.3418673239
        0.5189393637        0.8807887417       -2.0918874337
        0.5189393637        0.8957975660       -1.2596627081
        0.5189393637        0.9108063903       -0.7298732854
        0.5189393637        0.9258152146       -0.4068338984
        0.5189393637        0.9408240388       -0.2180129831
        0.5189393637        0.9558328631       -0.1122200438
        0.5189393637        0.9708416874       -0.0554404815
        0.5189393637        0.9858505117       -0.0262727199
        0.5189393637        1.0008593360       -0.0119397628
        0.5189393637        1.0158681603       -0.0052035047
        0.5189393637        1.0308769845       -0.0021747987
        0.5189393637        1.0458858088       -0.0008715395
        0.5189393637        1.0608946331       -0.0003347096
        0.5189393637        1.0759034574       -0.0001230647
        0.5189393637        1.0909122817       -0.0000432603
        0.5189393637        1.1059211059       -0.0000145196
        0.5189393637        1.1209299302       -0.0000046466
        0.5189393637        1.1359387545       -0.0000014151
        0.5189393637        1.1509475788        0.0000000000
        0.5189393637        1.1659564031        0.0000000000
        0.5189393637        1.1809652274        0.0000000000
        0.5189393637        1.1959740516        0.0000000000
        0.5189393637        1.2109828759        0.0000000000
        0.5189393637        1.2259917002        0.0000000000
        0.5189393637        1.2410005245        0.0000000000
        0.5189393637        1.2560093488        0.0000000000
        0.5189393637        1.2710181731        0.0000000000
        0.5189393637        1.2860269973        0.0000000000
        0.5189393637        1.3010358216        0.0000000000
        0.5189393637        1.3160446459        0.0000000000
        0.5189393637        1.3310534702        0.0000000000
        0.5189393637        1.3460622945        0.0000000000
        0.5189393637        1.3610711188        0.0000000000
        0.5189393637        1.3760799430        0.0000000000
        0.5189393637        1.3910887673        0.0000000000
        0.5189393637        1.4060975916        0.0000000000
        0.5189393637        1.4211064159        0.0000000000
        0.5189393637        1.4361152402        0.0000000000
        0.5189393637        1.4511240645        0.0000000000
        0.5189393637        1.4661328887        0.0000000000
        0.5189393637        1.4811417130        0.0000000000
        0.5189393637        1.4961505373        0.0000000000
        0.5189393637        1.5111593616        0.0000000000
        0.5189393637        1.5261681859        0.0000000000
        0.5189393637        1.5411770102        0.0000000000
        0.5189393637        1.5561858344        0.0000000000
        0.5189393637        1.5711946587        0.0000000000
        0.5189393637        1.5862034830        0.0000000000

        0.5340009912        0.1003298790       -0.0331224487
        0.5340009912        0.1153387033       -0.0907240269
        0.5340009912        0.1303475276       -0.2282152717
        0.5340009912        0.1453563518       -0.5275374724
        0.5340009912        0.1603651761       -1.1214685641
        0.5340009912        0.1753740004       -2.1947635773
        0.5340009912        0.1903828247       -3.9594792024
        0.5340009912        0.2053916490       -6.5965305315
        0.5340009912        0.2204004733      -10.1733914294
        0.5340009912        0.2354092975      -14.5713282504
        0.5340009912        0.2504181218      -19.4675872459
        0.5340009912        0.2654269461      -24.4016950271
        0.5340009912        0.2804357704      -28.9112916210
        0.5340009912        0.2954445947      -32.6773519959
        0.5340009912        0.3104534190      -35.6059248058
        0.5340009912        0.3254622432      -37.8078344497
        0.5340009912        0.3404710675      -39.4973342455
        0.5340009912        0.3554798918      -40.8736180548
        0.5340009912        0.3704887161      -42.0477002935
        0.5340009912        0.3854975404      -43.0384764722
        0.5340009912        0.4005063647      -43.8174849294
        0.5340009912        0.4155151889      -44.3609273743
        0.5340009912        0.4305240132      -44.6767354634
        0.5340009912        0.4455328375      -44.7999811602
        0.5340009912        0.4605416618      -44.7716624742
        0.5340009912        0.4755504861      -44.6216586759
        0.5340009912        0.4905593104      -44.3672916617
        0.5340009912        0.5055681346      -44.0245086056
        0.5340009912        0.5205769589      -43.6200663485
        0.5340009912        0.5355857832      -43.1947637761
        0.5340009912        0.5505946075      -42.7962965751
        0.5340009912        0.5656034318      -42.4682498471
        0.5340009912        0.5806122561      -42.2433720115
        0.5340009912        0.5956210803      -42.1440665853
        0.5340009912        0.6106299046      -42.1853938548
        0.5340009912        0.6256387289      -42.3719125490
        0.5340009912        0.6406475532      -42.6830221392
        0.5340009912        0.6556563775      -43.0504403534
        0.5340009912        0.6706652017      -43.3400020513
        0.5340009912        0.6856740260      -43.3519697149
        0.5340009912        0.7006828503      -42.8477467769
        0.5340009912        0.7156916746      -41.5997278834
        0.5340009912        0.7307004989      -39.4506574192
        0.5340009912        0.7457093232      -36.3636566780
        0.5340009912        0.7607181474      -32.4457243534
        0.5340009912        0.7757269717      -27.9354435993
        0.5340009912        0.7907357960      -23.1573332930
        0.5340009912        0.8057446203      -18.4565611876
        0.5340009912        0.8207534446      -14.1339475749
        0.5340009912        0.8357622689      -10.3996001868
        0.5340009912        0.8507710931       -7.3550967320
        0.5340009912        0.8657799174       -5.0031208092
        0.5340009912        0.8807887417       -3.2749598420
        0.5340009912        0.8957975660       -2.0634031452
        0.5340009912        0.9108063903       -1.2510977286
        0.5340009912        0.9258152146       -0.7295762189
        0.5340009912        0.9408240388       -0.4088521462
        0.5340009912        0.9558328631       -0.2200016399
        0.5340009912        0.9708416874       -0.1136032530
        0.5340009912        0.9858505117       -0.0562774851
        0.5340009912        1.0008593360       -0.0267446327
        0.5340009912        1.0158681603       -0.0121927477
        0.5340009912        1.0308769845       -0.0053316102
        0.5340009912        1.0458858088       -0.0022350064
        0.5340009912        1.0608946331       -0.0008973403
        0.5340009912        1.0759034574       -0.0003446186
        0.5340009912        1.0909122817       -0.0001264129
        0.5340009912        1.1059211059       -0.0000442349
        0.5340009912        1.1209299302       -0.0000147501
        0.5340009912        1.1359387545       -0.0000046818
        0.5340009912        1.1509475788       -0.0000014138
        0.5340009912        1.1659564031        0.0000000000
        0.5340009912        1.1809652274        0.0000000000
        0.5340009912        1.1959740516        0.0000000000
        0.5340009912        1.2109828759        0.0000000000
        0.5340009912        1.2259917002        0.0000000000
        0.5340009912        1.2410005245        0.0000000000
        0.5340009912        1.2560093488        0.0000000000
        0.5340009912        1.2710181731        0.0000000000
        0.5340009912        1.2860269973        0.0000000000
        0.5340009912        1.3010358216        0.0000000000
        0.5340009912        1.3160446459        0.0000000000
        0.5340009912        1.3310534702        0.0000000000
        0.5340009912        1.3460622945        0.0000000000
        0.5340009912        1.3610711188        0.0000000000
        0.5340009912        1.3760799430        0.0000000000
        0.5340009912        1.3910887673        0.0000000000
        0.5340009912        1.4060975916        0.0000000000
        0.5340009912        1.4211064159        0.0000000000
        0.5340009912        1.4361152402        0.0000000000
        0.5340009912        1.4511240645        0.0000000000
        0.5340009912        1.4661328887        0.0000000000
        0.5340009912        1.4811417130        0.0000000000
        0.5340009912        1.4961505373        0.0000000000
        0.5340009912        1.5111593616        0.0000000000
        0.5340009912        1.5261681859        0.0000000000
        0.5340009912        1.5411770102        0.0000000000
        0.5340009912        1.5561858344        0.0000000000
        0.5340009912        1.5711946587        0.0000000000
        0.5340009912        1.5862034830        0.0000000000

        0.5490626188        0.1003298790       -0.0223733883
        0.5490626188        0.1153387033       -0.0616180310
        0.5490626188        0.1303475276       -0.1559369285
        0.5490626188        0.1453563518       -0.3628930292
        0.5490626188        0.1603651761       -0.7773452191
        0.5490626188        0.1753740004       -1.5346143409
        0.5490626188        0.1903828247       -2.7967377792
        0.5490626188        0.2053916490       -4.7154443887
        0.5490626188        0.2204004733       -7.3769469854
        0.5490626188        0.2354092975      -10.7495238655
        0.5490626188        0.2504181218      -14.6639657507
        0.5490626188        0.2654269461      -18.8476503823
        0.5490626188        0.2804357704      -23.0049402020
        0.5490626188        0.2954445947      -26.9062577354
        0.5490626188        0.3104534190      -30.4389224054
        0.5490626188        0.3254622432      -33.5949739695
        0.5490626188        0.3404710675      -36.4107234826
        0.5490626188        0.3554798918      -38.9011995301
        0.5490626188        0.3704887161      -41.0304033335
        0.5490626188        0.3854975404      -42.7297442656
        0.5490626188        0.4005063647      -43.9447625597
        0.5490626188        0.4155151889      -44.6759044315
        0.5490626188        0.4305240132      -44.9885838934
        0.5490626188        0.4455328375      -44.9905515294
        0.5490626188        0.4605416618      -44.7940802345
        0.5490626188        0.4755504861      -44.4855561046
        0.5490626188        0.4905593104      -44.1157496671
        0.5490626188        0.5055681346      -43.7091817674
        0.5490626188        0.5205769589      -43.2809031503
        0.5490626188        0.5355857832      -42.8486339943
        0.5490626188        0.5505946075      -42.4352824504
        0.5490626188        0.5656034318      -42.0650515381
        0.5490626188        0.5806122561      -41.7600501546
        0.5490626188        0.5956210803      -41.5417461288
        0.5490626188        0.6106299046      -41.4351817626
        0.5490626188        0.6256387289      -41.4686175570
        0.5490626188        0.6406475532      -41.6615969490
        0.5490626188        0.6556563775      -42.0010409223
        0.5490626188        0.6706652017      -42.4140149021
        0.5490626188        0.6856740260      -42.7514006066
        0.5490626188        0.7006828503      -42.7950853195
        0.5490626188        0.7156916746      -42.2930057344
        0.5490626188        0.7307004989      -41.0153268783
        0.5490626188        0.7457093232      -38.8158627314
        0.5490626188        0.7607181474      -35.6790990726
        0.5490626188        0.7757269717      -31.7364866234
        0.5490626188        0.7907357960      -27.2452917313
        0.5490626188        0.8057446203      -22.5359698128
        0.5490626188        0.8207534446      -17.9447711595
        0.5490626188        0.8357622689      -13.7524353229
        0.5490626188        0.8507710931      -10.1455648381
        0.5490626188        0.8657799174       -7.2069570959
        0.5490626188        0.8807887417       -4.9302015864
        0.5490626188        0.8957975660       -3.2473533919
        0.5490626188        0.9108063903       -2.0582868988
        0.5490626188        0.9258152146       -1.2544404992
        0.5490626188        0.9408240388       -0.7345269022
        0.5490626188        0.9558328631       -0.4129552845
        0.5490626188        0.9708416874       -0.2228356061
        0.5490626188        0.9858505117       -0.1154006231
        0.5490626188        1.0008593360       -0.0573539078
        0.5490626188        1.0158681603       -0.0273510777
        0.5490626188        1.0308769845       -0.0125089679
        0.5490626188        1.0458858088       -0.0054815675
        0.5490626188        1.0608946331       -0.0022986819
        0.5490626188        1.0759034574       -0.0009211442
        0.5490626188        1.0909122817       -0.0003522525
        0.5490626188        1.1059211059       -0.0001284127
        0.5490626188        1.1209299302       -0.0000445959
        0.5490626188        1.1359387545       -0.0000147484
        0.5490626188        1.1509475788       -0.0000046454
        0.5490626188        1.1659564031       -0.0000013945
        0.5490626188        1.1809652274        0.0000000000
        0.5490626188        1.1959740516        0.0000000000
        0.5490626188        1.2109828759        0.0000000000
        0.5490626188        1.2259917002        0.0000000000
        0.5490626188        1.2410005245        0.0000000000
        0.5490626188        1.2560093488        0.0000000000
        0.5490626188        1.2710181731        0.0000000000
        0.5490626188        1.2860269973        0.0000000000
        0.5490626188        1.3010358216        0.0000000000
        0.5490626188        1.3160446459        0.0000000000
        0.5490626188        1.3310534702        0.0000000000
        0.5490626188        1.3460622945        0.0000000000
        0.5490626188        1.3610711188        0.0000000000
        0.5490626188        1.3760799430        0.0000000000
        0.5490626188        1.3910887673        0.0000000000
        0.5490626188        1.4060975916        0.0000000000
        0.5490626188        1.4211064159        0.0000000000
        0.5490626188        1.4361152402        0.0000000000
        0.5490626188        1.4511240645        0.0000000000
        0.5490626188        1.4661328887        0.0000000000
        0.5490626188        1.4811417130        0.0000000000
        0.5490626188        1.4961505373        0.0000000000
        0.5490626188        1.5111593616        0.0000000000
        0.5490626188        1.5261681859        0.0000000000
        0.5490626188        1.5411770102        0.0000000000
        0.5490626188        1.5561858344        0.0000000000
        0.5490626188        1.5711946587        0.0000000000
        0.5490626188        1.5862034830        0.0000000000

        0.5641242463        0.1003298790       -0.0140692300
        0.5641242463        0.1153387033       -0.0389802772
        0.5641242463        0.1303475276       -0.0993079874
        0.5641242463        0.1453563518       -0.2328568291
        0.5641242463        0.1603651761       -0.5031275278
        0.5641242463        0.1753740004       -1.0032951715
        0.5641242463        0.1903828247       -1.8502493449
        0.5641242463        0.2053916490       -3.1641178537
        0.5641242463        0.2204004733       -5.0353383963
        0.5641242463        0.2354092975       -7.4910279584
        0.5641242463        0.2504181218      -10.4784150562
        0.5641242463        0.2654269461      -13.8781337650
        0.5641242463        0.2804357704      -17.5436646681
        0.5641242463        0.2954445947      -21.3450765824
        0.5641242463        0.3104534190      -25.1900309268
        0.5641242463        0.3254622432      -29.0094351135
        0.5641242463        0.3404710675      -32.7202939000
        0.5641242463        0.3554798918      -36.1956084451
        0.5641242463        0.3704887161      -39.2673539664
        0.5641242463        0.3854975404      -41.7664042618
        0.5641242463        0.4005063647      -43.5787475226
        0.5641242463        0.4155151889      -44.6869294010
        0.5641242463        0.4305240132      -45.1748929895
        0.5641242463        0.4455328375      -45.1956227697
        0.5641242463        0.4605416618      -44.9201502080
        0.5641242463        0.4755504861      -44.4927186998
        0.5641242463        0.4905593104      -44.0088566566
        0.5641242463        0.5055681346      -43.5180980578
        0.5641242463        0.5205769589      -43.0410004673
        0.5641242463        0.5355857832      -42.5868493361
        0.5641242463        0.5505946075      -42.1634628977
        0.5641242463        0.5656034318      -41.7788323213
        0.5641242463        0.5806122561      -41.4402552844
        0.5641242463        0.5956210803      -41.1567821635
        0.5641242463        0.6106299046      -40.9456696033
        0.5641242463        0.6256387289      -40.8371583420
        0.5641242463        0.6406475532      -40.8693837097
        0.5641242463        0.6556563775      -41.0691751320
        0.5641242463        0.6706652017      -41.4228711746
        0.5641242463        0.6856740260      -41.8488890731
        0.5641242463        0.7006828503      -42.1860673430
        0.5641242463        0.7156916746      -42.2075294909
        0.5641242463        0.7307004989      -41.6610374515
        0.5641242463        0.7457093232      -40.3269838598
        0.5641242463        0.7607181474      -38.0776560829
        0.5641242463        0.7757269717      -34.9188734675
        0.5641242463        0.7907357960      -30.9991835084
        0.5641242463        0.8057446203      -26.5821316851
        0.5641242463        0.8207534446      -21.9902821656
        0.5641242463        0.8357622689      -17.5397961877
        0.5641242463        0.8507710931      -13.4862242185
        0.5641242463        0.8657799174       -9.9949273384
        0.5641242463        0.8807887417       -7.1378706351
        0.5641242463        0.8957975660       -4.9092138534
        0.5641242463        0.9108063903       -3.2491214317
        0.5641242463        0.9258152146       -2.0675904183
        0.5641242463        0.9408240388       -1.2641677474
        0.5641242463        0.9558328631       -0.7423340288
        0.5641242463        0.9708416874       -0.4185721317
        0.5641242463        0.9858505117       -0.2266124549
        0.5641242463        1.0008593360       -0.1177755703
        0.5641242463        1.0158681603       -0.0587306890
        0.5641242463        1.0308769845       -0.0280750494
        0.5641242463        1.0458858088       -0.0128492521
        0.5641242463        1.0608946331       -0.0056223337
        0.5641242463        1.0759034574       -0.0023487404
        0.5641242463        1.0909122817       -0.0009356997
        0.5641242463        1.1059211059       -0.0003552378
        0.5641242463        1.1209299302       -0.0001284943
        0.5641242463        1.1359387545       -0.0000442913
        0.5641242463        1.1509475788       -0.0000145589
        0.5641242463        1.1659564031       -0.0000045689
        0.5641242463        1.1809652274       -0.0000013717
        0.5641242463        1.1959740516        0.0000000000
        0.5641242463        1.2109828759        0.0000000000
        0.5641242463        1.2259917002        0.0000000000
        0.5641242463        1.2410005245        0.0000000000
        0.5641242463        1.2560093488        0.0000000000
        0.5641242463        1.2710181731        0.0000000000
        0.5641242463        1.2860269973        0.0000000000
        0.5641242463        1.3010358216        0.0000000000
        0.5641242463        1.3160446459        0.0000000000
        0.5641242463        1.3310534702        0.0000000000
        0.5641242463        1.3460622945        0.0000000000
        0.5641242463        1.3610711188        0.0000000000
        0.5641242463        1.3760799430        0.0000000000
        0.5641242463        1.3910887673        0.0000000000
        0.5641242463        1.4060975916        0.0000000000
        0.5641242463        1.4211064159        0.0000000000
        0.5641242463        1.4361152402        0.0000000000
        0.5641242463        1.4511240645        0.0000000000
        0.5641242463        1.4661328887        0.0000000000
        0.5641242463        1.4811417130        0.0000000000
        0.5641242463        1.4961505373        0.0000000000
        0.5641242463        1.5111593616        0.0000000000
        0.5641242463        1.5261681859        0.0000000000
        0.5641242463        1.5411770102        0.0000000000
        0.5641242463        1.5561858344        0.0000000000
        0.5641242463        1.5711946587        0.0000000000
        0.5641242463        1.5862034830        0.0000000000

        0.5791858738        0.1003298790       -0.0082198459
        0.5791858738        0.1153387033       -0.0229250243
        0.5791858738        0.1303475276       -0.0588427656
        0.5791858738        0.1453563518       -0.1391599879
        0.5791858738        0.1603651761       -0.3036847858
        0.5791858738        0.1753740004       -0.6127246338
        0.5791858738        0.1903828247       -1.1458976486
        0.5791858738        0.2053916490       -1.9929653565
        0.5791858738        0.2204004733       -3.2371985612
        0.5791858738        0.2354092975       -4.9370208426
        0.5791858738        0.2504181218       -7.1150190469
        0.5791858738        0.2654269461       -9.7607293481
        0.5791858738        0.2804357704      -12.8445550895
        0.5791858738        0.2954445947      -16.3304970065
        0.5791858738        0.3104534190      -20.1736209462
        0.5791858738        0.3254622432      -24.2982538662
        0.5791858738        0.3404710675      -28.5691327856
        0.5791858738        0.3554798918      -32.7780925462
        0.5791858738        0.3704887161      -36.6642938510
        0.5791858738        0.3854975404      -39.9679131450
        0.5791858738        0.4005063647      -42.4969440400
        0.5791858738        0.4155151889      -44.1773975061
        0.5791858738        0.4305240132      -45.0646451081
        0.5791858738        0.4455328375      -45.3130703866
        0.5791858738        0.4605416618      -45.1207101154
        0.5791858738        0.4755504861      -44.6743182701
        0.5791858738        0.4905593104      -44.1150296855
        0.5791858738        0.5055681346      -43.5308064074
        0.5791858738        0.5205769589      -42.9682489626
        0.5791858738        0.5355857832      -42.4501082736
        0.5791858738        0.5505946075      -41.9874606256
        0.5791858738        0.5656034318      -41.5835443376
        0.5791858738        0.5806122561      -41.2339000459
        0.5791858738        0.5956210803      -40.9298121702
        0.5791858738        0.6106299046      -40.6679240095
        0.5791858738        0.6256387289      -40.4616777635
        0.5791858738        0.6406475532      -40.3456001680
        0.5791858738        0.6556563775      -40.3651534754
        0.5791858738        0.6706652017      -40.5519508643
        0.5791858738        0.6856740260      -40.8921444808
        0.5791858738        0.7006828503      -41.3004348187
        0.5791858738        0.7156916746      -41.6118108594
        0.5791858738        0.7307004989      -41.5985368983
        0.5791858738        0.7457093232      -41.0124356355
        0.5791858738        0.7607181474      -39.6435972879
        0.5791858738        0.7757269717      -37.3786679843
        0.5791858738        0.7907357960      -34.2387337121
        0.5791858738        0.8057446203      -30.3820483649
        0.5791858738        0.8207534446      -26.0699666590
        0.5791858738        0.8357622689      -21.6092557179
        0.5791858738        0.8507710931      -17.2919845520
        0.5791858738        0.8657799174      -13.3511503061
        0.5791858738        0.8807887417       -9.9395247032
        0.5791858738        0.8957975660       -7.1287612182
        0.5791858738        0.9108063903       -4.9211381007
        0.5791858738        0.9258152146       -3.2671694406
        0.5791858738        0.9408240388       -2.0849316487
        0.5791858738        0.9558328631       -1.2784920434
        0.5791858738        0.9708416874       -0.7532173830
        0.5791858738        0.9858505117       -0.4262416658
        0.5791858738        1.0008593360       -0.2315694046
        0.5791858738        1.0158681603       -0.1206717753
        0.5791858738        1.0308769845       -0.0602401279
        0.5791858738        1.0458858088       -0.0287668118
        0.5791858738        1.0608946331       -0.0131220429
        0.5791858738        1.0759034574       -0.0057107638
        0.5791858738        1.0909122817       -0.0023692986
        0.5791858738        1.1059211059       -0.0009368166
        0.5791858738        1.1209299302       -0.0003531034
        0.5791858738        1.1359387545       -0.0001269623
        0.5791858738        1.1509475788       -0.0000435992
        0.5791858738        1.1659564031       -0.0000143207
        0.5791858738        1.1809652274       -0.0000045076
        0.5791858738        1.1959740516       -0.0000013595
        0.5791858738        1.2109828759        0.0000000000
        0.5791858738        1.2259917002        0.0000000000
        0.5791858738        1.2410005245        0.0000000000
        0.5791858738        1.2560093488        0.0000000000
        0.5791858738        1.2710181731        0.0000000000
        0.5791858738        1.2860269973        0.0000000000
        0.5791858738        1.3010358216        0.0000000000
        0.5791858738        1.3160446459        0.0000000000
        0.5791858738        1.3310534702        0.0000000000
        0.5791858738        1.3460622945        0.0000000000
        0.5791858738        1.3610711188        0.0000000000
        0.5791858738        1.3760799430        0.0000000000
        0.5791858738        1.3910887673        0.0000000000
        0.5791858738        1.4060975916        0.0000000000
        0.5791858738        1.4211064159        0.0000000000
        0.5791858738        1.4361152402        0.0000000000
        0.5791858738        1.4511240645        0.0000000000
        0.5791858738        1.4661328887        0.0000000000
        0.5791858738        1.4811417130        0.0000000000
        0.5791858738        1.4961505373        0.0000000000
        0.5791858738        1.5111593616        0.0000000000
        0.5791858738        1.5261681859        0.0000000000
        0.5791858738        1.5411770102        0.0000000000
        0.5791858738        1.5561858344        0.0000000000
        0.5791858738        1.5711946587        0.0000000000
        0.5791858738        1.5862034830        0.0000000000

        0.5942475013        0.1003298790       -0.0044558019
        0.5942475013        0.1153387033       -0.0125194230
        0.5942475013        0.1303475276       -0.0324075225
        0.5942475013        0.1453563518       -0.0773997118
        0.5942475013        0.1603651761       -0.1708754233
        0.5942475013        0.1753740004       -0.3495613342
        0.5942475013        0.1903828247       -0.6647148415
        0.5942475013        0.2053916490       -1.1796598907
        0.5942475013        0.2204004733       -1.9636327541
        0.5942475013        0.2354092975       -3.0843217244
        0.5942475013        0.2504181218       -4.6029044004
        0.5942475013        0.2654269461       -6.5736876448
        0.5942475013        0.2804357704       -9.0455900405
        0.5942475013        0.2954445947      -12.0579929236
        0.5942475013        0.3104534190      -15.6238247023
        0.5942475013        0.3254622432      -19.7003558395
        0.5942475013        0.3404710675      -24.1594846979
        0.5942475013        0.3554798918      -28.7763538766
        0.5942475013        0.3704887161      -33.2512847969
        0.5942475013        0.3854975404      -37.2653443002
        0.5942475013        0.4005063647      -40.5520917973
        0.5942475013        0.4155151889      -42.9578995539
        0.5942475013        0.4305240132      -44.4672848069
        0.5942475013        0.4455328375      -45.1859016102
        0.5942475013        0.4605416618      -45.2928322153
        0.5942475013        0.4755504861      -44.9850924281
        0.5942475013        0.4905593104      -44.4357973181
        0.5942475013        0.5055681346      -43.7760164814
        0.5942475013        0.5205769589      -43.0967439466
        0.5942475013        0.5355857832      -42.4591858869
        0.5942475013        0.5505946075      -41.9021351525
        0.5942475013        0.5656034318      -41.4425980912
        0.5942475013        0.5806122561      -41.0742509682
        0.5942475013        0.5956210803      -40.7716494597
        0.5942475013        0.6106299046      -40.5041306506
        0.5942475013        0.6256387289      -40.2552981070
        0.5942475013        0.6406475532      -40.0380931732
        0.5942475013        0.6556563775      -39.8959051154
        0.5942475013        0.6706652017      -39.8861600734
        0.5942475013        0.6856740260      -40.0502605982
        0.5942475013        0.7006828503      -40.3791854752
        0.5942475013        0.7156916746      -40.7866365600
        0.5942475013        0.7307004989      -41.1015612672
        0.5942475013        0.7457093232      -41.0883908172
        0.5942475013        0.7607181474      -40.4950780315
        0.5942475013        0.7757269717      -39.1171577582
        0.5942475013        0.7907357960      -36.8561689294
        0.5942475013        0.8057446203      -33.7501679646
        0.5942475013        0.8207534446      -29.9653789882
        0.5942475013        0.8357622689      -25.7553157299
        0.5942475013        0.8507710931      -21.4060643239
        0.5942475013        0.8657799174      -17.1869045851
        0.5942475013        0.8807887417      -13.3166107685
        0.5942475013        0.8957975660       -9.9461320583
        0.5942475013        0.9108063903       -7.1540587049
        0.5942475013        0.9258152146       -4.9518229306
        0.5942475013        0.9408240388       -3.2967669978
        0.5942475013        0.9558328631       -2.1105473561
        0.5942475013        0.9708416874       -1.2988223199
        0.5942475013        0.9858505117       -0.7679196261
        0.5942475013        1.0008593360       -0.4358126576
        0.5942475013        1.0158681603       -0.2371123422
        0.5942475013        1.0308769845       -0.1234909179
        0.5942475013        1.0458858088       -0.0614743494
        0.5942475013        1.0608946331       -0.0292127521
        0.5942475013        1.0759034574       -0.0132397137
        0.5942475013        1.0909122817       -0.0057205142
        0.5942475013        1.1059211059       -0.0023567183
        0.5942475013        1.1209299302       -0.0009263903
        0.5942475013        1.1359387545       -0.0003478493
        0.5942475013        1.1509475788       -0.0001249507
        0.5942475013        1.1659564031       -0.0000430065
        0.5942475013        1.1809652274       -0.0000142053
        0.5942475013        1.1959740516       -0.0000045037
        0.5942475013        1.2109828759       -0.0000013718
        0.5942475013        1.2259917002        0.0000000000
        0.5942475013        1.2410005245        0.0000000000
        0.5942475013        1.2560093488        0.0000000000
        0.5942475013        1.2710181731        0.0000000000
        0.5942475013        1.2860269973        0.0000000000
        0.5942475013        1.3010358216        0.0000000000
        0.5942475013        1.3160446459        0.0000000000
        0.5942475013        1.3310534702        0.0000000000
        0.5942475013        1.3460622945        0.0000000000
        0.5942475013        1.3610711188        0.0000000000
        0.5942475013        1.3760799430        0.0000000000
        0.5942475013        1.3910887673        0.0000000000
        0.5942475013        1.4060975916        0.0000000000
        0.5942475013        1.4211064159        0.0000000000
        0.5942475013        1.4361152402        0.0000000000
        0.5942475013        1.4511240645        0.0000000000
        0.5942475013        1.4661328887        0.0000000000
        0.5942475013        1.4811417130        0.0000000000
        0.5942475013        1.4961505373        0.0000000000
        0.5942475013        1.5111593616        0.0000000000
        0.5942475013        1.5261681859        0.0000000000
        0.5942475013        1.5411770102        0.0000000000
        0.5942475013        1.5561858344        0.0000000000
        0.5942475013        1.5711946587        0.0000000000
        0.5942475013        1.5862034830        0.0000000000

        0.6093091289        0.1003298790       -0.0022393359
        0.6093091289        0.1153387033       -0.0063448230
        0.6093091289        0.1303475276       -0.0165847106
        0.6093091289        0.1453563518       -0.0400659256
        0.6093091289        0.1603651761       -0.0896688607
        0.6093091289        0.1753740004       -0.1864739937
        0.6093091289        0.1903828247       -0.3617179181
        0.6093091289        0.2053916490       -0.6576070480
        0.6093091289        0.2204004733       -1.1269170297
        0.6093091289        0.2354092975       -1.8322146091
        0.6093091289        0.2504181218       -2.8458239429
        0.6093091289        0.2654269461       -4.2503260000
        0.6093091289        0.2804357704       -6.1365561384
        0.6093091289        0.2954445947       -8.5937247663
        0.6093091289        0.3104534190      -11.6873353887
        0.6093091289        0.3254622432      -15.4264508981
        0.6093091289        0.3404710675      -19.7304493414
        0.6093091289        0.3554798918      -24.4114119897
        0.6093091289        0.3704887161      -29.1864100807
        0.6093091289        0.3854975404      -33.7230014903
        0.6093091289        0.4005063647      -37.7059685227
        0.6093091289        0.4155151889      -40.9022094651
        0.6093091289        0.4305240132      -43.2006244985
        0.6093091289        0.4455328375      -44.6152862406
        0.6093091289        0.4605416618      -45.2566501933
        0.6093091289        0.4755504861      -45.2878232956
        0.6093091289        0.4905593104      -44.8849346547
        0.6093091289        0.5055681346      -44.2128812703
        0.6093091289        0.5205769589      -43.4160383787
        0.6093091289        0.5355857832      -42.6153170875
        0.6093091289        0.5505946075      -41.9027805964
        0.6093091289        0.5656034318      -41.3319895412
        0.6093091289        0.5806122561      -40.9104946880
        0.6093091289        0.5956210803      -40.6036522765
        0.6093091289        0.6106299046      -40.3536883825
        0.6093091289        0.6256387289      -40.1085604510
        0.6093091289        0.6406475532      -39.8486147563
        0.6093091289        0.6556563775      -39.5994364585
        0.6093091289        0.6706652017      -39.4251112820
        0.6093091289        0.6856740260      -39.4029528120
        0.6093091289        0.7006828503      -39.5859786339
        0.6093091289        0.7156916746      -39.9634960357
        0.6093091289        0.7307004989      -40.4335983338
        0.6093091289        0.7457093232      -40.8017833890
        0.6093091289        0.7607181474      -40.8133790690
        0.6093091289        0.7757269717      -40.2136848538
        0.6093091289        0.7907357960      -38.8152785953
        0.6093091289        0.8057446203      -36.5468106176
        0.6093091289        0.8207534446      -33.4667068017
        0.6093091289        0.8357622689      -29.7427492875
        0.6093091289        0.8507710931      -25.6122062118
        0.6093091289        0.8657799174      -21.3390080592
        0.6093091289        0.8807887417      -17.1771179581
        0.6093091289        0.8957975660      -13.3418079170
        0.6093091289        0.9108063903       -9.9887917921
        0.6093091289        0.9258152146       -7.2031727093
        0.6093091289        0.9408240388       -5.0006884523
        0.6093091289        0.9558328631       -3.3407002482
        0.6093091289        0.9708416874       -2.1462579344
        0.6093091289        0.9858505117       -1.3248215327
        0.6093091289        1.0008593360       -0.7847029347
        0.6093091289        1.0158681603       -0.4453088769
        0.6093091289        1.0308769845       -0.2417365478
        0.6093091289        1.0458858088       -0.1253550446
        0.6093091289        1.0608946331       -0.0620314520
        0.6093091289        1.0759034574       -0.0292764572
        0.6093091289        1.0909122817       -0.0131785728
        0.6093091289        1.1059211059       -0.0056612695
        0.6093091289        1.1209299302       -0.0023233926
        0.6093091289        1.1359387545       -0.0009122606
        0.6093091289        1.1509475788       -0.0003432319
        0.6093091289        1.1659564031       -0.0001239243
        0.6093091289        1.1809652274       -0.0000429805
        0.6093091289        1.1959740516       -0.0000143185
        0.6093091289        1.2109828759       -0.0000045807
        0.6093091289        1.2259917002       -0.0000014038
        0.6093091289        1.2410005245        0.0000000000
        0.6093091289        1.2560093488        0.0000000000
        0.6093091289        1.2710181731        0.0000000000
        0.6093091289        1.2860269973        0.0000000000
        0.6093091289        1.3010358216        0.0000000000
        0.6093091289        1.3160446459        0.0000000000
        0.6093091289        1.3310534702        0.0000000000
        0.6093091289        1.3460622945        0.0000000000
        0.6093091289        1.3610711188        0.0000000000
        0.6093091289        1.3760799430        0.0000000000
        0.6093091289        1.3910887673        0.0000000000
        0.6093091289        1.4060975916        0.0000000000
        0.6093091289        1.4211064159        0.0000000000
        0.6093091289        1.4361152402        0.0000000000
        0.6093091289        1.4511240645        0.0000000000
        0.6093091289        1.4661328887        0.0000000000
        0.6093091289        1.4811417130        0.0000000000
        0.6093091289        1.4961505373        0.0000000000
        0.6093091289        1.5111593616        0.0000000000
        0.6093091289        1.5261681859        0.0000000000
        0.6093091289        1.5411770102        0.0000000000
        0.6093091289        1.5561858344        0.0000000000
        0.6093091289        1.5711946587        0.0000000000
        0.6093091289        1.5862034830        0.0000000000

        0.6243707564        0.1003298790       -0.0010431125
        0.6243707564        0.1153387033       -0.0029841237
        0.6243707564        0.1303475276       -0.0078890651
        0.6243707564        0.1453563518       -0.0193174148
        0.6243707564        0.1603651761       -0.0439395531
        0.6243707564        0.1753740004       -0.0931859108
        0.6243707564        0.1903828247       -0.1851065282
        0.6243707564        0.2053916490       -0.3463012557
        0.6243707564        0.2204004733       -0.6139952710
        0.6243707564        0.2354092975       -1.0385725391
        0.6243707564        0.2504181218       -1.6866658310
        0.6243707564        0.2654269461       -2.6437649095
        0.6243707564        0.2804357704       -4.0133952581
        0.6243707564        0.2954445947       -5.9084413896
        0.6243707564        0.3104534190       -8.4309893847
        0.6243707564        0.3254622432      -11.6413026993
        0.6243707564        0.3404710675      -15.5232315102
        0.6243707564        0.3554798918      -19.9590544743
        0.6243707564        0.3704887161      -24.7272225675
        0.6243707564        0.3854975404      -29.5296174339
        0.6243707564        0.4005063647      -34.0430336033
        0.6243707564        0.4155151889      -37.9787576414
        0.6243707564        0.4305240132      -41.1306538965
        0.6243707564        0.4455328375      -43.3982354004
        0.6243707564        0.4605416618      -44.7831479077
        0.6243707564        0.4755504861      -45.3682648519
        0.6243707564        0.4905593104      -45.2923327608
        0.6243707564        0.5055681346      -44.7287314870
        0.6243707564        0.5205769589      -43.8685023348
        0.6243707564        0.5355857832      -42.9018973079
        0.6243707564        0.5505946075      -41.9939672218
        0.6243707564        0.5656034318      -41.2573317822
        0.6243707564        0.5806122561      -40.7330211252
        0.6243707564        0.5956210803      -40.3910394011
        0.6243707564        0.6106299046      -40.1541635524
        0.6243707564        0.6256387289      -39.9367823385
        0.6243707564        0.6406475532      -39.6834049052
        0.6243707564        0.6556563775      -39.3927336892
        0.6243707564        0.6706652017      -39.1200615883
        0.6243707564        0.6856740260      -38.9577459608
        0.6243707564        0.7006828503      -38.9983002649
        0.6243707564        0.7156916746      -39.2889576877
        0.6243707564        0.7307004989      -39.7917245075
        0.6243707564        0.7457093232      -40.3658857929
        0.6243707564        0.7607181474      -40.7851061608
        0.6243707564        0.7757269717      -40.7872952066
        0.6243707564        0.7907357960      -40.1392495919
        0.6243707564        0.8057446203      -38.6910182952
        0.6243707564        0.8207534446      -36.4025841583
        0.6243707564        0.8357622689      -33.3417043296
        0.6243707564        0.8507710931      -29.6638398442
        0.6243707564        0.8657799174      -25.5855502749
        0.6243707564        0.8807887417      -21.3556397205
        0.6243707564        0.8957975660      -17.2235519427
        0.6243707564        0.9108063903      -13.4067103094
        0.6243707564        0.9258152146      -10.0635158264
        0.6243707564        0.9408240388       -7.2797162462
        0.6243707564        0.9558328631       -5.0710264510
        0.6243707564        0.9708416874       -3.3982807518
        0.6243707564        0.9858505117       -2.1878811054
        0.6243707564        1.0008593360       -1.3511205111
        0.6243707564        1.0158681603       -0.7989879446
        0.6243707564        1.0308769845       -0.4517455291
        0.6243707564        1.0458858088       -0.2439133956
        0.6243707564        1.0608946331       -0.1256775223
        0.6243707564        1.0759034574       -0.0617869903
        0.6243707564        1.0909122817       -0.0289963123
        0.6243707564        1.1059211059       -0.0130021145
        0.6243707564        1.1209299302       -0.0055783046
        0.6243707564        1.1359387545       -0.0022933892
        0.6243707564        1.1509475788       -0.0009048194
        0.6243707564        1.1659564031       -0.0003429226
        0.6243707564        1.1809652274       -0.0001248916
        0.6243707564        1.1959740516       -0.0000436828
        0.6243707564        1.2109828759       -0.0000146587
        0.6243707564        1.2259917002       -0.0000047094
        0.6243707564        1.2410005245       -0.0000014457
        0.6243707564        1.2560093488        0.0000000000
        0.6243707564        1.2710181731        0.0000000000
        0.6243707564        1.2860269973        0.0000000000
        0.6243707564        1.3010358216        0.0000000000
        0.6243707564        1.3160446459        0.0000000000
        0.6243707564        1.3310534702        0.0000000000
        0.6243707564        1.3460622945        0.0000000000
        0.6243707564        1.3610711188        0.0000000000
        0.6243707564        1.3760799430        0.0000000000
        0.6243707564        1.3910887673        0.0000000000
        0.6243707564        1.4060975916        0.0000000000
        0.6243707564        1.4211064159        0.0000000000
        0.6243707564        1.4361152402        0.0000000000
        0.6243707564        1.4511240645        0.0000000000
        0.6243707564        1.4661328887        0.0000000000
        0.6243707564        1.4811417130        0.0000000000
        0.6243707564        1.4961505373        0.0000000000
        0.6243707564        1.5111593616        0.0000000000
        0.6243707564        1.5261681859        0.0000000000
        0.6243707564        1.5411770102        0.0000000000
        0.6243707564        1.5561858344        0.0000000000
        0.6243707564        1.5711946587        0.0000000000
        0.6243707564        1.5862034830        0.0000000000

        0.6394323839        0.1003298790       -0.0004504696
        0.6394323839        0.1153387033       -0.0013032379
        0.6394323839        0.1303475276       -0.0034916045
        0.6394323839        0.1453563518       -0.0086876781
        0.6394323839        0.1603651761       -0.0201472347
        0.6394323839        0.1753740004       -0.0437404861
        0.6394323839        0.1903828247       -0.0893739950
        0.6394323839        0.2053916490       -0.1729125946
        0.6394323839        0.2204004733       -0.3188084239
        0.6394323839        0.2354092975       -0.5636713295
        0.6394323839        0.2504181218       -0.9607015158
        0.6394323839        0.2654269461       -1.5839901770
        0.6394323839        0.2804357704       -2.5302557365
        0.6394323839        0.2954445947       -3.9143326889
        0.6394323839        0.3104534190       -5.8548926351
        0.6394323839        0.3254622432       -8.4494892050
        0.6394323839        0.3404710675      -11.7428956165
        0.6394323839        0.3554798918      -15.6978525221
        0.6394323839        0.3704887161      -20.1796074376
        0.6394323839        0.3854975404      -24.9626340064
        0.6394323839        0.4005063647      -29.7601568961
        0.6394323839        0.4155151889      -34.2683155168
        0.6394323839        0.4305240132      -38.2118465755
        0.6394323839        0.4455328375      -41.3797259096
        0.6394323839        0.4605416618      -43.6458055853
        0.6394323839        0.4755504861      -44.9764664172
        0.6394323839        0.4905593104      -45.4300748542
        0.6394323839        0.5055681346      -45.1502593968
        0.6394323839        0.5205769589      -44.3498209764
        0.6394323839        0.5355857832      -43.2801012582
        0.6394323839        0.5505946075      -42.1856730337
        0.6394323839        0.5656034318      -41.2543776645
        0.6394323839        0.5806122561      -40.5806090312
        0.6394323839        0.5956210803      -40.1579141982
        0.6394323839        0.6106299046      -39.9047315471
        0.6394323839        0.6256387289      -39.7119067941
        0.6394323839        0.6406475532      -39.4922693791
        0.6394323839        0.6556563775      -39.2149175618
        0.6394323839        0.6706652017      -38.9156435440
        0.6394323839        0.6856740260      -38.6830746291
        0.6394323839        0.7006828503      -38.6248315191
        0.6394323839        0.7156916746      -38.8217998345
        0.6394323839        0.7307004989      -39.2837663148
        0.6394323839        0.7457093232      -39.9233512112
        0.6394323839        0.7607181474      -40.5613852744
        0.6394323839        0.7757269717      -40.9638611660
        0.6394323839        0.7907357960      -40.8953057126
        0.6394323839        0.8057446203      -40.1670355463
        0.6394323839        0.8207534446      -38.6661707445
        0.6394323839        0.8357622689      -36.3655196616
        0.6394323839        0.8507710931      -33.3229371510
        0.6394323839        0.8657799174      -29.6757676533
        0.6394323839        0.8807887417      -25.6278614070
        0.6394323839        0.8957975660      -21.4240981614
        0.6394323839        0.9108063903      -17.3136948841
        0.6394323839        0.9258152146      -13.5121388417
        0.6394323839        0.9408240388      -10.1738653227
        0.6394323839        0.9558328631       -7.3821569539
        0.6394323839        0.9708416874       -5.1545871991
        0.6394323839        0.9858505117       -3.4576078900
        0.6394323839        1.0008593360       -2.2239988689
        0.6394323839        1.0158681603       -1.3693679657
        0.6394323839        1.0308769845       -0.8059721271
        0.6394323839        1.0458858088       -0.4530336003
        0.6394323839        1.0608946331       -0.2431074055
        0.6394323839        1.0759034574       -0.1245755221
        0.6394323839        1.0909122817       -0.0610080484
        0.6394323839        1.1059211059       -0.0285894093
        0.6394323839        1.1209299302       -0.0128388991
        0.6394323839        1.1359387545       -0.0055330797
        0.6394323839        1.1509475788       -0.0022906866
        0.6394323839        1.1659564031       -0.0009113561
        0.6394323839        1.1809652274       -0.0003483116
        0.6394323839        1.1959740516       -0.0001277359
        0.6394323839        1.2109828759       -0.0000448848
        0.6394323839        1.2259917002       -0.0000150845
        0.6394323839        1.2410005245       -0.0000048413
        0.6394323839        1.2560093488       -0.0000014832
        0.6394323839        1.2710181731        0.0000000000
        0.6394323839        1.2860269973        0.0000000000
        0.6394323839        1.3010358216        0.0000000000
        0.6394323839        1.3160446459        0.0000000000
        0.6394323839        1.3310534702        0.0000000000
        0.6394323839        1.3460622945        0.0000000000
        0.6394323839        1.3610711188        0.0000000000
        0.6394323839        1.3760799430        0.0000000000
        0.6394323839        1.3910887673        0.0000000000
        0.6394323839        1.4060975916        0.0000000000
        0.6394323839        1.4211064159        0.0000000000
        0.6394323839        1.4361152402        0.0000000000
        0.6394323839        1.4511240645        0.0000000000
        0.6394323839        1.4661328887        0.0000000000
        0.6394323839        1.4811417130        0.0000000000
        0.6394323839        1.4961505373        0.0000000000
        0.6394323839        1.5111593616        0.0000000000
        0.6394323839        1.5261681859        0.0000000000
        0.6394323839        1.5411770102        0.0000000000
        0.6394323839        1.5561858344        0.0000000000
        0.6394323839        1.5711946587        0.0000000000
        0.6394323839        1.5862034830        0.0000000000

        0.6544940114        0.1003298790       -0.0001804867
        0.6544940114        0.1153387033       -0.0005291029
        0.6544940114        0.1303475276       -0.0014401914
        0.6544940114        0.1453563518       -0.0036525908
        0.6544940114        0.1603651761       -0.0086686409
        0.6544940114        0.1753740004       -0.0193511167
        0.6544940114        0.1903828247       -0.0408715221
        0.6544940114        0.2053916490       -0.0821917807
        0.6544940114        0.2204004733       -0.1583408464
        0.6544940114        0.2354092975       -0.2937576988
        0.6544940114        0.2504181218       -0.5267441392
        0.6544940114        0.2654269461       -0.9144242355
        0.6544940114        0.2804357704       -1.5365311476
        0.6544940114        0.2954445947       -2.4952057211
        0.6544940114        0.3104534190       -3.9075786724
        0.6544940114        0.3254622432       -5.8890923424
        0.6544940114        0.3404710675       -8.5285841307
        0.6544940114        0.3554798918      -11.8601878155
        0.6544940114        0.3704887161      -15.8400827762
        0.6544940114        0.3854975404      -20.3360049079
        0.6544940114        0.4005063647      -25.1337489381
        0.6544940114        0.4155151889      -29.9594268480
        0.6544940114        0.4305240132      -34.5120407445
        0.6544940114        0.4455328375      -38.5000952498
        0.6544940114        0.4605416618      -41.6780439874
        0.6544940114        0.4755504861      -43.8805353800
        0.6544940114        0.4905593104      -45.0517431625
        0.6544940114        0.5055681346      -45.2631773903
        0.6544940114        0.5205769589      -44.7097394735
        0.6544940114        0.5355857832      -43.6757861910
        0.6544940114        0.5505946075      -42.4732573375
        0.6544940114        0.5656034318      -41.3685337647
        0.6544940114        0.5806122561      -40.5241763642
        0.6544940114        0.5956210803      -39.9779389241
        0.6544940114        0.6106299046      -39.6649714650
        0.6544940114        0.6256387289      -39.4698138029
        0.6544940114        0.6406475532      -39.2843617086
        0.6544940114        0.6556563775      -39.0508244591
        0.6544940114        0.6706652017      -38.7794024473
        0.6544940114        0.6856740260      -38.5403085578
        0.6544940114        0.7006828503      -38.4350023941
        0.6544940114        0.7156916746      -38.5546236177
        0.6544940114        0.7307004989      -38.9376712667
        0.6544940114        0.7457093232      -39.5420039382
        0.6544940114        0.7607181474      -40.2428090007
        0.6544940114        0.7757269717      -40.8567454198
        0.6544940114        0.7907357960      -41.1796711493
        0.6544940114        0.8057446203      -41.0213119473
        0.6544940114        0.8207534446      -40.2282338630
        0.6544940114        0.8357622689      -38.6985764657
        0.6544940114        0.8507710931      -36.3962831859
        0.6544940114        0.8657799174      -33.3655368585
        0.6544940114        0.8807887417      -29.7364069501
        0.6544940114        0.8957975660      -25.7116684899
        0.6544940114        0.9108063903      -21.5342925967
        0.6544940114        0.9258152146      -17.4464320340
        0.6544940114        0.9408240388      -13.6541641612
        0.6544940114        0.9558328631      -10.3065604626
        0.6544940114        0.9708416874       -7.4892857966
        0.6544940114        0.9858505117       -5.2283265778
        0.6544940114        1.0008593360       -3.4996206050
        0.6544940114        1.0158681603       -2.2422236951
        0.6544940114        1.0308769845       -1.3734289116
        0.6544940114        1.0458858088       -0.8037667292
        0.6544940114        1.0608946331       -0.4494224505
        0.6544940114        1.0759034574       -0.2402410998
        0.6544940114        1.0909122817       -0.1229096323
        0.6544940114        1.1059211059       -0.0602655334
        0.6544940114        1.1209299302       -0.0283588088
        0.6544940114        1.1359387545       -0.0128199505
        0.6544940114        1.1509475788       -0.0055698092
        0.6544940114        1.1659564031       -0.0023249050
        0.6544940114        1.1809652274       -0.0009314155
        0.6544940114        1.1959740516       -0.0003576185
        0.6544940114        1.2109828759       -0.0001313962
        0.6544940114        1.2259917002       -0.0000461345
        0.6544940114        1.2410005245       -0.0000154656
        0.6544940114        1.2560093488       -0.0000049496
        0.6544940114        1.2710181731       -0.0000015107
        0.6544940114        1.2860269973        0.0000000000
        0.6544940114        1.3010358216        0.0000000000
        0.6544940114        1.3160446459        0.0000000000
        0.6544940114        1.3310534702        0.0000000000
        0.6544940114        1.3460622945        0.0000000000
        0.6544940114        1.3610711188        0.0000000000
        0.6544940114        1.3760799430        0.0000000000
        0.6544940114        1.3910887673        0.0000000000
        0.6544940114        1.4060975916        0.0000000000
        0.6544940114        1.4211064159        0.0000000000
        0.6544940114        1.4361152402        0.0000000000
        0.6544940114        1.4511240645        0.0000000000
        0.6544940114        1.4661328887        0.0000000000
        0.6544940114        1.4811417130        0.0000000000
        0.6544940114        1.4961505373        0.0000000000
        0.6544940114        1.5111593616        0.0000000000
        0.6544940114        1.5261681859        0.0000000000
        0.6544940114        1.5411770102        0.0000000000
        0.6544940114        1.5561858344        0.0000000000
        0.6544940114        1.5711946587        0.0000000000
        0.6544940114        1.5862034830        0.0000000000

        0.6695556390        0.1003298790       -0.0000671775
        0.6695556390        0.1153387033       -0.0002000466
        0.6695556390        0.1303475276       -0.0005549080
        0.6695556390        0.1453563518       -0.0014398491
        0.6695556390        0.1603651761       -0.0035123414
        0.6695556390        0.1753740004       -0.0081012749
        0.6695556390        0.1903828247       -0.0177772336
        0.6695556390        0.2053916490       -0.0373388179
        0.6695556390        0.2204004733       -0.0754611116
        0.6695556390        0.2354092975       -0.1472934861
        0.6695556390        0.2504181218       -0.2781913188
        0.6695556390        0.2654269461       -0.5083841471
        0.6695556390        0.2804357704       -0.8976510465
        0.6695556390        0.2954445947       -1.5281337064
        0.6695556390        0.3104534190       -2.5027102063
        0.6695556390        0.3254622432       -3.9365123815
        0.6695556390        0.3404710675       -5.9406391786
        0.6695556390        0.3554798918       -8.5996769093
        0.6695556390        0.3704887161      -11.9472552692
        0.6695556390        0.3854975404      -15.9452228543
        0.6695556390        0.4005063647      -20.4714493770
        0.6695556390        0.4155151889      -25.3193461447
        0.6695556390        0.4305240132      -30.2103717838
        0.6695556390        0.4455328375      -34.8200307527
        0.6695556390        0.4605416618      -38.8175519979
        0.6695556390        0.4755504861      -41.9174835171
        0.6695556390        0.4905593104      -43.9361623113
        0.6695556390        0.5055681346      -44.8385922810
        0.6695556390        0.5205769589      -44.7566525370
        0.6695556390        0.5355857832      -43.9639149199
        0.6695556390        0.5505946075      -42.8076002324
        0.6695556390        0.5656034318      -41.6181802296
        0.6695556390        0.5806122561      -40.6298982747
        0.6695556390        0.5956210803      -39.9416733422
        0.6695556390        0.6106299046      -39.5285997948
        0.6695556390        0.6256387289      -39.2912565786
        0.6695556390        0.6406475532      -39.1168722243
        0.6695556390        0.6556563775      -38.9283761255
        0.6695556390        0.6706652017      -38.7089306880
        0.6695556390        0.6856740260      -38.5009206743
        0.6695556390        0.7006828503      -38.3844843936
        0.6695556390        0.7156916746      -38.4433879999
        0.6695556390        0.7307004989      -38.7288000107
        0.6695556390        0.7457093232      -39.2334183111
        0.6695556390        0.7607181474      -39.8851192916
        0.6695556390        0.7757269717      -40.5597273847
        0.6695556390        0.7907357960      -41.1027088310
        0.6695556390        0.8057446203      -41.3481317181
        0.6695556390        0.8207534446      -41.1317784499
        0.6695556390        0.8357622689      -40.3052917562
        0.6695556390        0.8507710931      -38.7588590139
        0.6695556390        0.8657799174      -36.4497869567
        0.6695556390        0.8807887417      -33.4236007712
        0.6695556390        0.8957975660      -29.8143099906
        0.6695556390        0.9108063903      -25.8217564537
        0.6695556390        0.9258152146      -21.6762783958
        0.6695556390        0.9408240388      -17.6043721441
        0.6695556390        0.9558328631      -13.8032726201
        0.6695556390        0.9708416874      -10.4248360427
        0.6695556390        0.9858505117       -7.5661920484
        0.6695556390        1.0008593360       -5.2662977989
        0.6695556390        1.0158681603       -3.5095626078
        0.6695556390        1.0308769845       -2.2371056722
        0.6695556390        1.0458858088       -1.3635417025
        0.6695556390        1.0608946331       -0.7949664501
        0.6695556390        1.0759034574       -0.4437277943
        0.6695556390        1.0909122817       -0.2374156406
        0.6695556390        1.1059211059       -0.1219228643
        0.6695556390        1.1209299302       -0.0601559884
        0.6695556390        1.1359387545       -0.0285283979
        0.6695556390        1.1509475788       -0.0130003673
        0.6695556390        1.1659564031       -0.0056872092
        0.6695556390        1.1809652274       -0.0023850850
        0.6695556390        1.1959740516       -0.0009574507
        0.6695556390        1.2109828759       -0.0003674427
        0.6695556390        1.2259917002       -0.0001346956
        0.6695556390        1.2410005245       -0.0000471503
        0.6695556390        1.2560093488       -0.0000157661
        0.6695556390        1.2710181731       -0.0000050353
        0.6695556390        1.2860269973       -0.0000015386
        0.6695556390        1.3010358216        0.0000000000
        0.6695556390        1.3160446459        0.0000000000
        0.6695556390        1.3310534702        0.0000000000
        0.6695556390        1.3460622945        0.0000000000
        0.6695556390        1.3610711188        0.0000000000
        0.6695556390        1.3760799430        0.0000000000
        0.6695556390        1.3910887673        0.0000000000
        0.6695556390        1.4060975916        0.0000000000
        0.6695556390        1.4211064159        0.0000000000
        0.6695556390        1.4361152402        0.0000000000
        0.6695556390        1.4511240645        0.0000000000
        0.6695556390        1.4661328887        0.0000000000
        0.6695556390        1.4811417130        0.0000000000
        0.6695556390        1.4961505373        0.0000000000
        0.6695556390        1.5111593616        0.0000000000
        0.6695556390        1.5261681859        0.0000000000
        0.6695556390        1.5411770102        0.0000000000
        0.6695556390        1.5561858344        0.0000000000
        0.6695556390        1.5711946587        0.0000000000
        0.6695556390        1.5862034830        0.0000000000

        0.6846172665        0.1003298790       -0.0000232702
        0.6846172665        0.1153387033       -0.0000706057
        0.6846172665        0.1303475276       -0.0002003247
        0.6846172665        0.1453563518       -0.0005340942
        0.6846172665        0.1603651761       -0.0013456306
        0.6846172665        0.1753740004       -0.0032232242
        0.6846172665        0.1903828247       -0.0073844282
        0.6846172665        0.2053916490       -0.0162664728
        0.6846172665        0.2204004733       -0.0345859580
        0.6846172665        0.2354092975       -0.0711239107
        0.6846172665        0.2504181218       -0.1414854121
        0.6846172665        0.2654269461       -0.2719109667
        0.6846172665        0.2804357704       -0.5037925418
        0.6846172665        0.2954445947       -0.8978810121
        0.6846172665        0.3104534190       -1.5364563828
        0.6846172665        0.3254622432       -2.5213419636
        0.6846172665        0.3404710675       -3.9659583426
        0.6846172665        0.3554798918       -5.9807396741
        0.6846172665        0.3704887161       -8.6528445310
        0.6846172665        0.3854975404      -12.0226106144
        0.6846172665        0.4005063647      -16.0602729592
        0.6846172665        0.4155151889      -20.6472837908
        0.6846172665        0.4305240132      -25.5676066750
        0.6846172665        0.4455328375      -30.5154872490
        0.6846172665        0.4605416618      -35.1259616571
        0.6846172665        0.4755504861      -39.0303276110
        0.6846172665        0.4905593104      -41.9296271821
        0.6846172665        0.5055681346      -43.6672766412
        0.6846172665        0.5205769589      -44.2741475037
        0.6846172665        0.5355857832      -43.9633710717
        0.6846172665        0.5505946075      -43.0700755770
        0.6846172665        0.5656034318      -41.9556889645
        0.6846172665        0.5806122561      -40.9134004004
        0.6846172665        0.5956210803      -40.1099674088
        0.6846172665        0.6106299046      -39.5799096944
        0.6846172665        0.6256387289      -39.2633457043
        0.6846172665        0.6406475532      -39.0628709771
        0.6846172665        0.6556563775      -38.8945153559
        0.6846172665        0.6706652017      -38.7183280563
        0.6846172665        0.6856740260      -38.5457862783
        0.6846172665        0.7006828503      -38.4279824186
        0.6846172665        0.7156916746      -38.4312619402
        0.6846172665        0.7307004989      -38.6089434465
        0.6846172665        0.7457093232      -38.9789532270
        0.6846172665        0.7607181474      -39.5144484729
        0.6846172665        0.7757269717      -40.1469724007
        0.6846172665        0.7907357960      -40.7745386295
        0.6846172665        0.8057446203      -41.2672806293
        0.6846172665        0.8207534446      -41.4715130927
        0.6846172665        0.8357622689      -41.2209219006
        0.6846172665        0.8507710931      -40.3617456883
        0.6846172665        0.8657799174      -38.7873721224
        0.6846172665        0.8807887417      -36.4674235787
        0.6846172665        0.8957975660      -33.4575485124
        0.6846172665        0.9108063903      -29.8878799207
        0.6846172665        0.9258152146      -25.9395276889
        0.6846172665        0.9408240388      -21.8202377079
        0.6846172665        0.9558328631      -17.7436389402
        0.6846172665        0.9708416874      -13.9099100251
        0.6846172665        0.9858505117      -10.4854894385
        0.6846172665        1.0008593360       -7.5841762742
        0.6846172665        1.0158681603       -5.2557090143
        0.6846172665        1.0308769845       -3.4867863852
        0.6846172665        1.0458858088       -2.2145157230
        0.6846172665        1.0608946331       -1.3472722771
        0.6846172665        1.0759034574       -0.7859672877
        0.6846172665        1.0909122817       -0.4401814011
        0.6846172665        1.1059211059       -0.2368921022
        0.6846172665        1.1209299302       -0.1225606298
        0.6846172665        1.1359387545       -0.0609432443
        0.6846172665        1.1509475788       -0.0290991896
        0.6846172665        1.1659564031       -0.0133238642
        0.6846172665        1.1809652274       -0.0058416139
        0.6846172665        1.1959740516       -0.0024492614
        0.6846172665        1.2109828759       -0.0009812484
        0.6846172665        1.2259917002       -0.0003755218
        0.6846172665        1.2410005245       -0.0001373076
        0.6846172665        1.2560093488       -0.0000479966
        0.6846172665        1.2710181731       -0.0000160440
        0.6846172665        1.2860269973       -0.0000051337
        0.6846172665        1.3010358216       -0.0000015725
        0.6846172665        1.3160446459        0.0000000000
        0.6846172665        1.3310534702        0.0000000000
        0.6846172665        1.3460622945        0.0000000000
        0.6846172665        1.3610711188        0.0000000000
        0.6846172665        1.3760799430        0.0000000000
        0.6846172665        1.3910887673        0.0000000000
        0.6846172665        1.4060975916        0.0000000000
        0.6846172665        1.4211064159        0.0000000000
        0.6846172665        1.4361152402        0.0000000000
        0.6846172665        1.4511240645        0.0000000000
        0.6846172665        1.4661328887        0.0000000000
        0.6846172665        1.4811417130        0.0000000000
        0.6846172665        1.4961505373        0.0000000000
        0.6846172665        1.5111593616        0.0000000000
        0.6846172665        1.5261681859        0.0000000000
        0.6846172665        1.5411770102        0.0000000000
        0.6846172665        1.5561858344        0.0000000000
        0.6846172665        1.5711946587        0.0000000000
        0.6846172665        1.5862034830        0.0000000000

        0.6996788940        0.1003298790       -0.0000075203
        0.6996788940        0.1153387033       -0.0000233339
        0.6996788940        0.1303475276       -0.0000680053
        0.6996788940        0.1453563518       -0.0001871976
        0.6996788940        0.1603651761       -0.0004895984
        0.6996788940        0.1753740004       -0.0012239148
        0.6996788940        0.1903828247       -0.0029399073
        0.6996788940        0.2053916490       -0.0068125912
        0.6996788940        0.2204004733       -0.0152630667
        0.6996788940        0.2354092975       -0.0330730759
        0.6996788940        0.2504181218       -0.0692329072
        0.6996788940        0.2654269461       -0.1397251660
        0.6996788940        0.2804357704       -0.2712567815
        0.6996788940        0.2954445947       -0.5055641577
        0.6996788940        0.3104534190       -0.9033724302
        0.6996788940        0.3254622432       -1.5465473298
        0.6996788940        0.3404710675       -2.5366566475
        0.6996788940        0.3554798918       -3.9882224264
        0.6996788940        0.3704887161       -6.0154201399
        0.6996788940        0.3854975404       -8.7118338976
        0.6996788940        0.4005063647      -12.1242222259
        0.6996788940        0.4155151889      -16.2234351123
        0.6996788940        0.4305240132      -20.8788697649
        0.6996788940        0.4455328375      -25.8464397503
        0.6996788940        0.4605416618      -30.7816426421
        0.6996788940        0.4755504861      -35.2856203969
        0.6996788940        0.4905593104      -38.9812269148
        0.6996788940        0.5055681346      -41.6007282976
        0.6996788940        0.5205769589      -43.0548727393
        0.6996788940        0.5355857832      -43.4539754547
        0.6996788940        0.5505946075      -43.0687206317
        0.6996788940        0.5656034318      -42.2444206761
        0.6996788940        0.5806122561      -41.3030142758
        0.6996788940        0.5956210803      -40.4700565869
        0.6996788940        0.6106299046      -39.8483883569
        0.6996788940        0.6256387289      -39.4366665134
        0.6996788940        0.6406475532      -39.1735572625
        0.6996788940        0.6556563775      -38.9847397375
        0.6996788940        0.6706652017      -38.8172685105
        0.6996788940        0.6856740260      -38.6559122544
        0.6996788940        0.7006828503      -38.5226595204
        0.6996788940        0.7156916746      -38.4634807765
        0.6996788940        0.7307004989      -38.5283918147
        0.6996788940        0.7457093232      -38.7523456538
        0.6996788940        0.7607181474      -39.1430100066
        0.6996788940        0.7757269717      -39.6761204592
        0.6996788940        0.7907357960      -40.2938182582
        0.6996788940        0.8057446203      -40.9018988706
        0.6996788940        0.8207534446      -41.3685765369
        0.6996788940        0.8357622689      -41.5330433516
        0.6996788940        0.8507710931      -41.2290415551
        0.6996788940        0.8657799174      -40.3178608935
        0.6996788940        0.8807887417      -38.7166916491
        0.6996788940        0.8957975660      -36.4109396566
        0.6996788940        0.9108063903      -33.4506822120
        0.6996788940        0.9258152146      -29.9407210717
        0.6996788940        0.9408240388      -26.0324124515
        0.6996788940        0.9558328631      -21.9165184535
        0.6996788940        0.9708416874      -17.8097601609
        0.6996788940        0.9858505117      -13.9300921007
        0.6996788940        1.0008593360      -10.4643935985
        0.6996788940        1.0158681603       -7.5394302095
        0.6996788940        1.0308769845       -5.2070159811
        0.6996788940        1.0458858088       -3.4478641473
        0.6996788940        1.0608946331       -2.1904924983
        0.6996788940        1.0759034574       -1.3365534657
        0.6996788940        1.0909122817       -0.7838905633
        0.6996788940        1.1059211059       -0.4421087351
        0.6996788940        1.1209299302       -0.2397233433
        0.6996788940        1.1359387545       -0.1248600957
        0.6996788940        1.1509475788       -0.0623873661
        0.6996788940        1.1659564031       -0.0298602596
        0.6996788940        1.1809652274       -0.0136727225
        0.6996788940        1.1959740516       -0.0059841569
        0.6996788940        1.2109828759       -0.0025025949
        0.6996788940        1.2259917002       -0.0010001908
        0.6996788940        1.2410005245       -0.0003822012
        0.6996788940        1.2560093488       -0.0001397267
        0.6996788940        1.2710181731       -0.0000488840
        0.6996788940        1.2860269973       -0.0000163721
        0.6996788940        1.3010358216       -0.0000052474
        0.6996788940        1.3160446459       -0.0000016061
        0.6996788940        1.3310534702        0.0000000000
        0.6996788940        1.3460622945        0.0000000000
        0.6996788940        1.3610711188        0.0000000000
        0.6996788940        1.3760799430        0.0000000000
        0.6996788940        1.3910887673        0.0000000000
        0.6996788940        1.4060975916        0.0000000000
        0.6996788940        1.4211064159        0.0000000000
        0.6996788940        1.4361152402        0.0000000000
        0.6996788940        1.4511240645        0.0000000000
        0.6996788940        1.4661328887        0.0000000000
        0.6996788940        1.4811417130        0.0000000000
        0.6996788940        1.4961505373        0.0000000000
        0.6996788940        1.5111593616        0.0000000000
        0.6996788940        1.5261681859        0.0000000000
        0.6996788940        1.5411770102        0.0000000000
        0.6996788940        1.5561858344        0.0000000000
        0.6996788940        1.5711946587        0.0000000000
        0.6996788940        1.5862034830        0.0000000000

        0.7147405215        0.1003298790       -0.0000022742
        0.7147405215        0.1153387033       -0.0000072469
        0.7147405215        0.1303475276       -0.0000217997
        0.7147405215        0.1453563518       -0.0000622714
        0.7147405215        0.1603651761       -0.0001699095
        0.7147405215        0.1753740004       -0.0004452053
        0.7147405215        0.1903828247       -0.0011248452
        0.7147405215        0.2053916490       -0.0027468664
        0.7147405215        0.2204004733       -0.0064867605
        0.7147405215        0.2354092975       -0.0147989413
        0.7147405215        0.2504181218       -0.0325534604
        0.7147405215        0.2654269461       -0.0688880083
        0.7147405215        0.2804357704       -0.1399524494
        0.7147405215        0.2954445947       -0.2725567153
        0.7147405215        0.3104534190       -0.5084138627
        0.7147405215        0.3254622432       -0.9082184435
        0.7147405215        0.3404710675       -1.5542778874
        0.7147405215        0.3554798918       -2.5499048461
        0.7147405215        0.3704887161       -4.0133874201
        0.7147405215        0.3854975404       -6.0643014468
        0.7147405215        0.4005063647       -8.8006800050
        0.7147405215        0.4155151889      -12.2677984047
        0.7147405215        0.4305240132      -16.4235177627
        0.7147405215        0.4455328375      -21.1105423745
        0.7147405215        0.4605416618      -26.0499195971
        0.7147405215        0.4755504861      -30.8685763324
        0.7147405215        0.4905593104      -35.1637963357
        0.7147405215        0.5055681346      -38.5911996462
        0.7147405215        0.5205769589      -40.9478279693
        0.7147405215        0.5355857832      -42.2183569620
        0.7147405215        0.5505946075      -42.5651371410
        0.7147405215        0.5656034318      -42.2665182984
        0.7147405215        0.5806122561      -41.6297774022
        0.7147405215        0.5956210803      -40.9128292278
        0.7147405215        0.6106299046      -40.2796917901
        0.7147405215        0.6256387289      -39.7958063474
        0.7147405215        0.6406475532      -39.4525786667
        0.7147405215        0.6556563775      -39.2037715641
        0.7147405215        0.6706652017      -38.9993258499
        0.7147405215        0.6856740260      -38.8088837449
        0.7147405215        0.7006828503      -38.6324283017
        0.7147405215        0.7156916746      -38.4982589677
        0.7147405215        0.7307004989      -38.4510450499
        0.7147405215        0.7457093232      -38.5354163086
        0.7147405215        0.7607181474      -38.7811320544
        0.7147405215        0.7757269717      -39.1927304807
        0.7147405215        0.7907357960      -39.7423329777
        0.7147405215        0.8057446203      -40.3637871506
        0.7147405215        0.8207534446      -40.9505351843
        0.7147405215        0.8357622689      -41.3631388743
        0.7147405215        0.8507710931      -41.4491823836
        0.7147405215        0.8657799174      -41.0694554940
        0.7147405215        0.8807887417      -40.1186122515
        0.7147405215        0.8957975660      -38.5329499212
        0.7147405215        0.9108063903      -36.2892471153
        0.7147405215        0.9258152146      -33.4056169568
        0.7147405215        0.9408240388      -29.9507255336
        0.7147405215        0.9558328631      -26.0557192446
        0.7147405215        0.9708416874      -21.9152050929
        0.7147405215        0.9858505117      -17.7671009837
        0.7147405215        1.0008593360      -13.8534031968
        0.7147405215        1.0158681603      -10.3755376506
        0.7147405215        1.0308769845       -7.4611710204
        0.7147405215        1.0458858088       -5.1531432654
        0.7147405215        1.0608946331       -3.4205645036
        0.7147405215        1.0759034574       -2.1836310039
        0.7147405215        1.0909122817       -1.3411097507
        0.7147405215        1.1059211059       -0.7922324512
        0.7147405215        1.1209299302       -0.4497574782
        0.7147405215        1.1359387545       -0.2450633867
        0.7147405215        1.1509475788       -0.1279725572
        0.7147405215        1.1659564031       -0.0639619050
        0.7147405215        1.1809652274       -0.0305695852
        0.7147405215        1.1959740516       -0.0139649491
        0.7147405215        1.2109828759       -0.0060981679
        0.7147405215        1.2259917002       -0.0025465012
        0.7147405215        1.2410005245       -0.0010174132
        0.7147405215        1.2560093488       -0.0003890727
        0.7147405215        1.2710181731       -0.0001424115
        0.7147405215        1.2860269973       -0.0000498826
        0.7147405215        1.3010358216       -0.0000167087
        0.7147405215        1.3160446459       -0.0000053434
        0.7147405215        1.3310534702       -0.0000016304
        0.7147405215        1.3460622945        0.0000000000
        0.7147405215        1.3610711188        0.0000000000
        0.7147405215        1.3760799430        0.0000000000
        0.7147405215        1.3910887673        0.0000000000
        0.7147405215        1.4060975916        0.0000000000
        0.7147405215        1.4211064159        0.0000000000
        0.7147405215        1.4361152402        0.0000000000
        0.7147405215        1.4511240645        0.0000000000
        0.7147405215        1.4661328887        0.0000000000
        0.7147405215        1.4811417130        0.0000000000
        0.7147405215        1.4961505373        0.0000000000
        0.7147405215        1.5111593616        0.0000000000
        0.7147405215        1.5261681859        0.0000000000
        0.7147405215        1.5411770102        0.0000000000
        0.7147405215        1.5561858344        0.0000000000
        0.7147405215        1.5711946587        0.0000000000
        0.7147405215        1.5862034830        0.0000000000

        0.7298021491        0.1003298790        0.0000000000
        0.7298021491        0.1153387033       -0.0000021239
        0.7298021491        0.1303475276       -0.0000066279
        0.7298021491        0.1453563518       -0.0000197465
        0.7298021491        0.1603651761       -0.0000564598
        0.7298021491        0.1753740004       -0.0001555876
        0.7298021491        0.1903828247       -0.0004142904
        0.7298021491        0.2053916490       -0.0010666703
        0.7298021491        0.2204004733       -0.0026532960
        0.7298021491        0.2354092975       -0.0063644357
        0.7298021491        0.2504181218       -0.0146882599
        0.7298021491        0.2654269461       -0.0325462496
        0.7298021491        0.2804357704       -0.0691280010
        0.7298021491        0.2954445947       -0.1406109962
        0.7298021491        0.3104534190       -0.2738233070
        0.7298021491        0.3254622432       -0.5106362734
        0.7298021491        0.3404710675       -0.9124192674
        0.7298021491        0.3554798918       -1.5632256850
        0.7298021491        0.3704887161       -2.5695499198
        0.7298021491        0.3854975404       -4.0537346461
        0.7298021491        0.4005063647       -6.1379992224
        0.7298021491        0.4155151889       -8.9175282770
        0.7298021491        0.4305240132      -12.4249133405
        0.7298021491        0.4455328375      -16.5941862051
        0.7298021491        0.4605416618      -21.2383558226
        0.7298021491        0.4755504861      -26.0555899103
        0.7298021491        0.4905593104      -30.6723606659
        0.7298021491        0.5055681346      -34.7174900494
        0.7298021491        0.5205769589      -37.9053585885
        0.7298021491        0.5355857832      -40.0988493717
        0.7298021491        0.5505946075      -41.3288555614
        0.7298021491        0.5656034318      -41.7651097975
        0.7298021491        0.5806122561      -41.6530623614
        0.7298021491        0.5956210803      -41.2429303509
        0.7298021491        0.6106299046      -40.7351308095
        0.7298021491        0.6256387289      -40.2545093746
        0.7298021491        0.6406475532      -39.8522445506
        0.7298021491        0.6556563775      -39.5259877310
        0.7298021491        0.6706652017      -39.2473403769
        0.7298021491        0.6856740260      -38.9881018021
        0.7298021491        0.7006828503      -38.7392200072
        0.7298021491        0.7156916746      -38.5183702585
        0.7298021491        0.7307004989      -38.3651582305
        0.7298021491        0.7457093232      -38.3273366887
        0.7298021491        0.7607181474      -38.4444591014
        0.7298021491        0.7757269717      -38.7344274815
        0.7298021491        0.7907357960      -39.1846484351
        0.7298021491        0.8057446203      -39.7472888121
        0.7298021491        0.8207534446      -40.3395219352
        0.7298021491        0.8357622689      -40.8514241381
        0.7298021491        0.8507710931      -41.1615895431
        0.7298021491        0.8657799174      -41.1542788360
        0.7298021491        0.8807887417      -40.7289867016
        0.7298021491        0.8957975660      -39.7992133013
        0.7298021491        0.9108063903      -38.2882534656
        0.7298021491        0.9258152146      -36.1352956886
        0.7298021491        0.9408240388      -33.3181752396
        0.7298021491        0.9558328631      -29.8843044113
        0.7298021491        0.9708416874      -25.9707542367
        0.7298021491        0.9858505117      -21.7970071043
        0.7298021491        1.0008593360      -17.6279341182
        0.7298021491        1.0158681603      -13.7203020372
        0.7298021491        1.0308769845      -10.2736649180
        0.7298021491        1.0458858088       -7.4024161320
        0.7298021491        1.0608946331       -5.1341972377
        0.7298021491        1.0759034574       -3.4284641079
        0.7298021491        1.0909122817       -2.2035645945
        0.7298021491        1.1059211059       -1.3620059187
        0.7298021491        1.1209299302       -0.8085268477
        0.7298021491        1.1359387545       -0.4602857880
        0.7298021491        1.1509475788       -0.2509486901
        0.7298021491        1.1659564031       -0.1308971855
        0.7298021491        1.1809652274       -0.0652887799
        0.7298021491        1.1959740516       -0.0311379090
        0.7298021491        1.2109828759       -0.0142039724
        0.7298021491        1.2259917002       -0.0061998617
        0.7298021491        1.2410005245       -0.0025902739
        0.7298021491        1.2560093488       -0.0010359001
        0.7298021491        1.2710181731       -0.0003964068
        0.7298021491        1.2860269973       -0.0001450596
        0.7298021491        1.3010358216       -0.0000507172
        0.7298021491        1.3160446459       -0.0000169208
        0.7298021491        1.3310534702       -0.0000053840
        0.7298021491        1.3460622945       -0.0000016326
        0.7298021491        1.3610711188        0.0000000000
        0.7298021491        1.3760799430        0.0000000000
        0.7298021491        1.3910887673        0.0000000000
        0.7298021491        1.4060975916        0.0000000000
        0.7298021491        1.4211064159        0.0000000000
        0.7298021491        1.4361152402        0.0000000000
        0.7298021491        1.4511240645        0.0000000000
        0.7298021491        1.4661328887        0.0000000000
        0.7298021491        1.4811417130        0.0000000000
        0.7298021491        1.4961505373        0.0000000000
        0.7298021491        1.5111593616        0.0000000000
        0.7298021491        1.5261681859        0.0000000000
        0.7298021491        1.5411770102        0.0000000000
        0.7298021491        1.5561858344        0.0000000000
        0.7298021491        1.5711946587        0.0000000000
        0.7298021491        1.5862034830        0.0000000000

        0.7448637766        0.1003298790        0.0000000000
        0.7448637766        0.1153387033        0.0000000000
        0.7448637766        0.1303475276       -0.0000019195
        0.7448637766        0.1453563518       -0.0000059923
        0.7448637766        0.1603651761       -0.0000180180
        0.7448637766        0.1753740004       -0.0000523325
        0.7448637766        0.1903828247       -0.0001469602
        0.7448637766        0.2053916490       -0.0003987204
        0.7448637766        0.2204004733       -0.0010433099
        0.7448637766        0.2354092975       -0.0026270118
        0.7448637766        0.2504181218       -0.0063515036
        0.7448637766        0.2654269461       -0.0147204751
        0.7448637766        0.2804357704       -0.0326693120
        0.7448637766        0.2954445947       -0.0693999222
        0.7448637766        0.3104534190       -0.1411379834
        0.7448637766        0.3254622432       -0.2749265774
        0.7448637766        0.3404710675       -0.5132872862
        0.7448637766        0.3554798918       -0.9190225182
        0.7448637766        0.3704887161       -1.5785477007
        0.7448637766        0.3854975404       -2.6010582626
        0.7448637766        0.4005063647       -4.1100521617
        0.7448637766        0.4155151889       -6.2241793972
        0.7448637766        0.4305240132       -9.0271046792
        0.7448637766        0.4455328375      -12.5312778288
        0.7448637766        0.4605416618      -16.6466008999
        0.7448637766        0.4755504861      -21.1684129001
        0.7448637766        0.4905593104      -25.7962342771
        0.7448637766        0.5055681346      -30.1844180476
        0.7448637766        0.5205769589      -34.0121431324
        0.7448637766        0.5355857832      -37.0502983210
        0.7448637766        0.5505946075      -39.2027436482
        0.7448637766        0.5656034318      -40.5096882818
        0.7448637766        0.5806122561      -41.1160194101
        0.7448637766        0.5956210803      -41.2196086702
        0.7448637766        0.6106299046      -41.0186928108
        0.7448637766        0.6256387289      -40.6732508209
        0.7448637766        0.6406475532      -40.2869410056
        0.7448637766        0.6556563775      -39.9085567754
        0.7448637766        0.6706652017      -39.5476405633
        0.7448637766        0.6856740260      -39.1971835683
        0.7448637766        0.7006828503      -38.8555815189
        0.7448637766        0.7156916746      -38.5403075652
        0.7448637766        0.7307004989      -38.2887378606
        0.7448637766        0.7457093232      -38.1473181212
        0.7448637766        0.7607181474      -38.1555729071
        0.7448637766        0.7757269717      -38.3324488760
        0.7448637766        0.7907357960      -38.6689805203
        0.7448637766        0.8057446203      -39.1272488214
        0.7448637766        0.8207534446      -39.6445019272
        0.7448637766        0.8357622689      -40.1419064998
        0.7448637766        0.8507710931      -40.5359554384
        0.7448637766        0.8657799174      -40.7468510387
        0.7448637766        0.8807887417      -40.6973122281
        0.7448637766        0.8957975660      -40.3016661828
        0.7448637766        0.9108063903      -39.4555578856
        0.7448637766        0.9258152146      -38.0414917794
        0.7448637766        0.9408240388      -35.9579515939
        0.7448637766        0.9558328631      -33.1637106083
        0.7448637766        0.9708416874      -29.7158418920
        0.7448637766        0.9858505117      -25.7798242087
        0.7448637766        1.0008593360      -21.6034771175
        0.7448637766        1.0158681603      -17.4644991202
        0.7448637766        1.0308769845      -13.6130101316
        0.7448637766        1.0458858088      -10.2297970277
        0.7448637766        1.0608946331       -7.4103476772
        0.7448637766        1.0759034574       -5.1721124695
        0.7448637766        1.0909122817       -3.4749412928
        0.7448637766        1.1059211059       -2.2443496350
        0.7448637766        1.1209299302       -1.3913240177
        0.7448637766        1.1359387545       -0.8266708378
        0.7448637766        1.1509475788       -0.4702411728
        0.7448637766        1.1659564031       -0.2559242908
        0.7448637766        1.1809652274       -0.1332370694
        0.7448637766        1.1959740516       -0.0663635318
        0.7448637766        1.2109828759       -0.0316341379
        0.7448637766        1.2259917002       -0.0144346219
        0.7448637766        1.2410005245       -0.0063048191
        0.7448637766        1.2560093488       -0.0026351685
        0.7448637766        1.2710181731       -0.0010532321
        0.7448637766        1.2860269973       -0.0004022225
        0.7448637766        1.3010358216       -0.0001466473
        0.7448637766        1.3160446459       -0.0000510026
        0.7448637766        1.3310534702       -0.0000169171
        0.7448637766        1.3460622945       -0.0000053511
        0.7448637766        1.3610711188       -0.0000016138
        0.7448637766        1.3760799430        0.0000000000
        0.7448637766        1.3910887673        0.0000000000
        0.7448637766        1.4060975916        0.0000000000
        0.7448637766        1.4211064159        0.0000000000
        0.7448637766        1.4361152402        0.0000000000
        0.7448637766        1.4511240645        0.0000000000
        0.7448637766        1.4661328887        0.0000000000
        0.7448637766        1.4811417130        0.0000000000
        0.7448637766        1.4961505373        0.0000000000
        0.7448637766        1.5111593616        0.0000000000
        0.7448637766        1.5261681859        0.0000000000
        0.7448637766        1.5411770102        0.0000000000
        0.7448637766        1.5561858344        0.0000000000
        0.7448637766        1.5711946587        0.0000000000
        0.7448637766        1.5862034830        0.0000000000

        0.7599254041        0.1003298790        0.0000000000
        0.7599254041        0.1153387033        0.0000000000
        0.7599254041        0.1303475276        0.0000000000
        0.7599254041        0.1453563518       -0.0000017449
        0.7599254041        0.1603651761       -0.0000055317
        0.7599254041        0.1753740004       -0.0000169504
        0.7599254041        0.1903828247       -0.0000501845
        0.7599254041        0.2053916490       -0.0001433027
        0.7599254041        0.2204004733       -0.0003938184
        0.7599254041        0.2354092975       -0.0010393299
        0.7599254041        0.2504181218       -0.0026294110
        0.7599254041        0.2654269461       -0.0063696920
        0.7599254041        0.2804357704       -0.0147679694
        0.7599254041        0.2954445947       -0.0327716950
        0.7599254041        0.3104534190       -0.0696388948
        0.7599254041        0.3254622432       -0.1417914232
        0.7599254041        0.3404710675       -0.2767827694
        0.7599254041        0.3554798918       -0.5181576761
        0.7599254041        0.3704887161       -0.9302730812
        0.7599254041        0.3854975404       -1.6010956757
        0.7599254041        0.4005063647       -2.6399044317
        0.7599254041        0.4155151889       -4.1664596106
        0.7599254041        0.4305240132       -6.2895646415
        0.7599254041        0.4455328375       -9.0766447589
        0.7599254041        0.4605416618      -12.5212540945
        0.7599254041        0.4755504861      -16.5198322179
        0.7599254041        0.4905593104      -20.8693493439
        0.7599254041        0.5055681346      -25.2919492542
        0.7599254041        0.5205769589      -29.4828707088
        0.7599254041        0.5355857832      -33.1683594502
        0.7599254041        0.5505946075      -36.1558876060
        0.7599254041        0.5656034318      -38.3619731600
        0.7599254041        0.5806122561      -39.8115326720
        0.7599254041        0.5956210803      -40.6127088167
        0.7599254041        0.6106299046      -40.9181610199
        0.7599254041        0.6256387289      -40.8856852359
        0.7599254041        0.6406475532      -40.6483687891
        0.7599254041        0.6556563775      -40.2997268944
        0.7599254041        0.6706652017      -39.8945535143
        0.7599254041        0.6856740260      -39.4620969341
        0.7599254041        0.7006828503      -39.0245310393
        0.7599254041        0.7156916746      -38.6117002269
        0.7599254041        0.7307004989      -38.2650127281
        0.7599254041        0.7457093232      -38.0295102647
        0.7599254041        0.7607181474      -37.9399995023
        0.7599254041        0.7757269717      -38.0096776482
        0.7599254041        0.7907357960      -38.2264359866
        0.7599254041        0.8057446203      -38.5566257142
        0.7599254041        0.8207534446      -38.9531374627
        0.7599254041        0.8357622689      -39.3647399800
        0.7599254041        0.8507710931      -39.7436667428
        0.7599254041        0.8657799174      -40.0470032983
        0.7599254041        0.8807887417      -40.2276711544
        0.7599254041        0.8957975660      -40.2164915180
        0.7599254041        0.9108063903      -39.9060088188
        0.7599254041        0.9258152146      -39.1515803554
        0.7599254041        0.9408240388      -37.7991065615
        0.7599254041        0.9558328631      -35.7335896739
        0.7599254041        0.9708416874      -32.9283407438
        0.7599254041        0.9858505117      -29.4712888584
        0.7599254041        1.0008593360      -25.5552095212
        0.7599254041        1.0158681603      -21.4362480889
        0.7599254041        1.0308769845      -17.3789857728
        0.7599254041        1.0458858088      -13.6088982694
        0.7599254041        1.0608946331      -10.2849278161
        0.7599254041        1.0759034574       -7.4931793632
        0.7599254041        1.0909122817       -5.2550113009
        0.7599254041        1.1059211059       -3.5416349274
        0.7599254041        1.1209299302       -2.2901872580
        0.7599254041        1.1359387545       -1.4191403866
        0.7599254041        1.1509475788       -0.8419990408
        0.7599254041        1.1659564031       -0.4781595304
        0.7599254041        1.1809652274       -0.2598987346
        0.7599254041        1.1959740516       -0.1352301349
        0.7599254041        1.2109828759       -0.0673648018
        0.7599254041        1.2259917002       -0.0321252792
        0.7599254041        1.2410005245       -0.0146606733
        0.7599254041        1.2560093488       -0.0063984428
        0.7599254041        1.2710181731       -0.0026684301
        0.7599254041        1.2860269973       -0.0010625695
        0.7599254041        1.3010358216       -0.0004037568
        0.7599254041        1.3160446459       -0.0001463521
        0.7599254041        1.3310534702       -0.0000506157
        0.7599254041        1.3460622945       -0.0000167098
        0.7599254041        1.3610711188       -0.0000052682
        0.7599254041        1.3760799430       -0.0000015883
        0.7599254041        1.3910887673        0.0000000000
        0.7599254041        1.4060975916        0.0000000000
        0.7599254041        1.4211064159        0.0000000000
        0.7599254041        1.4361152402        0.0000000000
        0.7599254041        1.4511240645        0.0000000000
        0.7599254041        1.4661328887        0.0000000000
        0.7599254041        1.4811417130        0.0000000000
        0.7599254041        1.4961505373        0.0000000000
        0.7599254041        1.5111593616        0.0000000000
        0.7599254041        1.5261681859        0.0000000000
        0.7599254041        1.5411770102        0.0000000000
        0.7599254041        1.5561858344        0.0000000000
        0.7599254041        1.5711946587        0.0000000000
        0.7599254041        1.5862034830        0.0000000000

        0.7749870316        0.1003298790        0.0000000000
        0.7749870316        0.1153387033        0.0000000000
        0.7749870316        0.1303475276        0.0000000000
        0.7749870316        0.1453563518        0.0000000000
        0.7749870316        0.1603651761       -0.0000016341
        0.7749870316        0.1753740004       -0.0000052836
        0.7749870316        0.1903828247       -0.0000164774
        0.7749870316        0.2053916490       -0.0000494477
        0.7749870316        0.2204004733       -0.0001425007
        0.7749870316        0.2354092975       -0.0003936785
        0.7749870316        0.2504181218       -0.0010413528
        0.7749870316        0.2654269461       -0.0026360535
        0.7749870316        0.2804357704       -0.0063858064
        0.7749870316        0.2954445947       -0.0148103664
        0.7749870316        0.3104534190       -0.0329053355
        0.7749870316        0.3254622432       -0.0700749442
        0.7749870316        0.3404710675       -0.1430874590
        0.7749870316        0.3554798918       -0.2801418119
        0.7749870316        0.3704887161       -0.5256810377
        0.7749870316        0.3854975404       -0.9447729069
        0.7749870316        0.4005063647       -1.6248307012
        0.7749870316        0.4155151889       -2.6716536642
        0.7749870316        0.4305240132       -4.1970312307
        0.7749870316        0.4455328375       -6.2971963800
        0.7749870316        0.4605416618       -9.0251674513
        0.7749870316        0.4755504861      -12.3641543556
        0.7749870316        0.4905593104      -16.2114727088
        0.7749870316        0.5055681346      -20.3809186980
        0.7749870316        0.5205769589      -24.6261903218
        0.7749870316        0.5355857832      -28.6807355154
        0.7749870316        0.5505946075      -32.3035090099
        0.7749870316        0.5656034318      -35.3180701558
        0.7749870316        0.5806122561      -37.6349811396
        0.7749870316        0.5956210803      -39.2533095367
        0.7749870316        0.6106299046      -40.2436665600
        0.7749870316        0.6256387289      -40.7200809232
        0.7749870316        0.6406475532      -40.8098306662
        0.7749870316        0.6556563775      -40.6294353997
        0.7749870316        0.6706652017      -40.2722527175
        0.7749870316        0.6856740260      -39.8089443925
        0.7749870316        0.7006828503      -39.2969282892
        0.7749870316        0.7156916746      -38.7907915179
        0.7749870316        0.7307004989      -38.3456710019
        0.7749870316        0.7457093232      -38.0109734520
        0.7749870316        0.7607181474      -37.8191421243
        0.7749870316        0.7757269717      -37.7777307804
        0.7749870316        0.7907357960      -37.8701535334
        0.7749870316        0.8057446203      -38.0642757237
        0.7749870316        0.8207534446      -38.3239302006
        0.7749870316        0.8357622689      -38.6185110276
        0.7749870316        0.8507710931      -38.9274617673
        0.7749870316        0.8657799174      -39.2370481692
        0.7749870316        0.8807887417      -39.5274572654
        0.7749870316        0.8957975660      -39.7521876180
        0.7749870316        0.9108063903      -39.8186957574
        0.7749870316        0.9258152146      -39.5839399180
        0.7749870316        0.9408240388      -38.8748477851
        0.7749870316        0.9558328631      -37.5316547047
        0.7749870316        0.9708416874      -35.4584943037
        0.7749870316        0.9858505117      -32.6597342262
        0.7749870316        1.0008593360      -29.2467258410
        0.7749870316        1.0158681603      -25.4140761467
        0.7749870316        1.0308769845      -21.3979673016
        0.7749870316        1.0458858088      -17.4335615617
        0.7749870316        1.0608946331      -13.7233326302
        0.7749870316        1.0759034574      -10.4191952172
        0.7749870316        1.0909122817       -7.6154270751
        0.7749870316        1.1059211059       -5.3488470421
        0.7749870316        1.1209299302       -3.6048119270
        0.7749870316        1.1359387545       -2.3286419326
        0.7749870316        1.1509475788       -1.4409902635
        0.7749870316        1.1659564031       -0.8539994465
        0.7749870316        1.1809652274       -0.4847062420
        0.7749870316        1.1959740516       -0.2634590801
        0.7749870316        1.2109828759       -0.1371144245
        0.7749870316        1.2259917002       -0.0682976199
        0.7749870316        1.2410005245       -0.0325384233
        0.7749870316        1.2560093488       -0.0148153936
        0.7749870316        1.2710181731       -0.0064420122
        0.7749870316        1.2860269973       -0.0026734697
        0.7749870316        1.3010358216       -0.0010587051
        0.7749870316        1.3160446459       -0.0004001159
        0.7749870316        1.3310534702       -0.0001444001
        0.7749870316        1.3460622945       -0.0000498034
        0.7749870316        1.3610711188       -0.0000164275
        0.7749870316        1.3760799430       -0.0000051868
        0.7749870316        1.3910887673       -0.0000015669
        0.7749870316        1.4060975916        0.0000000000
        0.7749870316        1.4211064159        0.0000000000
        0.7749870316        1.4361152402        0.0000000000
        0.7749870316        1.4511240645        0.0000000000
        0.7749870316        1.4661328887        0.0000000000
        0.7749870316        1.4811417130        0.0000000000
        0.7749870316        1.4961505373        0.0000000000
        0.7749870316        1.5111593616        0.0000000000
        0.7749870316        1.5261681859        0.0000000000
        0.7749870316        1.5411770102        0.0000000000
        0.7749870316        1.5561858344        0.0000000000
        0.7749870316        1.5711946587        0.0000000000
        0.7749870316        1.5862034830        0.0000000000

        0.7900486592        0.1003298790        0.0000000000
        0.7900486592        0.1153387033        0.0000000000
        0.7900486592        0.1303475276        0.0000000000
        0.7900486592        0.1453563518        0.0000000000
        0.7900486592        0.1603651761        0.0000000000
        0.7900486592        0.1753740004       -0.0000015795
        0.7900486592        0.1903828247       -0.0000051878
        0.7900486592        0.2053916490       -0.0000163468
        0.7900486592        0.2204004733       -0.0000493536
        0.7900486592        0.2354092975       -0.0001426318
        0.7900486592        0.2504181218       -0.0003943741
        0.7900486592        0.2654269461       -0.0010433450
        0.7900486592        0.2804357704       -0.0026421179
        0.7900486592        0.2954445947       -0.0064083735
        0.7900486592        0.3104534190       -0.0148958497
        0.7900486592        0.3254622432       -0.0331939572
        0.7900486592        0.3404710675       -0.0709138870
        0.7900486592        0.3554798918       -0.1451828287
        0.7900486592        0.3704887161       -0.2846414054
        0.7900486592        0.3854975404       -0.5339211731
        0.7900486592        0.4005063647       -0.9572725705
        0.7900486592        0.4155151889       -1.6391588157
        0.7900486592        0.4305240132       -2.6792482062
        0.7900486592        0.4455328375       -4.1799483328
        0.7900486592        0.4605416618       -6.2267290030
        0.7900486592        0.4755504861       -8.8645292885
        0.7900486592        0.4905593104      -12.0763083383
        0.7900486592        0.5055681346      -15.7708125952
        0.7900486592        0.5205769589      -19.7850239172
        0.7900486592        0.5355857832      -23.9028066493
        0.7900486592        0.5505946075      -27.8863413029
        0.7900486592        0.5656034318      -31.5128602080
        0.7900486592        0.5806122561      -34.6075571989
        0.7900486592        0.5956210803      -37.0649472192
        0.7900486592        0.6106299046      -38.8547287102
        0.7900486592        0.6256387289      -40.0127628646
        0.7900486592        0.6406475532      -40.6216154233
        0.7900486592        0.6556563775      -40.7874429794
        0.7900486592        0.6706652017      -40.6204365388
        0.7900486592        0.6856740260      -40.2239132501
        0.7900486592        0.7006828503      -39.6923717141
        0.7900486592        0.7156916746      -39.1134897415
        0.7900486592        0.7307004989      -38.5670905855
        0.7900486592        0.7457093232      -38.1178248325
        0.7900486592        0.7607181474      -37.8051144144
        0.7900486592        0.7757269717      -37.6378541004
        0.7900486592        0.7907357960      -37.5988582246
        0.7900486592        0.8057446203      -37.6574835524
        0.7900486592        0.8207534446      -37.7840626648
        0.7900486592        0.8357622689      -37.9599569303
        0.7900486592        0.8507710931      -38.1802120893
        0.7900486592        0.8657799174      -38.4481990703
        0.7900486592        0.8807887417      -38.7624429096
        0.7900486592        0.8957975660      -39.0975452034
        0.7900486592        0.9108063903      -39.3852314965
        0.7900486592        0.9258152146      -39.5055564983
        0.7900486592        0.9408240388      -39.2974239430
        0.7900486592        0.9558328631      -38.5898730900
        0.7900486592        0.9708416874      -37.2447380316
        0.7900486592        0.9858505117      -35.1944125056
        0.7900486592        1.0008593360      -32.4605933774
        0.7900486592        1.0158681603      -29.1497086622
        0.7900486592        1.0308769845      -25.4313238070
        0.7900486592        1.0458858088      -21.5102211328
        0.7900486592        1.0608946331      -17.5998191453
        0.7900486592        1.0759034574      -13.8989652007
        0.7900486592        1.0909122817      -10.5715412245
        0.7900486592        1.1059211059       -7.7299648601
        0.7900486592        1.1209299302       -5.4261636232
        0.7900486592        1.1359387545       -3.6532756605
        0.7900486592        1.1509475788       -2.3578520607
        0.7900486592        1.1659564031       -1.4583816847
        0.7900486592        1.1809652274       -0.8642694358
        0.7900486592        1.1959740516       -0.4905822422
        0.7900486592        1.2109828759       -0.2665878196
        0.7900486592        1.2259917002       -0.1385909046
        0.7900486592        1.2410005245       -0.0688732115
        0.7900486592        1.2560093488       -0.0326932815
        0.7900486592        1.2710181731       -0.0148154838
        0.7900486592        1.2860269973       -0.0064080275
        0.7900486592        1.3010358216       -0.0026458264
        0.7900486592        1.3160446459       -0.0010434314
        0.7900486592        1.3310534702       -0.0003933623
        0.7900486592        1.3460622945       -0.0001418769
        0.7900486592        1.3610711188       -0.0000489864
        0.7900486592        1.3760799430       -0.0000161970
        0.7900486592        1.3910887673       -0.0000051250
        0.7900486592        1.4060975916       -0.0000015507
        0.7900486592        1.4211064159        0.0000000000
        0.7900486592        1.4361152402        0.0000000000
        0.7900486592        1.4511240645        0.0000000000
        0.7900486592        1.4661328887        0.0000000000
        0.7900486592        1.4811417130        0.0000000000
        0.7900486592        1.4961505373        0.0000000000
        0.7900486592        1.5111593616        0.0000000000
        0.7900486592        1.5261681859        0.0000000000
        0.7900486592        1.5411770102        0.0000000000
        0.7900486592        1.5561858344        0.0000000000
        0.7900486592        1.5711946587        0.0000000000
        0.7900486592        1.5862034830        0.0000000000

        0.8051102867        0.1003298790        0.0000000000
        0.8051102867        0.1153387033        0.0000000000
        0.8051102867        0.1303475276        0.0000000000
        0.8051102867        0.1453563518        0.0000000000
        0.8051102867        0.1603651761        0.0000000000
        0.8051102867        0.1753740004        0.0000000000
        0.8051102867        0.1903828247       -0.0000015639
        0.8051102867        0.2053916490       -0.0000051709
        0.8051102867        0.2204004733       -0.0000163463
        0.8051102867        0.2354092975       -0.0000494075
        0.8051102867        0.2504181218       -0.0001428188
        0.8051102867        0.2654269461       -0.0003950671
        0.8051102867        0.2804357704       -0.0010464808
        0.8051102867        0.2954445947       -0.0026560926
        0.8051102867        0.3104534190       -0.0064621447
        0.8051102867        0.3254622432       -0.0150711463
        0.8051102867        0.3404710675       -0.0336815069
        0.8051102867        0.3554798918       -0.0720772858
        0.8051102867        0.3704887161       -0.1475549325
        0.8051102867        0.3854975404       -0.2886811752
        0.8051102867        0.4005063647       -0.5392682922
        0.8051102867        0.4155151889       -0.9612636370
        0.8051102867        0.4305240132       -1.6346470602
        0.8051102867        0.4455328375       -2.6523327245
        0.8051102867        0.4605416618       -4.1088563132
        0.8051102867        0.4755504861       -6.0833512577
        0.8051102867        0.4905593104       -8.6195448357
        0.8051102867        0.5055681346      -11.7074148848
        0.8051102867        0.5205769589      -15.2718672341
        0.8051102867        0.5355857832      -19.1727920578
        0.8051102867        0.5505946075      -23.2182129499
        0.8051102867        0.5656034318      -27.1887071431
        0.8051102867        0.5806122561      -30.8680572446
        0.8051102867        0.5956210803      -34.0733416911
        0.8051102867        0.6106299046      -36.6778977867
        0.8051102867        0.6256387289      -38.6225645213
        0.8051102867        0.6406475532      -39.9137837433
        0.8051102867        0.6556563775      -40.6109152517
        0.8051102867        0.6706652017      -40.8084101896
        0.8051102867        0.6856740260      -40.6194014184
        0.8051102867        0.7006828503      -40.1644585036
        0.8051102867        0.7156916746      -39.5641333816
        0.8051102867        0.7307004989      -38.9306875739
        0.8051102867        0.7457093232      -38.3563696845
        0.8051102867        0.7607181474      -37.9013192245
        0.8051102867        0.7757269717      -37.5880326541
        0.8051102867        0.7907357960      -37.4071126863
        0.8051102867        0.8057446203      -37.3322997565
        0.8051102867        0.8207534446      -37.3373579355
        0.8051102867        0.8357622689      -37.4074240344
        0.8051102867        0.8507710931      -37.5416998329
        0.8051102867        0.8657799174      -37.7483822920
        0.8051102867        0.8807887417      -38.0338595808
        0.8051102867        0.8957975660      -38.3879380711
        0.8051102867        0.9108063903      -38.7680697625
        0.8051102867        0.9258152146      -39.0883920680
        0.8051102867        0.9408240388      -39.2207019208
        0.8051102867        0.9558328631      -39.0111679310
        0.8051102867        0.9708416874      -38.3093708110
        0.8051102867        0.9858505117      -36.9998785615
        0.8051102867        1.0008593360      -35.0258458828
        0.8051102867        1.0158681603      -32.3994935403
        0.8051102867        1.0308769845      -29.2010873196
        0.8051102867        1.0458858088      -25.5707273955
        0.8051102867        1.0608946331      -21.6949066396
        0.8051102867        1.0759034574      -17.7866108099
        0.8051102867        1.0909122817      -14.0583489557
        0.8051102867        1.1059211059      -10.6920452438
        0.8051102867        1.1209299302       -7.8139061495
        0.8051102867        1.1359387545       -5.4820641209
        0.8051102867        1.1509475788       -3.6898537040
        0.8051102867        1.1659564031       -2.3814574142
        0.8051102867        1.1809652274       -1.4730471570
        0.8051102867        1.1959740516       -0.8726752220
        0.8051102867        1.2109828759       -0.4947855365
        0.8051102867        1.2259917002       -0.2682553474
        0.8051102867        1.2410005245       -0.1389668630
        0.8051102867        1.2560093488       -0.0687476912
        0.8051102867        1.2710181731       -0.0324700808
        0.8051102867        1.2860269973       -0.0146437700
        0.8051102867        1.3010358216       -0.0063094988
        0.8051102867        1.3160446459       -0.0025992363
        0.8051102867        1.3310534702       -0.0010246358
        0.8051102867        1.3460622945       -0.0003867572
        0.8051102867        1.3610711188       -0.0001398112
        0.8051102867        1.3760799430       -0.0000483929
        0.8051102867        1.3910887673       -0.0000160232
        0.8051102867        1.4060975916       -0.0000050700
        0.8051102867        1.4211064159       -0.0000015305
        0.8051102867        1.4361152402        0.0000000000
        0.8051102867        1.4511240645        0.0000000000
        0.8051102867        1.4661328887        0.0000000000
        0.8051102867        1.4811417130        0.0000000000
        0.8051102867        1.4961505373        0.0000000000
        0.8051102867        1.5111593616        0.0000000000
        0.8051102867        1.5261681859        0.0000000000
        0.8051102867        1.5411770102        0.0000000000
        0.8051102867        1.5561858344        0.0000000000
        0.8051102867        1.5711946587        0.0000000000
        0.8051102867        1.5862034830        0.0000000000

        0.8201719142        0.1003298790        0.0000000000
        0.8201719142        0.1153387033        0.0000000000
        0.8201719142        0.1303475276        0.0000000000
        0.8201719142        0.1453563518        0.0000000000
        0.8201719142        0.1603651761        0.0000000000
        0.8201719142        0.1753740004        0.0000000000
        0.8201719142        0.1903828247        0.0000000000
        0.8201719142        0.2053916490       -0.0000015656
        0.8201719142        0.2204004733       -0.0000051781
        0.8201719142        0.2354092975       -0.0000163673
        0.8201719142        0.2504181218       -0.0000494780
        0.8201719142        0.2654269461       -0.0001431912
        0.8201719142        0.2804357704       -0.0003969873
        0.8201719142        0.2954445947       -0.0010548790
        0.8201719142        0.3104534190       -0.0026867538
        0.8201719142        0.3254622432       -0.0065569782
        0.8201719142        0.3404710675       -0.0153221087
        0.8201719142        0.3554798918       -0.0342493681
        0.8201719142        0.3704887161       -0.0731562032
        0.8201719142        0.3854975404       -0.1491767099
        0.8201719142        0.4005063647       -0.2901988774
        0.8201719142        0.4155151889       -0.5383704550
        0.8201719142        0.4305240132       -0.9525280128
        0.8201719142        0.4455328375       -1.6079789967
        0.8201719142        0.4605416618       -2.5920454589
        0.8201719142        0.4755504861       -3.9943877705
        0.8201719142        0.4905593104       -5.8923894937
        0.8201719142        0.5055681346       -8.3335463653
        0.8201719142        0.5205769589      -11.3183657045
        0.8201719142        0.5355857832      -14.7881478695
        0.8201719142        0.5505946075      -18.6217035506
        0.8201719142        0.5656034318      -22.6434296711
        0.8201719142        0.5806122561      -26.6425662088
        0.8201719142        0.5956210803      -30.4005736324
        0.8201719142        0.6106299046      -33.7211631416
        0.8201719142        0.6256387289      -36.4563068129
        0.8201719142        0.6406475532      -38.5223035777
        0.8201719142        0.6556563775      -39.9030932505
        0.8201719142        0.6706652017      -40.6425919198
        0.8201719142        0.6856740260      -40.8312650204
        0.8201719142        0.7006828503      -40.5918658476
        0.8201719142        0.7156916746      -40.0655473898
        0.8201719142        0.7307004989      -39.3962236707
        0.8201719142        0.7457093232      -38.7119988065
        0.8201719142        0.7607181474      -38.1072541766
        0.8201719142        0.7757269717      -37.6326482993
        0.8201719142        0.7907357960      -37.2983018564
        0.8201719142        0.8057446203      -37.0885551180
        0.8201719142        0.8207534446      -36.9804384360
        0.8201719142        0.8357622689      -36.9573320502
        0.8201719142        0.8507710931      -37.0139203204
        0.8201719142        0.8657799174      -37.1537574019
        0.8201719142        0.8807887417      -37.3824843089
        0.8201719142        0.8957975660      -37.6983337249
        0.8201719142        0.9108063903      -38.0805655472
        0.8201719142        0.9258152146      -38.4781293890
        0.8201719142        0.9408240388      -38.8034745742
        0.8201719142        0.9558328631      -38.9364054529
        0.8201719142        0.9708416874      -38.7388670328
        0.8201719142        0.9858505117      -38.0763342041
        0.8201719142        1.0008593360      -36.8393985971
        0.8201719142        1.0158681603      -34.9615531439
        0.8201719142        1.0308769845      -32.4328661743
        0.8201719142        1.0458858088      -29.3098542465
        0.8201719142        1.0608946331      -25.7188108643
        0.8201719142        1.0759034574      -21.8472099053
        0.8201719142        1.0909122817      -17.9199530172
        0.8201719142        1.1059211059      -14.1639839214
        0.8201719142        1.1209299302      -10.7713241042
        0.8201719142        1.1359387545       -7.8719842308
        0.8201719142        1.1509475788       -5.5236852281
        0.8201719142        1.1659564031       -3.7182409113
        0.8201719142        1.1809652274       -2.3990282821
        0.8201719142        1.1959740516       -1.4822626061
        0.8201719142        1.2109828759       -0.8762053954
        0.8201719142        1.2259917002       -0.4951271551
        0.8201719142        1.2410005245       -0.2672951327
        0.8201719142        1.2560093488       -0.1378176281
        0.8201719142        1.2710181731       -0.0678738061
        0.8201719142        1.2860269973       -0.0319438645
        0.8201719142        1.3010358216       -0.0143772147
        0.8201719142        1.3160446459       -0.0061930261
        0.8201719142        1.3310534702       -0.0025546813
        0.8201719142        1.3460622945       -0.0010094199
        0.8201719142        1.3610711188       -0.0003819361
        0.8201719142        1.3760799430       -0.0001382911
        0.8201719142        1.3910887673       -0.0000478641
        0.8201719142        1.4060975916       -0.0000158197
        0.8201719142        1.4211064159       -0.0000049870
        0.8201719142        1.4361152402       -0.0000014982
        0.8201719142        1.4511240645        0.0000000000
        0.8201719142        1.4661328887        0.0000000000
        0.8201719142        1.4811417130        0.0000000000
        0.8201719142        1.4961505373        0.0000000000
        0.8201719142        1.5111593616        0.0000000000
        0.8201719142        1.5261681859        0.0000000000
        0.8201719142        1.5411770102        0.0000000000
        0.8201719142        1.5561858344        0.0000000000
        0.8201719142        1.5711946587        0.0000000000
        0.8201719142        1.5862034830        0.0000000000

        0.8352335417        0.1003298790        0.0000000000
        0.8352335417        0.1153387033        0.0000000000
        0.8352335417        0.1303475276        0.0000000000
        0.8352335417        0.1453563518        0.0000000000
        0.8352335417        0.1603651761        0.0000000000
        0.8352335417        0.1753740004        0.0000000000
        0.8352335417        0.1903828247        0.0000000000
        0.8352335417        0.2053916490        0.0000000000
        0.8352335417        0.2204004733       -0.0000015679
        0.8352335417        0.2354092975       -0.0000051853
        0.8352335417        0.2504181218       -0.0000164036
        0.8352335417        0.2654269461       -0.0000497000
        0.8352335417        0.2804357704       -0.0001442891
        0.8352335417        0.2954445947       -0.0004014748
        0.8352335417        0.3104534190       -0.0010702982
        0.8352335417        0.3254622432       -0.0027319490
        0.8352335417        0.3404710675       -0.0066702177
        0.8352335417        0.3554798918       -0.0155611434
        0.8352335417        0.3704887161       -0.0346533220
        0.8352335417        0.3854975404       -0.0736066314
        0.8352335417        0.4005063647       -0.1490628677
        0.8352335417        0.4155151889       -0.2877939274
        0.8352335417        0.4305240132       -0.5299074475
        0.8352335417        0.4455328375       -0.9311545104
        0.8352335417        0.4605416618       -1.5630257829
        0.8352335417        0.4755504861       -2.5092383854
        0.8352335417        0.4905593104       -3.8575853546
        0.8352335417        0.5055681346       -5.6870264569
        0.8352335417        0.5205769589       -8.0512562526
        0.8352335417        0.5355857832      -10.9614971590
        0.8352335417        0.5505946075      -14.3724622403
        0.8352335417        0.5656034318      -18.1757981693
        0.8352335417        0.5806122561      -22.2044560135
        0.8352335417        0.5956210803      -26.2492099986
        0.8352335417        0.6106299046      -30.0852365759
        0.8352335417        0.6256387289      -33.5032248823
        0.8352335417        0.6406475532      -36.3375516531
        0.8352335417        0.6556563775      -38.4851462204
        0.8352335417        0.6706652017      -39.9126637349
        0.8352335417        0.6856740260      -40.6539413490
        0.8352335417        0.7006828503      -40.8012103037
        0.8352335417        0.7156916746      -40.4915122831
        0.8352335417        0.7307004989      -39.8873189768
        0.8352335417        0.7457093232      -39.1513612708
        0.8352335417        0.7607181474      -38.4203350235
        0.8352335417        0.7757269717      -37.7861008263
        0.8352335417        0.7907357960      -37.2915075831
        0.8352335417        0.8057446203      -36.9409907538
        0.8352335417        0.8207534446      -36.7187475362
        0.8352335417        0.8357622689      -36.6051593054
        0.8352335417        0.8507710931      -36.5860683202
        0.8352335417        0.8657799174      -36.6551776559
        0.8352335417        0.8807887417      -36.8123053517
        0.8352335417        0.8957975660      -37.0587723756
        0.8352335417        0.9108063903      -37.3893477334
        0.8352335417        0.9258152146      -37.7811997201
        0.8352335417        0.9408240388      -38.1834874587
        0.8352335417        0.9558328631      -38.5128315341
        0.8352335417        0.9708416874      -38.6575913296
        0.8352335417        0.9858505117      -38.4895160452
        0.8352335417        1.0008593360      -37.8790405472
        0.8352335417        1.0158681603      -36.7120174144
        0.8352335417        1.0308769845      -34.9083041372
        0.8352335417        1.0458858088      -32.4421597701
        0.8352335417        1.0608946331      -29.3601151304
        0.8352335417        1.0759034574      -25.7879578517
        0.8352335417        1.0909122817      -21.9196260812
        0.8352335417        1.1059211059      -17.9877765057
        0.8352335417        1.1209299302      -14.2241437426
        0.8352335417        1.1359387545      -10.8220365851
        0.8352335417        1.1509475788       -7.9113289546
        0.8352335417        1.1659564031       -5.5502940145
        0.8352335417        1.1809652274       -3.7325010085
        0.8352335417        1.1959740516       -2.4033824695
        0.8352335417        1.2109828759       -1.4803652687
        0.8352335417        1.2259917002       -0.8716231589
        0.8352335417        1.2410005245       -0.4903895289
        0.8352335417        1.2560093488       -0.2636419807
        0.8352335417        1.2710181731       -0.1354930599
        0.8352335417        1.2860269973       -0.0666083855
        0.8352335417        1.3010358216       -0.0313444689
        0.8352335417        1.3160446459       -0.0141272091
        0.8352335417        1.3310534702       -0.0060996662
        0.8352335417        1.3460622945       -0.0025223195
        0.8352335417        1.3610711188       -0.0009982568
        0.8352335417        1.3760799430       -0.0003777673
        0.8352335417        1.3910887673       -0.0001365507
        0.8352335417        1.4060975916       -0.0000471081
        0.8352335417        1.4211064159       -0.0000154994
        0.8352335417        1.4361152402       -0.0000048617
        0.8352335417        1.4511240645       -0.0000014520
        0.8352335417        1.4661328887        0.0000000000
        0.8352335417        1.4811417130        0.0000000000
        0.8352335417        1.4961505373        0.0000000000
        0.8352335417        1.5111593616        0.0000000000
        0.8352335417        1.5261681859        0.0000000000
        0.8352335417        1.5411770102        0.0000000000
        0.8352335417        1.5561858344        0.0000000000
        0.8352335417        1.5711946587        0.0000000000
        0.8352335417        1.5862034830        0.0000000000

        0.8502951693        0.1003298790        0.0000000000
        0.8502951693        0.1153387033        0.0000000000
        0.8502951693        0.1303475276        0.0000000000
        0.8502951693        0.1453563518        0.0000000000
        0.8502951693        0.1603651761        0.0000000000
        0.8502951693        0.1753740004        0.0000000000
        0.8502951693        0.1903828247        0.0000000000
        0.8502951693        0.2053916490        0.0000000000
        0.8502951693        0.2204004733        0.0000000000
        0.8502951693        0.2354092975       -0.0000015702
        0.8502951693        0.2504181218       -0.0000052043
        0.8502951693        0.2654269461       -0.0000165215
        0.8502951693        0.2804357704       -0.0000502456
        0.8502951693        0.2954445947       -0.0001463806
        0.8502951693        0.3104534190       -0.0004082665
        0.8502951693        0.3254622432       -0.0010891238
        0.8502951693        0.3404710675       -0.0027759834
        0.8502951693        0.3554798918       -0.0067533426
        0.8502951693        0.3704887161       -0.0156686310
        0.8502951693        0.3854975404       -0.0346529602
        0.8502951693        0.4005063647       -0.0730458920
        0.8502951693        0.4155151889       -0.1467946720
        0.8502951693        0.4305240132       -0.2814122466
        0.8502951693        0.4455328375       -0.5150747874
        0.8502951693        0.4605416618       -0.9010535848
        0.8502951693        0.4755504861       -1.5083051953
        0.8502951693        0.4905593104       -2.4188436955
        0.8502951693        0.5055681346       -3.7206814935
        0.8502951693        0.5205769589       -5.4958167024
        0.8502951693        0.5355857832       -7.8040128417
        0.8502951693        0.5505946075      -10.6647871385
        0.8502951693        0.5656034318      -14.0416414442
        0.8502951693        0.5806122561      -17.8334247268
        0.8502951693        0.5956210803      -21.8770320847
        0.8502951693        0.6106299046      -25.9630190513
        0.8502951693        0.6256387289      -29.8617200782
        0.8502951693        0.6406475532      -33.3539015984
        0.8502951693        0.6556563775      -36.2589844537
        0.8502951693        0.6706652017      -38.4560725707
        0.8502951693        0.6856740260      -39.8964811502
        0.8502951693        0.7006828503      -40.6080967984
        0.8502951693        0.7156916746      -40.6907116313
        0.8502951693        0.7307004989      -40.3000030341
        0.8502951693        0.7457093232      -39.6197127842
        0.8502951693        0.7607181474      -38.8272342867
        0.8502951693        0.7757269717      -38.0631146291
        0.8502951693        0.7907357960      -37.4148012019
        0.8502951693        0.8057446203      -36.9183146371
        0.8502951693        0.8207534446      -36.5729429846
        0.8502951693        0.8357622689      -36.3596564491
        0.8502951693        0.8507710931      -36.2559434120
        0.8502951693        0.8657799174      -36.2448207220
        0.8502951693        0.8807887417      -36.3188331059
        0.8502951693        0.8957975660      -36.4793748575
        0.8502951693        0.9108063903      -36.7305060257
        0.8502951693        0.9258152146      -37.0678105400
        0.8502951693        0.9408240388      -37.4661916768
        0.8502951693        0.9558328631      -37.8721077339
        0.8502951693        0.9708416874      -38.2032710423
        0.8502951693        0.9858505117      -38.3543380886
        0.8502951693        1.0008593360      -38.2050942446
        0.8502951693        1.0158681603      -37.6300262694
        0.8502951693        1.0308769845      -36.5119636365
        0.8502951693        1.0458858088      -34.7626482651
        0.8502951693        1.0608946331      -32.3480462113
        0.8502951693        1.0759034574      -29.3097950396
        0.8502951693        1.0909122817      -25.7721830021
        0.8502951693        1.1059211059      -21.9288212103
        0.8502951693        1.1209299302      -18.0116725993
        0.8502951693        1.1359387545      -14.2519454287
        0.8502951693        1.1509475788      -10.8441561288
        0.8502951693        1.1659564031       -7.9217863040
        0.8502951693        1.1809652274       -5.5480395090
        0.8502951693        1.1959740516       -3.7207085666
        0.8502951693        1.2109828759       -2.3872149345
        0.8502951693        1.2259917002       -1.4645644209
        0.8502951693        1.2410005245       -0.8590637146
        0.8502951693        1.2560093488       -0.4818994675
        0.8502951693        1.2710181731       -0.2586629098
        0.8502951693        1.2860269973       -0.1329323089
        0.8502951693        1.3010358216       -0.0654428993
        0.8502951693        1.3160446459       -0.0308679391
        0.8502951693        1.3310534702       -0.0139462859
        0.8502951693        1.3460622945       -0.0060315866
        0.8502951693        1.3610711188       -0.0024947637
        0.8502951693        1.3760799430       -0.0009859057
        0.8502951693        1.3910887673       -0.0003719515
        0.8502951693        1.4060975916       -0.0001338902
        0.8502951693        1.4211064159       -0.0000459688
        0.8502951693        1.4361152402       -0.0000150503
        0.8502951693        1.4511240645       -0.0000046952
        0.8502951693        1.4661328887       -0.0000013962
        0.8502951693        1.4811417130        0.0000000000
        0.8502951693        1.4961505373        0.0000000000
        0.8502951693        1.5111593616        0.0000000000
        0.8502951693        1.5261681859        0.0000000000
        0.8502951693        1.5411770102        0.0000000000
        0.8502951693        1.5561858344        0.0000000000
        0.8502951693        1.5711946587        0.0000000000
        0.8502951693        1.5862034830        0.0000000000

        0.8653567968        0.1003298790        0.0000000000
        0.8653567968        0.1153387033        0.0000000000
        0.8653567968        0.1303475276        0.0000000000
        0.8653567968        0.1453563518        0.0000000000
        0.8653567968        0.1603651761        0.0000000000
        0.8653567968        0.1753740004        0.0000000000
        0.8653567968        0.1903828247        0.0000000000
        0.8653567968        0.2053916490        0.0000000000
        0.8653567968        0.2204004733        0.0000000000
        0.8653567968        0.2354092975        0.0000000000
        0.8653567968        0.2504181218       -0.0000015805
        0.8653567968        0.2654269461       -0.0000052603
        0.8653567968        0.2804357704       -0.0000167592
        0.8653567968        0.2954445947       -0.0000510991
        0.8653567968        0.3104534190       -0.0001489924
        0.8653567968        0.3254622432       -0.0004150232
        0.8653567968        0.3404710675       -0.0011033099
        0.8653567968        0.3554798918       -0.0027969144
        0.8653567968        0.3704887161       -0.0067575482
        0.8653567968        0.3854975404       -0.0155580697
        0.8653567968        0.4005063647       -0.0341403359
        0.8653567968        0.4155151889       -0.0714428825
        0.8653567968        0.4305240132       -0.1426847011
        0.8653567968        0.4455328375       -0.2722383897
        0.8653567968        0.4605416618       -0.4967535461
        0.8653567968        0.4755504861       -0.8678090928
        0.8653567968        0.4905593104       -1.4529513086
        0.8653567968        0.5055681346       -2.3336677584
        0.8653567968        0.5205769589       -3.5988894212
        0.8653567968        0.5355857832       -5.3332514912
        0.8653567968        0.5505946075       -7.6007030282
        0.8653567968        0.5656034318      -10.4259575518
        0.8653567968        0.5806122561      -13.7780989093
        0.8653567968        0.5956210803      -17.5614175431
        0.8653567968        0.6106299046      -21.6173920394
        0.8653567968        0.6256387289      -25.7386933446
        0.8653567968        0.6406475532      -29.6925629391
        0.8653567968        0.6556563775      -33.2489184621
        0.8653567968        0.6706652017      -36.2089680312
        0.8653567968        0.6856740260      -38.4315928905
        0.8653567968        0.7006828503      -39.8548194977
        0.8653567968        0.7156916746      -40.5076754270
        0.8653567968        0.7307004989      -40.5062190839
        0.8653567968        0.7457093232      -40.0302292113
        0.8653567968        0.7607181474      -39.2844905828
        0.8653567968        0.7757269717      -38.4565410940
        0.8653567968        0.7907357960      -37.6851753350
        0.8653567968        0.8057446203      -37.0485910508
        0.8653567968        0.8207534446      -36.5714792358
        0.8653567968        0.8357622689      -36.2431489800
        0.8653567968        0.8507710931      -36.0376840649
        0.8653567968        0.8657799174      -35.9303834071
        0.8653567968        0.8807887417      -35.9079367950
        0.8653567968        0.8957975660      -35.9709026020
        0.8653567968        0.9108063903      -36.1278883657
        0.8653567968        0.9258152146      -36.3835755746
        0.8653567968        0.9408240388      -36.7262040549
        0.8653567968        0.9558328631      -37.1206388941
        0.8653567968        0.9708416874      -37.5090093678
        0.8653567968        0.9858505117      -37.8152605086
        0.8653567968        1.0008593360      -37.9481485122
        0.8653567968        1.0158681603      -37.8013473949
        0.8653567968        1.0308769845      -37.2557016160
        0.8653567968        1.0458858088      -36.1909480914
        0.8653567968        1.0608946331      -34.5095013244
        0.8653567968        1.0759034574      -32.1663890841
        0.8653567968        1.0909122817      -29.1935857939
        0.8653567968        1.1059211059      -25.7079077130
        0.8653567968        1.1209299302      -21.8982107378
        0.8653567968        1.1359387545      -17.9954454869
        0.8653567968        1.1509475788      -14.2342835424
        0.8653567968        1.1659564031      -10.8163085221
        0.8653567968        1.1809652274       -7.8830329891
        0.8653567968        1.1959740516       -5.5035878365
        0.8653567968        1.2109828759       -3.6778299268
        0.8653567968        1.2259917002       -2.3516970755
        0.8653567968        1.2410005245       -1.4389501001
        0.8653567968        1.2560093488       -0.8428441299
        0.8653567968        1.2710181731       -0.4728280190
        0.8653567968        1.2860269973       -0.2541517163
        0.8653567968        1.3010358216       -0.1309107055
        0.8653567968        1.3160446459       -0.0646009804
        0.8653567968        1.3310534702       -0.0305218345
        0.8653567968        1.3460622945       -0.0137945161
        0.8653567968        1.3610711188       -0.0059582569
        0.8653567968        1.3760799430       -0.0024575387
        0.8653567968        1.3910887673       -0.0009673937
        0.8653567968        1.4060975916       -0.0003633255
        0.8653567968        1.4211064159       -0.0001301632
        0.8653567968        1.4361152402       -0.0000444716
        0.8653567968        1.4511240645       -0.0000144797
        0.8653567968        1.4661328887       -0.0000044916
        0.8653567968        1.4811417130       -0.0000013258
        0.8653567968        1.4961505373        0.0000000000
        0.8653567968        1.5111593616        0.0000000000
        0.8653567968        1.5261681859        0.0000000000
        0.8653567968        1.5411770102        0.0000000000
        0.8653567968        1.5561858344        0.0000000000
        0.8653567968        1.5711946587        0.0000000000
        0.8653567968        1.5862034830        0.0000000000

        0.8804184243        0.1003298790        0.0000000000
        0.8804184243        0.1153387033        0.0000000000
        0.8804184243        0.1303475276        0.0000000000
        0.8804184243        0.1453563518        0.0000000000
        0.8804184243        0.1603651761        0.0000000000
        0.8804184243        0.1753740004        0.0000000000
        0.8804184243        0.1903828247        0.0000000000
        0.8804184243        0.2053916490        0.0000000000
        0.8804184243        0.2204004733        0.0000000000
        0.8804184243        0.2354092975        0.0000000000
        0.8804184243        0.2504181218        0.0000000000
        0.8804184243        0.2654269461       -0.0000016045
        0.8804184243        0.2804357704       -0.0000053520
        0.8804184243        0.2954445947       -0.0000170646
        0.8804184243        0.3104534190       -0.0000519668
        0.8804184243        0.3254622432       -0.0001510092
        0.8804184243        0.3404710675       -0.0004183824
        0.8804184243        0.3554798918       -0.0011045948
        0.8804184243        0.3704887161       -0.0027785096
        0.8804184243        0.3854975404       -0.0066599907
        0.8804184243        0.4005063647       -0.0152196543
        0.8804184243        0.4155151889       -0.0331845366
        0.8804184243        0.4305240132       -0.0690990637
        0.8804184243        0.4455328375       -0.1375482372
        0.8804184243        0.4605416618       -0.2620133113
        0.8804184243        0.4755504861       -0.4780631868
        0.8804184243        0.4905593104       -0.8361829438
        0.8804184243        0.5055681346       -1.4030746050
        0.8804184243        0.5205769589       -2.2599137236
        0.8804184243        0.5355857832       -3.4960870662
        0.8804184243        0.5505946075       -5.1976507907
        0.8804184243        0.5656034318       -7.4312153947
        0.8804184243        0.5806122561      -10.2258416445
        0.8804184243        0.5956210803      -13.5570155871
        0.8804184243        0.6106299046      -17.3369606006
        0.8804184243        0.6256387289      -21.4141655124
        0.8804184243        0.6406475532      -25.5828896610
        0.8804184243        0.6556563775      -29.6019505030
        0.8804184243        0.6706652017      -33.2218288332
        0.8804184243        0.6856740260      -36.2187460511
        0.8804184243        0.7006828503      -38.4319039785
        0.8804184243        0.7156916746      -39.7955503160
        0.8804184243        0.7307004989      -40.3542965818
        0.8804184243        0.7457093232      -40.2525898153
        0.8804184243        0.7607181474      -39.6984646807
        0.8804184243        0.7757269717      -38.9131229257
        0.8804184243        0.7907357960      -38.0842072365
        0.8804184243        0.8057446203      -37.3376732129
        0.8804184243        0.8207534446      -36.7333227942
        0.8804184243        0.8357622689      -36.2790869541
        0.8804184243        0.8507710931      -35.9543114318
        0.8804184243        0.8657799174      -35.7327803341
        0.8804184243        0.8807887417      -35.5988468284
        0.8804184243        0.8957975660      -35.5527564738
        0.8804184243        0.9108063903      -35.6046767941
        0.8804184243        0.9258152146      -35.7616898418
        0.8804184243        0.9408240388      -36.0157759473
        0.8804184243        0.9558328631      -36.3398610144
        0.8804184243        0.9708416874      -36.6926228399
        0.8804184243        0.9858505117      -37.0254747039
        0.8804184243        1.0008593360      -37.2833130414
        0.8804184243        1.0158681603      -37.3964404621
        0.8804184243        1.0308769845      -37.2701171142
        0.8804184243        1.0458858088      -36.7829939206
        0.8804184243        1.0608946331      -35.8021762978
        0.8804184243        1.0759034574      -34.2133857495
        0.8804184243        1.0909122817      -31.9561034413
        0.8804184243        1.1059211059      -29.0506912405
        0.8804184243        1.1209299302      -25.6077108644
        0.8804184243        1.1359387545      -21.8160550047
        0.8804184243        1.1509475788      -17.9128925387
        0.8804184243        1.1659564031      -14.1431583051
        0.8804184243        1.1809652274      -10.7188264907
        0.8804184243        1.1959740516       -7.7880372353
        0.8804184243        1.2109828759       -5.4209901265
        0.8804184243        1.2259917002       -3.6140733257
        0.8804184243        1.2410005245       -2.3080141595
        0.8804184243        1.2560093488       -1.4123372707
        0.8804184243        1.2710181731       -0.8283614501
        0.8804184243        1.2860269973       -0.4657035968
        0.8804184243        1.3010358216       -0.2508919315
        0.8804184243        1.3160446459       -0.1294437359
        0.8804184243        1.3310534702       -0.0639028522
        0.8804184243        1.3460622945       -0.0301582281
        0.8804184243        1.3610711188       -0.0135953135
        0.8804184243        1.3760799430       -0.0058508587
        0.8804184243        1.3910887673       -0.0024029396
        0.8804184243        1.4060975916       -0.0009415982
        0.8804184243        1.4211064159       -0.0003519454
        0.8804184243        1.4361152402       -0.0001254255
        0.8804184243        1.4511240645       -0.0000425822
        0.8804184243        1.4661328887       -0.0000137626
        0.8804184243        1.4811417130       -0.0000042297
        0.8804184243        1.4961505373       -0.0000012342
        0.8804184243        1.5111593616        0.0000000000
        0.8804184243        1.5261681859        0.0000000000
        0.8804184243        1.5411770102        0.0000000000
        0.8804184243        1.5561858344        0.0000000000
        0.8804184243        1.5711946587        0.0000000000
        0.8804184243        1.5862034830        0.0000000000

        0.8954800518        0.1003298790        0.0000000000
        0.8954800518        0.1153387033        0.0000000000
        0.8954800518        0.1303475276        0.0000000000
        0.8954800518        0.1453563518        0.0000000000
        0.8954800518        0.1603651761        0.0000000000
        0.8954800518        0.1753740004        0.0000000000
        0.8954800518        0.1903828247        0.0000000000
        0.8954800518        0.2053916490        0.0000000000
        0.8954800518        0.2204004733        0.0000000000
        0.8954800518        0.2354092975        0.0000000000
        0.8954800518        0.2504181218        0.0000000000
        0.8954800518        0.2654269461        0.0000000000
        0.8954800518        0.2804357704       -0.0000016330
        0.8954800518        0.2954445947       -0.0000054428
        0.8954800518        0.3104534190       -0.0000172998
        0.8954800518        0.3254622432       -0.0000524083
        0.8954800518        0.3404710675       -0.0001512516
        0.8954800518        0.3554798918       -0.0004157937
        0.8954800518        0.3704887161       -0.0010889760
        0.8954800518        0.3854975404       -0.0027185176
        0.8954800518        0.4005063647       -0.0064735438
        0.8954800518        0.4155151889       -0.0147178051
        0.8954800518        0.4305240132       -0.0319786691
        0.8954800518        0.4455328375       -0.0664678045
        0.8954800518        0.4605416618       -0.1322736103
        0.8954800518        0.4755504861       -0.2522115777
        0.8954800518        0.4905593104       -0.4610458280
        0.8954800518        0.5055681346       -0.8083831334
        0.8954800518        0.5205769589       -1.3600777490
        0.8954800518        0.5355857832       -2.1966740520
        0.8954800518        0.5505946075       -3.4075302393
        0.8954800518        0.5656034318       -5.0800115611
        0.8954800518        0.5806122561       -7.2844341914
        0.8954800518        0.5956210803      -10.0568209268
        0.8954800518        0.6106299046      -13.3823896197
        0.8954800518        0.6256387289      -17.1828047082
        0.8954800518        0.6406475532      -21.3100643729
        0.8954800518        0.6556563775      -25.5501801240
        0.8954800518        0.6706652017      -29.6402828771
        0.8954800518        0.6856740260      -33.3016536638
        0.8954800518        0.7006828503      -36.2864241995
        0.8954800518        0.7156916746      -38.4278724500
        0.8954800518        0.7307004989      -39.6777826107
        0.8954800518        0.7457093232      -40.1150568996
        0.8954800518        0.7607181474      -39.9197723771
        0.8954800518        0.7757269717      -39.3215874516
        0.8954800518        0.7907357960      -38.5421340275
        0.8954800518        0.8057446203      -37.7515153361
        0.8954800518        0.8207534446      -37.0500943799
        0.8954800518        0.8357622689      -36.4749385860
        0.8954800518        0.8507710931      -36.0220418022
        0.8954800518        0.8657799174      -35.6728059831
        0.8954800518        0.8807887417      -35.4145959006
        0.8954800518        0.8957975660      -35.2488019675
        0.8954800518        0.9108063903      -35.1854834560
        0.8954800518        0.9258152146      -35.2303431142
        0.8954800518        0.9408240388      -35.3740092558
        0.8954800518        0.9558328631      -35.5915094601
        0.8954800518        0.9708416874      -35.8516351658
        0.8954800518        0.9858505117      -36.1273373200
        0.8954800518        1.0008593360      -36.3963880145
        0.8954800518        1.0158681603      -36.6284006835
        0.8954800518        1.0308769845      -36.7649301974
        0.8954800518        1.0458858088      -36.7058032362
        0.8954800518        1.0608946331      -36.3126790800
        0.8954800518        1.0759034574      -35.4322941819
        0.8954800518        1.0909122817      -33.9328388888
        0.8954800518        1.1059211059      -31.7420177451
        0.8954800518        1.1209299302      -28.8752452225
        0.8954800518        1.1359387545      -25.4454248343
        0.8954800518        1.1509475788      -21.6504063294
        0.8954800518        1.1659564031      -17.7400291926
        0.8954800518        1.1809652274      -13.9708301947
        0.8954800518        1.1959740516      -10.5608722173
        0.8954800518        1.2109828759       -7.6572406955
        0.8954800518        1.2259917002       -5.3238482639
        0.8954800518        1.2410005245       -3.5494934080
        0.8954800518        1.2560093488       -2.2694847818
        0.8954800518        1.2710181731       -1.3914900202
        0.8954800518        1.2860269973       -0.8178584293
        0.8954800518        1.3010358216       -0.4605168925
        0.8954800518        1.3160446459       -0.2482069713
        0.8954800518        1.3310534702       -0.1279348690
        0.8954800518        1.3460622945       -0.0630113288
        0.8954800518        1.3610711188       -0.0296372530
        0.8954800518        1.3760799430       -0.0133067432
        0.8954800518        1.3910887673       -0.0057015917
        0.8954800518        1.4060975916       -0.0023306622
        0.8954800518        1.4211064159       -0.0009084850
        0.8954800518        1.4361152402       -0.0003374509
        0.8954800518        1.4511240645       -0.0001193269
        0.8954800518        1.4661328887       -0.0000401366
        0.8954800518        1.4811417130       -0.0000128307
        0.8954800518        1.4961505373       -0.0000038952
        0.8954800518        1.5111593616       -0.0000011232
        0.8954800518        1.5261681859        0.0000000000
        0.8954800518        1.5411770102        0.0000000000
        0.8954800518        1.5561858344        0.0000000000
        0.8954800518        1.5711946587        0.0000000000
        0.8954800518        1.5862034830        0.0000000000

        0.9105416794        0.1003298790        0.0000000000
        0.9105416794        0.1153387033        0.0000000000
        0.9105416794        0.1303475276        0.0000000000
        0.9105416794        0.1453563518        0.0000000000
        0.9105416794        0.1603651761        0.0000000000
        0.9105416794        0.1753740004        0.0000000000
        0.9105416794        0.1903828247        0.0000000000
        0.9105416794        0.2053916490        0.0000000000
        0.9105416794        0.2204004733        0.0000000000
        0.9105416794        0.2354092975        0.0000000000
        0.9105416794        0.2504181218        0.0000000000
        0.9105416794        0.2654269461        0.0000000000
        0.9105416794        0.2804357704        0.0000000000
        0.9105416794        0.2954445947       -0.0000016568
        0.9105416794        0.3104534190       -0.0000054923
        0.9105416794        0.3254622432       -0.0000173367
        0.9105416794        0.3404710675       -0.0000521058
        0.9105416794        0.3554798918       -0.0001491547
        0.9105416794        0.3704887161       -0.0004068766
        0.9105416794        0.3854975404       -0.0010584917
        0.9105416794        0.4005063647       -0.0026284966
        0.9105416794        0.4155151889       -0.0062365121
        0.9105416794        0.4305240132       -0.0141512170
        0.9105416794        0.4455328375       -0.0307340187
        0.9105416794        0.4605416618       -0.0639302612
        0.9105416794        0.4755504861       -0.1274303105
        0.9105416794        0.4905593104       -0.2434885456
        0.9105416794        0.5055681346       -0.4461213300
        0.9105416794        0.5205769589       -0.7840202447
        0.9105416794        0.5355857832       -1.3221134085
        0.9105416794        0.5505946075       -2.1404662508
        0.9105416794        0.5656034318       -3.3293156970
        0.9105416794        0.5806122561       -4.9795262550
        0.9105416794        0.5956210803       -7.1684890457
        0.9105416794        0.6106299046       -9.9422536291
        0.9105416794        0.6256387289      -13.2955709304
        0.9105416794        0.6406475532      -17.1530131297
        0.9105416794        0.6556563775      -21.3567066039
        0.9105416794        0.6706652017      -25.6684672088
        0.9105416794        0.6856740260      -29.7936353216
        0.9105416794        0.7006828503      -33.4280921068
        0.9105416794        0.7156916746      -36.3193578683
        0.9105416794        0.7307004989      -38.3225950154
        0.9105416794        0.7457093232      -39.4300855821
        0.9105416794        0.7607181474      -39.7619157805
        0.9105416794        0.7757269717      -39.5221022356
        0.9105416794        0.7907357960      -38.9386919233
        0.9105416794        0.8057446203      -38.2104784870
        0.9105416794        0.8207534446      -37.4761529524
        0.9105416794        0.8357622689      -36.8098032305
        0.9105416794        0.8507710931      -36.2365597095
        0.9105416794        0.8657799174      -35.7570693737
        0.9105416794        0.8807887417      -35.3690548278
        0.9105416794        0.8957975660      -35.0775158900
        0.9105416794        0.9108063903      -34.8916016191
        0.9105416794        0.9258152146      -34.8138789182
        0.9105416794        0.9408240388      -34.8323189191
        0.9105416794        0.9558328631      -34.9228541008
        0.9105416794        0.9708416874      -35.0616008850
        0.9105416794        0.9858505117      -35.2370871341
        0.9105416794        1.0008593360      -35.4511602345
        0.9105416794        1.0158681603      -35.7043667194
        0.9105416794        1.0308769845      -35.9721551717
        0.9105416794        1.0458858088      -36.1845599874
        0.9105416794        1.0608946331      -36.2204427697
        0.9105416794        1.0759034574      -35.9204688537
        0.9105416794        1.0909122817      -35.1159891387
        0.9105416794        1.1059211059      -33.6668396696
        0.9105416794        1.1209299302      -31.4992009269
        0.9105416794        1.1359387545      -28.6336945122
        0.9105416794        1.1509475788      -25.1943642528
        0.9105416794        1.1659564031      -21.3930228180
        0.9105416794        1.1809652274      -17.4910832229
        0.9105416794        1.1959740516      -13.7495448315
        0.9105416794        1.2109828759      -10.3825275051
        0.9105416794        1.2259917002       -7.5276570988
        0.9105416794        1.2410005245       -5.2389210319
        0.9105416794        1.2560093488       -3.4988310877
        0.9105416794        1.2710181731       -2.2413034762
        0.9105416794        1.2860269973       -1.3761729910
        0.9105416794        1.3010358216       -0.8092109828
        0.9105416794        1.3160446459       -0.4552672752
        0.9105416794        1.3310534702       -0.2448636501
        0.9105416794        1.3460622945       -0.1258200952
        0.9105416794        1.3610711188       -0.0617360325
        0.9105416794        1.3760799430       -0.0289156588
        0.9105416794        1.3910887673       -0.0129231146
        0.9105416794        1.4060975916       -0.0055082727
        0.9105416794        1.4211064159       -0.0022375128
        0.9105416794        1.4361152402       -0.0008654430
        0.9105416794        1.4511240645       -0.0003184421
        0.9105416794        1.4661328887       -0.0001113924
        0.9105416794        1.4811417130       -0.0000370307
        0.9105416794        1.4961505373       -0.0000116995
        0.9105416794        1.5111593616       -0.0000035156
        0.9105416794        1.5261681859       -0.0000010039
        0.9105416794        1.5411770102        0.0000000000
        0.9105416794        1.5561858344        0.0000000000
        0.9105416794        1.5711946587        0.0000000000
        0.9105416794        1.5862034830        0.0000000000

        0.9256033069        0.1003298790        0.0000000000
        0.9256033069        0.1153387033        0.0000000000
        0.9256033069        0.1303475276        0.0000000000
        0.9256033069        0.1453563518        0.0000000000
        0.9256033069        0.1603651761        0.0000000000
        0.9256033069        0.1753740004        0.0000000000
        0.9256033069        0.1903828247        0.0000000000
        0.9256033069        0.2053916490        0.0000000000
        0.9256033069        0.2204004733        0.0000000000
        0.9256033069        0.2354092975        0.0000000000
        0.9256033069        0.2504181218        0.0000000000
        0.9256033069        0.2654269461        0.0000000000
        0.9256033069        0.2804357704        0.0000000000
        0.9256033069        0.2954445947        0.0000000000
        0.9256033069        0.3104534190       -0.0000016599
        0.9256033069        0.3254622432       -0.0000054607
        0.9256033069        0.3404710675       -0.0000170974
        0.9256033069        0.3554798918       -0.0000509886
        0.9256033069        0.3704887161       -0.0001449713
        0.9256033069        0.3854975404       -0.0003933420
        0.9256033069        0.4005063647       -0.0010194733
        0.9256033069        0.4155151889       -0.0025263966
        0.9256033069        0.4305240132       -0.0059908811
        0.9256033069        0.4455328375       -0.0136022300
        0.9256033069        0.4605416618       -0.0295833121
        0.9256033069        0.4755504861       -0.0616488322
        0.9256033069        0.4905593104       -0.1231219062
        0.9256033069        0.5055681346       -0.2357073002
        0.9256033069        0.5205769589       -0.4326865049
        0.9256033069        0.5355857832       -0.7619755499
        0.9256033069        0.5505946075       -1.2881404659
        0.9256033069        0.5656034318       -2.0921849725
        0.9256033069        0.5806122561       -3.2677576677
        0.9256033069        0.5956210803       -4.9123804092
        0.9256033069        0.6106299046       -7.1124958849
        0.9256033069        0.6256387289       -9.9220233091
        0.9256033069        0.6406475532      -13.3364104306
        0.9256033069        0.6556563775      -17.2681063673
        0.9256033069        0.6706652017      -21.5335565062
        0.9256033069        0.6856740260      -25.8629320068
        0.9256033069        0.7006828503      -29.9385017149
        0.9256033069        0.7156916746      -33.4558711244
        0.9256033069        0.7307004989      -36.1896469864
        0.9256033069        0.7457093232      -38.0396819047
        0.9256033069        0.7607181474      -39.0408296372
        0.9256033069        0.7757269717      -39.3350291807
        0.9256033069        0.7907357960      -39.1201455618
        0.9256033069        0.8057446203      -38.5966867302
        0.9256033069        0.8207534446      -37.9294905942
        0.9256033069        0.8357622689      -37.2315957309
        0.9256033069        0.8507710931      -36.5680316409
        0.9256033069        0.8657799174      -35.9714010001
        0.9256033069        0.8807887417      -35.4591306268
        0.9256033069        0.8957975660      -35.0439410020
        0.9256033069        0.9108063903      -34.7343692290
        0.9256033069        0.9258152146      -34.5292485028
        0.9256033069        0.9408240388      -34.4145275335
        0.9256033069        0.9558328631      -34.3687757185
        0.9256033069        0.9708416874      -34.3759495033
        0.9256033069        0.9858505117      -34.4365062225
        0.9256033069        1.0008593360      -34.5671610712
        0.9256033069        1.0158681603      -34.7864354821
        0.9256033069        1.0308769845      -35.0921445267
        0.9256033069        1.0458858088      -35.4413098611
        0.9256033069        1.0608946331      -35.7406494619
        0.9256033069        1.0759034574      -35.8504978713
        0.9256033069        1.0909122817      -35.6014645938
        0.9256033069        1.1059211059      -34.8221810877
        0.9256033069        1.1209299302      -33.3752182940
        0.9256033069        1.1359387545      -31.1944581182
        0.9256033069        1.1509475788      -28.3127323268
        0.9256033069        1.1659564031      -24.8679984401
        0.9256033069        1.1809652274      -21.0824768724
        0.9256033069        1.1959740516      -17.2197712611
        0.9256033069        1.2109828759      -13.5340001980
        0.9256033069        1.2259917002      -10.2271118900
        0.9256033069        1.2410005245       -7.4252038755
        0.9256033069        1.2560093488       -5.1758140445
        0.9256033069        1.2710181731       -3.4609592214
        0.9256033069        1.2860269973       -2.2179203038
        0.9256033069        1.3010358216       -1.3608205285
        0.9256033069        1.3160446459       -0.7986802243
        0.9256033069        1.3310534702       -0.4480691606
        0.9256033069        1.3460622945       -0.2401450522
        0.9256033069        1.3610711188       -0.1229019036
        0.9256033069        1.3760799430       -0.0600335718
        0.9256033069        1.3910887673       -0.0279719364
        0.9256033069        1.4060975916       -0.0124226591
        0.9256033069        1.4211064159       -0.0052539878
        0.9256033069        1.4361152402       -0.0021143284
        0.9256033069        1.4511240645       -0.0008090467
        0.9256033069        1.4661328887       -0.0002943025
        0.9256033069        1.4811417130       -0.0001018012
        0.9256033069        1.4961505373       -0.0000335106
        0.9256033069        1.5111593616       -0.0000105103
        0.9256033069        1.5261681859       -0.0000031418
        0.9256033069        1.5411770102        0.0000000000
        0.9256033069        1.5561858344        0.0000000000
        0.9256033069        1.5711946587        0.0000000000
        0.9256033069        1.5862034830        0.0000000000

        0.9406649344        0.1003298790        0.0000000000
        0.9406649344        0.1153387033        0.0000000000
        0.9406649344        0.1303475276        0.0000000000
        0.9406649344        0.1453563518        0.0000000000
        0.9406649344        0.1603651761        0.0000000000
        0.9406649344        0.1753740004        0.0000000000
        0.9406649344        0.1903828247        0.0000000000
        0.9406649344        0.2053916490        0.0000000000
        0.9406649344        0.2204004733        0.0000000000
        0.9406649344        0.2354092975        0.0000000000
        0.9406649344        0.2504181218        0.0000000000
        0.9406649344        0.2654269461        0.0000000000
        0.9406649344        0.2804357704        0.0000000000
        0.9406649344        0.2954445947        0.0000000000
        0.9406649344        0.3104534190        0.0000000000
        0.9406649344        0.3254622432       -0.0000016384
        0.9406649344        0.3404710675       -0.0000053459
        0.9406649344        0.3554798918       -0.0000166196
        0.9406649344        0.3704887161       -0.0000492905
        0.9406649344        0.3854975404       -0.0001396014
        0.9406649344        0.4005063647       -0.0003779554
        0.9406649344        0.4155151889       -0.0009789429
        0.9406649344        0.4305240132       -0.0024271338
        0.9406649344        0.4455328375       -0.0057625685
        0.9406649344        0.4605416618       -0.0131044984
        0.9406649344        0.4755504861       -0.0285474850
        0.9406649344        0.4905593104       -0.0595835775
        0.9406649344        0.5055681346       -0.1191822189
        0.9406649344        0.5205769589       -0.2285675583
        0.9406649344        0.5355857832       -0.4205501282
        0.9406649344        0.5505946075       -0.7429859317
        0.9406649344        0.5656034318       -1.2615389715
        0.9406649344        0.5806122561       -2.0603921251
        0.9406649344        0.5956210803       -3.2389187514
        0.9406649344        0.6106299046       -4.9018611807
        0.9406649344        0.6256387289       -7.1409569766
        0.9406649344        0.6406475532      -10.0081833865
        0.9406649344        0.6556563775      -13.4852798738
        0.9406649344        0.6706652017      -17.4596158754
        0.9406649344        0.6856740260      -21.7193078553
        0.9406649344        0.7006828503      -25.9769043566
        0.9406649344        0.7156916746      -29.9202353599
        0.9406649344        0.7307004989      -33.2758752750
        0.9406649344        0.7457093232      -35.8631706354
        0.9406649344        0.7607181474      -37.6204309869
        0.9406649344        0.7757269717      -38.5977516502
        0.9406649344        0.7907357960      -38.9248635386
        0.9406649344        0.8057446203      -38.7695176829
        0.9406649344        0.8207534446      -38.3003769742
        0.9406649344        0.8357622689      -37.6621611729
        0.9406649344        0.8507710931      -36.9646756980
        0.9406649344        0.8657799174      -36.2832068222
        0.9406649344        0.8807887417      -35.6652331642
        0.9406649344        0.8957975660      -35.1376717608
        0.9406649344        0.9108063903      -34.7110059137
        0.9406649344        0.9258152146      -34.3811241734
        0.9406649344        0.9408240388      -34.1331689636
        0.9406649344        0.9558328631      -33.9505382622
        0.9406649344        0.9708416874      -33.8267059974
        0.9406649344        0.9858505117      -33.7726352588
        0.9406649344        1.0008593360      -33.8133615072
        0.9406649344        1.0158681603      -33.9738066974
        0.9406649344        1.0308769845      -34.2605207252
        0.9406649344        1.0458858088      -34.6472220797
        0.9406649344        1.0608946331      -35.0677020235
        0.9406649344        1.0759034574      -35.4151507050
        0.9406649344        1.0909122817      -35.5469160245
        0.9406649344        1.1059211059      -35.2971033399
        0.9406649344        1.1209299302      -34.5008427935
        0.9406649344        1.1359387545      -33.0296407379
        0.9406649344        1.1509475788      -30.8290315101
        0.9406649344        1.1659564031      -27.9441700385
        0.9406649344        1.1809652274      -24.5212598450
        0.9406649344        1.1959740516      -20.7823116368
        0.9406649344        1.2109828759      -16.9818772159
        0.9406649344        1.2259917002      -13.3605465622
        0.9406649344        1.2410005245      -10.1085700036
        0.9406649344        1.2560093488       -7.3464610475
        0.9406649344        1.2710181731       -5.1225264167
        0.9406649344        1.2860269973       -3.4230909780
        0.9406649344        1.3010358216       -2.1899773844
        0.9406649344        1.3160446459       -1.3402269545
        0.9406649344        1.3310534702       -0.7840363236
        0.9406649344        1.3460622945       -0.4381851013
        0.9406649344        1.3610711188       -0.2338222202
        0.9406649344        1.3760799430       -0.1190481351
        0.9406649344        1.3910887673       -0.0577847500
        0.9406649344        1.4060975916       -0.0267158019
        0.9406649344        1.4211064159       -0.0117549427
        0.9406649344        1.4361152402       -0.0049193202
        0.9406649344        1.4511240645       -0.0019576423
        0.9406649344        1.4661328887       -0.0007410666
        0.9406649344        1.4811417130       -0.0002670909
        0.9406649344        1.4961505373       -0.0000917650
        0.9406649344        1.5111593616       -0.0000300947
        0.9406649344        1.5261681859       -0.0000094253
        0.9406649344        1.5411770102       -0.0000028205
        0.9406649344        1.5561858344        0.0000000000
        0.9406649344        1.5711946587        0.0000000000
        0.9406649344        1.5862034830        0.0000000000

        0.9557265619        0.1003298790        0.0000000000
        0.9557265619        0.1153387033        0.0000000000
        0.9557265619        0.1303475276        0.0000000000
        0.9557265619        0.1453563518        0.0000000000
        0.9557265619        0.1603651761        0.0000000000
        0.9557265619        0.1753740004        0.0000000000
        0.9557265619        0.1903828247        0.0000000000
        0.9557265619        0.2053916490        0.0000000000
        0.9557265619        0.2204004733        0.0000000000
        0.9557265619        0.2354092975        0.0000000000
        0.9557265619        0.2504181218        0.0000000000
        0.9557265619        0.2654269461        0.0000000000
        0.9557265619        0.2804357704        0.0000000000
        0.9557265619        0.2954445947        0.0000000000
        0.9557265619        0.3104534190        0.0000000000
        0.9557265619        0.3254622432        0.0000000000
        0.9557265619        0.3404710675       -0.0000015919
        0.9557265619        0.3554798918       -0.0000051657
        0.9557265619        0.3704887161       -0.0000159994
        0.9557265619        0.3854975404       -0.0000473467
        0.9557265619        0.4005063647       -0.0001340041
        0.9557265619        0.4155151889       -0.0003629494
        0.9557265619        0.4305240132       -0.0009410971
        0.9557265619        0.4455328375       -0.0023365020
        0.9557265619        0.4605416618       -0.0055549738
        0.9557265619        0.4755504861       -0.0126482728
        0.9557265619        0.4905593104       -0.0275877571
        0.9557265619        0.5055681346       -0.0576668201
        0.9557265619        0.5205769589       -0.1155971164
        0.9557265619        0.5355857832       -0.2224080409
        0.9557265619        0.5505946075       -0.4110996379
        0.9557265619        0.5656034318       -0.7306617210
        0.9557265619        0.5806122561       -1.2494648515
        0.9557265619        0.5956210803       -2.0561339443
        0.9557265619        0.6106299046       -3.2550905397
        0.9557265619        0.6256387289       -4.9537315344
        0.9557265619        0.6406475532       -7.2397887364
        0.9557265619        0.6556563775      -10.1514468750
        0.9557265619        0.6706652017      -13.6483249036
        0.9557265619        0.6856740260      -17.5953501779
        0.9557265619        0.7006828503      -21.7700983169
        0.9557265619        0.7156916746      -25.8960351698
        0.9557265619        0.7307004989      -29.6927768636
        0.9557265619        0.7457093232      -32.9267781191
        0.9557265619        0.7607181474      -35.4467780346
        0.9557265619        0.7757269717      -37.1967610310
        0.9557265619        0.7907357960      -38.2088127158
        0.9557265619        0.8057446203      -38.5831963714
        0.9557265619        0.8207534446      -38.4625456477
        0.9557265619        0.8357622689      -38.0048766083
        0.9557265619        0.8507710931      -37.3592458003
        0.9557265619        0.8657799174      -36.6478487143
        0.9557265619        0.8807887417      -35.9569998574
        0.9557265619        0.8957975660      -35.3365584722
        0.9557265619        0.9108063903      -34.8052515738
        0.9557265619        0.9258152146      -34.3596757044
        0.9557265619        0.9408240388      -33.9861305117
        0.9557265619        0.9558328631      -33.6739902789
        0.9557265619        0.9708416874      -33.4266488923
        0.9557265619        0.9858505117      -33.2644702314
        0.9557265619        1.0008593360      -33.2170754164
        0.9557265619        1.0158681603      -33.3086645805
        0.9557265619        1.0308769845      -33.5444135743
        0.9557265619        1.0458858088      -33.9038536180
        0.9557265619        1.0608946331      -34.3403215964
        0.9557265619        1.0759034574      -34.7808405740
        0.9557265619        1.0909122817      -35.1230991539
        0.9557265619        1.1059211059      -35.2334562385
        0.9557265619        1.1209299302      -34.9548744718
        0.9557265619        1.1359387545      -34.1308715027
        0.9557265619        1.1509475788      -32.6421655993
        0.9557265619        1.1659564031      -30.4434175350
        0.9557265619        1.1809652274      -27.5850187563
        0.9557265619        1.1959740516      -24.2108338418
        0.9557265619        1.2109828759      -20.5330091027
        0.9557265619        1.2259917002      -16.7931667863
        0.9557265619        1.2410005245      -13.2218533582
        0.9557265619        1.2560093488      -10.0056876858
        0.9557265619        1.2710181731       -7.2673604058
        0.9557265619        1.2860269973       -5.0598524744
        0.9557265619        1.3010358216       -3.3734314154
        0.9557265619        1.3160446459       -2.1517789236
        0.9557265619        1.3310534702       -1.3121470130
        0.9557265619        1.3460622945       -0.7643660601
        0.9557265619        1.3610711188       -0.4250125575
        0.9557265619        1.3760799430       -0.2253679540
        0.9557265619        1.3910887673       -0.1138584396
        0.9557265619        1.4060975916       -0.0547587257
        0.9557265619        1.4211064159       -0.0250554936
        0.9557265619        1.4361152402       -0.0109055349
        0.9557265619        1.4511240645       -0.0045169832
        0.9557265619        1.4661328887       -0.0017819781
        0.9557265619        1.4811417130       -0.0006704421
        0.9557265619        1.4961505373       -0.0002408753
        0.9557265619        1.5111593616       -0.0000827176
        0.9557265619        1.5261681859       -0.0000271470
        0.9557265619        1.5411770102       -0.0000085077
        0.9557265619        1.5561858344       -0.0000025408
        0.9557265619        1.5711946587        0.0000000000
        0.9557265619        1.5862034830        0.0000000000

        0.9707881895        0.1003298790        0.0000000000
        0.9707881895        0.1153387033        0.0000000000
        0.9707881895        0.1303475276        0.0000000000
        0.9707881895        0.1453563518        0.0000000000
        0.9707881895        0.1603651761        0.0000000000
        0.9707881895        0.1753740004        0.0000000000
        0.9707881895        0.1903828247        0.0000000000
        0.9707881895        0.2053916490        0.0000000000
        0.9707881895        0.2204004733        0.0000000000
        0.9707881895        0.2354092975        0.0000000000
        0.9707881895        0.2504181218        0.0000000000
        0.9707881895        0.2654269461        0.0000000000
        0.9707881895        0.2804357704        0.0000000000
        0.9707881895        0.2954445947        0.0000000000
        0.9707881895        0.3104534190        0.0000000000
        0.9707881895        0.3254622432        0.0000000000
        0.9707881895        0.3404710675        0.0000000000
        0.9707881895        0.3554798918       -0.0000015317
        0.9707881895        0.3704887161       -0.0000049605
        0.9707881895        0.3854975404       -0.0000153519
        0.9707881895        0.4005063647       -0.0000454494
        0.9707881895        0.4155151889       -0.0001287619
        0.9707881895        0.4305240132       -0.0003491682
        0.9707881895        0.4455328375       -0.0009063892
        0.9707881895        0.4605416618       -0.0022525265
        0.9707881895        0.4755504861       -0.0053604261
        0.9707881895        0.4905593104       -0.0122206866
        0.9707881895        0.5055681346       -0.0267090528
        0.9707881895        0.5205769589       -0.0560116745
        0.9707881895        0.5355857832       -0.1128205850
        0.9707881895        0.5505946075       -0.2184664367
        0.9707881895        0.5656034318       -0.4069474473
        0.9707881895        0.5806122561       -0.7293150182
        0.9707881895        0.5956210803       -1.2570100500
        0.9707881895        0.6106299046       -2.0816736212
        0.9707881895        0.6256387289       -3.3082939215
        0.9707881895        0.6406475532       -5.0393011038
        0.9707881895        0.6556563775       -7.3501585502
        0.9707881895        0.6706652017      -10.2616358574
        0.9707881895        0.6856740260      -13.7179732649
        0.9707881895        0.7006828503      -17.5804290590
        0.9707881895        0.7156916746      -21.6407925332
        0.9707881895        0.7307004989      -25.6515580898
        0.9707881895        0.7457093232      -29.3634650562
        0.9707881895        0.7607181474      -32.5606258608
        0.9707881895        0.7757269717      -35.0875331903
        0.9707881895        0.7907357960      -36.8663323716
        0.9707881895        0.8057446203      -37.9035124379
        0.9707881895        0.8207534446      -38.2838626101
        0.9707881895        0.8357622689      -38.1502379556
        0.9707881895        0.8507710931      -37.6721999035
        0.9707881895        0.8657799174      -37.0120145750
        0.9707881895        0.8807887417      -36.2981172393
        0.9707881895        0.8957975660      -35.6125053249
        0.9707881895        0.9108063903      -34.9926030027
        0.9707881895        0.9258152146      -34.4438935390
        0.9707881895        0.9408240388      -33.9580684515
        0.9707881895        0.9558328631      -33.5309133393
        0.9707881895        0.9708416874      -33.1737179212
        0.9707881895        0.9858505117      -32.9133710434
        0.9707881895        1.0008593360      -32.7812932424
        0.9707881895        1.0158681603      -32.7980067925
        0.9707881895        1.0308769845      -32.9629856374
        0.9707881895        1.0458858088      -33.2548719745
        0.9707881895        1.0608946331      -33.6382030065
        0.9707881895        1.0759034574      -34.0672098244
        0.9707881895        1.0909122817      -34.4803086681
        0.9707881895        1.1059211059      -34.7882788190
        0.9707881895        1.1209299302      -34.8669986601
        0.9707881895        1.1359387545      -34.5655724800
        0.9707881895        1.1509475788      -33.7326815078
        0.9707881895        1.1659564031      -32.2536722966
        0.9707881895        1.1809652274      -30.0848470317
        0.9707881895        1.1959740516      -27.2726098619
        0.9707881895        1.2109828759      -23.9516468649
        0.9707881895        1.2259917002      -20.3237398234
        0.9707881895        1.2410005245      -16.6237685130
        0.9707881895        1.2560093488      -13.0813529329
        0.9707881895        1.2710181731       -9.8864944507
        0.9707881895        1.2860269973       -7.1661693070
        0.9707881895        1.3010358216       -4.9759364462
        0.9707881895        1.3160446459       -3.3064267661
        0.9707881895        1.3310534702       -2.1004735682
        0.9707881895        1.3460622945       -1.2744411854
        0.9707881895        1.3610711188       -0.7377683980
        0.9707881895        1.3760799430       -0.4070785479
        0.9707881895        1.3910887673       -0.2139017568
        0.9707881895        1.4060975916       -0.1069738416
        0.9707881895        1.4211064159       -0.0509109571
        0.9707881895        1.4361152402       -0.0230669882
        0.9707881895        1.4511240645       -0.0099589270
        0.9707881895        1.4661328887       -0.0041022287
        0.9707881895        1.4811417130       -0.0016142200
        0.9707881895        1.4961505373       -0.0006073102
        0.9707881895        1.5111593616       -0.0002184623
        0.9707881895        1.5261681859       -0.0000750503
        0.9707881895        1.5411770102       -0.0000245714
        0.9707881895        1.5561858344       -0.0000076434
        0.9707881895        1.5711946587       -0.0000022480
        0.9707881895        1.5862034830        0.0000000000

        0.9858498170        0.1003298790        0.0000000000
        0.9858498170        0.1153387033        0.0000000000
        0.9858498170        0.1303475276        0.0000000000
        0.9858498170        0.1453563518        0.0000000000
        0.9858498170        0.1603651761        0.0000000000
        0.9858498170        0.1753740004        0.0000000000
        0.9858498170        0.1903828247        0.0000000000
        0.9858498170        0.2053916490        0.0000000000
        0.9858498170        0.2204004733        0.0000000000
        0.9858498170        0.2354092975        0.0000000000
        0.9858498170        0.2504181218        0.0000000000
        0.9858498170        0.2654269461        0.0000000000
        0.9858498170        0.2804357704        0.0000000000
        0.9858498170        0.2954445947        0.0000000000
        0.9858498170        0.3104534190        0.0000000000
        0.9858498170        0.3254622432        0.0000000000
        0.9858498170        0.3404710675        0.0000000000
        0.9858498170        0.3554798918        0.0000000000
        0.9858498170        0.3704887161       -0.0000014701
        0.9858498170        0.3854975404       -0.0000047607
        0.9858498170        0.4005063647       -0.0000147472
        0.9858498170        0.4155151889       -0.0000437031
        0.9858498170        0.4305240132       -0.0001239238
        0.9858498170        0.4455328375       -0.0003362867
        0.9858498170        0.4605416618       -0.0008735462
        0.9858498170        0.4755504861       -0.0021731535
        0.9858498170        0.4905593104       -0.0051813597
        0.9858498170        0.5055681346       -0.0118512097
        0.9858498170        0.5205769589       -0.0260320178
        0.9858498170        0.5355857832       -0.0549667224
        0.9858498170        0.5505946075       -0.1116403227
        0.9858498170        0.5656034318       -0.2181375668
        0.9858498170        0.5806122561       -0.4098465902
        0.9858498170        0.5956210803       -0.7396786203
        0.9858498170        0.6106299046       -1.2805215617
        0.9858498170        0.6256387289       -2.1233190927
        0.9858498170        0.6406475532       -3.3682373118
        0.9858498170        0.6556563775       -5.1080639645
        0.9858498170        0.6706652017       -7.4061713468
        0.9858498170        0.6856740260      -10.2746289684
        0.9858498170        0.7006828503      -13.6592226327
        0.9858498170        0.7156916746      -17.4360724621
        0.9858498170        0.7307004989      -21.4205017058
        0.9858498170        0.7457093232      -25.3857338554
        0.9858498170        0.7607181474      -29.0887216761
        0.9858498170        0.7757269717      -32.3015239569
        0.9858498170        0.7907357960      -34.8458067103
        0.9858498170        0.8057446203      -36.6240402977
        0.9858498170        0.8207534446      -37.6370717618
        0.9858498170        0.8357622689      -37.9791205384
        0.9858498170        0.8507710931      -37.8094015329
        0.9858498170        0.8657799174      -37.3099729033
        0.9858498170        0.8807887417      -36.6450424015
        0.9858498170        0.8957975660      -35.9345502599
        0.9858498170        0.9108063903      -35.2471274169
        0.9858498170        0.9258152146      -34.6098771175
        0.9858498170        0.9408240388      -34.0279370200
        0.9858498170        0.9558328631      -33.5051213479
        0.9858498170        0.9708416874      -33.0572217455
        0.9858498170        0.9858505117      -32.7125318285
        0.9858498170        1.0008593360      -32.5005632857
        0.9858498170        1.0158681603      -32.4371088482
        0.9858498170        1.0308769845      -32.5162739537
        0.9858498170        1.0458858088      -32.7146593348
        0.9858498170        1.0608946331      -33.0030045937
        0.9858498170        1.0759034574      -33.3542503291
        0.9858498170        1.0909122817      -33.7394716316
        0.9858498170        1.1059211059      -34.1124606032
        0.9858498170        1.1209299302      -34.3927018452
        0.9858498170        1.1359387545      -34.4589527539
        0.9858498170        1.1509475788      -34.1607090387
        0.9858498170        1.1659564031      -33.3462723663
        0.9858498170        1.1809652274      -31.8989255741
        0.9858498170        1.1959740516      -29.7698795855
        0.9858498170        1.2109828759      -26.9982146573
        0.9858498170        1.2259917002      -23.7121566825
        0.9858498170        1.2410005245      -20.1109323083
        0.9858498170        1.2560093488      -16.4312875532
        0.9858498170        1.2710181731      -12.9069007192
        0.9858498170        1.2860269973       -9.7310643377
        0.9858498170        1.3010358216       -7.0317593924
        0.9858498170        1.3160446459       -4.8636836893
        0.9858498170        1.3310534702       -3.2160183746
        0.9858498170        1.3460622945       -2.0304445012
        0.9858498170        1.3610711188       -1.2226056150
        0.9858498170        1.3760799430       -0.7014436636
        0.9858498170        1.3910887673       -0.3832191919
        0.9858498170        1.4060975916       -0.1993390199
        0.9858498170        1.4211064159       -0.0987655560
        0.9858498170        1.4361152402       -0.0466530460
        0.9858498170        1.4511240645       -0.0210349943
        0.9858498170        1.4661328887       -0.0090637939
        0.9858498170        1.4811417130       -0.0037351647
        0.9858498170        1.4961505373       -0.0014719897
        0.9858498170        1.5111593616       -0.0005541044
        0.9858498170        1.5261681859       -0.0001987826
        0.9858498170        1.5411770102       -0.0000677554
        0.9858498170        1.5561858344       -0.0000218651
        0.9858498170        1.5711946587       -0.0000066512
        0.9858498170        1.5862034830       -0.0000019021

        1.0009114445        0.1003298790        0.0000000000
        1.0009114445        0.1153387033        0.0000000000
        1.0009114445        0.1303475276        0.0000000000
        1.0009114445        0.1453563518        0.0000000000
        1.0009114445        0.1603651761        0.0000000000
        1.0009114445        0.1753740004        0.0000000000
        1.0009114445        0.1903828247        0.0000000000
        1.0009114445        0.2053916490        0.0000000000
        1.0009114445        0.2204004733        0.0000000000
        1.0009114445        0.2354092975        0.0000000000
        1.0009114445        0.2504181218        0.0000000000
        1.0009114445        0.2654269461        0.0000000000
        1.0009114445        0.2804357704        0.0000000000
        1.0009114445        0.2954445947        0.0000000000
        1.0009114445        0.3104534190        0.0000000000
        1.0009114445        0.3254622432        0.0000000000
        1.0009114445        0.3404710675        0.0000000000
        1.0009114445        0.3554798918        0.0000000000
        1.0009114445        0.3704887161        0.0000000000
        1.0009114445        0.3854975404       -0.0000014105
        1.0009114445        0.4005063647       -0.0000045745
        1.0009114445        0.4155151889       -0.0000141824
        1.0009114445        0.4305240132       -0.0000420514
        1.0009114445        0.4455328375       -0.0001192979
        1.0009114445        0.4605416618       -0.0003240073
        1.0009114445        0.4755504861       -0.0008431571
        1.0009114445        0.4905593104       -0.0021045073
        1.0009114445        0.5055681346       -0.0050440275
        1.0009114445        0.5205769589       -0.0116209136
        1.0009114445        0.5355857832       -0.0257536242
        1.0009114445        0.5505946075       -0.0549071613
        1.0009114445        0.5656034318       -0.1125595191
        1.0009114445        0.5806122561       -0.2216170762
        1.0009114445        0.5956210803       -0.4184289101
        1.0009114445        0.6106299046       -0.7563554608
        1.0009114445        0.6256387289       -1.3070962723
        1.0009114445        0.6406475532       -2.1576648457
        1.0009114445        0.6556563775       -3.4015471776
        1.0009114445        0.6706652017       -5.1242785859
        1.0009114445        0.6856740260       -7.3857071981
        1.0009114445        0.7006828503      -10.2024057462
        1.0009114445        0.7156916746      -13.5334502814
        1.0009114445        0.7307004989      -17.2718876735
        1.0009114445        0.7457093232      -21.2441754652
        1.0009114445        0.7607181474      -25.2209863214
        1.0009114445        0.7757269717      -28.9429009965
        1.0009114445        0.7907357960      -32.1607605753
        1.0009114445        0.8057446203      -34.6827445131
        1.0009114445        0.8207534446      -36.4131487010
        1.0009114445        0.8357622689      -37.3675854480
        1.0009114445        0.8507710931      -37.6580776921
        1.0009114445        0.8657799174      -37.4545700250
        1.0009114445        0.8807887417      -36.9386197281
        1.0009114445        0.8957975660      -36.2655487247
        1.0009114445        0.9108063903      -35.5447093260
        1.0009114445        0.9258152146      -34.8390515235
        1.0009114445        0.9408240388      -34.1788376321
        1.0009114445        0.9558328631      -33.5808616455
        1.0009114445        0.9708416874      -33.0636338099
        1.0009114445        0.9858505117      -32.6515516541
        1.0009114445        1.0008593360      -32.3675867359
        1.0009114445        1.0158681603      -32.2215944228
        1.0009114445        1.0308769845      -32.2043971746
        1.0009114445        1.0458858088      -32.2930872342
        1.0009114445        1.0608946331      -32.4637749102
        1.0009114445        1.0759034574      -32.7016577842
        1.0009114445        1.0909122817      -32.9996805155
        1.0009114445        1.1059211059      -33.3445847751
        1.0009114445        1.1209299302      -33.6970424295
        1.0009114445        1.1359387545      -33.9761216873
        1.0009114445        1.1509475788      -34.0566872466
        1.0009114445        1.1659564031      -33.7834109282
        1.0009114445        1.1809652274      -32.9993268982
        1.0009114445        1.1959740516      -31.5820443292
        1.0009114445        1.2109828759      -29.4778417940
        1.0009114445        1.2259917002      -26.7235547701
        1.0009114445        1.2410005245      -23.4488548437
        1.0009114445        1.2560093488      -19.8569944278
        1.0009114445        1.2710181731      -16.1888457503
        1.0009114445        1.2860269973      -12.6803776619
        1.0009114445        1.3010358216       -9.5251213981
        1.0009114445        1.3160446459       -6.8502398524
        1.0009114445        1.3310534702       -4.7094292208
        1.0009114445        1.3460622945       -3.0907436297
        1.0009114445        1.3610711188       -1.9342565461
        1.0009114445        1.3760799430       -1.1535087089
        1.0009114445        1.3910887673       -0.6553994120
        1.0009114445        1.4060975916       -0.3549235489
        1.0009114445        1.4211064159       -0.1833520741
        1.0009114445        1.4361152402       -0.0904609562
        1.0009114445        1.4511240645       -0.0426715276
        1.0009114445        1.4661328887       -0.0192570439
        1.0009114445        1.4811417130       -0.0083122784
        1.0009114445        1.4961505373       -0.0034274521
        1.0009114445        1.5111593616       -0.0013468971
        1.0009114445        1.5261681859       -0.0005028601
        1.0009114445        1.5411770102       -0.0001777392
        1.0009114445        1.5561858344       -0.0000592641
        1.0009114445        1.5711946587       -0.0000185717
        1.0009114445        1.5862034830       -0.0000054561

        1.0159730720        0.1003298790        0.0000000000
        1.0159730720        0.1153387033        0.0000000000
        1.0159730720        0.1303475276        0.0000000000
        1.0159730720        0.1453563518        0.0000000000
        1.0159730720        0.1603651761        0.0000000000
        1.0159730720        0.1753740004        0.0000000000
        1.0159730720        0.1903828247        0.0000000000
        1.0159730720        0.2053916490        0.0000000000
        1.0159730720        0.2204004733        0.0000000000
        1.0159730720        0.2354092975        0.0000000000
        1.0159730720        0.2504181218        0.0000000000
        1.0159730720        0.2654269461        0.0000000000
        1.0159730720        0.2804357704        0.0000000000
        1.0159730720        0.2954445947        0.0000000000
        1.0159730720        0.3104534190        0.0000000000
        1.0159730720        0.3254622432        0.0000000000
        1.0159730720        0.3404710675        0.0000000000
        1.0159730720        0.3554798918        0.0000000000
        1.0159730720        0.3704887161        0.0000000000
        1.0159730720        0.3854975404        0.0000000000
        1.0159730720        0.4005063647       -0.0000013557
        1.0159730720        0.4155151889       -0.0000043983
        1.0159730720        0.4305240132       -0.0000136394
        1.0159730720        0.4455328375       -0.0000404691
        1.0159730720        0.4605416618       -0.0001150022
        1.0159730720        0.4755504861       -0.0003133837
        1.0159730720        0.4905593104       -0.0008199561
        1.0159730720        0.5055681346       -0.0020622431
        1.0159730720        0.5205769589       -0.0049894078
        1.0159730720        0.5355857832       -0.0116139210
        1.0159730720        0.5505946075       -0.0259945071
        1.0159730720        0.5656034318       -0.0558759425
        1.0159730720        0.5806122561       -0.1151559846
        1.0159730720        0.5956210803       -0.2271403550
        1.0159730720        0.6106299046       -0.4281291963
        1.0159730720        0.6256387289       -0.7703333433
        1.0159730720        0.6406475532       -1.3226935810
        1.0159730720        0.6556563775       -2.1681798418
        1.0159730720        0.6706652017       -3.3966937143
        1.0159730720        0.6856740260       -5.0935206446
        1.0159730720        0.7006828503       -7.3239351874
        1.0159730720        0.7156916746      -10.1150119176
        1.0159730720        0.7307004989      -13.4366268524
        1.0159730720        0.7457093232      -17.1858109881
        1.0159730720        0.7607181474      -21.1814259778
        1.0159730720        0.7757269717      -25.1769372327
        1.0159730720        0.7907357960      -28.8948925226
        1.0159730720        0.8057446203      -32.0775711011
        1.0159730720        0.8207534446      -34.5387780239
        1.0159730720        0.8357622689      -36.1985532989
        1.0159730720        0.8507710931      -37.0888436510
        1.0159730720        0.8657799174      -37.3305281551
        1.0159730720        0.8807887417      -37.0931138605
        1.0159730720        0.8957975660      -36.5523843488
        1.0159730720        0.9108063903      -35.8583079216
        1.0159730720        0.9258152146      -35.1193422536
        1.0159730720        0.9408240388      -34.4031209094
        1.0159730720        0.9558328631      -33.7483749636
        1.0159730720        0.9708416874      -33.1795152180
        1.0159730720        0.9858505117      -32.7154980274
        1.0159730720        1.0008593360      -32.3696310809
        1.0159730720        1.0158681603      -32.1442567367
        1.0159730720        1.0308769845      -32.0281775983
        1.0159730720        1.0458858088      -32.0018045328
        1.0159730720        1.0608946331      -32.0478549586
        1.0159730720        1.0759034574      -32.1602336842
        1.0159730720        1.0909122817      -32.3443494080
        1.0159730720        1.1059211059      -32.6070700311
        1.0159730720        1.1209299302      -32.9396655783
        1.0159730720        1.1359387545      -33.2999180710
        1.0159730720        1.1509475788      -33.6002163345
        1.0159730720        1.1659564031      -33.7076108115
        1.0159730720        1.1809652274      -33.4592921530
        1.0159730720        1.1959740516      -32.6924536446
        1.0159730720        1.2109828759      -31.2819987122
        1.0159730720        1.2259917002      -29.1754343468
        1.0159730720        1.2410005245      -26.4138850533
        1.0159730720        1.2560093488      -23.1321348692
        1.0159730720        1.2710181731      -19.5373535040
        1.0159730720        1.2860269973      -15.8726865686
        1.0159730720        1.3010358216      -12.3756140167
        1.0159730720        1.3160446459       -9.2411290811
        1.0159730720        1.3310534702       -6.5972616029
        1.0159730720        1.3460622945       -4.4966337052
        1.0159730720        1.3610711188       -2.9235797952
        1.0159730720        1.3760799430       -1.8126578353
        1.0159730720        1.3910887673       -1.0720589314
        1.0159730720        1.4060975916       -0.6052985649
        1.0159730720        1.4211064159       -0.3266123973
        1.0159730720        1.4361152402       -0.1685913037
        1.0159730720        1.4511240645       -0.0832890284
        1.0159730720        1.4661328887       -0.0393665041
        1.0159730720        1.4811417130       -0.0177759101
        1.0159730720        1.4961505373       -0.0076497238
        1.0159730720        1.5111593616       -0.0031274460
        1.0159730720        1.5261681859       -0.0012103813
        1.0159730720        1.5411770102       -0.0004418853
        1.0159730720        1.5561858344       -0.0001516832
        1.0159730720        1.5711946587       -0.0000488072
        1.0159730720        1.5862034830       -0.0000146904

        1.0310346996        0.1003298790        0.0000000000
        1.0310346996        0.1153387033        0.0000000000
        1.0310346996        0.1303475276        0.0000000000
        1.0310346996        0.1453563518        0.0000000000
        1.0310346996        0.1603651761        0.0000000000
        1.0310346996        0.1753740004        0.0000000000
        1.0310346996        0.1903828247        0.0000000000
        1.0310346996        0.2053916490        0.0000000000
        1.0310346996        0.2204004733        0.0000000000
        1.0310346996        0.2354092975        0.0000000000
        1.0310346996        0.2504181218        0.0000000000
        1.0310346996        0.2654269461        0.0000000000
        1.0310346996        0.2804357704        0.0000000000
        1.0310346996        0.2954445947        0.0000000000
        1.0310346996        0.3104534190        0.0000000000
        1.0310346996        0.3254622432        0.0000000000
        1.0310346996        0.3404710675        0.0000000000
        1.0310346996        0.3554798918        0.0000000000
        1.0310346996        0.3704887161        0.0000000000
        1.0310346996        0.3854975404        0.0000000000
        1.0310346996        0.4005063647        0.0000000000
        1.0310346996        0.4155151889       -0.0000013025
        1.0310346996        0.4305240132       -0.0000042277
        1.0310346996        0.4455328375       -0.0000131324
        1.0310346996        0.4605416618       -0.0000390968
        1.0310346996        0.4755504861       -0.0001117307
        1.0310346996        0.4905593104       -0.0003069123
        1.0310346996        0.5055681346       -0.0008110195
        1.0310346996        0.5205769589       -0.0020620711
        1.0310346996        0.5355857832       -0.0050416464
        1.0310346996        0.5505946075       -0.0118379144
        1.0310346996        0.5656034318       -0.0266468489
        1.0310346996        0.5806122561       -0.0573933000
        1.0310346996        0.5956210803       -0.1180851340
        1.0310346996        0.6106299046       -0.2318176909
        1.0310346996        0.6256387289       -0.4340286348
        1.0310346996        0.6406475532       -0.7752492603
        1.0310346996        0.6556563775       -1.3223300991
        1.0310346996        0.6706652017       -2.1569891071
        1.0310346996        0.6856740260       -3.3704681446
        1.0310346996        0.7006828503       -5.0530511995
        1.0310346996        0.7156916746       -7.2775206574
        1.0310346996        0.7307004989      -10.0770700324
        1.0310346996        0.7457093232      -13.4213138432
        1.0310346996        0.7607181474      -17.1980346582
        1.0310346996        0.7757269717      -21.2105362225
        1.0310346996        0.7907357960      -25.1978566849
        1.0310346996        0.8057446203      -28.8770005114
        1.0310346996        0.8207534446      -31.9963196786
        1.0310346996        0.8357622689      -34.3831857792
        1.0310346996        0.8507710931      -35.9710543912
        1.0310346996        0.8657799174      -36.7995792136
        1.0310346996        0.8807887417      -36.9912829595
        1.0310346996        0.8957975660      -36.7146705535
        1.0310346996        0.9108063903      -36.1453973825
        1.0310346996        0.9258152146      -35.4355555384
        1.0310346996        0.9408240388      -34.6974420254
        1.0310346996        0.9558328631      -34.0026159199
        1.0310346996        0.9708416874      -33.3910588250
        1.0310346996        0.9858505117      -32.8821749043
        1.0310346996        1.0008593360      -32.4816847845
        1.0310346996        1.0158681603      -32.1843568241
        1.0310346996        1.0308769845      -31.9767224622
        1.0310346996        1.0458858088      -31.8429267525
        1.0310346996        1.0608946331      -31.7725009512
        1.0310346996        1.0759034574      -31.7658943640
        1.0310346996        1.0909122817      -31.8344179179
        1.0310346996        1.1059211059      -31.9939341135
        1.0310346996        1.1209299302      -32.2533804587
        1.0310346996        1.1359387545      -32.5998910433
        1.0310346996        1.1509475788      -32.9836542967
        1.0310346996        1.1659564031      -33.3080232027
        1.0310346996        1.1809652274      -33.4314770181
        1.0310346996        1.1959740516      -33.1854072961
        1.0310346996        1.2109828759      -32.4057781046
        1.0310346996        1.2259917002      -30.9706882805
        1.0310346996        1.2410005245      -28.8330654581
        1.0310346996        1.2560093488      -26.0391716959
        1.0310346996        1.2710181731      -22.7278837773
        1.0310346996        1.2860269973      -19.1106625267
        1.0310346996        1.3010358216      -15.4364611807
        1.0310346996        1.3160446459      -11.9492637507
        1.0310346996        1.3310534702       -8.8481424356
        1.0310346996        1.3460622945       -6.2595937825
        1.0310346996        1.3610711188       -4.2284792920
        1.0310346996        1.3760799430       -2.7278225459
        1.0310346996        1.3910887673       -1.6816095171
        1.0310346996        1.4060975916       -0.9915511810
        1.0310346996        1.4211064159       -0.5596900132
        1.0310346996        1.4361152402       -0.3025234870
        1.0310346996        1.4511240645       -0.1564979311
        1.0310346996        1.4661328887       -0.0773577204
        1.0310346996        1.4811417130       -0.0364444608
        1.0310346996        1.4961505373       -0.0163109123
        1.0310346996        1.5111593616       -0.0069102309
        1.0310346996        1.5261681859       -0.0027614682
        1.0310346996        1.5411770102       -0.0010375858
        1.0310346996        1.5561858344       -0.0003655479
        1.0310346996        1.5711946587       -0.0001204658
        1.0310346996        1.5862034830       -0.0000370724

        1.0460963271        0.1003298790        0.0000000000
        1.0460963271        0.1153387033        0.0000000000
        1.0460963271        0.1303475276        0.0000000000
        1.0460963271        0.1453563518        0.0000000000
        1.0460963271        0.1603651761        0.0000000000
        1.0460963271        0.1753740004        0.0000000000
        1.0460963271        0.1903828247        0.0000000000
        1.0460963271        0.2053916490        0.0000000000
        1.0460963271        0.2204004733        0.0000000000
        1.0460963271        0.2354092975        0.0000000000
        1.0460963271        0.2504181218        0.0000000000
        1.0460963271        0.2654269461        0.0000000000
        1.0460963271        0.2804357704        0.0000000000
        1.0460963271        0.2954445947        0.0000000000
        1.0460963271        0.3104534190        0.0000000000
        1.0460963271        0.3254622432        0.0000000000
        1.0460963271        0.3404710675        0.0000000000
        1.0460963271        0.3554798918        0.0000000000
        1.0460963271        0.3704887161        0.0000000000
        1.0460963271        0.3854975404        0.0000000000
        1.0460963271        0.4005063647        0.0000000000
        1.0460963271        0.4155151889        0.0000000000
        1.0460963271        0.4305240132       -0.0000012532
        1.0460963271        0.4455328375       -0.0000040812
        1.0460963271        0.4605416618       -0.0000127498
        1.0460963271        0.4755504861       -0.0000382728
        1.0460963271        0.4905593104       -0.0001105164
        1.0460963271        0.5055681346       -0.0003070590
        1.0460963271        0.5205769589       -0.0008204174
        1.0460963271        0.5355857832       -0.0021051343
        1.0460963271        0.5505946075       -0.0051779384
        1.0460963271        0.5656034318       -0.0121843120
        1.0460963271        0.5806122561       -0.0273805931
        1.0460963271        0.5956210803       -0.0586867098
        1.0460963271        0.6106299046       -0.1199102192
        1.0460963271        0.6256387289       -0.2336078319
        1.0460963271        0.6406475532       -0.4343368125
        1.0460963271        0.6556563775       -0.7717611454
        1.0460963271        0.6706652017       -1.3126919605
        1.0460963271        0.6856740260       -2.1406204083
        1.0460963271        0.7006828503       -3.3507387017
        1.0460963271        0.7156916746       -5.0382891720
        1.0460963271        0.7307004989       -7.2791388330
        1.0460963271        0.7457093232      -10.1043776353
        1.0460963271        0.7607181474      -13.4749806130
        1.0460963271        0.7757269717      -17.2660120198
        1.0460963271        0.7907357960      -21.2696112902
        1.0460963271        0.8057446203      -25.2207097024
        1.0460963271        0.8207534446      -28.8409424272
        1.0460963271        0.8357622689      -31.8889060238
        1.0460963271        0.8507710931      -34.2025688738
        1.0460963271        0.8657799174      -35.7228381071
        1.0460963271        0.8807887417      -36.4936066981
        1.0460963271        0.8957975660      -36.6402205773
        1.0460963271        0.9108063903      -36.3337572465
        1.0460963271        0.9258152146      -35.7520155300
        1.0460963271        0.9408240388      -35.0483218227
        1.0460963271        0.9558328631      -34.3350788475
        1.0460963271        0.9708416874      -33.6819444379
        1.0460963271        0.9858505117      -33.1229318252
        1.0460963271        1.0008593360      -32.6660954490
        1.0460963271        1.0158681603      -32.3028862619
        1.0460963271        1.0308769845      -32.0173189213
        1.0460963271        1.0458858088      -31.7948738890
        1.0460963271        1.0608946331      -31.6291682221
        1.0460963271        1.0759034574      -31.5243245341
        1.0460963271        1.0909122817      -31.4931766094
        1.0460963271        1.1059211059      -31.5530408680
        1.0460963271        1.1209299302      -31.7196298116
        1.0460963271        1.1359387545      -31.9976494358
        1.0460963271        1.1509475788      -32.3673189340
        1.0460963271        1.1659564031      -32.7700787402
        1.0460963271        1.1809652274      -33.1005466524
        1.0460963271        1.1959740516      -33.2114070460
        1.0460963271        1.2109828759      -32.9331865968
        1.0460963271        1.2259917002      -32.1051552408
        1.0460963271        1.2410005245      -30.6101696104
        1.0460963271        1.2560093488      -28.4055972745
        1.0460963271        1.2710181731      -25.5429920849
        1.0460963271        1.2860269973      -22.1701689577
        1.0460963271        1.3010358216      -18.5119291614
        1.0460963271        1.3160446459      -14.8312520867
        1.0460963271        1.3310534702      -11.3801414656
        1.0460963271        1.3460622945       -8.3545290188
        1.0460963271        1.3610711188       -5.8668054206
        1.0460963271        1.3760799430       -3.9423531235
        1.0460963271        1.3910887673       -2.5368249574
        1.0460963271        1.4060975916       -1.5641428074
        1.0460963271        1.4211064159       -0.9241815088
        1.0460963271        1.4361152402       -0.5228778339
        1.0460963271        1.4511240645       -0.2827673356
        1.0460963271        1.4661328887       -0.1457686509
        1.0460963271        1.4811417130       -0.0713913436
        1.0460963271        1.4961505373       -0.0330977167
        1.0460963271        1.5111593616       -0.0144738112
        1.0460963271        1.5261681859       -0.0059512358
        1.0460963271        1.5411770102       -0.0022944830
        1.0460963271        1.5561858344       -0.0008276550
        1.0460963271        1.5711946587       -0.0002788104
        1.0460963271        1.5862034830       -0.0000875986

        1.0611579546        0.1003298790        0.0000000000
        1.0611579546        0.1153387033        0.0000000000
        1.0611579546        0.1303475276        0.0000000000
        1.0611579546        0.1453563518        0.0000000000
        1.0611579546        0.1603651761        0.0000000000
        1.0611579546        0.1753740004        0.0000000000
        1.0611579546        0.1903828247        0.0000000000
        1.0611579546        0.2053916490        0.0000000000
        1.0611579546        0.2204004733        0.0000000000
        1.0611579546        0.2354092975        0.0000000000
        1.0611579546        0.2504181218        0.0000000000
        1.0611579546        0.2654269461        0.0000000000
        1.0611579546        0.2804357704        0.0000000000
        1.0611579546        0.2954445947        0.0000000000
        1.0611579546        0.3104534190        0.0000000000
        1.0611579546        0.3254622432        0.0000000000
        1.0611579546        0.3404710675        0.0000000000
        1.0611579546        0.3554798918        0.0000000000
        1.0611579546        0.3704887161        0.0000000000
        1.0611579546        0.3854975404        0.0000000000
        1.0611579546        0.4005063647        0.0000000000
        1.0611579546        0.4155151889        0.0000000000
        1.0611579546        0.4305240132        0.0000000000
        1.0611579546        0.4455328375       -0.0000012156
        1.0611579546        0.4605416618       -0.0000039934
        1.0611579546        0.4755504861       -0.0000126113
        1.0611579546        0.4905593104       -0.0000383132
        1.0611579546        0.5055681346       -0.0001119171
        1.0611579546        0.5205769589       -0.0003139469
        1.0611579546        0.5355857832       -0.0008441150
        1.0611579546        0.5505946075       -0.0021709199
        1.0611579546        0.5656034318       -0.0053306715
        1.0611579546        0.5806122561       -0.0124807598
        1.0611579546        0.5956210803       -0.0278455611
        1.0611579546        0.6106299046       -0.0592099799
        1.0611579546        0.6256387289       -0.1200959026
        1.0611579546        0.6406475532       -0.2326743297
        1.0611579546        0.6556563775       -0.4312755370
        1.0611579546        0.6706652017       -0.7659874980
        1.0611579546        0.6856740260       -1.3052119272
        1.0611579546        0.7006828503       -2.1352462244
        1.0611579546        0.7156916746       -3.3543606817
        1.0611579546        0.7307004989       -5.0591724361
        1.0611579546        0.7457093232       -7.3230935292
        1.0611579546        0.7607181474      -10.1702117111
        1.0611579546        0.7757269717      -13.5518000982
        1.0611579546        0.7907357960      -17.3344630019
        1.0611579546        0.8057446203      -21.3069512673
        1.0611579546        0.8207534446      -25.2071771536
        1.0611579546        0.8357622689      -28.7642756764
        1.0611579546        0.8507710931      -31.7455538693
        1.0611579546        0.8657799174      -33.9964633744
        1.0611579546        0.8807887417      -35.4634232067
        1.0611579546        0.8957975660      -36.1938774774
        1.0611579546        0.9108063903      -36.3145886611
        1.0611579546        0.9258152146      -35.9959828175
        1.0611579546        0.9408240388      -35.4142922943
        1.0611579546        0.9558328631      -34.7219325744
        1.0611579546        0.9708416874      -34.0309814269
        1.0611579546        0.9858505117      -33.4088995519
        1.0611579546        1.0008593360      -32.8832324969
        1.0611579546        1.0158681603      -32.4525172041
        1.0611579546        1.0308769845      -32.1008314742
        1.0611579546        1.0458858088      -31.8119899943
        1.0611579546        1.0608946331      -31.5786292377
        1.0611579546        1.0759034574      -31.4039865792
        1.0611579546        1.0909122817      -31.2987316699
        1.0611579546        1.1059211059      -31.2772414063
        1.0611579546        1.1209299302      -31.3549576220
        1.0611579546        1.1359387545      -31.5440918843
        1.0611579546        1.1509475788      -31.8441686012
        1.0611579546        1.1659564031      -32.2280212655
        1.0611579546        1.1809652274      -32.6288716832
        1.0611579546        1.1959740516      -32.9353664435
        1.0611579546        1.2109828759      -32.9984773552
        1.0611579546        1.2259917002      -32.6503089286
        1.0611579546        1.2410005245      -31.7326640837
        1.0611579546        1.2560093488      -30.1317841961
        1.0611579546        1.2710181731      -27.8127437747
        1.0611579546        1.2860269973      -24.8429981360
        1.0611579546        1.3010358216      -21.3935661863
        1.0611579546        1.3160446459      -17.7120479063
        1.0611579546        1.3310534702      -14.0730434644
        1.0611579546        1.3460622945      -10.7221869603
        1.0611579546        1.3610711188       -7.8329474056
        1.0611579546        1.3760799430       -5.4886201715
        1.0611579546        1.3910887673       -3.6900557620
        1.0611579546        1.4060975916       -2.3798851877
        1.0611579546        1.4211064159       -1.4709071032
        1.0611579546        1.4361152402       -0.8694450886
        1.0611579546        1.4511240645       -0.4900746034
        1.0611579546        1.4661328887       -0.2624967877
        1.0611579546        1.4811417130       -0.1331107390
        1.0611579546        1.4961505373       -0.0636752695
        1.0611579546        1.5111593616       -0.0286417227
        1.0611579546        1.5261681859       -0.0120813041
        1.0611579546        1.5411770102       -0.0047682193
        1.0611579546        1.5561858344       -0.0017578174
        1.0611579546        1.5711946587       -0.0006044625
        1.0611579546        1.5862034830       -0.0001936890

        1.0762195821        0.1003298790        0.0000000000
        1.0762195821        0.1153387033        0.0000000000
        1.0762195821        0.1303475276        0.0000000000
        1.0762195821        0.1453563518        0.0000000000
        1.0762195821        0.1603651761        0.0000000000
        1.0762195821        0.1753740004        0.0000000000
        1.0762195821        0.1903828247        0.0000000000
        1.0762195821        0.2053916490        0.0000000000
        1.0762195821        0.2204004733        0.0000000000
        1.0762195821        0.2354092975        0.0000000000
        1.0762195821        0.2504181218        0.0000000000
        1.0762195821        0.2654269461        0.0000000000
        1.0762195821        0.2804357704        0.0000000000
        1.0762195821        0.2954445947        0.0000000000
        1.0762195821        0.3104534190        0.0000000000
        1.0762195821        0.3254622432        0.0000000000
        1.0762195821        0.3404710675        0.0000000000
        1.0762195821        0.3554798918        0.0000000000
        1.0762195821        0.3704887161        0.0000000000
        1.0762195821        0.3854975404        0.0000000000
        1.0762195821        0.4005063647        0.0000000000
        1.0762195821        0.4155151889        0.0000000000
        1.0762195821        0.4305240132        0.0000000000
        1.0762195821        0.4455328375        0.0000000000
        1.0762195821        0.4605416618       -0.0000012024
        1.0762195821        0.4755504861       -0.0000039993
        1.0762195821        0.4905593104       -0.0000127844
        1.0762195821        0.5055681346       -0.0000392277
        1.0762195821        0.5205769589       -0.0001153473
        1.0762195821        0.5355857832       -0.0003243462
        1.0762195821        0.5505946075       -0.0008705592
        1.0762195821        0.5656034318       -0.0022273411
        1.0762195821        0.5806122561       -0.0054286130
        1.0762195821        0.5956210803       -0.0126053306
        1.0762195821        0.6106299046       -0.0279084845
        1.0762195821        0.6256387289       -0.0589951037
        1.0762195821        0.6406475532       -0.1192586339
        1.0762195821        0.6556563775       -0.2309085485
        1.0762195821        0.6706652017       -0.4287599859
        1.0762195821        0.6856740260       -0.7640879341
        1.0762195821        0.7006828503       -1.3071263927
        1.0762195821        0.7156916746       -2.1459820053
        1.0762195821        0.7307004989       -3.3794298458
        1.0762195821        0.7457093232       -5.1019472288
        1.0762195821        0.7607181474       -7.3817412975
        1.0762195821        0.7757269717      -10.2358787291
        1.0762195821        0.7907357960      -13.6094661313
        1.0762195821        0.8057446203      -17.3665263560
        1.0762195821        0.8207534446      -21.2980140443
        1.0762195821        0.8357622689      -25.1479067050
        1.0762195821        0.8507710931      -28.6529822847
        1.0762195821        0.8657799174      -31.5873741538
        1.0762195821        0.8807887417      -33.8007266025
        1.0762195821        0.8957975660      -35.2399362207
        1.0762195821        0.9108063903      -35.9493145672
        1.0762195821        0.9258152146      -36.0509142104
[truncated: 210,121 more chars]
