# Supplementary material for: How well do force fields capture the strength of salt bridges in proteins?
Source: PeerJ. 2018 Jun 11;6:e4967. doi: 10.7717/peerj.4967 (PMC6001725; doi:10.7717/peerj.4967)
Supplement: Data S1 — Raw data including input files for simulations (Gromacs and PLUMED) and output from PLUMED (bias and free energy surfaces). [file peerj-06-4967-s003.bz2 › raw_data/A99_star_ILDN/K39/fes.dat]

        0.0945910100        0.0991899100       -0.0000106349
        0.0945910100        0.1138336321       -0.0000294608
        0.0945910100        0.1284773541       -0.0000756676
        0.0945910100        0.1431210762       -0.0001803795
        0.0945910100        0.1577647982       -0.0003995868
        0.0945910100        0.1724085203       -0.0008237828
        0.0945910100        0.1870522423       -0.0015832405
        0.0945910100        0.2016959644       -0.0028426536
        0.0945910100        0.2163396864       -0.0047801789
        0.0945910100        0.2309834085       -0.0075514862
        0.0945910100        0.2456271305       -0.0112477075
        0.0945910100        0.2602708526       -0.0158624293
        0.0945910100        0.2749145746       -0.0212817081
        0.0945910100        0.2895582967       -0.0273013335
        0.0945910100        0.3042020187       -0.0336628163
        0.0945910100        0.3188457408       -0.0400929182
        0.0945910100        0.3334894628       -0.0463355495
        0.0945910100        0.3481331849       -0.0521742111
        0.0945910100        0.3627769069       -0.0574467239
        0.0945910100        0.3774206290       -0.0620466341
        0.0945910100        0.3920643510       -0.0658965471
        0.0945910100        0.4067080731       -0.0688850565
        0.0945910100        0.4213517951       -0.0707878640
        0.0945910100        0.4359955172       -0.0712276168
        0.0945910100        0.4506392392       -0.0697318974
        0.0945910100        0.4652829613       -0.0659037489
        0.0945910100        0.4799266833       -0.0596429243
        0.0945910100        0.4945704054       -0.0513020395
        0.0945910100        0.5092141274       -0.0416775272
        0.0945910100        0.5238578495       -0.0318196627
        0.0945910100        0.5385015715       -0.0227447751
        0.0945910100        0.5531452936       -0.0151801923
        0.0945910100        0.5677890156       -0.0094420297
        0.0945910100        0.5824327377       -0.0054666676
        0.0945910100        0.5970764597       -0.0029441982
        0.0945910100        0.6117201818       -0.0014747700
        0.0945910100        0.6263639038       -0.0006872464
        0.0945910100        0.6410076259       -0.0002981547
        0.0945910100        0.6556513479       -0.0001205661
        0.0945910100        0.6702950700       -0.0000455198
        0.0945910100        0.6849387920       -0.0000160823
        0.0945910100        0.6995825141       -0.0000053322
        0.0945910100        0.7142262361       -0.0000016648
        0.0945910100        0.7288699582        0.0000000000
        0.0945910100        0.7435136802        0.0000000000
        0.0945910100        0.7581574023        0.0000000000
        0.0945910100        0.7728011243        0.0000000000
        0.0945910100        0.7874448464        0.0000000000
        0.0945910100        0.8020885684        0.0000000000
        0.0945910100        0.8167322905        0.0000000000
        0.0945910100        0.8313760125        0.0000000000
        0.0945910100        0.8460197346        0.0000000000
        0.0945910100        0.8606634566        0.0000000000
        0.0945910100        0.8753071787        0.0000000000
        0.0945910100        0.8899509007        0.0000000000
        0.0945910100        0.9045946228        0.0000000000
        0.0945910100        0.9192383448        0.0000000000
        0.0945910100        0.9338820669        0.0000000000
        0.0945910100        0.9485257889        0.0000000000
        0.0945910100        0.9631695110        0.0000000000
        0.0945910100        0.9778132330        0.0000000000
        0.0945910100        0.9924569551        0.0000000000
        0.0945910100        1.0071006771        0.0000000000
        0.0945910100        1.0217443992        0.0000000000
        0.0945910100        1.0363881212        0.0000000000
        0.0945910100        1.0510318433        0.0000000000
        0.0945910100        1.0656755653        0.0000000000
        0.0945910100        1.0803192874        0.0000000000
        0.0945910100        1.0949630094        0.0000000000
        0.0945910100        1.1096067315        0.0000000000
        0.0945910100        1.1242504535        0.0000000000
        0.0945910100        1.1388941756        0.0000000000
        0.0945910100        1.1535378976        0.0000000000
        0.0945910100        1.1681816197        0.0000000000
        0.0945910100        1.1828253417        0.0000000000
        0.0945910100        1.1974690638        0.0000000000
        0.0945910100        1.2121127858        0.0000000000
        0.0945910100        1.2267565079        0.0000000000
        0.0945910100        1.2414002299        0.0000000000
        0.0945910100        1.2560439520        0.0000000000
        0.0945910100        1.2706876740        0.0000000000
        0.0945910100        1.2853313961        0.0000000000
        0.0945910100        1.2999751181        0.0000000000
        0.0945910100        1.3146188402        0.0000000000
        0.0945910100        1.3292625622        0.0000000000
        0.0945910100        1.3439062843        0.0000000000
        0.0945910100        1.3585500063        0.0000000000
        0.0945910100        1.3731937284        0.0000000000
        0.0945910100        1.3878374504        0.0000000000
        0.0945910100        1.4024811725        0.0000000000
        0.0945910100        1.4171248945        0.0000000000
        0.0945910100        1.4317686166        0.0000000000
        0.0945910100        1.4464123386        0.0000000000
        0.0945910100        1.4610560607        0.0000000000
        0.0945910100        1.4756997827        0.0000000000
        0.0945910100        1.4903435048        0.0000000000
        0.0945910100        1.5049872268        0.0000000000
        0.0945910100        1.5196309489        0.0000000000
        0.0945910100        1.5342746709        0.0000000000
        0.0945910100        1.5489183930        0.0000000000

        0.1093528364        0.0991899100       -0.0000311494
        0.1093528364        0.1138336321       -0.0000860032
        0.1093528364        0.1284773541       -0.0002200911
        0.1093528364        0.1431210762       -0.0005226084
        0.1093528364        0.1577647982       -0.0011528668
        0.1093528364        0.1724085203       -0.0023662138
        0.1093528364        0.1870522423       -0.0045265869
        0.1093528364        0.2016959644       -0.0080883074
        0.1093528364        0.2163396864       -0.0135342770
        0.1093528364        0.2309834085       -0.0212740913
        0.1093528364        0.2456271305       -0.0315287371
        0.1093528364        0.2602708526       -0.0442447138
        0.1093528364        0.2749145746       -0.0590751115
        0.1093528364        0.2895582967       -0.0754363425
        0.1093528364        0.3042020187       -0.0926136741
        0.1093528364        0.3188457408       -0.1098717677
        0.1093528364        0.3334894628       -0.1265396324
        0.1093528364        0.3481331849       -0.1420666888
        0.1093528364        0.3627769069       -0.1560567842
        0.1093528364        0.3774206290       -0.1682663165
        0.1093528364        0.3920643510       -0.1785267915
        0.1093528364        0.4067080731       -0.1865687958
        0.1093528364        0.4213517951       -0.1918026466
        0.1093528364        0.4359955172       -0.1932035860
        0.1093528364        0.4506392392       -0.1894642244
        0.1093528364        0.4652829613       -0.1794565367
        0.1093528364        0.4799266833       -0.1628393112
        0.1093528364        0.4945704054       -0.1404976309
        0.1093528364        0.5092141274       -0.1145384431
        0.1093528364        0.5238578495       -0.0877911424
        0.1093528364        0.5385015715       -0.0630309725
        0.1093528364        0.5531452936       -0.0422774973
        0.1093528364        0.5677890156       -0.0264448827
        0.1093528364        0.5824327377       -0.0154093235
        0.1093528364        0.5970764597       -0.0083603680
        0.1093528364        0.6117201818       -0.0042236361
        0.1093528364        0.6263639038       -0.0019879465
        0.1093528364        0.6410076259       -0.0008726512
        0.1093528364        0.6556513479       -0.0003578431
        0.1093528364        0.6702950700       -0.0001373771
        0.1093528364        0.6849387920       -0.0000495137
        0.1093528364        0.6995825141       -0.0000168111
        0.1093528364        0.7142262361       -0.0000053976
        0.1093528364        0.7288699582       -0.0000016454
        0.1093528364        0.7435136802        0.0000000000
        0.1093528364        0.7581574023        0.0000000000
        0.1093528364        0.7728011243        0.0000000000
        0.1093528364        0.7874448464        0.0000000000
        0.1093528364        0.8020885684        0.0000000000
        0.1093528364        0.8167322905        0.0000000000
        0.1093528364        0.8313760125        0.0000000000
        0.1093528364        0.8460197346        0.0000000000
        0.1093528364        0.8606634566        0.0000000000
        0.1093528364        0.8753071787        0.0000000000
        0.1093528364        0.8899509007        0.0000000000
        0.1093528364        0.9045946228        0.0000000000
        0.1093528364        0.9192383448        0.0000000000
        0.1093528364        0.9338820669        0.0000000000
        0.1093528364        0.9485257889        0.0000000000
        0.1093528364        0.9631695110        0.0000000000
        0.1093528364        0.9778132330        0.0000000000
        0.1093528364        0.9924569551        0.0000000000
        0.1093528364        1.0071006771        0.0000000000
        0.1093528364        1.0217443992        0.0000000000
        0.1093528364        1.0363881212        0.0000000000
        0.1093528364        1.0510318433        0.0000000000
        0.1093528364        1.0656755653        0.0000000000
        0.1093528364        1.0803192874        0.0000000000
        0.1093528364        1.0949630094        0.0000000000
        0.1093528364        1.1096067315        0.0000000000
        0.1093528364        1.1242504535        0.0000000000
        0.1093528364        1.1388941756        0.0000000000
        0.1093528364        1.1535378976        0.0000000000
        0.1093528364        1.1681816197        0.0000000000
        0.1093528364        1.1828253417        0.0000000000
        0.1093528364        1.1974690638        0.0000000000
        0.1093528364        1.2121127858        0.0000000000
        0.1093528364        1.2267565079        0.0000000000
        0.1093528364        1.2414002299        0.0000000000
        0.1093528364        1.2560439520        0.0000000000
        0.1093528364        1.2706876740        0.0000000000
        0.1093528364        1.2853313961        0.0000000000
        0.1093528364        1.2999751181        0.0000000000
        0.1093528364        1.3146188402        0.0000000000
        0.1093528364        1.3292625622        0.0000000000
        0.1093528364        1.3439062843        0.0000000000
        0.1093528364        1.3585500063        0.0000000000
        0.1093528364        1.3731937284        0.0000000000
        0.1093528364        1.3878374504        0.0000000000
        0.1093528364        1.4024811725        0.0000000000
        0.1093528364        1.4171248945        0.0000000000
        0.1093528364        1.4317686166        0.0000000000
        0.1093528364        1.4464123386        0.0000000000
        0.1093528364        1.4610560607        0.0000000000
        0.1093528364        1.4756997827        0.0000000000
        0.1093528364        1.4903435048        0.0000000000
        0.1093528364        1.5049872268        0.0000000000
        0.1093528364        1.5196309489        0.0000000000
        0.1093528364        1.5342746709        0.0000000000
        0.1093528364        1.5489183930        0.0000000000

        0.1241146628        0.0991899100       -0.0000842195
        0.1241146628        0.1138336321       -0.0002317604
        0.1241146628        0.1284773541       -0.0005909433
        0.1241146628        0.1431210762       -0.0013976516
        0.1241146628        0.1577647982       -0.0030700677
        0.1241146628        0.1724085203       -0.0062725760
        0.1241146628        0.1870522423       -0.0119419700
        0.1241146628        0.2016959644       -0.0212316021
        0.1241146628        0.2163396864       -0.0353433446
        0.1241146628        0.2309834085       -0.0552615715
        0.1241146628        0.2456271305       -0.0814628650
        0.1241146628        0.2602708526       -0.1137130813
        0.1241146628        0.2749145746       -0.1510438013
        0.1241146628        0.2895582967       -0.1919215125
        0.1241146628        0.3042020187       -0.2345317323
        0.1241146628        0.3188457408       -0.2770617472
        0.1241146628        0.3334894628       -0.3179057748
        0.1241146628        0.3481331849       -0.3557900291
        0.1241146628        0.3627769069       -0.3898414184
        0.1241146628        0.3774206290       -0.4195691184
        0.1241146628        0.3920643510       -0.4446601254
        0.1241146628        0.4067080731       -0.4645291178
        0.1241146628        0.4213517951       -0.4777579524
        0.1241146628        0.4359955172       -0.4817931761
        0.1241146628        0.4506392392       -0.4733114946
        0.1241146628        0.4652829613       -0.4493680134
        0.1241146628        0.4799266833       -0.4089283139
        0.1241146628        0.4945704054       -0.3540056493
        0.1241146628        0.5092141274       -0.2897040789
        0.1241146628        0.5238578495       -0.2230177935
        0.1241146628        0.5385015715       -0.1609085173
        0.1241146628        0.5531452936       -0.1085329643
        0.1241146628        0.5677890156       -0.0683230903
        0.1241146628        0.5824327377       -0.0401052555
        0.1241146628        0.5970764597       -0.0219455809
        0.1241146628        0.6117201818       -0.0111980963
        0.1241146628        0.6263639038       -0.0053331199
        0.1241146628        0.6410076259       -0.0023741265
        0.1241146628        0.6556513479       -0.0009899802
        0.1241146628        0.6702950700       -0.0003877400
        0.1241146628        0.6849387920       -0.0001431195
        0.1241146628        0.6995825141       -0.0000499757
        0.1241146628        0.7142262361       -0.0000165756
        0.1241146628        0.7288699582       -0.0000052419
        0.1241146628        0.7435136802       -0.0000015856
        0.1241146628        0.7581574023        0.0000000000
        0.1241146628        0.7728011243        0.0000000000
        0.1241146628        0.7874448464        0.0000000000
        0.1241146628        0.8020885684        0.0000000000
        0.1241146628        0.8167322905        0.0000000000
        0.1241146628        0.8313760125        0.0000000000
        0.1241146628        0.8460197346        0.0000000000
        0.1241146628        0.8606634566        0.0000000000
        0.1241146628        0.8753071787        0.0000000000
        0.1241146628        0.8899509007        0.0000000000
        0.1241146628        0.9045946228        0.0000000000
        0.1241146628        0.9192383448        0.0000000000
        0.1241146628        0.9338820669        0.0000000000
        0.1241146628        0.9485257889        0.0000000000
        0.1241146628        0.9631695110        0.0000000000
        0.1241146628        0.9778132330        0.0000000000
        0.1241146628        0.9924569551        0.0000000000
        0.1241146628        1.0071006771        0.0000000000
        0.1241146628        1.0217443992        0.0000000000
        0.1241146628        1.0363881212        0.0000000000
        0.1241146628        1.0510318433        0.0000000000
        0.1241146628        1.0656755653        0.0000000000
        0.1241146628        1.0803192874        0.0000000000
        0.1241146628        1.0949630094        0.0000000000
        0.1241146628        1.1096067315        0.0000000000
        0.1241146628        1.1242504535        0.0000000000
        0.1241146628        1.1388941756        0.0000000000
        0.1241146628        1.1535378976        0.0000000000
        0.1241146628        1.1681816197        0.0000000000
        0.1241146628        1.1828253417        0.0000000000
        0.1241146628        1.1974690638        0.0000000000
        0.1241146628        1.2121127858        0.0000000000
        0.1241146628        1.2267565079        0.0000000000
        0.1241146628        1.2414002299        0.0000000000
        0.1241146628        1.2560439520        0.0000000000
        0.1241146628        1.2706876740        0.0000000000
        0.1241146628        1.2853313961        0.0000000000
        0.1241146628        1.2999751181        0.0000000000
        0.1241146628        1.3146188402        0.0000000000
        0.1241146628        1.3292625622        0.0000000000
        0.1241146628        1.3439062843        0.0000000000
        0.1241146628        1.3585500063        0.0000000000
        0.1241146628        1.3731937284        0.0000000000
        0.1241146628        1.3878374504        0.0000000000
        0.1241146628        1.4024811725        0.0000000000
        0.1241146628        1.4171248945        0.0000000000
        0.1241146628        1.4317686166        0.0000000000
        0.1241146628        1.4464123386        0.0000000000
        0.1241146628        1.4610560607        0.0000000000
        0.1241146628        1.4756997827        0.0000000000
        0.1241146628        1.4903435048        0.0000000000
        0.1241146628        1.5049872268        0.0000000000
        0.1241146628        1.5196309489        0.0000000000
        0.1241146628        1.5342746709        0.0000000000
        0.1241146628        1.5489183930        0.0000000000

        0.1388764892        0.0991899100       -0.0002103662
        0.1388764892        0.1138336321       -0.0005769900
        0.1388764892        0.1284773541       -0.0014658453
        0.1388764892        0.1431210762       -0.0034530485
        0.1388764892        0.1577647982       -0.0075520463
        0.1388764892        0.1724085203       -0.0153579720
        0.1388764892        0.1870522423       -0.0290940484
        0.1388764892        0.2016959644       -0.0514559044
        0.1388764892        0.2163396864       -0.0851899517
        0.1388764892        0.2309834085       -0.1324530182
        0.1388764892        0.2456271305       -0.1941412329
        0.1388764892        0.2602708526       -0.2694563011
        0.1388764892        0.2749145746       -0.3559150299
        0.1388764892        0.2895582967       -0.4498095247
        0.1388764892        0.3042020187       -0.5469105052
        0.1388764892        0.3188457408       -0.6431288451
        0.1388764892        0.3334894628       -0.7349627898
        0.1388764892        0.3481331849       -0.8197426712
        0.1388764892        0.3627769069       -0.8957468872
        0.1388764892        0.3774206290       -0.9621285605
        0.1388764892        0.3920643510       -1.0184244642
        0.1388764892        0.4067080731       -1.0635009514
        0.1388764892        0.4213517951       -1.0942386588
        0.1388764892        0.4359955172       -1.1047986811
        0.1388764892        0.4506392392       -1.0874206929
        0.1388764892        0.4652829613       -1.0350403581
        0.1388764892        0.4799266833       -0.9448385693
        0.1388764892        0.4945704054       -0.8209466051
        0.1388764892        0.5092141274       -0.6746790524
        0.1388764892        0.5238578495       -0.5218965595
        0.1388764892        0.5385015715       -0.3786406259
        0.1388764892        0.5531452936       -0.2570200507
        0.1388764892        0.5677890156       -0.1629879149
        0.1388764892        0.5824327377       -0.0964918695
        0.1388764892        0.5970764597       -0.0533306836
        0.1388764892        0.6117201818       -0.0275362763
        0.1388764892        0.6263639038       -0.0132999067
        0.1388764892        0.6410076259       -0.0060210106
        0.1388764892        0.6556513479       -0.0025616492
        0.1388764892        0.6702950700       -0.0010275967
        0.1388764892        0.6849387920       -0.0003901344
        0.1388764892        0.6995825141       -0.0001407430
        0.1388764892        0.7142262361       -0.0000484304
        0.1388764892        0.7288699582       -0.0000159463
        0.1388764892        0.7435136802       -0.0000050347
        0.1388764892        0.7581574023       -0.0000015255
        0.1388764892        0.7728011243        0.0000000000
        0.1388764892        0.7874448464        0.0000000000
        0.1388764892        0.8020885684        0.0000000000
        0.1388764892        0.8167322905        0.0000000000
        0.1388764892        0.8313760125        0.0000000000
        0.1388764892        0.8460197346        0.0000000000
        0.1388764892        0.8606634566        0.0000000000
        0.1388764892        0.8753071787        0.0000000000
        0.1388764892        0.8899509007        0.0000000000
        0.1388764892        0.9045946228        0.0000000000
        0.1388764892        0.9192383448        0.0000000000
        0.1388764892        0.9338820669        0.0000000000
        0.1388764892        0.9485257889        0.0000000000
        0.1388764892        0.9631695110        0.0000000000
        0.1388764892        0.9778132330        0.0000000000
        0.1388764892        0.9924569551        0.0000000000
        0.1388764892        1.0071006771        0.0000000000
        0.1388764892        1.0217443992        0.0000000000
        0.1388764892        1.0363881212        0.0000000000
        0.1388764892        1.0510318433        0.0000000000
        0.1388764892        1.0656755653        0.0000000000
        0.1388764892        1.0803192874        0.0000000000
        0.1388764892        1.0949630094        0.0000000000
        0.1388764892        1.1096067315        0.0000000000
        0.1388764892        1.1242504535        0.0000000000
        0.1388764892        1.1388941756        0.0000000000
        0.1388764892        1.1535378976        0.0000000000
        0.1388764892        1.1681816197        0.0000000000
        0.1388764892        1.1828253417        0.0000000000
        0.1388764892        1.1974690638        0.0000000000
        0.1388764892        1.2121127858        0.0000000000
        0.1388764892        1.2267565079        0.0000000000
        0.1388764892        1.2414002299        0.0000000000
        0.1388764892        1.2560439520        0.0000000000
        0.1388764892        1.2706876740        0.0000000000
        0.1388764892        1.2853313961        0.0000000000
        0.1388764892        1.2999751181        0.0000000000
        0.1388764892        1.3146188402        0.0000000000
        0.1388764892        1.3292625622        0.0000000000
        0.1388764892        1.3439062843        0.0000000000
        0.1388764892        1.3585500063        0.0000000000
        0.1388764892        1.3731937284        0.0000000000
        0.1388764892        1.3878374504        0.0000000000
        0.1388764892        1.4024811725        0.0000000000
        0.1388764892        1.4171248945        0.0000000000
        0.1388764892        1.4317686166        0.0000000000
        0.1388764892        1.4464123386        0.0000000000
        0.1388764892        1.4610560607        0.0000000000
        0.1388764892        1.4756997827        0.0000000000
        0.1388764892        1.4903435048        0.0000000000
        0.1388764892        1.5049872268        0.0000000000
        0.1388764892        1.5196309489        0.0000000000
        0.1388764892        1.5342746709        0.0000000000
        0.1388764892        1.5489183930        0.0000000000

        0.1536383156        0.0991899100       -0.0004859246
        0.1536383156        0.1138336321       -0.0013284048
        0.1536383156        0.1284773541       -0.0033624652
        0.1536383156        0.1431210762       -0.0078888834
        0.1536383156        0.1577647982       -0.0171773552
        0.1536383156        0.1724085203       -0.0347650770
        0.1536383156        0.1870522423       -0.0655205167
        0.1536383156        0.2016959644       -0.1152472544
        0.1536383156        0.2163396864       -0.1897066549
        0.1536383156        0.2309834085       -0.2931952766
        0.1536383156        0.2456271305       -0.4271200484
        0.1536383156        0.2602708526       -0.5891655166
        0.1536383156        0.2749145746       -0.7734725388
        0.1536383156        0.2895582967       -0.9717846923
        0.1536383156        0.3042020187       -1.1750515595
        0.1536383156        0.3188457408       -1.3748444235
        0.1536383156        0.3334894628       -1.5642295999
        0.1536383156        0.3481331849       -1.7381728783
        0.1536383156        0.3627769069       -1.8936824886
        0.1536383156        0.3774206290       -2.0295881362
        0.1536383156        0.3920643510       -2.1454674474
        0.1536383156        0.4067080731       -2.2393877296
        0.1536383156        0.4213517951       -2.3050738133
        0.1536383156        0.4359955172       -2.3302708264
        0.1536383156        0.4506392392       -2.2983293864
        0.1536383156        0.4652829613       -2.1936758793
        0.1536383156        0.4799266833       -2.0093631241
        0.1536383156        0.4945704054       -1.7529851948
        0.1536383156        0.5092141274       -1.4474727333
        0.1536383156        0.5238578495       -1.1258077836
        0.1536383156        0.5385015715       -0.8219384125
        0.1536383156        0.5531452936       -0.5620129182
        0.1536383156        0.5677890156       -0.3594426661
        0.1536383156        0.5824327377       -0.2149352448
        0.1536383156        0.5970764597       -0.1202087418
        0.1536383156        0.6117201818       -0.0629492995
        0.1536383156        0.6263639038       -0.0309216863
        0.1536383156        0.6410076259       -0.0142840900
        0.1536383156        0.6556513479       -0.0062250546
        0.1536383156        0.6702950700       -0.0025688600
        0.1536383156        0.6849387920       -0.0010077507
        0.1536383156        0.6995825141       -0.0003772407
        0.1536383156        0.7142262361       -0.0001351761
        0.1536383156        0.7288699582       -0.0000464628
        0.1536383156        0.7435136802       -0.0000153326
        0.1536383156        0.7581574023       -0.0000048563
        0.1536383156        0.7728011243       -0.0000014739
        0.1536383156        0.7874448464        0.0000000000
        0.1536383156        0.8020885684        0.0000000000
        0.1536383156        0.8167322905        0.0000000000
        0.1536383156        0.8313760125        0.0000000000
        0.1536383156        0.8460197346        0.0000000000
        0.1536383156        0.8606634566        0.0000000000
        0.1536383156        0.8753071787        0.0000000000
        0.1536383156        0.8899509007        0.0000000000
        0.1536383156        0.9045946228        0.0000000000
        0.1536383156        0.9192383448        0.0000000000
        0.1536383156        0.9338820669        0.0000000000
        0.1536383156        0.9485257889        0.0000000000
        0.1536383156        0.9631695110        0.0000000000
        0.1536383156        0.9778132330        0.0000000000
        0.1536383156        0.9924569551        0.0000000000
        0.1536383156        1.0071006771        0.0000000000
        0.1536383156        1.0217443992        0.0000000000
        0.1536383156        1.0363881212        0.0000000000
        0.1536383156        1.0510318433        0.0000000000
        0.1536383156        1.0656755653        0.0000000000
        0.1536383156        1.0803192874        0.0000000000
        0.1536383156        1.0949630094        0.0000000000
        0.1536383156        1.1096067315        0.0000000000
        0.1536383156        1.1242504535        0.0000000000
        0.1536383156        1.1388941756        0.0000000000
        0.1536383156        1.1535378976        0.0000000000
        0.1536383156        1.1681816197        0.0000000000
        0.1536383156        1.1828253417        0.0000000000
        0.1536383156        1.1974690638        0.0000000000
        0.1536383156        1.2121127858        0.0000000000
        0.1536383156        1.2267565079        0.0000000000
        0.1536383156        1.2414002299        0.0000000000
        0.1536383156        1.2560439520        0.0000000000
        0.1536383156        1.2706876740        0.0000000000
        0.1536383156        1.2853313961        0.0000000000
        0.1536383156        1.2999751181        0.0000000000
        0.1536383156        1.3146188402        0.0000000000
        0.1536383156        1.3292625622        0.0000000000
        0.1536383156        1.3439062843        0.0000000000
        0.1536383156        1.3585500063        0.0000000000
        0.1536383156        1.3731937284        0.0000000000
        0.1536383156        1.3878374504        0.0000000000
        0.1536383156        1.4024811725        0.0000000000
        0.1536383156        1.4171248945        0.0000000000
        0.1536383156        1.4317686166        0.0000000000
        0.1536383156        1.4464123386        0.0000000000
        0.1536383156        1.4610560607        0.0000000000
        0.1536383156        1.4756997827        0.0000000000
        0.1536383156        1.4903435048        0.0000000000
        0.1536383156        1.5049872268        0.0000000000
        0.1536383156        1.5196309489        0.0000000000
        0.1536383156        1.5342746709        0.0000000000
        0.1536383156        1.5489183930        0.0000000000

        0.1684001420        0.0991899100       -0.0010392599
        0.1684001420        0.1138336321       -0.0028317637
        0.1684001420        0.1284773541       -0.0071414328
        0.1684001420        0.1431210762       -0.0166865901
        0.1684001420        0.1577647982       -0.0361703263
        0.1684001420        0.1724085203       -0.0728453683
        0.1684001420        0.1870522423       -0.1365589519
        0.1684001420        0.2016959644       -0.2388291041
        0.1684001420        0.2163396864       -0.3907489199
        0.1684001420        0.2309834085       -0.6000665950
        0.1684001420        0.2456271305       -0.8684071762
        0.1684001420        0.2602708526       -1.1898530527
        0.1684001420        0.2749145746       -1.5516591400
        0.1684001420        0.2895582967       -1.9368772190
        0.1684001420        0.3042020187       -2.3277276941
        0.1684001420        0.3188457408       -2.7083695725
        0.1684001420        0.3334894628       -3.0664078615
        0.1684001420        0.3481331849       -3.3934026271
        0.1684001420        0.3627769069       -3.6849104715
        0.1684001420        0.3774206290       -3.9399214773
        0.1684001420        0.3920643510       -4.1587237065
        0.1684001420        0.4067080731       -4.3384827665
        0.1684001420        0.4213517951       -4.4676523597
        0.1684001420        0.4359955172       -4.5226193699
        0.1684001420        0.4506392392       -4.4705611006
        0.1684001420        0.4652829613       -4.2799222697
        0.1684001420        0.4799266833       -3.9351615786
        0.1684001420        0.4945704054       -3.4486359968
        0.1684001420        0.5092141274       -2.8627762255
        0.1684001420        0.5238578495       -2.2404406985
        0.1684001420        0.5385015715       -1.6475928987
        0.1684001420        0.5531452936       -1.1361562871
        0.1684001420        0.5677890156       -0.7339415621
        0.1684001420        0.5824327377       -0.4441094693
        0.1684001420        0.5970764597       -0.2519216041
        0.1684001420        0.6117201818       -0.1341780687
        0.1684001420        0.6263639038       -0.0672616458
        0.1684001420        0.6410076259       -0.0318313485
        0.1684001420        0.6556513479       -0.0142728179
        0.1684001420        0.6702950700       -0.0060870720
        0.1684001420        0.6849387920       -0.0024783452
        0.1684001420        0.6995825141       -0.0009662935
        0.1684001420        0.7142262361       -0.0003615286
        0.1684001420        0.7288699582       -0.0001299044
        0.1684001420        0.7435136802       -0.0000448169
        0.1684001420        0.7581574023       -0.0000148308
        0.1684001420        0.7728011243       -0.0000047003
        0.1684001420        0.7874448464       -0.0000014249
        0.1684001420        0.8020885684        0.0000000000
        0.1684001420        0.8167322905        0.0000000000
        0.1684001420        0.8313760125        0.0000000000
        0.1684001420        0.8460197346        0.0000000000
        0.1684001420        0.8606634566        0.0000000000
        0.1684001420        0.8753071787        0.0000000000
        0.1684001420        0.8899509007        0.0000000000
        0.1684001420        0.9045946228        0.0000000000
        0.1684001420        0.9192383448        0.0000000000
        0.1684001420        0.9338820669        0.0000000000
        0.1684001420        0.9485257889        0.0000000000
        0.1684001420        0.9631695110        0.0000000000
        0.1684001420        0.9778132330        0.0000000000
        0.1684001420        0.9924569551        0.0000000000
        0.1684001420        1.0071006771        0.0000000000
        0.1684001420        1.0217443992        0.0000000000
        0.1684001420        1.0363881212        0.0000000000
        0.1684001420        1.0510318433        0.0000000000
        0.1684001420        1.0656755653        0.0000000000
        0.1684001420        1.0803192874        0.0000000000
        0.1684001420        1.0949630094        0.0000000000
        0.1684001420        1.1096067315        0.0000000000
        0.1684001420        1.1242504535        0.0000000000
        0.1684001420        1.1388941756        0.0000000000
        0.1684001420        1.1535378976        0.0000000000
        0.1684001420        1.1681816197        0.0000000000
        0.1684001420        1.1828253417        0.0000000000
        0.1684001420        1.1974690638        0.0000000000
        0.1684001420        1.2121127858        0.0000000000
        0.1684001420        1.2267565079        0.0000000000
        0.1684001420        1.2414002299        0.0000000000
        0.1684001420        1.2560439520        0.0000000000
        0.1684001420        1.2706876740        0.0000000000
        0.1684001420        1.2853313961        0.0000000000
        0.1684001420        1.2999751181        0.0000000000
        0.1684001420        1.3146188402        0.0000000000
        0.1684001420        1.3292625622        0.0000000000
        0.1684001420        1.3439062843        0.0000000000
        0.1684001420        1.3585500063        0.0000000000
        0.1684001420        1.3731937284        0.0000000000
        0.1684001420        1.3878374504        0.0000000000
        0.1684001420        1.4024811725        0.0000000000
        0.1684001420        1.4171248945        0.0000000000
        0.1684001420        1.4317686166        0.0000000000
        0.1684001420        1.4464123386        0.0000000000
        0.1684001420        1.4610560607        0.0000000000
        0.1684001420        1.4756997827        0.0000000000
        0.1684001420        1.4903435048        0.0000000000
        0.1684001420        1.5049872268        0.0000000000
        0.1684001420        1.5196309489        0.0000000000
        0.1684001420        1.5342746709        0.0000000000
        0.1684001420        1.5489183930        0.0000000000

        0.1831619684        0.0991899100       -0.0020611314
        0.1831619684        0.1138336321       -0.0055977113
        0.1831619684        0.1284773541       -0.0140647677
        0.1831619684        0.1431210762       -0.0327280697
        0.1831619684        0.1577647982       -0.0706178204
        0.1831619684        0.1724085203       -0.1415045523
        0.1831619684        0.1870522423       -0.2638094040
        0.1831619684        0.2016959644       -0.4586239969
        0.1831619684        0.2163396864       -0.7455465077
        0.1831619684        0.2309834085       -1.1371359091
        0.1831619684        0.2456271305       -1.6339361190
        0.1831619684        0.2602708526       -2.2223764768
        0.1831619684        0.2749145746       -2.8768467900
        0.1831619684        0.2895582967       -3.5652350682
        0.1831619684        0.3042020187       -4.2554823141
        0.1831619684        0.3188457408       -4.9205343111
        0.1831619684        0.3334894628       -5.5405798547
        0.1831619684        0.3481331849       -6.1033264895
        0.1831619684        0.3627769069       -6.6035559793
        0.1831619684        0.3774206290       -7.0418584563
        0.1831619684        0.3920643510       -7.4207714493
        0.1831619684        0.4067080731       -7.7368904182
        0.1831619684        0.4213517951       -7.9707746161
        0.1831619684        0.4359955172       -8.0806429449
        0.1831619684        0.4506392392       -8.0070332623
        0.1831619684        0.4652829613       -7.6911781201
        0.1831619684        0.4799266833       -7.1014311800
        0.1831619684        0.4945704054       -6.2552010808
        0.1831619684        0.5092141274       -5.2240392685
        0.1831619684        0.5238578495       -4.1176487460
        0.1831619684        0.5385015715       -3.0536558640
        0.1831619684        0.5531452936       -2.1268505364
        0.1831619684        0.5677890156       -1.3903179910
        0.1831619684        0.5824327377       -0.8533112934
        0.1831619684        0.5970764597       -0.4923534664
        0.1831619684        0.6117201818       -0.2676424705
        0.1831619684        0.6263639038       -0.1374682970
        0.1831619684        0.6410076259       -0.0669470931
        0.1831619684        0.6556513479       -0.0310296622
        0.1831619684        0.6702950700       -0.0137376842
        0.1831619684        0.6849387920       -0.0058270499
        0.1831619684        0.6995825141       -0.0023727176
        0.1831619684        0.7142262361       -0.0009282056
        0.1831619684        0.7288699582       -0.0003487449
        0.1831619684        0.7435136802       -0.0001257195
        0.1831619684        0.7581574023       -0.0000434322
        0.1831619684        0.7728011243       -0.0000143637
        0.1831619684        0.7874448464       -0.0000045455
        0.1831619684        0.8020885684       -0.0000013755
        0.1831619684        0.8167322905        0.0000000000
        0.1831619684        0.8313760125        0.0000000000
        0.1831619684        0.8460197346        0.0000000000
        0.1831619684        0.8606634566        0.0000000000
        0.1831619684        0.8753071787        0.0000000000
        0.1831619684        0.8899509007        0.0000000000
        0.1831619684        0.9045946228        0.0000000000
        0.1831619684        0.9192383448        0.0000000000
        0.1831619684        0.9338820669        0.0000000000
        0.1831619684        0.9485257889        0.0000000000
        0.1831619684        0.9631695110        0.0000000000
        0.1831619684        0.9778132330        0.0000000000
        0.1831619684        0.9924569551        0.0000000000
        0.1831619684        1.0071006771        0.0000000000
        0.1831619684        1.0217443992        0.0000000000
        0.1831619684        1.0363881212        0.0000000000
        0.1831619684        1.0510318433        0.0000000000
        0.1831619684        1.0656755653        0.0000000000
        0.1831619684        1.0803192874        0.0000000000
        0.1831619684        1.0949630094        0.0000000000
        0.1831619684        1.1096067315        0.0000000000
        0.1831619684        1.1242504535        0.0000000000
        0.1831619684        1.1388941756        0.0000000000
        0.1831619684        1.1535378976        0.0000000000
        0.1831619684        1.1681816197        0.0000000000
        0.1831619684        1.1828253417        0.0000000000
        0.1831619684        1.1974690638        0.0000000000
        0.1831619684        1.2121127858        0.0000000000
        0.1831619684        1.2267565079        0.0000000000
        0.1831619684        1.2414002299        0.0000000000
        0.1831619684        1.2560439520        0.0000000000
        0.1831619684        1.2706876740        0.0000000000
        0.1831619684        1.2853313961        0.0000000000
        0.1831619684        1.2999751181        0.0000000000
        0.1831619684        1.3146188402        0.0000000000
        0.1831619684        1.3292625622        0.0000000000
        0.1831619684        1.3439062843        0.0000000000
        0.1831619684        1.3585500063        0.0000000000
        0.1831619684        1.3731937284        0.0000000000
        0.1831619684        1.3878374504        0.0000000000
        0.1831619684        1.4024811725        0.0000000000
        0.1831619684        1.4171248945        0.0000000000
        0.1831619684        1.4317686166        0.0000000000
        0.1831619684        1.4464123386        0.0000000000
        0.1831619684        1.4610560607        0.0000000000
        0.1831619684        1.4756997827        0.0000000000
        0.1831619684        1.4903435048        0.0000000000
        0.1831619684        1.5049872268        0.0000000000
        0.1831619684        1.5196309489        0.0000000000
        0.1831619684        1.5342746709        0.0000000000
        0.1831619684        1.5489183930        0.0000000000

        0.1979237948        0.0991899100       -0.0037979217
        0.1979237948        0.1138336321       -0.0102806838
        0.1979237948        0.1284773541       -0.0257353416
        0.1979237948        0.1431210762       -0.0596354558
        0.1979237948        0.1577647982       -0.1280775336
        0.1979237948        0.1724085203       -0.2553168833
        0.1979237948        0.1870522423       -0.4732786082
        0.1979237948        0.2016959644       -0.8176427596
        0.1979237948        0.2163396864       -1.3201637465
        0.1979237948        0.2309834085       -1.9989062794
        0.1979237948        0.2456271305       -2.8500594317
        0.1979237948        0.2602708526       -3.8453819119
        0.1979237948        0.2749145746       -4.9372279913
        0.1979237948        0.2895582967       -6.0693514880
        0.1979237948        0.3042020187       -7.1887121676
        0.1979237948        0.3188457408       -8.2535524956
        0.1979237948        0.3334894628       -9.2360723939
        0.1979237948        0.3481331849      -10.1215276389
        0.1979237948        0.3627769069      -10.9064220591
        0.1979237948        0.3774206290      -11.5959415918
        0.1979237948        0.3920643510      -12.1976249208
        0.1979237948        0.4067080731      -12.7085681254
        0.1979237948        0.4213517951      -13.0987847897
        0.1979237948        0.4359955172      -13.3003650679
        0.1979237948        0.4506392392      -13.2143182457
        0.1979237948        0.4652829613      -12.7400555974
        0.1979237948        0.4799266833      -11.8188109215
        0.1979237948        0.4945704054      -10.4708026644
        0.1979237948        0.5092141274       -8.8056879331
        0.1979237948        0.5238578495       -6.9985735790
        0.1979237948        0.5385015715       -5.2418054031
        0.1979237948        0.5531452936       -3.6943978198
        0.1979237948        0.5677890156       -2.4496103676
        0.1979237948        0.5824327377       -1.5293782813
        0.1979237948        0.5970764597       -0.9007322580
        0.1979237948        0.6117201818       -0.5017680690
        0.1979237948        0.6263639038       -0.2652628265
        0.1979237948        0.6410076259       -0.1335652710
        0.1979237948        0.6556513479       -0.0642809279
        0.1979237948        0.6702950700       -0.0296556976
        0.1979237948        0.6849387920       -0.0131400600
        0.1979237948        0.6995825141       -0.0055957035
        0.1979237948        0.7142262361       -0.0022893782
        0.1979237948        0.7288699582       -0.0008989271
        0.1979237948        0.7435136802       -0.0003383331
        0.1979237948        0.7581574023       -0.0001219496
        0.1979237948        0.7728011243       -0.0000420791
        0.1979237948        0.7874448464       -0.0000139046
        0.1979237948        0.8020885684       -0.0000044022
        0.1979237948        0.8167322905       -0.0000013385
        0.1979237948        0.8313760125        0.0000000000
        0.1979237948        0.8460197346        0.0000000000
        0.1979237948        0.8606634566        0.0000000000
        0.1979237948        0.8753071787        0.0000000000
        0.1979237948        0.8899509007        0.0000000000
        0.1979237948        0.9045946228        0.0000000000
        0.1979237948        0.9192383448        0.0000000000
        0.1979237948        0.9338820669        0.0000000000
        0.1979237948        0.9485257889        0.0000000000
        0.1979237948        0.9631695110        0.0000000000
        0.1979237948        0.9778132330        0.0000000000
        0.1979237948        0.9924569551        0.0000000000
        0.1979237948        1.0071006771        0.0000000000
        0.1979237948        1.0217443992        0.0000000000
        0.1979237948        1.0363881212        0.0000000000
        0.1979237948        1.0510318433        0.0000000000
        0.1979237948        1.0656755653        0.0000000000
        0.1979237948        1.0803192874        0.0000000000
        0.1979237948        1.0949630094        0.0000000000
        0.1979237948        1.1096067315        0.0000000000
        0.1979237948        1.1242504535        0.0000000000
        0.1979237948        1.1388941756        0.0000000000
        0.1979237948        1.1535378976        0.0000000000
        0.1979237948        1.1681816197        0.0000000000
        0.1979237948        1.1828253417        0.0000000000
        0.1979237948        1.1974690638        0.0000000000
        0.1979237948        1.2121127858        0.0000000000
        0.1979237948        1.2267565079        0.0000000000
        0.1979237948        1.2414002299        0.0000000000
        0.1979237948        1.2560439520        0.0000000000
        0.1979237948        1.2706876740        0.0000000000
        0.1979237948        1.2853313961        0.0000000000
        0.1979237948        1.2999751181        0.0000000000
        0.1979237948        1.3146188402        0.0000000000
        0.1979237948        1.3292625622        0.0000000000
        0.1979237948        1.3439062843        0.0000000000
        0.1979237948        1.3585500063        0.0000000000
        0.1979237948        1.3731937284        0.0000000000
        0.1979237948        1.3878374504        0.0000000000
        0.1979237948        1.4024811725        0.0000000000
        0.1979237948        1.4171248945        0.0000000000
        0.1979237948        1.4317686166        0.0000000000
        0.1979237948        1.4464123386        0.0000000000
        0.1979237948        1.4610560607        0.0000000000
        0.1979237948        1.4756997827        0.0000000000
        0.1979237948        1.4903435048        0.0000000000
        0.1979237948        1.5049872268        0.0000000000
        0.1979237948        1.5196309489        0.0000000000
        0.1979237948        1.5342746709        0.0000000000
        0.1979237948        1.5489183930        0.0000000000

        0.2126856212        0.0991899100       -0.0065176760
        0.2126856212        0.1138336321       -0.0175848132
        0.2126856212        0.1284773541       -0.0438554454
        0.2126856212        0.1431210762       -0.1011968348
        0.2126856212        0.1577647982       -0.2163100714
        0.2126856212        0.1724085203       -0.4289228397
        0.2126856212        0.1870522423       -0.7904059200
        0.2126856212        0.2016959644       -1.3566111943
        0.2126856212        0.2163396864       -2.1746877765
        0.2126856212        0.2309834085       -3.2671088414
        0.2126856212        0.2456271305       -4.6193024027
        0.2126856212        0.2602708526       -6.1775068564
        0.2126856212        0.2749145746       -7.8594418380
        0.2126856212        0.2895582967       -9.5738567917
        0.2126856212        0.3042020187      -11.2402863117
        0.2126856212        0.3188457408      -12.8010396551
        0.2126856212        0.3334894628      -14.2231980610
        0.2126856212        0.3481331849      -15.4945448426
        0.2126856212        0.3627769069      -16.6187195623
        0.2126856212        0.3774206290      -17.6104658579
        0.2126856212        0.3920643510      -18.4862685688
        0.2126856212        0.4067080731      -19.2456040598
        0.2126856212        0.4213517951      -19.8459984598
        0.2126856212        0.4359955172      -20.1860141442
        0.2126856212        0.4506392392      -20.1142350089
        0.2126856212        0.4652829613      -19.4724676209
        0.2126856212        0.4799266833      -18.1610758456
        0.2126856212        0.4945704054      -16.1967251709
        0.2126856212        0.5092141274      -13.7315116753
        0.2126856212        0.5238578495      -11.0205858947
        0.2126856212        0.5385015715       -8.3520163391
        0.2126856212        0.5531452936       -5.9707185464
        0.2126856212        0.5677890156       -4.0274128203
        0.2126856212        0.5824327377       -2.5668540200
        0.2126856212        0.5970764597       -1.5494574101
        0.2126856212        0.6117201818       -0.8885888371
        0.2126856212        0.6263639038       -0.4858085244
        0.2126856212        0.6410076259       -0.2540602602
        0.2126856212        0.6556513479       -0.1274461730
        0.2126856212        0.6702950700       -0.0614345289
        0.2126856212        0.6849387920       -0.0284745035
        0.2126856212        0.6995825141       -0.0126840614
        0.2126856212        0.7142262361       -0.0054241007
        0.2126856212        0.7288699582       -0.0022238450
        0.2126856212        0.7435136802       -0.0008733116
        0.2126856212        0.7581574023       -0.0003283802
        0.2126856212        0.7728011243       -0.0001182709
        0.2126856212        0.7874448464       -0.0000408410
        0.2126856212        0.8020885684       -0.0000135358
        0.2126856212        0.8167322905       -0.0000043132
        0.2126856212        0.8313760125       -0.0000013220
        0.2126856212        0.8460197346        0.0000000000
        0.2126856212        0.8606634566        0.0000000000
        0.2126856212        0.8753071787        0.0000000000
        0.2126856212        0.8899509007        0.0000000000
        0.2126856212        0.9045946228        0.0000000000
        0.2126856212        0.9192383448        0.0000000000
        0.2126856212        0.9338820669        0.0000000000
        0.2126856212        0.9485257889        0.0000000000
        0.2126856212        0.9631695110        0.0000000000
        0.2126856212        0.9778132330        0.0000000000
        0.2126856212        0.9924569551        0.0000000000
        0.2126856212        1.0071006771        0.0000000000
        0.2126856212        1.0217443992        0.0000000000
        0.2126856212        1.0363881212        0.0000000000
        0.2126856212        1.0510318433        0.0000000000
        0.2126856212        1.0656755653        0.0000000000
        0.2126856212        1.0803192874        0.0000000000
        0.2126856212        1.0949630094        0.0000000000
        0.2126856212        1.1096067315        0.0000000000
        0.2126856212        1.1242504535        0.0000000000
        0.2126856212        1.1388941756        0.0000000000
        0.2126856212        1.1535378976        0.0000000000
        0.2126856212        1.1681816197        0.0000000000
        0.2126856212        1.1828253417        0.0000000000
        0.2126856212        1.1974690638        0.0000000000
        0.2126856212        1.2121127858        0.0000000000
        0.2126856212        1.2267565079        0.0000000000
        0.2126856212        1.2414002299        0.0000000000
        0.2126856212        1.2560439520        0.0000000000
        0.2126856212        1.2706876740        0.0000000000
        0.2126856212        1.2853313961        0.0000000000
        0.2126856212        1.2999751181        0.0000000000
        0.2126856212        1.3146188402        0.0000000000
        0.2126856212        1.3292625622        0.0000000000
        0.2126856212        1.3439062843        0.0000000000
        0.2126856212        1.3585500063        0.0000000000
        0.2126856212        1.3731937284        0.0000000000
        0.2126856212        1.3878374504        0.0000000000
        0.2126856212        1.4024811725        0.0000000000
        0.2126856212        1.4171248945        0.0000000000
        0.2126856212        1.4317686166        0.0000000000
        0.2126856212        1.4464123386        0.0000000000
        0.2126856212        1.4610560607        0.0000000000
        0.2126856212        1.4756997827        0.0000000000
        0.2126856212        1.4903435048        0.0000000000
        0.2126856212        1.5049872268        0.0000000000
        0.2126856212        1.5196309489        0.0000000000
        0.2126856212        1.5342746709        0.0000000000
        0.2126856212        1.5489183930        0.0000000000

        0.2274474475        0.0991899100       -0.0104486994
        0.2274474475        0.1138336321       -0.0280978656
        0.2274474475        0.1284773541       -0.0698119326
        0.2274474475        0.1431210762       -0.1604080418
        0.2274474475        0.1577647982       -0.3412304337
        0.2274474475        0.1724085203       -0.6729698760
        0.2274474475        0.1870522423       -1.2325948804
        0.2274474475        0.2016959644       -2.1011842342
        0.2274474475        0.2163396864       -3.3428059556
        0.2274474475        0.2309834085       -4.9801670013
        0.2274474475        0.2456271305       -6.9774525281
        0.2274474475        0.2602708526       -9.2404383662
        0.2274474475        0.2749145746      -11.6368334778
        0.2274474475        0.2895582967      -14.0291920865
        0.2274474475        0.3042020187      -16.3057161145
        0.2274474475        0.3188457408      -18.3963753647
        0.2274474475        0.3334894628      -20.2718006393
        0.2274474475        0.3481331849      -21.9325552545
        0.2274474475        0.3627769069      -23.3984880928
        0.2274474475        0.3774206290      -24.7006211293
        0.2274474475        0.3920643510      -25.8687690053
        0.2274474475        0.4067080731      -26.9069706412
        0.2274474475        0.4213517951      -27.7597156079
        0.2274474475        0.4359955172      -28.2876777638
        0.2274474475        0.4506392392      -28.2781390499
        0.2274474475        0.4652829613      -27.5026506715
        0.2274474475        0.4799266833      -25.8068917047
        0.2274474475        0.4945704054      -23.1928321251
        0.2274474475        0.5092141274      -19.8501282970
        0.2274474475        0.5238578495      -16.1171717516
        0.2274474475        0.5385015715      -12.3882971639
        0.2274474475        0.5531452936       -9.0093277980
        0.2274474475        0.5677890156       -6.2041295903
        0.2274474475        0.5824327377       -4.0533528643
        0.2274474475        0.5970764597       -2.5193697629
        0.2274474475        0.6117201818       -1.4945368125
        0.2274474475        0.6263639038       -0.8488612685
        0.2274474475        0.6410076259       -0.4628290122
        0.2274474475        0.6556513479       -0.2426455662
        0.2274474475        0.6702950700       -0.1223771420
        0.2274474475        0.6849387920       -0.0593416917
        0.2274474475        0.6995825141       -0.0276326488
        0.2274474475        0.7142262361       -0.0123394773
        0.2274474475        0.7288699582       -0.0052787591
        0.2274474475        0.7435136802       -0.0021624843
        0.2274474475        0.7581574023       -0.0008485978
        0.2274474475        0.7728011243       -0.0003192835
        0.2274474475        0.7874448464       -0.0001153246
        0.2274474475        0.8020885684       -0.0000400321
        0.2274474475        0.8167322905       -0.0000133682
        0.2274474475        0.8313760125       -0.0000042942
        0.2274474475        0.8460197346       -0.0000013259
        0.2274474475        0.8606634566        0.0000000000
        0.2274474475        0.8753071787        0.0000000000
        0.2274474475        0.8899509007        0.0000000000
        0.2274474475        0.9045946228        0.0000000000
        0.2274474475        0.9192383448        0.0000000000
        0.2274474475        0.9338820669        0.0000000000
        0.2274474475        0.9485257889        0.0000000000
        0.2274474475        0.9631695110        0.0000000000
        0.2274474475        0.9778132330        0.0000000000
        0.2274474475        0.9924569551        0.0000000000
        0.2274474475        1.0071006771        0.0000000000
        0.2274474475        1.0217443992        0.0000000000
        0.2274474475        1.0363881212        0.0000000000
        0.2274474475        1.0510318433        0.0000000000
        0.2274474475        1.0656755653        0.0000000000
        0.2274474475        1.0803192874        0.0000000000
        0.2274474475        1.0949630094        0.0000000000
        0.2274474475        1.1096067315        0.0000000000
        0.2274474475        1.1242504535        0.0000000000
        0.2274474475        1.1388941756        0.0000000000
        0.2274474475        1.1535378976        0.0000000000
        0.2274474475        1.1681816197        0.0000000000
        0.2274474475        1.1828253417        0.0000000000
        0.2274474475        1.1974690638        0.0000000000
        0.2274474475        1.2121127858        0.0000000000
        0.2274474475        1.2267565079        0.0000000000
        0.2274474475        1.2414002299        0.0000000000
        0.2274474475        1.2560439520        0.0000000000
        0.2274474475        1.2706876740        0.0000000000
        0.2274474475        1.2853313961        0.0000000000
        0.2274474475        1.2999751181        0.0000000000
        0.2274474475        1.3146188402        0.0000000000
        0.2274474475        1.3292625622        0.0000000000
        0.2274474475        1.3439062843        0.0000000000
        0.2274474475        1.3585500063        0.0000000000
        0.2274474475        1.3731937284        0.0000000000
        0.2274474475        1.3878374504        0.0000000000
        0.2274474475        1.4024811725        0.0000000000
        0.2274474475        1.4171248945        0.0000000000
        0.2274474475        1.4317686166        0.0000000000
        0.2274474475        1.4464123386        0.0000000000
        0.2274474475        1.4610560607        0.0000000000
        0.2274474475        1.4756997827        0.0000000000
        0.2274474475        1.4903435048        0.0000000000
        0.2274474475        1.5049872268        0.0000000000
        0.2274474475        1.5196309489        0.0000000000
        0.2274474475        1.5342746709        0.0000000000
        0.2274474475        1.5489183930        0.0000000000

        0.2422092739        0.0991899100       -0.0157070253
        0.2422092739        0.1138336321       -0.0420987529
        0.2422092739        0.1284773541       -0.1042057763
        0.2422092739        0.1431210762       -0.2384133902
        0.2422092739        0.1577647982       -0.5047096201
        0.2422092739        0.1724085203       -0.9899045945
        0.2422092739        0.1870522423       -1.8017798362
        0.2422092739        0.2016959644       -3.0498148236
        0.2422092739        0.2163396864       -4.8134942849
        0.2422092739        0.2309834085       -7.1075911725
        0.2422092739        0.2456271305       -9.8603274543
        0.2422092739        0.2602708526      -12.9187837975
        0.2422092739        0.2749145746      -16.0842360107
        0.2422092739        0.2895582967      -19.1639017031
        0.2422092739        0.3042020187      -22.0158493772
        0.2422092739        0.3188457408      -24.5684431856
        0.2422092739        0.3334894628      -26.8120155042
        0.2422092739        0.3481331849      -28.7762210464
        0.2422092739        0.3627769069      -30.5096027967
        0.2422092739        0.3774206290      -32.0667493058
        0.2422092739        0.3920643510      -33.4939498967
        0.2422092739        0.4067080731      -34.8009954108
        0.2422092739        0.4213517951      -35.9203455616
        0.2422092739        0.4359955172      -36.6758837838
        0.2422092739        0.4506392392      -36.7933615062
        0.2422092739        0.4652829613      -35.9701970183
        0.2422092739        0.4799266833      -33.9880920833
        0.2422092739        0.4945704054      -30.8198215387
        0.2422092739        0.5092141274      -26.6756058850
        0.2422092739        0.5238578495      -21.9619956581
        0.2422092739        0.5385015715      -17.1707408907
        0.2422092739        0.5531452936      -12.7483563185
        0.2422092739        0.5677890156       -8.9998756063
        0.2422092739        0.5824327377       -6.0553097678
        0.2422092739        0.5970764597       -3.8940074616
        0.2422092739        0.6117201818       -2.4003653628
        0.2422092739        0.6263639038       -1.4217350883
        0.2422092739        0.6410076259       -0.8103126230
        0.2422092739        0.6556513479       -0.4445479770
        0.2422092739        0.6702950700       -0.2345938253
        0.2422092739        0.6849387920       -0.1189249674
        0.2422092739        0.6995825141       -0.0578308301
        0.2422092739        0.7142262361       -0.0269457925
        0.2422092739        0.7288699582       -0.0120242233
        0.2422092739        0.7435136802       -0.0051399950
        0.2422092739        0.7581574023       -0.0021065903
        0.2422092739        0.7728011243       -0.0008287505
        0.2422092739        0.7874448464       -0.0003133282
        0.2422092739        0.8020885684       -0.0001139255
        0.2422092739        0.8167322905       -0.0000398468
        0.2422092739        0.8313760125       -0.0000133978
        0.2422092739        0.8460197346       -0.0000043256
        0.2422092739        0.8606634566       -0.0000013391
        0.2422092739        0.8753071787        0.0000000000
        0.2422092739        0.8899509007        0.0000000000
        0.2422092739        0.9045946228        0.0000000000
        0.2422092739        0.9192383448        0.0000000000
        0.2422092739        0.9338820669        0.0000000000
        0.2422092739        0.9485257889        0.0000000000
        0.2422092739        0.9631695110        0.0000000000
        0.2422092739        0.9778132330        0.0000000000
        0.2422092739        0.9924569551        0.0000000000
        0.2422092739        1.0071006771        0.0000000000
        0.2422092739        1.0217443992        0.0000000000
        0.2422092739        1.0363881212        0.0000000000
        0.2422092739        1.0510318433        0.0000000000
        0.2422092739        1.0656755653        0.0000000000
        0.2422092739        1.0803192874        0.0000000000
        0.2422092739        1.0949630094        0.0000000000
        0.2422092739        1.1096067315        0.0000000000
        0.2422092739        1.1242504535        0.0000000000
        0.2422092739        1.1388941756        0.0000000000
        0.2422092739        1.1535378976        0.0000000000
        0.2422092739        1.1681816197        0.0000000000
        0.2422092739        1.1828253417        0.0000000000
        0.2422092739        1.1974690638        0.0000000000
        0.2422092739        1.2121127858        0.0000000000
        0.2422092739        1.2267565079        0.0000000000
        0.2422092739        1.2414002299        0.0000000000
        0.2422092739        1.2560439520        0.0000000000
        0.2422092739        1.2706876740        0.0000000000
        0.2422092739        1.2853313961        0.0000000000
        0.2422092739        1.2999751181        0.0000000000
        0.2422092739        1.3146188402        0.0000000000
        0.2422092739        1.3292625622        0.0000000000
        0.2422092739        1.3439062843        0.0000000000
        0.2422092739        1.3585500063        0.0000000000
        0.2422092739        1.3731937284        0.0000000000
        0.2422092739        1.3878374504        0.0000000000
        0.2422092739        1.4024811725        0.0000000000
        0.2422092739        1.4171248945        0.0000000000
        0.2422092739        1.4317686166        0.0000000000
        0.2422092739        1.4464123386        0.0000000000
        0.2422092739        1.4610560607        0.0000000000
        0.2422092739        1.4756997827        0.0000000000
        0.2422092739        1.4903435048        0.0000000000
        0.2422092739        1.5049872268        0.0000000000
        0.2422092739        1.5196309489        0.0000000000
        0.2422092739        1.5342746709        0.0000000000
        0.2422092739        1.5489183930        0.0000000000

        0.2569711003        0.0991899100       -0.0222429239
        0.2569711003        0.1138336321       -0.0594202004
        0.2569711003        0.1284773541       -0.1465297320
        0.2569711003        0.1431210762       -0.3338153859
        0.2569711003        0.1577647982       -0.7032300103
        0.2569711003        0.1724085203       -1.3716020117
        0.2569711003        0.1870522423       -2.4806742859
        0.2569711003        0.2016959644       -4.1685080511
        0.2569711003        0.2163396864       -6.5247481027
        0.2569711003        0.2309834085       -9.5441231136
        0.2569711003        0.2456271305      -13.1010070236
        0.2569711003        0.2602708526      -16.9642911967
        0.2569711003        0.2749145746      -20.8539186237
        0.2569711003        0.2895582967      -24.5171727470
        0.2569711003        0.3042020187      -27.7901457217
        0.2569711003        0.3188457408      -30.6183549850
        0.2569711003        0.3334894628      -33.0353486343
        0.2569711003        0.3481331849      -35.1212465353
        0.2569711003        0.3627769069      -36.9674888598
        0.2569711003        0.3774206290      -38.6579058939
        0.2569711003        0.3920643510      -40.2548393125
        0.2569711003        0.4067080731      -41.7721277378
        0.2569711003        0.4213517951      -43.1320590065
        0.2569711003        0.4359955172      -44.1294809529
        0.2569711003        0.4506392392      -44.4403942515
        0.2569711003        0.4652829613      -43.6980010055
        0.2569711003        0.4799266833      -41.6206437251
        0.2569711003        0.4945704054      -38.1380715332
        0.2569711003        0.5092141274      -33.4531006832
        0.2569711003        0.5238578495      -28.0046845522
        0.2569711003        0.5385015715      -22.3483293686
        0.2569711003        0.5531452936      -17.0088810319
        0.2569711003        0.5677890156      -12.3663669336
        0.2569711003        0.5824327377       -8.6094270536
        0.2569711003        0.5970764597       -5.7539472578
        0.2569711003        0.6117201818       -3.6993400359
        0.2569711003        0.6263639038       -2.2907207680
        0.2569711003        0.6410076259       -1.3663462147
        0.2569711003        0.6556513479       -0.7843685142
        0.2569711003        0.6702950700       -0.4327357513
        0.2569711003        0.6849387920       -0.2290847965
        0.2569711003        0.6995825141       -0.1162295893
        0.2569711003        0.7142262361       -0.0564851608
        0.2569711003        0.7288699582       -0.0262973736
        0.2569711003        0.7435136802       -0.0117376438
        0.2569711003        0.7581574023       -0.0050283185
        0.2569711003        0.7728011243       -0.0020697517
        0.2569711003        0.7874448464       -0.0008192164
        0.2569711003        0.8020885684       -0.0003118391
        0.2569711003        0.8167322905       -0.0001141106
        0.2569711003        0.8313760125       -0.0000400984
        0.2569711003        0.8460197346       -0.0000135138
        0.2569711003        0.8606634566       -0.0000043624
        0.2569711003        0.8753071787       -0.0000013465
        0.2569711003        0.8899509007        0.0000000000
        0.2569711003        0.9045946228        0.0000000000
        0.2569711003        0.9192383448        0.0000000000
        0.2569711003        0.9338820669        0.0000000000
        0.2569711003        0.9485257889        0.0000000000
        0.2569711003        0.9631695110        0.0000000000
        0.2569711003        0.9778132330        0.0000000000
        0.2569711003        0.9924569551        0.0000000000
        0.2569711003        1.0071006771        0.0000000000
        0.2569711003        1.0217443992        0.0000000000
        0.2569711003        1.0363881212        0.0000000000
        0.2569711003        1.0510318433        0.0000000000
        0.2569711003        1.0656755653        0.0000000000
        0.2569711003        1.0803192874        0.0000000000
        0.2569711003        1.0949630094        0.0000000000
        0.2569711003        1.1096067315        0.0000000000
        0.2569711003        1.1242504535        0.0000000000
        0.2569711003        1.1388941756        0.0000000000
        0.2569711003        1.1535378976        0.0000000000
        0.2569711003        1.1681816197        0.0000000000
        0.2569711003        1.1828253417        0.0000000000
        0.2569711003        1.1974690638        0.0000000000
        0.2569711003        1.2121127858        0.0000000000
        0.2569711003        1.2267565079        0.0000000000
        0.2569711003        1.2414002299        0.0000000000
        0.2569711003        1.2560439520        0.0000000000
        0.2569711003        1.2706876740        0.0000000000
        0.2569711003        1.2853313961        0.0000000000
        0.2569711003        1.2999751181        0.0000000000
        0.2569711003        1.3146188402        0.0000000000
        0.2569711003        1.3292625622        0.0000000000
        0.2569711003        1.3439062843        0.0000000000
        0.2569711003        1.3585500063        0.0000000000
        0.2569711003        1.3731937284        0.0000000000
        0.2569711003        1.3878374504        0.0000000000
        0.2569711003        1.4024811725        0.0000000000
        0.2569711003        1.4171248945        0.0000000000
        0.2569711003        1.4317686166        0.0000000000
        0.2569711003        1.4464123386        0.0000000000
        0.2569711003        1.4610560607        0.0000000000
        0.2569711003        1.4756997827        0.0000000000
        0.2569711003        1.4903435048        0.0000000000
        0.2569711003        1.5049872268        0.0000000000
        0.2569711003        1.5196309489        0.0000000000
        0.2569711003        1.5342746709        0.0000000000
        0.2569711003        1.5489183930        0.0000000000

        0.2717329267        0.0991899100       -0.0298351839
        0.2717329267        0.1138336321       -0.0794423185
        0.2717329267        0.1284773541       -0.1951775791
        0.2717329267        0.1431210762       -0.4427616336
        0.2717329267        0.1577647982       -0.9282286087
        0.2717329267        0.1724085203       -1.8003965540
        0.2717329267        0.1870522423       -3.2353938380
        0.2717329267        0.2016959644       -5.3967085485
        0.2717329267        0.2163396864       -8.3754864660
        0.2717329267        0.2309834085      -12.1317021205
        0.2717329267        0.2456271305      -16.4671670266
        0.2717329267        0.2602708526      -21.0547342386
        0.2717329267        0.2749145746      -25.5223484416
        0.2717329267        0.2895582967      -29.5589923310
        0.2717329267        0.3042020187      -32.9940230228
        0.2717329267        0.3188457408      -35.8154343824
        0.2717329267        0.3334894628      -38.1282595321
        0.2717329267        0.3481331849      -40.0864228248
        0.2717329267        0.3627769069      -41.8371723726
        0.2717329267        0.3774206290      -43.4950327775
        0.2717329267        0.3920643510      -45.1322451147
        0.2717329267        0.4067080731      -46.7602863524
        0.2717329267        0.4213517951      -48.2924914864
        0.2717329267        0.4359955172      -49.5081412102
        0.2717329267        0.4506392392      -50.0574184261
        0.2717329267        0.4652829613      -49.5349228971
        0.2717329267        0.4799266833      -47.6102000096
        0.2717329267        0.4945704054      -44.1625970268
        0.2717329267        0.5092141274      -39.3548447792
        0.2717329267        0.5238578495      -33.6067958644
        0.2717329267        0.5385015715      -27.4812683396
        0.2717329267        0.5531452936      -21.5354579226
        0.2717329267        0.5677890156      -16.1996918161
        0.2717329267        0.5824327377      -11.7207085276
        0.2717329267        0.5970764597       -8.1699169401
        0.2717329267        0.6117201818       -5.4912803979
        0.2717329267        0.6263639038       -3.5584189091
        0.2717329267        0.6410076259       -2.2207976813
        0.2717329267        0.6556513479       -1.3327055655
        0.2717329267        0.6702950700       -0.7677277896
        0.2717329267        0.6849387920       -0.4239924142
        0.2717329267        0.6995825141       -0.2243322954
        0.2717329267        0.7142262361       -0.1137167955
        0.2717329267        0.7288699582       -0.0552635762
        0.2717329267        0.7435136802       -0.0257735956
        0.2717329267        0.7581574023       -0.0115474245
        0.2717329267        0.7728011243       -0.0049738117
        0.2717329267        0.7874448464       -0.0020600375
        0.2717329267        0.8020885684       -0.0008200921
        0.2717329267        0.8167322905       -0.0003135202
        0.2717329267        0.8313760125       -0.0001149648
        0.2717329267        0.8460197346       -0.0000403885
        0.2717329267        0.8606634566       -0.0000135818
        0.2717329267        0.8753071787       -0.0000043679
        0.2717329267        0.8899509007       -0.0000013437
        0.2717329267        0.9045946228        0.0000000000
        0.2717329267        0.9192383448        0.0000000000
        0.2717329267        0.9338820669        0.0000000000
        0.2717329267        0.9485257889        0.0000000000
        0.2717329267        0.9631695110        0.0000000000
        0.2717329267        0.9778132330        0.0000000000
        0.2717329267        0.9924569551        0.0000000000
        0.2717329267        1.0071006771        0.0000000000
        0.2717329267        1.0217443992        0.0000000000
        0.2717329267        1.0363881212        0.0000000000
        0.2717329267        1.0510318433        0.0000000000
        0.2717329267        1.0656755653        0.0000000000
        0.2717329267        1.0803192874        0.0000000000
        0.2717329267        1.0949630094        0.0000000000
        0.2717329267        1.1096067315        0.0000000000
        0.2717329267        1.1242504535        0.0000000000
        0.2717329267        1.1388941756        0.0000000000
        0.2717329267        1.1535378976        0.0000000000
        0.2717329267        1.1681816197        0.0000000000
        0.2717329267        1.1828253417        0.0000000000
        0.2717329267        1.1974690638        0.0000000000
        0.2717329267        1.2121127858        0.0000000000
        0.2717329267        1.2267565079        0.0000000000
        0.2717329267        1.2414002299        0.0000000000
        0.2717329267        1.2560439520        0.0000000000
        0.2717329267        1.2706876740        0.0000000000
        0.2717329267        1.2853313961        0.0000000000
        0.2717329267        1.2999751181        0.0000000000
        0.2717329267        1.3146188402        0.0000000000
        0.2717329267        1.3292625622        0.0000000000
        0.2717329267        1.3439062843        0.0000000000
        0.2717329267        1.3585500063        0.0000000000
        0.2717329267        1.3731937284        0.0000000000
        0.2717329267        1.3878374504        0.0000000000
        0.2717329267        1.4024811725        0.0000000000
        0.2717329267        1.4171248945        0.0000000000
        0.2717329267        1.4317686166        0.0000000000
        0.2717329267        1.4464123386        0.0000000000
        0.2717329267        1.4610560607        0.0000000000
        0.2717329267        1.4756997827        0.0000000000
        0.2717329267        1.4903435048        0.0000000000
        0.2717329267        1.5049872268        0.0000000000
        0.2717329267        1.5196309489        0.0000000000
        0.2717329267        1.5342746709        0.0000000000
        0.2717329267        1.5489183930        0.0000000000

        0.2864947531        0.0991899100       -0.0381402781
        0.2864947531        0.1138336321       -0.1012332295
        0.2864947531        0.1284773541       -0.2478162537
        0.2864947531        0.1431210762       -0.5598569632
        0.2864947531        0.1577647982       -1.1681706239
        0.2864947531        0.1724085203       -2.2534611825
        0.2864947531        0.1870522423       -4.0240636182
        0.2864947531        0.2016959644       -6.6630815298
        0.2864947531        0.2163396864      -10.2526099406
        0.2864947531        0.2309834085      -14.7029782761
        0.2864947531        0.2456271305      -19.7269304292
        0.2864947531        0.2602708526      -24.8880376099
        0.2864947531        0.2749145746      -29.7177627794
        0.2864947531        0.2895582967      -33.8547749870
        0.2864947531        0.3042020187      -37.1419959509
        0.2864947531        0.3188457408      -39.6379513354
        0.2864947531        0.3334894628      -41.5474409339
        0.2864947531        0.3481331849      -43.1189504095
        0.2864947531        0.3627769069      -44.5637007980
        0.2864947531        0.3774206290      -46.0221362059
        0.2864947531        0.3920643510      -47.5636073185
        0.2864947531        0.4067080731      -49.1853676032
        0.2864947531        0.4213517951      -50.7907069546
        0.2864947531        0.4359955172      -52.1593835158
        0.2864947531        0.4506392392      -52.9478610699
        0.2864947531        0.4652829613      -52.7504557996
        0.2864947531        0.4799266833      -51.2167784565
        0.2864947531        0.4945704054      -48.1801413864
        0.2864947531        0.5092141274      -43.7357177109
        0.2864947531        0.5238578495      -38.2291752210
        0.2864947531        0.5385015715      -32.1622795762
        0.2864947531        0.5531452936      -26.0614006358
        0.2864947531        0.5677890156      -20.3645394339
        0.2864947531        0.5824327377      -15.3616907023
        0.2864947531        0.5970764597      -11.1908524105
        0.2864947531        0.6117201818       -7.8691117218
        0.2864947531        0.6263639038       -5.3339578321
        0.2864947531        0.6410076259       -3.4789757293
        0.2864947531        0.6556513479       -2.1794033526
        0.2864947531        0.6702950700       -1.3094247686
        0.2864947531        0.6849387920       -0.7539293285
        0.2864947531        0.6995825141       -0.4159572062
        0.2864947531        0.7142262361       -0.2200198602
        0.2864947531        0.7288699582       -0.1116761806
        0.2864947531        0.7435136802       -0.0544453319
        0.2864947531        0.7581574023       -0.0255133369
        0.2864947531        0.7728011243       -0.0114941062
        0.2864947531        0.7874448464       -0.0049766408
        0.2864947531        0.8020885684       -0.0020691684
        0.2864947531        0.8167322905       -0.0008252589
        0.2864947531        0.8313760125       -0.0003153906
        0.2864947531        0.8460197346       -0.0001154009
        0.2864947531        0.8606634566       -0.0000404094
        0.2864947531        0.8753071787       -0.0000135390
        0.2864947531        0.8899509007       -0.0000043427
        0.2864947531        0.9045946228       -0.0000013342
        0.2864947531        0.9192383448        0.0000000000
        0.2864947531        0.9338820669        0.0000000000
        0.2864947531        0.9485257889        0.0000000000
        0.2864947531        0.9631695110        0.0000000000
        0.2864947531        0.9778132330        0.0000000000
        0.2864947531        0.9924569551        0.0000000000
        0.2864947531        1.0071006771        0.0000000000
        0.2864947531        1.0217443992        0.0000000000
        0.2864947531        1.0363881212        0.0000000000
        0.2864947531        1.0510318433        0.0000000000
        0.2864947531        1.0656755653        0.0000000000
        0.2864947531        1.0803192874        0.0000000000
        0.2864947531        1.0949630094        0.0000000000
        0.2864947531        1.1096067315        0.0000000000
        0.2864947531        1.1242504535        0.0000000000
        0.2864947531        1.1388941756        0.0000000000
        0.2864947531        1.1535378976        0.0000000000
        0.2864947531        1.1681816197        0.0000000000
        0.2864947531        1.1828253417        0.0000000000
        0.2864947531        1.1974690638        0.0000000000
        0.2864947531        1.2121127858        0.0000000000
        0.2864947531        1.2267565079        0.0000000000
        0.2864947531        1.2414002299        0.0000000000
        0.2864947531        1.2560439520        0.0000000000
        0.2864947531        1.2706876740        0.0000000000
        0.2864947531        1.2853313961        0.0000000000
        0.2864947531        1.2999751181        0.0000000000
        0.2864947531        1.3146188402        0.0000000000
        0.2864947531        1.3292625622        0.0000000000
        0.2864947531        1.3439062843        0.0000000000
        0.2864947531        1.3585500063        0.0000000000
        0.2864947531        1.3731937284        0.0000000000
        0.2864947531        1.3878374504        0.0000000000
        0.2864947531        1.4024811725        0.0000000000
        0.2864947531        1.4171248945        0.0000000000
        0.2864947531        1.4317686166        0.0000000000
        0.2864947531        1.4464123386        0.0000000000
        0.2864947531        1.4610560607        0.0000000000
        0.2864947531        1.4756997827        0.0000000000
        0.2864947531        1.4903435048        0.0000000000
        0.2864947531        1.5049872268        0.0000000000
        0.2864947531        1.5196309489        0.0000000000
        0.2864947531        1.5342746709        0.0000000000
        0.2864947531        1.5489183930        0.0000000000

        0.3012565795        0.0991899100       -0.0467729721
        0.3012565795        0.1138336321       -0.1237707879
        0.3012565795        0.1284773541       -0.3019487643
        0.3012565795        0.1431210762       -0.6794838263
        0.3012565795        0.1577647982       -1.4114143085
        0.3012565795        0.1724085203       -2.7085651638
        0.3012565795        0.1870522423       -4.8075565032
        0.3012565795        0.2016959644       -7.9041368923
        0.3012565795        0.2163396864      -12.0611186100
        0.3012565795        0.2309834085      -17.1268702207
        0.3012565795        0.2456271305      -22.7135679772
        0.3012565795        0.2602708526      -28.2689192982
        0.3012565795        0.2749145746      -33.2300949683
        0.3012565795        0.2895582967      -37.1981740645
        0.3012565795        0.3042020187      -40.0512910166
        0.3012565795        0.3188457408      -41.9441432052
        0.3012565795        0.3334894628      -43.2041411353
        0.3012565795        0.3481331849      -44.1880248572
        0.3012565795        0.3627769069      -45.1718697793
        0.3012565795        0.3774206290      -46.3107074716
        0.3012565795        0.3920643510      -47.6527397599
        0.3012565795        0.4067080731      -49.1647370577
        0.3012565795        0.4213517951      -50.7355381619
        0.3012565795        0.4359955172      -52.1596655380
        0.3012565795        0.4506392392      -53.1328662939
        0.3012565795        0.4652829613      -53.2924486297
        0.3012565795        0.4799266833      -52.3067516670
        0.3012565795        0.4945704054      -49.9812492247
        0.3012565795        0.5092141274      -46.3311108343
        0.3012565795        0.5238578495      -41.5847935383
        0.3012565795        0.5385015715      -36.1198559721
        0.3012565795        0.5531452936      -30.3651659397
        0.3012565795        0.5677890156      -24.7126054744
        0.3012565795        0.5824327377      -19.4652645644
        0.3012565795        0.5970764597      -14.8238343121
        0.3012565795        0.6117201818      -10.8962705969
        0.3012565795        0.6263639038       -7.7144747567
        0.3012565795        0.6410076259       -5.2499872403
        0.3012565795        0.6556513479       -3.4286860555
        0.3012565795        0.6702950700       -2.1468107987
        0.3012565795        0.6849387920       -1.2883905744
        0.3012565795        0.6995825141       -0.7413935507
        0.3012565795        0.7142262361       -0.4093808116
        0.3012565795        0.7288699582       -0.2170972071
        0.3012565795        0.7435136802       -0.1106397917
        0.3012565795        0.7581574023       -0.0541997173
        0.3012565795        0.7728011243       -0.0255145814
        0.3012565795        0.7874448464       -0.0115337767
        0.3012565795        0.8020885684       -0.0050017412
        0.3012565795        0.8167322905       -0.0020787738
        0.3012565795        0.8313760125       -0.0008273443
        0.3012565795        0.8460197346       -0.0003151933
        0.3012565795        0.8606634566       -0.0001149440
        0.3012565795        0.8753071787       -0.0000401381
        0.3012565795        0.8899509007       -0.0000134317
        0.3012565795        0.9045946228       -0.0000043105
        0.3012565795        0.9192383448       -0.0000013273
        0.3012565795        0.9338820669        0.0000000000
        0.3012565795        0.9485257889        0.0000000000
        0.3012565795        0.9631695110        0.0000000000
        0.3012565795        0.9778132330        0.0000000000
        0.3012565795        0.9924569551        0.0000000000
        0.3012565795        1.0071006771        0.0000000000
        0.3012565795        1.0217443992        0.0000000000
        0.3012565795        1.0363881212        0.0000000000
        0.3012565795        1.0510318433        0.0000000000
        0.3012565795        1.0656755653        0.0000000000
        0.3012565795        1.0803192874        0.0000000000
        0.3012565795        1.0949630094        0.0000000000
        0.3012565795        1.1096067315        0.0000000000
        0.3012565795        1.1242504535        0.0000000000
        0.3012565795        1.1388941756        0.0000000000
        0.3012565795        1.1535378976        0.0000000000
        0.3012565795        1.1681816197        0.0000000000
        0.3012565795        1.1828253417        0.0000000000
        0.3012565795        1.1974690638        0.0000000000
        0.3012565795        1.2121127858        0.0000000000
        0.3012565795        1.2267565079        0.0000000000
        0.3012565795        1.2414002299        0.0000000000
        0.3012565795        1.2560439520        0.0000000000
        0.3012565795        1.2706876740        0.0000000000
        0.3012565795        1.2853313961        0.0000000000
        0.3012565795        1.2999751181        0.0000000000
        0.3012565795        1.3146188402        0.0000000000
        0.3012565795        1.3292625622        0.0000000000
        0.3012565795        1.3439062843        0.0000000000
        0.3012565795        1.3585500063        0.0000000000
        0.3012565795        1.3731937284        0.0000000000
        0.3012565795        1.3878374504        0.0000000000
        0.3012565795        1.4024811725        0.0000000000
        0.3012565795        1.4171248945        0.0000000000
        0.3012565795        1.4317686166        0.0000000000
        0.3012565795        1.4464123386        0.0000000000
        0.3012565795        1.4610560607        0.0000000000
        0.3012565795        1.4756997827        0.0000000000
        0.3012565795        1.4903435048        0.0000000000
        0.3012565795        1.5049872268        0.0000000000
        0.3012565795        1.5196309489        0.0000000000
        0.3012565795        1.5342746709        0.0000000000
        0.3012565795        1.5489183930        0.0000000000

        0.3160184059        0.0991899100       -0.0553779674
        0.3160184059        0.1138336321       -0.1461351844
        0.3160184059        0.1284773541       -0.3553903767
        0.3160184059        0.1431210762       -0.7968852377
        0.3160184059        0.1577647982       -1.6484768216
        0.3160184059        0.1724085203       -3.1484365105
        0.3160184059        0.1870522423       -5.5572221490
        0.3160184059        0.2016959644       -9.0768295694
        0.3160184059        0.2163396864      -13.7430064278
        0.3160184059        0.2309834085      -19.3345992506
        0.3160184059        0.2456271305      -25.3583892796
        0.3160184059        0.2602708526      -31.1468212427
        0.3160184059        0.2749145746      -36.0505290681
        0.3160184059        0.2895582967      -39.6476142419
        0.3160184059        0.3042020187      -41.8702034811
        0.3160184059        0.3188457408      -42.9876160909
        0.3160184059        0.3334894628      -43.4630184086
        0.3160184059        0.3481331849      -43.7653404073
        0.3160184059        0.3627769069      -44.2286931451
        0.3160184059        0.3774206290      -45.0066890674
        0.3160184059        0.3920643510      -46.1059242934
        0.3160184059        0.4067080731      -47.4448862032
        0.3160184059        0.4213517951      -48.8905109337
        0.3160184059        0.4359955172      -50.2606925041
        0.3160184059        0.4506392392      -51.3162563887
        0.3160184059        0.4652829613      -51.7755562199
        0.3160184059        0.4799266833      -51.3656576792
        0.3160184059        0.4945704054      -49.8934776946
        0.3160184059        0.5092141274      -47.3021622912
        0.3160184059        0.5238578495      -43.6850974639
        0.3160184059        0.5385015715      -39.2551794201
        0.3160184059        0.5531452936      -34.2905256209
        0.3160184059        0.5677890156      -29.0836994894
        0.3160184059        0.5824327377      -23.9094193281
        0.3160184059        0.5970764597      -19.0086233511
        0.3160184059        0.6117201818      -14.5782678797
        0.3160184059        0.6263639038      -10.7598219294
        0.3160184059        0.6410076259       -7.6282673108
        0.3160184059        0.6556513479       -5.1885373964
        0.3160184059        0.6702950700       -3.3842187450
        0.3160184059        0.6849387920       -2.1170823920
        0.3160184059        0.6995825141       -1.2709703568
        0.3160184059        0.7142262361       -0.7327621628
        0.3160184059        0.7288699582       -0.4059471469
        0.3160184059        0.7435136802       -0.2161466745
        0.3160184059        0.7581574023       -0.1105856785
        0.3160184059        0.7728011243       -0.0543305287
        0.3160184059        0.7874448464       -0.0256094821
        0.3160184059        0.8020885684       -0.0115710510
        0.3160184059        0.8167322905       -0.0050077199
        0.3160184059        0.8313760125       -0.0020750276
        0.3160184059        0.8460197346       -0.0008232331
        0.3160184059        0.8606634566       -0.0003128287
        0.3160184059        0.8753071787       -0.0001139354
        0.3160184059        0.8899509007       -0.0000398074
        0.3160184059        0.9045946228       -0.0000133522
        0.3160184059        0.9192383448       -0.0000043012
        0.3160184059        0.9338820669       -0.0000013316
        0.3160184059        0.9485257889        0.0000000000
        0.3160184059        0.9631695110        0.0000000000
        0.3160184059        0.9778132330        0.0000000000
        0.3160184059        0.9924569551        0.0000000000
        0.3160184059        1.0071006771        0.0000000000
        0.3160184059        1.0217443992        0.0000000000
        0.3160184059        1.0363881212        0.0000000000
        0.3160184059        1.0510318433        0.0000000000
        0.3160184059        1.0656755653        0.0000000000
        0.3160184059        1.0803192874        0.0000000000
        0.3160184059        1.0949630094        0.0000000000
        0.3160184059        1.1096067315        0.0000000000
        0.3160184059        1.1242504535        0.0000000000
        0.3160184059        1.1388941756        0.0000000000
        0.3160184059        1.1535378976        0.0000000000
        0.3160184059        1.1681816197        0.0000000000
        0.3160184059        1.1828253417        0.0000000000
        0.3160184059        1.1974690638        0.0000000000
        0.3160184059        1.2121127858        0.0000000000
        0.3160184059        1.2267565079        0.0000000000
        0.3160184059        1.2414002299        0.0000000000
        0.3160184059        1.2560439520        0.0000000000
        0.3160184059        1.2706876740        0.0000000000
        0.3160184059        1.2853313961        0.0000000000
        0.3160184059        1.2999751181        0.0000000000
        0.3160184059        1.3146188402        0.0000000000
        0.3160184059        1.3292625622        0.0000000000
        0.3160184059        1.3439062843        0.0000000000
        0.3160184059        1.3585500063        0.0000000000
        0.3160184059        1.3731937284        0.0000000000
        0.3160184059        1.3878374504        0.0000000000
        0.3160184059        1.4024811725        0.0000000000
        0.3160184059        1.4171248945        0.0000000000
        0.3160184059        1.4317686166        0.0000000000
        0.3160184059        1.4464123386        0.0000000000
        0.3160184059        1.4610560607        0.0000000000
        0.3160184059        1.4756997827        0.0000000000
        0.3160184059        1.4903435048        0.0000000000
        0.3160184059        1.5049872268        0.0000000000
        0.3160184059        1.5196309489        0.0000000000
        0.3160184059        1.5342746709        0.0000000000
        0.3160184059        1.5489183930        0.0000000000

        0.3307802323        0.0991899100       -0.0636639918
        0.3307802323        0.1138336321       -0.1675955396
        0.3307802323        0.1284773541       -0.4064682031
        0.3307802323        0.1431210762       -0.9085797772
        0.3307802323        0.1577647982       -1.8728048808
        0.3307802323        0.1724085203       -3.5620157749
        0.3307802323        0.1870522423       -6.2565997930
        0.3307802323        0.2016959644      -10.1602928898
        0.3307802323        0.2163396864      -15.2777795120
        0.3307802323        0.2309834085      -21.3165324833
        0.3307802323        0.2456271305      -27.6799083391
        0.3307802323        0.2602708526      -33.5918316376
        0.3307802323        0.2749145746      -38.3274631184
        0.3307802323        0.2895582967      -41.4552741061
        0.3307802323        0.3042020187      -42.9738768890
        0.3307802323        0.3188457408      -43.2755739673
        0.3307802323        0.3334894628      -42.9610933715
        0.3307802323        0.3481331849      -42.6058798041
        0.3307802323        0.3627769069      -42.5896660029
        0.3307802323        0.3774206290      -43.0477076067
        0.3307802323        0.3920643510      -43.9268261040
        0.3307802323        0.4067080731      -45.0817019448
        0.3307802323        0.4213517951      -46.3483867290
        0.3307802323        0.4359955172      -47.5689726262
        0.3307802323        0.4506392392      -48.5818592824
        0.3307802323        0.4652829613      -49.2102086179
        0.3307802323        0.4799266833      -49.2715009943
        0.3307802323        0.4945704054      -48.6074232967
        0.3307802323        0.5092141274      -47.1159402648
        0.3307802323        0.5238578495      -44.7679559900
        0.3307802323        0.5385015715      -41.6052149352
        0.3307802323        0.5531452936      -37.7295486729
        0.3307802323        0.5677890156      -33.2948661165
        0.3307802323        0.5824327377      -28.5033968420
        0.3307802323        0.5970764597      -23.5974890747
        0.3307802323        0.6117201818      -18.8376271133
        0.3307802323        0.6263639038      -14.4666333630
        0.3307802323        0.6410076259      -10.6710151690
        0.3307802323        0.6556513479       -7.5543275821
        0.3307802323        0.6702950700       -5.1319677613
        0.3307802323        0.6849387920       -3.3466936268
        0.3307802323        0.6995825141       -2.0961471800
        0.3307802323        0.7142262361       -1.2615360445
        0.3307802323        0.7288699582       -0.7296702177
        0.3307802323        0.7435136802       -0.4055222164
        0.3307802323        0.7581574023       -0.2164316467
        0.3307802323        0.7728011243       -0.1108414671
        0.3307802323        0.7874448464       -0.0544248401
        0.3307802323        0.8020885684       -0.0256038614
        0.3307802323        0.8167322905       -0.0115359337
        0.3307802323        0.8313760125       -0.0049776417
        0.3307802323        0.8460197346       -0.0020576184
        0.3307802323        0.8606634566       -0.0008153683
        0.3307802323        0.8753071787       -0.0003099793
        0.3307802323        0.8899509007       -0.0001131502
        0.3307802323        0.9045946228       -0.0000396799
        0.3307802323        0.9192383448       -0.0000133698
        0.3307802323        0.9338820669       -0.0000043286
        0.3307802323        0.9485257889       -0.0000013452
        0.3307802323        0.9631695110        0.0000000000
        0.3307802323        0.9778132330        0.0000000000
        0.3307802323        0.9924569551        0.0000000000
        0.3307802323        1.0071006771        0.0000000000
        0.3307802323        1.0217443992        0.0000000000
        0.3307802323        1.0363881212        0.0000000000
        0.3307802323        1.0510318433        0.0000000000
        0.3307802323        1.0656755653        0.0000000000
        0.3307802323        1.0803192874        0.0000000000
        0.3307802323        1.0949630094        0.0000000000
        0.3307802323        1.1096067315        0.0000000000
        0.3307802323        1.1242504535        0.0000000000
        0.3307802323        1.1388941756        0.0000000000
        0.3307802323        1.1535378976        0.0000000000
        0.3307802323        1.1681816197        0.0000000000
        0.3307802323        1.1828253417        0.0000000000
        0.3307802323        1.1974690638        0.0000000000
        0.3307802323        1.2121127858        0.0000000000
        0.3307802323        1.2267565079        0.0000000000
        0.3307802323        1.2414002299        0.0000000000
        0.3307802323        1.2560439520        0.0000000000
        0.3307802323        1.2706876740        0.0000000000
        0.3307802323        1.2853313961        0.0000000000
        0.3307802323        1.2999751181        0.0000000000
        0.3307802323        1.3146188402        0.0000000000
        0.3307802323        1.3292625622        0.0000000000
        0.3307802323        1.3439062843        0.0000000000
        0.3307802323        1.3585500063        0.0000000000
        0.3307802323        1.3731937284        0.0000000000
        0.3307802323        1.3878374504        0.0000000000
        0.3307802323        1.4024811725        0.0000000000
        0.3307802323        1.4171248945        0.0000000000
        0.3307802323        1.4317686166        0.0000000000
        0.3307802323        1.4464123386        0.0000000000
        0.3307802323        1.4610560607        0.0000000000
        0.3307802323        1.4756997827        0.0000000000
        0.3307802323        1.4903435048        0.0000000000
        0.3307802323        1.5049872268        0.0000000000
        0.3307802323        1.5196309489        0.0000000000
        0.3307802323        1.5342746709        0.0000000000
        0.3307802323        1.5489183930        0.0000000000

        0.3455420587        0.0991899100       -0.0714032552
        0.3455420587        0.1138336321       -0.1875993833
        0.3455420587        0.1284773541       -0.4539702318
        0.3455420587        0.1431210762       -1.0121810767
        0.3455420587        0.1577647982       -2.0802397383
        0.3455420587        0.1724085203       -3.9430648311
        0.3455420587        0.1870522423       -6.8981709594
        0.3455420587        0.2016959644      -11.1489420188
        0.3455420587        0.2163396864      -16.6690057655
        0.3455420587        0.2309834085      -23.0979235890
        0.3455420587        0.2456271305      -29.7431439946
        0.3455420587        0.2602708526      -35.7308437826
        0.3455420587        0.2749145746      -40.2724358670
        0.3455420587        0.2895582967      -42.9362760682
        0.3455420587        0.3042020187      -43.7919027359
        0.3455420587        0.3188457408      -43.3525001804
        0.3455420587        0.3334894628      -42.3481167670
        0.3455420587        0.3481331849      -41.4482735884
        0.3455420587        0.3627769069      -41.0642835497
        0.3455420587        0.3774206290      -41.2996368458
        0.3455420587        0.3920643510      -42.0297793042
        0.3455420587        0.4067080731      -43.0358215103
        0.3455420587        0.4213517951      -44.1145653869
        0.3455420587        0.4359955172      -45.1256281678
        0.3455420587        0.4506392392      -45.9820632555
        0.3455420587        0.4652829613      -46.6164367285
        0.3455420587        0.4799266833      -46.9525937169
        0.3455420587        0.4945704054      -46.8955707029
        0.3455420587        0.5092141274      -46.3359007898
        0.3455420587        0.5238578495      -45.1605453149
        0.3455420587        0.5385015715      -43.2684713437
        0.3455420587        0.5531452936      -40.5939312371
        0.3455420587        0.5677890156      -37.1370534127
        0.3455420587        0.5824327377      -32.9917294813
        0.3455420587        0.5970764597      -28.3546111421
        0.3455420587        0.6117201818      -23.5038006418
        0.3455420587        0.6263639038      -18.7498648664
        0.3455420587        0.6410076259      -14.3758132581
        0.3455420587        0.6556513479      -10.5875507207
        0.3455420587        0.6702950700       -7.4898913373
        0.3455420587        0.6849387920       -5.0907472051
        0.3455420587        0.6995825141       -3.3253092567
        0.3455420587        0.7142262361       -2.0876906510
        0.3455420587        0.7288699582       -1.2594902901
        0.3455420587        0.7435136802       -0.7297930017
        0.3455420587        0.7581574023       -0.4058575530
        0.3455420587        0.7728011243       -0.2164646010
        0.3455420587        0.7874448464       -0.1106517858
        0.3455420587        0.8020885684       -0.0541894521
        0.3455420587        0.8167322905       -0.0254229014
        0.3455420587        0.8313760125       -0.0114289819
        0.3455420587        0.8460197346       -0.0049261409
        0.3455420587        0.8606634566       -0.0020372503
        0.3455420587        0.8753071787       -0.0008089940
        0.3455420587        0.8899509007       -0.0003086531
        0.3455420587        0.9045946228       -0.0001131700
        0.3455420587        0.9192383448       -0.0000398682
        0.3455420587        0.9338820669       -0.0000134884
        0.3455420587        0.9485257889       -0.0000043776
        0.3455420587        0.9631695110       -0.0000013602
        0.3455420587        0.9778132330        0.0000000000
        0.3455420587        0.9924569551        0.0000000000
        0.3455420587        1.0071006771        0.0000000000
        0.3455420587        1.0217443992        0.0000000000
        0.3455420587        1.0363881212        0.0000000000
        0.3455420587        1.0510318433        0.0000000000
        0.3455420587        1.0656755653        0.0000000000
        0.3455420587        1.0803192874        0.0000000000
        0.3455420587        1.0949630094        0.0000000000
        0.3455420587        1.1096067315        0.0000000000
        0.3455420587        1.1242504535        0.0000000000
        0.3455420587        1.1388941756        0.0000000000
        0.3455420587        1.1535378976        0.0000000000
        0.3455420587        1.1681816197        0.0000000000
        0.3455420587        1.1828253417        0.0000000000
        0.3455420587        1.1974690638        0.0000000000
        0.3455420587        1.2121127858        0.0000000000
        0.3455420587        1.2267565079        0.0000000000
        0.3455420587        1.2414002299        0.0000000000
        0.3455420587        1.2560439520        0.0000000000
        0.3455420587        1.2706876740        0.0000000000
        0.3455420587        1.2853313961        0.0000000000
        0.3455420587        1.2999751181        0.0000000000
        0.3455420587        1.3146188402        0.0000000000
        0.3455420587        1.3292625622        0.0000000000
        0.3455420587        1.3439062843        0.0000000000
        0.3455420587        1.3585500063        0.0000000000
        0.3455420587        1.3731937284        0.0000000000
        0.3455420587        1.3878374504        0.0000000000
        0.3455420587        1.4024811725        0.0000000000
        0.3455420587        1.4171248945        0.0000000000
        0.3455420587        1.4317686166        0.0000000000
        0.3455420587        1.4464123386        0.0000000000
        0.3455420587        1.4610560607        0.0000000000
        0.3455420587        1.4756997827        0.0000000000
        0.3455420587        1.4903435048        0.0000000000
        0.3455420587        1.5049872268        0.0000000000
        0.3455420587        1.5196309489        0.0000000000
        0.3455420587        1.5342746709        0.0000000000
        0.3455420587        1.5489183930        0.0000000000

        0.3603038851        0.0991899100       -0.0784210559
        0.3603038851        0.1138336321       -0.2057338655
        0.3603038851        0.1284773541       -0.4970209361
        0.3603038851        0.1431210762       -1.1060445294
        0.3603038851        0.1577647982       -2.2681139579
        0.3603038851        0.1724085203       -4.2880667187
        0.3603038851        0.1870522423       -7.4788852720
        0.3603038851        0.2016959644      -12.0436889306
        0.3603038851        0.2163396864      -17.9283356457
        0.3603038851        0.2309834085      -24.7118613187
        0.3603038851        0.2456271305      -31.6168050608
        0.3603038851        0.2602708526      -37.6839262020
        0.3603038851        0.2749145746      -42.0709508128
        0.3603038851        0.2895582967      -44.3503321364
        0.3603038851        0.3042020187      -44.6589383946
        0.3603038851        0.3188457408      -43.6200650402
        0.3603038851        0.3334894628      -42.0781725445
        0.3603038851        0.3481331849      -40.7819861002
        0.3603038851        0.3627769069      -40.1631429723
        0.3603038851        0.3774206290      -40.2872362391
        0.3603038851        0.3920643510      -40.9560798085
        0.3603038851        0.4067080731      -41.8752840371
        0.3603038851        0.4213517951      -42.7966272798
        0.3603038851        0.4359955172      -43.5853437477
        0.3603038851        0.4506392392      -44.2129271867
        0.3603038851        0.4652829613      -44.7073418783
        0.3603038851        0.4799266833      -45.0961881535
        0.3603038851        0.4945704054      -45.3643780282
        0.3603038851        0.5092141274      -45.4325724140
        0.3603038851        0.5238578495      -45.1561093354
        0.3603038851        0.5385015715      -44.3450115469
        0.3603038851        0.5531452936      -42.8055516319
        0.3603038851        0.5677890156      -40.3970667948
        0.3603038851        0.5824327377      -37.0872044300
        0.3603038851        0.5970764597      -32.9834785208
        0.3603038851        0.6117201818      -28.3254551836
        0.3603038851        0.6263639038      -23.4380153397
        0.3603038851        0.6410076259      -18.6626703709
        0.3603038851        0.6556513479      -14.2914246633
        0.3603038851        0.6702950700      -10.5231542139
        0.3603038851        0.6849387920       -7.4502852680
        0.3603038851        0.6995825141       -5.0713162144
        0.3603038851        0.7142262361       -3.3179766853
        0.3603038851        0.7288699582       -2.0855462375
        0.3603038851        0.7435136802       -1.2585712954
        0.3603038851        0.7581574023       -0.7286909575
        0.3603038851        0.7728011243       -0.4045293255
        0.3603038851        0.7874448464       -0.2152392137
        0.3603038851        0.8020885684       -0.1097504531
        0.3603038851        0.8167322905       -0.0536401028
        0.3603038851        0.8313760125       -0.0251406449
        0.3603038851        0.8460197346       -0.0113071085
        0.3603038851        0.8606634566       -0.0048833406
        0.3603038851        0.8753071787       -0.0020263646
        0.3603038851        0.8899509007       -0.0008081206
        0.3603038851        0.9045946228       -0.0003096991
        0.3603038851        0.9192383448       -0.0001139876
        0.3603038851        0.9338820669       -0.0000402600
        0.3603038851        0.9485257889       -0.0000136290
        0.3603038851        0.9631695110       -0.0000044154
        0.3603038851        0.9778132330       -0.0000013679
        0.3603038851        0.9924569551        0.0000000000
        0.3603038851        1.0071006771        0.0000000000
        0.3603038851        1.0217443992        0.0000000000
        0.3603038851        1.0363881212        0.0000000000
        0.3603038851        1.0510318433        0.0000000000
        0.3603038851        1.0656755653        0.0000000000
        0.3603038851        1.0803192874        0.0000000000
        0.3603038851        1.0949630094        0.0000000000
        0.3603038851        1.1096067315        0.0000000000
        0.3603038851        1.1242504535        0.0000000000
        0.3603038851        1.1388941756        0.0000000000
        0.3603038851        1.1535378976        0.0000000000
        0.3603038851        1.1681816197        0.0000000000
        0.3603038851        1.1828253417        0.0000000000
        0.3603038851        1.1974690638        0.0000000000
        0.3603038851        1.2121127858        0.0000000000
        0.3603038851        1.2267565079        0.0000000000
        0.3603038851        1.2414002299        0.0000000000
        0.3603038851        1.2560439520        0.0000000000
        0.3603038851        1.2706876740        0.0000000000
        0.3603038851        1.2853313961        0.0000000000
        0.3603038851        1.2999751181        0.0000000000
        0.3603038851        1.3146188402        0.0000000000
        0.3603038851        1.3292625622        0.0000000000
        0.3603038851        1.3439062843        0.0000000000
        0.3603038851        1.3585500063        0.0000000000
        0.3603038851        1.3731937284        0.0000000000
        0.3603038851        1.3878374504        0.0000000000
        0.3603038851        1.4024811725        0.0000000000
        0.3603038851        1.4171248945        0.0000000000
        0.3603038851        1.4317686166        0.0000000000
        0.3603038851        1.4464123386        0.0000000000
        0.3603038851        1.4610560607        0.0000000000
        0.3603038851        1.4756997827        0.0000000000
        0.3603038851        1.4903435048        0.0000000000
        0.3603038851        1.5049872268        0.0000000000
        0.3603038851        1.5196309489        0.0000000000
        0.3603038851        1.5342746709        0.0000000000
        0.3603038851        1.5489183930        0.0000000000

        0.3750657115        0.0991899100       -0.0845899910
        0.3750657115        0.1138336321       -0.2217015073
        0.3750657115        0.1284773541       -0.5349994388
        0.3750657115        0.1431210762       -1.1890295567
        0.3750657115        0.1577647982       -2.4346397227
        0.3750657115        0.1724085203       -4.5948100176
        0.3750657115        0.1870522423       -7.9971851532
        0.3750657115        0.2016959644      -12.8462242853
        0.3750657115        0.2163396864      -19.0653992109
        0.3750657115        0.2309834085      -26.1827837581
        0.3750657115        0.2456271305      -33.3483414325
        0.3750657115        0.2602708526      -39.5291659380
        0.3750657115        0.2749145746      -43.8361660358
        0.3750657115        0.2895582967      -45.8444958291
        0.3750657115        0.3042020187      -45.7480181742
        0.3750657115        0.3188457408      -44.2635688101
        0.3750657115        0.3334894628      -42.3323682043
        0.3750657115        0.3481331849      -40.7691348317
        0.3750657115        0.3627769069      -40.0206811697
        0.3750657115        0.3774206290      -40.1177900159
        0.3750657115        0.3920643510      -40.7963950999
        0.3750657115        0.4067080731      -41.6927996958
        0.3750657115        0.4213517951      -42.5118512164
        0.3750657115        0.4359955172      -43.1105387969
        0.3750657115        0.4506392392      -43.4943894234
        0.3750657115        0.4652829613      -43.7592712236
        0.3750657115        0.4799266833      -44.0175627933
        0.3750657115        0.4945704054      -44.3350577320
        0.3750657115        0.5092141274      -44.6898142443
        0.3750657115        0.5238578495      -44.9566342621
        0.3750657115        0.5385015715      -44.9200693019
        0.3750657115        0.5531452936      -44.3172468259
        0.3750657115        0.5677890156      -42.9040985679
        0.3750657115        0.5824327377      -40.5272806110
        0.3750657115        0.5970764597      -37.1773874905
        0.3750657115        0.6117201818      -33.0035026779
        0.3750657115        0.6263639038      -28.2838196415
        0.3750657115        0.6410076259      -23.3641977540
        0.3750657115        0.6556513479      -18.5870564352
        0.3750657115        0.6702950700      -14.2326466905
        0.3750657115        0.6849387920      -10.4857689123
        0.3750657115        0.6995825141       -7.4295913928
        0.3750657115        0.7142262361       -5.0599208729
        0.3750657115        0.7288699582       -3.3102250152
        0.3750657115        0.7435136802       -2.0788056453
        0.3750657115        0.7581574023       -1.2524229506
        0.3750657115        0.7728011243       -0.7235720735
        0.3750657115        0.7874448464       -0.4007994489
        0.3750657115        0.8020885684       -0.2128779065
        0.3750657115        0.8167322905       -0.1084552012
        0.3750657115        0.8313760125       -0.0530306142
        0.3750657115        0.8460197346       -0.0249016217
        0.3750657115        0.8606634566       -0.0112352214
        0.3750657115        0.8753071787       -0.0048720229
        0.3750657115        0.8899509007       -0.0020303723
        0.3750657115        0.9045946228       -0.0008127754
        0.3750657115        0.9192383448       -0.0003122658
        0.3750657115        0.9338820669       -0.0001150268
        0.3750657115        0.9485257889       -0.0000405786
        0.3750657115        0.9631695110       -0.0000136937
        0.3750657115        0.9778132330       -0.0000044178
        0.3750657115        0.9924569551       -0.0000013619
        0.3750657115        1.0071006771        0.0000000000
        0.3750657115        1.0217443992        0.0000000000
        0.3750657115        1.0363881212        0.0000000000
        0.3750657115        1.0510318433        0.0000000000
        0.3750657115        1.0656755653        0.0000000000
        0.3750657115        1.0803192874        0.0000000000
        0.3750657115        1.0949630094        0.0000000000
        0.3750657115        1.1096067315        0.0000000000
        0.3750657115        1.1242504535        0.0000000000
        0.3750657115        1.1388941756        0.0000000000
        0.3750657115        1.1535378976        0.0000000000
        0.3750657115        1.1681816197        0.0000000000
        0.3750657115        1.1828253417        0.0000000000
        0.3750657115        1.1974690638        0.0000000000
        0.3750657115        1.2121127858        0.0000000000
        0.3750657115        1.2267565079        0.0000000000
        0.3750657115        1.2414002299        0.0000000000
        0.3750657115        1.2560439520        0.0000000000
        0.3750657115        1.2706876740        0.0000000000
        0.3750657115        1.2853313961        0.0000000000
        0.3750657115        1.2999751181        0.0000000000
        0.3750657115        1.3146188402        0.0000000000
        0.3750657115        1.3292625622        0.0000000000
        0.3750657115        1.3439062843        0.0000000000
        0.3750657115        1.3585500063        0.0000000000
        0.3750657115        1.3731937284        0.0000000000
        0.3750657115        1.3878374504        0.0000000000
        0.3750657115        1.4024811725        0.0000000000
        0.3750657115        1.4171248945        0.0000000000
        0.3750657115        1.4317686166        0.0000000000
        0.3750657115        1.4464123386        0.0000000000
        0.3750657115        1.4610560607        0.0000000000
        0.3750657115        1.4756997827        0.0000000000
        0.3750657115        1.4903435048        0.0000000000
        0.3750657115        1.5049872268        0.0000000000
        0.3750657115        1.5196309489        0.0000000000
        0.3750657115        1.5342746709        0.0000000000
        0.3750657115        1.5489183930        0.0000000000

        0.3898275379        0.0991899100       -0.0898112592
        0.3898275379        0.1138336321       -0.2352681927
        0.3898275379        0.1284773541       -0.5674067376
        0.3898275379        0.1431210762       -1.2601885562
        0.3898275379        0.1577647982       -2.5782405519
        0.3898275379        0.1724085203       -4.8610737453
        0.3898275379        0.1870522423       -8.4506407343
        0.3898275379        0.2016959644      -13.5551457671
        0.3898275379        0.2163396864      -20.0820777829
        0.3898275379        0.2309834085      -27.5189200693
        0.3898275379        0.2456271305      -34.9552972891
        0.3898275379        0.2602708526      -41.2946883158
        0.3898275379        0.2749145746      -45.6044673186
        0.3898275379        0.2895582967      -47.4561252785
        0.3898275379        0.3042020187      -47.0851801868
        0.3898275379        0.3188457408      -45.2821868372
        0.3898275379        0.3334894628      -43.0675140626
        0.3898275379        0.3481331849      -41.3126070367
        0.3898275379        0.3627769069      -40.4815504976
        0.3898275379        0.3774206290      -40.5823782513
        0.3898275379        0.3920643510      -41.3016923149
        0.3898275379        0.4067080731      -42.2197364149
        0.3898275379        0.4213517951      -42.9969316002
        0.3898275379        0.4359955172      -43.4695158445
        0.3898275379        0.4506392392      -43.6505630083
        0.3898275379        0.4652829613      -43.6702474600
        0.3898275379        0.4799266833      -43.6961639532
        0.3898275379        0.4945704054      -43.8614431809
        0.3898275379        0.5092141274      -44.2125618484
        0.3898275379        0.5238578495      -44.6809516996
        0.3898275379        0.5385015715      -45.0822557456
        0.3898275379        0.5531452936      -45.1468607815
        0.3898275379        0.5677890156      -44.5792009703
        0.3898275379        0.5824327377      -43.1324106836
        0.3898275379        0.5970764597      -40.6761397052
        0.3898275379        0.6117201818      -37.2354431618
        0.3898275379        0.6263639038      -32.9887853919
        0.3898275379        0.6410076259      -28.2282534776
        0.3898275379        0.6556513479      -23.2974807909
        0.3898275379        0.6702950700      -18.5273152143
        0.3898275379        0.6849387920      -14.1856347826
        0.3898275379        0.6995825141      -10.4495619714
        0.3898275379        0.7142262361       -7.4001998352
        0.3898275379        0.7288699582       -5.0347244931
        0.3898275379        0.7435136802       -3.2886501187
        0.3898275379        0.7581574023       -2.0613706097
        0.3898275379        0.7728011243       -1.2395693047
        0.3898275379        0.7874448464       -0.7150761064
        0.3898275379        0.8020885684       -0.3958222447
        0.3898275379        0.8167322905       -0.2103294941
        0.3898275379        0.8313760125       -0.1073440001
        0.3898275379        0.8460197346       -0.0526425211
        0.3898275379        0.8606634566       -0.0248137805
        0.3898275379        0.8753071787       -0.0112414549
        0.3898275379        0.8899509007       -0.0048925930
        0.3898275379        0.9045946228       -0.0020441282
        0.3898275379        0.9192383448       -0.0008190172
        0.3898275379        0.9338820669       -0.0003143716
        0.3898275379        0.9485257889       -0.0001154878
        0.3898275379        0.9631695110       -0.0000405725
        0.3898275379        0.9778132330       -0.0000136264
        0.3898275379        0.9924569551       -0.0000043746
        0.3898275379        1.0071006771       -0.0000013419
        0.3898275379        1.0217443992        0.0000000000
        0.3898275379        1.0363881212        0.0000000000
        0.3898275379        1.0510318433        0.0000000000
        0.3898275379        1.0656755653        0.0000000000
        0.3898275379        1.0803192874        0.0000000000
        0.3898275379        1.0949630094        0.0000000000
        0.3898275379        1.1096067315        0.0000000000
        0.3898275379        1.1242504535        0.0000000000
        0.3898275379        1.1388941756        0.0000000000
        0.3898275379        1.1535378976        0.0000000000
        0.3898275379        1.1681816197        0.0000000000
        0.3898275379        1.1828253417        0.0000000000
        0.3898275379        1.1974690638        0.0000000000
        0.3898275379        1.2121127858        0.0000000000
        0.3898275379        1.2267565079        0.0000000000
        0.3898275379        1.2414002299        0.0000000000
        0.3898275379        1.2560439520        0.0000000000
        0.3898275379        1.2706876740        0.0000000000
        0.3898275379        1.2853313961        0.0000000000
        0.3898275379        1.2999751181        0.0000000000
        0.3898275379        1.3146188402        0.0000000000
        0.3898275379        1.3292625622        0.0000000000
        0.3898275379        1.3439062843        0.0000000000
        0.3898275379        1.3585500063        0.0000000000
        0.3898275379        1.3731937284        0.0000000000
        0.3898275379        1.3878374504        0.0000000000
        0.3898275379        1.4024811725        0.0000000000
        0.3898275379        1.4171248945        0.0000000000
        0.3898275379        1.4317686166        0.0000000000
        0.3898275379        1.4464123386        0.0000000000
        0.3898275379        1.4610560607        0.0000000000
        0.3898275379        1.4756997827        0.0000000000
        0.3898275379        1.4903435048        0.0000000000
        0.3898275379        1.5049872268        0.0000000000
        0.3898275379        1.5196309489        0.0000000000
        0.3898275379        1.5342746709        0.0000000000
        0.3898275379        1.5489183930        0.0000000000

        0.4045893643        0.0991899100       -0.0939514524
        0.4045893643        0.1138336321       -0.2461004197
        0.4045893643        0.1284773541       -0.5934808102
        0.4045893643        0.1431210762       -1.3179317227
        0.4045893643        0.1577647982       -2.6958914394
        0.4045893643        0.1724085203       -5.0816145414
        0.4045893643        0.1870522423       -8.8309794694
        0.4045893643        0.2016959644      -14.1585680060
        0.4045893643        0.2163396864      -20.9627590728
        0.4045893643        0.2309834085      -28.7012815796
        0.4045893643        0.2456271305      -36.4156189407
        0.4045893643        0.2602708526      -42.9545659486
        0.4045893643        0.2749145746      -47.3427354754
        0.4045893643        0.2895582967      -49.1380007877
        0.4045893643        0.3042020187      -48.5985483349
        0.4045893643        0.3188457408      -46.5665658044
        0.4045893643        0.3334894628      -44.1243122157
        0.4045893643        0.3481331849      -42.1940852994
        0.4045893643        0.3627769069      -41.2651382910
        0.4045893643        0.3774206290      -41.3416594598
        0.4045893643        0.3920643510      -42.0839805985
        0.4045893643        0.4067080731      -43.0350146103
        0.4045893643        0.4213517951      -43.8178302352
        0.4045893643        0.4359955172      -44.2394666240
        0.4045893643        0.4506392392      -44.2973749909
        0.4045893643        0.4652829613      -44.1235499540
        0.4045893643        0.4799266833      -43.9077513360
        0.4045893643        0.4945704054      -43.8267504627
        0.4045893643        0.5092141274      -43.9895462484
        0.4045893643        0.5238578495      -44.4005723997
        0.4045893643        0.5385015715      -44.9440115213
        0.4045893643        0.5531452936      -45.3949107194
        0.4045893643        0.5677890156      -45.4599469566
        0.4045893643        0.5824327377      -44.8416721320
        0.4045893643        0.5970764597      -43.3100029849
        0.4045893643        0.6117201818      -40.7600762896
        0.4045893643        0.6263639038      -37.2395151432
        0.4045893643        0.6410076259      -32.9387683238
        0.4045893643        0.6556513479      -28.1502927933
        0.4045893643        0.6702950700      -23.2107369166
        0.4045893643        0.6849387920      -18.4424342809
        0.4045893643        0.6995825141      -14.1072208096
        0.4045893643        0.7142262361      -10.3795779360
        0.4045893643        0.7288699582       -7.3401042832
        0.4045893643        0.7435136802       -4.9858703081
        0.4045893643        0.7581574023       -3.2517091044
        0.4045893643        0.7728011243       -2.0357842160
        0.4045893643        0.7874448464       -1.2235598003
        0.4045893643        0.8020885684       -0.7061680702
        0.4045893643        0.8167322905       -0.3915175480
        0.4045893643        0.8313760125       -0.2086048411
        0.4045893643        0.8460197346       -0.1068396139
        0.4045893643        0.8606634566       -0.0525968297
        0.4045893643        0.8753071787       -0.0248794567
        0.4045893643        0.8899509007       -0.0112997329
        0.4045893643        0.9045946228       -0.0049230329
        0.4045893643        0.9192383448       -0.0020553672
        0.4045893643        0.9338820669       -0.0008215563
        0.4045893643        0.9485257889       -0.0003141698
        0.4045893643        0.9631695110       -0.0001148907
        0.4045893643        0.9778132330       -0.0000401771
        0.4045893643        0.9924569551       -0.0000134378
        0.4045893643        1.0071006771       -0.0000042991
        0.4045893643        1.0217443992       -0.0000013170
        0.4045893643        1.0363881212        0.0000000000
        0.4045893643        1.0510318433        0.0000000000
        0.4045893643        1.0656755653        0.0000000000
        0.4045893643        1.0803192874        0.0000000000
        0.4045893643        1.0949630094        0.0000000000
        0.4045893643        1.1096067315        0.0000000000
        0.4045893643        1.1242504535        0.0000000000
        0.4045893643        1.1388941756        0.0000000000
        0.4045893643        1.1535378976        0.0000000000
        0.4045893643        1.1681816197        0.0000000000
        0.4045893643        1.1828253417        0.0000000000
        0.4045893643        1.1974690638        0.0000000000
        0.4045893643        1.2121127858        0.0000000000
        0.4045893643        1.2267565079        0.0000000000
        0.4045893643        1.2414002299        0.0000000000
        0.4045893643        1.2560439520        0.0000000000
        0.4045893643        1.2706876740        0.0000000000
        0.4045893643        1.2853313961        0.0000000000
        0.4045893643        1.2999751181        0.0000000000
        0.4045893643        1.3146188402        0.0000000000
        0.4045893643        1.3292625622        0.0000000000
        0.4045893643        1.3439062843        0.0000000000
        0.4045893643        1.3585500063        0.0000000000
        0.4045893643        1.3731937284        0.0000000000
        0.4045893643        1.3878374504        0.0000000000
        0.4045893643        1.4024811725        0.0000000000
        0.4045893643        1.4171248945        0.0000000000
        0.4045893643        1.4317686166        0.0000000000
        0.4045893643        1.4464123386        0.0000000000
        0.4045893643        1.4610560607        0.0000000000
        0.4045893643        1.4756997827        0.0000000000
        0.4045893643        1.4903435048        0.0000000000
        0.4045893643        1.5049872268        0.0000000000
        0.4045893643        1.5196309489        0.0000000000
        0.4045893643        1.5342746709        0.0000000000
        0.4045893643        1.5489183930        0.0000000000

        0.4193511907        0.0991899100       -0.0967372294
        0.4193511907        0.1138336321       -0.2534934654
        0.4193511907        0.1284773541       -0.6115517340
        0.4193511907        0.1431210762       -1.3586217704
        0.4193511907        0.1577647982       -2.7803089860
        0.4193511907        0.1724085203       -5.2430201678
        0.4193511907        0.1870522423       -9.1154751228
        0.4193511907        0.2016959644      -14.6210203249
        0.4193511907        0.2163396864      -21.6563499845
        0.4193511907        0.2309834085      -29.6617098345
        0.4193511907        0.2456271305      -37.6445763095
        0.4193511907        0.2602708526      -44.4095921459
        0.4193511907        0.2749145746      -48.9396892605
        0.4193511907        0.2895582967      -50.7676448960
        0.4193511907        0.3042020187      -50.1522883883
        0.4193511907        0.3188457408      -47.9619532986
        0.4193511907        0.3334894628      -45.3212278241
        0.4193511907        0.3481331849      -43.1971955833
        0.4193511907        0.3627769069      -42.1141676919
        0.4193511907        0.3774206290      -42.0948259843
        0.4193511907        0.3920643510      -42.8002627363
        0.4193511907        0.4067080731      -43.7589313365
        0.4193511907        0.4213517951      -44.5683422488
        0.4193511907        0.4359955172      -45.0038254209
        0.4193511907        0.4506392392      -45.0310818006
        0.4193511907        0.4652829613      -44.7579454167
        0.4193511907        0.4799266833      -44.3661718693
        0.4193511907        0.4945704054      -44.0483437775
        0.4193511907        0.5092141274      -43.9570176369
        0.4193511907        0.5238578495      -44.1650962945
        0.4193511907        0.5385015715      -44.6385766557
        0.4193511907        0.5531452936      -45.2280772925
        0.4193511907        0.5677890156      -45.6864253176
        0.4193511907        0.5824327377      -45.7136082919
        0.4193511907        0.5970764597      -45.0206149386
        0.4193511907        0.6117201818      -43.3956306819
        0.4193511907        0.6263639038      -40.7540779472
        0.4193511907        0.6410076259      -37.1590594084
        0.4193511907        0.6556513479      -32.8084043874
        0.4193511907        0.6702950700      -27.9944611496
        0.4193511907        0.6849387920      -23.0492819961
        0.4193511907        0.6995825141      -18.2893691301
        0.4193511907        0.7142262361      -13.9714977680
        0.4193511907        0.7288699582      -10.2663324514
        0.4193511907        0.7435136802       -7.2514808561
        0.4193511907        0.7581574023       -4.9213941042
        0.4193511907        0.7728011243       -3.2086332312
        0.4193511907        0.7874448464       -2.0097674377
        0.4193511907        0.8020885684       -1.2096588175
        0.4193511907        0.8167322905       -0.6998310984
        0.4193511907        0.8313760125       -0.3892429678
        0.4193511907        0.8460197346       -0.2081291449
        0.4193511907        0.8606634566       -0.1069506217
        0.4193511907        0.8753071787       -0.0527824273
        0.4193511907        0.8899509007       -0.0249957344
        0.4193511907        0.9045946228       -0.0113471253
        0.4193511907        0.9192383448       -0.0049334280
        0.4193511907        0.9338820669       -0.0020527982
        0.4193511907        0.9485257889       -0.0008171349
        0.4193511907        0.9631695110       -0.0003111320
        0.4193511907        0.9778132330       -0.0001133417
        0.4193511907        0.9924569551       -0.0000395189
        0.4193511907        1.0071006771       -0.0000131933
        0.4193511907        1.0217443992       -0.0000042209
        0.4193511907        1.0363881212       -0.0000012939
        0.4193511907        1.0510318433        0.0000000000
        0.4193511907        1.0656755653        0.0000000000
        0.4193511907        1.0803192874        0.0000000000
        0.4193511907        1.0949630094        0.0000000000
        0.4193511907        1.1096067315        0.0000000000
        0.4193511907        1.1242504535        0.0000000000
        0.4193511907        1.1388941756        0.0000000000
        0.4193511907        1.1535378976        0.0000000000
        0.4193511907        1.1681816197        0.0000000000
        0.4193511907        1.1828253417        0.0000000000
        0.4193511907        1.1974690638        0.0000000000
        0.4193511907        1.2121127858        0.0000000000
        0.4193511907        1.2267565079        0.0000000000
        0.4193511907        1.2414002299        0.0000000000
        0.4193511907        1.2560439520        0.0000000000
        0.4193511907        1.2706876740        0.0000000000
        0.4193511907        1.2853313961        0.0000000000
        0.4193511907        1.2999751181        0.0000000000
        0.4193511907        1.3146188402        0.0000000000
        0.4193511907        1.3292625622        0.0000000000
        0.4193511907        1.3439062843        0.0000000000
        0.4193511907        1.3585500063        0.0000000000
        0.4193511907        1.3731937284        0.0000000000
        0.4193511907        1.3878374504        0.0000000000
        0.4193511907        1.4024811725        0.0000000000
        0.4193511907        1.4171248945        0.0000000000
        0.4193511907        1.4317686166        0.0000000000
        0.4193511907        1.4464123386        0.0000000000
        0.4193511907        1.4610560607        0.0000000000
        0.4193511907        1.4756997827        0.0000000000
        0.4193511907        1.4903435048        0.0000000000
        0.4193511907        1.5049872268        0.0000000000
        0.4193511907        1.5196309489        0.0000000000
        0.4193511907        1.5342746709        0.0000000000
        0.4193511907        1.5489183930        0.0000000000

        0.4341130171        0.0991899100       -0.0976746565
        0.4341130171        0.1138336321       -0.2561591551
        0.4341130171        0.1284773541       -0.6185278373
        0.4341130171        0.1431210762       -1.3754296280
        0.4341130171        0.1577647982       -2.8176090777
        0.4341130171        0.1724085203       -5.3193067212
        0.4341130171        0.1870522423       -9.2593595149
        0.4341130171        0.2016959644      -14.8714826107
        0.4341130171        0.2163396864      -22.0590854473
        0.4341130171        0.2309834085      -30.2605094020
        0.4341130171        0.2456271305      -38.4687219098
        0.4341130171        0.2602708526      -45.4607986390
        0.4341130171        0.2749145746      -50.1837110644
        0.4341130171        0.2895582967      -52.1349641649
        0.4341130171        0.3042020187      -51.5492222666
        0.4341130171        0.3188457408      -49.2894999328
        0.4341130171        0.3334894628      -46.4960753154
        0.4341130171        0.3481331849      -44.1688128973
        0.4341130171        0.3627769069      -42.8735535688
        0.4341130171        0.3774206290      -42.6731116212
        0.4341130171        0.3920643510      -43.2578570967
        0.4341130171        0.4067080731      -44.1678541453
        0.4341130171        0.4213517951      -44.9918014541
        0.4341130171        0.4359955172      -45.4778436661
        0.4341130171        0.4506392392      -45.5527740895
        0.4341130171        0.4652829613      -45.2838212351
        0.4341130171        0.4799266833      -44.8219131781
        0.4341130171        0.4945704054      -44.3493307184
        0.4341130171        0.5092141274      -44.0365619444
        0.4341130171        0.5238578495      -44.0048357911
        0.4341130171        0.5385015715      -44.2931797460
        0.4341130171        0.5531452936      -44.8355458765
        0.4341130171        0.5677890156      -45.4573623934
        0.4341130171        0.5824327377      -45.8982677608
        0.4341130171        0.5970764597      -45.8598518284
        0.4341130171        0.6117201818      -45.0680008008
        0.4341130171        0.6263639038      -43.3334451394
        0.4341130171        0.6410076259      -40.5941539814
        0.4341130171        0.6556513479      -36.9291797665
        0.4341130171        0.6702950700      -32.5425582881
        0.4341130171        0.6849387920      -27.7240147321
        0.4341130171        0.6995825141      -22.7977787314
        0.4341130171        0.7142262361      -18.0713501490
        0.4341130171        0.7288699582      -13.7938798390
        0.4341130171        0.7435136802      -10.1304391266
        0.4341130171        0.7581574023       -7.1546219385
        0.4341130171        0.7728011243       -4.8579680756
        0.4341130171        0.7874448464       -3.1712222187
        0.4341130171        0.8020885684       -1.9904640587
        0.4341130171        0.8167322905       -1.2013928439
        0.4341130171        0.8313760125       -0.6972667857
        0.4341130171        0.8460197346       -0.3890122900
        0.4341130171        0.8606634566       -0.2085060297
        0.4341130171        0.8753071787       -0.1072759725
        0.4341130171        0.8899509007       -0.0529301234
        0.4341130171        0.9045946228       -0.0250221838
        0.4341130171        0.9192383448       -0.0113253737
        0.4341130171        0.9338820669       -0.0049055745
        0.4341130171        0.9485257889       -0.0020331827
        0.4341130171        0.9631695110       -0.0008064504
        0.4341130171        0.9778132330       -0.0003062395
        0.4341130171        0.9924569551       -0.0001113906
        0.4341130171        1.0071006771       -0.0000388282
        0.4341130171        1.0217443992       -0.0000129786
        0.4341130171        1.0363881212       -0.0000041602
        0.4341130171        1.0510318433       -0.0000012796
        0.4341130171        1.0656755653        0.0000000000
        0.4341130171        1.0803192874        0.0000000000
        0.4341130171        1.0949630094        0.0000000000
        0.4341130171        1.1096067315        0.0000000000
        0.4341130171        1.1242504535        0.0000000000
        0.4341130171        1.1388941756        0.0000000000
        0.4341130171        1.1535378976        0.0000000000
        0.4341130171        1.1681816197        0.0000000000
        0.4341130171        1.1828253417        0.0000000000
        0.4341130171        1.1974690638        0.0000000000
        0.4341130171        1.2121127858        0.0000000000
        0.4341130171        1.2267565079        0.0000000000
        0.4341130171        1.2414002299        0.0000000000
        0.4341130171        1.2560439520        0.0000000000
        0.4341130171        1.2706876740        0.0000000000
        0.4341130171        1.2853313961        0.0000000000
        0.4341130171        1.2999751181        0.0000000000
        0.4341130171        1.3146188402        0.0000000000
        0.4341130171        1.3292625622        0.0000000000
        0.4341130171        1.3439062843        0.0000000000
        0.4341130171        1.3585500063        0.0000000000
        0.4341130171        1.3731937284        0.0000000000
        0.4341130171        1.3878374504        0.0000000000
        0.4341130171        1.4024811725        0.0000000000
        0.4341130171        1.4171248945        0.0000000000
        0.4341130171        1.4317686166        0.0000000000
        0.4341130171        1.4464123386        0.0000000000
        0.4341130171        1.4610560607        0.0000000000
        0.4341130171        1.4756997827        0.0000000000
        0.4341130171        1.4903435048        0.0000000000
        0.4341130171        1.5049872268        0.0000000000
        0.4341130171        1.5196309489        0.0000000000
        0.4341130171        1.5342746709        0.0000000000
        0.4341130171        1.5489183930        0.0000000000

        0.4488748435        0.0991899100       -0.0960932524
        0.4488748435        0.1138336321       -0.2523327484
        0.4488748435        0.1284773541       -0.6101321149
        0.4488748435        0.1431210762       -1.3588099394
        0.4488748435        0.1577647982       -2.7881736187
        0.4488748435        0.1724085203       -5.2733431156
        0.4488748435        0.1870522423       -9.1979161488
        0.4488748435        0.2016959644      -14.8060981821
        0.4488748435        0.2163396864      -22.0175429167
        0.4488748435        0.2309834085      -30.2891383231
        0.4488748435        0.2456271305      -38.6274161741
        0.4488748435        0.2602708526      -45.8090051912
        0.4488748435        0.2749145746      -50.7599770234
        0.4488748435        0.2895582967      -52.9371743530
        0.4488748435        0.3042020187      -52.5245248136
        0.4488748435        0.3188457408      -50.3403159974
        0.4488748435        0.3334894628      -47.5022909411
        0.4488748435        0.3481331849      -45.0192959485
        0.4488748435        0.3627769069      -43.4959942651
        0.4488748435        0.3774206290      -43.0517575585
        0.4488748435        0.3920643510      -43.4335008553
        0.4488748435        0.4067080731      -44.2210675718
        0.4488748435        0.4213517951      -45.0159919695
        0.4488748435        0.4359955172      -45.5511539350
        0.4488748435        0.4506392392      -45.7167588319
        0.4488748435        0.4652829613      -45.5335024594
        0.4488748435        0.4799266833      -45.1082853751
        0.4488748435        0.4945704054      -44.5930929596
        0.4488748435        0.5092141274      -44.1507590988
        0.4488748435        0.5238578495      -43.9230860032
        0.4488748435        0.5385015715      -43.9984068570
        0.4488748435        0.5531452936      -44.3821368043
        0.4488748435        0.5677890156      -44.9790986592
        0.4488748435        0.5824327377      -45.5966988267
        0.4488748435        0.5970764597      -45.9729038040
        0.4488748435        0.6117201818      -45.8247384967
        0.4488748435        0.6263639038      -44.9055536321
        0.4488748435        0.6410076259      -43.0561408687
        0.4488748435        0.6556513479      -40.2372389716
        0.4488748435        0.6702950700      -36.5373845933
        0.4488748435        0.6849387920      -32.1569795992
        0.4488748435        0.6995825141      -27.3741493413
        0.4488748435        0.7142262361      -22.5000352514
        0.4488748435        0.7288699582      -17.8318341966
        0.4488748435        0.7435136802      -13.6120523222
        0.4488748435        0.7581574023      -10.0015304041
        0.4488748435        0.7728011243       -7.0707694467
        0.4488748435        0.7874448464       -4.8091459348
        0.4488748435        0.8020885684       -3.1466901440
        0.4488748435        0.8167322905       -1.9805213672
        0.4488748435        0.8313760125       -1.1987096161
        0.4488748435        0.8460197346       -0.6972921708
        0.4488748435        0.8606634566       -0.3895281907
        0.4488748435        0.8753071787       -0.2087792740
        0.4488748435        0.8899509007       -0.1072674065
        0.4488748435        0.9045946228       -0.0527904206
        0.4488748435        0.9192383448       -0.0248734310
        0.4488748435        0.9338820669       -0.0112183018
        0.4488748435        0.9485257889       -0.0048436287
        0.4488748435        0.9631695110       -0.0020026624
        0.4488748435        0.9778132330       -0.0007933092
        0.4488748435        0.9924569551       -0.0003012302
        0.4488748435        1.0071006771       -0.0001096904
        0.4488748435        1.0217443992       -0.0000383208
        0.4488748435        1.0363881212       -0.0000128442
        0.4488748435        1.0510318433       -0.0000041312
        0.4488748435        1.0656755653       -0.0000012737
        0.4488748435        1.0803192874        0.0000000000
        0.4488748435        1.0949630094        0.0000000000
        0.4488748435        1.1096067315        0.0000000000
        0.4488748435        1.1242504535        0.0000000000
        0.4488748435        1.1388941756        0.0000000000
        0.4488748435        1.1535378976        0.0000000000
        0.4488748435        1.1681816197        0.0000000000
        0.4488748435        1.1828253417        0.0000000000
        0.4488748435        1.1974690638        0.0000000000
        0.4488748435        1.2121127858        0.0000000000
        0.4488748435        1.2267565079        0.0000000000
        0.4488748435        1.2414002299        0.0000000000
        0.4488748435        1.2560439520        0.0000000000
        0.4488748435        1.2706876740        0.0000000000
        0.4488748435        1.2853313961        0.0000000000
        0.4488748435        1.2999751181        0.0000000000
        0.4488748435        1.3146188402        0.0000000000
        0.4488748435        1.3292625622        0.0000000000
        0.4488748435        1.3439062843        0.0000000000
        0.4488748435        1.3585500063        0.0000000000
        0.4488748435        1.3731937284        0.0000000000
        0.4488748435        1.3878374504        0.0000000000
        0.4488748435        1.4024811725        0.0000000000
        0.4488748435        1.4171248945        0.0000000000
        0.4488748435        1.4317686166        0.0000000000
        0.4488748435        1.4464123386        0.0000000000
        0.4488748435        1.4610560607        0.0000000000
        0.4488748435        1.4756997827        0.0000000000
        0.4488748435        1.4903435048        0.0000000000
        0.4488748435        1.5049872268        0.0000000000
        0.4488748435        1.5196309489        0.0000000000
        0.4488748435        1.5342746709        0.0000000000
        0.4488748435        1.5489183930        0.0000000000

        0.4636366698        0.0991899100       -0.0913649310
        0.4636366698        0.1138336321       -0.2403353460
        0.4636366698        0.1284773541       -0.5822298596
        0.4636366698        0.1431210762       -1.2993803373
        0.4636366698        0.1577647982       -2.6723847402
        0.4636366698        0.1724085203       -5.0673310451
        0.4636366698        0.1870522423       -8.8640394763
        0.4636366698        0.2016959644      -14.3151048278
        0.4636366698        0.2163396864      -21.3663631225
        0.4636366698        0.2309834085      -29.5182773891
        0.4636366698        0.2456271305      -37.8282168576
        0.4636366698        0.2602708526      -45.1119016750
        0.4636366698        0.2749145746      -50.3019540612
        0.4636366698        0.2895582967      -52.8175070139
        0.4636366698        0.3042020187      -52.7663973074
        0.4636366698        0.3188457408      -50.8761464856
        0.4636366698        0.3334894628      -48.1911697555
        0.4636366698        0.3481331849      -45.6905689960
        0.4636366698        0.3627769069      -44.0015166753
        0.4636366698        0.3774206290      -43.3066302951
        0.4636366698        0.3920643510      -43.4317902958
        0.4636366698        0.4067080731      -44.0246622286
        0.4636366698        0.4213517951      -44.7250962538
        0.4636366698        0.4359955172      -45.2695010958
        0.4636366698        0.4506392392      -45.5228005019
        0.4636366698        0.4652829613      -45.4633376587
        0.4636366698        0.4799266833      -45.1508262536
        0.4636366698        0.4945704054      -44.6954641559
        0.4636366698        0.5092141274      -44.2320837321
        0.4636366698        0.5238578495      -43.8955526437
        0.4636366698        0.5385015715      -43.7938011355
        0.4636366698        0.5531452936      -43.9795645774
        0.4636366698        0.5677890156      -44.4270073651
        0.4636366698        0.5824327377      -45.0216206478
        0.4636366698        0.5970764597      -45.5696368043
        0.4636366698        0.6117201818      -45.8273512833
        0.4636366698        0.6263639038      -45.5440081008
        0.4636366698        0.6410076259      -44.5077864983
        0.4636366698        0.6556513479      -42.5847424599
        0.4636366698        0.6702950700      -39.7441036224
        0.4636366698        0.6849387920      -36.0670813051
        0.4636366698        0.6995825141      -31.7383923749
        0.4636366698        0.7142262361      -27.0207778749
        0.4636366698        0.7288699582      -22.2151939333
        0.4636366698        0.7435136802      -17.6136623334
        0.4636366698        0.7581574023      -13.4556497905
        0.4636366698        0.7728011243       -9.8989069564
        0.4636366698        0.7874448464       -7.0108388733
        0.4636366698        0.8020885684       -4.7791311590
        0.4636366698        0.8167322905       -3.1345388656
        0.4636366698        0.8313760125       -1.9769904614
        0.4636366698        0.8460197346       -1.1981451736
        0.4636366698        0.8606634566       -0.6971024059
        0.4636366698        0.8753071787       -0.3890192623
        0.4636366698        0.8899509007       -0.2080628759
        0.4636366698        0.9045946228       -0.1065935797
        0.4636366698        0.9192383448       -0.0522960630
        0.4636366698        0.9338820669       -0.0245708068
        0.4636366698        0.9485257889       -0.0110584060
        0.4636366698        0.9631695110       -0.0047694015
        0.4636366698        0.9778132330       -0.0019721301
        0.4636366698        0.9924569551       -0.0007821616
        0.4636366698        1.0071006771       -0.0002976362
        0.4636366698        1.0217443992       -0.0001086899
        0.4636366698        1.0363881212       -0.0000380863
        0.4636366698        1.0510318433       -0.0000128051
        0.4636366698        1.0656755653       -0.0000041276
        0.4636366698        1.0803192874       -0.0000012755
        0.4636366698        1.0949630094        0.0000000000
        0.4636366698        1.1096067315        0.0000000000
        0.4636366698        1.1242504535        0.0000000000
        0.4636366698        1.1388941756        0.0000000000
        0.4636366698        1.1535378976        0.0000000000
        0.4636366698        1.1681816197        0.0000000000
        0.4636366698        1.1828253417        0.0000000000
        0.4636366698        1.1974690638        0.0000000000
        0.4636366698        1.2121127858        0.0000000000
        0.4636366698        1.2267565079        0.0000000000
        0.4636366698        1.2414002299        0.0000000000
        0.4636366698        1.2560439520        0.0000000000
        0.4636366698        1.2706876740        0.0000000000
        0.4636366698        1.2853313961        0.0000000000
        0.4636366698        1.2999751181        0.0000000000
        0.4636366698        1.3146188402        0.0000000000
        0.4636366698        1.3292625622        0.0000000000
        0.4636366698        1.3439062843        0.0000000000
        0.4636366698        1.3585500063        0.0000000000
        0.4636366698        1.3731937284        0.0000000000
        0.4636366698        1.3878374504        0.0000000000
        0.4636366698        1.4024811725        0.0000000000
        0.4636366698        1.4171248945        0.0000000000
        0.4636366698        1.4317686166        0.0000000000
        0.4636366698        1.4464123386        0.0000000000
        0.4636366698        1.4610560607        0.0000000000
        0.4636366698        1.4756997827        0.0000000000
        0.4636366698        1.4903435048        0.0000000000
        0.4636366698        1.5049872268        0.0000000000
        0.4636366698        1.5196309489        0.0000000000
        0.4636366698        1.5342746709        0.0000000000
        0.4636366698        1.5489183930        0.0000000000

        0.4783984962        0.0991899100       -0.0832301528
        0.4783984962        0.1138336321       -0.2194246737
        0.4783984962        0.1284773541       -0.5328700310
        0.4783984962        0.1431210762       -1.1924259627
        0.4783984962        0.1577647982       -2.4597633201
        0.4783984962        0.1724085203       -4.6798427327
        0.4783984962        0.1870522423       -8.2174069403
        0.4783984962        0.2016959644      -13.3286593174
        0.4783984962        0.2163396864      -19.9941868467
        0.4783984962        0.2309834085      -27.7845258582
        0.4783984962        0.2456271305      -35.8506320852
        0.4783984962        0.2602708526      -43.0963156782
        0.4783984962        0.2749145746      -48.4999262492
        0.4783984962        0.2895582967      -51.4566822425
        0.4783984962        0.3042020187      -51.9794365763
        0.4783984962        0.3188457408      -50.6585597387
        0.4783984962        0.3334894628      -48.4068490751
        0.4783984962        0.3481331849      -46.1221198626
        0.4783984962        0.3627769069      -44.4228379566
        0.4783984962        0.3774206290      -43.5480217281
        0.4783984962        0.3920643510      -43.4154257138
        0.4783984962        0.4067080731      -43.7643795131
        0.4783984962        0.4213517951      -44.2995304118
        0.4783984962        0.4359955172      -44.7846896648
        0.4783984962        0.4506392392      -45.0784402886
        0.4783984962        0.4652829613      -45.1297980157
        0.4783984962        0.4799266833      -44.9573130573
        0.4783984962        0.4945704054      -44.6268817639
        0.4783984962        0.5092141274      -44.2330856901
        0.4783984962        0.5238578495      -43.8823137655
        0.4783984962        0.5385015715      -43.6743449690
        0.4783984962        0.5531452936      -43.6811382644
        0.4783984962        0.5677890156      -43.9253530875
        0.4783984962        0.5824327377      -44.3643110036
        0.4783984962        0.5970764597      -44.8854897063
        0.4783984962        0.6117201818      -45.3165316151
        0.4783984962        0.6263639038      -45.4480005146
        0.4783984962        0.6410076259      -45.0638844022
        0.4783984962        0.6556513479      -43.9747762121
        0.4783984962        0.6702950700      -42.0502677369
        0.4783984962        0.6849387920      -39.2472927535
        0.4783984962        0.6995825141      -35.6288483702
        0.4783984962        0.7142262361      -31.3653812377
        0.4783984962        0.7288699582      -26.7132794985
        0.4783984962        0.7435136802      -21.9724700350
        0.4783984962        0.7581574023      -17.4341803985
        0.4783984962        0.7728011243      -13.3344631422
        0.4783984962        0.7874448464       -9.8260396589
        0.4783984962        0.8020885684       -6.9726600202
        0.4783984962        0.8167322905       -4.7617992494
        0.4783984962        0.8313760125       -3.1272055346
        0.4783984962        0.8460197346       -1.9731378832
        0.4783984962        0.8606634566       -1.1949978997
        0.4783984962        0.8753071787       -0.6941052587
        0.4783984962        0.8899509007       -0.3864252269
        0.4783984962        0.9045946228       -0.2061294323
        0.4783984962        0.9192383448       -0.1053467332
        0.4783984962        0.9338820669       -0.0515918569
        0.4783984962        0.9485257889       -0.0242192464
        0.4783984962        0.9631695110       -0.0109026193
        0.4783984962        0.9778132330       -0.0047082291
        0.4783984962        0.9924569551       -0.0019510480
        0.4783984962        1.0071006771       -0.0007759334
        0.4783984962        1.0217443992       -0.0002961552
        0.4783984962        1.0363881212       -0.0001084557
        0.4783984962        1.0510318433       -0.0000380975
        0.4783984962        1.0656755653       -0.0000128288
        0.4783984962        1.0803192874       -0.0000041401
        0.4783984962        1.0949630094       -0.0000012785
        0.4783984962        1.1096067315        0.0000000000
        0.4783984962        1.1242504535        0.0000000000
        0.4783984962        1.1388941756        0.0000000000
        0.4783984962        1.1535378976        0.0000000000
        0.4783984962        1.1681816197        0.0000000000
        0.4783984962        1.1828253417        0.0000000000
        0.4783984962        1.1974690638        0.0000000000
        0.4783984962        1.2121127858        0.0000000000
        0.4783984962        1.2267565079        0.0000000000
        0.4783984962        1.2414002299        0.0000000000
        0.4783984962        1.2560439520        0.0000000000
        0.4783984962        1.2706876740        0.0000000000
        0.4783984962        1.2853313961        0.0000000000
        0.4783984962        1.2999751181        0.0000000000
        0.4783984962        1.3146188402        0.0000000000
        0.4783984962        1.3292625622        0.0000000000
        0.4783984962        1.3439062843        0.0000000000
        0.4783984962        1.3585500063        0.0000000000
        0.4783984962        1.3731937284        0.0000000000
        0.4783984962        1.3878374504        0.0000000000
        0.4783984962        1.4024811725        0.0000000000
        0.4783984962        1.4171248945        0.0000000000
        0.4783984962        1.4317686166        0.0000000000
        0.4783984962        1.4464123386        0.0000000000
        0.4783984962        1.4610560607        0.0000000000
        0.4783984962        1.4756997827        0.0000000000
        0.4783984962        1.4903435048        0.0000000000
        0.4783984962        1.5049872268        0.0000000000
        0.4783984962        1.5196309489        0.0000000000
        0.4783984962        1.5342746709        0.0000000000
        0.4783984962        1.5489183930        0.0000000000

        0.4931603226        0.0991899100       -0.0720618412
        0.4931603226        0.1138336321       -0.1904980499
        0.4931603226        0.1284773541       -0.4640086042
        0.4931603226        0.1431210762       -1.0417874904
        0.4931603226        0.1577647982       -2.1570398857
        0.4931603226        0.1724085203       -4.1212316259
        0.4931603226        0.1870522423       -7.2715326544
        0.4931603226        0.2016959644      -11.8604708683
        0.4931603226        0.2163396864      -17.9082371855
        0.4931603226        0.2309834085      -25.0779677830
        0.4931603226        0.2456271305      -32.6545757574
        0.4931603226        0.2602708526      -39.6803317394
        0.4931603226        0.2749145746      -45.2249552947
        0.4931603226        0.2895582967      -48.6845319848
        0.4931603226        0.3042020187      -49.9707137157
        0.4931603226        0.3188457408      -49.5004523908
        0.4931603226        0.3334894628      -48.0002789216
        0.4931603226        0.3481331849      -46.2305290689
        0.4931603226        0.3627769069      -44.7579418557
        0.4931603226        0.3774206290      -43.8557264338
        0.4931603226        0.3920643510      -43.5319863702
        0.4931603226        0.4067080731      -43.6316523941
        0.4931603226        0.4213517951      -43.9468077000
        0.4931603226        0.4359955172      -44.2941518636
        0.4931603226        0.4506392392      -44.5500720130
        0.4931603226        0.4652829613      -44.6542002580
        0.4931603226        0.4799266833      -44.5975530382
        0.4931603226        0.4945704054      -44.4073786961
        0.4931603226        0.5092141274      -44.1345807920
        0.4931603226        0.5238578495      -43.8444212476
        0.4931603226        0.5385015715      -43.6080077980
        0.4931603226        0.5531452936      -43.4913713517
        0.4931603226        0.5677890156      -43.5409882111
        0.4931603226        0.5824327377      -43.7680674959
        0.4931603226        0.5970764597      -44.1361135664
        0.4931603226        0.6117201818      -44.5554874476
        0.4931603226        0.6263639038      -44.8861087105
        0.4931603226        0.6410076259      -44.9479598825
        0.4931603226        0.6556513479      -44.5399715770
        0.4931603226        0.6702950700      -43.4689505343
        0.4931603226        0.6849387920      -41.5877995941
        0.4931603226        0.6995825141      -38.8356809062
        0.4931603226        0.7142262361      -35.2663733052
        0.4931603226        0.7288699582      -31.0511552274
        0.4931603226        0.7435136802      -26.4513462670
        0.4931603226        0.7581574023      -21.7685298679
        0.4931603226        0.7728011243      -17.2893777001
        0.4931603226        0.7874448464      -13.2418987355
        0.4931603226        0.8020885684       -9.7723697373
        0.4931603226        0.8167322905       -6.9429577096
        0.4931603226        0.8313760125       -4.7441274840
        0.4931603226        0.8460197346       -3.1145665083
        0.4931603226        0.8606634566       -1.9627780484
        0.4931603226        0.8753071787       -1.1864979177
        0.4931603226        0.8899509007       -0.6876847613
        0.4931603226        0.9045946228       -0.3820862008
        0.4931603226        0.9192383448       -0.2035202045
        0.4931603226        0.9338820669       -0.1039500497
        0.4931603226        0.9485257889       -0.0509267731
        0.4931603226        0.9631695110       -0.0239390323
        0.4931603226        0.9778132330       -0.0107996674
        0.4931603226        0.9924569551       -0.0046763432
        0.4931603226        1.0071006771       -0.0019434483
        0.4931603226        1.0217443992       -0.0007750331
        0.4931603226        1.0363881212       -0.0002964802
        0.4931603226        1.0510318433       -0.0001087506
        0.4931603226        1.0656755653       -0.0000382306
        0.4931603226        1.0803192874       -0.0000128771
        0.4931603226        1.0949630094       -0.0000041521
        0.4931603226        1.1096067315       -0.0000012819
        0.4931603226        1.1242504535        0.0000000000
        0.4931603226        1.1388941756        0.0000000000
        0.4931603226        1.1535378976        0.0000000000
        0.4931603226        1.1681816197        0.0000000000
        0.4931603226        1.1828253417        0.0000000000
        0.4931603226        1.1974690638        0.0000000000
        0.4931603226        1.2121127858        0.0000000000
        0.4931603226        1.2267565079        0.0000000000
        0.4931603226        1.2414002299        0.0000000000
        0.4931603226        1.2560439520        0.0000000000
        0.4931603226        1.2706876740        0.0000000000
        0.4931603226        1.2853313961        0.0000000000
        0.4931603226        1.2999751181        0.0000000000
        0.4931603226        1.3146188402        0.0000000000
        0.4931603226        1.3292625622        0.0000000000
        0.4931603226        1.3439062843        0.0000000000
        0.4931603226        1.3585500063        0.0000000000
        0.4931603226        1.3731937284        0.0000000000
        0.4931603226        1.3878374504        0.0000000000
        0.4931603226        1.4024811725        0.0000000000
        0.4931603226        1.4171248945        0.0000000000
        0.4931603226        1.4317686166        0.0000000000
        0.4931603226        1.4464123386        0.0000000000
        0.4931603226        1.4610560607        0.0000000000
        0.4931603226        1.4756997827        0.0000000000
        0.4931603226        1.4903435048        0.0000000000
        0.4931603226        1.5049872268        0.0000000000
        0.4931603226        1.5196309489        0.0000000000
        0.4931603226        1.5342746709        0.0000000000
        0.4931603226        1.5489183930        0.0000000000

        0.5079221490        0.0991899100       -0.0588996616
        0.5079221490        0.1138336321       -0.1562069650
        0.5079221490        0.1284773541       -0.3818475374
        0.5079221490        0.1431210762       -0.8607595486
        0.5079221490        0.1577647982       -1.7903035876
        0.5079221490        0.1724085203       -3.4382929751
        0.5079221490        0.1870522423       -6.1029599581
        0.5079221490        0.2016959644      -10.0243234288
        0.5079221490        0.2163396864      -15.2614086956
        0.5079221490        0.2309834085      -21.5826916290
        0.5079221490        0.2456271305      -28.4356047303
        0.5079221490        0.2602708526      -35.0417289777
        0.5079221490        0.2749145746      -40.6055058676
        0.5079221490        0.2895582967      -44.5566462036
        0.5079221490        0.3042020187      -46.7166205362
        0.5079221490        0.3188457408      -47.3138863262
        0.5079221490        0.3334894628      -46.8516989274
        0.5079221490        0.3481331849      -45.9045233701
        0.5079221490        0.3627769069      -44.9400861159
        0.5079221490        0.3774206290      -44.2297717877
        0.5079221490        0.3920643510      -43.8528023991
        0.5079221490        0.4067080731      -43.7579354163
        0.5079221490        0.4213517951      -43.8373383657
        0.5079221490        0.4359955172      -43.9825256583
        0.5079221490        0.4506392392      -44.1131966274
        0.5079221490        0.4652829613      -44.1837198278
        0.5079221490        0.4799266833      -44.1768271344
        0.5079221490        0.4945704054      -44.0935752147
        0.5079221490        0.5092141274      -43.9460160212
        0.5079221490        0.5238578495      -43.7551711702
        0.5079221490        0.5385015715      -43.5524980411
        0.5079221490        0.5531452936      -43.3801225794
        0.5079221490        0.5677890156      -43.2856683231
        0.5079221490        0.5824327377      -43.3109508769
        0.5079221490        0.5970764597      -43.4771100346
        0.5079221490        0.6117201818      -43.7695315753
        0.5079221490        0.6263639038      -44.1249662781
        0.5079221490        0.6410076259      -44.4234221379
        0.5079221490        0.6556513479      -44.4897652036
        0.5079221490        0.6702950700      -44.1116443294
        0.5079221490        0.6849387920      -43.0769412440
        0.5079221490        0.6995825141      -41.2246055348
        0.5079221490        0.7142262361      -38.4927238087
        0.5079221490        0.7288699582      -34.9448265912
        0.5079221490        0.7435136802      -30.7632768883
        0.5079221490        0.7581574023      -26.2127120277
        0.5079221490        0.7728011243      -21.5880384430
        0.5079221490        0.7874448464      -17.1642324748
        0.5079221490        0.8020885684      -13.1598604009
        0.5079221490        0.8167322905       -9.7182407528
        0.5079221490        0.8313760125       -6.9044631822
        0.5079221490        0.8460197346       -4.7142979306
        0.5079221490        0.8606634566       -3.0908158241
        0.5079221490        0.8753071787       -1.9446245994
        0.5079221490        0.8899509007       -1.1737137691
        0.5079221490        0.9045946228       -0.6795403932
        0.5079221490        0.9192383448       -0.3774295156
        0.5079221490        0.9338820669       -0.2011449352
        0.5079221490        0.9485257889       -0.1028798277
        0.5079221490        0.9631695110       -0.0505095545
        0.5079221490        0.9778132330       -0.0238049404
        0.5079221490        0.9924569551       -0.0107690342
        0.5079221490        1.0071006771       -0.0046752357
        0.5079221490        1.0217443992       -0.0019471380
        0.5079221490        1.0363881212       -0.0007776361
        0.5079221490        1.0510318433       -0.0002976942
        0.5079221490        1.0656755653       -0.0001091968
        0.5079221490        1.0803192874       -0.0000383702
        0.5079221490        1.0949630094       -0.0000129092
        0.5079221490        1.1096067315       -0.0000041583
        0.5079221490        1.1242504535       -0.0000012820
        0.5079221490        1.1388941756        0.0000000000
        0.5079221490        1.1535378976        0.0000000000
        0.5079221490        1.1681816197        0.0000000000
        0.5079221490        1.1828253417        0.0000000000
        0.5079221490        1.1974690638        0.0000000000
        0.5079221490        1.2121127858        0.0000000000
        0.5079221490        1.2267565079        0.0000000000
        0.5079221490        1.2414002299        0.0000000000
        0.5079221490        1.2560439520        0.0000000000
        0.5079221490        1.2706876740        0.0000000000
        0.5079221490        1.2853313961        0.0000000000
        0.5079221490        1.2999751181        0.0000000000
        0.5079221490        1.3146188402        0.0000000000
        0.5079221490        1.3292625622        0.0000000000
        0.5079221490        1.3439062843        0.0000000000
        0.5079221490        1.3585500063        0.0000000000
        0.5079221490        1.3731937284        0.0000000000
        0.5079221490        1.3878374504        0.0000000000
        0.5079221490        1.4024811725        0.0000000000
        0.5079221490        1.4171248945        0.0000000000
        0.5079221490        1.4317686166        0.0000000000
        0.5079221490        1.4464123386        0.0000000000
        0.5079221490        1.4610560607        0.0000000000
        0.5079221490        1.4756997827        0.0000000000
        0.5079221490        1.4903435048        0.0000000000
        0.5079221490        1.5049872268        0.0000000000
        0.5079221490        1.5196309489        0.0000000000
        0.5079221490        1.5342746709        0.0000000000
        0.5079221490        1.5489183930        0.0000000000

        0.5226839754        0.0991899100       -0.0452060916
        0.5226839754        0.1138336321       -0.1203440901
        0.5226839754        0.1284773541       -0.2954244010
        0.5226839754        0.1431210762       -0.6691232265
        0.5226839754        0.1577647982       -1.3993018269
        0.5226839754        0.1724085203       -2.7042902802
        0.5226839754        0.1870522423       -4.8354223958
        0.5226839754        0.2016959644       -8.0113633945
        0.5226839754        0.2163396864      -12.3231050761
        0.5226839754        0.2309834085      -17.6437356071
        0.5226839754        0.2456271305      -23.5927236637
        0.5226839754        0.2602708526      -29.5926315021
        0.5226839754        0.2749145746      -35.0142550688
        0.5226839754        0.2895582967      -39.3557868010
        0.5226839754        0.3042020187      -42.3769931554
        0.5226839754        0.3188457408      -44.1307736474
        0.5226839754        0.3334894628      -44.8892701853
        0.5226839754        0.3481331849      -45.0132627772
        0.5226839754        0.3627769069      -44.8303711344
        0.5226839754        0.3774206290      -44.5661530977
        0.5226839754        0.3920643510      -44.3346863330
        0.5226839754        0.4067080731      -44.1676377252
        0.5226839754        0.4213517951      -44.0542122088
        0.5226839754        0.4359955172      -43.9729619348
        0.5226839754        0.4506392392      -43.9084925392
        0.5226839754        0.4652829613      -43.8543735605
        0.5226839754        0.4799266833      -43.8074639763
        0.5226839754        0.4945704054      -43.7603596073
        0.5226839754        0.5092141274      -43.6982912767
        0.5226839754        0.5238578495      -43.6037766412
        0.5226839754        0.5385015715      -43.4672380147
        0.5226839754        0.5531452936      -43.2976090621
        0.5226839754        0.5677890156      -43.1266178626
        0.5226839754        0.5824327377      -43.0038040811
        0.5226839754        0.5970764597      -42.9832349914
        0.5226839754        0.6117201818      -43.1045659922
        0.5226839754        0.6263639038      -43.3710880914
        0.5226839754        0.6410076259      -43.7285178409
        0.5226839754        0.6556513479      -44.0516242088
        0.5226839754        0.6702950700      -44.1483617537
        0.5226839754        0.6849387920      -43.7882092241
        0.5226839754        0.6995825141      -42.7516039619
        0.5226839754        0.7142262361      -40.8857580714
        0.5226839754        0.7288699582      -38.1468735415
        0.5226839754        0.7435136802      -34.6141401838
        0.5226839754        0.7581574023      -30.4734184671
        0.5226839754        0.7728011243      -25.9799271838
        0.5226839754        0.7874448464      -21.4135087169
        0.5226839754        0.8020885684      -17.0373768849
        0.5226839754        0.8167322905      -13.0662436789
        0.5226839754        0.8313760125       -9.6462635618
        0.5226839754        0.8460197346       -6.8477576495
        0.5226839754        0.8606634566       -4.6704437116
        0.5226839754        0.8753071787       -3.0588205921
        0.5226839754        0.8899509007       -1.9231588106
        0.5226839754        0.9045946228       -1.1606688792
        0.5226839754        0.9192383448       -0.6724430458
        0.5226839754        0.9338820669       -0.3740248502
        0.5226839754        0.9485257889       -0.1997459431
        0.5226839754        0.9631695110       -0.1024207487
        0.5226839754        0.9778132330       -0.0504171031
        0.5226839754        0.9924569551       -0.0238197791
        0.5226839754        1.0071006771       -0.0107971638
        0.5226839754        1.0217443992       -0.0046936536
        0.5226839754        1.0363881212       -0.0019559678
        0.5226839754        1.0510318433       -0.0007811061
        0.5226839754        1.0656755653       -0.0002988338
        0.5226839754        1.0803192874       -0.0001095051
        0.5226839754        1.0949630094       -0.0000384211
        0.5226839754        1.1096067315       -0.0000129047
        0.5226839754        1.1242504535       -0.0000041474
        0.5226839754        1.1388941756       -0.0000012741
        0.5226839754        1.1535378976        0.0000000000
        0.5226839754        1.1681816197        0.0000000000
        0.5226839754        1.1828253417        0.0000000000
        0.5226839754        1.1974690638        0.0000000000
        0.5226839754        1.2121127858        0.0000000000
        0.5226839754        1.2267565079        0.0000000000
        0.5226839754        1.2414002299        0.0000000000
        0.5226839754        1.2560439520        0.0000000000
        0.5226839754        1.2706876740        0.0000000000
        0.5226839754        1.2853313961        0.0000000000
        0.5226839754        1.2999751181        0.0000000000
        0.5226839754        1.3146188402        0.0000000000
        0.5226839754        1.3292625622        0.0000000000
        0.5226839754        1.3439062843        0.0000000000
        0.5226839754        1.3585500063        0.0000000000
        0.5226839754        1.3731937284        0.0000000000
        0.5226839754        1.3878374504        0.0000000000
        0.5226839754        1.4024811725        0.0000000000
        0.5226839754        1.4171248945        0.0000000000
        0.5226839754        1.4317686166        0.0000000000
        0.5226839754        1.4464123386        0.0000000000
        0.5226839754        1.4610560607        0.0000000000
        0.5226839754        1.4756997827        0.0000000000
        0.5226839754        1.4903435048        0.0000000000
        0.5226839754        1.5049872268        0.0000000000
        0.5226839754        1.5196309489        0.0000000000
        0.5226839754        1.5342746709        0.0000000000
        0.5226839754        1.5489183930        0.0000000000

        0.5374458018        0.0991899100       -0.0324524788
        0.5374458018        0.1138336321       -0.0867721039
        0.5374458018        0.1284773541       -0.2140662472
        0.5374458018        0.1431210762       -0.4875895470
        0.5374458018        0.1577647982       -1.0263140277
        0.5374458018        0.1724085203       -1.9985325181
        0.5374458018        0.1870522423       -3.6055249402
        0.5374458018        0.2016959644       -6.0374044803
        0.5374458018        0.2163396864       -9.4055150099
        0.5374458018        0.2309834085      -13.6735022864
        0.5374458018        0.2456271305      -18.6213097454
        0.5374458018        0.2602708526      -23.8702818651
        0.5374458018        0.2749145746      -28.9706544045
        0.5374458018        0.2895582967      -33.5187886435
        0.5374458018        0.3042020187      -37.2534075071
        0.5374458018        0.3188457408      -40.0917378403
        0.5374458018        0.3334894628      -42.1002711378
        0.5374458018        0.3481331849      -43.4273866354
        0.5374458018        0.3627769069      -44.2362487333
        0.5374458018        0.3774206290      -44.6641648600
        0.5374458018        0.3920643510      -44.8128087769
        0.5374458018        0.4067080731      -44.7580188590
        0.5374458018        0.4213517951      -44.5643502506
        0.5374458018        0.4359955172      -44.2943775005
        0.5374458018        0.4506392392      -44.0092420123
        0.5374458018        0.4652829613      -43.7615574821
        0.5374458018        0.4799266833      -43.5846203980
        0.5374458018        0.4945704054      -43.4836837880
        0.5374458018        0.5092141274      -43.4351089986
        0.5374458018        0.5238578495      -43.3962378759
        0.5374458018        0.5385015715      -43.3234837539
        0.5374458018        0.5531452936      -43.1915908075
        0.5374458018        0.5677890156      -43.0063731560
        0.5374458018        0.5824327377      -42.8065429323
        0.5374458018        0.5970764597      -42.6544403478
        0.5374458018        0.6117201818      -42.6177433706
        0.5374458018        0.6263639038      -42.7447573561
        0.5374458018        0.6410076259      -43.0371676833
        0.5374458018        0.6556513479      -43.4274382698
        0.5374458018        0.6702950700      -43.7709498998
        0.5374458018        0.6849387920      -43.8611571676
        0.5374458018        0.6995825141      -43.4678651544
        0.5374458018        0.7142262361      -42.3880887198
        0.5374458018        0.7288699582      -40.4928432906
        0.5374458018        0.7435136802      -37.7557478412
        0.5374458018        0.7581574023      -34.2581232380
        0.5374458018        0.7728011243      -30.1738706581
        0.5374458018        0.7874448464      -25.7411416320
        0.5374458018        0.8020885684      -21.2271546719
        0.5374458018        0.8167322905      -16.8911083877
        0.5374458018        0.8313760125      -12.9503068828
        0.5374458018        0.8460197346       -9.5553744417
        0.5374458018        0.8606634566       -6.7794253939
        0.5374458018        0.8753071787       -4.6224935252
        0.5374458018        0.8899509007       -3.0280434084
        0.5374458018        0.9045946228       -1.9053985017
        0.5374458018        0.9192383448       -1.1516523770
        0.5374458018        0.9338820669       -0.6685746244
        0.5374458018        0.9485257889       -0.3727625126
        0.5374458018        0.9631695110       -0.1995674011
        0.5374458018        0.9778132330       -0.1025640444
        0.5374458018        0.9924569551       -0.0505801688
        0.5374458018        1.0071006771       -0.0239251417
        0.5374458018        1.0217443992       -0.0108500500
        0.5374458018        1.0363881212       -0.0047157723
        0.5374458018        1.0510318433       -0.0019637919
        0.5374458018        1.0656755653       -0.0007833581
        0.5374458018        1.0803192874       -0.0002992667
        0.5374458018        1.0949630094       -0.0001094569
        0.5374458018        1.1096067315       -0.0000383146
        0.5374458018        1.1242504535       -0.0000128289
        0.5374458018        1.1388941756       -0.0000041055
        0.5374458018        1.1535378976       -0.0000012550
        0.5374458018        1.1681816197        0.0000000000
        0.5374458018        1.1828253417        0.0000000000
        0.5374458018        1.1974690638        0.0000000000
        0.5374458018        1.2121127858        0.0000000000
        0.5374458018        1.2267565079        0.0000000000
        0.5374458018        1.2414002299        0.0000000000
        0.5374458018        1.2560439520        0.0000000000
        0.5374458018        1.2706876740        0.0000000000
        0.5374458018        1.2853313961        0.0000000000
        0.5374458018        1.2999751181        0.0000000000
        0.5374458018        1.3146188402        0.0000000000
        0.5374458018        1.3292625622        0.0000000000
        0.5374458018        1.3439062843        0.0000000000
        0.5374458018        1.3585500063        0.0000000000
        0.5374458018        1.3731937284        0.0000000000
        0.5374458018        1.3878374504        0.0000000000
        0.5374458018        1.4024811725        0.0000000000
        0.5374458018        1.4171248945        0.0000000000
        0.5374458018        1.4317686166        0.0000000000
        0.5374458018        1.4464123386        0.0000000000
        0.5374458018        1.4610560607        0.0000000000
        0.5374458018        1.4756997827        0.0000000000
        0.5374458018        1.4903435048        0.0000000000
        0.5374458018        1.5049872268        0.0000000000
        0.5374458018        1.5196309489        0.0000000000
        0.5374458018        1.5342746709        0.0000000000
        0.5374458018        1.5489183930        0.0000000000

        0.5522076282        0.0991899100       -0.0217301214
        0.5522076282        0.1138336321       -0.0583986372
        0.5522076282        0.1284773541       -0.1449053191
        0.5522076282        0.1431210762       -0.3322647095
        0.5522076282        0.1577647982       -0.7048212303
        0.5522076282        0.1724085203       -1.3850750030
        0.5522076282        0.1870522423       -2.5260129473
        0.5522076282        0.2016959644       -4.2848987690
        0.5522076282        0.2163396864       -6.7798057279
        0.5522076282        0.2309834085      -10.0414697414
        0.5522076282        0.2456271305      -13.9815252332
        0.5522076282        0.2602708526      -18.3958728896
        0.5522076282        0.2749145746      -23.0067109461
        0.5522076282        0.2895582967      -27.5266159054
        0.5522076282        0.3042020187      -31.7166112823
        0.5522076282        0.3188457408      -35.4157938010
        0.5522076282        0.3334894628      -38.5384237150
        0.5522076282        0.3481331849      -41.0519242536
        0.5522076282        0.3627769069      -42.9547854132
        0.5522076282        0.3774206290      -44.2662799430
        0.5522076282        0.3920643510      -45.0282046461
        0.5522076282        0.4067080731      -45.3110642227
        0.5522076282        0.4213517951      -45.2162068282
        0.5522076282        0.4359955172      -44.8691283791
        0.5522076282        0.4506392392      -44.4038239432
        0.5522076282        0.4652829613      -43.9416214368
        0.5522076282        0.4799266833      -43.5701424517
        0.5522076282        0.4945704054      -43.3289652174
        0.5522076282        0.5092141274      -43.2075510140
        0.5522076282        0.5238578495      -43.1573459569
        0.5522076282        0.5385015715      -43.1145735344
        0.5522076282        0.5531452936      -43.0258520239
        0.5522076282        0.5677890156      -42.8680498138
        0.5522076282        0.5824327377      -42.6568472904
        0.5522076282        0.5970764597      -42.4427921090
        0.5522076282        0.6117201818      -42.2965462335
        0.5522076282        0.6263639038      -42.2861326853
        0.5522076282        0.6410076259      -42.4499990495
        0.5522076282        0.6556513479      -42.7719146981
        0.5522076282        0.6702950700      -43.1658981425
        0.5522076282        0.6849387920      -43.4785815249
        0.5522076282        0.6995825141      -43.5111494727
        0.5522076282        0.7142262361      -43.0555001362
        0.5522076282        0.7288699582      -41.9342373989
        0.5522076282        0.7435136802      -40.0344574577
        0.5522076282        0.7581574023      -37.3295813979
        0.5522076282        0.7728011243      -33.8875916181
        0.5522076282        0.7874448464      -29.8654637295
        0.5522076282        0.8020885684      -25.4896118013
        0.5522076282        0.8167322905      -21.0236715135
        0.5522076282        0.8313760125      -16.7287491894
        0.5522076282        0.8460197346      -12.8250145172
        0.5522076282        0.8606634566       -9.4640727639
        0.5522076282        0.8753071787       -6.7179973818
        0.5522076282        0.8899509007       -4.5851700885
        0.5522076282        0.9045946228       -3.0081515831
        0.5522076282        0.9192383448       -1.8966061736
        0.5522076282        0.9338820669       -1.1489274708
        0.5522076282        0.9485257889       -0.6685411123
        0.5522076282        0.9631695110       -0.3735344117
        0.5522076282        0.9778132330       -0.2003152073
        0.5522076282        0.9924569551       -0.1030563209
        0.5522076282        1.0071006771       -0.0508412270
        0.5522076282        1.0217443992       -0.0240419425
        0.5522076282        1.0363881212       -0.0108944280
        0.5522076282        1.0510318433       -0.0047295493
        0.5522076282        1.0656755653       -0.0019666159
        0.5522076282        1.0803192874       -0.0007830500
        0.5522076282        1.0949630094       -0.0002984405
        0.5522076282        1.1096067315       -0.0001088236
        0.5522076282        1.1242504535       -0.0000379434
        0.5522076282        1.1388941756       -0.0000126417
        0.5522076282        1.1535378976       -0.0000040226
        0.5522076282        1.1681816197       -0.0000012220
        0.5522076282        1.1828253417        0.0000000000
        0.5522076282        1.1974690638        0.0000000000
        0.5522076282        1.2121127858        0.0000000000
        0.5522076282        1.2267565079        0.0000000000
        0.5522076282        1.2414002299        0.0000000000
        0.5522076282        1.2560439520        0.0000000000
        0.5522076282        1.2706876740        0.0000000000
        0.5522076282        1.2853313961        0.0000000000
        0.5522076282        1.2999751181        0.0000000000
        0.5522076282        1.3146188402        0.0000000000
        0.5522076282        1.3292625622        0.0000000000
        0.5522076282        1.3439062843        0.0000000000
        0.5522076282        1.3585500063        0.0000000000
        0.5522076282        1.3731937284        0.0000000000
        0.5522076282        1.3878374504        0.0000000000
        0.5522076282        1.4024811725        0.0000000000
        0.5522076282        1.4171248945        0.0000000000
        0.5522076282        1.4317686166        0.0000000000
        0.5522076282        1.4464123386        0.0000000000
        0.5522076282        1.4610560607        0.0000000000
        0.5522076282        1.4756997827        0.0000000000
        0.5522076282        1.4903435048        0.0000000000
        0.5522076282        1.5049872268        0.0000000000
        0.5522076282        1.5196309489        0.0000000000
        0.5522076282        1.5342746709        0.0000000000
        0.5522076282        1.5489183930        0.0000000000

        0.5669694546        0.0991899100       -0.0135471582
        0.5669694546        0.1138336321       -0.0366231878
        0.5669694546        0.1284773541       -0.0914933768
        0.5669694546        0.1431210762       -0.2114565508
        0.5669694546        0.1577647982       -0.4527372999
        0.5669694546        0.1724085203       -0.8995311006
        0.5669694546        0.1870522423       -1.6621672520
        0.5669694546        0.2016959644       -2.8641682037
        0.5669694546        0.2163396864       -4.6177950772
        0.5669694546        0.2309834085       -6.9940197674
        0.5669694546        0.2456271305       -9.9980824785
        0.5669694546        0.2602708526      -13.5613878093
        0.5669694546        0.2749145746      -17.5531266199
        0.5669694546        0.2895582967      -21.8048501636
        0.5669694546        0.3042020187      -26.1354449727
        0.5669694546        0.3188457408      -30.3667912193
        0.5669694546        0.3334894628      -34.3292614772
        0.5669694546        0.3481331849      -37.8640324072
        0.5669694546        0.3627769069      -40.8304669359
        0.5669694546        0.3774206290      -43.1217147113
        0.5669694546        0.3920643510      -44.6846143916
        0.5669694546        0.4067080731      -45.5355826155
        0.5669694546        0.4213517951      -45.7644158829
        0.5669694546        0.4359955172      -45.5220024268
        0.5669694546        0.4506392392      -44.9935566710
        0.5669694546        0.4652829613      -44.3638053584
        0.5669694546        0.4799266833      -43.7831087406
        0.5669694546        0.4945704054      -43.3433763912
        0.5669694546        0.5092141274      -43.0700102111
        0.5669694546        0.5238578495      -42.9314788479
        0.5669694546        0.5385015715      -42.8626776702
        0.5669694546        0.5531452936      -42.7939789519
        0.5669694546        0.5677890156      -42.6767500753
        0.5669694546        0.5824327377      -42.4984753464
        0.5669694546        0.5970764597      -42.2848691393
        0.5669694546        0.6117201818      -42.0902161784
        0.5669694546        0.6263639038      -41.9793244578
        0.5669694546        0.6410076259      -42.0052467355
        0.5669694546        0.6556513479      -42.1873432136
        0.5669694546        0.6702950700      -42.4946409975
        0.5669694546        0.6849387920      -42.8389977274
        0.5669694546        0.6995825141      -43.0804891760
        0.5669694546        0.7142262361      -43.0442745552
        0.5669694546        0.7288699582      -42.5457016607
        0.5669694546        0.7435136802      -41.4197113949
        0.5669694546        0.7581574023      -39.5508469189
        0.5669694546        0.7728011243      -36.8996297318
        0.5669694546        0.7874448464      -33.5194965957
        0.5669694546        0.8020885684      -29.5579498845
        0.5669694546        0.8167322905      -25.2383719768
        0.5669694546        0.8313760125      -20.8249453337
        0.5669694546        0.8460197346      -16.5793118473
        0.5669694546        0.8606634566      -12.7204925070
        0.5669694546        0.8753071787       -9.3977925448
        0.5669694546        0.8899509007       -6.6812923325
        0.5669694546        0.9045946228       -4.5687639889
        0.5669694546        0.9192383448       -3.0037299347
        0.5669694546        0.9338820669       -1.8978789272
        0.5669694546        0.9485257889       -1.1519307379
        0.5669694546        0.9631695110       -0.6713031934
        0.5669694546        0.9778132330       -0.3754224070
        0.5669694546        0.9924569551       -0.2013799624
        0.5669694546        1.0071006771       -0.1035674331
        0.5669694546        1.0217443992       -0.0510502008
        0.5669694546        1.0363881212       -0.0241117287
        0.5669694546        1.0510318433       -0.0109097824
        0.5669694546        1.0656755653       -0.0047276208
        0.5669694546        1.0803192874       -0.0019613362
        0.5669694546        1.0949630094       -0.0007786402
        0.5669694546        1.1096067315       -0.0002956414
        0.5669694546        1.1242504535       -0.0001072992
        0.5669694546        1.1388941756       -0.0000372054
        0.5669694546        1.1535378976       -0.0000123208
        0.5669694546        1.1681816197       -0.0000038962
        0.5669694546        1.1828253417       -0.0000011761
        0.5669694546        1.1974690638        0.0000000000
        0.5669694546        1.2121127858        0.0000000000
        0.5669694546        1.2267565079        0.0000000000
        0.5669694546        1.2414002299        0.0000000000
        0.5669694546        1.2560439520        0.0000000000
        0.5669694546        1.2706876740        0.0000000000
        0.5669694546        1.2853313961        0.0000000000
        0.5669694546        1.2999751181        0.0000000000
        0.5669694546        1.3146188402        0.0000000000
        0.5669694546        1.3292625622        0.0000000000
        0.5669694546        1.3439062843        0.0000000000
        0.5669694546        1.3585500063        0.0000000000
        0.5669694546        1.3731937284        0.0000000000
        0.5669694546        1.3878374504        0.0000000000
        0.5669694546        1.4024811725        0.0000000000
        0.5669694546        1.4171248945        0.0000000000
        0.5669694546        1.4317686166        0.0000000000
        0.5669694546        1.4464123386        0.0000000000
        0.5669694546        1.4610560607        0.0000000000
        0.5669694546        1.4756997827        0.0000000000
        0.5669694546        1.4903435048        0.0000000000
        0.5669694546        1.5049872268        0.0000000000
        0.5669694546        1.5196309489        0.0000000000
        0.5669694546        1.5342746709        0.0000000000
        0.5669694546        1.5489183930        0.0000000000

        0.5817312810        0.0991899100       -0.0078550246
        0.5817312810        0.1138336321       -0.0213823370
        0.5817312810        0.1284773541       -0.0538482183
        0.5817312810        0.1431210762       -0.1256281406
        0.5817312810        0.1577647982       -0.2719836211
        0.5817312810        0.1724085203       -0.5475996272
        0.5817312810        0.1870522423       -1.0279944978
        0.5817312810        0.2016959644       -1.8051665578
        0.5817312810        0.2163396864       -2.9764642996
        0.5817312810        0.2309834085       -4.6286886966
        0.5817312810        0.2456271305       -6.8221176187
        0.5817312810        0.2602708526       -9.5793160617
        0.5817312810        0.2749145746      -12.8806458989
        0.5817312810        0.2895582967      -16.6643436501
        0.5817312810        0.3042020187      -20.8272192800
        0.5817312810        0.3188457408      -25.2241312231
        0.5817312810        0.3334894628      -29.6687902969
        0.5817312810        0.3481331849      -33.9415413330
        0.5817312810        0.3627769069      -37.8089372437
        0.5817312810        0.3774206290      -41.0552390801
        0.5817312810        0.3920643510      -43.5197807394
        0.5817312810        0.4067080731      -45.1295301696
        0.5817312810        0.4213517951      -45.9156687942
        0.5817312810        0.4359955172      -46.0073504336
        0.5817312810        0.4506392392      -45.6032994716
        0.5817312810        0.4652829613      -44.9291495592
        0.5817312810        0.4799266833      -44.1923655201
        0.5817312810        0.4945704054      -43.5462905285
        0.5817312810        0.5092141274      -43.0713301631
        0.5817312810        0.5238578495      -42.7761180330
        0.5817312810        0.5385015715      -42.6160234705
        0.5817312810        0.5531452936      -42.5217868176
        0.5817312810        0.5677890156      -42.4287610089
        0.5817312810        0.5824327377      -42.2981682550
        0.5817312810        0.5970764597      -42.1256580279
        0.5817312810        0.6117201818      -41.9374829314
        0.5817312810        0.6263639038      -41.7783606672
        0.5817312810        0.6410076259      -41.6960310868
        0.5817312810        0.6556513479      -41.7260420711
        0.5817312810        0.6702950700      -41.8782634221
        0.5817312810        0.6849387920      -42.1257421376
        0.5817312810        0.6995825141      -42.3971008974
        0.5817312810        0.7142262361      -42.5748462118
        0.5817312810        0.7288699582      -42.5025392917
        0.5817312810        0.7435136802      -42.0029834083
        0.5817312810        0.7581574023      -40.9070265014
        0.5817312810        0.7728011243      -39.0885937267
        0.5817312810        0.7874448464      -36.4976102267
        0.5817312810        0.8020885684      -33.1808267768
        0.5817312810        0.8167322905      -29.2828716283
        0.5817312810        0.8313760125      -25.0256894541
        0.5817312810        0.8460197346      -20.6714077326
        0.5817312810        0.8606634566      -16.4786087050
        0.5817312810        0.8753071787      -12.6631897795
        0.5817312810        0.8899509007       -9.3724769940
        0.5817312810        0.9045946228       -6.6764065102
        0.5817312810        0.9192383448       -4.5743899989
        0.5817312810        0.9338820669       -3.0127346373
        0.5817312810        0.9485257889       -1.9061616240
        0.5817312810        0.9631695110       -1.1578876894
        0.5817312810        0.9778132330       -0.6748950509
        0.5817312810        0.9924569551       -0.3772769996
        0.5817312810        1.0071006771       -0.2021968976
        0.5817312810        1.0217443992       -0.1038609209
        0.5817312810        1.0363881212       -0.0511190601
        0.5817312810        1.0510318433       -0.0241014792
        0.5817312810        1.0656755653       -0.0108811811
        0.5817312810        1.0803192874       -0.0047019620
        0.5817312810        1.0949630094       -0.0019436528
        0.5817312810        1.1096067315       -0.0007681755
        0.5817312810        1.1242504535       -0.0002901336
        0.5817312810        1.1388941756       -0.0001046841
        0.5817312810        1.1535378976       -0.0000360776
        0.5817312810        1.1681816197       -0.0000118767
        0.5817312810        1.1828253417       -0.0000037347
        0.5817312810        1.1974690638       -0.0000011219
        0.5817312810        1.2121127858        0.0000000000
        0.5817312810        1.2267565079        0.0000000000
        0.5817312810        1.2414002299        0.0000000000
        0.5817312810        1.2560439520        0.0000000000
        0.5817312810        1.2706876740        0.0000000000
        0.5817312810        1.2853313961        0.0000000000
        0.5817312810        1.2999751181        0.0000000000
        0.5817312810        1.3146188402        0.0000000000
        0.5817312810        1.3292625622        0.0000000000
        0.5817312810        1.3439062843        0.0000000000
        0.5817312810        1.3585500063        0.0000000000
        0.5817312810        1.3731937284        0.0000000000
        0.5817312810        1.3878374504        0.0000000000
        0.5817312810        1.4024811725        0.0000000000
        0.5817312810        1.4171248945        0.0000000000
        0.5817312810        1.4317686166        0.0000000000
        0.5817312810        1.4464123386        0.0000000000
        0.5817312810        1.4610560607        0.0000000000
        0.5817312810        1.4756997827        0.0000000000
        0.5817312810        1.4903435048        0.0000000000
        0.5817312810        1.5049872268        0.0000000000
        0.5817312810        1.5196309489        0.0000000000
        0.5817312810        1.5342746709        0.0000000000
        0.5817312810        1.5489183930        0.0000000000

        0.5964931074        0.0991899100       -0.0042342685
        0.5964931074        0.1138336321       -0.0116201466
        0.5964931074        0.1284773541       -0.0295431369
        0.5964931074        0.1431210762       -0.0697024227
        0.5964931074        0.1577647982       -0.1529314523
        0.5964931074        0.1724085203       -0.3128403361
        0.5964931074        0.1870522423       -0.5985197784
        0.5964931074        0.2016959644       -1.0748853551
        0.5964931074        0.2163396864       -1.8197160555
        0.5964931074        0.2309834085       -2.9175300995
        0.5964931074        0.2456271305       -4.4514360746
        0.5964931074        0.2602708526       -6.4941475274
        0.5964931074        0.2749145746       -9.0983327124
        0.5964931074        0.2895582967      -12.2853960648
        0.5964931074        0.3042020187      -16.0320798051
        0.5964931074        0.3188457408      -20.2564597800
        0.5964931074        0.3334894628      -24.8079674232
        0.5964931074        0.3481331849      -29.4680372079
        0.5964931074        0.3627769069      -33.9671318407
        0.5964931074        0.3774206290      -38.0196134971
        0.5964931074        0.3920643510      -41.3711640385
        0.5964931074        0.4067080731      -43.8469038729
        0.5964931074        0.4213517951      -45.3856198250
        0.5964931074        0.4359955172      -46.0488837122
        0.5964931074        0.4506392392      -46.0022135652
        0.5964931074        0.4652829613      -45.4746374653
        0.5964931074        0.4799266833      -44.7088258372
        0.5964931074        0.4945704054      -43.9148442090
        0.5964931074        0.5092141274      -43.2378082379
        0.5964931074        0.5238578495      -42.7452398018
        0.5964931074        0.5385015715      -42.4347607843
        0.5964931074        0.5531452936      -42.2574150190
        0.5964931074        0.5677890156      -42.1475620733
        0.5964931074        0.5824327377      -42.0489470361
        0.5964931074        0.5970764597      -41.9295284938
        0.5964931074        0.6117201818      -41.7837757214
        0.5964931074        0.6263639038      -41.6268154924
        0.5964931074        0.6410076259      -41.4864417711
        0.5964931074        0.6556513479      -41.3960623925
        0.5964931074        0.6702950700      -41.3872494969
        0.5964931074        0.6849387920      -41.4787668665
        0.5964931074        0.6995825141      -41.6613454990
        0.5964931074        0.7142262361      -41.8820709411
        0.5964931074        0.7288699582      -42.0354592649
        0.5964931074        0.7435136802      -41.9678204150
        0.5964931074        0.7581574023      -41.4975290066
        0.5964931074        0.7728011243      -40.4483076602
        0.5964931074        0.7874448464      -38.6878658298
        0.5964931074        0.8020885684      -36.1618495454
        0.5964931074        0.8167322905      -32.9136987065
        0.5964931074        0.8313760125      -29.0844483765
        0.5964931074        0.8460197346      -24.8918222922
        0.5964931074        0.8606634566      -20.5936813942
        0.5964931074        0.8753071787      -16.4452101235
        0.5964931074        0.8899509007      -12.6605437466
        0.5964931074        0.9045946228       -9.3872950076
        0.5964931074        0.9192383448       -6.6976540904
        0.5964931074        0.9338820669       -4.5945890328
        0.5964931074        0.9485257889       -3.0281915798
        0.5964931074        0.9631695110       -1.9161788603
        0.5964931074        0.9778132330       -1.1634664350
        0.5964931074        0.9924569551       -0.6775457577
        0.5964931074        1.0071006771       -0.3783011569
        0.5964931074        1.0217443992       -0.2024519082
        0.5964931074        1.0363881212       -0.1038141826
        0.5964931074        1.0510318433       -0.0509891126
        0.5964931074        1.0656755653       -0.0239761596
        0.5964931074        1.0803192874       -0.0107877077
        0.5964931074        1.0949630094       -0.0046418091
        0.5964931074        1.1096067315       -0.0019091752
        0.5964931074        1.1242504535       -0.0007503343
        0.5964931074        1.1388941756       -0.0002817355
        0.5964931074        1.1535378976       -0.0001010689
        0.5964931074        1.1681816197       -0.0000346486
        0.5964931074        1.1828253417       -0.0000113543
        0.5964931074        1.1974690638       -0.0000035581
        0.5964931074        1.2121127858       -0.0000010670
        0.5964931074        1.2267565079        0.0000000000
        0.5964931074        1.2414002299        0.0000000000
        0.5964931074        1.2560439520        0.0000000000
        0.5964931074        1.2706876740        0.0000000000
        0.5964931074        1.2853313961        0.0000000000
        0.5964931074        1.2999751181        0.0000000000
        0.5964931074        1.3146188402        0.0000000000
        0.5964931074        1.3292625622        0.0000000000
        0.5964931074        1.3439062843        0.0000000000
        0.5964931074        1.3585500063        0.0000000000
        0.5964931074        1.3731937284        0.0000000000
        0.5964931074        1.3878374504        0.0000000000
        0.5964931074        1.4024811725        0.0000000000
        0.5964931074        1.4171248945        0.0000000000
        0.5964931074        1.4317686166        0.0000000000
        0.5964931074        1.4464123386        0.0000000000
        0.5964931074        1.4610560607        0.0000000000
        0.5964931074        1.4756997827        0.0000000000
        0.5964931074        1.4903435048        0.0000000000
        0.5964931074        1.5049872268        0.0000000000
        0.5964931074        1.5196309489        0.0000000000
        0.5964931074        1.5342746709        0.0000000000
        0.5964931074        1.5489183930        0.0000000000

        0.6112549338        0.0991899100       -0.0021222679
        0.6112549338        0.1138336321       -0.0058803179
        0.6112549338        0.1284773541       -0.0151202742
        0.6112549338        0.1431210762       -0.0361559078
        0.6112549338        0.1577647982       -0.0806049928
        0.6112549338        0.1724085203       -0.1680473898
        0.6112549338        0.1870522423       -0.3288077762
        0.6112549338        0.2016959644       -0.6062590554
        0.6112549338        0.2163396864       -1.0580498944
        0.6112549338        0.2309834085       -1.7558279910
        0.6112549338        0.2456271305       -2.7831050752
        0.6112549338        0.2602708526       -4.2306432939
        0.6112549338        0.2749145746       -6.1882457896
        0.6112549338        0.2895582967       -8.7316845406
        0.6112549338        0.3042020187      -11.9043936198
        0.6112549338        0.3188457408      -15.6957559370
        0.6112549338        0.3334894628      -20.0208171517
        0.6112549338        0.3481331849      -24.7088514096
        0.6112549338        0.3627769069      -29.5087009124
        0.6112549338        0.3774206290      -34.1157008611
        0.6112549338        0.3920643510      -38.2181465450
        0.6112549338        0.4067080731      -41.5530185068
        0.6112549338        0.4213517951      -43.9553378736
        0.6112549338        0.4359955172      -45.3865219473
        0.6112549338        0.4506392392      -45.9342164585
        0.6112549338        0.4652829613      -45.7854072788
        0.6112549338        0.4799266833      -45.1817298212
        0.6112549338        0.4945704054      -44.3689228478
        0.6112549338        0.5092141274      -43.5521563029
        0.6112549338        0.5238578495      -42.8668124670
        0.6112549338        0.5385015715      -42.3703453641
        0.6112549338        0.5531452936      -42.0548110588
        0.6112549338        0.5677890156      -41.8728507096
        0.6112549338        0.5824327377      -41.7656468844
        0.6112549338        0.5970764597      -41.6827427718
        0.6112549338        0.6117201818      -41.5902524405
        0.6112549338        0.6263639038      -41.4713612884
        0.6112549338        0.6410076259      -41.3256728803
        0.6112549338        0.6556513479      -41.1702998912
        0.6112549338        0.6702950700      -41.0394872983
        0.6112549338        0.6849387920      -40.9768903338
        0.6112549338        0.6995825141      -41.0180164172
        0.6112549338        0.7142262361      -41.1670236360
        0.6112549338        0.7288699582      -41.3768090840
        0.6112549338        0.7435136802      -41.5410169469
        0.6112549338        0.7581574023      -41.5022332003
        0.6112549338        0.7728011243      -41.0754065274
        0.6112549338        0.7874448464      -40.0817473339
        0.6112549338        0.8020885684      -38.3861988575
        0.6112549338        0.8167322905      -35.9303427251
        0.6112549338        0.8313760125      -32.7524155923
        0.6112549338        0.8460197346      -28.9880950648
        0.6112549338        0.8606634566      -24.8504953532
        0.6112549338        0.8753071787      -20.5941134228
        0.6112549338        0.8899509007      -16.4724231713
        0.6112549338        0.9045946228      -12.6999912010
        0.6112549338        0.9192383448       -9.4271671423
        0.6112549338        0.9338820669       -6.7305171260
        0.6112549338        0.9485257889       -4.6176298306
        0.6112549338        0.9631695110       -3.0420828485
        0.6112549338        0.9778132330       -1.9233107005
        0.6112549338        0.9924569551       -1.1664286719
        0.6112549338        1.0071006771       -0.6783231392
        0.6112549338        1.0217443992       -0.3781193360
        0.6112549338        1.0363881212       -0.2019559491
        0.6112549338        1.0510318433       -0.1033014874
        0.6112549338        1.0656755653       -0.0505751515
        0.6112549338        1.0803192874       -0.0236866203
        0.6112549338        1.0949630094       -0.0106068499
        0.6112549338        1.1096067315       -0.0045397024
        0.6112549338        1.1242504535       -0.0018567055
        0.6112549338        1.1388941756       -0.0007256625
        0.6112549338        1.1535378976       -0.0002710713
        0.6112549338        1.1681816197       -0.0000968175
        0.6112549338        1.1828253417       -0.0000330782
        0.6112549338        1.1974690638       -0.0000108171
        0.6112549338        1.2121127858       -0.0000033885
        0.6112549338        1.2267565079       -0.0000010177
        0.6112549338        1.2414002299        0.0000000000
        0.6112549338        1.2560439520        0.0000000000
        0.6112549338        1.2706876740        0.0000000000
        0.6112549338        1.2853313961        0.0000000000
        0.6112549338        1.2999751181        0.0000000000
        0.6112549338        1.3146188402        0.0000000000
        0.6112549338        1.3292625622        0.0000000000
        0.6112549338        1.3439062843        0.0000000000
        0.6112549338        1.3585500063        0.0000000000
        0.6112549338        1.3731937284        0.0000000000
        0.6112549338        1.3878374504        0.0000000000
        0.6112549338        1.4024811725        0.0000000000
        0.6112549338        1.4171248945        0.0000000000
        0.6112549338        1.4317686166        0.0000000000
        0.6112549338        1.4464123386        0.0000000000
        0.6112549338        1.4610560607        0.0000000000
        0.6112549338        1.4756997827        0.0000000000
        0.6112549338        1.4903435048        0.0000000000
        0.6112549338        1.5049872268        0.0000000000
        0.6112549338        1.5196309489        0.0000000000
        0.6112549338        1.5342746709        0.0000000000
        0.6112549338        1.5489183930        0.0000000000

        0.6260167602        0.0991899100       -0.0009896809
        0.6260167602        0.1138336321       -0.0027735976
        0.6260167602        0.1284773541       -0.0072287142
        0.6260167602        0.1431210762       -0.0175645721
        0.6260167602        0.1577647982       -0.0399093533
        0.6260167602        0.1724085203       -0.0850923482
        0.6260167602        0.1870522423       -0.1709226884
        0.6260167602        0.2016959644       -0.3248336117
        0.6260167602        0.2163396864       -0.5866630182
        0.6260167602        0.2309834085       -1.0111996447
        0.6260167602        0.2456271305       -1.6698371459
        0.6260167602        0.2602708526       -2.6501937428
        0.6260167602        0.2749145746       -4.0520154765
        0.6260167602        0.2895582967       -5.9774658902
        0.6260167602        0.3042020187       -8.5145067404
        0.6260167602        0.3188457408      -11.7138719585
        0.6260167602        0.3334894628      -15.5631184190
        0.6260167602        0.3481331849      -19.9646541098
        0.6260167602        0.3627769069      -24.7268056565
        0.6260167602        0.3774206290      -29.5757748863
        0.6260167602        0.3920643510      -34.1907339778
        0.6260167602        0.4067080731      -38.2559590974
        0.6260167602        0.4213517951      -41.5168296751
        0.6260167602        0.4359955172      -43.8245379678
        0.6260167602        0.4506392392      -45.1582088558
        0.6260167602        0.4652829613      -45.6202102496
        0.6260167602        0.4799266833      -45.4073017984
        0.6260167602        0.4945704054      -44.7652618475
        0.6260167602        0.5092141274      -43.9379144653
        0.6260167602        0.5238578495      -43.1230527643
        0.6260167602        0.5385015715      -42.4462803628
        0.6260167602        0.5531452936      -41.9579776362
        0.6260167602        0.5677890156      -41.6497762428
        0.6260167602        0.5824327377      -41.4796484619
        0.6260167602        0.5970764597      -41.3937981922
        0.6260167602        0.6117201818      -41.3396536556
        0.6260167602        0.6263639038      -41.2724922712
        0.6260167602        0.6410076259      -41.1618108217
        0.6260167602        0.6556513479      -40.9999127153
        0.6260167602        0.6702950700      -40.8084030012
        0.6260167602        0.6849387920      -40.6352423605
        0.6260167602        0.6995825141      -40.5388690022
        0.6260167602        0.7142262361      -40.5633893638
        0.6260167602        0.7288699582      -40.7138595687
        0.6260167602        0.7435136802      -40.9400907796
        0.6260167602        0.7581574023      -41.1331911544
        0.6260167602        0.7728011243      -41.1352659666
        0.6260167602        0.7874448464      -40.7611195458
        0.6260167602        0.8020885684      -39.8298701884
        0.6260167602        0.8167322905      -38.2019424805
        0.6260167602        0.8313760125      -35.8132985171
        0.6260167602        0.8460197346      -32.6969317146
        0.6260167602        0.8606634566      -28.9841489231
        0.6260167602        0.8753071787      -24.8845267311
        0.6260167602        0.8899509007      -20.6503250237
        0.6260167602        0.9045946228      -16.5351514576
        0.6260167602        0.9192383448      -12.7566950509
        0.6260167602        0.9338820669       -9.4706202648
        0.6260167602        0.9485257889       -6.7590489101
        0.6260167602        0.9631695110       -4.6335051594
        0.6260167602        0.9778132330       -3.0491695051
        0.6260167602        0.9924569551       -1.9252507381
        0.6260167602        1.0071006771       -1.1658256837
        0.6260167602        1.0217443992       -0.6767322222
        0.6260167602        1.0363881212       -0.3763620419
        0.6260167602        1.0510318433       -0.2004217104
        0.6260167602        1.0656755653       -0.1021349489
        0.6260167602        1.0803192874       -0.0497808461
        0.6260167602        1.0949630094       -0.0231970097
        0.6260167602        1.1096067315       -0.0103319701
        0.6260167602        1.1242504535       -0.0043984393
        0.6260167602        1.1388941756       -0.0017899580
        0.6260167602        1.1535378976       -0.0006965526
        0.6260167602        1.1681816197       -0.0002593250
        0.6260167602        1.1828253417       -0.0000924220
        0.6260167602        1.1974690638       -0.0000315556
        0.6260167602        1.2121127858       -0.0000103308
        0.6260167602        1.2267565079       -0.0000032463
        0.6260167602        1.2414002299        0.0000000000
        0.6260167602        1.2560439520        0.0000000000
        0.6260167602        1.2706876740        0.0000000000
        0.6260167602        1.2853313961        0.0000000000
        0.6260167602        1.2999751181        0.0000000000
        0.6260167602        1.3146188402        0.0000000000
        0.6260167602        1.3292625622        0.0000000000
        0.6260167602        1.3439062843        0.0000000000
        0.6260167602        1.3585500063        0.0000000000
        0.6260167602        1.3731937284        0.0000000000
        0.6260167602        1.3878374504        0.0000000000
        0.6260167602        1.4024811725        0.0000000000
        0.6260167602        1.4171248945        0.0000000000
        0.6260167602        1.4317686166        0.0000000000
        0.6260167602        1.4464123386        0.0000000000
        0.6260167602        1.4610560607        0.0000000000
        0.6260167602        1.4756997827        0.0000000000
        0.6260167602        1.4903435048        0.0000000000
        0.6260167602        1.5049872268        0.0000000000
        0.6260167602        1.5196309489        0.0000000000
        0.6260167602        1.5342746709        0.0000000000
        0.6260167602        1.5489183930        0.0000000000

        0.6407785866        0.0991899100       -0.0004298937
        0.6407785866        0.1138336321       -0.0012212257
        0.6407785866        0.1284773541       -0.0032343780
        0.6407785866        0.1431210762       -0.0080099451
        0.6407785866        0.1577647982       -0.0186123671
        0.6407785866        0.1724085203       -0.0407361466
        0.6407785866        0.1870522423       -0.0843273287
        0.6407785866        0.2016959644       -0.1658118202
        0.6407785866        0.2163396864       -0.3109599210
        0.6407785866        0.2309834085       -0.5582595955
        0.6407785866        0.2456271305       -0.9623494655
        0.6407785866        0.2602708526       -1.5965418827
        0.6407785866        0.2749145746       -2.5528221595
        0.6407785866        0.2895582967       -3.9371820881
        0.6407785866        0.3042020187       -5.8581524788
        0.6407785866        0.3188457408       -8.4074648013
        0.6407785866        0.3334894628      -11.6342585008
        0.6407785866        0.3481331849      -15.5178457078
        0.6407785866        0.3627769069      -19.9473321191
        0.6407785866        0.3774206290      -24.7171907651
        0.6407785866        0.3920643510      -29.5446500373
        0.6407785866        0.4067080731      -34.1081282354
        0.6407785866        0.4213517951      -38.0988264518
        0.6407785866        0.4359955172      -41.2732532284
        0.6407785866        0.4506392392      -43.4942828147
        0.6407785866        0.4652829613      -44.7514052996
        0.6407785866        0.4799266833      -45.1554792252
        0.6407785866        0.4945704054      -44.9088302134
        0.6407785866        0.5092141274      -44.2578060381
        0.6407785866        0.5238578495      -43.4406077808
        0.6407785866        0.5385015715      -42.6453602887
        0.6407785866        0.5531452936      -41.9893115602
        0.6407785866        0.5677890156      -41.5206321743
        0.6407785866        0.5824327377      -41.2347414873
        0.6407785866        0.5970764597      -41.0936040587
        0.6407785866        0.6117201818      -41.0408920676
        0.6407785866        0.6263639038      -41.0137053473
        0.6407785866        0.6410076259      -40.9554245644
        0.6407785866        0.6556513479      -40.8310429046
        0.6407785866        0.6702950700      -40.6398603641
        0.6407785866        0.6849387920      -40.4177367948
        0.6407785866        0.6995825141      -40.2252864855
        0.6407785866        0.7142262361      -40.1258173189
        0.6407785866        0.7288699582      -40.1611719168
        0.6407785866        0.7435136802      -40.3323155628
        0.6407785866        0.7581574023      -40.5875386591
        0.6407785866        0.7728011243      -40.8190756751
        0.6407785866        0.7874448464      -40.8698564936
        0.6407785866        0.8020885684      -40.5529020881
        0.6407785866        0.8167322905      -39.6832583836
        0.6407785866        0.8313760125      -38.1167554462
        0.6407785866        0.8460197346      -35.7851950382
        0.6407785866        0.8606634566      -32.7174280318
        0.6407785866        0.8753071787      -29.0403232185
        0.6407785866        0.8899509007      -24.9599059472
        0.6407785866        0.9045946228      -20.7278931111
        0.6407785866        0.9192383448      -16.6014380639
        0.6407785866        0.9338820669      -12.8046465768
        0.6407785866        0.9485257889       -9.4997082616
        0.6407785866        0.9631695110       -6.7730092295
        0.6407785866        0.9778132330       -4.6374250988
        0.6407785866        0.9924569551       -3.0474607943
        0.6407785866        1.0071006771       -1.9209520560
        0.6407785866        1.0217443992       -1.1607761734
        0.6407785866        1.0363881212       -0.6719742235
        0.6407785866        1.0510318433       -0.3724315295
        0.6407785866        1.0656755653       -0.1975033367
        0.6407785866        1.0803192874       -0.1001697133
        0.6407785866        1.0949630094       -0.0485744009
        0.6407785866        1.1096067315       -0.0225188303
        0.6407785866        1.1242504535       -0.0099813958
        0.6407785866        1.1388941756       -0.0042311549
        0.6407785866        1.1535378976       -0.0017160617
        0.6407785866        1.1681816197       -0.0006662974
        0.6407785866        1.1828253417       -0.0002478432
        0.6407785866        1.1974690638       -0.0000883963
        0.6407785866        1.2121127858       -0.0000302588
        0.6407785866        1.2267565079       -0.0000099509
        0.6407785866        1.2414002299       -0.0000031457
        0.6407785866        1.2560439520        0.0000000000
        0.6407785866        1.2706876740        0.0000000000
        0.6407785866        1.2853313961        0.0000000000
        0.6407785866        1.2999751181        0.0000000000
        0.6407785866        1.3146188402        0.0000000000
        0.6407785866        1.3292625622        0.0000000000
        0.6407785866        1.3439062843        0.0000000000
        0.6407785866        1.3585500063        0.0000000000
        0.6407785866        1.3731937284        0.0000000000
        0.6407785866        1.3878374504        0.0000000000
        0.6407785866        1.4024811725        0.0000000000
        0.6407785866        1.4171248945        0.0000000000
        0.6407785866        1.4317686166        0.0000000000
        0.6407785866        1.4464123386        0.0000000000
        0.6407785866        1.4610560607        0.0000000000
        0.6407785866        1.4756997827        0.0000000000
        0.6407785866        1.4903435048        0.0000000000
        0.6407785866        1.5049872268        0.0000000000
        0.6407785866        1.5196309489        0.0000000000
        0.6407785866        1.5342746709        0.0000000000
        0.6407785866        1.5489183930        0.0000000000

        0.6555404130        0.0991899100       -0.0001742244
        0.6555404130        0.1138336321       -0.0005029688
        0.6555404130        0.1284773541       -0.0013577042
        0.6555404130        0.1431210762       -0.0034384863
        0.6555404130        0.1577647982       -0.0082009758
        0.6555404130        0.1724085203       -0.0184951131
        0.6555404130        0.1870522423       -0.0396036481
        0.6555404130        0.2016959644       -0.0808396907
        0.6555404130        0.2163396864       -0.1578601262
        0.6555404130        0.2309834085       -0.2957734433
        0.6555404130        0.2456271305       -0.5329020868
        0.6555404130        0.2602708526       -0.9246417251
        0.6555404130        0.2749145746       -1.5462355975
        0.6555404130        0.2895582967       -2.4925661796
        0.6555404130        0.3042020187       -3.8725791645
        0.6555404130        0.3188457408       -5.7962358611
        0.6555404130        0.3334894628       -8.3534903769
        0.6555404130        0.3481331849      -11.5877774995
        0.6555404130        0.3627769069      -15.4699830113
        0.6555404130        0.3774206290      -19.8811055406
        0.6555404130        0.3920643510      -24.6111934521
        0.6555404130        0.4067080731      -29.3783922035
        0.6555404130        0.4213517951      -33.8664757917
        0.6555404130        0.4359955172      -37.7741169836
        0.6555404130        0.4506392392      -40.8657257334
        0.6555404130        0.4652829613      -43.0123167847
        0.6555404130        0.4799266833      -44.2118159579
        0.6555404130        0.4945704054      -44.5822320844
        0.6555404130        0.5092141274      -44.3285117080
        0.6555404130        0.5238578495      -43.6927805486
        0.6555404130        0.5385015715      -42.9037599705
        0.6555404130        0.5531452936      -42.1402821878
        0.6555404130        0.5677890156      -41.5157919954
        0.6555404130        0.5824327377      -41.0805096557
        0.6555404130        0.5970764597      -40.8323913741
        0.6555404130        0.6117201818      -40.7301203720
        0.6555404130        0.6263639038      -40.7074075199
        0.6555404130        0.6410076259      -40.6910311890
        0.6555404130        0.6556513479      -40.6220550271
        0.6555404130        0.6702950700      -40.4740741673
        0.6555404130        0.6849387920      -40.2606242822
        0.6555404130        0.6995825141      -40.0285378956
        0.6555404130        0.7142262361      -39.8410391561
        0.6555404130        0.7288699582      -39.7576630141
        0.6555404130        0.7435136802      -39.8158877059
        0.6555404130        0.7581574023      -40.0155285623
        0.6555404130        0.7728011243      -40.3062013005
        0.6555404130        0.7874448464      -40.5809456224
        0.6555404130        0.8020885684      -40.6814204965
        0.6555404130        0.8167322905      -40.4181812341
        0.6555404130        0.8313760125      -39.6038613407
        0.6555404130        0.8460197346      -38.0915277729
        0.6555404130        0.8606634566      -35.8084518603
        0.6555404130        0.8753071787      -32.7771874955
        0.6555404130        0.8899509007      -29.1191049918
        0.6555404130        0.9045946228      -25.0389273648
        0.6555404130        0.9192383448      -20.7925510762
        0.6555404130        0.9338820669      -16.6447679016
        0.6555404130        0.9485257889      -12.8270519965
        0.6555404130        0.9631695110       -9.5059515544
        0.6555404130        0.9778132330       -6.7688424800
        0.6555404130        0.9924569551       -4.6275940375
        0.6555404130        1.0071006771       -3.0352692694
        0.6555404130        1.0217443992       -1.9085981303
        0.6555404130        1.0363881212       -1.1497049561
        0.6555404130        1.0510318433       -0.6630124729
        0.6555404130        1.0656755653       -0.3658351275
        0.6555404130        1.0803192874       -0.1930717248
        0.6555404130        1.0949630094       -0.0974422320
        0.6555404130        1.1096067315       -0.0470305229
        0.6555404130        1.1242504535       -0.0217121071
        0.6555404130        1.1388941756       -0.0095911480
        0.6555404130        1.1535378976       -0.0040561196
        0.6555404130        1.1681816197       -0.0016432993
        0.6555404130        1.1828253417       -0.0006383219
        0.6555404130        1.1974690638       -0.0002379447
        0.6555404130        1.2121127858       -0.0000851979
        0.6555404130        1.2267565079       -0.0000293272
        0.6555404130        1.2414002299       -0.0000097097
        0.6555404130        1.2560439520       -0.0000030922
        0.6555404130        1.2706876740        0.0000000000
        0.6555404130        1.2853313961        0.0000000000
        0.6555404130        1.2999751181        0.0000000000
        0.6555404130        1.3146188402        0.0000000000
        0.6555404130        1.3292625622        0.0000000000
        0.6555404130        1.3439062843        0.0000000000
        0.6555404130        1.3585500063        0.0000000000
        0.6555404130        1.3731937284        0.0000000000
        0.6555404130        1.3878374504        0.0000000000
        0.6555404130        1.4024811725        0.0000000000
        0.6555404130        1.4171248945        0.0000000000
        0.6555404130        1.4317686166        0.0000000000
        0.6555404130        1.4464123386        0.0000000000
        0.6555404130        1.4610560607        0.0000000000
        0.6555404130        1.4756997827        0.0000000000
        0.6555404130        1.4903435048        0.0000000000
        0.6555404130        1.5049872268        0.0000000000
        0.6555404130        1.5196309489        0.0000000000
        0.6555404130        1.5342746709        0.0000000000
        0.6555404130        1.5489183930        0.0000000000

        0.6703022394        0.0991899100       -0.0000660174
        0.6703022394        0.1138336321       -0.0001942538
        0.6703022394        0.1284773541       -0.0005362253
        0.6703022394        0.1431210762       -0.0013938015
        0.6703022394        0.1577647982       -0.0034249042
        0.6703022394        0.1724085203       -0.0079879474
        0.6703022394        0.1870522423       -0.0177515297
        0.6703022394        0.2016959644       -0.0377182977
        0.6703022394        0.2163396864       -0.0768479041
        0.6703022394        0.2309834085       -0.1504606854
        0.6703022394        0.2456271305       -0.2835074686
        0.6703022394        0.2602708526       -0.5145307071
        0.6703022394        0.2749145746       -0.8996573831
        0.6703022394        0.2895582967       -1.5152694666
        0.6703022394        0.3042020187       -2.4572833544
        0.6703022394        0.3188457408       -3.8346617371
        0.6703022394        0.3334894628       -5.7554284114
        0.6703022394        0.3481331849       -8.3053735921
        0.6703022394        0.3627769069      -11.5224917944
        0.6703022394        0.3774206290      -15.3729341783
        0.6703022394        0.3920643510      -19.7356107931
        0.6703022394        0.4067080731      -24.4018046988
        0.6703022394        0.4213517951      -29.0933844601
        0.6703022394        0.4359955172      -33.4990664274
        0.6703022394        0.4506392392      -37.3233540693
        0.6703022394        0.4652829613      -40.3380770546
        0.6703022394        0.4799266833      -42.4234018005
        0.6703022394        0.4945704054      -43.5860076812
        0.6703022394        0.5092141274      -43.9482374821
        0.6703022394        0.5238578495      -43.7119863002
        0.6703022394        0.5385015715      -43.1101743281
        0.6703022394        0.5531452936      -42.3615616884
        0.6703022394        0.5677890156      -41.6397565554
        0.6703022394        0.5824327377      -41.0584504755
        0.6703022394        0.5970764597      -40.6687442626
        0.6703022394        0.6117201818      -40.4644061258
        0.6703022394        0.6263639038      -40.3944169868
        0.6703022394        0.6410076259      -40.3834733548
        0.6703022394        0.6556513479      -40.3576420824
        0.6703022394        0.6702950700      -40.2675191601
        0.6703022394        0.6849387920      -40.1007024466
        0.6703022394        0.6995825141      -39.8806873329
        0.6703022394        0.7142262361      -39.6559963445
        0.6703022394        0.7288699582      -39.4857651802
        0.6703022394        0.7435136802      -39.4251439633
        0.6703022394        0.7581574023      -39.5100780080
        0.6703022394        0.7728011243      -39.7408987931
        0.6703022394        0.7874448464      -40.0676645641
        0.6703022394        0.8020885684      -40.3832583866
        0.6703022394        0.8167322905      -40.5294550536
        0.6703022394        0.8313760125      -40.3170551620
        0.6703022394        0.8460197346      -39.5569039234
        0.6703022394        0.8606634566      -38.0961901264
        0.6703022394        0.8753071787      -35.8532538959
        0.6703022394        0.8899509007      -32.8430517403
        0.6703022394        0.9045946228      -29.1852217055
        0.6703022394        0.9192383448      -25.0896264028
        0.6703022394        0.9338820669      -20.8209924605
        0.6703022394        0.9485257889      -16.6519803185
        0.6703022394        0.9631695110      -12.8181835200
        0.6703022394        0.9778132330       -9.4867401621
        0.6703022394        0.9924569551       -6.7439778307
        0.6703022394        1.0071006771       -4.6006740009
        0.6703022394        1.0217443992       -3.0091868681
        0.6703022394        1.0363881212       -1.8856099949
        0.6703022394        1.0510318433       -1.1312087032
        0.6703022394        1.0656755653       -0.6494034368
        0.6703022394        1.0803192874       -0.3566552707
        0.6703022394        1.0949630094       -0.1873757469
        0.6703022394        1.1096067315       -0.0941798509
        0.6703022394        1.1242504535       -0.0453008414
        0.6703022394        1.1388941756       -0.0208618685
        0.6703022394        1.1535378976       -0.0092037016
        0.6703022394        1.1681816197       -0.0038927944
        0.6703022394        1.1828253417       -0.0015798673
        0.6703022394        1.1974690638       -0.0006157773
        0.6703022394        1.2121127858       -0.0002306848
        0.6703022394        1.2267565079       -0.0000831141
        0.6703022394        1.2414002299       -0.0000288063
        0.6703022394        1.2560439520       -0.0000096025
        0.6703022394        1.2706876740       -0.0000030764
        0.6703022394        1.2853313961        0.0000000000
        0.6703022394        1.2999751181        0.0000000000
        0.6703022394        1.3146188402        0.0000000000
        0.6703022394        1.3292625622        0.0000000000
        0.6703022394        1.3439062843        0.0000000000
        0.6703022394        1.3585500063        0.0000000000
        0.6703022394        1.3731937284        0.0000000000
        0.6703022394        1.3878374504        0.0000000000
        0.6703022394        1.4024811725        0.0000000000
        0.6703022394        1.4171248945        0.0000000000
        0.6703022394        1.4317686166        0.0000000000
        0.6703022394        1.4464123386        0.0000000000
        0.6703022394        1.4610560607        0.0000000000
        0.6703022394        1.4756997827        0.0000000000
        0.6703022394        1.4903435048        0.0000000000
        0.6703022394        1.5049872268        0.0000000000
        0.6703022394        1.5196309489        0.0000000000
        0.6703022394        1.5342746709        0.0000000000
        0.6703022394        1.5489183930        0.0000000000

        0.6850640658        0.0991899100       -0.0000234489
        0.6850640658        0.1138336321       -0.0000705577
        0.6850640658        0.1284773541       -0.0001998869
        0.6850640658        0.1431210762       -0.0005352133
        0.6850640658        0.1577647982       -0.0013598126
        0.6850640658        0.1724085203       -0.0032905662
        0.6850640658        0.1870522423       -0.0076096515
        0.6850640658        0.2016959644       -0.0168648346
        0.6850640658        0.2163396864       -0.0358971499
        0.6850640658        0.2309834085       -0.0734929194
        0.6850640658        0.2456271305       -0.1448490524
        0.6850640658        0.2602708526       -0.2749241679
        0.6850640658        0.2749145746       -0.5024474510
        0.6850640658        0.2895582967       -0.8838268950
        0.6850640658        0.3042020187       -1.4955070018
        0.6850640658        0.3188457408       -2.4327293953
        0.6850640658        0.3334894628       -3.8025651967
        0.6850640658        0.3481331849       -5.7099004494
        0.6850640658        0.3627769069       -8.2368401402
        0.6850640658        0.3774206290      -11.4183680915
        0.6850640658        0.3920643510      -15.2193507951
        0.6850640658        0.4067080731      -19.5193694646
        0.6850640658        0.4213517951      -24.1118180968
        0.6850640658        0.4359955172      -28.7217318752
        0.6850640658        0.4506392392      -33.0426032946
        0.6850640658        0.4652829613      -36.7864191684
        0.6850640658        0.4799266833      -39.7351588742
        0.6850640658        0.4945704054      -41.7791613469
        0.6850640658        0.5092141274      -42.9307591883
        0.6850640658        0.5238578495      -43.3101161931
        0.6850640658        0.5385015715      -43.1101837197
        0.6850640658        0.5531452936      -42.5535272925
        0.6850640658        0.5677890156      -41.8526879639
        0.6850640658        0.5824327377      -41.1801411270
        0.6850640658        0.5970764597      -40.6491364228
        0.6850640658        0.6117201818      -40.3058724286
        0.6850640658        0.6263639038      -40.1346317818
        0.6850640658        0.6410076259      -40.0763016018
        0.6850640658        0.6556513479      -40.0557806401
        0.6850640658        0.6702950700      -40.0089174597
        0.6850640658        0.6849387920      -39.8998645396
        0.6850640658        0.6995825141      -39.7256421762
        0.6850640658        0.7142262361      -39.5113925246
        0.6850640658        0.7288699582      -39.3018857322
        0.6850640658        0.7435136802      -39.1518539088
        0.6850640658        0.7581574023      -39.1140650023
        0.6850640658        0.7728011243      -39.2238625154
        0.6850640658        0.7874448464      -39.4819599631
        0.6850640658        0.8020885684      -39.8400974601
        0.6850640658        0.8167322905      -40.1943239050
        0.6850640658        0.8313760125      -40.3890039286
        0.6850640658        0.8460197346      -40.2331616435
        0.6850640658        0.8606634566      -39.5294844581
        0.6850640658        0.8753071787      -38.1133252147
        0.6850640658        0.8899509007      -35.8937791900
        0.6850640658        0.9045946228      -32.8843154790
        0.6850640658        0.9192383448      -29.2109823970
        0.6850640658        0.9338820669      -25.0934088357
        0.6850640658        0.9485257889      -20.8041438472
        0.6850640658        0.9631695110      -16.6193511339
        0.6850640658        0.9778132330      -12.7748796538
        0.6850640658        0.9924569551       -9.4372143993
        0.6850640658        1.0071006771       -6.6924573567
        0.6850640658        1.0217443992       -4.5513992622
        0.6850640658        1.0363881212       -2.9658920344
        0.6850640658        1.0510318433       -1.8507102578
        0.6850640658        1.0656755653       -1.1053818818
        0.6850640658        1.0803192874       -0.6318158481
        0.6850640658        1.0949630094       -0.3456009217
        0.6850640658        1.1096067315       -0.1809458231
        0.6850640658        1.1242504535       -0.0907132713
        0.6850640658        1.1388941756       -0.0435685777
        0.6850640658        1.1535378976       -0.0200609869
        0.6850640658        1.1681816197       -0.0088623889
        0.6850640658        1.1828253417       -0.0037594678
        0.6850640658        1.1974690638       -0.0015325251
        0.6850640658        1.2121127858       -0.0006006816
        0.6850640658        1.2267565079       -0.0002264485
        0.6850640658        1.2414002299       -0.0000821018
        0.6850640658        1.2560439520       -0.0000286162
        0.6850640658        1.2706876740       -0.0000095807
        0.6850640658        1.2853313961       -0.0000030795
        0.6850640658        1.2999751181        0.0000000000
        0.6850640658        1.3146188402        0.0000000000
        0.6850640658        1.3292625622        0.0000000000
        0.6850640658        1.3439062843        0.0000000000
        0.6850640658        1.3585500063        0.0000000000
        0.6850640658        1.3731937284        0.0000000000
        0.6850640658        1.3878374504        0.0000000000
        0.6850640658        1.4024811725        0.0000000000
        0.6850640658        1.4171248945        0.0000000000
        0.6850640658        1.4317686166        0.0000000000
        0.6850640658        1.4464123386        0.0000000000
        0.6850640658        1.4610560607        0.0000000000
        0.6850640658        1.4756997827        0.0000000000
        0.6850640658        1.4903435048        0.0000000000
        0.6850640658        1.5049872268        0.0000000000
        0.6850640658        1.5196309489        0.0000000000
        0.6850640658        1.5342746709        0.0000000000
        0.6850640658        1.5489183930        0.0000000000

        0.6998258922        0.0991899100       -0.0000078301
        0.6998258922        0.1138336321       -0.0000241790
        0.6998258922        0.1284773541       -0.0000705534
        0.6998258922        0.1431210762       -0.0001952900
        0.6998258922        0.1577647982       -0.0005146650
        0.6998258922        0.1724085203       -0.0012956228
        0.6998258922        0.1870522423       -0.0031242094
        0.6998258922        0.2016959644       -0.0072316772
        0.6998258922        0.2163396864       -0.0160928519
        0.6998258922        0.2309834085       -0.0344606723
        0.6998258922        0.2456271305       -0.0710373405
        0.6998258922        0.2602708526       -0.1409637815
        0.6998258922        0.2749145746       -0.2691704917
        0.6998258922        0.2895582967       -0.4943089214
        0.6998258922        0.3042020187       -0.8724601257
        0.6998258922        0.3188457408       -1.4791989249
        0.6998258922        0.3334894628       -2.4081186138
        0.6998258922        0.3481331849       -3.7639101742
        0.6998258922        0.3627769069       -5.6487983453
        0.6998258922        0.3774206290       -8.1426373920
        0.6998258922        0.3920643510      -11.2791033211
        0.6998258922        0.4067080731      -15.0227872253
        0.6998258922        0.4213517951      -19.2538966376
        0.6998258922        0.4359955172      -23.7676606115
        0.6998258922        0.4506392392      -28.2932798418
        0.6998258922        0.4652829613      -32.5319718653
        0.6998258922        0.4799266833      -36.2066707146
        0.6998258922        0.4945704054      -39.1104270456
        0.6998258922        0.5092141274      -41.1399191966
        0.6998258922        0.5238578495      -42.3057216538
        0.6998258922        0.5385015715      -42.7193129499
        0.6998258922        0.5531452936      -42.5634434355
        0.6998258922        0.5677890156      -42.0544339892
        0.6998258922        0.5824327377      -41.4034097434
        0.6998258922        0.5970764597      -40.7819800585
        0.6998258922        0.6117201818      -40.2982314312
        0.6998258922        0.6263639038      -39.9889748277
        0.6998258922        0.6410076259      -39.8306509924
        0.6998258922        0.6556513479      -39.7642613743
        0.6998258922        0.6702950700      -39.7237922186
        0.6998258922        0.6849387920      -39.6577027451
        0.6998258922        0.6995825141      -39.5390935729
        0.6998258922        0.7142262361      -39.3669676240
        0.6998258922        0.7288699582      -39.1633594913
        0.6998258922        0.7435136802      -38.9687056041
        0.6998258922        0.7581574023      -38.8346038088
        0.6998258922        0.7728011243      -38.8125323241
        0.6998258922        0.7874448464      -38.9388977362
        0.6998258922        0.8020885684      -39.2185036535
        0.6998258922        0.8167322905      -39.6091517668
        0.6998258922        0.8313760125      -40.0108781960
        0.6998258922        0.8460197346      -40.2651159035
        0.6998258922        0.8606634566      -40.1698540951
        0.6998258922        0.8753071787      -39.5133795068
        0.6998258922        0.8899509007      -38.1210974939
        0.6998258922        0.9045946228      -35.9016808079
        0.6998258922        0.9192383448      -32.8764344205
        0.6998258922        0.9338820669      -29.1816128187
        0.6998258922        0.9485257889      -25.0439367723
        0.6998258922        0.9631695110      -20.7384748364
        0.6998258922        0.9778132330      -16.5414611195
        0.6998258922        0.9924569551      -12.6889944155
        0.6998258922        1.0071006771       -9.3487399159
        0.6998258922        1.0217443992       -6.6078429791
        0.6998258922        1.0363881212       -4.4767232434
        0.6998258922        1.0510318433       -2.9052236936
        0.6998258922        1.0656755653       -1.8053127255
        0.6998258922        1.0803192874       -1.0740277390
        0.6998258922        1.0949630094       -0.6117840924
        0.6998258922        1.1096067315       -0.3337453910
        0.6998258922        1.1242504535       -0.1744457042
        0.6998258922        1.1388941756       -0.0874168404
        0.6998258922        1.1535378976       -0.0420272068
        0.6998258922        1.1681816197       -0.0193996872
        0.6998258922        1.1828253417       -0.0086038022
        0.6998258922        1.1974690638       -0.0036681717
        0.6998258922        1.2121127858       -0.0015038179
        0.6998258922        1.2267565079       -0.0005928183
        0.6998258922        1.2414002299       -0.0002246394
        0.6998258922        1.2560439520       -0.0000817772
        0.6998258922        1.2706876740       -0.0000285765
        0.6998258922        1.2853313961       -0.0000095790
        0.6998258922        1.2999751181       -0.0000030765
        0.6998258922        1.3146188402        0.0000000000
        0.6998258922        1.3292625622        0.0000000000
        0.6998258922        1.3439062843        0.0000000000
        0.6998258922        1.3585500063        0.0000000000
        0.6998258922        1.3731937284        0.0000000000
        0.6998258922        1.3878374504        0.0000000000
        0.6998258922        1.4024811725        0.0000000000
        0.6998258922        1.4171248945        0.0000000000
        0.6998258922        1.4317686166        0.0000000000
        0.6998258922        1.4464123386        0.0000000000
        0.6998258922        1.4610560607        0.0000000000
        0.6998258922        1.4756997827        0.0000000000
        0.6998258922        1.4903435048        0.0000000000
        0.6998258922        1.5049872268        0.0000000000
        0.6998258922        1.5196309489        0.0000000000
        0.6998258922        1.5342746709        0.0000000000
        0.6998258922        1.5489183930        0.0000000000

        0.7145877185        0.0991899100       -0.0000024658
        0.7145877185        0.1138336321       -0.0000078424
        0.7145877185        0.1284773541       -0.0000236528
        0.7145877185        0.1431210762       -0.0000678939
        0.7145877185        0.1577647982       -0.0001860856
        0.7145877185        0.1724085203       -0.0004883171
        0.7145877185        0.1870522423       -0.0012294887
        0.7145877185        0.2016959644       -0.0029747425
        0.7145877185        0.2163396864       -0.0069231738
        0.7145877185        0.2309834085       -0.0155060911
        0.7145877185        0.2456271305       -0.0334243364
        0.7145877185        0.2602708526       -0.0693197651
        0.7145877185        0.2749145746       -0.1382460473
        0.7145877185        0.2895582967       -0.2649552616
        0.7145877185        0.3042020187       -0.4877009827
        0.7145877185        0.3188457408       -0.8617778112
        0.7145877185        0.3334894628       -1.4614611388
        0.7145877185        0.3481331849       -2.3785653632
        0.7145877185        0.3627769069       -3.7157591243
        0.7145877185        0.3774206290       -5.5733347129
        0.7145877185        0.3920643510       -8.0295385900
        0.7145877185        0.4067080731      -11.1168414598
        0.7145877185        0.4213517951      -14.7992342629
        0.7145877185        0.4359955172      -18.9577274903
        0.7145877185        0.4506392392      -23.3912108328
        0.7145877185        0.4652829613      -27.8365991545
        0.7145877185        0.4799266833      -32.0062070909
        0.7145877185        0.4945704054      -35.6340180232
        0.7145877185        0.5092141274      -38.5192032356
        0.7145877185        0.5238578495      -40.5566051453
        0.7145877185        0.5385015715      -41.7486040165
        0.7145877185        0.5531452936      -42.1976625149
        0.7145877185        0.5677890156      -42.0818281147
        0.7145877185        0.5824327377      -41.6173433952
        0.7145877185        0.5970764597      -41.0152297853
        0.7145877185        0.6117201818      -40.4421057076
        0.7145877185        0.6263639038      -39.9963657602
        0.7145877185        0.6410076259      -39.7061468147
        0.7145877185        0.6556513479      -39.5465037020
        0.7145877185        0.6702950700      -39.4655439946
        0.7145877185        0.6849387920      -39.4081212308
        0.7145877185        0.6995825141      -39.3309549967
        0.7145877185        0.7142262361      -39.2096559131
        0.7145877185        0.7288699582      -39.0411235629
        0.7145877185        0.7435136802      -38.8435961056
        0.7145877185        0.7581574023      -38.6543067231
        0.7145877185        0.7728011243      -38.5237774055
        0.7145877185        0.7874448464      -38.5060203690
        0.7145877185        0.8020885684      -38.6440915072
        0.7145877185        0.8167322905      -38.9509993332
        0.7145877185        0.8313760125      -39.3886234950
        0.7145877185        0.8460197346      -39.8518638036
        0.7145877185        0.8606634566      -40.1681335231
        0.7145877185        0.8753071787      -40.1193196950
        0.7145877185        0.8899509007      -39.4842596556
        0.7145877185        0.9045946228      -38.0897488967
        0.7145877185        0.9192383448      -35.8536403425
        0.7145877185        0.9338820669      -32.8071983575
        0.7145877185        0.9485257889      -29.0922981635
        0.7145877185        0.9631695110      -24.9368502787
        0.7145877185        0.9778132330      -20.6159609194
        0.7145877185        0.9924569551      -16.4074808027
        0.7145877185        1.0071006771      -12.5506003207
        0.7145877185        1.0217443992       -9.2154142857
        0.7145877185        1.0363881212       -6.4889634323
        0.7145877185        1.0510318433       -4.3788785597
        0.7145877185        1.0656755653       -2.8308641446
        0.7145877185        1.0803192874       -1.7530621885
        0.7145877185        1.0949630094       -1.0400453525
        0.7145877185        1.1096067315       -0.5913278742
        0.7145877185        1.1242504535       -0.3223633454
        0.7145877185        1.1388941756       -0.1686077346
        0.7145877185        1.1535378976       -0.0846675943
        0.7145877185        1.1681816197       -0.0408448127
        0.7145877185        1.1828253417       -0.0189384466
        0.7145877185        1.1974690638       -0.0084420687
        0.7145877185        1.2121127858       -0.0036177926
        0.7145877185        1.2267565079       -0.0014900781
        0.7145877185        1.2414002299       -0.0005895599
        0.7145877185        1.2560439520       -0.0002239315
        0.7145877185        1.2706876740       -0.0000815910
        0.7145877185        1.2853313961       -0.0000284978
        0.7145877185        1.2999751181       -0.0000095330
        0.7145877185        1.3146188402       -0.0000030516
        0.7145877185        1.3292625622        0.0000000000
        0.7145877185        1.3439062843        0.0000000000
        0.7145877185        1.3585500063        0.0000000000
        0.7145877185        1.3731937284        0.0000000000
        0.7145877185        1.3878374504        0.0000000000
        0.7145877185        1.4024811725        0.0000000000
        0.7145877185        1.4171248945        0.0000000000
        0.7145877185        1.4317686166        0.0000000000
        0.7145877185        1.4464123386        0.0000000000
        0.7145877185        1.4610560607        0.0000000000
        0.7145877185        1.4756997827        0.0000000000
        0.7145877185        1.4903435048        0.0000000000
        0.7145877185        1.5049872268        0.0000000000
        0.7145877185        1.5196309489        0.0000000000
        0.7145877185        1.5342746709        0.0000000000
        0.7145877185        1.5489183930        0.0000000000

        0.7293495449        0.0991899100        0.0000000000
        0.7293495449        0.1138336321       -0.0000024149
        0.7293495449        0.1284773541       -0.0000075516
        0.7293495449        0.1431210762       -0.0000225378
        0.7293495449        0.1577647982       -0.0000643729
        0.7293495449        0.1724085203       -0.0001763330
        0.7293495449        0.1870522423       -0.0004639666
        0.7293495449        0.2016959644       -0.0011738627
        0.7293495449        0.2163396864       -0.0028574210
        0.7293495449        0.2309834085       -0.0066929516
        0.7293495449        0.2456271305       -0.0150817585
        0.7293495449        0.2602708526       -0.0326788364
        0.7293495449        0.2749145746       -0.0680440912
        0.7293495449        0.2895582967       -0.1360661437
        0.7293495449        0.3042020187       -0.2611677698
        0.7293495449        0.3188457408       -0.4810076248
        0.7293495449        0.3334894628       -0.8499406151
        0.7293495449        0.3481331849       -1.4409507251
        0.7293495449        0.3627769069       -2.3442851064
        0.7293495449        0.3774206290       -3.6608713775
        0.7293495449        0.3920643510       -5.4891505813
        0.7293495449        0.4067080731       -7.9055058852
        0.7293495449        0.4213517951      -10.9409616730
        0.7293495449        0.4359955172      -14.5595582710
        0.7293495449        0.4506392392      -18.6454136644
        0.7293495449        0.4652829613      -23.0046019184
        0.7293495449        0.4799266833      -27.3843147118
        0.7293495449        0.4945704054      -31.5067065327
        0.7293495449        0.5092141274      -35.1106791720
        0.7293495449        0.5238578495      -37.9931714067
        0.7293495449        0.5385015715      -40.0419385465
        0.7293495449        0.5531452936      -41.2529906316
        0.7293495449        0.5677890156      -41.7274998391
        0.7293495449        0.5824327377      -41.6464705772
        0.7293495449        0.5970764597      -41.2278327814
        0.7293495449        0.6117201818      -40.6778865338
        0.7293495449        0.6263639038      -40.1524276004
        0.7293495449        0.6410076259      -39.7388517700
        0.7293495449        0.6556513479      -39.4607016971
        0.7293495449        0.6702950700      -39.2967434051
        0.7293495449        0.6849387920      -39.2034558763
        0.7293495449        0.6995825141      -39.1332424809
        0.7293495449        0.7142262361      -39.0463712629
        0.7293495449        0.7288699582      -38.9181423576
        0.7293495449        0.7435136802      -38.7431196062
        0.7293495449        0.7581574023      -38.5372571723
        0.7293495449        0.7728011243      -38.3377887969
        0.7293495449        0.7874448464      -38.1995964454
        0.7293495449        0.8020885684      -38.1854101566
        0.7293495449        0.8167322905      -38.3473793504
        0.7293495449        0.8313760125      -38.7012874641
        0.7293495449        0.8460197346      -39.2009598588
        0.7293495449        0.8606634566      -39.7246839625
        0.7293495449        0.8753071787      -40.0832693788
        0.7293495449        0.8899509007      -40.0508676389
        0.7293495449        0.9045946228      -39.4100510133
        0.7293495449        0.9192383448      -37.9978317015
        0.7293495449        0.9338820669      -35.7410002097
        0.7293495449        0.9485257889      -32.6742546085
        0.7293495449        0.9631695110      -28.9389902345
        0.7293495449        0.9778132330      -24.7631781538
        0.7293495449        0.9924569551      -20.4252258686
        0.7293495449        1.0071006771      -16.2084377488
        0.7293495449        1.0217443992      -12.3563068925
        0.7293495449        1.0363881212       -9.0394991761
        0.7293495449        1.0510318433       -6.3416798138
        0.7293495449        1.0656755653       -4.2648959850
        0.7293495449        1.0803192874       -2.7493066580
        0.7293495449        1.0949630094       -1.6991201344
        0.7293495449        1.1096067315       -1.0071065115
        0.7293495449        1.1242504535       -0.5727995548
        0.7293495449        1.1388941756       -0.3127927521
        0.7293495449        1.1535378976       -0.1640860013
        0.7293495449        1.1681816197       -0.0827225614
        0.7293495449        1.1828253417       -0.0400869064
        0.7293495449        1.1974690638       -0.0186721173
        0.7293495449        1.2121127858       -0.0083576754
        0.7293495449        1.2267565079       -0.0035932540
        0.7293495449        1.2414002299       -0.0014830480
        0.7293495449        1.2560439520       -0.0005872324
        0.7293495449        1.2706876740       -0.0002229255
        0.7293495449        1.2853313961       -0.0000810826
        0.7293495449        1.2999751181       -0.0000282354
        0.7293495449        1.3146188402       -0.0000094069
        0.7293495449        1.3292625622       -0.0000029963
        0.7293495449        1.3439062843        0.0000000000
        0.7293495449        1.3585500063        0.0000000000
        0.7293495449        1.3731937284        0.0000000000
        0.7293495449        1.3878374504        0.0000000000
        0.7293495449        1.4024811725        0.0000000000
        0.7293495449        1.4171248945        0.0000000000
        0.7293495449        1.4317686166        0.0000000000
        0.7293495449        1.4464123386        0.0000000000
        0.7293495449        1.4610560607        0.0000000000
        0.7293495449        1.4756997827        0.0000000000
        0.7293495449        1.4903435048        0.0000000000
        0.7293495449        1.5049872268        0.0000000000
        0.7293495449        1.5196309489        0.0000000000
        0.7293495449        1.5342746709        0.0000000000
        0.7293495449        1.5489183930        0.0000000000

        0.7441113713        0.0991899100        0.0000000000
        0.7441113713        0.1138336321        0.0000000000
        0.7441113713        0.1284773541       -0.0000023010
        0.7441113713        0.1431210762       -0.0000071545
        0.7441113713        0.1577647982       -0.0000213259
        0.7441113713        0.1724085203       -0.0000610346
        0.7441113713        0.1870522423       -0.0001679092
        0.7441113713        0.2016959644       -0.0004443123
        0.7441113713        0.2163396864       -0.0011311604
        0.7441113713        0.2309834085       -0.0027702651
        0.7441113713        0.2456271305       -0.0065237371
        0.7441113713        0.2602708526       -0.0147635521
        0.7441113713        0.2749145746       -0.0320868969
        0.7441113713        0.2895582967       -0.0669366253
        0.7441113713        0.3042020187       -0.1339751601
        0.7441113713        0.3188457408       -0.2572265968
        0.7441113713        0.3334894628       -0.4737182790
        0.7441113713        0.3481331849       -0.8369004048
        0.7441113713        0.3627769069       -1.4185537430
        0.7441113713        0.3774206290       -2.3073907000
        0.7441113713        0.3920643510       -3.6024432655
        0.7441113713        0.4067080731       -5.4000092044
        0.7441113713        0.4213517951       -7.7746136140
        0.7441113713        0.4359955172      -10.7568523776
        0.7441113713        0.4506392392      -14.3132105178
        0.7441113713        0.4652829613      -18.3338426571
        0.7441113713        0.4799266833      -22.6332408055
        0.7441113713        0.4945704054      -26.9660989367
        0.7441113713        0.5092141274      -31.0575439680
        0.7441113713        0.5238578495      -34.6438850312
        0.7441113713        0.5385015715      -37.5169958705
        0.7441113713        0.5531452936      -39.5624329744
        0.7441113713        0.5677890156      -40.7799608778
        0.7441113713        0.5824327377      -41.2779686379
        0.7441113713        0.5970764597      -41.2414023403
        0.7441113713        0.6117201818      -40.8833117606
        0.7441113713        0.6263639038      -40.3968226704
        0.7441113713        0.6410076259      -39.9227221887
        0.7441113713        0.6556513479      -39.5389649194
        0.7441113713        0.6702950700      -39.2683499343
        0.7441113713        0.6849387920      -39.0953552071
        0.7441113713        0.6995825141      -38.9839845228
        0.7441113713        0.7142262361      -38.8924215694
        0.7441113713        0.7288699582      -38.7837169384
        0.7441113713        0.7435136802      -38.6334261838
        0.7441113713        0.7581574023      -38.4355441002
        0.7441113713        0.7728011243      -38.2073831403
        0.7441113713        0.7874448464      -37.9919249298
        0.7441113713        0.8020885684      -37.8536507615
        0.7441113713        0.8167322905      -37.8637061641
        0.7441113713        0.8313760125      -38.0744762644
        0.7441113713        0.8460197346      -38.4905045315
        0.7441113713        0.8606634566      -39.0472099779
        0.7441113713        0.8753071787      -39.6070950853
        0.7441113713        0.8899509007      -39.9759876165
        0.7441113713        0.9045946228      -39.9343772089
        0.7441113713        0.9192383448      -39.2756338137
        0.7441113713        0.9338820669      -37.8439568050
        0.7441113713        0.9485257889      -35.5667896477
        0.7441113713        0.9631695110      -32.4763653689
        0.7441113713        0.9778132330      -28.7140851045
        0.7441113713        0.9924569551      -24.5130416849
        0.7441113713        1.0071006771      -20.1598552279
        0.7441113713        1.0217443992      -15.9446568827
        0.7441113713        1.0363881212      -12.1129076286
        0.7441113713        1.0510318433       -8.8317977811
        0.7441113713        1.0656755653       -6.1779916462
        0.7441113713        1.0803192874       -4.1458547730
        0.7441113713        1.0949630094       -2.6695126388
        0.7441113713        1.1096067315       -1.6499087843
        0.7441113713        1.1242504535       -0.9792462691
        0.7441113713        1.1388941756       -0.5583581140
        0.7441113713        1.1535378976       -0.3059556069
        0.7441113713        1.1681816197       -0.1611341036
        0.7441113713        1.1828253417       -0.0815588445
        0.7441113713        1.1974690638       -0.0396642220
        0.7441113713        1.2121127858       -0.0185266767
        0.7441113713        1.2267565079       -0.0083071460
        0.7441113713        1.2414002299       -0.0035737433
        0.7441113713        1.2560439520       -0.0014742144
        0.7441113713        1.2706876740       -0.0005827798
        0.7441113713        1.2853313961       -0.0002206468
        0.7441113713        1.2999751181       -0.0000799576
        0.7441113713        1.3146188402       -0.0000277154
        0.7441113713        1.3292625622       -0.0000091840
        0.7441113713        1.3439062843       -0.0000029081
        0.7441113713        1.3585500063        0.0000000000
        0.7441113713        1.3731937284        0.0000000000
        0.7441113713        1.3878374504        0.0000000000
        0.7441113713        1.4024811725        0.0000000000
        0.7441113713        1.4171248945        0.0000000000
        0.7441113713        1.4317686166        0.0000000000
        0.7441113713        1.4464123386        0.0000000000
        0.7441113713        1.4610560607        0.0000000000
        0.7441113713        1.4756997827        0.0000000000
        0.7441113713        1.4903435048        0.0000000000
        0.7441113713        1.5049872268        0.0000000000
        0.7441113713        1.5196309489        0.0000000000
        0.7441113713        1.5342746709        0.0000000000
        0.7441113713        1.5489183930        0.0000000000

        0.7588731977        0.0991899100        0.0000000000
        0.7588731977        0.1138336321        0.0000000000
        0.7588731977        0.1284773541        0.0000000000
        0.7588731977        0.1431210762       -0.0000021738
        0.7588731977        0.1577647982       -0.0000067691
        0.7588731977        0.1724085203       -0.0000202534
        0.7588731977        0.1870522423       -0.0000582731
        0.7588731977        0.2016959644       -0.0001612821
        0.7588731977        0.2163396864       -0.0004293836
        0.7588731977        0.2309834085       -0.0010992327
        0.7588731977        0.2456271305       -0.0027044504
        0.7588731977        0.2602708526       -0.0063905690
        0.7588731977        0.2749145746       -0.0144949381
        0.7588731977        0.2895582967       -0.0315437215
        0.7588731977        0.3042020187       -0.0658426842
        0.7588731977        0.3188457408       -0.1318105304
        0.7588731977        0.3334894628       -0.2530723979
        0.7588731977        0.3481331849       -0.4660443677
        0.7588731977        0.3627769069       -0.8232787862
        0.7588731977        0.3774206290       -1.3952763634
        0.7588731977        0.3920643510       -2.2690183642
        0.7588731977        0.4067080731       -3.5414673664
        0.7588731977        0.4213517951       -5.3070365971
        0.7588731977        0.4359955172       -7.6395708104
        0.7588731977        0.4506392392      -10.5713289352
        0.7588731977        0.4652829613      -14.0731589113
        0.7588731977        0.4799266833      -18.0409905273
        0.7588731977        0.4945704054      -22.2937772822
        0.7588731977        0.5092141274      -26.5869872081
        0.7588731977        0.5238578495      -30.6431814292
        0.7588731977        0.5385015715      -34.1965383783
        0.7588731977        0.5531452936      -37.0419876313
        0.7588731977        0.5677890156      -39.0747353641
        0.7588731977        0.5824327377      -40.3063531643
        0.7588731977        0.5970764597      -40.8511163602
        0.7588731977        0.6117201818      -40.8880078336
        0.7588731977        0.6263639038      -40.6131884381
        0.7588731977        0.6410076259      -40.1993241134
        0.7588731977        0.6556513479      -39.7718938194
        0.7588731977        0.6702950700      -39.4034973417
        0.7588731977        0.6849387920      -39.1208260364
        0.7588731977        0.6995825141      -38.9174145569
        0.7588731977        0.7142262361      -38.7670144970
        0.7588731977        0.7288699582      -38.6350917377
        0.7588731977        0.7435136802      -38.4883378355
        0.7588731977        0.7581574023      -38.3035584843
        0.7588731977        0.7728011243      -38.0768820461
        0.7588731977        0.7874448464      -37.8315438683
        0.7588731977        0.8020885684      -37.6193911720
        0.7588731977        0.8167322905      -37.5111167004
        0.7588731977        0.8313760125      -37.5747308263
        0.7588731977        0.8460197346      -37.8484027547
        0.7588731977        0.8606634566      -38.3175219255
        0.7588731977        0.8753071787      -38.9037571513
        0.7588731977        0.8899509007      -39.4680931928
        0.7588731977        0.9045946228      -39.8252677407
        0.7588731977        0.9192383448      -39.7666440288
        0.7588731977        0.9338820669      -39.0904901095
        0.7588731977        0.9485257889      -37.6385392545
        0.7588731977        0.9631695110      -35.3336003650
        0.7588731977        0.9778132330      -32.2077293011
        0.7588731977        0.9924569551      -28.4092673932
        0.7588731977        1.0071006771      -24.1825905930
        0.7588731977        1.0217443992      -19.8243500611
        0.7588731977        1.0363881212      -15.6288598361
        0.7588731977        1.0510318433      -11.8385702209
        0.7588731977        1.0656755653       -8.6123000911
        0.7588731977        1.0803192874       -6.0164668993
        0.7588731977        1.0949630094       -4.0366815421
        0.7588731977        1.1096067315       -2.6018347856
        0.7588731977        1.1242504535       -1.6114741276
        0.7588731977        1.1388941756       -0.9592562373
        0.7588731977        1.1535378976       -0.5488196101
        0.7588731977        1.1681816197       -0.3017539860
        0.7588731977        1.1828253417       -0.1593992635
        0.7588731977        1.1974690638       -0.0808658623
        0.7588731977        1.2121127858       -0.0393820214
        0.7588731977        1.2267565079       -0.0184025574
        0.7588731977        1.2414002299       -0.0082468692
        0.7588731977        1.2560439520       -0.0035424386
        0.7588731977        1.2706876740       -0.0014577267
        0.7588731977        1.2853313961       -0.0005743287
        0.7588731977        1.2999751181       -0.0002165190
        0.7588731977        1.3146188402       -0.0000780629
        0.7588731977        1.3292625622       -0.0000269035
        0.7588731977        1.3439062843       -0.0000088607
        0.7588731977        1.3585500063       -0.0000027882
        0.7588731977        1.3731937284        0.0000000000
        0.7588731977        1.3878374504        0.0000000000
        0.7588731977        1.4024811725        0.0000000000
        0.7588731977        1.4171248945        0.0000000000
        0.7588731977        1.4317686166        0.0000000000
        0.7588731977        1.4464123386        0.0000000000
        0.7588731977        1.4610560607        0.0000000000
        0.7588731977        1.4756997827        0.0000000000
        0.7588731977        1.4903435048        0.0000000000
        0.7588731977        1.5049872268        0.0000000000
        0.7588731977        1.5196309489        0.0000000000
        0.7588731977        1.5342746709        0.0000000000
        0.7588731977        1.5489183930        0.0000000000

        0.7736350241        0.0991899100        0.0000000000
        0.7736350241        0.1138336321        0.0000000000
        0.7736350241        0.1284773541        0.0000000000
        0.7736350241        0.1431210762        0.0000000000
        0.7736350241        0.1577647982       -0.0000020588
        0.7736350241        0.1724085203       -0.0000064430
        0.7736350241        0.1870522423       -0.0000193917
        0.7736350241        0.2016959644       -0.0000561348
        0.7736350241        0.2163396864       -0.0001562590
        0.7736350241        0.2309834085       -0.0004180527
        0.7736350241        0.2456271305       -0.0010743083
        0.7736350241        0.2602708526       -0.0026502017
        0.7736350241        0.2749145746       -0.0062728809
        0.7736350241        0.2895582967       -0.0142412412
        0.7736350241        0.3042020187       -0.0310058699
        0.7736350241        0.3188457408       -0.0647338017
        0.7736350241        0.3334894628       -0.1296036240
        0.7736350241        0.3481331849       -0.2488416039
        0.7736350241        0.3627769069       -0.4582206446
        0.7736350241        0.3774206290       -0.8092972943
        0.7736350241        0.3920643510       -1.3711496574
        0.7736350241        0.4067080731       -2.2290055298
        0.7736350241        0.4213517951       -3.4781716697
        0.7736350241        0.4359955172       -5.2122697695
        0.7736350241        0.4506392392       -7.5059561825
        0.7736350241        0.4652829613      -10.3939209931
        0.7736350241        0.4799266833      -13.8498668778
        0.7736350241        0.4945704054      -17.7710810538
        0.7736350241        0.5092141274      -21.9753827866
        0.7736350241        0.5238578495      -26.2162635566
        0.7736350241        0.5385015715      -30.2176437028
        0.7736350241        0.5531452936      -33.7222484882
        0.7736350241        0.5677890156      -36.5402999079
        0.7736350241        0.5824327377      -38.5826857242
        0.7736350241        0.5970764597      -39.8677761275
        0.7736350241        0.6117201818      -40.5016396348
        0.7736350241        0.6263639038      -40.6416047014
        0.7736350241        0.6410076259      -40.4573049671
        0.7736350241        0.6556513479      -40.1003921561
        0.7736350241        0.6702950700      -39.6874726203
        0.7736350241        0.6849387920      -39.2950307991
        0.7736350241        0.6995825141      -38.9623280005
        0.7736350241        0.7142262361      -38.6981483225
        0.7736350241        0.7288699582      -38.4887314413
        0.7736350241        0.7435136802      -38.3064142737
        0.7736350241        0.7581574023      -38.1201309800
        0.7736350241        0.7728011243      -37.9083271121
        0.7736350241        0.7874448464      -37.6717295884
        0.7736350241        0.8020885684      -37.4402564281
        0.7736350241        0.8167322905      -37.2687597337
        0.7736350241        0.8313760125      -37.2212308195
        0.7736350241        0.8460197346      -37.3491439006
        0.7736350241        0.8606634566      -37.6718669577
        0.7736350241        0.8753071787      -38.1639757841
        0.7736350241        0.8899509007      -38.7493476544
        0.7736350241        0.9045946228      -39.3001266620
        0.7736350241        0.9192383448      -39.6415259933
        0.7736350241        0.9338820669      -39.5672889199
        0.7736350241        0.9485257889      -38.8701627056
        0.7736350241        0.9631695110      -37.3852004408
        0.7736350241        0.9778132330      -35.0348438561
        0.7736350241        0.9924569551      -31.8598391185
        0.7736350241        1.0071006771      -28.0229737787
        0.7736350241        1.0217443992      -23.7822064240
        0.7736350241        1.0363881212      -19.4410209801
        0.7736350241        1.0510318433      -15.2914284587
        0.7736350241        1.0656755653      -11.5660520872
        0.7736350241        1.0803192874       -8.4105974246
        0.7736350241        1.0949630094       -5.8797254868
        0.7736350241        1.1096067315       -3.9517447762
        0.7736350241        1.1242504535       -2.5534005215
        0.7736350241        1.1388941756       -1.5859883033
        0.7736350241        1.1535378976       -0.9467468634
        0.7736350241        1.1681816197       -0.5429758954
        0.7736350241        1.1828253417       -0.2990710221
        0.7736350241        1.1974690638       -0.1581388486
        0.7736350241        1.2121127858       -0.0802402657
        0.7736350241        1.2267565079       -0.0390524552
        0.7736350241        1.2414002299       -0.0182223812
        0.7736350241        1.2560439520       -0.0081477995
        0.7736350241        1.2706876740       -0.0034890864
        0.7736350241        1.2853313961       -0.0014301101
        0.7736350241        1.2999751181       -0.0005607553
        0.7736350241        1.3146188402       -0.0002102458
        0.7736350241        1.3292625622       -0.0000753532
        0.7736350241        1.3439062843       -0.0000258136
        0.7736350241        1.3585500063       -0.0000084521
        0.7736350241        1.3731937284       -0.0000026451
        0.7736350241        1.3878374504        0.0000000000
        0.7736350241        1.4024811725        0.0000000000
        0.7736350241        1.4171248945        0.0000000000
        0.7736350241        1.4317686166        0.0000000000
        0.7736350241        1.4464123386        0.0000000000
        0.7736350241        1.4610560607        0.0000000000
        0.7736350241        1.4756997827        0.0000000000
        0.7736350241        1.4903435048        0.0000000000
        0.7736350241        1.5049872268        0.0000000000
        0.7736350241        1.5196309489        0.0000000000
        0.7736350241        1.5342746709        0.0000000000
        0.7736350241        1.5489183930        0.0000000000

        0.7883968505        0.0991899100        0.0000000000
        0.7883968505        0.1138336321        0.0000000000
        0.7883968505        0.1284773541        0.0000000000
        0.7883968505        0.1431210762        0.0000000000
        0.7883968505        0.1577647982        0.0000000000
        0.7883968505        0.1724085203       -0.0000019632
        0.7883968505        0.1870522423       -0.0000061843
        0.7883968505        0.2016959644       -0.0000187271
        0.7883968505        0.2163396864       -0.0000545020
        0.7883968505        0.2309834085       -0.0001523608
        0.7883968505        0.2456271305       -0.0004088989
        0.7883968505        0.2602708526       -0.0010529880
        0.7883968505        0.2749145746       -0.0026009558
        0.7883968505        0.2895582967       -0.0061609196
        0.7883968505        0.3042020187       -0.0139930548
        0.7883968505        0.3188457408       -0.0304731240
        0.7883968505        0.3334894628       -0.0636290744
        0.7883968505        0.3481331849       -0.1273883428
        0.7883968505        0.3627769069       -0.2445393827
        0.7883968505        0.3774206290       -0.4501375126
        0.7883968505        0.3920643510       -0.7946792018
        0.7883968505        0.4067080731       -1.3459065113
        0.7883968505        0.4213517951       -2.1877259126
        0.7883968505        0.4359955172       -3.4146080212
        0.7883968505        0.4506392392       -5.1201705285
        0.7883968505        0.4652829613       -7.3796656948
        0.7883968505        0.4799266833      -10.2280091878
        0.7883968505        0.4945704054      -13.6377054723
        0.7883968505        0.5092141274      -17.5036818479
        0.7883968505        0.5238578495      -21.6428747905
        0.7883968505        0.5385015715      -25.8135973077
        0.7883968505        0.5531452936      -29.7530641360
        0.7883968505        0.5677890156      -33.2235831808
        0.7883968505        0.5824327377      -36.0533122470
        0.7883968505        0.5970764597      -38.1593744389
        0.7883968505        0.6117201818      -39.5487153657
        0.7883968505        0.6263639038      -40.3007810964
        0.7883968505        0.6410076259      -40.5410454832
        0.7883968505        0.6556513479      -40.4140858277
        0.7883968505        0.6702950700      -40.0614192851
        0.7883968505        0.6849387920      -39.6057400219
        0.7883968505        0.6995825141      -39.1410792671
        0.7883968505        0.7142262361      -38.7277488818
        0.7883968505        0.7288699582      -38.3914324379
        0.7883968505        0.7435136802      -38.1270340051
        0.7883968505        0.7581574023      -37.9085664382
        0.7883968505        0.7728011243      -37.7047594247
        0.7883968505        0.7874448464      -37.4963152329
        0.7883968505        0.8020885684      -37.2878522463
        0.7883968505        0.8167322905      -37.1090165203
        0.7883968505        0.8313760125      -37.0049380692
        0.7883968505        0.8460197346      -37.0217388608
        0.7883968505        0.8606634566      -37.1934098578
        0.7883968505        0.8753071787      -37.5318903599
        0.7883968505        0.8899509007      -38.0174656180
        0.7883968505        0.9045946228      -38.5868425290
        0.7883968505        0.9192383448      -39.1218540571
        0.7883968505        0.9338820669      -39.4477124135
        0.7883968505        0.9485257889      -39.3501403689
        0.7883968505        0.9631695110      -38.6137336132
        0.7883968505        0.9778132330      -37.0732429388
        0.7883968505        0.9924569551      -34.6614187110
        0.7883968505        1.0071006771      -31.4362321097
        0.7883968505        1.0217443992      -27.5771140868
        0.7883968505        1.0363881212      -23.3509897884
        0.7883968505        1.0510318433      -19.0592957312
        0.7883968505        1.0656755653      -14.9825322883
        0.7883968505        1.0803192874      -11.3374960924
        0.7883968505        1.0949630094       -8.2556755340
        0.7883968505        1.1096067315       -5.7830916984
        0.7883968505        1.1242504535       -3.8957811831
        0.7883968505        1.1388941756       -2.5228339167
        0.7883968505        1.1535378976       -1.5698576344
        0.7883968505        1.1681816197       -0.9382669946
        0.7883968505        1.1828253417       -0.5384104045
        0.7883968505        1.1974690638       -0.2965220082
        0.7883968505        1.2121127858       -0.1566722891
        0.7883968505        1.2267565079       -0.0793852042
        0.7883968505        1.2414002299       -0.0385560675
        0.7883968505        1.2560439520       -0.0179397578
        0.7883968505        1.2706876740       -0.0079920721
        0.7883968505        1.2853313961       -0.0034070421
        0.7883968505        1.2999751181       -0.0013892005
        0.7883968505        1.3146188402       -0.0005416089
        0.7883968505        1.3292625622       -0.0002018774
        0.7883968505        1.3439062843       -0.0000719439
        0.7883968505        1.3585500063       -0.0000245164
        0.7883968505        1.3731937284       -0.0000079889
        0.7883968505        1.3878374504       -0.0000024882
        0.7883968505        1.4024811725        0.0000000000
        0.7883968505        1.4171248945        0.0000000000
        0.7883968505        1.4317686166        0.0000000000
        0.7883968505        1.4464123386        0.0000000000
        0.7883968505        1.4610560607        0.0000000000
        0.7883968505        1.4756997827        0.0000000000
        0.7883968505        1.4903435048        0.0000000000
        0.7883968505        1.5049872268        0.0000000000
        0.7883968505        1.5196309489        0.0000000000
        0.7883968505        1.5342746709        0.0000000000
        0.7883968505        1.5489183930        0.0000000000

        0.8031586769        0.0991899100        0.0000000000
        0.8031586769        0.1138336321        0.0000000000
        0.8031586769        0.1284773541        0.0000000000
        0.8031586769        0.1431210762        0.0000000000
        0.8031586769        0.1577647982        0.0000000000
        0.8031586769        0.1724085203        0.0000000000
        0.8031586769        0.1870522423       -0.0000018896
        0.8031586769        0.2016959644       -0.0000059872
        0.8031586769        0.2163396864       -0.0000182180
        0.8031586769        0.2309834085       -0.0000532109
        0.8031586769        0.2456271305       -0.0001491285
        0.8031586769        0.2602708526       -0.0004008914
        0.8031586769        0.2749145746       -0.0010334473
        0.8031586769        0.2895582967       -0.0025543517
        0.8031586769        0.3042020187       -0.0060529437
        0.8031586769        0.3188457408       -0.0137506029
        0.8031586769        0.3334894628       -0.0299451395
        0.8031586769        0.3481331849       -0.0625127436
        0.8031586769        0.3627769069       -0.1251003301
        0.8031586769        0.3774206290       -0.2400190125
        0.8031586769        0.3920643510       -0.4416025578
        0.8031586769        0.4067080731       -0.7794140027
        0.8031586769        0.4213517951       -1.3202020637
        0.8031586769        0.4359955172       -2.1470259661
        0.8031586769        0.4506392392       -3.3536973029
        0.8031586769        0.4652829613       -5.0330022741
        0.8031586769        0.4799266833       -7.2585105596
        0.8031586769        0.4945704054      -10.0623152418
        0.8031586769        0.5092141274      -13.4141564951
        0.8031586769        0.5238578495      -17.2094413393
        0.8031586769        0.5385015715      -21.2727599402
        0.8031586769        0.5531452936      -25.3789026781
        0.8031586769        0.5677890156      -29.2868010629
        0.8031586769        0.5824327377      -32.7768080051
        0.8031586769        0.5970764597      -35.6812649971
        0.8031586769        0.6117201818      -37.9023177416
        0.8031586769        0.6263639038      -39.4163655224
        0.8031586769        0.6410076259      -40.2679657366
        0.8031586769        0.6556513479      -40.5564968281
        0.8031586769        0.6702950700      -40.4179685282
        0.8031586769        0.6849387920      -40.0038918095
        0.8031586769        0.6995825141      -39.4594657400
        0.8031586769        0.7142262361      -38.9039183292
        0.8031586769        0.7288699582      -38.4163172664
        0.8031586769        0.7435136802      -38.0303311201
        0.8031586769        0.7581574023      -37.7403028943
        0.8031586769        0.7728011243      -37.5175232345
        0.8031586769        0.7874448464      -37.3307496754
        0.8031586769        0.8020885684      -37.1623908900
        0.8031586769        0.8167322905      -37.0144440219
        0.8031586769        0.8313760125      -36.9049459944
        0.8031586769        0.8460197346      -36.8609242787
        0.8031586769        0.8606634566      -36.9130209936
        0.8031586769        0.8753071787      -37.0911700663
        0.8031586769        0.8899509007      -37.4159021549
        0.8031586769        0.9045946228      -37.8812682246
        0.8031586769        0.9192383448      -38.4326063311
        0.8031586769        0.9338820669      -38.9498286107
        0.8031586769        0.9485257889      -39.2486165863
        0.8031586769        0.9631695110      -39.1060725810
        0.8031586769        0.9778132330      -38.3070494940
        0.8031586769        0.9924569551      -36.6979054252
        0.8031586769        1.0071006771      -34.2302389679
        0.8031586769        1.0217443992      -30.9799969500
        0.8031586769        1.0363881212      -27.1359269420
        0.8031586769        1.0510318433      -22.9619681881
        0.8031586769        1.0656755653      -18.7462614723
        0.8031586769        1.0803192874      -14.7518319241
        0.8031586769        1.0949630094      -11.1805905531
        0.8031586769        1.1096067315       -8.1558419163
        0.8031586769        1.1242504535       -5.7223796498
        0.8031586769        1.1388941756       -3.8594947071
        0.8031586769        1.1535378976       -2.5009469989
        0.8031586769        1.1681816197       -1.5563554990
        0.8031586769        1.1828253417       -0.9297822510
        0.8031586769        1.1974690638       -0.5330514651
        0.8031586769        1.2121127858       -0.2931613758
        0.8031586769        1.2267565079       -0.1545957836
        0.8031586769        1.2414002299       -0.0781285284
        0.8031586769        1.2560439520       -0.0378169199
        0.8031586769        1.2706876740       -0.0175215621
        0.8031586769        1.2853313961       -0.0077669767
        0.8031586769        1.2999751181       -0.0032928691
        0.8031586769        1.3146188402       -0.0013349945
        0.8031586769        1.3292625622       -0.0005175921
        0.8031586769        1.3439062843       -0.0001919399
        0.8031586769        1.3585500063       -0.0000680865
        0.8031586769        1.3731937284       -0.0000231006
        0.8031586769        1.3878374504       -0.0000074917
        0.8031586769        1.4024811725       -0.0000023215
        0.8031586769        1.4171248945        0.0000000000
        0.8031586769        1.4317686166        0.0000000000
        0.8031586769        1.4464123386        0.0000000000
        0.8031586769        1.4610560607        0.0000000000
        0.8031586769        1.4756997827        0.0000000000
        0.8031586769        1.4903435048        0.0000000000
        0.8031586769        1.5049872268        0.0000000000
        0.8031586769        1.5196309489        0.0000000000
        0.8031586769        1.5342746709        0.0000000000
        0.8031586769        1.5489183930        0.0000000000

        0.8179205033        0.0991899100        0.0000000000
        0.8179205033        0.1138336321        0.0000000000
        0.8179205033        0.1284773541        0.0000000000
        0.8179205033        0.1431210762        0.0000000000
        0.8179205033        0.1577647982        0.0000000000
        0.8179205033        0.1724085203        0.0000000000
        0.8179205033        0.1870522423        0.0000000000
        0.8179205033        0.2016959644       -0.0000018345
        0.8179205033        0.2163396864       -0.0000058360
        0.8179205033        0.2309834085       -0.0000178086
        0.8179205033        0.2456271305       -0.0000521201
        0.8179205033        0.2602708526       -0.0001462683
        0.8179205033        0.2749145746       -0.0003935457
        0.8179205033        0.2895582967       -0.0010150668
        0.8179205033        0.3042020187       -0.0025096285
        0.8179205033        0.3188457408       -0.0059470645
        0.8179205033        0.3334894628       -0.0135065697
        0.8179205033        0.3481331849       -0.0293987585
        0.8179205033        0.3627769069       -0.0613319680
        0.8179205033        0.3774206290       -0.1226601500
        0.8179205033        0.3920643510       -0.2352417083
        0.8179205033        0.4067080731       -0.4328000103
        0.8179205033        0.4213517951       -0.7641725923
        0.8179205033        0.4359955172       -1.2952850726
        0.8179205033        0.4506392392       -2.1081330637
        0.8179205033        0.4652829613       -3.2948439458
        0.8179205033        0.4799266833       -4.9455084107
        0.8179205033        0.4945704054       -7.1302572643
        0.8179205033        0.5092141274       -9.8787292700
        0.8179205033        0.5238578495      -13.1624671256
        0.8179205033        0.5385015715      -16.8862885753
        0.8179205033        0.5531452936      -20.8924236783
        0.8179205033        0.5677890156      -24.9770473160
        0.8179205033        0.5824327377      -28.9151010145
        0.8179205033        0.5970764597      -32.4880329407
        0.8179205033        0.6117201818      -35.5102574608
        0.8179205033        0.6263639038      -37.8517536955
        0.8179205033        0.6410076259      -39.4544777005
        0.8179205033        0.6556513479      -40.3394630139
        0.8179205033        0.6702950700      -40.6015704364
        0.8179205033        0.6849387920      -40.3910935716
        0.8179205033        0.6995825141      -39.8850893332
        0.8179205033        0.7142262361      -39.2546102414
        0.8179205033        0.7288699582      -38.6357722247
        0.8179205033        0.7435136802      -38.1122759534
        0.8179205033        0.7581574023      -37.7140082945
        0.8179205033        0.7728011243      -37.4306060627
        0.8179205033        0.7874448464      -37.2325575486
        0.8179205033        0.8020885684      -37.0897735380
        0.8179205033        0.8167322905      -36.9812211078
        0.8179205033        0.8313760125      -36.8966999746
        0.8179205033        0.8460197346      -36.8368353016
        0.8179205033        0.8606634566      -36.8155122188
        0.8179205033        0.8753071787      -36.8623365809
        0.8179205033        0.8899509007      -37.0179108917
        0.8179205033        0.9045946228      -37.3167296090
        0.8179205033        0.9192383448      -37.7602648259
        0.8179205033        0.9338820669      -38.2906502653
        0.8179205033        0.9485257889      -38.7779515807
        0.8179205033        0.9631695110      -39.0299533056
        0.8179205033        0.9778132330      -38.8250901550
        0.8179205033        0.9924569551      -37.9604196502
        0.8179205033        1.0071006771      -36.3007140555
        0.8179205033        1.0217443992      -33.8139356710
        0.8179205033        1.0363881212      -30.5828988590
        0.8179205033        1.0510318433      -26.7909482310
        0.8179205033        1.0656755653      -22.6874750738
        0.8179205033        1.0803192874      -18.5438225829
        0.8179205033        1.0949630094      -14.6105626805
        0.8179205033        1.1096067315      -11.0845149792
        0.8179205033        1.1242504535       -8.0901601885
        0.8179205033        1.1388941756       -5.6764511517
        0.8179205033        1.1535378976       -3.8268190640
        0.8179205033        1.1681816197       -2.4777445532
        0.8179205033        1.1828253417       -1.5401901846
        0.8179205033        1.1974690638       -0.9188112487
        0.8179205033        1.2121127858       -0.5257941240
        0.8179205033        1.2267565079       -0.2884730959
        0.8179205033        1.2414002299       -0.1516448178
        0.8179205033        1.2560439520       -0.0763330255
        0.8179205033        1.2706876740       -0.0367726390
        0.8179205033        1.2853313961       -0.0169472491
        0.8179205033        1.2999751181       -0.0074706949
        0.8179205033        1.3146188402       -0.0031500916
        0.8179205033        1.3292625622       -0.0012707267
        0.8179205033        1.3439062843       -0.0004904642
        0.8179205033        1.3585500063       -0.0001811203
        0.8179205033        1.3731937284       -0.0000639673
        0.8179205033        1.3878374504       -0.0000215867
        0.8179205033        1.4024811725       -0.0000069541
        0.8179205033        1.4171248945       -0.0000021334
        0.8179205033        1.4317686166        0.0000000000
        0.8179205033        1.4464123386        0.0000000000
        0.8179205033        1.4610560607        0.0000000000
        0.8179205033        1.4756997827        0.0000000000
        0.8179205033        1.4903435048        0.0000000000
        0.8179205033        1.5049872268        0.0000000000
        0.8179205033        1.5196309489        0.0000000000
        0.8179205033        1.5342746709        0.0000000000
        0.8179205033        1.5489183930        0.0000000000

        0.8326823297        0.0991899100        0.0000000000
        0.8326823297        0.1138336321        0.0000000000
        0.8326823297        0.1284773541        0.0000000000
        0.8326823297        0.1431210762        0.0000000000
        0.8326823297        0.1577647982        0.0000000000
        0.8326823297        0.1724085203        0.0000000000
        0.8326823297        0.1870522423        0.0000000000
        0.8326823297        0.2016959644        0.0000000000
        0.8326823297        0.2163396864       -0.0000017921
        0.8326823297        0.2309834085       -0.0000057127
        0.8326823297        0.2456271305       -0.0000174593
        0.8326823297        0.2602708526       -0.0000511511
        0.8326823297        0.2749145746       -0.0001436437
        0.8326823297        0.2895582967       -0.0003866158
        0.8326823297        0.3042020187       -0.0009972116
        0.8326823297        0.3188457408       -0.0024647159
        0.8326823297        0.3334894628       -0.0058371037
        0.8326823297        0.3481331849       -0.0132463985
        0.8326823297        0.3627769069       -0.0288098802
        0.8326823297        0.3774206290       -0.0600694576
        0.8326823297        0.3920643510       -0.1201138745
        0.8326823297        0.4067080731       -0.2304192349
        0.8326823297        0.4213517951       -0.4241843402
        0.8326823297        0.4359955172       -0.7494939752
        0.8326823297        0.4506392392       -1.2710758628
        0.8326823297        0.4652829613       -2.0689574846
        0.8326823297        0.4799266833       -3.2323729710
        0.8326823297        0.4945704054       -4.8481813940
        0.8326823297        0.5092141274       -6.9848137529
        0.8326823297        0.5238578495       -9.6747136091
        0.8326823297        0.5385015715      -12.8993272801
        0.8326823297        0.5531452936      -16.5802522590
        0.8326823297        0.5677890156      -20.5785555245
        0.8326823297        0.5824327377      -24.7027778217
        0.8326823297        0.5970764597      -28.7256215848
        0.8326823297        0.6117201818      -32.4091728254
        0.8326823297        0.6263639038      -35.5371243501
        0.8326823297        0.6410076259      -37.9492040635
        0.8326823297        0.6556513479      -39.5695449488
        0.8326823297        0.6702950700      -40.4199814612
        0.8326823297        0.6849387920      -40.6127285167
        0.8326823297        0.6995825141      -40.3233018587
        0.8326823297        0.7142262361      -39.7509895303
        0.8326823297        0.7288699582      -39.0782429554
        0.8326823297        0.7435136802      -38.4406644245
        0.8326823297        0.7581574023      -37.9152390628
        0.8326823297        0.7728011243      -37.5269094540
        0.8326823297        0.7874448464      -37.2659055613
        0.8326823297        0.8020885684      -37.1052774381
        0.8326823297        0.8167322905      -37.0121071202
        0.8326823297        0.8313760125      -36.9535188436
        0.8326823297        0.8460197346      -36.9030834506
        0.8326823297        0.8606634566      -36.8506102293
        0.8326823297        0.8753071787      -36.8114636891
        0.8326823297        0.8899509007      -36.8272293501
        0.8326823297        0.9045946228      -36.9520601957
        0.8326823297        0.9192383448      -37.2265859846
        0.8326823297        0.9338820669      -37.6483856120
        0.8326823297        0.9485257889      -38.1504937832
        0.8326823297        0.9631695110      -38.5968135153
        0.8326823297        0.9778132330      -38.7977732609
        0.8326823297        0.9924569551      -38.5434314790
        0.8326823297        1.0071006771      -37.6461095627
        0.8326823297        1.0217443992      -35.9817974191
        0.8326823297        1.0363881212      -33.5199411971
        0.8326823297        1.0510318433      -30.3346097549
        0.8326823297        1.0656755653      -26.5949781547
        0.8326823297        1.0803192874      -22.5378121694
        0.8326823297        1.0949630094      -18.4282642489
        0.8326823297        1.1096067315      -14.5175970594
        0.8326823297        1.1242504535      -11.0070776813
        0.8326823297        1.1388941756       -8.0255622439
        0.8326823297        1.1535378976       -5.6241839054
        0.8326823297        1.1681816197       -3.7864313210
        0.8326823297        1.1828253417       -2.4479356742
        0.8326823297        1.1974690638       -1.5189898973
        0.8326823297        1.2121127858       -0.9041459819
        0.8326823297        1.2267565079       -0.5158952852
        0.8326823297        1.2414002299       -0.2819873259
        0.8326823297        1.2560439520       -0.1475647830
        0.8326823297        1.2706876740       -0.0738980832
        0.8326823297        1.2853313961       -0.0354069304
        0.8326823297        1.2999751181       -0.0162311171
        0.8326823297        1.3146188402       -0.0071199226
        0.8326823297        1.3292625622       -0.0029890430
        0.8326823297        1.3439062843       -0.0012009108
        0.8326823297        1.3585500063       -0.0004615981
        0.8326823297        1.3731937284       -0.0001696152
        0.8326823297        1.3878374504       -0.0000595105
        0.8326823297        1.4024811725       -0.0000199105
        0.8326823297        1.4171248945       -0.0000063393
        0.8326823297        1.4317686166       -0.0000019185
        0.8326823297        1.4464123386        0.0000000000
        0.8326823297        1.4610560607        0.0000000000
        0.8326823297        1.4756997827        0.0000000000
        0.8326823297        1.4903435048        0.0000000000
        0.8326823297        1.5049872268        0.0000000000
        0.8326823297        1.5196309489        0.0000000000
        0.8326823297        1.5342746709        0.0000000000
        0.8326823297        1.5489183930        0.0000000000

        0.8474441561        0.0991899100        0.0000000000
        0.8474441561        0.1138336321        0.0000000000
        0.8474441561        0.1284773541        0.0000000000
        0.8474441561        0.1431210762        0.0000000000
        0.8474441561        0.1577647982        0.0000000000
        0.8474441561        0.1724085203        0.0000000000
        0.8474441561        0.1870522423        0.0000000000
        0.8474441561        0.2016959644        0.0000000000
        0.8474441561        0.2163396864        0.0000000000
        0.8474441561        0.2309834085       -0.0000017555
        0.8474441561        0.2456271305       -0.0000056042
        0.8474441561        0.2602708526       -0.0000171427
        0.8474441561        0.2749145746       -0.0000502461
        0.8474441561        0.2895582967       -0.0001411078
        0.8474441561        0.3042020187       -0.0003796548
        0.8474441561        0.3188457408       -0.0009785665
        0.8474441561        0.3334894628       -0.0024164010
        0.8474441561        0.3481331849       -0.0057172878
        0.8474441561        0.3627769069       -0.0129650515
        0.8474441561        0.3774206290       -0.0281887464
        0.8474441561        0.3920643510       -0.0587826352
        0.8474441561        0.4067080731       -0.1176010825
        0.8474441561        0.4213517951       -0.2257445312
        0.8474441561        0.4359955172       -0.4157747530
        0.8474441561        0.4506392392       -0.7346655729
        0.8474441561        0.4652829613       -1.2453241094
        0.8474441561        0.4799266833       -2.0252549121
        0.8474441561        0.4945704054       -3.1611623730
        0.8474441561        0.5092141274       -4.7390848196
        0.8474441561        0.5238578495       -6.8307612133
        0.8474441561        0.5385015715       -9.4778554689
        0.8474441561        0.5531452936      -12.6761311566
        0.8474441561        0.5677890156      -16.3619860969
        0.8474441561        0.5824327377      -20.4045027872
        0.8474441561        0.5970764597      -24.6072548109
        0.8474441561        0.6117201818      -28.7241685422
        0.8474441561        0.6263639038      -32.4910000090
        0.8474441561        0.6410076259      -35.6682591644
        0.8474441561        0.6556513479      -38.0852137543
        0.8474441561        0.6702950700      -39.6717698962
        0.8474441561        0.6849387920      -40.4677903145
        0.8474441561        0.6995825141      -40.6067454771
        0.8474441561        0.7142262361      -40.2792129638
        0.8474441561        0.7288699582      -39.6882274027
        0.8474441561        0.7435136802      -39.0104347088
        0.8474441561        0.7581574023      -38.3733801670
        0.8474441561        0.7728011243      -37.8512544021
        0.8474441561        0.7874448464      -37.4731694962
        0.8474441561        0.8020885684      -37.2347576663
        0.8474441561        0.8167322905      -37.1075493951
        0.8474441561        0.8313760125      -37.0473702319
        0.8474441561        0.8460197346      -37.0062566263
        0.8474441561        0.8606634566      -36.9490042118
        0.8474441561        0.8753071787      -36.8689055119
        0.8474441561        0.8899509007      -36.7940223355
        0.8474441561        0.9045946228      -36.7786437501
        0.8474441561        0.9192383448      -36.8817040561
        0.8474441561        0.9338820669      -37.1396087966
        0.8474441561        0.9485257889      -37.5422211471
        0.8474441561        0.9631695110      -38.0186576574
        0.8474441561        0.9778132330      -38.4365507375
        0.8474441561        0.9924569551      -38.6158840374
        0.8474441561        1.0071006771      -38.3561220518
        0.8474441561        1.0217443992      -37.4726321905
        0.8474441561        1.0363881212      -35.8356190276
        0.8474441561        1.0510318433      -33.4028529314
        0.8474441561        1.0656755653      -30.2373637813
        0.8474441561        1.0803192874      -26.5037795740
        0.8474441561        1.0949630094      -22.4422959390
        0.8474441561        1.1096067315      -18.3261282878
        0.8474441561        1.1242504535      -14.4139197025
        0.8474441561        1.1388941756      -10.9100080284
        0.8474441561        1.1535378976       -7.9417906045
        0.8474441561        1.1681816197       -5.5566630463
        0.8474441561        1.1828253417       -3.7346493926
        0.8474441561        1.1974690638       -2.4095005797
        0.8474441561        1.2121127858       -1.4911293942
        0.8474441561        1.2267565079       -0.8844655685
        0.8474441561        1.2414002299       -0.5024898249
        0.8474441561        1.2560439520       -0.2732967844
        0.8474441561        1.2706876740       -0.1422605045
        0.8474441561        1.2853313961       -0.0708694546
        0.8474441561        1.2999751181       -0.0337917420
        0.8474441561        1.3146188402       -0.0154241716
        0.8474441561        1.3292625622       -0.0067395920
        0.8474441561        1.3439062843       -0.0028182301
        0.8474441561        1.3585500063       -0.0011270150
        0.8474441561        1.3731937284       -0.0004305466
        0.8474441561        1.3878374504       -0.0001569051
        0.8474441561        1.4024811725       -0.0000544691
        0.8474441561        1.4171248945       -0.0000179814
        0.8474441561        1.4317686166       -0.0000056390
        0.8474441561        1.4464123386       -0.0000016776
        0.8474441561        1.4610560607        0.0000000000
        0.8474441561        1.4756997827        0.0000000000
        0.8474441561        1.4903435048        0.0000000000
        0.8474441561        1.5049872268        0.0000000000
        0.8474441561        1.5196309489        0.0000000000
        0.8474441561        1.5342746709        0.0000000000
        0.8474441561        1.5489183930        0.0000000000

        0.8622059825        0.0991899100        0.0000000000
        0.8622059825        0.1138336321        0.0000000000
        0.8622059825        0.1284773541        0.0000000000
        0.8622059825        0.1431210762        0.0000000000
        0.8622059825        0.1577647982        0.0000000000
        0.8622059825        0.1724085203        0.0000000000
        0.8622059825        0.1870522423        0.0000000000
        0.8622059825        0.2016959644        0.0000000000
        0.8622059825        0.2163396864        0.0000000000
        0.8622059825        0.2309834085        0.0000000000
        0.8622059825        0.2456271305       -0.0000017232
        0.8622059825        0.2602708526       -0.0000055045
        0.8622059825        0.2749145746       -0.0000168394
        0.8622059825        0.2895582967       -0.0000493373
        0.8622059825        0.3042020187       -0.0001384450
        0.8622059825        0.3188457408       -0.0003720956
        0.8622059825        0.3334894628       -0.0009580304
        0.8622059825        0.3481331849       -0.0023635798
        0.8622059825        0.3627769069       -0.0055896469
        0.8622059825        0.3774206290       -0.0126758045
        0.8622059825        0.3920643510       -0.0275713799
        0.8622059825        0.4067080731       -0.0575281927
        0.8622059825        0.4213517951       -0.1151382525
        0.8622059825        0.4359955172       -0.2210086978
        0.8622059825        0.4506392392       -0.4068095875
        0.8622059825        0.4652829613       -0.7180798452
        0.8622059825        0.4799266833       -1.2158448183
        0.8622059825        0.4945704054       -1.9759340812
        0.8622059825        0.5092141274       -3.0849701985
        0.8622059825        0.5238578495       -4.6322683736
        0.8622059825        0.5385015715       -6.6972468085
        0.8622059825        0.5531452936       -9.3325220119
        0.8622059825        0.5677890156      -12.5440981211
        0.8622059825        0.5824327377      -16.2722939525
        0.8622059825        0.5970764597      -20.3796906118
        0.8622059825        0.6117201818      -24.6535570770
        0.8622059825        0.6263639038      -28.8278123058
        0.8622059825        0.6410076259      -32.6232587711
        0.8622059825        0.6556513479      -35.7970872753
        0.8622059825        0.6702950700      -38.1876213605
        0.8622059825        0.6849387920      -39.7408505934
        0.8622059825        0.6995825141      -40.5113449979
        0.8622059825        0.7142262361      -40.6389162512
        0.8622059825        0.7288699582      -40.3102949205
        0.8622059825        0.7435136802      -39.7189791148
        0.8622059825        0.7581574023      -39.0345417472
        0.8622059825        0.7728011243      -38.3860089127
        0.8622059825        0.7874448464      -37.8565713445
        0.8622059825        0.8020885684      -37.4838751114
        0.8622059825        0.8167322905      -37.2630268551
        0.8622059825        0.8313760125      -37.1543872937
        0.8622059825        0.8460197346      -37.0993578484
        0.8622059825        0.8606634566      -37.0427876181
        0.8622059825        0.8753071787      -36.9545063673
        0.8622059825        0.8899509007      -36.8408198720
        0.8622059825        0.9045946228      -36.7413801507
        0.8622059825        0.9192383448      -36.7138117138
        0.8622059825        0.9338820669      -36.8125500756
        0.8622059825        0.9485257889      -37.0677697888
        0.8622059825        0.9631695110      -37.4675752063
        0.8622059825        0.9778132330      -37.9452845235
        0.8622059825        0.9924569551      -38.3746626623
        0.8622059825        1.0071006771      -38.5774270470
        0.8622059825        1.0217443992      -38.3465248428
        0.8622059825        1.0363881212      -37.4843460493
        0.8622059825        1.0510318433      -35.8484688254
        0.8622059825        1.0656755653      -33.3919804616
        0.8622059825        1.0803192874      -30.1844600709
        0.8622059825        1.0949630094      -26.4050444695
        0.8622059825        1.1096067315      -22.3088308637
        0.8622059825        1.1242504535      -18.1774610711
        0.8622059825        1.1388941756      -14.2692769782
        0.8622059825        1.1535378976      -10.7822277287
        0.8622059825        1.1681816197       -7.8359589720
        0.8622059825        1.1828253417       -5.4723197613
        0.8622059825        1.1974690638       -3.6689606361
        0.8622059825        1.2121127858       -2.3594340321
        0.8622059825        1.2267565079       -1.4541597020
        0.8622059825        1.2414002299       -0.8583965996
        0.8622059825        1.2560439520       -0.4851533141
        0.8622059825        1.2706876740       -0.2625063721
        0.8622059825        1.2853313961       -0.1359895698
        0.8622059825        1.2999751181       -0.0674580035
        0.8622059825        1.3146188402       -0.0320427359
        0.8622059825        1.3292625622       -0.0145706713
        0.8622059825        1.3439062843       -0.0063387699
        0.8622059825        1.3585500063       -0.0026354797
        0.8622059825        1.3731937284       -0.0010458447
        0.8622059825        1.3878374504       -0.0003955360
        0.8622059825        1.4024811725       -0.0001423679
        0.8622059825        1.4171248945       -0.0000487048
        0.8622059825        1.4317686166       -0.0000158246
        0.8622059825        1.4464123386       -0.0000048796
        0.8622059825        1.4610560607       -0.0000014284
        0.8622059825        1.4756997827        0.0000000000
        0.8622059825        1.4903435048        0.0000000000
        0.8622059825        1.5049872268        0.0000000000
        0.8622059825        1.5196309489        0.0000000000
        0.8622059825        1.5342746709        0.0000000000
        0.8622059825        1.5489183930        0.0000000000

        0.8769678089        0.0991899100        0.0000000000
        0.8769678089        0.1138336321        0.0000000000
        0.8769678089        0.1284773541        0.0000000000
        0.8769678089        0.1431210762        0.0000000000
        0.8769678089        0.1577647982        0.0000000000
        0.8769678089        0.1724085203        0.0000000000
        0.8769678089        0.1870522423        0.0000000000
        0.8769678089        0.2016959644        0.0000000000
        0.8769678089        0.2163396864        0.0000000000
        0.8769678089        0.2309834085        0.0000000000
        0.8769678089        0.2456271305        0.0000000000
        0.8769678089        0.2602708526       -0.0000016932
        0.8769678089        0.2749145746       -0.0000054057
        0.8769678089        0.2895582967       -0.0000165206
        0.8769678089        0.3042020187       -0.0000483437
        0.8769678089        0.3188457408       -0.0001354831
        0.8769678089        0.3334894628       -0.0003637509
        0.8769678089        0.3481331849       -0.0009359512
        0.8769678089        0.3627769069       -0.0023088549
        0.8769678089        0.3774206290       -0.0054619701
        0.8769678089        0.3920643510       -0.0123924004
        0.8769678089        0.4067080731       -0.0269639018
        0.8769678089        0.4213517951       -0.0562534746
        0.8769678089        0.4359955172       -0.1125058621
        0.8769678089        0.4506392392       -0.2156964001
        0.8769678089        0.4652829613       -0.3965065110
        0.8769678089        0.4799266833       -0.6992559147
        0.8769678089        0.4945704054       -1.1840482338
        0.8769678089        0.5092141274       -1.9270878931
        0.8769678089        0.5238578495       -3.0178139709
        0.8769678089        0.5385015715       -4.5512659068
        0.8769678089        0.5531452936       -6.6143095927
        0.8769678089        0.5677890156       -9.2656163253
        0.8769678089        0.5824327377      -12.5119716015
        0.8769678089        0.5970764597      -16.2869691524
        0.8769678089        0.6117201818      -20.4405179199
        0.8769678089        0.6263639038      -24.7466153501
        0.8769678089        0.6410076259      -28.9317337654
        0.8769678089        0.6556513479      -32.7187188416
        0.8769678089        0.6702950700      -35.8748534853
        0.8769678089        0.6849387920      -38.2507589264
        0.8769678089        0.6995825141      -39.7999260443
        0.8769678089        0.7142262361      -40.5754079842
        0.8769678089        0.7288699582      -40.7076966112
        0.8769678089        0.7435136802      -40.3728690661
        0.8769678089        0.7581574023      -39.7605046778
        0.8769678089        0.7728011243      -39.0469847301
        0.8769678089        0.7874448464      -38.3749933288
        0.8769678089        0.8020885684      -37.8384142658
        0.8769678089        0.8167322905      -37.4741944330
        0.8769678089        0.8313760125      -37.2653937042
        0.8769678089        0.8460197346      -37.1579213287
        0.8769678089        0.8606634566      -37.0870639994
        0.8769678089        0.8753071787      -37.0038634571
        0.8769678089        0.8899509007      -36.8912365893
        0.8769678089        0.9045946228      -36.7658745721
        0.8769678089        0.9192383448      -36.6692840566
        0.8769678089        0.9338820669      -36.6542031490
        0.8769678089        0.9485257889      -36.7700339360
        0.8769678089        0.9631695110      -37.0468474211
        0.8769678089        0.9778132330      -37.4767246513
        0.8769678089        0.9924569551      -37.9950001206
        0.8769678089        1.0071006771      -38.4692832082
        0.8769678089        1.0217443992      -38.7060689150
        0.8769678089        1.0363881212      -38.4803255551
        0.8769678089        1.0510318433      -37.5838572314
        0.8769678089        1.0656755653      -35.8784475258
        0.8769678089        1.0803192874      -33.3356052640
        0.8769678089        1.0949630094      -30.0490336411
        0.8769678089        1.1096067315      -26.2165945467
        0.8769678089        1.1242504535      -22.0997341742
        0.8769678089        1.1388941756      -17.9745276882
        0.8769678089        1.1535378976      -14.0878778751
        0.8769678089        1.1681816197      -10.6272450072
        0.8769678089        1.1828253417       -7.7064201420
        0.8769678089        1.1974690638       -5.3657930489
        0.8769678089        1.2121127858       -3.5835962892
        0.8769678089        1.2267565079       -2.2938514167
        0.8769678089        1.2414002299       -1.4065564195
        0.8769678089        1.2560439520       -0.8260492071
        0.8769678089        1.2706876740       -0.4646415147
        0.8769678089        1.2853313961       -0.2503435672
        0.8769678089        1.2999751181       -0.1292012401
        0.8769678089        1.3146188402       -0.0638566376
        0.8769678089        1.3292625622       -0.0302062492
        0.8769678089        1.3439062843       -0.0136621239
        0.8769678089        1.3585500063       -0.0059009207
        0.8769678089        1.3731937284       -0.0024304410
        0.8769678089        1.3878374504       -0.0009532526
        0.8769678089        1.4024811725       -0.0003556119
        0.8769678089        1.4171248945       -0.0001260645
        0.8769678089        1.4317686166       -0.0000424510
        0.8769678089        1.4464123386       -0.0000135774
        0.8769678089        1.4610560607       -0.0000041274
        0.8769678089        1.4756997827       -0.0000011925
        0.8769678089        1.4903435048        0.0000000000
        0.8769678089        1.5049872268        0.0000000000
        0.8769678089        1.5196309489        0.0000000000
        0.8769678089        1.5342746709        0.0000000000
        0.8769678089        1.5489183930        0.0000000000

        0.8917296353        0.0991899100        0.0000000000
        0.8917296353        0.1138336321        0.0000000000
        0.8917296353        0.1284773541        0.0000000000
        0.8917296353        0.1431210762        0.0000000000
        0.8917296353        0.1577647982        0.0000000000
        0.8917296353        0.1724085203        0.0000000000
        0.8917296353        0.1870522423        0.0000000000
        0.8917296353        0.2016959644        0.0000000000
        0.8917296353        0.2163396864        0.0000000000
        0.8917296353        0.2309834085        0.0000000000
        0.8917296353        0.2456271305        0.0000000000
        0.8917296353        0.2602708526        0.0000000000
        0.8917296353        0.2749145746       -0.0000016616
        0.8917296353        0.2895582967       -0.0000052962
        0.8917296353        0.3042020187       -0.0000161617
        0.8917296353        0.3188457408       -0.0000472341
        0.8917296353        0.3334894628       -0.0001322712
        0.8917296353        0.3481331849       -0.0003550384
        0.8917296353        0.3627769069       -0.0009137352
        0.8917296353        0.3774206290       -0.0022549764
        0.8917296353        0.3920643510       -0.0053358414
        0.8917296353        0.4067080731       -0.0121034431
        0.8917296353        0.4213517951       -0.0263125741
        0.8917296353        0.4359955172       -0.0548189304
        0.8917296353        0.4506392392       -0.1094689584
        0.8917296353        0.4652829613       -0.2096374302
        0.8917296353        0.4799266833       -0.3853203363
        0.8917296353        0.4945704054       -0.6804434668
        0.8917296353        0.5092141274       -1.1556505130
        0.8917296353        0.5238578495       -1.8892669126
        0.8917296353        0.5385015715       -2.9745220241
        0.8917296353        0.5531452936       -4.5108650156
        0.8917296353        0.5677890156       -6.5879837251
        0.8917296353        0.5824327377       -9.2634043252
        0.8917296353        0.5970764597      -12.5379474967
        0.8917296353        0.6117201818      -16.3363428273
        0.8917296353        0.6263639038      -20.5009601194
        0.8917296353        0.6410076259      -24.8037833481
        0.8917296353        0.6556513479      -28.9761991462
        0.8917296353        0.6702950700      -32.7502453924
        0.8917296353        0.6849387920      -35.9012057183
        0.8917296353        0.6995825141      -38.2812725145
        0.8917296353        0.7142262361      -39.8372929095
        0.8917296353        0.7288699582      -40.6108055742
        0.8917296353        0.7435136802      -40.7232412623
        0.8917296353        0.7581574023      -40.3512033264
        0.8917296353        0.7728011243      -39.6960601295
        0.8917296353        0.7874448464      -38.9509819302
        0.8917296353        0.8020885684      -38.2696069738
        0.8917296353        0.8167322905      -37.7433455891
        0.8917296353        0.8313760125      -37.3951395586
        0.8917296353        0.8460197346      -37.1928637138
        0.8917296353        0.8606634566      -37.0768635066
        0.8917296353        0.8753071787      -36.9894231994
        0.8917296353        0.8899509007      -36.8946551333
        0.8917296353        0.9045946228      -36.7848252783
        0.8917296353        0.9192383448      -36.6772267803
        0.8917296353        0.9338820669      -36.6081043372
        0.8917296353        0.9485257889      -36.6260103214
        0.8917296353        0.9631695110      -36.7813033410
        0.8917296353        0.9778132330      -37.1073587785
        0.8917296353        0.9924569551      -37.5944374715
        0.8917296353        1.0071006771      -38.1653700970
        0.8917296353        1.0217443992      -38.6667458450
        0.8917296353        1.0363881212      -38.8856805349
        0.8917296353        1.0510318433      -38.5914893710
        0.8917296353        1.0656755653      -37.5897495123
        0.8917296353        1.0803192874      -35.7703114344
        0.8917296353        1.0949630094      -33.1339634251
        0.8917296353        1.1096067315      -29.7920409186
        0.8917296353        1.1242504535      -25.9432436211
        0.8917296353        1.1388941756      -21.8373457038
        0.8917296353        1.1535378976      -17.7355385983
        0.8917296353        1.1681816197      -13.8744315711
        0.8917296353        1.1828253417      -10.4381979479
        0.8917296353        1.1974690638       -7.5419131014
        0.8917296353        1.2121127858       -5.2278178630
        0.8917296353        1.2267565079       -3.4740287478
        0.8917296353        1.2414002299       -2.2123908923
        0.8917296353        1.2560439520       -1.3500936452
        0.8917296353        1.2706876740       -0.7895030228
        0.8917296353        1.2853313961       -0.4424114930
        0.8917296353        1.2999751181       -0.2375112154
        0.8917296353        1.3146188402       -0.1220918334
        0.8917296353        1.3292625622       -0.0600395657
        0.8917296353        1.3439062843       -0.0282105776
        0.8917296353        1.3585500063       -0.0126478063
        0.8917296353        1.3731937284       -0.0054032630
        0.8917296353        1.3878374504       -0.0021969401
        0.8917296353        1.4024811725       -0.0008494204
        0.8917296353        1.4171248945       -0.0003121433
        0.8917296353        1.4317686166       -0.0001090236
        0.8917296353        1.4464123386       -0.0000362085
        0.8917296353        1.4610560607       -0.0000114470
        0.8917296353        1.4756997827       -0.0000034480
        0.8917296353        1.4903435048        0.0000000000
        0.8917296353        1.5049872268        0.0000000000
        0.8917296353        1.5196309489        0.0000000000
        0.8917296353        1.5342746709        0.0000000000
        0.8917296353        1.5489183930        0.0000000000

        0.9064914617        0.0991899100        0.0000000000
        0.9064914617        0.1138336321        0.0000000000
        0.9064914617        0.1284773541        0.0000000000
        0.9064914617        0.1431210762        0.0000000000
        0.9064914617        0.1577647982        0.0000000000
        0.9064914617        0.1724085203        0.0000000000
        0.9064914617        0.1870522423        0.0000000000
        0.9064914617        0.2016959644        0.0000000000
        0.9064914617        0.2163396864        0.0000000000
        0.9064914617        0.2309834085        0.0000000000
        0.9064914617        0.2456271305        0.0000000000
        0.9064914617        0.2602708526        0.0000000000
        0.9064914617        0.2749145746        0.0000000000
        0.9064914617        0.2895582967       -0.0000016246
        0.9064914617        0.3042020187       -0.0000051715
        0.9064914617        0.3188457408       -0.0000157673
        0.9064914617        0.3334894628       -0.0000460675
        0.9064914617        0.3481331849       -0.0001290177
        0.9064914617        0.3627769069       -0.0003464215
        0.9064914617        0.3774206290       -0.0008916986
        0.9064914617        0.3920643510       -0.0021998377
        0.9064914617        0.4067080731       -0.0052001197
        0.9064914617        0.4213517951       -0.0117770639
        0.9064914617        0.4359955172       -0.0255582158
        0.9064914617        0.4506392392       -0.0531754458
        0.9064914617        0.4652829613       -0.1061536538
        0.9064914617        0.4799266833       -0.2035381014
        0.9064914617        0.4945704054       -0.3752255646
        0.9064914617        0.5092141274       -0.6656382366
        0.9064914617        0.5238578495       -1.1368156176
        0.9064914617        0.5385015715       -1.8692714220
        0.9064914617        0.5531452936       -2.9583969595
        0.9064914617        0.5677890156       -4.5043576581
        0.9064914617        0.5824327377       -6.5948381409
        0.9064914617        0.5970764597       -9.2826032191
        0.9064914617        0.6117201818      -12.5627622509
        0.9064914617        0.6263639038      -16.3564084984
        0.9064914617        0.6410076259      -20.5068061409
        0.9064914617        0.6556513479      -24.7914177505
        0.9064914617        0.6702950700      -28.9488155323
        0.9064914617        0.6849387920      -32.7154433755
        0.9064914617        0.6995825141      -35.8646775694
        0.9064914617        0.7142262361      -38.2403965622
        0.9064914617        0.7288699582      -39.7790432628
        0.9064914617        0.7435136802      -40.5167342486
        0.9064914617        0.7581574023      -40.5800744804
        0.9064914617        0.7728011243      -40.1609789401
        0.9064914617        0.7874448464      -39.4784216659
        0.9064914617        0.8020885684      -38.7345575189
        0.9064914617        0.8167322905      -38.0771875625
        0.9064914617        0.8313760125      -37.5808028418
        0.9064914617        0.8460197346      -37.2517845846
        0.9064914617        0.8606634566      -37.0524555259
        0.9064914617        0.8753071787      -36.9306221077
        0.9064914617        0.8899509007      -36.8417093986
        0.9064914617        0.9045946228      -36.7586981423
        0.9064914617        0.9192383448      -36.6739338854
        0.9064914617        0.9338820669      -36.5995223327
        0.9064914617        0.9485257889      -36.5682783650
        0.9064914617        0.9631695110      -36.6303453749
        0.9064914617        0.9778132330      -36.8386424362
        0.9064914617        0.9924569551      -37.2220238889
        0.9064914617        1.0071006771      -37.7547087362
        0.9064914617        1.0217443992      -38.3367525273
        0.9064914617        1.0363881212      -38.7977845849
        0.9064914617        1.0510318433      -38.9258962491
        0.9064914617        1.0656755653      -38.5120181630
        0.9064914617        1.0803192874      -37.3944844579
        0.9064914617        1.0949630094      -35.4911473716
        0.9064914617        1.1096067315      -32.8138800335
        0.9064914617        1.1242504535      -29.4667803807
        0.9064914617        1.1388941756      -25.6316037185
        0.9064914617        1.1535378976      -21.5431010498
        0.9064914617        1.1681816197      -17.4564629968
        0.9064914617        1.1828253417      -13.6109104273
        0.9064914617        1.1974690638      -10.1963687789
        0.9064914617        1.2121127858       -7.3311475093
        0.9064914617        1.2267565079       -5.0558545980
        0.9064914617        1.2414002299       -3.3434151227
        0.9064914617        1.2560439520       -2.1199242774
        0.9064914617        1.2706876740       -1.2886983861
        0.9064914617        1.2853313961       -0.7508941006
        0.9064914617        1.2999751181       -0.4191526729
        0.9064914617        1.3146188402       -0.2239527566
        0.9064914617        1.3292625622       -0.1144012597
        0.9064914617        1.3439062843       -0.0557984641
        0.9064914617        1.3585500063       -0.0259509415
        0.9064914617        1.3731937284       -0.0114950192
        0.9064914617        1.3878374504       -0.0048450646
        0.9064914617        1.4024811725       -0.0019422110
        0.9064914617        1.4171248945       -0.0007403933
        0.9064914617        1.4317686166       -0.0002685234
        0.9064914617        1.4464123386       -0.0000927341
        0.9064914617        1.4610560607       -0.0000305387
        0.9064914617        1.4756997827       -0.0000096041
        0.9064914617        1.4903435048       -0.0000028907
        0.9064914617        1.5049872268        0.0000000000
        0.9064914617        1.5196309489        0.0000000000
        0.9064914617        1.5342746709        0.0000000000
        0.9064914617        1.5489183930        0.0000000000

        0.9212532881        0.0991899100        0.0000000000
        0.9212532881        0.1138336321        0.0000000000
        0.9212532881        0.1284773541        0.0000000000
        0.9212532881        0.1431210762        0.0000000000
        0.9212532881        0.1577647982        0.0000000000
        0.9212532881        0.1724085203        0.0000000000
        0.9212532881        0.1870522423        0.0000000000
        0.9212532881        0.2016959644        0.0000000000
        0.9212532881        0.2163396864        0.0000000000
        0.9212532881        0.2309834085        0.0000000000
        0.9212532881        0.2456271305        0.0000000000
        0.9212532881        0.2602708526        0.0000000000
        0.9212532881        0.2749145746        0.0000000000
        0.9212532881        0.2895582967        0.0000000000
        0.9212532881        0.3042020187       -0.0000015833
        0.9212532881        0.3188457408       -0.0000050390
        0.9212532881        0.3334894628       -0.0000153661
        0.9212532881        0.3481331849       -0.0000449058
        0.9212532881        0.3627769069       -0.0001257770
        0.9212532881        0.3774206290       -0.0003375639
        0.9212532881        0.3920643510       -0.0008678869
        0.9212532881        0.4067080731       -0.0021373029
        0.9212532881        0.4213517951       -0.0050422943
        0.9212532881        0.4359955172       -0.0114015912
        0.9212532881        0.4506392392       -0.0247308458
        0.9212532881        0.4652829613       -0.0515112406
        0.9212532881        0.4799266833       -0.1031369424
        0.9212532881        0.4945704054       -0.1986757529
        0.9212532881        0.5092141274       -0.3683796309
        0.9212532881        0.5238578495       -0.6574609122
        0.9212532881        0.5385015715       -1.1290128445
        0.9212532881        0.5531452936       -1.8642901392
        0.9212532881        0.5677890156       -2.9582747989
        0.9212532881        0.5824327377       -4.5089828933
        0.9212532881        0.5970764597       -6.6005055727
        0.9212532881        0.6117201818       -9.2819946113
        0.9212532881        0.6263639038      -12.5469122667
        0.9212532881        0.6410076259      -16.3179943389
        0.9212532881        0.6556513479      -20.4429829643
        0.9212532881        0.6702950700      -24.7042573950
        0.9212532881        0.6849387920      -28.8425046439
        0.9212532881        0.6995825141      -32.5913418793
        0.9212532881        0.7142262361      -35.7171808656
        0.9212532881        0.7288699582      -38.0570784192
        0.9212532881        0.7435136802      -39.5467848946
        0.9212532881        0.7581574023      -40.2316510322
        0.9212532881        0.7728011243      -40.2552349062
        0.9212532881        0.7874448464      -39.8255499449
        0.9212532881        0.8020885684      -39.1666392483
        0.9212532881        0.8167322905      -38.4702338761
        0.9212532881        0.8313760125      -37.8636029134
        0.9212532881        0.8460197346      -37.4027303106
        0.9212532881        0.8606634566      -37.0878645534
        0.9212532881        0.8753071787      -36.8888916666
        0.9212532881        0.8899509007      -36.7670914637
        0.9212532881        0.9045946228      -36.6872674389
        0.9212532881        0.9192383448      -36.6232909360
        0.9212532881        0.9338820669      -36.5634133870
        0.9212532881        0.9485257889      -36.5173428230
        0.9212532881        0.9631695110      -36.5198756129
        0.9212532881        0.9778132330      -36.6230805214
        0.9212532881        0.9924569551      -36.8741199732
        0.9212532881        1.0071006771      -37.2854306303
        0.9212532881        1.0217443992      -37.8106925364
        0.9212532881        1.0363881212      -38.3383562210
        0.9212532881        1.0510318433      -38.7056158323
        0.9212532881        1.0656755653      -38.7262704924
        0.9212532881        1.0803192874      -38.2223059606
        0.9212532881        1.0949630094      -37.0521626306
        0.9212532881        1.1096067315      -35.1338851881
        0.9212532881        1.1242504535      -32.4632930049
        0.9212532881        1.1388941756      -29.1248035693
        0.9212532881        1.1535378976      -25.2892722258
        0.9212532881        1.1681816197      -21.1938951236
        0.9212532881        1.1828253417      -17.1051346243
        0.9212532881        1.1974690638      -13.2734252080
        0.9212532881        1.2121127858       -9.8929147678
        0.9212532881        1.2267565079       -7.0776956667
        0.9212532881        1.2414002299       -4.8590709051
        0.9212532881        1.2560439520       -3.2004901435
        0.9212532881        1.2706876740       -2.0218496965
        0.9212532881        1.2853313961       -1.2243782692
        0.9212532881        1.2999751181       -0.7101552847
        0.9212532881        1.3146188402       -0.3940775917
        0.9212532881        1.3292625622       -0.2089524743
        0.9212532881        1.3439062843       -0.1057269734
        0.9212532881        1.3585500063       -0.0509899099
        0.9212532881        1.3731937284       -0.0234173893
        0.9212532881        1.3878374504       -0.0102351669
        0.9212532881        1.4024811725       -0.0042567922
        0.9212532881        1.4171248945       -0.0016851168
        0.9212532881        1.4317686166       -0.0006354504
        0.9212532881        1.4464123386       -0.0002285453
        0.9212532881        1.4610560607       -0.0000785236
        0.9212532881        1.4756997827       -0.0000258141
        0.9212532881        1.4903435048       -0.0000081328
        0.9212532881        1.5049872268       -0.0000024565
        0.9212532881        1.5196309489        0.0000000000
        0.9212532881        1.5342746709        0.0000000000
        0.9212532881        1.5489183930        0.0000000000

        0.9360151145        0.0991899100        0.0000000000
        0.9360151145        0.1138336321        0.0000000000
        0.9360151145        0.1284773541        0.0000000000
        0.9360151145        0.1431210762        0.0000000000
        0.9360151145        0.1577647982        0.0000000000
        0.9360151145        0.1724085203        0.0000000000
        0.9360151145        0.1870522423        0.0000000000
        0.9360151145        0.2016959644        0.0000000000
        0.9360151145        0.2163396864        0.0000000000
        0.9360151145        0.2309834085        0.0000000000
        0.9360151145        0.2456271305        0.0000000000
        0.9360151145        0.2602708526        0.0000000000
        0.9360151145        0.2749145746        0.0000000000
        0.9360151145        0.2895582967        0.0000000000
        0.9360151145        0.3042020187        0.0000000000
        0.9360151145        0.3188457408       -0.0000015421
        0.9360151145        0.3334894628       -0.0000049087
        0.9360151145        0.3481331849       -0.0000149660
        0.9360151145        0.3627769069       -0.0000437109
        0.9360151145        0.3774206290       -0.0001222627
        0.9360151145        0.3920643510       -0.0003274796
        0.9360151145        0.4067080731       -0.0008400880
        0.9360151145        0.4213517951       -0.0020650833
        0.9360151145        0.4359955172       -0.0048684867
        0.9360151145        0.4506392392       -0.0110195291
        0.9360151145        0.4652829613       -0.0239729266
        0.9360151145        0.4799266833       -0.0501707118
        0.9360151145        0.4945704054       -0.1010544734
        0.9360151145        0.5092141274       -0.1958975639
        0.9360151145        0.5238578495       -0.3653203681
        0.9360151145        0.5385015715       -0.6549033058
        0.9360151145        0.5531452936       -1.1277312044
        0.9360151145        0.5677890156       -1.8642060819
        0.9360151145        0.5824327377       -2.9573671931
        0.9360151145        0.5970764597       -4.5025193215
        0.9360151145        0.6117201818       -6.5812398191
        0.9360151145        0.6263639038       -9.2415787403
        0.9360151145        0.6410076259      -12.4780308901
        0.9360151145        0.6556513479      -16.2160921233
        0.9360151145        0.6702950700      -20.3064079697
        0.9360151145        0.6849387920      -24.5323917801
        0.9360151145        0.6995825141      -28.6328003143
        0.9360151145        0.7142262361      -32.3374861377
        0.9360151145        0.7288699582      -35.4108818705
        0.9360151145        0.7435136802      -37.6942916992
        0.9360151145        0.7581574023      -39.1358513963
        0.9360151145        0.7728011243      -39.7978773925
        0.9360151145        0.7874448464      -39.8368450578
        0.9360151145        0.8020885684      -39.4607554229
        0.9360151145        0.8167322905      -38.8780847271
        0.9360151145        0.8313760125      -38.2561354493
        0.9360151145        0.8460197346      -37.7013028217
        0.9360151145        0.8606634566      -37.2622428213
        0.9360151145        0.8753071787      -36.9464636420
        0.9360151145        0.8899509007      -36.7380020514
        0.9360151145        0.9045946228      -36.6092965551
        0.9360151145        0.9192383448      -36.5285949041
        0.9360151145        0.9338820669      -36.4681501882
        0.9360151145        0.9485257889      -36.4152828172
        0.9360151145        0.9631695110      -36.3817524457
        0.9360151145        0.9778132330      -36.4035271530
        0.9360151145        0.9924569551      -36.5268128412
        0.9360151145        1.0071006771      -36.7845736811
        0.9360151145        1.0217443992      -37.1739314660
        0.9360151145        1.0363881212      -37.6437966667
        0.9360151145        1.0510318433      -38.0952199093
        0.9360151145        1.0656755653      -38.3905773992
        0.9360151145        1.0803192874      -38.3670190025
        0.9360151145        1.0949630094      -37.8538418404
        0.9360151145        1.1096067315      -36.6968865858
        0.9360151145        1.1242504535      -34.7907737176
        0.9360151145        1.1388941756      -32.1125249132
        0.9360151145        1.1535378976      -28.7437346122
        0.9360151145        1.1681816197      -24.8689565381
        0.9360151145        1.1828253417      -20.7464383807
        0.9360151145        1.1974690638      -16.6590961049
        0.9360151145        1.2121127858      -12.8617742518
        0.9360151145        1.2267565079       -9.5411032588
        0.9360151145        1.2414002299       -6.7974132747
        0.9360151145        1.2560439520       -4.6487631902
        0.9360151145        1.2706876740       -3.0500994583
        0.9360151145        1.2853313961       -1.9182460965
        0.9360151145        1.2999751181       -1.1551475355
        0.9360151145        1.3146188402       -0.6652333094
        0.9360151145        1.3292625622       -0.3658969193
        0.9360151145        1.3439062843       -0.1919900167
        0.9360151145        1.3585500063       -0.0960096405
        0.9360151145        1.3731937284       -0.0457282551
        0.9360151145        1.3878374504       -0.0207382940
        0.9360151145        1.4024811725       -0.0089568516
        0.9360151145        1.4171248945       -0.0036864385
        0.9360151145        1.4317686166       -0.0014474273
        0.9360151145        1.4464123386       -0.0005429235
        0.9360151145        1.4610560607       -0.0001948530
        0.9360151145        1.4756997827       -0.0000669978
        0.9360151145        1.4903435048       -0.0000220867
        0.9360151145        1.5049872268       -0.0000069773
        0.9360151145        1.5196309489       -0.0000021091
        0.9360151145        1.5342746709        0.0000000000
        0.9360151145        1.5489183930        0.0000000000

        0.9507769408        0.0991899100        0.0000000000
        0.9507769408        0.1138336321        0.0000000000
        0.9507769408        0.1284773541        0.0000000000
        0.9507769408        0.1431210762        0.0000000000
        0.9507769408        0.1577647982        0.0000000000
        0.9507769408        0.1724085203        0.0000000000
        0.9507769408        0.1870522423        0.0000000000
        0.9507769408        0.2016959644        0.0000000000
        0.9507769408        0.2163396864        0.0000000000
        0.9507769408        0.2309834085        0.0000000000
        0.9507769408        0.2456271305        0.0000000000
        0.9507769408        0.2602708526        0.0000000000
        0.9507769408        0.2749145746        0.0000000000
        0.9507769408        0.2895582967        0.0000000000
        0.9507769408        0.3042020187        0.0000000000
        0.9507769408        0.3188457408        0.0000000000
        0.9507769408        0.3334894628       -0.0000015010
        0.9507769408        0.3481331849       -0.0000047728
        0.9507769408        0.3627769069       -0.0000145303
        0.9507769408        0.3774206290       -0.0000423424
        0.9507769408        0.3920643510       -0.0001181421
        0.9507769408        0.4067080731       -0.0003157882
        0.9507769408        0.4213517951       -0.0008093614
        0.9507769408        0.4359955172       -0.0019912910
        0.9507769408        0.4506392392       -0.0047083862
        0.9507769408        0.4652829613       -0.0107091413
        0.9507769408        0.4799266833       -0.0234420854
        0.9507769408        0.4945704054       -0.0493837544
        0.9507769408        0.5092141274       -0.1000693983
        0.9507769408        0.5238578495       -0.1948950084
        0.9507769408        0.5385015715       -0.3645049927
        0.9507769408        0.5531452936       -0.6541693005
        0.9507769408        0.5677890156       -1.1260638126
        0.9507769408        0.5824327377       -1.8589656201
        0.9507769408        0.5970764597       -2.9437801079
        0.9507769408        0.6117201818       -4.4737308114
        0.9507769408        0.6263639038       -6.5290699118
        0.9507769408        0.6410076259       -9.1577364173
        0.9507769408        0.6556513479      -12.3551983834
        0.9507769408        0.6702950700      -16.0482498497
        0.9507769408        0.6849387920      -20.0881973764
        0.9507769408        0.6995825141      -24.2581640781
        0.9507769408        0.7142262361      -28.2968553154
        0.9507769408        0.7288699582      -31.9370489085
        0.9507769408        0.7435136802      -34.9518676597
        0.9507769408        0.7581574023      -37.1972025540
        0.9507769408        0.7728011243      -38.6371181337
        0.9507769408        0.7874448464      -39.3429712635
        0.9507769408        0.8020885684      -39.4660668198
        0.9507769408        0.8167322905      -39.1940989064
        0.9507769408        0.8313760125      -38.7076290499
        0.9507769408        0.8460197346      -38.1506953311
        0.9507769408        0.8606634566      -37.6206931085
        0.9507769408        0.8753071787      -37.1727933387
        0.9507769408        0.8899509007      -36.8295700129
        0.9507769408        0.9045946228      -36.5891599205
        0.9507769408        0.9192383448      -36.4316286439
        0.9507769408        0.9338820669      -36.3272850156
        0.9507769408        0.9485257889      -36.2490514991
        0.9507769408        0.9631695110      -36.1856190553
        0.9507769408        0.9778132330      -36.1484846391
        0.9507769408        0.9924569551      -36.1680136418
        0.9507769408        1.0071006771      -36.2799459801
        0.9507769408        1.0217443992      -36.5087447876
        0.9507769408        1.0363881212      -36.8536869667
        0.9507769408        1.0510318433      -37.2790173535
        0.9507769408        1.0656755653      -37.7063691714
        0.9507769408        1.0803192874      -38.0098081087
        0.9507769408        1.0949630094      -38.0191557582
        0.9507769408        1.1096067315      -37.5394266475
        0.9507769408        1.1242504535      -36.3889503183
        0.9507769408        1.1388941756      -34.4480736451
        0.9507769408        1.1535378976      -31.7013685777
        0.9507769408        1.1681816197      -28.2556600665
        0.9507769408        1.1828253417      -24.3251138513
        0.9507769408        1.1974690638      -20.1881186272
        0.9507769408        1.2121127858      -16.1313277033
        0.9507769408        1.2267565079      -12.3989681819
        0.9507769408        1.2414002299       -9.1603993464
        0.9507769408        1.2560439520       -6.4999913077
        0.9507769408        1.2706876740       -4.4256039189
        0.9507769408        1.2853313961       -2.8880842835
        0.9507769408        1.2999751181       -1.8042031500
        0.9507769408        1.3146188402       -1.0775702096
        0.9507769408        1.3292625622       -0.6145698104
        0.9507769408        1.3439062843       -0.3343680662
        0.9507769408        1.3585500063       -0.1734162728
        0.9507769408        1.3731937284       -0.0857043053
        0.9507769408        1.3878374504       -0.0403622993
        0.9507769408        1.4024811725       -0.0181222466
        0.9507769408        1.4171248945       -0.0077642008
        0.9507769408        1.4317686166       -0.0031780549
        0.9507769408        1.4464123386       -0.0012445018
        0.9507769408        1.4610560607       -0.0004667815
        0.9507769408        1.4756997827       -0.0001677930
        0.9507769408        1.4903435048       -0.0000577890
        0.9507769408        1.5049872268       -0.0000190388
        0.9507769408        1.5196309489       -0.0000059849
        0.9507769408        1.5342746709       -0.0000017868
        0.9507769408        1.5489183930        0.0000000000

        0.9655387672        0.0991899100        0.0000000000
        0.9655387672        0.1138336321        0.0000000000
        0.9655387672        0.1284773541        0.0000000000
        0.9655387672        0.1431210762        0.0000000000
        0.9655387672        0.1577647982        0.0000000000
        0.9655387672        0.1724085203        0.0000000000
        0.9655387672        0.1870522423        0.0000000000
        0.9655387672        0.2016959644        0.0000000000
        0.9655387672        0.2163396864        0.0000000000
        0.9655387672        0.2309834085        0.0000000000
        0.9655387672        0.2456271305        0.0000000000
        0.9655387672        0.2602708526        0.0000000000
        0.9655387672        0.2749145746        0.0000000000
        0.9655387672        0.2895582967        0.0000000000
        0.9655387672        0.3042020187        0.0000000000
        0.9655387672        0.3188457408        0.0000000000
        0.9655387672        0.3334894628        0.0000000000
        0.9655387672        0.3481331849       -0.0000014548
        0.9655387672        0.3627769069       -0.0000046163
        0.9655387672        0.3774206290       -0.0000140152
        0.9655387672        0.3920643510       -0.0000407486
        0.9655387672        0.4067080731       -0.0001135697
        0.9655387672        0.4213517951       -0.0003037972
        0.9655387672        0.4359955172       -0.0007809223
        0.9655387672        0.4506392392       -0.0019309107
        0.9655387672        0.4652829613       -0.0045948822
        0.9655387672        0.4799266833       -0.0105228243
        0.9655387672        0.4945704054       -0.0231795234
        0.9655387672        0.5092141274       -0.0490700197
        0.9655387672        0.5238578495       -0.0997358156
        0.9655387672        0.5385015715       -0.1944669397
        0.9655387672        0.5531452936       -0.3635415076
        0.9655387672        0.5677890156       -0.6514388738
        0.9655387672        0.5824327377       -1.1190274186
        0.9655387672        0.5970764597       -1.8433300233
        0.9655387672        0.6117201818       -2.9133145677
        0.9655387672        0.6263639038       -4.4204670552
        0.9655387672        0.6410076259       -6.4438455755
        0.9655387672        0.6556513479       -9.0308769045
        0.9655387672        0.6702950700      -12.1770875030
        0.9655387672        0.6849387920      -15.8097491094
        0.9655387672        0.6995825141      -19.7813563929
        0.9655387672        0.7142262361      -23.8781268611
        0.9655387672        0.7288699582      -27.8456790427
        0.9655387672        0.7435136802      -31.4288179784
        0.9655387672        0.7581574023      -34.4164414389
        0.9655387672        0.7728011243      -36.6787895256
        0.9655387672        0.7874448464      -38.1853430523
        0.9655387672        0.8020885684      -38.9982230670
        0.9655387672        0.8167322905      -39.2452554426
        0.9655387672        0.8313760125      -39.0841347503
        0.9655387672        0.8460197346      -38.6704569382
        0.9655387672        0.8606634566      -38.1374912102
        0.9655387672        0.8753071787      -37.5879850501
        0.9655387672        0.8899509007      -37.0930052015
        0.9655387672        0.9045946228      -36.6927120473
        0.9655387672        0.9192383448      -36.3978723091
        0.9655387672        0.9338820669      -36.1946350565
        0.9655387672        0.9485257889      -36.0549457178
        0.9655387672        0.9631695110      -35.9510576999
        0.9655387672        0.9778132330      -35.8687457458
        0.9655387672        0.9924569551      -35.8138384591
        0.9655387672        1.0071006771      -35.8104618288
        0.9655387672        1.0217443992      -35.8930391143
        0.9655387672        1.0363881212      -36.0943046485
        0.9655387672        1.0510318433      -36.4294372746
        0.9655387672        1.0656755653      -36.8762169296
        0.9655387672        1.0803192874      -37.3552851086
        0.9655387672        1.0949630094      -37.7202740310
        0.9655387672        1.1096067315      -37.7687692496
        0.9655387672        1.1242504535      -37.2783642915
        0.9655387672        1.1388941756      -36.0601714475
        0.9655387672        1.1535378976      -34.0121733837
        0.9655387672        1.1681816197      -31.1529840947
        0.9655387672        1.1828253417      -27.6240638396
        0.9655387672        1.1974690638      -23.6608883672
        0.9655387672        1.2121127858      -19.5444678765
        0.9655387672        1.2267565079      -15.5492406073
        0.9655387672        1.2414002299      -11.9010911659
        0.9655387672        1.2560439520       -8.7528793400
        0.9655387672        1.2706876740       -6.1782201063
        0.9655387672        1.2853313961       -4.1798155037
        0.9655387672        1.2999751181       -2.7068375580
        0.9655387672        1.3146188402       -1.6758772150
        0.9655387672        1.3292625622       -0.9909062799
        0.9655387672        1.3439062843       -0.5590824438
        0.9655387672        1.3585500063       -0.3008513492
        0.9655387672        1.3731937284       -0.1543842437
        0.9655387672        1.3878374504       -0.0755698613
        0.9655387672        1.4024811725       -0.0353088872
        0.9655387672        1.4171248945       -0.0157632614
        0.9655387672        1.4317686166       -0.0067318765
        0.9655387672        1.4464123386       -0.0027529213
        0.9655387672        1.4610560607       -0.0010785498
        0.9655387672        1.4756997827       -0.0004046910
        0.9655387672        1.4903435048       -0.0001452235
        0.9655387672        1.5049872268       -0.0000497151
        0.9655387672        1.5196309489       -0.0000161834
        0.9655387672        1.5342746709       -0.0000049876
        0.9655387672        1.5489183930       -0.0000014507

        0.9803005936        0.0991899100        0.0000000000
        0.9803005936        0.1138336321        0.0000000000
        0.9803005936        0.1284773541        0.0000000000
        0.9803005936        0.1431210762        0.0000000000
        0.9803005936        0.1577647982        0.0000000000
        0.9803005936        0.1724085203        0.0000000000
        0.9803005936        0.1870522423        0.0000000000
        0.9803005936        0.2016959644        0.0000000000
        0.9803005936        0.2163396864        0.0000000000
        0.9803005936        0.2309834085        0.0000000000
        0.9803005936        0.2456271305        0.0000000000
        0.9803005936        0.2602708526        0.0000000000
        0.9803005936        0.2749145746        0.0000000000
        0.9803005936        0.2895582967        0.0000000000
        0.9803005936        0.3042020187        0.0000000000
        0.9803005936        0.3188457408        0.0000000000
        0.9803005936        0.3334894628        0.0000000000
        0.9803005936        0.3481331849        0.0000000000
        0.9803005936        0.3627769069       -0.0000014014
        0.9803005936        0.3774206290       -0.0000044341
        0.9803005936        0.3920643510       -0.0000134441
        0.9803005936        0.4067080731       -0.0000391110
        0.9803005936        0.4213517951       -0.0001093238
        0.9803005936        0.4359955172       -0.0002939277
        0.9803005936        0.4506392392       -0.0007605536
        0.9803005936        0.4652829613       -0.0018939802
        0.9803005936        0.4799266833       -0.0045366701
        0.9803005936        0.4945704054       -0.0104428218
        0.9803005936        0.5092141274       -0.0230764734
        0.9803005936        0.5238578495       -0.0489092801
        0.9803005936        0.5385015715       -0.0993567111
        0.9803005936        0.5531452936       -0.1933941730
        0.9803005936        0.5677890156       -0.3606808316
        0.9803005936        0.5824327377       -0.6446750777
        0.9803005936        0.5970764597       -1.1047907470
        0.9803005936        0.6117201818       -1.8162343325
        0.9803005936        0.6263639038       -2.8659778331
        0.9803005936        0.6410076259       -4.3435944288
        0.9803005936        0.6556513479       -6.3266019283
        0.9803005936        0.6702950700       -8.8615562031
        0.9803005936        0.6849387920      -11.9441868396
        0.9803005936        0.6995825141      -15.5037836002
        0.9803005936        0.7142262361      -19.3978787336
        0.9803005936        0.7288699582      -23.4220053592
        0.9803005936        0.7435136802      -27.3355126290
        0.9803005936        0.7581574023      -30.8989562030
        0.9803005936        0.7728011243      -33.9137061366
        0.9803005936        0.7874448464      -36.2527225674
        0.9803005936        0.8020885684      -37.8742473554
        0.9803005936        0.8167322905      -38.8163977245
        0.9803005936        0.8313760125      -39.1773426570
        0.9803005936        0.8460197346      -39.0896468163
        0.9803005936        0.8606634566      -38.6968190823
        0.9803005936        0.8753071787      -38.1360080521
        0.9803005936        0.8899509007      -37.5261513530
        0.9803005936        0.9045946228      -36.9589253372
        0.9803005936        0.9192383448      -36.4915817992
        0.9803005936        0.9338820669      -36.1439990828
        0.9803005936        0.9485257889      -35.9033577016
        0.9803005936        0.9631695110      -35.7371333558
        0.9803005936        0.9778132330      -35.6107166529
        0.9803005936        0.9924569551      -35.5036648199
        0.9803005936        1.0071006771      -35.4197730447
        0.9803005936        1.0217443992      -35.3886966990
        0.9803005936        1.0363881212      -35.4581257867
        0.9803005936        1.0510318433      -35.6758348026
        0.9803005936        1.0656755653      -36.0630539564
        0.9803005936        1.0803192874      -36.5856928833
        0.9803005936        1.0949630094      -37.1350307482
        0.9803005936        1.1096067315      -37.5296691706
        0.9803005936        1.1242504535      -37.5437006186
        0.9803005936        1.1388941756      -36.9551577150
        0.9803005936        1.1535378976      -35.5998548638
        0.9803005936        1.1681816197      -33.4133979248
        0.9803005936        1.1828253417      -30.4490291494
        0.9803005936        1.1974690638      -26.8679670624
        0.9803005936        1.2121127858      -22.9075731663
        0.9803005936        1.2267565079      -18.8378197146
        0.9803005936        1.2414002299      -14.9173257437
        0.9803005936        1.2560439520      -11.3578383652
        0.9803005936        1.2706876740       -8.3023166806
        0.9803005936        1.2853313961       -5.8181020303
        0.9803005936        1.2999751181       -3.9036008903
        0.9803005936        1.3146188402       -2.5046346298
        0.9803005936        1.3292625622       -1.5353499918
        0.9803005936        1.3439062843       -0.8986005678
        0.9803005936        1.3585500063       -0.5019752460
        0.9803005936        1.3731937284       -0.2676577663
        0.9803005936        1.3878374504       -0.1362863564
        0.9803005936        1.4024811725       -0.0663182441
        0.9803005936        1.4171248945       -0.0308692245
        0.9803005936        1.4317686166       -0.0137559539
        0.9803005936        1.4464123386       -0.0058708162
        0.9803005936        1.4610560607       -0.0023987700
        0.9803005936        1.4756997827       -0.0009370828
        0.9803005936        1.4903435048       -0.0003491893
        0.9803005936        1.5049872268       -0.0001237314
        0.9803005936        1.5196309489       -0.0000415444
        0.9803005936        1.5342746709       -0.0000131661
        0.9803005936        1.5489183930       -0.0000039263

        0.9950624200        0.0991899100        0.0000000000
        0.9950624200        0.1138336321        0.0000000000
        0.9950624200        0.1284773541        0.0000000000
        0.9950624200        0.1431210762        0.0000000000
        0.9950624200        0.1577647982        0.0000000000
        0.9950624200        0.1724085203        0.0000000000
        0.9950624200        0.1870522423        0.0000000000
        0.9950624200        0.2016959644        0.0000000000
        0.9950624200        0.2163396864        0.0000000000
        0.9950624200        0.2309834085        0.0000000000
        0.9950624200        0.2456271305        0.0000000000
        0.9950624200        0.2602708526        0.0000000000
        0.9950624200        0.2749145746        0.0000000000
        0.9950624200        0.2895582967        0.0000000000
        0.9950624200        0.3042020187        0.0000000000
        0.9950624200        0.3188457408        0.0000000000
        0.9950624200        0.3334894628        0.0000000000
        0.9950624200        0.3481331849        0.0000000000
        0.9950624200        0.3627769069        0.0000000000
        0.9950624200        0.3774206290       -0.0000013410
        0.9950624200        0.3920643510       -0.0000042457
        0.9950624200        0.4067080731       -0.0000129101
        0.9950624200        0.4213517951       -0.0000377541
        0.9950624200        0.4359955172       -0.0001062524
        0.9950624200        0.4506392392       -0.0002877907
        0.9950624200        0.4652829613       -0.0007497828
        0.9950624200        0.4799266833       -0.0018771723
        0.9950624200        0.4945704054       -0.0045113764
        0.9950624200        0.5092141274       -0.0103972451
        0.9950624200        0.5238578495       -0.0229620927
        0.9950624200        0.5385015715       -0.0485746846
        0.9950624200        0.5531452936       -0.0984173946
        0.9950624200        0.5677890156       -0.1910147411
        0.9950624200        0.5824327377       -0.3552584864
        0.9950624200        0.5970764597       -0.6334381722
        0.9950624200        0.6117201818       -1.0833619429
        0.9950624200        0.6263639038       -1.7782479674
        0.9950624200        0.6410076259       -2.8028736534
        0.9950624200        0.6556513479       -4.2447287732
        0.9950624200        0.6702950700       -6.1798418038
        0.9950624200        0.6849387920       -8.6545836192
        0.9950624200        0.6995825141      -11.6668040975
        0.9950624200        0.7142262361      -15.1513873527
        0.9950624200        0.7288699582      -18.9757104807
        0.9950624200        0.7435136802      -22.9488033798
        0.9950624200        0.7581574023      -26.8443524085
        0.9950624200        0.7728011243      -30.4332724165
        0.9950624200        0.7874448464      -33.5181926999
        0.9950624200        0.8020885684      -35.9613669980
        0.9950624200        0.8167322905      -37.6997024268
        0.9950624200        0.8313760125      -38.7450052179
        0.9950624200        0.8460197346      -39.1722699019
        0.9950624200        0.8606634566      -39.1016013054
        0.9950624200        0.8753071787      -38.6787886400
        0.9950624200        0.8899509007      -38.0565422889
        0.9950624200        0.9045946228      -37.3759275898
        0.9950624200        0.9192383448      -36.7481940493
        0.9950624200        0.9338820669      -36.2404451981
        0.9950624200        0.9485257889      -35.8707798353
        0.9950624200        0.9631695110      -35.6165130853
        0.9950624200        0.9778132330      -35.4336391959
        0.9950624200        0.9924569551      -35.2808055337
        0.9950624200        1.0071006771      -35.1397732405
        0.9950624200        1.0217443992      -35.0261483613
        0.9950624200        1.0363881212      -34.9867966973
        0.9950624200        1.0510318433      -35.0830315485
        0.9950624200        1.0656755653      -35.3624385339
        0.9950624200        1.0803192874      -35.8271811079
        0.9950624200        1.0949630094      -36.4102537617
        0.9950624200        1.1096067315      -36.9701590501
        0.9950624200        1.1242504535      -37.3083358175
        0.9950624200        1.1388941756      -37.2054074960
        0.9950624200        1.1535378976      -36.4661322436
        0.9950624200        1.1681816197      -34.9611144318
        0.9950624200        1.1828253417      -32.6554339427
        0.9950624200        1.1974690638      -29.6185044081
        0.9950624200        1.2121127858      -26.0140315132
        0.9950624200        1.2267565079      -22.0730363030
        0.9950624200        1.2414002299      -18.0561115031
        0.9950624200        1.2560439520      -14.2129867014
        0.9950624200        1.2706876740      -10.7476641116
        0.9950624200        1.2853313961       -7.7956579923
        0.9950624200        1.2999751181       -5.4165557981
        0.9950624200        1.3146188402       -3.6011398733
        0.9950624200        1.3292625622       -2.2889156070
        0.9950624200        1.3439062843       -1.3901250600
        0.9950624200        1.3585500063       -0.8065432892
        0.9950624200        1.3731937284       -0.4471230638
        0.9950624200        1.3878374504       -0.2369561102
        0.9950624200        1.4024811725       -0.1201285532
        0.9950624200        1.4171248945       -0.0582954860
        0.9950624200        1.4317686166       -0.0270862788
        0.9950624200        1.4464123386       -0.0120452032
        0.9950624200        1.4610560607       -0.0051200446
        0.9950624200        1.4756997827       -0.0020757767
        0.9950624200        1.4903435048       -0.0008003314
        0.9950624200        1.5049872268       -0.0002924719
        0.9950624200        1.5196309489       -0.0001009596
        0.9950624200        1.5342746709       -0.0000328096
        0.9950624200        1.5489183930       -0.0000100113

        1.0098242464        0.0991899100        0.0000000000
        1.0098242464        0.1138336321        0.0000000000
        1.0098242464        0.1284773541        0.0000000000
        1.0098242464        0.1431210762        0.0000000000
        1.0098242464        0.1577647982        0.0000000000
        1.0098242464        0.1724085203        0.0000000000
        1.0098242464        0.1870522423        0.0000000000
        1.0098242464        0.2016959644        0.0000000000
        1.0098242464        0.2163396864        0.0000000000
        1.0098242464        0.2309834085        0.0000000000
        1.0098242464        0.2456271305        0.0000000000
        1.0098242464        0.2602708526        0.0000000000
        1.0098242464        0.2749145746        0.0000000000
        1.0098242464        0.2895582967        0.0000000000
        1.0098242464        0.3042020187        0.0000000000
        1.0098242464        0.3188457408        0.0000000000
        1.0098242464        0.3334894628        0.0000000000
        1.0098242464        0.3481331849        0.0000000000
        1.0098242464        0.3627769069        0.0000000000
        1.0098242464        0.3774206290        0.0000000000
        1.0098242464        0.3920643510       -0.0000012844
        1.0098242464        0.4067080731       -0.0000040883
        1.0098242464        0.4213517951       -0.0000125205
        1.0098242464        0.4359955172       -0.0000368974
        1.0098242464        0.4506392392       -0.0001045854
        1.0098242464        0.4652829613       -0.0002848618
        1.0098242464        0.4799266833       -0.0007447373
        1.0098242464        0.4945704054       -0.0018669064
        1.0098242464        0.5092141274       -0.0044837907
        1.0098242464        0.5238578495       -0.0103124793
        1.0098242464        0.5385015715       -0.0227093467
        1.0098242464        0.5531452936       -0.0478861991
        1.0098242464        0.5677890156       -0.0967167840
        1.0098242464        0.5824327377       -0.1871774255
        1.0098242464        0.5970764597       -0.3472731835
        1.0098242464        0.6117201818       -0.6179853433
        1.0098242464        0.6263639038       -1.0553688698
        1.0098242464        0.6410076259       -1.7305352291
        1.0098242464        0.6556513479       -2.7260672704
        1.0098242464        0.6702950700       -4.1276745391
        1.0098242464        0.6849387920       -6.0108093317
        1.0098242464        0.6995825141       -8.4235128673
        1.0098242464        0.7142262361      -11.3685813123
        1.0098242464        0.7288699582      -14.7895474858
        1.0098242464        0.7435136802      -18.5652313127
        1.0098242464        0.7581574023      -22.5163002278
        1.0098242464        0.7728011243      -26.4245149737
        1.0098242464        0.7874448464      -30.0617753291
        1.0098242464        0.8020885684      -33.2228491645
        1.0098242464        0.8167322905      -35.7541691685
        1.0098242464        0.8313760125      -37.5723831188
        1.0098242464        0.8460197346      -38.6701442264
        1.0098242464        0.8606634566      -39.1107698056
        1.0098242464        0.8753071787      -39.0151540948
        1.0098242464        0.8899509007      -38.5429963584
        1.0098242464        0.9045946228      -37.8685347216
        1.0098242464        0.9192383448      -37.1520101344
        1.0098242464        0.9338820669      -36.5123289380
        1.0098242464        0.9485257889      -36.0098784167
        1.0098242464        0.9631695110      -35.6467438743
        1.0098242464        0.9778132330      -35.3846212162
        1.0098242464        0.9924569551      -35.1731237563
        1.0098242464        1.0071006771      -34.9776610115
        1.0098242464        1.0217443992      -34.7974608573
        1.0098242464        1.0363881212      -34.6683292250
        1.0098242464        1.0510318433      -34.6493672262
        1.0098242464        1.0656755653      -34.7975919880
        1.0098242464        1.0803192874      -35.1385915951
        1.0098242464        1.0949630094      -35.6431037182
        1.0098242464        1.1096067315      -36.2172506183
        1.0098242464        1.1242504535      -36.7091232728
        1.0098242464        1.1388941756      -36.9295104027
        1.0098242464        1.1535378976      -36.6820426890
        1.0098242464        1.1681816197      -35.7975336624
        1.0098242464        1.1828253417      -34.1670696560
        1.0098242464        1.1974690638      -31.7676266351
        1.0098242464        1.2121127858      -28.6737636096
        1.0098242464        1.2267565079      -25.0509197133
        1.0098242464        1.2414002299      -21.1303323624
        1.0098242464        1.2560439520      -17.1709828849
        1.0098242464        1.2706876740      -13.4178352730
        1.0098242464        1.2853313961      -10.0663135899
        1.0098242464        1.2999751181       -7.2404187426
        1.0098242464        1.3146188402       -4.9874070131
        1.0098242464        1.3292625622       -3.2873139308
        1.0098242464        1.3439062843       -2.0722612760
        1.0098242464        1.3585500063       -1.2491706475
        1.0098242464        1.3731937284       -0.7201988249
        1.0098242464        1.3878374504       -0.3972910263
        1.0098242464        1.4024811725       -0.2097802369
        1.0098242464        1.4171248945       -0.1060405904
        1.0098242464        1.4317686166       -0.0512904426
        1.0098242464        1.4464123386       -0.0237096813
        1.0098242464        1.4610560607       -0.0104532455
        1.0098242464        1.4756997827       -0.0043835430
        1.0098242464        1.4903435048       -0.0017429305
        1.0098242464        1.5049872268       -0.0006549410
        1.0098242464        1.5196309489       -0.0002318842
        1.0098242464        1.5342746709       -0.0000771431
        1.0098242464        1.5489183930       -0.0000240636

        1.0245860728        0.0991899100        0.0000000000
        1.0245860728        0.1138336321        0.0000000000
        1.0245860728        0.1284773541        0.0000000000
        1.0245860728        0.1431210762        0.0000000000
        1.0245860728        0.1577647982        0.0000000000
        1.0245860728        0.1724085203        0.0000000000
        1.0245860728        0.1870522423        0.0000000000
        1.0245860728        0.2016959644        0.0000000000
        1.0245860728        0.2163396864        0.0000000000
        1.0245860728        0.2309834085        0.0000000000
        1.0245860728        0.2456271305        0.0000000000
        1.0245860728        0.2602708526        0.0000000000
        1.0245860728        0.2749145746        0.0000000000
        1.0245860728        0.2895582967        0.0000000000
        1.0245860728        0.3042020187        0.0000000000
        1.0245860728        0.3188457408        0.0000000000
        1.0245860728        0.3334894628        0.0000000000
        1.0245860728        0.3481331849        0.0000000000
        1.0245860728        0.3627769069        0.0000000000
        1.0245860728        0.3774206290        0.0000000000
        1.0245860728        0.3920643510        0.0000000000
        1.0245860728        0.4067080731       -0.0000012432
        1.0245860728        0.4213517951       -0.0000039887
        1.0245860728        0.4359955172       -0.0000123054
        1.0245860728        0.4506392392       -0.0000364745
        1.0245860728        0.4652829613       -0.0001037599
        1.0245860728        0.4799266833       -0.0002829862
        1.0245860728        0.4945704054       -0.0007393173
        1.0245860728        0.5092141274       -0.0018492579
        1.0245860728        0.5238578495       -0.0044275983
        1.0245860728        0.5385015715       -0.0101475161
        1.0245860728        0.5531452936       -0.0222673987
        1.0245860728        0.5677890156       -0.0468005138
        1.0245860728        0.5824327377       -0.0942523018
        1.0245860728        0.5970764597       -0.1819720207
        1.0245860728        0.6117201818       -0.3369863266
        1.0245860728        0.6263639038       -0.5988853047
        1.0245860728        0.6410076259       -1.0219445325
        1.0245860728        0.6556513479       -1.6752909251
        1.0245860728        0.6702950700       -2.6397362710
        1.0245860728        0.6849387920       -4.0001277968
        1.0245860728        0.6995825141       -5.8328533339
        1.0245860728        0.7142262361       -8.1894691270
        1.0245860728        0.7288699582      -11.0790420480
        1.0245860728        0.7435136802      -14.4532625372
        1.0245860728        0.7581574023      -18.1990893156
        1.0245860728        0.7728011243      -22.1429820665
        1.0245860728        0.7874448464      -26.0682630652
        1.0245860728        0.8020885684      -29.7432327370
        1.0245860728        0.8167322905      -32.9539385455
        1.0245860728        0.8313760125      -35.5340961003
        1.0245860728        0.8460197346      -37.3865232412
        1.0245860728        0.8606634566      -38.4939807321
        1.0245860728        0.8753071787      -38.9194620918
        1.0245860728        0.8899509007      -38.7954164945
        1.0245860728        0.9045946228      -38.3004898550
        1.0245860728        0.9192383448      -37.6248870923
        1.0245860728        0.9338820669      -36.9317288952
        1.0245860728        0.9485257889      -36.3270264187
        1.0245860728        0.9631695110      -35.8495275434
        1.0245860728        0.9778132330      -35.4832362270
        1.0245860728        0.9924569551      -35.1853796855
        1.0245860728        1.0071006771      -34.9172500350
        1.0245860728        1.0217443992      -34.6664776622
        1.0245860728        1.0363881212      -34.4543534366
        1.0245860728        1.0510318433      -34.3276322778
        1.0245860728        1.0656755653      -34.3391728783
        1.0245860728        1.0803192874      -34.5248062629
        1.0245860728        1.0949630094      -34.8838601415
        1.0245860728        1.1096067315      -35.3678021394
        1.0245860728        1.1242504535      -35.8777458873
        1.0245860728        1.1388941756      -36.2699641642
        1.0245860728        1.1535378976      -36.3695726192
        1.0245860728        1.1681816197      -35.9935951159
        1.0245860728        1.1828253417      -34.9827583623
        1.0245860728        1.1974690638      -33.2366026593
        1.0245860728        1.2121127858      -30.7421377674
        1.0245860728        1.2267565079      -27.5860128538
        1.0245860728        1.2414002299      -23.9449244120
        1.0245860728        1.2560439520      -20.0562996809
        1.0245860728        1.2706876740      -16.1774347503
        1.0245860728        1.2853313961      -12.5438072227
        1.0245860728        1.2999751181       -9.3360868927
        1.0245860728        1.3146188402       -6.6618026859
        1.0245860728        1.3292625622       -4.5532695516
        1.0245860728        1.3439062843       -2.9793789890
        1.0245860728        1.3585500063       -1.8660078704
        1.0245860728        1.3731937284       -1.1186935871
        1.0245860728        1.3878374504       -0.6420584133
        1.0245860728        1.4024811725       -0.3527597942
        1.0245860728        1.4171248945       -0.1854389227
        1.0245860728        1.4317686166       -0.0931593164
        1.0245860728        1.4464123386       -0.0446397464
        1.0245860728        1.4610560607       -0.0203505521
        1.0245860728        1.4756997827       -0.0088003930
        1.0245860728        1.4903435048       -0.0035988356
        1.0245860728        1.5049872268       -0.0013876655
        1.0245860728        1.5196309489       -0.0005032225
        1.0245860728        1.5342746709       -0.0001712609
        1.0245860728        1.5489183930       -0.0000546114

        1.0393478992        0.0991899100        0.0000000000
        1.0393478992        0.1138336321        0.0000000000
        1.0393478992        0.1284773541        0.0000000000
        1.0393478992        0.1431210762        0.0000000000
        1.0393478992        0.1577647982        0.0000000000
        1.0393478992        0.1724085203        0.0000000000
        1.0393478992        0.1870522423        0.0000000000
        1.0393478992        0.2016959644        0.0000000000
        1.0393478992        0.2163396864        0.0000000000
        1.0393478992        0.2309834085        0.0000000000
        1.0393478992        0.2456271305        0.0000000000
        1.0393478992        0.2602708526        0.0000000000
        1.0393478992        0.2749145746        0.0000000000
        1.0393478992        0.2895582967        0.0000000000
        1.0393478992        0.3042020187        0.0000000000
        1.0393478992        0.3188457408        0.0000000000
        1.0393478992        0.3334894628        0.0000000000
        1.0393478992        0.3481331849        0.0000000000
        1.0393478992        0.3627769069        0.0000000000
        1.0393478992        0.3774206290        0.0000000000
        1.0393478992        0.3920643510        0.0000000000
        1.0393478992        0.4067080731        0.0000000000
        1.0393478992        0.4213517951       -0.0000012198
        1.0393478992        0.4359955172       -0.0000039373
        1.0393478992        0.4506392392       -0.0000121933
        1.0393478992        0.4652829613       -0.0000361920
        1.0393478992        0.4799266833       -0.0001028822
        1.0393478992        0.4945704054       -0.0002799428
        1.0393478992        0.5092141274       -0.0007289425
        1.0393478992        0.5238578495       -0.0018163844
        1.0393478992        0.5385015715       -0.0043320489
        1.0393478992        0.5531452936       -0.0098920072
        1.0393478992        0.5677890156       -0.0216349376
        1.0393478992        0.5824327377       -0.0453428589
        1.0393478992        0.5970764597       -0.0911097387
        1.0393478992        0.6117201818       -0.1756122357
        1.0393478992        0.6263639038       -0.3248730506
        1.0393478992        0.6410076259       -0.5771312029
        1.0393478992        0.6556513479       -0.9850672366
        1.0393478992        0.6702950700       -1.6162594579
        1.0393478992        0.6849387920       -2.5505194919
        1.0393478992        0.6995825141       -3.8728617610
        1.0393478992        0.7142262361       -5.6614879874
        1.0393478992        0.7288699582       -7.9714255157
        1.0393478992        0.7435136802      -10.8162565879
        1.0393478992        0.7581574023      -14.1522357726
        1.0393478992        0.7728011243      -17.8700724978
        1.0393478992        0.7874448464      -21.7987089020
        1.0393478992        0.8020885684      -25.7222745921
        1.0393478992        0.8167322905      -29.4072910290
        1.0393478992        0.8313760125      -32.6344151903
        1.0393478992        0.8460197346      -35.2289879673
        1.0393478992        0.8606634566      -37.0863260077
        1.0393478992        0.8753071787      -38.1884107215
        1.0393478992        0.8899509007      -38.6074060065
        1.0393478992        0.9045946228      -38.4909991828
        1.0393478992        0.9192383448      -38.0287954820
        1.0393478992        0.9338820669      -37.4077556093
        1.0393478992        0.9485257889      -36.7720689752
        1.0393478992        0.9631695110      -36.2022366946
        1.0393478992        0.9778132330      -35.7188452966
        1.0393478992        0.9924569551      -35.3048993025
        1.0393478992        1.0071006771      -34.9340572911
        1.0393478992        1.0217443992      -34.5930164628
        1.0393478992        1.0363881212      -34.2916915481
        1.0393478992        1.0510318433      -34.0607565017
        1.0393478992        1.0656755653      -33.9403774546
        1.0393478992        1.0803192874      -33.9657041150
        1.0393478992        1.0949630094      -34.1535432545
        1.0393478992        1.1096067315      -34.4915894423
        1.0393478992        1.1242504535      -34.9294196063
        1.0393478992        1.1388941756      -35.3716181324
        1.0393478992        1.1535378976      -35.6770445701
        1.0393478992        1.1681816197      -35.6703310756
        1.0393478992        1.1828253417      -35.1687007661
        1.0393478992        1.1974690638      -34.0198915005
        1.0393478992        1.2121127858      -32.1401142041
        1.0393478992        1.2267565079      -29.5393424606
        1.0393478992        1.2414002299      -26.3257725549
        1.0393478992        1.2560439520      -22.6888671094
        1.0393478992        1.2706876740      -18.8667654628
        1.0393478992        1.2853313961      -15.1067999976
        1.0393478992        1.2999751181      -11.6278332442
        1.0393478992        1.3146188402       -8.5915567170
        1.0393478992        1.3292625622       -6.0875171121
        1.0393478992        1.3439062843       -4.1334319143
        1.0393478992        1.3585500063       -2.6885838114
        1.0393478992        1.3731937284       -1.6748890643
        1.0393478992        1.3878374504       -0.9990181618
        1.0393478992        1.4024811725       -0.5701851884
        1.0393478992        1.4171248945       -0.3110331714
        1.0393478992        1.4317686166       -0.1618677515
        1.0393478992        1.4464123386       -0.0801748545
        1.0393478992        1.4610560607       -0.0376904007
        1.0393478992        1.4756997827       -0.0167675642
        1.0393478992        1.4903435048       -0.0070394638
        1.0393478992        1.5049872268       -0.0027820048
        1.0393478992        1.5196309489       -0.0010328340
        1.0393478992        1.5342746709       -0.0003596240
        1.0393478992        1.5489183930       -0.0001172979

        1.0541097256        0.0991899100        0.0000000000
        1.0541097256        0.1138336321        0.0000000000
        1.0541097256        0.1284773541        0.0000000000
        1.0541097256        0.1431210762        0.0000000000
        1.0541097256        0.1577647982        0.0000000000
        1.0541097256        0.1724085203        0.0000000000
        1.0541097256        0.1870522423        0.0000000000
        1.0541097256        0.2016959644        0.0000000000
        1.0541097256        0.2163396864        0.0000000000
        1.0541097256        0.2309834085        0.0000000000
        1.0541097256        0.2456271305        0.0000000000
        1.0541097256        0.2602708526        0.0000000000
        1.0541097256        0.2749145746        0.0000000000
        1.0541097256        0.2895582967        0.0000000000
        1.0541097256        0.3042020187        0.0000000000
        1.0541097256        0.3188457408        0.0000000000
        1.0541097256        0.3334894628        0.0000000000
        1.0541097256        0.3481331849        0.0000000000
        1.0541097256        0.3627769069        0.0000000000
        1.0541097256        0.3774206290        0.0000000000
        1.0541097256        0.3920643510        0.0000000000
        1.0541097256        0.4067080731        0.0000000000
        1.0541097256        0.4213517951        0.0000000000
        1.0541097256        0.4359955172       -0.0000012071
        1.0541097256        0.4506392392       -0.0000039022
        1.0541097256        0.4652829613       -0.0000120753
        1.0541097256        0.4799266833       -0.0000357554
        1.0541097256        0.4945704054       -0.0001012847
        1.0541097256        0.5092141274       -0.0002744792
        1.0541097256        0.5238578495       -0.0007117068
        1.0541097256        0.5385015715       -0.0017662285
        1.0541097256        0.5531452936       -0.0041967105
        1.0541097256        0.5677890156       -0.0095517572
        1.0541097256        0.5824327377       -0.0208347968
        1.0541097256        0.5970764597       -0.0435776187
        1.0541097256        0.6117201818       -0.0874482570
        1.0541097256        0.6263639038       -0.1684603990
        1.0541097256        0.6410076259       -0.3117041551
        1.0541097256        0.6556513479       -0.5542582013
        1.0541097256        0.6702950700       -0.9475771109
        1.0541097256        0.6849387920       -1.5582353498
        1.0541097256        0.6995825141       -2.4655920430
        1.0541097256        0.7142262361       -3.7549585137
        1.0541097256        0.7288699582       -5.5055026176
        1.0541097256        0.7435136802       -7.7735986994
        1.0541097256        0.7581574023      -10.5744081803
        1.0541097256        0.7728011243      -13.8663146687
        1.0541097256        0.7874448464      -17.5432563827
        1.0541097256        0.8020885684      -21.4383442998
        1.0541097256        0.8167322905      -25.3391396755
        1.0541097256        0.8313760125      -29.0123672504
        1.0541097256        0.8460197346      -32.2348262745
        1.0541097256        0.8606634566      -34.8269303167
        1.0541097256        0.8753071787      -36.6836339224
        1.0541097256        0.8899509007      -37.7944182440
        1.0541097256        0.9045946228      -38.2430123427
[truncated: 210,121 more chars]
