# Supplementary material for: How well do force fields capture the strength of salt bridges in proteins?
Source: PeerJ. 2018 Jun 11;6:e4967. doi: 10.7717/peerj.4967 (PMC6001725; doi:10.7717/peerj.4967)
Supplement: Data S1 — Raw data including input files for simulations (Gromacs and PLUMED) and output from PLUMED (bias and free energy surfaces). [file peerj-06-4967-s003.bz2 › raw_data/A99_star_ILDN/K58/fes.dat]

        0.0993188650        0.0998185900       -0.0000854317
        0.0993188650        0.1146919721       -0.0002318231
        0.0993188650        0.1295653541       -0.0005788729
        0.0993188650        0.1444387362       -0.0013309550
        0.0993188650        0.1593121182       -0.0028198635
        0.0993188650        0.1741855003       -0.0055105811
        0.0993188650        0.1890588824       -0.0099452051
        0.0993188650        0.2039322644       -0.0166030881
        0.0993188650        0.2188056465       -0.0256962299
        0.0993188650        0.2336790285       -0.0369764962
        0.0993188650        0.2485524106       -0.0496667786
        0.0993188650        0.2634257927       -0.0625989258
        0.0993188650        0.2782991747       -0.0745405986
        0.0993188650        0.2931725568       -0.0845744023
        0.0993188650        0.3080459388       -0.0923413263
        0.0993188650        0.3229193209       -0.0980264560
        0.0993188650        0.3377927030       -0.1021119474
        0.0993188650        0.3526660850       -0.1050492897
        0.0993188650        0.3675394671       -0.1070242945
        0.0993188650        0.3824128492       -0.1079022287
        0.0993188650        0.3972862312       -0.1073237919
        0.0993188650        0.4121596133       -0.1048604024
        0.0993188650        0.4270329953       -0.1001549182
        0.0993188650        0.4419063774       -0.0930287079
        0.0993188650        0.4567797595       -0.0835669851
        0.0993188650        0.4716531415       -0.0721792393
        0.0993188650        0.4865265236       -0.0596000816
        0.0993188650        0.5013999056       -0.0467934533
        0.0993188650        0.5162732877       -0.0347648237
        0.0993188650        0.5311466698       -0.0243421984
        0.0993188650        0.5460200518       -0.0160121350
        0.0993188650        0.5608934339       -0.0098709487
        0.0993188650        0.5757668159       -0.0056932183
        0.0993188650        0.5906401980       -0.0030690423
        0.0993188650        0.6055135801       -0.0015456476
        0.0993188650        0.6203869621       -0.0007273339
        0.0993188650        0.6352603442       -0.0003199950
        0.0993188650        0.6501337262       -0.0001317672
        0.0993188650        0.6650071083       -0.0000508593
        0.0993188650        0.6798804904       -0.0000184341
        0.0993188650        0.6947538724       -0.0000062871
        0.0993188650        0.7096272545       -0.0000020221
        0.0993188650        0.7245006365        0.0000000000
        0.0993188650        0.7393740186        0.0000000000
        0.0993188650        0.7542474007        0.0000000000
        0.0993188650        0.7691207827        0.0000000000
        0.0993188650        0.7839941648        0.0000000000
        0.0993188650        0.7988675468        0.0000000000
        0.0993188650        0.8137409289        0.0000000000
        0.0993188650        0.8286143110        0.0000000000
        0.0993188650        0.8434876930        0.0000000000
        0.0993188650        0.8583610751        0.0000000000
        0.0993188650        0.8732344572        0.0000000000
        0.0993188650        0.8881078392        0.0000000000
        0.0993188650        0.9029812213        0.0000000000
        0.0993188650        0.9178546033        0.0000000000
        0.0993188650        0.9327279854        0.0000000000
        0.0993188650        0.9476013675        0.0000000000
        0.0993188650        0.9624747495        0.0000000000
        0.0993188650        0.9773481316        0.0000000000
        0.0993188650        0.9922215136        0.0000000000
        0.0993188650        1.0070948957        0.0000000000
        0.0993188650        1.0219682778        0.0000000000
        0.0993188650        1.0368416598        0.0000000000
        0.0993188650        1.0517150419        0.0000000000
        0.0993188650        1.0665884239        0.0000000000
        0.0993188650        1.0814618060        0.0000000000
        0.0993188650        1.0963351881        0.0000000000
        0.0993188650        1.1112085701        0.0000000000
        0.0993188650        1.1260819522        0.0000000000
        0.0993188650        1.1409553342        0.0000000000
        0.0993188650        1.1558287163        0.0000000000
        0.0993188650        1.1707020984        0.0000000000
        0.0993188650        1.1855754804        0.0000000000
        0.0993188650        1.2004488625        0.0000000000
        0.0993188650        1.2153222445        0.0000000000
        0.0993188650        1.2301956266        0.0000000000
        0.0993188650        1.2450690087        0.0000000000
        0.0993188650        1.2599423907        0.0000000000
        0.0993188650        1.2748157728        0.0000000000
        0.0993188650        1.2896891548        0.0000000000
        0.0993188650        1.3045625369        0.0000000000
        0.0993188650        1.3194359190        0.0000000000
        0.0993188650        1.3343093010        0.0000000000
        0.0993188650        1.3491826831        0.0000000000
        0.0993188650        1.3640560652        0.0000000000
        0.0993188650        1.3789294472        0.0000000000
        0.0993188650        1.3938028293        0.0000000000
        0.0993188650        1.4086762113        0.0000000000
        0.0993188650        1.4235495934        0.0000000000
        0.0993188650        1.4384229755        0.0000000000
        0.0993188650        1.4532963575        0.0000000000
        0.0993188650        1.4681697396        0.0000000000
        0.0993188650        1.4830431216        0.0000000000
        0.0993188650        1.4979165037        0.0000000000
        0.0993188650        1.5127898858        0.0000000000
        0.0993188650        1.5276632678        0.0000000000
        0.0993188650        1.5425366499        0.0000000000
        0.0993188650        1.5574100319        0.0000000000
        0.0993188650        1.5722834140        0.0000000000

        0.1140598019        0.0998185900       -0.0002306448
        0.1140598019        0.1146919721       -0.0006255862
        0.1140598019        0.1295653541       -0.0015613283
        0.1140598019        0.1444387362       -0.0035877760
        0.1140598019        0.1593121182       -0.0075963617
        0.1140598019        0.1741855003       -0.0148336556
        0.1140598019        0.1890588824       -0.0267477111
        0.1140598019        0.2039322644       -0.0446089253
        0.1140598019        0.2188056465       -0.0689583638
        0.1140598019        0.2336790285       -0.0990916729
        0.1140598019        0.2485524106       -0.1328813765
        0.1140598019        0.2634257927       -0.1671592619
        0.1140598019        0.2782991747       -0.1986071659
        0.1140598019        0.2931725568       -0.2247838524
        0.1140598019        0.3080459388       -0.2447791456
        0.1140598019        0.3229193209       -0.2591672360
        0.1140598019        0.3377927030       -0.2693297845
        0.1140598019        0.3526660850       -0.2765623309
        0.1140598019        0.3675394671       -0.2814338305
        0.1140598019        0.3824128492       -0.2836349238
        0.1140598019        0.3972862312       -0.2822337061
        0.1140598019        0.4121596133       -0.2760891179
        0.1140598019        0.4270329953       -0.2642213437
        0.1140598019        0.4419063774       -0.2460905721
        0.1140598019        0.4567797595       -0.2218235048
        0.1140598019        0.4716531415       -0.1923868445
        0.1140598019        0.4865265236       -0.1596161390
        0.1140598019        0.5013999056       -0.1259923941
        0.1140598019        0.5162732877       -0.0941645516
        0.1140598019        0.5311466698       -0.0663690852
        0.1140598019        0.5460200518       -0.0439757541
        0.1140598019        0.5608934339       -0.0273292455
        0.1140598019        0.5757668159       -0.0159053676
        0.1140598019        0.5906401980       -0.0086616771
        0.1140598019        0.6055135801       -0.0044128510
        0.1140598019        0.6203869621       -0.0021040817
        0.1140598019        0.6352603442       -0.0009397767
        0.1140598019        0.6501337262       -0.0003937280
        0.1140598019        0.6650071083       -0.0001549999
        0.1140598019        0.6798804904       -0.0000574517
        0.1140598019        0.6947538724       -0.0000200930
        0.1140598019        0.7096272545       -0.0000066450
        0.1140598019        0.7245006365       -0.0000020823
        0.1140598019        0.7393740186        0.0000000000
        0.1140598019        0.7542474007        0.0000000000
        0.1140598019        0.7691207827        0.0000000000
        0.1140598019        0.7839941648        0.0000000000
        0.1140598019        0.7988675468        0.0000000000
        0.1140598019        0.8137409289        0.0000000000
        0.1140598019        0.8286143110        0.0000000000
        0.1140598019        0.8434876930        0.0000000000
        0.1140598019        0.8583610751        0.0000000000
        0.1140598019        0.8732344572        0.0000000000
        0.1140598019        0.8881078392        0.0000000000
        0.1140598019        0.9029812213        0.0000000000
        0.1140598019        0.9178546033        0.0000000000
        0.1140598019        0.9327279854        0.0000000000
        0.1140598019        0.9476013675        0.0000000000
        0.1140598019        0.9624747495        0.0000000000
        0.1140598019        0.9773481316        0.0000000000
        0.1140598019        0.9922215136        0.0000000000
        0.1140598019        1.0070948957        0.0000000000
        0.1140598019        1.0219682778        0.0000000000
        0.1140598019        1.0368416598        0.0000000000
        0.1140598019        1.0517150419        0.0000000000
        0.1140598019        1.0665884239        0.0000000000
        0.1140598019        1.0814618060        0.0000000000
        0.1140598019        1.0963351881        0.0000000000
        0.1140598019        1.1112085701        0.0000000000
        0.1140598019        1.1260819522        0.0000000000
        0.1140598019        1.1409553342        0.0000000000
        0.1140598019        1.1558287163        0.0000000000
        0.1140598019        1.1707020984        0.0000000000
        0.1140598019        1.1855754804        0.0000000000
        0.1140598019        1.2004488625        0.0000000000
        0.1140598019        1.2153222445        0.0000000000
        0.1140598019        1.2301956266        0.0000000000
        0.1140598019        1.2450690087        0.0000000000
        0.1140598019        1.2599423907        0.0000000000
        0.1140598019        1.2748157728        0.0000000000
        0.1140598019        1.2896891548        0.0000000000
        0.1140598019        1.3045625369        0.0000000000
        0.1140598019        1.3194359190        0.0000000000
        0.1140598019        1.3343093010        0.0000000000
        0.1140598019        1.3491826831        0.0000000000
        0.1140598019        1.3640560652        0.0000000000
        0.1140598019        1.3789294472        0.0000000000
        0.1140598019        1.3938028293        0.0000000000
        0.1140598019        1.4086762113        0.0000000000
        0.1140598019        1.4235495934        0.0000000000
        0.1140598019        1.4384229755        0.0000000000
        0.1140598019        1.4532963575        0.0000000000
        0.1140598019        1.4681697396        0.0000000000
        0.1140598019        1.4830431216        0.0000000000
        0.1140598019        1.4979165037        0.0000000000
        0.1140598019        1.5127898858        0.0000000000
        0.1140598019        1.5276632678        0.0000000000
        0.1140598019        1.5425366499        0.0000000000
        0.1140598019        1.5574100319        0.0000000000
        0.1140598019        1.5722834140        0.0000000000

        0.1288007389        0.0998185900       -0.0005739027
        0.1288007389        0.1146919721       -0.0015558530
        0.1288007389        0.1295653541       -0.0038809375
        0.1288007389        0.1444387362       -0.0089124725
        0.1288007389        0.1593121182       -0.0188569987
        0.1288007389        0.1741855003       -0.0367930159
        0.1288007389        0.1890588824       -0.0662828218
        0.1288007389        0.2039322644       -0.1104252937
        0.1288007389        0.2188056465       -0.1704853931
        0.1288007389        0.2336790285       -0.2446216994
        0.1288007389        0.2485524106       -0.3274654202
        0.1288007389        0.2634257927       -0.4110973389
        0.1288007389        0.2782991747       -0.4872850481
        0.1288007389        0.2931725568       -0.5500457479
        0.1288007389        0.3080459388       -0.5972656422
        0.1288007389        0.3229193209       -0.6305635723
        0.1288007389        0.3377927030       -0.6535824442
        0.1288007389        0.3526660850       -0.6697443278
        0.1288007389        0.3675394671       -0.6806414212
        0.1288007389        0.3824128492       -0.6856480276
        0.1288007389        0.3972862312       -0.6825469579
        0.1288007389        0.4121596133       -0.6685428154
        0.1288007389        0.4270329953       -0.6411602674
        0.1288007389        0.4419063774       -0.5989124231
        0.1288007389        0.4567797595       -0.5418540185
        0.1288007389        0.4716531415       -0.4720367514
        0.1288007389        0.4865265236       -0.3936454721
        0.1288007389        0.5013999056       -0.3125309501
        0.1288007389        0.5162732877       -0.2350995024
        0.1288007389        0.5311466698       -0.1669020068
        0.1288007389        0.5460200518       -0.1114799219
        0.1288007389        0.5608934339       -0.0699061637
        0.1288007389        0.5757668159       -0.0410992137
        0.1288007389        0.5906401980       -0.0226407351
        0.1288007389        0.6055135801       -0.0116874045
        0.1288007389        0.6203869621       -0.0056572848
        0.1288007389        0.6352603442       -0.0025708635
        0.1288007389        0.6501337262       -0.0010985915
        0.1288007389        0.6650071083       -0.0004423047
        0.1288007389        0.6798804904       -0.0001681330
        0.1288007389        0.6947538724       -0.0000604726
        0.1288007389        0.7096272545       -0.0000206213
        0.1288007389        0.7245006365       -0.0000066788
        0.1288007389        0.7393740186       -0.0000020577
        0.1288007389        0.7542474007        0.0000000000
        0.1288007389        0.7691207827        0.0000000000
        0.1288007389        0.7839941648        0.0000000000
        0.1288007389        0.7988675468        0.0000000000
        0.1288007389        0.8137409289        0.0000000000
        0.1288007389        0.8286143110        0.0000000000
        0.1288007389        0.8434876930        0.0000000000
        0.1288007389        0.8583610751        0.0000000000
        0.1288007389        0.8732344572        0.0000000000
        0.1288007389        0.8881078392        0.0000000000
        0.1288007389        0.9029812213        0.0000000000
        0.1288007389        0.9178546033        0.0000000000
        0.1288007389        0.9327279854        0.0000000000
        0.1288007389        0.9476013675        0.0000000000
        0.1288007389        0.9624747495        0.0000000000
        0.1288007389        0.9773481316        0.0000000000
        0.1288007389        0.9922215136        0.0000000000
        0.1288007389        1.0070948957        0.0000000000
        0.1288007389        1.0219682778        0.0000000000
        0.1288007389        1.0368416598        0.0000000000
        0.1288007389        1.0517150419        0.0000000000
        0.1288007389        1.0665884239        0.0000000000
        0.1288007389        1.0814618060        0.0000000000
        0.1288007389        1.0963351881        0.0000000000
        0.1288007389        1.1112085701        0.0000000000
        0.1288007389        1.1260819522        0.0000000000
        0.1288007389        1.1409553342        0.0000000000
        0.1288007389        1.1558287163        0.0000000000
        0.1288007389        1.1707020984        0.0000000000
        0.1288007389        1.1855754804        0.0000000000
        0.1288007389        1.2004488625        0.0000000000
        0.1288007389        1.2153222445        0.0000000000
        0.1288007389        1.2301956266        0.0000000000
        0.1288007389        1.2450690087        0.0000000000
        0.1288007389        1.2599423907        0.0000000000
        0.1288007389        1.2748157728        0.0000000000
        0.1288007389        1.2896891548        0.0000000000
        0.1288007389        1.3045625369        0.0000000000
        0.1288007389        1.3194359190        0.0000000000
        0.1288007389        1.3343093010        0.0000000000
        0.1288007389        1.3491826831        0.0000000000
        0.1288007389        1.3640560652        0.0000000000
        0.1288007389        1.3789294472        0.0000000000
        0.1288007389        1.3938028293        0.0000000000
        0.1288007389        1.4086762113        0.0000000000
        0.1288007389        1.4235495934        0.0000000000
        0.1288007389        1.4384229755        0.0000000000
        0.1288007389        1.4532963575        0.0000000000
        0.1288007389        1.4681697396        0.0000000000
        0.1288007389        1.4830431216        0.0000000000
        0.1288007389        1.4979165037        0.0000000000
        0.1288007389        1.5127898858        0.0000000000
        0.1288007389        1.5276632678        0.0000000000
        0.1288007389        1.5425366499        0.0000000000
        0.1288007389        1.5574100319        0.0000000000
        0.1288007389        1.5722834140        0.0000000000

        0.1435416758        0.0998185900       -0.0013169322
        0.1435416758        0.1146919721       -0.0035682680
        0.1435416758        0.1295653541       -0.0088953445
        0.1435416758        0.1444387362       -0.0204140950
        0.1435416758        0.1593121182       -0.0431591312
        0.1435416758        0.1741855003       -0.0841372450
        0.1435416758        0.1890588824       -0.1514228342
        0.1435416758        0.2039322644       -0.2519757207
        0.1435416758        0.2188056465       -0.3885026016
        0.1435416758        0.2336790285       -0.5565662356
        0.1435416758        0.2485524106       -0.7436705768
        0.1435416758        0.2634257927       -0.9315626325
        0.1435416758        0.2782991747       -1.1014135440
        0.1435416758        0.2931725568       -1.2397151324
        0.1435416758        0.3080459388       -1.3419749662
        0.1435416758        0.3229193209       -1.4123565555
        0.1435416758        0.3377927030       -1.4597040510
        0.1435416758        0.3526660850       -1.4923429103
        0.1435416758        0.3675394671       -1.5143515851
        0.1435416758        0.3824128492       -1.5246440341
        0.1435416758        0.3972862312       -1.5183806773
        0.1435416758        0.4121596133       -1.4892570130
        0.1435416758        0.4270329953       -1.4315123810
        0.1435416758        0.4419063774       -1.3414067480
        0.1435416758        0.4567797595       -1.2184636373
        0.1435416758        0.4716531415       -1.0665628958
        0.1435416758        0.4865265236       -0.8943952388
        0.1435416758        0.5013999056       -0.7145944538
        0.1435416758        0.5162732877       -0.5413787516
        0.1435416758        0.5311466698       -0.3874059426
        0.1435416758        0.5460200518       -0.2610855684
        0.1435416758        0.5608934339       -0.1653810042
        0.1435416758        0.5757668159       -0.0983528984
        0.1435416758        0.5906401980       -0.0548961768
        0.1435416758        0.6055135801       -0.0287679517
        0.1435416758        0.6203869621       -0.0141680244
        0.1435416758        0.6352603442       -0.0065672114
        0.1435416758        0.6501337262       -0.0028702619
        0.1435416758        0.6650071083       -0.0011852801
        0.1435416758        0.6798804904       -0.0004634355
        0.1435416758        0.6947538724       -0.0001719046
        0.1435416758        0.7096272545       -0.0000606007
        0.1435416758        0.7245006365       -0.0000203328
        0.1435416758        0.7393740186       -0.0000065008
        0.1435416758        0.7542474007       -0.0000019824
        0.1435416758        0.7691207827        0.0000000000
        0.1435416758        0.7839941648        0.0000000000
        0.1435416758        0.7988675468        0.0000000000
        0.1435416758        0.8137409289        0.0000000000
        0.1435416758        0.8286143110        0.0000000000
        0.1435416758        0.8434876930        0.0000000000
        0.1435416758        0.8583610751        0.0000000000
        0.1435416758        0.8732344572        0.0000000000
        0.1435416758        0.8881078392        0.0000000000
        0.1435416758        0.9029812213        0.0000000000
        0.1435416758        0.9178546033        0.0000000000
        0.1435416758        0.9327279854        0.0000000000
        0.1435416758        0.9476013675        0.0000000000
        0.1435416758        0.9624747495        0.0000000000
        0.1435416758        0.9773481316        0.0000000000
        0.1435416758        0.9922215136        0.0000000000
        0.1435416758        1.0070948957        0.0000000000
        0.1435416758        1.0219682778        0.0000000000
        0.1435416758        1.0368416598        0.0000000000
        0.1435416758        1.0517150419        0.0000000000
        0.1435416758        1.0665884239        0.0000000000
        0.1435416758        1.0814618060        0.0000000000
        0.1435416758        1.0963351881        0.0000000000
        0.1435416758        1.1112085701        0.0000000000
        0.1435416758        1.1260819522        0.0000000000
        0.1435416758        1.1409553342        0.0000000000
        0.1435416758        1.1558287163        0.0000000000
        0.1435416758        1.1707020984        0.0000000000
        0.1435416758        1.1855754804        0.0000000000
        0.1435416758        1.2004488625        0.0000000000
        0.1435416758        1.2153222445        0.0000000000
        0.1435416758        1.2301956266        0.0000000000
        0.1435416758        1.2450690087        0.0000000000
        0.1435416758        1.2599423907        0.0000000000
        0.1435416758        1.2748157728        0.0000000000
        0.1435416758        1.2896891548        0.0000000000
        0.1435416758        1.3045625369        0.0000000000
        0.1435416758        1.3194359190        0.0000000000
        0.1435416758        1.3343093010        0.0000000000
        0.1435416758        1.3491826831        0.0000000000
        0.1435416758        1.3640560652        0.0000000000
        0.1435416758        1.3789294472        0.0000000000
        0.1435416758        1.3938028293        0.0000000000
        0.1435416758        1.4086762113        0.0000000000
        0.1435416758        1.4235495934        0.0000000000
        0.1435416758        1.4384229755        0.0000000000
        0.1435416758        1.4532963575        0.0000000000
        0.1435416758        1.4681697396        0.0000000000
        0.1435416758        1.4830431216        0.0000000000
        0.1435416758        1.4979165037        0.0000000000
        0.1435416758        1.5127898858        0.0000000000
        0.1435416758        1.5276632678        0.0000000000
        0.1435416758        1.5425366499        0.0000000000
        0.1435416758        1.5574100319        0.0000000000
        0.1435416758        1.5722834140        0.0000000000

        0.1582826127        0.0998185900       -0.0027889652
        0.1582826127        0.1146919721       -0.0075521849
        0.1582826127        0.1295653541       -0.0188142153
        0.1582826127        0.1444387362       -0.0431448711
        0.1582826127        0.1593121182       -0.0911398745
        0.1582826127        0.1741855003       -0.1775061523
        0.1582826127        0.1890588824       -0.3191156137
        0.1582826127        0.2039322644       -0.5303661159
        0.1582826127        0.2188056465       -0.8165514912
        0.1582826127        0.2336790285       -1.1678072046
        0.1582826127        0.2485524106       -1.5572880528
        0.1582826127        0.2634257927       -1.9461743636
        0.1582826127        0.2782991747       -2.2947435644
        0.1582826127        0.2931725568       -2.5748853429
        0.1582826127        0.3080459388       -2.7778760164
        0.1582826127        0.3229193209       -2.9135141468
        0.1582826127        0.3377927030       -3.0015876133
        0.1582826127        0.3526660850       -3.0607641077
        0.1582826127        0.3675394671       -3.1006188682
        0.1582826127        0.3824128492       -3.1196293589
        0.1582826127        0.3972862312       -3.1081014412
        0.1582826127        0.4121596133       -3.0529371999
        0.1582826127        0.4270329953       -2.9417814617
        0.1582826127        0.4419063774       -2.7660309724
        0.1582826127        0.4567797595       -2.5234032449
        0.1582826127        0.4716531415       -2.2203343696
        0.1582826127        0.4865265236       -1.8732247335
        0.1582826127        0.5013999056       -1.5070326924
        0.1582826127        0.5162732877       -1.1507041050
        0.1582826127        0.5311466698       -0.8307505412
        0.1582826127        0.5460200518       -0.5655117365
        0.1582826127        0.5608934339       -0.3623304254
        0.1582826127        0.5757668159       -0.2183165795
        0.1582826127        0.5906401980       -0.1237002057
        0.1582826127        0.6055135801       -0.0659549971
        0.1582826127        0.6203869621       -0.0331332697
        0.1582826127        0.6352603442       -0.0157092428
        0.1582826127        0.6501337262       -0.0070431954
        0.1582826127        0.6650071083       -0.0029921925
        0.1582826127        0.6798804904       -0.0012068467
        0.1582826127        0.6947538724       -0.0004629056
        0.1582826127        0.7096272545       -0.0001690895
        0.1582826127        0.7245006365       -0.0000588853
        0.1582826127        0.7393740186       -0.0000195681
        0.1582826127        0.7542474007       -0.0000062096
        0.1582826127        0.7691207827       -0.0000018826
        0.1582826127        0.7839941648        0.0000000000
        0.1582826127        0.7988675468        0.0000000000
        0.1582826127        0.8137409289        0.0000000000
        0.1582826127        0.8286143110        0.0000000000
        0.1582826127        0.8434876930        0.0000000000
        0.1582826127        0.8583610751        0.0000000000
        0.1582826127        0.8732344572        0.0000000000
        0.1582826127        0.8881078392        0.0000000000
        0.1582826127        0.9029812213        0.0000000000
        0.1582826127        0.9178546033        0.0000000000
        0.1582826127        0.9327279854        0.0000000000
        0.1582826127        0.9476013675        0.0000000000
        0.1582826127        0.9624747495        0.0000000000
        0.1582826127        0.9773481316        0.0000000000
        0.1582826127        0.9922215136        0.0000000000
        0.1582826127        1.0070948957        0.0000000000
        0.1582826127        1.0219682778        0.0000000000
        0.1582826127        1.0368416598        0.0000000000
        0.1582826127        1.0517150419        0.0000000000
        0.1582826127        1.0665884239        0.0000000000
        0.1582826127        1.0814618060        0.0000000000
        0.1582826127        1.0963351881        0.0000000000
        0.1582826127        1.1112085701        0.0000000000
        0.1582826127        1.1260819522        0.0000000000
        0.1582826127        1.1409553342        0.0000000000
        0.1582826127        1.1558287163        0.0000000000
        0.1582826127        1.1707020984        0.0000000000
        0.1582826127        1.1855754804        0.0000000000
        0.1582826127        1.2004488625        0.0000000000
        0.1582826127        1.2153222445        0.0000000000
        0.1582826127        1.2301956266        0.0000000000
        0.1582826127        1.2450690087        0.0000000000
        0.1582826127        1.2599423907        0.0000000000
        0.1582826127        1.2748157728        0.0000000000
        0.1582826127        1.2896891548        0.0000000000
        0.1582826127        1.3045625369        0.0000000000
        0.1582826127        1.3194359190        0.0000000000
        0.1582826127        1.3343093010        0.0000000000
        0.1582826127        1.3491826831        0.0000000000
        0.1582826127        1.3640560652        0.0000000000
        0.1582826127        1.3789294472        0.0000000000
        0.1582826127        1.3938028293        0.0000000000
        0.1582826127        1.4086762113        0.0000000000
        0.1582826127        1.4235495934        0.0000000000
        0.1582826127        1.4384229755        0.0000000000
        0.1582826127        1.4532963575        0.0000000000
        0.1582826127        1.4681697396        0.0000000000
        0.1582826127        1.4830431216        0.0000000000
        0.1582826127        1.4979165037        0.0000000000
        0.1582826127        1.5127898858        0.0000000000
        0.1582826127        1.5276632678        0.0000000000
        0.1582826127        1.5425366499        0.0000000000
        0.1582826127        1.5574100319        0.0000000000
        0.1582826127        1.5722834140        0.0000000000

        0.1730235496        0.0998185900       -0.0054561505
        0.1730235496        0.1146919721       -0.0147644198
        0.1730235496        0.1295653541       -0.0367537908
        0.1730235496        0.1444387362       -0.0842138868
        0.1730235496        0.1593121182       -0.1777300150
        0.1730235496        0.1741855003       -0.3457912888
        0.1730235496        0.1890588824       -0.6209207491
        0.1730235496        0.2039322644       -1.0305669239
        0.1730235496        0.2188056465       -1.5841747418
        0.1730235496        0.2336790285       -2.2614889523
        0.1730235496        0.2485524106       -3.0092312506
        0.1730235496        0.2634257927       -3.7511612462
        0.1730235496        0.2782991747       -4.4099271305
        0.1730235496        0.2931725568       -4.9315879254
        0.1730235496        0.3080459388       -5.3007040169
        0.1730235496        0.3229193209       -5.5384345622
        0.1730235496        0.3377927030       -5.6856221410
        0.1730235496        0.3526660850       -5.7808739340
        0.1730235496        0.3675394671       -5.8448192884
        0.1730235496        0.3824128492       -5.8760598339
        0.1730235496        0.3972862312       -5.8567657076
        0.1730235496        0.4121596133       -5.7618494786
        0.1730235496        0.4270329953       -5.5668775929
        0.1730235496        0.4419063774       -5.2537304478
        0.1730235496        0.4567797595       -4.8154844270
        0.1730235496        0.4716531415       -4.2612202361
        0.1730235496        0.4865265236       -3.6189653828
        0.1730235496        0.5013999056       -2.9337746838
        0.1730235496        0.5162732877       -2.2596669006
        0.1730235496        0.5311466698       -1.6476218084
        0.1730235496        0.5460200518       -1.1343639869
        0.1730235496        0.5608934339       -0.7363239512
        0.1730235496        0.5757668159       -0.4503628563
        0.1730235496        0.5906401980       -0.2596287112
        0.1730235496        0.6055135801       -0.1412082363
        0.1730235496        0.6203869621       -0.0725659026
        0.1730235496        0.6352603442       -0.0352988805
        0.1730235496        0.6501337262       -0.0162849389
        0.1730235496        0.6650071083       -0.0071385946
        0.1730235496        0.6798804904       -0.0029781164
        0.1730235496        0.6947538724       -0.0011839610
        0.1730235496        0.7096272545       -0.0004489865
        0.1730235496        0.7245006365       -0.0001625414
        0.1730235496        0.7393740186       -0.0000562088
        0.1730235496        0.7542474007       -0.0000185777
        0.1730235496        0.7691207827       -0.0000058706
        0.1730235496        0.7839941648       -0.0000017739
        0.1730235496        0.7988675468        0.0000000000
        0.1730235496        0.8137409289        0.0000000000
        0.1730235496        0.8286143110        0.0000000000
        0.1730235496        0.8434876930        0.0000000000
        0.1730235496        0.8583610751        0.0000000000
        0.1730235496        0.8732344572        0.0000000000
        0.1730235496        0.8881078392        0.0000000000
        0.1730235496        0.9029812213        0.0000000000
        0.1730235496        0.9178546033        0.0000000000
        0.1730235496        0.9327279854        0.0000000000
        0.1730235496        0.9476013675        0.0000000000
        0.1730235496        0.9624747495        0.0000000000
        0.1730235496        0.9773481316        0.0000000000
        0.1730235496        0.9922215136        0.0000000000
        0.1730235496        1.0070948957        0.0000000000
        0.1730235496        1.0219682778        0.0000000000
        0.1730235496        1.0368416598        0.0000000000
        0.1730235496        1.0517150419        0.0000000000
        0.1730235496        1.0665884239        0.0000000000
        0.1730235496        1.0814618060        0.0000000000
        0.1730235496        1.0963351881        0.0000000000
        0.1730235496        1.1112085701        0.0000000000
        0.1730235496        1.1260819522        0.0000000000
        0.1730235496        1.1409553342        0.0000000000
        0.1730235496        1.1558287163        0.0000000000
        0.1730235496        1.1707020984        0.0000000000
        0.1730235496        1.1855754804        0.0000000000
        0.1730235496        1.2004488625        0.0000000000
        0.1730235496        1.2153222445        0.0000000000
        0.1730235496        1.2301956266        0.0000000000
        0.1730235496        1.2450690087        0.0000000000
        0.1730235496        1.2599423907        0.0000000000
        0.1730235496        1.2748157728        0.0000000000
        0.1730235496        1.2896891548        0.0000000000
        0.1730235496        1.3045625369        0.0000000000
        0.1730235496        1.3194359190        0.0000000000
        0.1730235496        1.3343093010        0.0000000000
        0.1730235496        1.3491826831        0.0000000000
        0.1730235496        1.3640560652        0.0000000000
        0.1730235496        1.3789294472        0.0000000000
        0.1730235496        1.3938028293        0.0000000000
        0.1730235496        1.4086762113        0.0000000000
        0.1730235496        1.4235495934        0.0000000000
        0.1730235496        1.4384229755        0.0000000000
        0.1730235496        1.4532963575        0.0000000000
        0.1730235496        1.4681697396        0.0000000000
        0.1730235496        1.4830431216        0.0000000000
        0.1730235496        1.4979165037        0.0000000000
        0.1730235496        1.5127898858        0.0000000000
        0.1730235496        1.5276632678        0.0000000000
        0.1730235496        1.5425366499        0.0000000000
        0.1730235496        1.5574100319        0.0000000000
        0.1730235496        1.5722834140        0.0000000000

        0.1877644866        0.0998185900       -0.0098722643
        0.1877644866        0.1146919721       -0.0266933929
        0.1877644866        0.1295653541       -0.0663921921
        0.1877644866        0.1444387362       -0.1519814975
        0.1877644866        0.1593121182       -0.3204181938
        0.1877644866        0.1741855003       -0.6226838406
        0.1877644866        0.1890588824       -1.1166639869
        0.1877644866        0.2039322644       -1.8506122251
        0.1877644866        0.2188056465       -2.8398515723
        0.1877644866        0.2336790285       -4.0459135030
        0.1877644866        0.2485524106       -5.3710024936
        0.1877644866        0.2634257927       -6.6767063591
        0.1877644866        0.2782991747       -7.8238691673
        0.1877644866        0.2931725568       -8.7169913036
        0.1877644866        0.3080459388       -9.3312692957
        0.1877644866        0.3229193209       -9.7087373432
        0.1877644866        0.3377927030       -9.9272565159
        0.1877644866        0.3526660850      -10.0605391193
        0.1877644866        0.3675394671      -10.1494178196
        0.1877644866        0.3824128492      -10.1942920125
        0.1877644866        0.3972862312      -10.1650198704
        0.1877644866        0.4121596133      -10.0172511427
        0.1877644866        0.4270329953       -9.7064039602
        0.1877644866        0.4419063774       -9.1975039389
        0.1877644866        0.4567797595       -8.4737109006
        0.1877644866        0.4716531415       -7.5451225108
        0.1877644866        0.4865265236       -6.4548927839
        0.1877644866        0.5013999056       -5.2772169876
        0.1877644866        0.5162732877       -4.1044146630
        0.1877644866        0.5311466698       -3.0264228629
        0.1877644866        0.5460200518       -2.1107377798
        0.1877644866        0.5608934339       -1.3906998960
        0.1877644866        0.5757668159       -0.8654084353
        0.1877644866        0.5906401980       -0.5089205079
        0.1877644866        0.6055135801       -0.2831704920
        0.1877644866        0.6203869621       -0.1493216002
        0.1877644866        0.6352603442       -0.0747578303
        0.1877644866        0.6501337262       -0.0355966403
        0.1877644866        0.6650071083       -0.0161449524
        0.1877644866        0.6798804904       -0.0069832096
        0.1877644866        0.6947538724       -0.0028829650
        0.1877644866        0.7096272545       -0.0011367405
        0.1877644866        0.7245006365       -0.0004282871
        0.1877644866        0.7393740186       -0.0001542585
        0.1877644866        0.7542474007       -0.0000531340
        0.1877644866        0.7691207827       -0.0000175069
        0.1877644866        0.7839941648       -0.0000055180
        0.1877644866        0.7988675468       -0.0000016630
        0.1877644866        0.8137409289        0.0000000000
        0.1877644866        0.8286143110        0.0000000000
        0.1877644866        0.8434876930        0.0000000000
        0.1877644866        0.8583610751        0.0000000000
        0.1877644866        0.8732344572        0.0000000000
        0.1877644866        0.8881078392        0.0000000000
        0.1877644866        0.9029812213        0.0000000000
        0.1877644866        0.9178546033        0.0000000000
        0.1877644866        0.9327279854        0.0000000000
        0.1877644866        0.9476013675        0.0000000000
        0.1877644866        0.9624747495        0.0000000000
        0.1877644866        0.9773481316        0.0000000000
        0.1877644866        0.9922215136        0.0000000000
        0.1877644866        1.0070948957        0.0000000000
        0.1877644866        1.0219682778        0.0000000000
        0.1877644866        1.0368416598        0.0000000000
        0.1877644866        1.0517150419        0.0000000000
        0.1877644866        1.0665884239        0.0000000000
        0.1877644866        1.0814618060        0.0000000000
        0.1877644866        1.0963351881        0.0000000000
        0.1877644866        1.1112085701        0.0000000000
        0.1877644866        1.1260819522        0.0000000000
        0.1877644866        1.1409553342        0.0000000000
        0.1877644866        1.1558287163        0.0000000000
        0.1877644866        1.1707020984        0.0000000000
        0.1877644866        1.1855754804        0.0000000000
        0.1877644866        1.2004488625        0.0000000000
        0.1877644866        1.2153222445        0.0000000000
        0.1877644866        1.2301956266        0.0000000000
        0.1877644866        1.2450690087        0.0000000000
        0.1877644866        1.2599423907        0.0000000000
        0.1877644866        1.2748157728        0.0000000000
        0.1877644866        1.2896891548        0.0000000000
        0.1877644866        1.3045625369        0.0000000000
        0.1877644866        1.3194359190        0.0000000000
        0.1877644866        1.3343093010        0.0000000000
        0.1877644866        1.3491826831        0.0000000000
        0.1877644866        1.3640560652        0.0000000000
        0.1877644866        1.3789294472        0.0000000000
        0.1877644866        1.3938028293        0.0000000000
        0.1877644866        1.4086762113        0.0000000000
        0.1877644866        1.4235495934        0.0000000000
        0.1877644866        1.4384229755        0.0000000000
        0.1877644866        1.4532963575        0.0000000000
        0.1877644866        1.4681697396        0.0000000000
        0.1877644866        1.4830431216        0.0000000000
        0.1877644866        1.4979165037        0.0000000000
        0.1877644866        1.5127898858        0.0000000000
        0.1877644866        1.5276632678        0.0000000000
        0.1877644866        1.5425366499        0.0000000000
        0.1877644866        1.5574100319        0.0000000000
        0.1877644866        1.5722834140        0.0000000000

        0.2025054235        0.0998185900       -0.0165467621
        0.2025054235        0.1146919721       -0.0446994932
        0.2025054235        0.1295653541       -0.1110675735
        0.2025054235        0.1444387362       -0.2539774011
        0.2025054235        0.1593121182       -0.5348232149
        0.2025054235        0.1741855003       -1.0379915942
        0.2025054235        0.1890588824       -1.8587167180
        0.2025054235        0.2039322644       -3.0752823278
        0.2025054235        0.2188056465       -4.7101747322
        0.2025054235        0.2336790285       -6.6957013151
        0.2025054235        0.2485524106       -8.8655946890
        0.2025054235        0.2634257927      -10.9872686473
        0.2025054235        0.2782991747      -12.8291903908
        0.2025054235        0.2931725568      -14.2352571492
        0.2025054235        0.3080459388      -15.1695553367
        0.2025054235        0.3229193209      -15.7091117803
        0.2025054235        0.3377927030      -15.9912236821
        0.2025054235        0.3526660850      -16.1459673827
        0.2025054235        0.3675394671      -16.2476836844
        0.2025054235        0.3824128492      -16.3019751835
        0.2025054235        0.3972862312      -16.2619203801
        0.2025054235        0.4121596133      -16.0550446501
        0.2025054235        0.4270329953      -15.6062364445
        0.2025054235        0.4419063774      -14.8535781834
        0.2025054235        0.4567797595      -13.7620193498
        0.2025054235        0.4716531415      -12.3380690512
        0.2025054235        0.4865265236      -10.6411112105
        0.2025054235        0.5013999056       -8.7823350246
        0.2025054235        0.5162732877       -6.9060181040
        0.2025054235        0.5311466698       -5.1575650003
        0.2025054235        0.5460200518       -3.6507464418
        0.2025054235        0.5608934339       -2.4470710137
        0.2025054235        0.5757668159       -1.5533538835
        0.2025054235        0.5906401980       -0.9345831441
        0.2025054235        0.6055135801       -0.5336792022
        0.2025054235        0.6203869621       -0.2897059080
        0.2025054235        0.6352603442       -0.1497422642
        0.2025054235        0.6501337262       -0.0737974524
        0.2025054235        0.6650071083       -0.0347138928
        0.2025054235        0.6798804904       -0.0155969227
        0.2025054235        0.6947538724       -0.0066964992
        0.2025054235        0.7096272545       -0.0027483613
        0.2025054235        0.7245006365       -0.0010785643
        0.2025054235        0.7393740186       -0.0004048476
        0.2025054235        0.7542474007       -0.0001453851
        0.2025054235        0.7691207827       -0.0000499555
        0.2025054235        0.7839941648       -0.0000164236
        0.2025054235        0.7988675468       -0.0000051647
        0.2025054235        0.8137409289       -0.0000015537
        0.2025054235        0.8286143110        0.0000000000
        0.2025054235        0.8434876930        0.0000000000
        0.2025054235        0.8583610751        0.0000000000
        0.2025054235        0.8732344572        0.0000000000
        0.2025054235        0.8881078392        0.0000000000
        0.2025054235        0.9029812213        0.0000000000
        0.2025054235        0.9178546033        0.0000000000
        0.2025054235        0.9327279854        0.0000000000
        0.2025054235        0.9476013675        0.0000000000
        0.2025054235        0.9624747495        0.0000000000
        0.2025054235        0.9773481316        0.0000000000
        0.2025054235        0.9922215136        0.0000000000
        0.2025054235        1.0070948957        0.0000000000
        0.2025054235        1.0219682778        0.0000000000
        0.2025054235        1.0368416598        0.0000000000
        0.2025054235        1.0517150419        0.0000000000
        0.2025054235        1.0665884239        0.0000000000
        0.2025054235        1.0814618060        0.0000000000
        0.2025054235        1.0963351881        0.0000000000
        0.2025054235        1.1112085701        0.0000000000
        0.2025054235        1.1260819522        0.0000000000
        0.2025054235        1.1409553342        0.0000000000
        0.2025054235        1.1558287163        0.0000000000
        0.2025054235        1.1707020984        0.0000000000
        0.2025054235        1.1855754804        0.0000000000
        0.2025054235        1.2004488625        0.0000000000
        0.2025054235        1.2153222445        0.0000000000
        0.2025054235        1.2301956266        0.0000000000
        0.2025054235        1.2450690087        0.0000000000
        0.2025054235        1.2599423907        0.0000000000
        0.2025054235        1.2748157728        0.0000000000
        0.2025054235        1.2896891548        0.0000000000
        0.2025054235        1.3045625369        0.0000000000
        0.2025054235        1.3194359190        0.0000000000
        0.2025054235        1.3343093010        0.0000000000
        0.2025054235        1.3491826831        0.0000000000
        0.2025054235        1.3640560652        0.0000000000
        0.2025054235        1.3789294472        0.0000000000
        0.2025054235        1.3938028293        0.0000000000
        0.2025054235        1.4086762113        0.0000000000
        0.2025054235        1.4235495934        0.0000000000
        0.2025054235        1.4384229755        0.0000000000
        0.2025054235        1.4532963575        0.0000000000
        0.2025054235        1.4681697396        0.0000000000
        0.2025054235        1.4830431216        0.0000000000
        0.2025054235        1.4979165037        0.0000000000
        0.2025054235        1.5127898858        0.0000000000
        0.2025054235        1.5276632678        0.0000000000
        0.2025054235        1.5425366499        0.0000000000
        0.2025054235        1.5574100319        0.0000000000
        0.2025054235        1.5722834140        0.0000000000

        0.2172463604        0.0998185900       -0.0257432763
        0.2172463604        0.1146919721       -0.0694685516
        0.2172463604        0.1295653541       -0.1724147735
        0.2172463604        0.1444387362       -0.3937710210
        0.2172463604        0.1593121182       -0.8280788988
        0.2172463604        0.1741855003       -1.6047534346
        0.2172463604        0.1890588824       -2.8688418841
        0.2172463604        0.2039322644       -4.7376701585
        0.2172463604        0.2188056465       -7.2408109016
        0.2172463604        0.2336790285      -10.2676520440
        0.2172463604        0.2485524106      -13.5558700679
        0.2172463604        0.2634257927      -16.7430979029
        0.2172463604        0.2782991747      -19.4725329748
        0.2172463604        0.2931725568      -21.5083912745
        0.2172463604        0.3080459388      -22.8044145310
        0.2172463604        0.3229193209      -23.4911860285
        0.2172463604        0.3377927030      -23.7930620147
        0.2172463604        0.3526660850      -23.9224947089
        0.2172463604        0.3675394671      -24.0041332436
        0.2172463604        0.3824128492      -24.0541849128
        0.2172463604        0.3972862312      -24.0051740563
        0.2172463604        0.4121596133      -23.7473891202
        0.2172463604        0.4270329953      -23.1638594356
        0.2172463604        0.4419063774      -22.1539775599
        0.2172463604        0.4567797595      -20.6535983919
        0.2172463604        0.4716531415      -18.6573276694
        0.2172463604        0.4865265236      -16.2372147037
        0.2172463604        0.5013999056      -13.5443474051
        0.2172463604        0.5162732877      -10.7844572633
        0.2172463604        0.5311466698       -8.1726082484
        0.2172463604        0.5460200518       -5.8844538191
        0.2172463604        0.5608934339       -4.0233015405
        0.2172463604        0.5757668159       -2.6129879042
        0.2172463604        0.5906401980       -1.6136217606
        0.2172463604        0.6055135801       -0.9487659865
        0.2172463604        0.6203869621       -0.5318827163
        0.2172463604        0.6352603442       -0.2846399149
        0.2172463604        0.6501337262       -0.1455388804
        0.2172463604        0.6650071083       -0.0711369370
        0.2172463604        0.6798804904       -0.0332476892
        0.2172463604        0.6947538724       -0.0148607779
        0.2172463604        0.7096272545       -0.0063532403
        0.2172463604        0.7245006365       -0.0025983588
        0.2172463604        0.7393740186       -0.0010167984
        0.2172463604        0.7542474007       -0.0003807702
        0.2172463604        0.7691207827       -0.0001364573
        0.2172463604        0.7839941648       -0.0000467968
        0.2172463604        0.7988675468       -0.0000153556
        0.2172463604        0.8137409289       -0.0000048220
        0.2172463604        0.8286143110       -0.0000014492
        0.2172463604        0.8434876930        0.0000000000
        0.2172463604        0.8583610751        0.0000000000
        0.2172463604        0.8732344572        0.0000000000
        0.2172463604        0.8881078392        0.0000000000
        0.2172463604        0.9029812213        0.0000000000
        0.2172463604        0.9178546033        0.0000000000
        0.2172463604        0.9327279854        0.0000000000
        0.2172463604        0.9476013675        0.0000000000
        0.2172463604        0.9624747495        0.0000000000
        0.2172463604        0.9773481316        0.0000000000
        0.2172463604        0.9922215136        0.0000000000
        0.2172463604        1.0070948957        0.0000000000
        0.2172463604        1.0219682778        0.0000000000
        0.2172463604        1.0368416598        0.0000000000
        0.2172463604        1.0517150419        0.0000000000
        0.2172463604        1.0665884239        0.0000000000
        0.2172463604        1.0814618060        0.0000000000
        0.2172463604        1.0963351881        0.0000000000
        0.2172463604        1.1112085701        0.0000000000
        0.2172463604        1.1260819522        0.0000000000
        0.2172463604        1.1409553342        0.0000000000
        0.2172463604        1.1558287163        0.0000000000
        0.2172463604        1.1707020984        0.0000000000
        0.2172463604        1.1855754804        0.0000000000
        0.2172463604        1.2004488625        0.0000000000
        0.2172463604        1.2153222445        0.0000000000
        0.2172463604        1.2301956266        0.0000000000
        0.2172463604        1.2450690087        0.0000000000
        0.2172463604        1.2599423907        0.0000000000
        0.2172463604        1.2748157728        0.0000000000
        0.2172463604        1.2896891548        0.0000000000
        0.2172463604        1.3045625369        0.0000000000
        0.2172463604        1.3194359190        0.0000000000
        0.2172463604        1.3343093010        0.0000000000
        0.2172463604        1.3491826831        0.0000000000
        0.2172463604        1.3640560652        0.0000000000
        0.2172463604        1.3789294472        0.0000000000
        0.2172463604        1.3938028293        0.0000000000
        0.2172463604        1.4086762113        0.0000000000
        0.2172463604        1.4235495934        0.0000000000
        0.2172463604        1.4384229755        0.0000000000
        0.2172463604        1.4532963575        0.0000000000
        0.2172463604        1.4681697396        0.0000000000
        0.2172463604        1.4830431216        0.0000000000
        0.2172463604        1.4979165037        0.0000000000
        0.2172463604        1.5127898858        0.0000000000
        0.2172463604        1.5276632678        0.0000000000
        0.2172463604        1.5425366499        0.0000000000
        0.2172463604        1.5574100319        0.0000000000
        0.2172463604        1.5722834140        0.0000000000

        0.2319872974        0.0998185900       -0.0372770028
        0.2319872974        0.1146919721       -0.1004654868
        0.2319872974        0.1295653541       -0.2490108728
        0.2319872974        0.1444387362       -0.5678833454
        0.2319872974        0.1593121182       -1.1923550524
        0.2319872974        0.1741855003       -2.3067234428
        0.2319872974        0.1890588824       -4.1159145702
        0.2319872974        0.2039322644       -6.7825975103
        0.2319872974        0.2188056465      -10.3410097353
        0.2319872974        0.2336790285      -14.6228454835
        0.2319872974        0.2485524106      -19.2430835588
        0.2319872974        0.2634257927      -23.6771121713
        0.2319872974        0.2782991747      -27.4146895766
        0.2319872974        0.2931725568      -30.1263681076
        0.2319872974        0.3080459388      -31.7605625753
        0.2319872974        0.3229193209      -32.5227617234
        0.2319872974        0.3377927030      -32.7535038353
        0.2319872974        0.3526660850      -32.7745400089
        0.2319872974        0.3675394671      -32.7786257667
        0.2319872974        0.3824128492      -32.7993515165
        0.2319872974        0.3972862312      -32.7465895761
        0.2319872974        0.4121596133      -32.4660279286
        0.2319872974        0.4270329953      -31.7890638958
        0.2319872974        0.4419063774      -30.5655775214
        0.2319872974        0.4567797595      -28.6909459463
        0.2319872974        0.4716531415      -26.1366300990
        0.2319872974        0.4865265236      -22.9777623098
        0.2319872974        0.5013999056      -19.3994653924
        0.2319872974        0.5162732877      -15.6684951998
        0.2319872974        0.5311466698      -12.0750720593
        0.2319872974        0.5460200518       -8.8670800230
        0.2319872974        0.5608934339       -6.2025188425
        0.2319872974        0.5757668159       -4.1349355891
        0.2319872974        0.5906401980       -2.6296943157
        0.2319872974        0.6055135801       -1.5972047951
        0.2319872974        0.6203869621       -0.9273755604
        0.2319872974        0.6352603442       -0.5150802036
        0.2319872974        0.6501337262       -0.2737486633
        0.2319872974        0.6650071083       -0.1392220212
        0.2319872974        0.6798804904       -0.0677507854
        0.2319872974        0.6947538724       -0.0315465067
        0.2319872974        0.7096272545       -0.0140551411
        0.2319872974        0.7245006365       -0.0059925571
        0.2319872974        0.7393740186       -0.0024452904
        0.2319872974        0.7542474007       -0.0009550299
        0.2319872974        0.7691207827       -0.0003570043
        0.2319872974        0.7839941648       -0.0001277342
        0.2319872974        0.7988675468       -0.0000437471
        0.2319872974        0.8137409289       -0.0000143463
        0.2319872974        0.8286143110       -0.0000045059
        0.2319872974        0.8434876930       -0.0000013557
        0.2319872974        0.8583610751        0.0000000000
        0.2319872974        0.8732344572        0.0000000000
        0.2319872974        0.8881078392        0.0000000000
        0.2319872974        0.9029812213        0.0000000000
        0.2319872974        0.9178546033        0.0000000000
        0.2319872974        0.9327279854        0.0000000000
        0.2319872974        0.9476013675        0.0000000000
        0.2319872974        0.9624747495        0.0000000000
        0.2319872974        0.9773481316        0.0000000000
        0.2319872974        0.9922215136        0.0000000000
        0.2319872974        1.0070948957        0.0000000000
        0.2319872974        1.0219682778        0.0000000000
        0.2319872974        1.0368416598        0.0000000000
        0.2319872974        1.0517150419        0.0000000000
        0.2319872974        1.0665884239        0.0000000000
        0.2319872974        1.0814618060        0.0000000000
        0.2319872974        1.0963351881        0.0000000000
        0.2319872974        1.1112085701        0.0000000000
        0.2319872974        1.1260819522        0.0000000000
        0.2319872974        1.1409553342        0.0000000000
        0.2319872974        1.1558287163        0.0000000000
        0.2319872974        1.1707020984        0.0000000000
        0.2319872974        1.1855754804        0.0000000000
        0.2319872974        1.2004488625        0.0000000000
        0.2319872974        1.2153222445        0.0000000000
        0.2319872974        1.2301956266        0.0000000000
        0.2319872974        1.2450690087        0.0000000000
        0.2319872974        1.2599423907        0.0000000000
        0.2319872974        1.2748157728        0.0000000000
        0.2319872974        1.2896891548        0.0000000000
        0.2319872974        1.3045625369        0.0000000000
        0.2319872974        1.3194359190        0.0000000000
        0.2319872974        1.3343093010        0.0000000000
        0.2319872974        1.3491826831        0.0000000000
        0.2319872974        1.3640560652        0.0000000000
        0.2319872974        1.3789294472        0.0000000000
        0.2319872974        1.3938028293        0.0000000000
        0.2319872974        1.4086762113        0.0000000000
        0.2319872974        1.4235495934        0.0000000000
        0.2319872974        1.4384229755        0.0000000000
        0.2319872974        1.4532963575        0.0000000000
        0.2319872974        1.4681697396        0.0000000000
        0.2319872974        1.4830431216        0.0000000000
        0.2319872974        1.4979165037        0.0000000000
        0.2319872974        1.5127898858        0.0000000000
        0.2319872974        1.5276632678        0.0000000000
        0.2319872974        1.5425366499        0.0000000000
        0.2319872974        1.5574100319        0.0000000000
        0.2319872974        1.5722834140        0.0000000000

        0.2467282343        0.0998185900       -0.0504187553
        0.2467282343        0.1146919721       -0.1356810354
        0.2467282343        0.1295653541       -0.3357618330
        0.2467282343        0.1444387362       -0.7644243343
        0.2467282343        0.1593121182       -1.6020814499
        0.2467282343        0.1741855003       -3.0931864756
        0.2467282343        0.1890588824       -5.5070526354
        0.2467282343        0.2039322644       -9.0527318069
        0.2467282343        0.2188056465      -13.7637595537
        0.2467282343        0.2336790285      -19.4008282001
        0.2467282343        0.2485524106      -25.4365128714
        0.2467282343        0.2634257927      -31.1629595255
        0.2467282343        0.2782991747      -35.9013208995
        0.2467282343        0.2931725568      -39.2251562603
        0.2467282343        0.3080459388      -41.0879545759
        0.2467282343        0.3229193209      -41.7910446310
        0.2467282343        0.3377927030      -41.8159823335
        0.2467282343        0.3526660850      -41.6156684458
        0.2467282343        0.3675394671      -41.4654657630
        0.2467282343        0.3824128492      -41.4226572736
        0.2467282343        0.3972862312      -41.3744297474
        0.2467282343        0.4121596133      -41.1182634901
        0.2467282343        0.4270329953      -40.4287913565
        0.2467282343        0.4419063774      -39.1002182391
        0.2467282343        0.4567797595      -36.9793756337
        0.2467282343        0.4716531415      -34.0033725548
        0.2467282343        0.4865265236      -30.2358010498
        0.2467282343        0.5013999056      -25.8793558602
        0.2467282343        0.5162732877      -21.2468342370
        0.2467282343        0.5311466698      -16.6939955124
        0.2467282343        0.5460200518      -12.5394882296
        0.2467282343        0.5608934339       -9.0031119697
        0.2467282343        0.5757668159       -6.1816618963
        0.2467282343        0.5906401980       -4.0619197430
        0.2467282343        0.6055135801       -2.5559503874
        0.2467282343        0.6203869621       -1.5407362228
        0.2467282343        0.6352603442       -0.8897615987
        0.2467282343        0.6501337262       -0.4921460258
        0.2467282343        0.6650071083       -0.2606473602
        0.2467282343        0.6798804904       -0.1321414437
        0.2467282343        0.6947538724       -0.0641204527
        0.2467282343        0.7096272545       -0.0297801553
        0.2467282343        0.7245006365       -0.0132391168
        0.2467282343        0.7393740186       -0.0056340431
        0.2467282343        0.7542474007       -0.0022952365
        0.2467282343        0.7691207827       -0.0008951652
        0.2467282343        0.7839941648       -0.0003342782
        0.2467282343        0.7988675468       -0.0001195497
        0.2467282343        0.8137409289       -0.0000409625
        0.2467282343        0.8286143110       -0.0000134494
        0.2467282343        0.8434876930       -0.0000042312
        0.2467282343        0.8583610751       -0.0000012742
        0.2467282343        0.8732344572        0.0000000000
        0.2467282343        0.8881078392        0.0000000000
        0.2467282343        0.9029812213        0.0000000000
        0.2467282343        0.9178546033        0.0000000000
        0.2467282343        0.9327279854        0.0000000000
        0.2467282343        0.9476013675        0.0000000000
        0.2467282343        0.9624747495        0.0000000000
        0.2467282343        0.9773481316        0.0000000000
        0.2467282343        0.9922215136        0.0000000000
        0.2467282343        1.0070948957        0.0000000000
        0.2467282343        1.0219682778        0.0000000000
        0.2467282343        1.0368416598        0.0000000000
        0.2467282343        1.0517150419        0.0000000000
        0.2467282343        1.0665884239        0.0000000000
        0.2467282343        1.0814618060        0.0000000000
        0.2467282343        1.0963351881        0.0000000000
        0.2467282343        1.1112085701        0.0000000000
        0.2467282343        1.1260819522        0.0000000000
        0.2467282343        1.1409553342        0.0000000000
        0.2467282343        1.1558287163        0.0000000000
        0.2467282343        1.1707020984        0.0000000000
        0.2467282343        1.1855754804        0.0000000000
        0.2467282343        1.2004488625        0.0000000000
        0.2467282343        1.2153222445        0.0000000000
        0.2467282343        1.2301956266        0.0000000000
        0.2467282343        1.2450690087        0.0000000000
        0.2467282343        1.2599423907        0.0000000000
        0.2467282343        1.2748157728        0.0000000000
        0.2467282343        1.2896891548        0.0000000000
        0.2467282343        1.3045625369        0.0000000000
        0.2467282343        1.3194359190        0.0000000000
        0.2467282343        1.3343093010        0.0000000000
        0.2467282343        1.3491826831        0.0000000000
        0.2467282343        1.3640560652        0.0000000000
        0.2467282343        1.3789294472        0.0000000000
        0.2467282343        1.3938028293        0.0000000000
        0.2467282343        1.4086762113        0.0000000000
        0.2467282343        1.4235495934        0.0000000000
        0.2467282343        1.4384229755        0.0000000000
        0.2467282343        1.4532963575        0.0000000000
        0.2467282343        1.4681697396        0.0000000000
        0.2467282343        1.4830431216        0.0000000000
        0.2467282343        1.4979165037        0.0000000000
        0.2467282343        1.5127898858        0.0000000000
        0.2467282343        1.5276632678        0.0000000000
        0.2467282343        1.5425366499        0.0000000000
        0.2467282343        1.5574100319        0.0000000000
        0.2467282343        1.5722834140        0.0000000000

        0.2614691712        0.0998185900       -0.0639953988
        0.2614691712        0.1146919721       -0.1719138146
        0.2614691712        0.1295653541       -0.4246314764
        0.2614691712        0.1444387362       -0.9648281118
        0.2614691712        0.1593121182       -2.0177557167
        0.2614691712        0.1741855003       -3.8866720643
        0.2614691712        0.1890588824       -6.9020648925
        0.2614691712        0.2039322644      -11.3136580588
        0.2614691712        0.2188056465      -17.1462021184
        0.2614691712        0.2336790285      -24.0803347269
        0.2614691712        0.2485524106      -31.4388615059
        0.2614691712        0.2634257927      -38.3280775444
        0.2614691712        0.2782991747      -43.9047676365
        0.2614691712        0.2931725568      -47.6565337613
        0.2614691712        0.3080459388      -49.5574671276
        0.2614691712        0.3229193209      -50.0212430110
        0.2614691712        0.3377927030      -49.6847366454
        0.2614691712        0.3526660850      -49.1423275582
        0.2614691712        0.3675394671      -48.7581709452
        0.2614691712        0.3824128492      -48.6162530282
        0.2614691712        0.3972862312      -48.5824371188
        0.2614691712        0.4121596133      -48.4072507896
        0.2614691712        0.4270329953      -47.8105883480
        0.2614691712        0.4419063774      -46.5331607873
        0.2614691712        0.4567797595      -44.3730342229
        0.2614691712        0.4716531415      -41.2265392410
        0.2614691712        0.4865265236      -37.1300164327
        0.2614691712        0.5013999056      -32.2787125019
        0.2614691712        0.5162732877      -27.0012966662
        0.2614691712        0.5311466698      -21.6910187598
        0.2614691712        0.5460200518      -16.7188474054
        0.2614691712        0.5608934339      -12.3620802698
        0.2614691712        0.5757668159       -8.7704770672
        0.2614691712        0.5906401980       -5.9716608163
        0.2614691712        0.6055135801       -3.9021397626
        0.2614691712        0.6203869621       -2.4462999211
        0.2614691712        0.6352603442       -1.4705496355
        0.2614691712        0.6501337262       -0.8471257630
        0.2614691712        0.6650071083       -0.4674030041
        0.2614691712        0.6798804904       -0.2469283034
        0.2614691712        0.6947538724       -0.1248908157
        0.2614691712        0.7096272545       -0.0604742556
        0.2614691712        0.7245006365       -0.0280357366
        0.2614691712        0.7393740186       -0.0124445229
        0.2614691712        0.7542474007       -0.0052893517
        0.2614691712        0.7691207827       -0.0021530253
        0.2614691712        0.7839941648       -0.0008395169
        0.2614691712        0.7988675468       -0.0003136721
        0.2614691712        0.8137409289       -0.0001123293
        0.2614691712        0.8286143110       -0.0000385506
        0.2614691712        0.8434876930       -0.0000126719
        0.2614691712        0.8583610751       -0.0000039841
        0.2614691712        0.8732344572       -0.0000011960
        0.2614691712        0.8881078392        0.0000000000
        0.2614691712        0.9029812213        0.0000000000
        0.2614691712        0.9178546033        0.0000000000
        0.2614691712        0.9327279854        0.0000000000
        0.2614691712        0.9476013675        0.0000000000
        0.2614691712        0.9624747495        0.0000000000
        0.2614691712        0.9773481316        0.0000000000
        0.2614691712        0.9922215136        0.0000000000
        0.2614691712        1.0070948957        0.0000000000
        0.2614691712        1.0219682778        0.0000000000
        0.2614691712        1.0368416598        0.0000000000
        0.2614691712        1.0517150419        0.0000000000
        0.2614691712        1.0665884239        0.0000000000
        0.2614691712        1.0814618060        0.0000000000
        0.2614691712        1.0963351881        0.0000000000
        0.2614691712        1.1112085701        0.0000000000
        0.2614691712        1.1260819522        0.0000000000
        0.2614691712        1.1409553342        0.0000000000
        0.2614691712        1.1558287163        0.0000000000
        0.2614691712        1.1707020984        0.0000000000
        0.2614691712        1.1855754804        0.0000000000
        0.2614691712        1.2004488625        0.0000000000
        0.2614691712        1.2153222445        0.0000000000
        0.2614691712        1.2301956266        0.0000000000
        0.2614691712        1.2450690087        0.0000000000
        0.2614691712        1.2599423907        0.0000000000
        0.2614691712        1.2748157728        0.0000000000
        0.2614691712        1.2896891548        0.0000000000
        0.2614691712        1.3045625369        0.0000000000
        0.2614691712        1.3194359190        0.0000000000
        0.2614691712        1.3343093010        0.0000000000
        0.2614691712        1.3491826831        0.0000000000
        0.2614691712        1.3640560652        0.0000000000
        0.2614691712        1.3789294472        0.0000000000
        0.2614691712        1.3938028293        0.0000000000
        0.2614691712        1.4086762113        0.0000000000
        0.2614691712        1.4235495934        0.0000000000
        0.2614691712        1.4384229755        0.0000000000
        0.2614691712        1.4532963575        0.0000000000
        0.2614691712        1.4681697396        0.0000000000
        0.2614691712        1.4830431216        0.0000000000
        0.2614691712        1.4979165037        0.0000000000
        0.2614691712        1.5127898858        0.0000000000
        0.2614691712        1.5276632678        0.0000000000
        0.2614691712        1.5425366499        0.0000000000
        0.2614691712        1.5574100319        0.0000000000
        0.2614691712        1.5722834140        0.0000000000

        0.2762101082        0.0998185900       -0.0766890080
        0.2762101082        0.1146919721       -0.2055911937
        0.2762101082        0.1295653541       -0.5067137079
        0.2762101082        0.1444387362       -1.1486684872
        0.2762101082        0.1593121182       -2.3962524018
        0.2762101082        0.1741855003       -4.6033049423
        0.2762101082        0.1890588824       -8.1505396463
        0.2762101082        0.2039322644      -13.3163819171
        0.2762101082        0.2188056465      -20.1072377196
        0.2762101082        0.2336790285      -28.1209228899
        0.2762101082        0.2485524106      -36.5379626418
        0.2762101082        0.2634257927      -44.2969270996
        0.2762101082        0.2782991747      -50.4152478274
        0.2762101082        0.2931725568      -54.3197408457
        0.2762101082        0.3080459388      -56.0237331595
        0.2762101082        0.3229193209      -56.0618263050
        0.2762101082        0.3377927030      -55.2256695100
        0.2762101082        0.3526660850      -54.2455557297
        0.2762101082        0.3675394671      -53.5685051637
        0.2762101082        0.3824128492      -53.3021093598
        0.2762101082        0.3972862312      -53.2920210975
        0.2762101082        0.4121596133      -53.2474638738
        0.2762101082        0.4270329953      -52.8434571742
        0.2762101082        0.4419063774      -51.7796339450
        0.2762101082        0.4567797595      -49.8162016217
        0.2762101082        0.4716531415      -46.8118399959
        0.2762101082        0.4865265236      -42.7648240266
        0.2762101082        0.5013999056      -37.8356653197
        0.2762101082        0.5162732877      -32.3287276701
        0.2762101082        0.5311466698      -26.6309130487
        0.2762101082        0.5460200518      -21.1294035669
        0.2762101082        0.5608934339      -16.1395372623
        0.2762101082        0.5757668159      -11.8643600490
        0.2762101082        0.5906401980       -8.3893053470
        0.2762101082        0.6055135801       -5.7016978660
        0.2762101082        0.6203869621       -3.7210436234
        0.2762101082        0.6352603442       -2.3296139447
        0.2762101082        0.6501337262       -1.3979915392
        0.2762101082        0.6650071083       -0.8036781119
        0.2762101082        0.6798804904       -0.4424752921
        0.2762101082        0.6947538724       -0.2332836176
        0.2762101082        0.7096272545       -0.1177803608
        0.2762101082        0.7245006365       -0.0569479341
        0.2762101082        0.7393740186       -0.0263716107
        0.2762101082        0.7542474007       -0.0116980605
        0.2762101082        0.7691207827       -0.0049717743
        0.2762101082        0.7839941648       -0.0020251140
        0.2762101082        0.7988675468       -0.0007906894
        0.2762101082        0.8137409289       -0.0002958950
        0.2762101082        0.8286143110       -0.0001060691
        0.2762101082        0.8434876930       -0.0000363821
        0.2762101082        0.8583610751       -0.0000119215
        0.2762101082        0.8732344572       -0.0000037256
        0.2762101082        0.8881078392       -0.0000011093
        0.2762101082        0.9029812213        0.0000000000
        0.2762101082        0.9178546033        0.0000000000
        0.2762101082        0.9327279854        0.0000000000
        0.2762101082        0.9476013675        0.0000000000
        0.2762101082        0.9624747495        0.0000000000
        0.2762101082        0.9773481316        0.0000000000
        0.2762101082        0.9922215136        0.0000000000
        0.2762101082        1.0070948957        0.0000000000
        0.2762101082        1.0219682778        0.0000000000
        0.2762101082        1.0368416598        0.0000000000
        0.2762101082        1.0517150419        0.0000000000
        0.2762101082        1.0665884239        0.0000000000
        0.2762101082        1.0814618060        0.0000000000
        0.2762101082        1.0963351881        0.0000000000
        0.2762101082        1.1112085701        0.0000000000
        0.2762101082        1.1260819522        0.0000000000
        0.2762101082        1.1409553342        0.0000000000
        0.2762101082        1.1558287163        0.0000000000
        0.2762101082        1.1707020984        0.0000000000
        0.2762101082        1.1855754804        0.0000000000
        0.2762101082        1.2004488625        0.0000000000
        0.2762101082        1.2153222445        0.0000000000
        0.2762101082        1.2301956266        0.0000000000
        0.2762101082        1.2450690087        0.0000000000
        0.2762101082        1.2599423907        0.0000000000
        0.2762101082        1.2748157728        0.0000000000
        0.2762101082        1.2896891548        0.0000000000
        0.2762101082        1.3045625369        0.0000000000
        0.2762101082        1.3194359190        0.0000000000
        0.2762101082        1.3343093010        0.0000000000
        0.2762101082        1.3491826831        0.0000000000
        0.2762101082        1.3640560652        0.0000000000
        0.2762101082        1.3789294472        0.0000000000
        0.2762101082        1.3938028293        0.0000000000
        0.2762101082        1.4086762113        0.0000000000
        0.2762101082        1.4235495934        0.0000000000
        0.2762101082        1.4384229755        0.0000000000
        0.2762101082        1.4532963575        0.0000000000
        0.2762101082        1.4681697396        0.0000000000
        0.2762101082        1.4830431216        0.0000000000
        0.2762101082        1.4979165037        0.0000000000
        0.2762101082        1.5127898858        0.0000000000
        0.2762101082        1.5276632678        0.0000000000
        0.2762101082        1.5425366499        0.0000000000
        0.2762101082        1.5574100319        0.0000000000
        0.2762101082        1.5722834140        0.0000000000

        0.2909510451        0.0998185900       -0.0874227122
        0.2909510451        0.1146919721       -0.2338213725
        0.2909510451        0.1295653541       -0.5748708853
        0.2909510451        0.1444387362       -1.2997471664
        0.2909510451        0.1593121182       -2.7037583076
        0.2909510451        0.1741855003       -5.1781293200
        0.2909510451        0.1890588824       -9.1375748315
        0.2909510451        0.2039322644      -14.8735975573
        0.2909510451        0.2188056465      -22.3652068098
        0.2909510451        0.2336790285      -31.1313651674
        0.2909510451        0.2485524106      -40.2309393114
        0.2909510451        0.2634257927      -48.4698057291
        0.2909510451        0.2782991747      -54.7668025908
        0.2909510451        0.2931725568      -58.5224289942
        0.2909510451        0.3080459388      -59.8075438081
        0.2909510451        0.3229193209      -59.2766773848
        0.2909510451        0.3377927030      -57.8604854048
        0.2909510451        0.3526660850      -56.4036290095
        0.2909510451        0.3675394671      -55.4173551277
        0.2909510451        0.3824128492      -55.0223054218
        0.2909510451        0.3972862312      -55.0429242258
        0.2909510451        0.4121596133      -55.1551657766
        0.2909510451        0.4270329953      -55.0050229590
        0.2909510451        0.4419063774      -54.2723814598
        0.2909510451        0.4567797595      -52.7015721984
        0.2909510451        0.4716531415      -50.1285961799
        0.2909510451        0.4865265236      -46.5132583263
        0.2909510451        0.5013999056      -41.9604270182
        0.2909510451        0.5162732877      -36.7102487409
        0.2909510451        0.5311466698      -31.0929631363
        0.2909510451        0.5460200518      -25.4639250697
        0.2909510451        0.5608934339      -20.1425505441
        0.2909510451        0.5757668159      -15.3719475462
        0.2909510451        0.5906401980      -11.3027288419
        0.2909510451        0.6055135801       -7.9953021415
        0.2909510451        0.6203869621       -5.4332325991
        0.2909510451        0.6352603442       -3.5426361799
        0.2909510451        0.6501337262       -2.2144290404
        0.2909510451        0.6650071083       -1.3262972979
        0.2909510451        0.6798804904       -0.7609632439
        0.2909510451        0.6947538724       -0.4182205869
        0.2909510451        0.7096272545       -0.2201803046
        0.2909510451        0.7245006365       -0.1110495877
        0.2909510451        0.7393740186       -0.0536636722
        0.2909510451        0.7542474007       -0.0248518030
        0.2909510451        0.7691207827       -0.0110318825
        0.2909510451        0.7839941648       -0.0046947666
        0.2909510451        0.7988675468       -0.0019150915
        0.2909510451        0.8137409289       -0.0007483893
        0.2909510451        0.8286143110       -0.0002798742
        0.2909510451        0.8434876930       -0.0001000176
        0.2909510451        0.8583610751       -0.0000341025
        0.2909510451        0.8732344572       -0.0000110807
        0.2909510451        0.8881078392       -0.0000034298
        0.2909510451        0.9029812213       -0.0000010118
        0.2909510451        0.9178546033        0.0000000000
        0.2909510451        0.9327279854        0.0000000000
        0.2909510451        0.9476013675        0.0000000000
        0.2909510451        0.9624747495        0.0000000000
        0.2909510451        0.9773481316        0.0000000000
        0.2909510451        0.9922215136        0.0000000000
        0.2909510451        1.0070948957        0.0000000000
        0.2909510451        1.0219682778        0.0000000000
        0.2909510451        1.0368416598        0.0000000000
        0.2909510451        1.0517150419        0.0000000000
        0.2909510451        1.0665884239        0.0000000000
        0.2909510451        1.0814618060        0.0000000000
        0.2909510451        1.0963351881        0.0000000000
        0.2909510451        1.1112085701        0.0000000000
        0.2909510451        1.1260819522        0.0000000000
        0.2909510451        1.1409553342        0.0000000000
        0.2909510451        1.1558287163        0.0000000000
        0.2909510451        1.1707020984        0.0000000000
        0.2909510451        1.1855754804        0.0000000000
        0.2909510451        1.2004488625        0.0000000000
        0.2909510451        1.2153222445        0.0000000000
        0.2909510451        1.2301956266        0.0000000000
        0.2909510451        1.2450690087        0.0000000000
        0.2909510451        1.2599423907        0.0000000000
        0.2909510451        1.2748157728        0.0000000000
        0.2909510451        1.2896891548        0.0000000000
        0.2909510451        1.3045625369        0.0000000000
        0.2909510451        1.3194359190        0.0000000000
        0.2909510451        1.3343093010        0.0000000000
        0.2909510451        1.3491826831        0.0000000000
        0.2909510451        1.3640560652        0.0000000000
        0.2909510451        1.3789294472        0.0000000000
        0.2909510451        1.3938028293        0.0000000000
        0.2909510451        1.4086762113        0.0000000000
        0.2909510451        1.4235495934        0.0000000000
        0.2909510451        1.4384229755        0.0000000000
        0.2909510451        1.4532963575        0.0000000000
        0.2909510451        1.4681697396        0.0000000000
        0.2909510451        1.4830431216        0.0000000000
        0.2909510451        1.4979165037        0.0000000000
        0.2909510451        1.5127898858        0.0000000000
        0.2909510451        1.5276632678        0.0000000000
        0.2909510451        1.5425366499        0.0000000000
        0.2909510451        1.5574100319        0.0000000000
        0.2909510451        1.5722834140        0.0000000000

        0.3056919820        0.0998185900       -0.0956568404
        0.3056919820        0.1146919721       -0.2551954544
        0.3056919820        0.1295653541       -0.6257308638
        0.3056919820        0.1444387362       -1.4106665167
        0.3056919820        0.1593121182       -2.9254057380
        0.3056919820        0.1741855003       -5.5837898078
        0.3056919820        0.1890588824       -9.8171470165
        0.3056919820        0.2039322644      -15.9146385861
        0.3056919820        0.2188056465      -23.8214064703
        0.3056919820        0.2336790285      -32.9869686067
        0.3056919820        0.2485524106      -42.3768337774
        0.3056919820        0.2634257927      -50.7072507373
        0.3056919820        0.2782991747      -56.8450027128
        0.3056919820        0.2931725568      -60.1999923393
        0.3056919820        0.3080459388      -60.9147274533
        0.3056919820        0.3229193209      -59.7539026752
        0.3056919820        0.3377927030      -57.7601874146
        0.3056919820        0.3526660850      -55.8598569350
        0.3056919820        0.3675394671      -54.6005106086
        0.3056919820        0.3824128492      -54.0990463287
        0.3056919820        0.3972862312      -54.1546085700
        0.3056919820        0.4121596133      -54.4175910760
        0.3056919820        0.4270329953      -54.5228094001
        0.3056919820        0.4419063774      -54.1559557873
        0.3056919820        0.4567797595      -53.0742541201
        0.3056919820        0.4716531415      -51.1157862860
        0.3056919820        0.4865265236      -48.2140598376
        0.3056919820        0.5013999056      -44.4112146190
        0.3056919820        0.5162732877      -39.8554131312
        0.3056919820        0.5311466698      -34.7769554505
        0.3056919820        0.5460200518      -29.4507890175
        0.3056919820        0.5608934339      -24.1580934492
        0.3056919820        0.5757668159      -19.1549625538
        0.3056919820        0.5906401980      -14.6492047640
        0.3056919820        0.6055135801      -10.7838266481
        0.3056919820        0.6203869621       -7.6279572923
        0.3056919820        0.6352603442       -5.1780299322
        0.3056919820        0.6501337262       -3.3704463812
        0.3056919820        0.6650071083       -2.1027554656
        0.3056919820        0.6798804904       -1.2571643168
        0.3056919820        0.6947538724       -0.7202491354
        0.3056919820        0.7096272545       -0.3954397495
        0.3056919820        0.7245006365       -0.2080802826
        0.3056919820        0.7393740186       -0.1049554787
        0.3056919820        0.7542474007       -0.0507550290
        0.3056919820        0.7691207827       -0.0235335165
        0.3056919820        0.7839941648       -0.0104604533
        0.3056919820        0.7988675468       -0.0044546785
        0.3056919820        0.8137409289       -0.0018156615
        0.3056919820        0.8286143110       -0.0007073042
        0.3056919820        0.8434876930       -0.0002629695
        0.3056919820        0.8583610751       -0.0000932033
        0.3056919820        0.8732344572       -0.0000314783
        0.3056919820        0.8881078392       -0.0000101383
        0.3056919820        0.9029812213       -0.0000031196
        0.3056919820        0.9178546033        0.0000000000
        0.3056919820        0.9327279854        0.0000000000
        0.3056919820        0.9476013675        0.0000000000
        0.3056919820        0.9624747495        0.0000000000
        0.3056919820        0.9773481316        0.0000000000
        0.3056919820        0.9922215136        0.0000000000
        0.3056919820        1.0070948957        0.0000000000
        0.3056919820        1.0219682778        0.0000000000
        0.3056919820        1.0368416598        0.0000000000
        0.3056919820        1.0517150419        0.0000000000
        0.3056919820        1.0665884239        0.0000000000
        0.3056919820        1.0814618060        0.0000000000
        0.3056919820        1.0963351881        0.0000000000
        0.3056919820        1.1112085701        0.0000000000
        0.3056919820        1.1260819522        0.0000000000
        0.3056919820        1.1409553342        0.0000000000
        0.3056919820        1.1558287163        0.0000000000
        0.3056919820        1.1707020984        0.0000000000
        0.3056919820        1.1855754804        0.0000000000
        0.3056919820        1.2004488625        0.0000000000
        0.3056919820        1.2153222445        0.0000000000
        0.3056919820        1.2301956266        0.0000000000
        0.3056919820        1.2450690087        0.0000000000
        0.3056919820        1.2599423907        0.0000000000
        0.3056919820        1.2748157728        0.0000000000
        0.3056919820        1.2896891548        0.0000000000
        0.3056919820        1.3045625369        0.0000000000
        0.3056919820        1.3194359190        0.0000000000
        0.3056919820        1.3343093010        0.0000000000
        0.3056919820        1.3491826831        0.0000000000
        0.3056919820        1.3640560652        0.0000000000
        0.3056919820        1.3789294472        0.0000000000
        0.3056919820        1.3938028293        0.0000000000
        0.3056919820        1.4086762113        0.0000000000
        0.3056919820        1.4235495934        0.0000000000
        0.3056919820        1.4384229755        0.0000000000
        0.3056919820        1.4532963575        0.0000000000
        0.3056919820        1.4681697396        0.0000000000
        0.3056919820        1.4830431216        0.0000000000
        0.3056919820        1.4979165037        0.0000000000
        0.3056919820        1.5127898858        0.0000000000
        0.3056919820        1.5276632678        0.0000000000
        0.3056919820        1.5425366499        0.0000000000
        0.3056919820        1.5574100319        0.0000000000
        0.3056919820        1.5722834140        0.0000000000

        0.3204329189        0.0998185900       -0.1014577386
        0.3204329189        0.1146919721       -0.2699659667
        0.3204329189        0.1295653541       -0.6601106131
        0.3204329189        0.1444387362       -1.4837478408
        0.3204329189        0.1593121182       -3.0670870752
        0.3204329189        0.1741855003       -5.8337892730
        0.3204329189        0.1890588824      -10.2173960398
        0.3204329189        0.2039322644      -16.4931464284
        0.3204329189        0.2188056465      -24.5698524555
        0.3204329189        0.2336790285      -33.8400030793
        0.3204329189        0.2485524106      -43.2047587133
        0.3204329189        0.2634257927      -51.3314024141
        0.3204329189        0.2782991747      -57.0758634156
        0.3204329189        0.2931725568      -59.8860953077
        0.3204329189        0.3080459388      -59.9832134744
        0.3204329189        0.3229193209      -58.2263486042
        0.3204329189        0.3377927030      -55.7388155432
        0.3204329189        0.3526660850      -53.4925756027
        0.3204329189        0.3675394671      -52.0411061117
        0.3204329189        0.3824128492      -51.4783288898
        0.3204329189        0.3972862312      -51.5715667287
        0.3204329189        0.4121596133      -51.9508342105
        0.3204329189        0.4270329953      -52.2549393557
        0.3204329189        0.4419063774      -52.1985401430
        0.3204329189        0.4567797595      -51.5798730817
        0.3204329189        0.4716531415      -50.2673538187
        0.3204329189        0.4865265236      -48.1902404628
        0.3204329189        0.5013999056      -45.3375162173
        0.3204329189        0.5162732877      -41.7584353122
        0.3204329189        0.5311466698      -37.5598784114
        0.3204329189        0.5460200518      -32.9006661726
        0.3204329189        0.5608934339      -27.9833939266
        0.3204329189        0.5757668159      -23.0408956214
        0.3204329189        0.5906401980      -18.3133773595
        0.3204329189        0.6055135801      -14.0170661639
        0.3204329189        0.6203869621      -10.3124755693
        0.3204329189        0.6352603442       -7.2835307393
        0.3204329189        0.6501337262       -4.9348190841
        0.3204329189        0.6650071083       -3.2061646285
        0.3204329189        0.6798804904       -1.9971788301
        0.3204329189        0.6947538724       -1.1927509964
        0.3204329189        0.7096272545       -0.6829727090
        0.3204329189        0.7245006365       -0.3749903660
        0.3204329189        0.7393740186       -0.1974447193
        0.3204329189        0.7542474007       -0.0996975228
        0.3204329189        0.7691207827       -0.0482656538
        0.3204329189        0.7839941648       -0.0223896670
        0.3204329189        0.7988675468       -0.0099419741
        0.3204329189        0.8137409289       -0.0042202359
        0.3204329189        0.8286143110       -0.0017101623
        0.3204329189        0.8434876930       -0.0006608564
        0.3204329189        0.8583610751       -0.0002434322
        0.3204329189        0.8732344572       -0.0000855345
        0.3204329189        0.8881078392       -0.0000287235
        0.3204329189        0.9029812213       -0.0000092467
        0.3204329189        0.9178546033       -0.0000028651
        0.3204329189        0.9327279854        0.0000000000
        0.3204329189        0.9476013675        0.0000000000
        0.3204329189        0.9624747495        0.0000000000
        0.3204329189        0.9773481316        0.0000000000
        0.3204329189        0.9922215136        0.0000000000
        0.3204329189        1.0070948957        0.0000000000
        0.3204329189        1.0219682778        0.0000000000
        0.3204329189        1.0368416598        0.0000000000
        0.3204329189        1.0517150419        0.0000000000
        0.3204329189        1.0665884239        0.0000000000
        0.3204329189        1.0814618060        0.0000000000
        0.3204329189        1.0963351881        0.0000000000
        0.3204329189        1.1112085701        0.0000000000
        0.3204329189        1.1260819522        0.0000000000
        0.3204329189        1.1409553342        0.0000000000
        0.3204329189        1.1558287163        0.0000000000
        0.3204329189        1.1707020984        0.0000000000
        0.3204329189        1.1855754804        0.0000000000
        0.3204329189        1.2004488625        0.0000000000
        0.3204329189        1.2153222445        0.0000000000
        0.3204329189        1.2301956266        0.0000000000
        0.3204329189        1.2450690087        0.0000000000
        0.3204329189        1.2599423907        0.0000000000
        0.3204329189        1.2748157728        0.0000000000
        0.3204329189        1.2896891548        0.0000000000
        0.3204329189        1.3045625369        0.0000000000
        0.3204329189        1.3194359190        0.0000000000
        0.3204329189        1.3343093010        0.0000000000
        0.3204329189        1.3491826831        0.0000000000
        0.3204329189        1.3640560652        0.0000000000
        0.3204329189        1.3789294472        0.0000000000
        0.3204329189        1.3938028293        0.0000000000
        0.3204329189        1.4086762113        0.0000000000
        0.3204329189        1.4235495934        0.0000000000
        0.3204329189        1.4384229755        0.0000000000
        0.3204329189        1.4532963575        0.0000000000
        0.3204329189        1.4681697396        0.0000000000
        0.3204329189        1.4830431216        0.0000000000
        0.3204329189        1.4979165037        0.0000000000
        0.3204329189        1.5127898858        0.0000000000
        0.3204329189        1.5276632678        0.0000000000
        0.3204329189        1.5425366499        0.0000000000
        0.3204329189        1.5574100319        0.0000000000
        0.3204329189        1.5722834140        0.0000000000

        0.3351738559        0.0998185900       -0.1053237985
        0.3351738559        0.1146919721       -0.2795626650
        0.3351738559        0.1295653541       -0.6817762211
        0.3351738559        0.1444387362       -1.5281072398
        0.3351738559        0.1593121182       -3.1490991907
        0.3351738559        0.1741855003       -5.9697418227
        0.3351738559        0.1890588824      -10.4169976880
        0.3351738559        0.2039322644      -16.7465170255
        0.3351738559        0.2188056465      -24.8326608517
        0.3351738559        0.2336790285      -34.0237925743
        0.3351738559        0.2485524106      -43.1807212177
        0.3351738559        0.2634257927      -50.9520314515
        0.3351738559        0.2782991747      -56.2105580867
        0.3351738559        0.2931725568      -58.4582648652
        0.3351738559        0.3080459388      -57.9934492010
        0.3351738559        0.3229193209      -55.7514967491
        0.3351738559        0.3377927030      -52.9076023818
        0.3351738559        0.3526660850      -50.4485749434
        0.3351738559        0.3675394671      -48.9081084114
        0.3351738559        0.3824128492      -48.3406076713
        0.3351738559        0.3972862312      -48.4748456712
        0.3351738559        0.4121596133      -48.9223480544
        0.3351738559        0.4270329953      -49.3348172386
        0.3351738559        0.4419063774      -49.4705787223
        0.3351738559        0.4567797595      -49.1885456054
        0.3351738559        0.4716531415      -48.4110052711
        0.3351738559        0.4865265236      -47.0882010465
        0.3351738559        0.5013999056      -45.1790694921
        0.3351738559        0.5162732877      -42.6497318741
        0.3351738559        0.5311466698      -39.4868391455
        0.3351738559        0.5460200518      -35.7205300229
        0.3351738559        0.5608934339      -31.4474004236
        0.3351738559        0.5757668159      -26.8402702732
        0.3351738559        0.5906401980      -22.1344003981
        0.3351738559        0.6055135801      -17.5903172445
        0.3351738559        0.6203869621      -13.4455204791
        0.3351738559        0.6352603442       -9.8728691322
        0.3351738559        0.6501337262       -6.9591356032
        0.3351738559        0.6650071083       -4.7069875096
        0.3351738559        0.6798804904       -3.0543793471
        0.3351738559        0.6947538724       -1.9013525049
        0.3351738559        0.7096272545       -1.1354276744
        0.3351738559        0.7245006365       -0.6504534778
        0.3351738559        0.7393740186       -0.3574372756
        0.3351738559        0.7542474007       -0.1883583769
        0.3351738559        0.7691207827       -0.0951265584
        0.3351738559        0.7839941648       -0.0459957406
        0.3351738559        0.7988675468       -0.0212655007
        0.3351738559        0.8137409289       -0.0093885174
        0.3351738559        0.8286143110       -0.0039539339
        0.3351738559        0.8434876930       -0.0015878587
        0.3351738559        0.8583610751       -0.0006084351
        0.3351738559        0.8732344572       -0.0002228574
        0.3351738559        0.8881078392       -0.0000782614
        0.3351738559        0.9029812213       -0.0000264486
        0.3351738559        0.9178546033       -0.0000086358
        0.3351738559        0.9327279854       -0.0000027312
        0.3351738559        0.9476013675        0.0000000000
        0.3351738559        0.9624747495        0.0000000000
        0.3351738559        0.9773481316        0.0000000000
        0.3351738559        0.9922215136        0.0000000000
        0.3351738559        1.0070948957        0.0000000000
        0.3351738559        1.0219682778        0.0000000000
        0.3351738559        1.0368416598        0.0000000000
        0.3351738559        1.0517150419        0.0000000000
        0.3351738559        1.0665884239        0.0000000000
        0.3351738559        1.0814618060        0.0000000000
        0.3351738559        1.0963351881        0.0000000000
        0.3351738559        1.1112085701        0.0000000000
        0.3351738559        1.1260819522        0.0000000000
        0.3351738559        1.1409553342        0.0000000000
        0.3351738559        1.1558287163        0.0000000000
        0.3351738559        1.1707020984        0.0000000000
        0.3351738559        1.1855754804        0.0000000000
        0.3351738559        1.2004488625        0.0000000000
        0.3351738559        1.2153222445        0.0000000000
        0.3351738559        1.2301956266        0.0000000000
        0.3351738559        1.2450690087        0.0000000000
        0.3351738559        1.2599423907        0.0000000000
        0.3351738559        1.2748157728        0.0000000000
        0.3351738559        1.2896891548        0.0000000000
        0.3351738559        1.3045625369        0.0000000000
        0.3351738559        1.3194359190        0.0000000000
        0.3351738559        1.3343093010        0.0000000000
        0.3351738559        1.3491826831        0.0000000000
        0.3351738559        1.3640560652        0.0000000000
        0.3351738559        1.3789294472        0.0000000000
        0.3351738559        1.3938028293        0.0000000000
        0.3351738559        1.4086762113        0.0000000000
        0.3351738559        1.4235495934        0.0000000000
        0.3351738559        1.4384229755        0.0000000000
        0.3351738559        1.4532963575        0.0000000000
        0.3351738559        1.4681697396        0.0000000000
        0.3351738559        1.4830431216        0.0000000000
        0.3351738559        1.4979165037        0.0000000000
        0.3351738559        1.5127898858        0.0000000000
        0.3351738559        1.5276632678        0.0000000000
        0.3351738559        1.5425366499        0.0000000000
        0.3351738559        1.5574100319        0.0000000000
        0.3351738559        1.5722834140        0.0000000000

        0.3499147928        0.0998185900       -0.1078767883
        0.3499147928        0.1146919721       -0.2857435323
        0.3499147928        0.1295653541       -0.6952947540
        0.3499147928        0.1444387362       -1.5546530589
        0.3499147928        0.1593121182       -3.1954135089
        0.3499147928        0.1741855003       -6.0401567980
        0.3499147928        0.1890588824      -10.5064476908
        0.3499147928        0.2039322644      -16.8305979061
        0.3499147928        0.2188056465      -24.8580343394
        0.3499147928        0.2336790285      -33.9047255745
        0.3499147928        0.2485524106      -42.8075384984
        0.3499147928        0.2634257927      -50.2132042215
        0.3499147928        0.2782991747      -55.0231256658
        0.3499147928        0.2931725568      -56.7951924019
        0.3499147928        0.3080459388      -55.8957042348
        0.3499147928        0.3229193209      -53.3184645909
        0.3499147928        0.3377927030      -50.2689688527
        0.3499147928        0.3526660850      -47.7286842180
        0.3499147928        0.3675394671      -46.1962066989
        0.3499147928        0.3824128492      -45.6771320721
        0.3499147928        0.3972862312      -45.8576303716
        0.3499147928        0.4121596133      -46.3301900896
        0.3499147928        0.4270329953      -46.7608143649
        0.3499147928        0.4419063774      -46.9545273716
        0.3499147928        0.4567797595      -46.8370455786
        0.3499147928        0.4716531415      -46.3966116354
        0.3499147928        0.4865265236      -45.6250650374
        0.3499147928        0.5013999056      -44.4803055056
        0.3499147928        0.5162732877      -42.8781689711
        0.3499147928        0.5311466698      -40.7131846039
        0.3499147928        0.5460200518      -37.9005534934
        0.3499147928        0.5608934339      -34.4238776793
        0.3499147928        0.5757668159      -30.3684388630
        0.3499147928        0.5906401980      -25.9237352418
        0.3499147928        0.6055135801      -21.3519654758
        0.3499147928        0.6203869621      -16.9343689017
        0.3499147928        0.6352603442      -12.9157777682
        0.3499147928        0.6501337262       -9.4654015099
        0.3499147928        0.6650071083       -6.6621011664
        0.3499147928        0.6798804904       -4.5020420403
        0.3499147928        0.6947538724       -2.9204895613
        0.3499147928        0.7096272545       -1.8183935956
        0.3499147928        0.7245006365       -1.0864744549
        0.3499147928        0.7393740186       -0.6227110550
        0.3499147928        0.7542474007       -0.3421371122
        0.3499147928        0.7691207827       -0.1800232114
        0.3499147928        0.7839941648       -0.0906004570
        0.3499147928        0.7988675468       -0.0435559349
        0.3499147928        0.8137409289       -0.0199820788
        0.3499147928        0.8286143110       -0.0087447193
        0.3499147928        0.8434876930       -0.0036526687
        0.3499147928        0.8583610751       -0.0014587284
        0.3499147928        0.8732344572       -0.0005585527
        0.3499147928        0.8881078392       -0.0002058020
        0.3499147928        0.9029812213       -0.0000732404
        0.3499147928        0.9178546033       -0.0000252508
        0.3499147928        0.9327279854       -0.0000084437
        0.3499147928        0.9476013675       -0.0000027376
        0.3499147928        0.9624747495        0.0000000000
        0.3499147928        0.9773481316        0.0000000000
        0.3499147928        0.9922215136        0.0000000000
        0.3499147928        1.0070948957        0.0000000000
        0.3499147928        1.0219682778        0.0000000000
        0.3499147928        1.0368416598        0.0000000000
        0.3499147928        1.0517150419        0.0000000000
        0.3499147928        1.0665884239        0.0000000000
        0.3499147928        1.0814618060        0.0000000000
        0.3499147928        1.0963351881        0.0000000000
        0.3499147928        1.1112085701        0.0000000000
        0.3499147928        1.1260819522        0.0000000000
        0.3499147928        1.1409553342        0.0000000000
        0.3499147928        1.1558287163        0.0000000000
        0.3499147928        1.1707020984        0.0000000000
        0.3499147928        1.1855754804        0.0000000000
        0.3499147928        1.2004488625        0.0000000000
        0.3499147928        1.2153222445        0.0000000000
        0.3499147928        1.2301956266        0.0000000000
        0.3499147928        1.2450690087        0.0000000000
        0.3499147928        1.2599423907        0.0000000000
        0.3499147928        1.2748157728        0.0000000000
        0.3499147928        1.2896891548        0.0000000000
        0.3499147928        1.3045625369        0.0000000000
        0.3499147928        1.3194359190        0.0000000000
        0.3499147928        1.3343093010        0.0000000000
        0.3499147928        1.3491826831        0.0000000000
        0.3499147928        1.3640560652        0.0000000000
        0.3499147928        1.3789294472        0.0000000000
        0.3499147928        1.3938028293        0.0000000000
        0.3499147928        1.4086762113        0.0000000000
        0.3499147928        1.4235495934        0.0000000000
        0.3499147928        1.4384229755        0.0000000000
        0.3499147928        1.4532963575        0.0000000000
        0.3499147928        1.4681697396        0.0000000000
        0.3499147928        1.4830431216        0.0000000000
        0.3499147928        1.4979165037        0.0000000000
        0.3499147928        1.5127898858        0.0000000000
        0.3499147928        1.5276632678        0.0000000000
        0.3499147928        1.5425366499        0.0000000000
        0.3499147928        1.5574100319        0.0000000000
        0.3499147928        1.5722834140        0.0000000000

        0.3646557297        0.0998185900       -0.1095724465
        0.3646557297        0.1146919721       -0.2898029673
        0.3646557297        0.1295653541       -0.7040419372
        0.3646557297        0.1444387362       -1.5714737658
        0.3646557297        0.1593121182       -3.2238477477
        0.3646557297        0.1741855003       -6.0811466110
        0.3646557297        0.1890588824      -10.5531480767
        0.3646557297        0.2039322644      -16.8613678324
        0.3646557297        0.2188056465      -24.8302042672
        0.3646557297        0.2336790285      -33.7534306829
        0.3646557297        0.2485524106      -42.4536510897
        0.3646557297        0.2634257927      -49.5811480012
        0.3646557297        0.2782991747      -54.0640297700
        0.3646557297        0.2931725568      -55.5064182140
        0.3646557297        0.3080459388      -54.3274720379
        0.3646557297        0.3229193209      -51.5630730808
        0.3646557297        0.3377927030      -48.4356135557
        0.3646557297        0.3526660850      -45.9130716218
        0.3646557297        0.3675394671      -44.4560164867
        0.3646557297        0.3824128492      -44.0216508936
        0.3646557297        0.3972862312      -44.2545590388
        0.3646557297        0.4121596133      -44.7271456143
        0.3646557297        0.4270329953      -45.1149644323
        0.3646557297        0.4419063774      -45.2617216576
        0.3646557297        0.4567797595      -45.1519666578
        0.3646557297        0.4716531415      -44.8378532591
        0.3646557297        0.4865265236      -44.3630775587
        0.3646557297        0.5013999056      -43.7105439305
        0.3646557297        0.5162732877      -42.7851593027
        0.3646557297        0.5311466698      -41.4329540112
        0.3646557297        0.5460200518      -39.4891800521
        0.3646557297        0.5608934339      -36.8391613500
        0.3646557297        0.5757668159      -33.4696990518
        0.3646557297        0.5906401980      -29.4910996478
        0.3646557297        0.6055135801      -25.1215764475
        0.3646557297        0.6203869621      -20.6412660231
        0.3646557297        0.6352603442      -16.3339023473
        0.3646557297        0.6501337262      -12.4354456053
        0.3646557297        0.6650071083       -9.1022970695
        0.3646557297        0.6798804904       -6.4024985382
        0.3646557297        0.6947538724       -4.3260460528
        0.3646557297        0.7096272545       -2.8067697060
        0.3646557297        0.7245006365       -1.7477215921
        0.3646557297        0.7393740186       -1.0436698346
        0.3646557297        0.7542474007       -0.5970849517
        0.3646557297        0.7691207827       -0.3268562169
        0.3646557297        0.7839941648       -0.1709938611
        0.3646557297        0.7988675468       -0.0854038600
        0.3646557297        0.8137409289       -0.0407076285
        0.3646557297        0.8286143110       -0.0185264359
        0.3646557297        0.8434876930       -0.0080632843
        0.3646557297        0.8583610751       -0.0033650056
        0.3646557297        0.8732344572       -0.0013511368
        0.3646557297        0.8881078392       -0.0005238542
        0.3646557297        0.9029812213       -0.0001966902
        0.3646557297        0.9178546033       -0.0000716221
        0.3646557297        0.9327279854       -0.0000252786
        0.3646557297        0.9476013675       -0.0000086292
        0.3646557297        0.9624747495       -0.0000028386
        0.3646557297        0.9773481316        0.0000000000
        0.3646557297        0.9922215136        0.0000000000
        0.3646557297        1.0070948957        0.0000000000
        0.3646557297        1.0219682778        0.0000000000
        0.3646557297        1.0368416598        0.0000000000
        0.3646557297        1.0517150419        0.0000000000
        0.3646557297        1.0665884239        0.0000000000
        0.3646557297        1.0814618060        0.0000000000
        0.3646557297        1.0963351881        0.0000000000
        0.3646557297        1.1112085701        0.0000000000
        0.3646557297        1.1260819522        0.0000000000
        0.3646557297        1.1409553342        0.0000000000
        0.3646557297        1.1558287163        0.0000000000
        0.3646557297        1.1707020984        0.0000000000
        0.3646557297        1.1855754804        0.0000000000
        0.3646557297        1.2004488625        0.0000000000
        0.3646557297        1.2153222445        0.0000000000
        0.3646557297        1.2301956266        0.0000000000
        0.3646557297        1.2450690087        0.0000000000
        0.3646557297        1.2599423907        0.0000000000
        0.3646557297        1.2748157728        0.0000000000
        0.3646557297        1.2896891548        0.0000000000
        0.3646557297        1.3045625369        0.0000000000
        0.3646557297        1.3194359190        0.0000000000
        0.3646557297        1.3343093010        0.0000000000
        0.3646557297        1.3491826831        0.0000000000
        0.3646557297        1.3640560652        0.0000000000
        0.3646557297        1.3789294472        0.0000000000
        0.3646557297        1.3938028293        0.0000000000
        0.3646557297        1.4086762113        0.0000000000
        0.3646557297        1.4235495934        0.0000000000
        0.3646557297        1.4384229755        0.0000000000
        0.3646557297        1.4532963575        0.0000000000
        0.3646557297        1.4681697396        0.0000000000
        0.3646557297        1.4830431216        0.0000000000
        0.3646557297        1.4979165037        0.0000000000
        0.3646557297        1.5127898858        0.0000000000
        0.3646557297        1.5276632678        0.0000000000
        0.3646557297        1.5425366499        0.0000000000
        0.3646557297        1.5574100319        0.0000000000
        0.3646557297        1.5722834140        0.0000000000

        0.3793966667        0.0998185900       -0.1105377247
        0.3793966667        0.1146919721       -0.2921299962
        0.3793966667        0.1295653541       -0.7091000951
        0.3793966667        0.1444387362       -1.5813110547
        0.3793966667        0.1593121182       -3.2407393254
        0.3793966667        0.1741855003       -6.1061015406
        0.3793966667        0.1890588824      -10.5829968173
        0.3793966667        0.2039322644      -16.8847309364
        0.3793966667        0.2188056465      -24.8238098857
        0.3793966667        0.2336790285      -33.6813199400
        0.3793966667        0.2485524106      -42.2717919757
        0.3793966667        0.2634257927      -49.2481511732
        0.3793966667        0.2782991747      -53.5554234054
        0.3793966667        0.2931725568      -54.8269967256
        0.3793966667        0.3080459388      -53.5156437414
        0.3793966667        0.3229193209      -50.6837854288
        0.3793966667        0.3377927030      -47.5632173542
        0.3793966667        0.3526660850      -45.1099201777
        0.3793966667        0.3675394671      -43.7544614229
        0.3793966667        0.3824128492      -43.4157246468
        0.3793966667        0.3972862312      -43.7040026694
        0.3793966667        0.4121596133      -44.1722997191
        0.3793966667        0.4270329953      -44.4979371824
        0.3793966667        0.4419063774      -44.5480251621
        0.3793966667        0.4567797595      -44.3475228241
        0.3793966667        0.4716531415      -43.9982229012
        0.3793966667        0.4865265236      -43.5937768994
        0.3793966667        0.5013999056      -43.1583740862
        0.3793966667        0.5162732877      -42.6206013171
        0.3793966667        0.5311466698      -41.8240747968
        0.3793966667        0.5460200518      -40.5694870071
        0.3793966667        0.5608934339      -38.6753417531
        0.3793966667        0.5757668159      -36.0381436132
        0.3793966667        0.5906401980      -32.6718721653
        0.3793966667        0.6055135801      -28.7139610201
        0.3793966667        0.6203869621      -24.3978373028
        0.3793966667        0.6352603442      -20.0036764141
        0.3793966667        0.6501337262      -15.8041292730
        0.3793966667        0.6650071083      -12.0198150760
        0.3793966667        0.6798804904       -8.7932955144
        0.3793966667        0.6947538724       -6.1834211224
        0.3793966667        0.7096272545       -4.1764368427
        0.3793966667        0.7245006365       -2.7070302615
        0.3793966667        0.7393740186       -1.6819488648
        0.3793966667        0.7542474007       -1.0005066306
        0.3793966667        0.7691207827       -0.5690778182
        0.3793966667        0.7839941648       -0.3091986044
        0.3793966667        0.7988675468       -0.1604098265
        0.3793966667        0.8137409289       -0.0794933951
        0.3793966667        0.8286143110       -0.0376843771
        0.3793966667        0.8434876930       -0.0171312442
        0.3793966667        0.8583610751       -0.0074921931
        0.3793966667        0.8732344572       -0.0031630187
        0.3793966667        0.8881078392       -0.0012926906
        0.3793966667        0.9029812213       -0.0005121841
        0.3793966667        0.9178546033       -0.0001966775
        0.3793966667        0.9327279854       -0.0000730416
        0.3793966667        0.9476013675       -0.0000261518
        0.3793966667        0.9624747495       -0.0000089940
        0.3793966667        0.9773481316       -0.0000029618
        0.3793966667        0.9922215136        0.0000000000
        0.3793966667        1.0070948957        0.0000000000
        0.3793966667        1.0219682778        0.0000000000
        0.3793966667        1.0368416598        0.0000000000
        0.3793966667        1.0517150419        0.0000000000
        0.3793966667        1.0665884239        0.0000000000
        0.3793966667        1.0814618060        0.0000000000
        0.3793966667        1.0963351881        0.0000000000
        0.3793966667        1.1112085701        0.0000000000
        0.3793966667        1.1260819522        0.0000000000
        0.3793966667        1.1409553342        0.0000000000
        0.3793966667        1.1558287163        0.0000000000
        0.3793966667        1.1707020984        0.0000000000
        0.3793966667        1.1855754804        0.0000000000
        0.3793966667        1.2004488625        0.0000000000
        0.3793966667        1.2153222445        0.0000000000
        0.3793966667        1.2301956266        0.0000000000
        0.3793966667        1.2450690087        0.0000000000
        0.3793966667        1.2599423907        0.0000000000
        0.3793966667        1.2748157728        0.0000000000
        0.3793966667        1.2896891548        0.0000000000
        0.3793966667        1.3045625369        0.0000000000
        0.3793966667        1.3194359190        0.0000000000
        0.3793966667        1.3343093010        0.0000000000
        0.3793966667        1.3491826831        0.0000000000
        0.3793966667        1.3640560652        0.0000000000
        0.3793966667        1.3789294472        0.0000000000
        0.3793966667        1.3938028293        0.0000000000
        0.3793966667        1.4086762113        0.0000000000
        0.3793966667        1.4235495934        0.0000000000
        0.3793966667        1.4384229755        0.0000000000
        0.3793966667        1.4532963575        0.0000000000
        0.3793966667        1.4681697396        0.0000000000
        0.3793966667        1.4830431216        0.0000000000
        0.3793966667        1.4979165037        0.0000000000
        0.3793966667        1.5127898858        0.0000000000
        0.3793966667        1.5276632678        0.0000000000
        0.3793966667        1.5425366499        0.0000000000
        0.3793966667        1.5574100319        0.0000000000
        0.3793966667        1.5722834140        0.0000000000

        0.3941376036        0.0998185900       -0.1105553763
        0.3941376036        0.1146919721       -0.2921699819
        0.3941376036        0.1295653541       -0.7091728873
        0.3941376036        0.1444387362       -1.5813919847
        0.3941376036        0.1593121182       -3.2406609906
        0.3941376036        0.1741855003       -6.1053016802
        0.3941376036        0.1890588824      -10.5800546110
        0.3941376036        0.2039322644      -16.8767093099
        0.3941376036        0.2188056465      -24.8056208112
        0.3941376036        0.2336790285      -33.6455954553
        0.3941376036        0.2485524106      -42.2098994507
        0.3941376036        0.2634257927      -49.1527895753
        0.3941376036        0.2782991747      -53.4245444365
        0.3941376036        0.2931725568      -54.6678018968
        0.3941376036        0.3080459388      -53.3466640141
        0.3941376036        0.3229193209      -50.5331841819
        0.3941376036        0.3377927030      -47.4627179017
        0.3941376036        0.3526660850      -45.0857023489
        0.3941376036        0.3675394671      -43.8180147811
        0.3941376036        0.3824128492      -43.5580466547
        0.3941376036        0.3972862312      -43.8954037995
        0.3941376036        0.4121596133      -44.3680096346
        0.3941376036        0.4270329953      -44.6478194108
        0.3941376036        0.4419063774      -44.6079877731
        0.3941376036        0.4567797595      -44.2908568174
        0.3941376036        0.4716531415      -43.8262746303
        0.3941376036        0.4865265236      -43.3456736100
        0.3941376036        0.5013999056      -42.9181403575
        0.3941376036        0.5162732877      -42.5176857973
        0.3941376036        0.5311466698      -42.0222785061
        0.3941376036        0.5460200518      -41.2416455518
        0.3941376036        0.5608934339      -39.9668412017
        0.3941376036        0.5757668159      -38.0286997167
        0.3941376036        0.5906401980      -35.3481088706
        0.3941376036        0.6055135801      -31.9628808157
        0.3941376036        0.6203869621      -28.0241817278
        0.3941376036        0.6352603442      -23.7659061632
        0.3941376036        0.6501337262      -19.4581075626
        0.3941376036        0.6650071083      -15.3582551641
        0.3941376036        0.6798804904      -11.6721743370
        0.3941376036        0.6947538724       -8.5317785717
        0.3941376036        0.7096272545       -5.9909725574
        0.3941376036        0.7245006365       -4.0361969558
        0.3941376036        0.7393740186       -2.6054227494
        0.3941376036        0.7542474007       -1.6093496198
        0.3941376036        0.7691207827       -0.9502577925
        0.3941376036        0.7839941648       -0.5360896177
        0.3941376036        0.7988675468       -0.2890478431
        0.3941376036        0.8137409289       -0.1491386860
        0.3941376036        0.8286143110       -0.0738030851
        0.3941376036        0.8434876930       -0.0351333344
        0.3941376036        0.8583610751       -0.0161406706
        0.3941376036        0.8732344572       -0.0071756919
        0.3941376036        0.8881078392       -0.0030916967
        0.3941376036        0.9029812213       -0.0012907478
        0.3941376036        0.9178546033       -0.0005211967
        0.3941376036        0.9327279854       -0.0002029433
        0.3941376036        0.9476013675       -0.0000759451
        0.3941376036        0.9624747495       -0.0000272282
        0.3941376036        0.9773481316       -0.0000093313
        0.3941376036        0.9922215136       -0.0000030527
        0.3941376036        1.0070948957        0.0000000000
        0.3941376036        1.0219682778        0.0000000000
        0.3941376036        1.0368416598        0.0000000000
        0.3941376036        1.0517150419        0.0000000000
        0.3941376036        1.0665884239        0.0000000000
        0.3941376036        1.0814618060        0.0000000000
        0.3941376036        1.0963351881        0.0000000000
        0.3941376036        1.1112085701        0.0000000000
        0.3941376036        1.1260819522        0.0000000000
        0.3941376036        1.1409553342        0.0000000000
        0.3941376036        1.1558287163        0.0000000000
        0.3941376036        1.1707020984        0.0000000000
        0.3941376036        1.1855754804        0.0000000000
        0.3941376036        1.2004488625        0.0000000000
        0.3941376036        1.2153222445        0.0000000000
        0.3941376036        1.2301956266        0.0000000000
        0.3941376036        1.2450690087        0.0000000000
        0.3941376036        1.2599423907        0.0000000000
        0.3941376036        1.2748157728        0.0000000000
        0.3941376036        1.2896891548        0.0000000000
        0.3941376036        1.3045625369        0.0000000000
        0.3941376036        1.3194359190        0.0000000000
        0.3941376036        1.3343093010        0.0000000000
        0.3941376036        1.3491826831        0.0000000000
        0.3941376036        1.3640560652        0.0000000000
        0.3941376036        1.3789294472        0.0000000000
        0.3941376036        1.3938028293        0.0000000000
        0.3941376036        1.4086762113        0.0000000000
        0.3941376036        1.4235495934        0.0000000000
        0.3941376036        1.4384229755        0.0000000000
        0.3941376036        1.4532963575        0.0000000000
        0.3941376036        1.4681697396        0.0000000000
        0.3941376036        1.4830431216        0.0000000000
        0.3941376036        1.4979165037        0.0000000000
        0.3941376036        1.5127898858        0.0000000000
        0.3941376036        1.5276632678        0.0000000000
        0.3941376036        1.5425366499        0.0000000000
        0.3941376036        1.5574100319        0.0000000000
        0.3941376036        1.5722834140        0.0000000000

        0.4088785405        0.0998185900       -0.1091563299
        0.4088785405        0.1146919721       -0.2886766370
        0.4088785405        0.1295653541       -0.7012191534
        0.4088785405        0.1444387362       -1.5648998595
        0.4088785405        0.1593121182       -3.2095734155
        0.4088785405        0.1741855003       -6.0521666499
        0.4088785405        0.1890588824      -10.4980248311
        0.4088785405        0.2039322644      -16.7630281579
        0.4088785405        0.2188056465      -24.6656637593
        0.4088785405        0.2336790285      -33.4955121189
        0.4088785405        0.2485524106      -42.0757284703
        0.4088785405        0.2634257927      -49.0652167143
        0.4088785405        0.2782991747      -53.4108502777
        0.4088785405        0.2931725568      -54.7445184573
        0.4088785405        0.3080459388      -53.5164579200
        0.4088785405        0.3229193209      -50.7872203063
        0.4088785405        0.3377927030      -47.7866703899
        0.4088785405        0.3526660850      -45.4657667586
        0.4088785405        0.3675394671      -44.2438152069
        0.4088785405        0.3824128492      -44.0215363128
        0.4088785405        0.3972862312      -44.3870438212
        0.4088785405        0.4121596133      -44.8724528687
        0.4088785405        0.4270329953      -45.1410596003
        0.4088785405        0.4419063774      -45.0573631769
        0.4088785405        0.4567797595      -44.6591169497
        0.4088785405        0.4716531415      -44.0808471755
        0.4088785405        0.4865265236      -43.4732698780
        0.4088785405        0.5013999056      -42.9422389921
        0.4088785405        0.5162732877      -42.5130255689
        0.4088785405        0.5311466698      -42.1185045300
        0.4088785405        0.5460200518      -41.6099203568
        0.4088785405        0.5608934339      -40.7888974645
        0.4088785405        0.5757668159      -39.4551930281
        0.4088785405        0.5906401980      -37.4585064536
        0.4088785405        0.6055135801      -34.7396512405
        0.4088785405        0.6203869621      -31.3494686599
        0.4088785405        0.6352603442      -27.4414321282
        0.4088785405        0.6501337262      -23.2420019973
        0.4088785405        0.6650071083      -19.0083258491
        0.4088785405        0.6798804904      -14.9847109136
        0.4088785405        0.6947538724      -11.3676853735
        0.4088785405        0.7096272545       -8.2854716437
        0.4088785405        0.7245006365       -5.7929819232
        0.4088785405        0.7393740186       -3.8797210017
        0.4088785405        0.7542474007       -2.4860958148
        0.4088785405        0.7691207827       -1.5233206602
        0.4088785405        0.7839941648       -0.8926646687
        0.4088785405        0.7988675468       -0.5008133701
        0.4088785405        0.8137409289       -0.2695421571
        0.4088785405        0.8286143110       -0.1395500955
        0.4088785405        0.8434876930       -0.0697095499
        0.4088785405        0.8583610751       -0.0336857876
        0.4088785405        0.8732344572       -0.0157707878
        0.4088785405        0.8881078392       -0.0071531720
        0.4088785405        0.9029812213       -0.0031382365
        0.4088785405        0.9178546033       -0.0013280710
        0.4088785405        0.9327279854       -0.0005403968
        0.4088785405        0.9476013675       -0.0002108016
        0.4088785405        0.9624747495       -0.0000786529
        0.4088785405        0.9773481316       -0.0000280324
        0.4088785405        0.9922215136       -0.0000095390
        0.4088785405        1.0070948957       -0.0000030986
        0.4088785405        1.0219682778        0.0000000000
        0.4088785405        1.0368416598        0.0000000000
        0.4088785405        1.0517150419        0.0000000000
        0.4088785405        1.0665884239        0.0000000000
        0.4088785405        1.0814618060        0.0000000000
        0.4088785405        1.0963351881        0.0000000000
        0.4088785405        1.1112085701        0.0000000000
        0.4088785405        1.1260819522        0.0000000000
        0.4088785405        1.1409553342        0.0000000000
        0.4088785405        1.1558287163        0.0000000000
        0.4088785405        1.1707020984        0.0000000000
        0.4088785405        1.1855754804        0.0000000000
        0.4088785405        1.2004488625        0.0000000000
        0.4088785405        1.2153222445        0.0000000000
        0.4088785405        1.2301956266        0.0000000000
        0.4088785405        1.2450690087        0.0000000000
        0.4088785405        1.2599423907        0.0000000000
        0.4088785405        1.2748157728        0.0000000000
        0.4088785405        1.2896891548        0.0000000000
        0.4088785405        1.3045625369        0.0000000000
        0.4088785405        1.3194359190        0.0000000000
        0.4088785405        1.3343093010        0.0000000000
        0.4088785405        1.3491826831        0.0000000000
        0.4088785405        1.3640560652        0.0000000000
        0.4088785405        1.3789294472        0.0000000000
        0.4088785405        1.3938028293        0.0000000000
        0.4088785405        1.4086762113        0.0000000000
        0.4088785405        1.4235495934        0.0000000000
        0.4088785405        1.4384229755        0.0000000000
        0.4088785405        1.4532963575        0.0000000000
        0.4088785405        1.4681697396        0.0000000000
        0.4088785405        1.4830431216        0.0000000000
        0.4088785405        1.4979165037        0.0000000000
        0.4088785405        1.5127898858        0.0000000000
        0.4088785405        1.5276632678        0.0000000000
        0.4088785405        1.5425366499        0.0000000000
        0.4088785405        1.5574100319        0.0000000000
        0.4088785405        1.5722834140        0.0000000000

        0.4236194774        0.0998185900       -0.1057719415
        0.4236194774        0.1146919721       -0.2801188960
        0.4236194774        0.1295653541       -0.6814532360
        0.4236194774        0.1444387362       -1.5232379634
        0.4236194774        0.1593121182       -3.1295438293
        0.4236194774        0.1741855003       -5.9123240056
        0.4236194774        0.1890588824      -10.2763435117
        0.4236194774        0.2039322644      -16.4455220488
        0.4236194774        0.2188056465      -24.2574129547
        0.4236194774        0.2336790285      -33.0293125289
        0.4236194774        0.2485524106      -41.6122949691
        0.4236194774        0.2634257927      -48.6812926645
        0.4236194774        0.2782991747      -53.1775238113
        0.4236194774        0.2931725568      -54.7043064049
        0.4236194774        0.3080459388      -53.6698767287
        0.4236194774        0.3229193209      -51.0954695958
        0.4236194774        0.3377927030      -48.1889059183
        0.4236194774        0.3526660850      -45.9023353051
        0.4236194774        0.3675394671      -44.6749203950
        0.4236194774        0.3824128492      -44.4344511254
        0.4236194774        0.3972862312      -44.7911150321
        0.4236194774        0.4121596133      -45.2860635406
        0.4236194774        0.4270329953      -45.5766254292
        0.4236194774        0.4419063774      -45.5098454795
        0.4236194774        0.4567797595      -45.1019113555
        0.4236194774        0.4716531415      -44.4711464905
        0.4236194774        0.4865265236      -43.7669571841
        0.4236194774        0.5013999056      -43.1155929170
        0.4236194774        0.5162732877      -42.5853176944
        0.4236194774        0.5311466698      -42.1673355048
        0.4236194774        0.5460200518      -41.7715971356
        0.4236194774        0.5608934339      -41.2400317802
        0.4236194774        0.5757668159      -40.3779376965
        0.4236194774        0.5906401980      -38.9979579697
        0.4236194774        0.6055135801      -36.9653452349
        0.4236194774        0.6203869621      -34.2322071389
        0.4236194774        0.6352603442      -30.8522647875
        0.4236194774        0.6501337262      -26.9737220967
        0.4236194774        0.6650071083      -22.8135189360
        0.4236194774        0.6798804904      -18.6201445898
        0.4236194774        0.6947538724      -14.6338191009
        0.4236194774        0.7096272545      -11.0522147616
        0.4236194774        0.7245006365       -8.0075737676
        0.4236194774        0.7393740186       -5.5580241230
        0.4236194774        0.7542474007       -3.6928244684
        0.4236194774        0.7691207827       -2.3485074243
        0.4236194774        0.7839941648       -1.4308102312
        0.4236194774        0.7988675468       -0.8365331889
        0.4236194774        0.8137409289       -0.4705057331
        0.4236194774        0.8286143110       -0.2552898248
        0.4236194774        0.8434876930       -0.1339576674
        0.4236194774        0.8583610751       -0.0680822616
        0.4236194774        0.8732344572       -0.0335185843
        0.4236194774        0.8881078392       -0.0159635569
        0.4236194774        0.9029812213       -0.0073363607
        0.4236194774        0.9178546033       -0.0032436438
        0.4236194774        0.9327279854       -0.0013757657
        0.4236194774        0.9476013675       -0.0005585327
        0.4236194774        0.9624747495       -0.0002167438
        0.4236194774        0.9773481316       -0.0000803544
        0.4236194774        0.9922215136       -0.0000284627
        0.4236194774        1.0070948957       -0.0000096349
        0.4236194774        1.0219682778       -0.0000031187
        0.4236194774        1.0368416598        0.0000000000
        0.4236194774        1.0517150419        0.0000000000
        0.4236194774        1.0665884239        0.0000000000
        0.4236194774        1.0814618060        0.0000000000
        0.4236194774        1.0963351881        0.0000000000
        0.4236194774        1.1112085701        0.0000000000
        0.4236194774        1.1260819522        0.0000000000
        0.4236194774        1.1409553342        0.0000000000
        0.4236194774        1.1558287163        0.0000000000
        0.4236194774        1.1707020984        0.0000000000
        0.4236194774        1.1855754804        0.0000000000
        0.4236194774        1.2004488625        0.0000000000
        0.4236194774        1.2153222445        0.0000000000
        0.4236194774        1.2301956266        0.0000000000
        0.4236194774        1.2450690087        0.0000000000
        0.4236194774        1.2599423907        0.0000000000
        0.4236194774        1.2748157728        0.0000000000
        0.4236194774        1.2896891548        0.0000000000
        0.4236194774        1.3045625369        0.0000000000
        0.4236194774        1.3194359190        0.0000000000
        0.4236194774        1.3343093010        0.0000000000
        0.4236194774        1.3491826831        0.0000000000
        0.4236194774        1.3640560652        0.0000000000
        0.4236194774        1.3789294472        0.0000000000
        0.4236194774        1.3938028293        0.0000000000
        0.4236194774        1.4086762113        0.0000000000
        0.4236194774        1.4235495934        0.0000000000
        0.4236194774        1.4384229755        0.0000000000
        0.4236194774        1.4532963575        0.0000000000
        0.4236194774        1.4681697396        0.0000000000
        0.4236194774        1.4830431216        0.0000000000
        0.4236194774        1.4979165037        0.0000000000
        0.4236194774        1.5127898858        0.0000000000
        0.4236194774        1.5276632678        0.0000000000
        0.4236194774        1.5425366499        0.0000000000
        0.4236194774        1.5574100319        0.0000000000
        0.4236194774        1.5722834140        0.0000000000

        0.4383604144        0.0998185900       -0.0999164340
        0.4383604144        0.1146919721       -0.2651616340
        0.4383604144        0.1295653541       -0.6465075235
        0.4383604144        0.1444387362       -1.4486099843
        0.4383604144        0.1593121182       -2.9840035651
        0.4383604144        0.1741855003       -5.6534443899
        0.4383604144        0.1890588824       -9.8570783741
        0.4383604144        0.2039322644      -15.8288243338
        0.4383604144        0.2188056465      -23.4365834265
        0.4383604144        0.2336790285      -32.0462311752
        0.4383604144        0.2485524106      -40.5624013683
        0.4383604144        0.2634257927      -47.6971216079
        0.4383604144        0.2782991747      -52.3923822509
        0.4383604144        0.2931725568      -54.2094804338
        0.4383604144        0.3080459388      -53.4847214980
        0.4383604144        0.3229193209      -51.1648322052
        0.4383604144        0.3377927030      -48.4088334369
        0.4383604144        0.3526660850      -46.1612284772
        0.4383604144        0.3675394671      -44.8913648750
        0.4383604144        0.3824128492      -44.5772033970
        0.4383604144        0.3972862312      -44.8769637095
        0.4383604144        0.4121596133      -45.3609440918
        0.4383604144        0.4270329953      -45.6901284055
        0.4383604144        0.4419063774      -45.6928440702
        0.4383604144        0.4567797595      -45.3537569355
        0.4383604144        0.4716531415      -44.7591753857
        0.4383604144        0.4865265236      -44.0380289992
        0.4383604144        0.5013999056      -43.3169426512
        0.4383604144        0.5162732877      -42.6897834976
        0.4383604144        0.5311466698      -42.1961718707
        0.4383604144        0.5460200518      -41.8073892066
        0.4383604144        0.5608934339      -41.4236181725
        0.4383604144        0.5757668159      -40.8870553814
        0.4383604144        0.5906401980      -40.0107829013
        0.4383604144        0.6055135801      -38.6174646799
        0.4383604144        0.6203869621      -36.5787527063
        0.4383604144        0.6352603442      -33.8464713491
        0.4383604144        0.6501337262      -30.4688565973
        0.4383604144        0.6650071083      -26.5882365262
        0.4383604144        0.6798804904      -22.4202605336
        0.4383604144        0.6947538724      -18.2187965277
        0.4383604144        0.7096272545      -14.2340316474
        0.4383604144        0.7245006365      -10.6730974705
        0.4383604144        0.7393740186       -7.6720143513
        0.4383604144        0.7542474007       -5.2847486577
        0.4383604144        0.7691207827       -3.4902678724
        0.4383604144        0.7839941648       -2.2132174653
        0.4383604144        0.7988675468       -1.3503675924
        0.4383604144        0.8137409289       -0.7947598082
        0.4383604144        0.8286143110       -0.4522628634
        0.4383604144        0.8434876930       -0.2492222245
        0.4383604144        0.8583610751       -0.1330281735
        0.4383604144        0.8732344572       -0.0687031609
        0.4383604144        0.8881078392       -0.0342543126
        0.4383604144        0.9029812213       -0.0164416042
        0.4383604144        0.9178546033       -0.0075765754
        0.4383604144        0.9327279854       -0.0033446102
        0.4383604144        0.9476013675       -0.0014123720
        0.4383604144        0.9624747495       -0.0005701814
        0.4383604144        0.9773481316       -0.0002200559
        0.4383604144        0.9922215136       -0.0000812154
        0.4383604144        1.0070948957       -0.0000286696
        0.4383604144        1.0219682778       -0.0000096815
        0.4383604144        1.0368416598       -0.0000031269
        0.4383604144        1.0517150419        0.0000000000
        0.4383604144        1.0665884239        0.0000000000
        0.4383604144        1.0814618060        0.0000000000
        0.4383604144        1.0963351881        0.0000000000
        0.4383604144        1.1112085701        0.0000000000
        0.4383604144        1.1260819522        0.0000000000
        0.4383604144        1.1409553342        0.0000000000
        0.4383604144        1.1558287163        0.0000000000
        0.4383604144        1.1707020984        0.0000000000
        0.4383604144        1.1855754804        0.0000000000
        0.4383604144        1.2004488625        0.0000000000
        0.4383604144        1.2153222445        0.0000000000
        0.4383604144        1.2301956266        0.0000000000
        0.4383604144        1.2450690087        0.0000000000
        0.4383604144        1.2599423907        0.0000000000
        0.4383604144        1.2748157728        0.0000000000
        0.4383604144        1.2896891548        0.0000000000
        0.4383604144        1.3045625369        0.0000000000
        0.4383604144        1.3194359190        0.0000000000
        0.4383604144        1.3343093010        0.0000000000
        0.4383604144        1.3491826831        0.0000000000
        0.4383604144        1.3640560652        0.0000000000
        0.4383604144        1.3789294472        0.0000000000
        0.4383604144        1.3938028293        0.0000000000
        0.4383604144        1.4086762113        0.0000000000
        0.4383604144        1.4235495934        0.0000000000
        0.4383604144        1.4384229755        0.0000000000
        0.4383604144        1.4532963575        0.0000000000
        0.4383604144        1.4681697396        0.0000000000
        0.4383604144        1.4830431216        0.0000000000
        0.4383604144        1.4979165037        0.0000000000
        0.4383604144        1.5127898858        0.0000000000
        0.4383604144        1.5276632678        0.0000000000
        0.4383604144        1.5425366499        0.0000000000
        0.4383604144        1.5574100319        0.0000000000
        0.4383604144        1.5722834140        0.0000000000

        0.4531013513        0.0998185900       -0.0913748496
        0.4531013513        0.1146919721       -0.2431602343
        0.4531013513        0.1295653541       -0.5946246959
        0.4531013513        0.1444387362       -1.3366520898
        0.4531013513        0.1593121182       -2.7630667205
        0.4531013513        0.1741855003       -5.2550723210
        0.4531013513        0.1890588824       -9.2015352271
        0.4531013513        0.2039322644      -14.8459740808
        0.4531013513        0.2188056465      -22.0971188799
        0.4531013513        0.2336790285      -30.3924940483
        0.4531013513        0.2485524106      -38.7219580964
        0.4531013513        0.2634257927      -45.8648855334
        0.4531013513        0.2782991747      -50.7804110598
        0.4531013513        0.2931725568      -52.9816296203
        0.4531013513        0.3080459388      -52.7046061694
        0.4531013513        0.3229193209      -50.7813228834
        0.4531013513        0.3377927030      -48.2850246313
        0.4531013513        0.3526660850      -46.1316384144
        0.4531013513        0.3675394671      -44.8206809403
        0.4531013513        0.3824128492      -44.3973418421
        0.4531013513        0.3972862312      -44.5929380769
        0.4531013513        0.4121596133      -45.0306322524
        0.4531013513        0.4270329953      -45.3913010814
        0.4531013513        0.4419063774      -45.4912401882
        0.4531013513        0.4567797595      -45.2814487155
        0.4531013513        0.4716531415      -44.8068987836
        0.4531013513        0.4865265236      -44.1610485881
        0.4531013513        0.5013999056      -43.4518150633
        0.4531013513        0.5162732877      -42.7782222924
        0.4531013513        0.5311466698      -42.2110850244
        0.4531013513        0.5460200518      -41.7748072834
        0.4531013513        0.5608934339      -41.4334740930
        0.4531013513        0.5757668159      -41.0869775047
        0.4531013513        0.5906401980      -40.5810171214
        0.4531013513        0.6055135801      -39.7310435668
        0.4531013513        0.6203869621      -38.3568763546
        0.4531013513        0.6352603442      -36.3220855985
        0.4531013513        0.6501337262      -33.5699035122
        0.4531013513        0.6650071083      -30.1462306723
        0.4531013513        0.6798804904      -26.2018396744
        0.4531013513        0.6947538724      -21.9707860121
        0.4531013513        0.7096272545      -17.7290091489
        0.4531013513        0.7245006365      -13.7435676790
        0.4531013513        0.7393740186      -10.2262846940
        0.4531013513        0.7542474007       -7.3041514922
        0.4531013513        0.7691207827       -5.0128410931
        0.4531013513        0.7839941648       -3.3115045320
        0.4531013513        0.7988675468       -2.1103474563
        0.4531013513        0.8137409289       -1.3001922978
        0.4531013513        0.8286143110       -0.7756237722
        0.4531013513        0.8434876930       -0.4481986447
        0.4531013513        0.8583610751       -0.2506648158
        0.4531013513        0.8732344572       -0.1354162218
        0.4531013513        0.8881078392       -0.0704831659
        0.4531013513        0.9029812213       -0.0352535508
        0.4531013513        0.9178546033       -0.0169075001
        0.4531013513        0.9327279854       -0.0077638821
        0.4531013513        0.9476013675       -0.0034110483
        0.4531013513        0.9624747495       -0.0014336546
        0.4531013513        0.9773481316       -0.0005765297
        0.4531013513        0.9922215136       -0.0002218686
        0.4531013513        1.0070948957       -0.0000817017
        0.4531013513        1.0219682778       -0.0000287796
        0.4531013513        1.0368416598       -0.0000096918
        0.4531013513        1.0517150419       -0.0000031175
        0.4531013513        1.0665884239        0.0000000000
        0.4531013513        1.0814618060        0.0000000000
        0.4531013513        1.0963351881        0.0000000000
        0.4531013513        1.1112085701        0.0000000000
        0.4531013513        1.1260819522        0.0000000000
        0.4531013513        1.1409553342        0.0000000000
        0.4531013513        1.1558287163        0.0000000000
        0.4531013513        1.1707020984        0.0000000000
        0.4531013513        1.1855754804        0.0000000000
        0.4531013513        1.2004488625        0.0000000000
        0.4531013513        1.2153222445        0.0000000000
        0.4531013513        1.2301956266        0.0000000000
        0.4531013513        1.2450690087        0.0000000000
        0.4531013513        1.2599423907        0.0000000000
        0.4531013513        1.2748157728        0.0000000000
        0.4531013513        1.2896891548        0.0000000000
        0.4531013513        1.3045625369        0.0000000000
        0.4531013513        1.3194359190        0.0000000000
        0.4531013513        1.3343093010        0.0000000000
        0.4531013513        1.3491826831        0.0000000000
        0.4531013513        1.3640560652        0.0000000000
        0.4531013513        1.3789294472        0.0000000000
        0.4531013513        1.3938028293        0.0000000000
        0.4531013513        1.4086762113        0.0000000000
        0.4531013513        1.4235495934        0.0000000000
        0.4531013513        1.4384229755        0.0000000000
        0.4531013513        1.4532963575        0.0000000000
        0.4531013513        1.4681697396        0.0000000000
        0.4531013513        1.4830431216        0.0000000000
        0.4531013513        1.4979165037        0.0000000000
        0.4531013513        1.5127898858        0.0000000000
        0.4531013513        1.5276632678        0.0000000000
        0.4531013513        1.5425366499        0.0000000000
        0.4531013513        1.5574100319        0.0000000000
        0.4531013513        1.5722834140        0.0000000000

        0.4678422882        0.0998185900       -0.0803521618
        0.4678422882        0.1146919721       -0.2145602804
        0.4678422882        0.1295653541       -0.5266386492
        0.4678422882        0.1444387362       -1.1886360831
        0.4678422882        0.1593121182       -2.4680556944
        0.4678422882        0.1741855003       -4.7171198420
        0.4678422882        0.1890588824       -8.3048027878
        0.4678422882        0.2039322644      -13.4810938929
        0.4678422882        0.2188056465      -20.2032820412
        0.4678422882        0.2336790285      -28.0023194845
        0.4678422882        0.2485524106      -35.9868729470
        0.4678422882        0.2634257927      -43.0400779260
        0.4678422882        0.2782991747      -48.1642832933
        0.4678422882        0.2931725568      -50.8286657339
        0.4678422882        0.3080459388      -51.1480353431
        0.4678422882        0.3229193209      -49.8002129595
        0.4678422882        0.3377927030      -47.7290745714
        0.4678422882        0.3526660850      -45.7889375460
        0.4678422882        0.3675394671      -44.4958358120
        0.4678422882        0.3824128492      -43.9682362201
        0.4678422882        0.3972862312      -44.0299480075
        0.4678422882        0.4121596133      -44.3809310750
        0.4678422882        0.4270329953      -44.7430241230
        0.4678422882        0.4419063774      -44.9345373413
        0.4678422882        0.4567797595      -44.8786592711
        0.4678422882        0.4716531415      -44.5771837739
        0.4678422882        0.4865265236      -44.0795098189
        0.4678422882        0.5013999056      -43.4606118225
        0.4678422882        0.5162732877      -42.8065939886
        0.4678422882        0.5311466698      -42.2007958150
        0.4678422882        0.5460200518      -41.7062117066
        0.4678422882        0.5608934339      -41.3455335479
        0.4678422882        0.5757668159      -41.0838432098
        0.4678422882        0.5906401980      -40.8199620339
        0.4678422882        0.6055135801      -40.3918007321
        0.4678422882        0.6203869621      -39.5990440935
        0.4678422882        0.6352603442      -38.2423046956
        0.4678422882        0.6501337262      -36.1716134007
        0.4678422882        0.6650071083      -33.3313093225
        0.4678422882        0.6798804904      -29.7866140342
        0.4678422882        0.6947538724      -25.7213351409
        0.4678422882        0.7096272545      -21.4051306640
        0.4678422882        0.7245006365      -17.1391354429
        0.4678422882        0.7393740186      -13.1963163781
        0.4678422882        0.7542474007       -9.7743706023
        0.4678422882        0.7691207827       -6.9734387109
        0.4678422882        0.7839941648       -4.8008586116
        0.4678422882        0.7988675468       -3.1955146952
        0.4678422882        0.8137409289       -2.0594817447
        0.4678422882        0.8286143110       -1.2859270669
        0.4678422882        0.8434876930       -0.7774245892
        0.4678422882        0.8583610751       -0.4543231348
        0.4678422882        0.8732344572       -0.2560511312
        0.4678422882        0.8881078392       -0.1388264625
        0.4678422882        0.9029812213       -0.0722557345
        0.4678422882        0.9178546033       -0.0360466767
        0.4678422882        0.9327279854       -0.0172220606
        0.4678422882        0.9476013675       -0.0078778135
        0.4678422882        0.9624747495       -0.0034500927
        0.4678422882        0.9773481316       -0.0014466816
        0.4678422882        0.9922215136       -0.0005807082
        0.4678422882        1.0070948957       -0.0002230365
        0.4678422882        1.0219682778       -0.0000819077
        0.4678422882        1.0368416598       -0.0000287388
        0.4678422882        1.0517150419       -0.0000096267
        0.4678422882        1.0665884239       -0.0000030775
        0.4678422882        1.0814618060        0.0000000000
        0.4678422882        1.0963351881        0.0000000000
        0.4678422882        1.1112085701        0.0000000000
        0.4678422882        1.1260819522        0.0000000000
        0.4678422882        1.1409553342        0.0000000000
        0.4678422882        1.1558287163        0.0000000000
        0.4678422882        1.1707020984        0.0000000000
        0.4678422882        1.1855754804        0.0000000000
        0.4678422882        1.2004488625        0.0000000000
        0.4678422882        1.2153222445        0.0000000000
        0.4678422882        1.2301956266        0.0000000000
        0.4678422882        1.2450690087        0.0000000000
        0.4678422882        1.2599423907        0.0000000000
        0.4678422882        1.2748157728        0.0000000000
        0.4678422882        1.2896891548        0.0000000000
        0.4678422882        1.3045625369        0.0000000000
        0.4678422882        1.3194359190        0.0000000000
        0.4678422882        1.3343093010        0.0000000000
        0.4678422882        1.3491826831        0.0000000000
        0.4678422882        1.3640560652        0.0000000000
        0.4678422882        1.3789294472        0.0000000000
        0.4678422882        1.3938028293        0.0000000000
        0.4678422882        1.4086762113        0.0000000000
        0.4678422882        1.4235495934        0.0000000000
        0.4678422882        1.4384229755        0.0000000000
        0.4678422882        1.4532963575        0.0000000000
        0.4678422882        1.4681697396        0.0000000000
        0.4678422882        1.4830431216        0.0000000000
        0.4678422882        1.4979165037        0.0000000000
        0.4678422882        1.5127898858        0.0000000000
        0.4678422882        1.5276632678        0.0000000000
        0.4678422882        1.5425366499        0.0000000000
        0.4678422882        1.5574100319        0.0000000000
        0.4678422882        1.5722834140        0.0000000000

        0.4825832252        0.0998185900       -0.0675209845
        0.4825832252        0.1146919721       -0.1810415383
        0.4825832252        0.1295653541       -0.4463674032
        0.4825832252        0.1444387362       -1.0124414746
        0.4825832252        0.1593121182       -2.1136850105
        0.4825832252        0.1741855003       -4.0643247930
        0.4825832252        0.1890588824       -7.2040225217
        0.4825832252        0.2039322644      -11.7833128598
        0.4825832252        0.2188056465      -17.8108770023
        0.4825832252        0.2336790285      -24.9270691537
        0.4825832252        0.2485524106      -32.3888246328
        0.4825832252        0.2634257927      -39.2200726196
        0.4825832252        0.2782991747      -44.4995729168
        0.4825832252        0.2931725568      -47.6693773643
        0.4825832252        0.3080459388      -48.7157126949
        0.4825832252        0.3229193209      -48.1321109523
        0.4825832252        0.3377927030      -46.6902164910
        0.4825832252        0.3526660850      -45.1412800028
        0.4825832252        0.3675394671      -43.9898110771
        0.4825832252        0.3824128492      -43.4184650207
        0.4825832252        0.3972862312      -43.3517746437
        0.4825832252        0.4121596133      -43.5856354037
        0.4825832252        0.4270329953      -43.9052376406
        0.4825832252        0.4419063774      -44.1504648355
        0.4825832252        0.4567797595      -44.2300879025
        0.4825832252        0.4716531415      -44.1090080470
        0.4825832252        0.4865265236      -43.7920798863
        0.4825832252        0.5013999056      -43.3147362912
        0.4825832252        0.5162732877      -42.7382205150
        0.4825832252        0.5311466698      -42.1425345714
        0.4825832252        0.5460200518      -41.6122534790
        0.4825832252        0.5608934339      -41.2147841960
        0.4825832252        0.5757668159      -40.9745343492
        0.4825832252        0.5906401980      -40.8494806356
        0.4825832252        0.6055135801      -40.7188916458
        0.4825832252        0.6203869621      -40.3909737154
        0.4825832252        0.6352603442      -39.6348705862
        0.4825832252        0.6501337262      -38.2328754092
        0.4825832252        0.6650071083      -36.0394100763
        0.4825832252        0.6798804904      -33.0281457531
        0.4825832252        0.6947538724      -29.3106311333
        0.4825832252        0.7096272545      -25.1186387910
        0.4825832252        0.7245006365      -20.7548892317
        0.4825832252        0.7393740186      -16.5279917811
        0.4825832252        0.7542474007      -12.6925270146
        0.4825832252        0.7691207827       -9.4116825939
        0.4825832252        0.7839941648       -6.7494539098
        0.4825832252        0.7988675468       -4.6875809809
        0.4825832252        0.8137409289       -3.1549954877
        0.4825832252        0.8286143110       -2.0571863561
        0.4825832252        0.8434876930       -1.2977549503
        0.4825832252        0.8583610751       -0.7904364561
        0.4825832252        0.8732344572       -0.4637665242
        0.4825832252        0.8881078392       -0.2615659911
        0.4825832252        0.9029812213       -0.1415874402
        0.4825832252        0.9178546033       -0.0734861187
        0.4825832252        0.9327279854       -0.0365528182
        0.4825832252        0.9476013675       -0.0174218657
        0.4825832252        0.9624747495       -0.0079553992
        0.4825832252        0.9773481316       -0.0034792059
        0.4825832252        0.9922215136       -0.0014564300
        0.4825832252        1.0070948957       -0.0005830840
        0.4825832252        1.0219682778       -0.0002230601
        0.4825832252        1.0368416598       -0.0000814777
        0.4825832252        1.0517150419       -0.0000284033
        0.4825832252        1.0665884239       -0.0000094491
        0.4825832252        1.0814618060       -0.0000030006
        0.4825832252        1.0963351881        0.0000000000
        0.4825832252        1.1112085701        0.0000000000
        0.4825832252        1.1260819522        0.0000000000
        0.4825832252        1.1409553342        0.0000000000
        0.4825832252        1.1558287163        0.0000000000
        0.4825832252        1.1707020984        0.0000000000
        0.4825832252        1.1855754804        0.0000000000
        0.4825832252        1.2004488625        0.0000000000
        0.4825832252        1.2153222445        0.0000000000
        0.4825832252        1.2301956266        0.0000000000
        0.4825832252        1.2450690087        0.0000000000
        0.4825832252        1.2599423907        0.0000000000
        0.4825832252        1.2748157728        0.0000000000
        0.4825832252        1.2896891548        0.0000000000
        0.4825832252        1.3045625369        0.0000000000
        0.4825832252        1.3194359190        0.0000000000
        0.4825832252        1.3343093010        0.0000000000
        0.4825832252        1.3491826831        0.0000000000
        0.4825832252        1.3640560652        0.0000000000
        0.4825832252        1.3789294472        0.0000000000
        0.4825832252        1.3938028293        0.0000000000
        0.4825832252        1.4086762113        0.0000000000
        0.4825832252        1.4235495934        0.0000000000
        0.4825832252        1.4384229755        0.0000000000
        0.4825832252        1.4532963575        0.0000000000
        0.4825832252        1.4681697396        0.0000000000
        0.4825832252        1.4830431216        0.0000000000
        0.4825832252        1.4979165037        0.0000000000
        0.4825832252        1.5127898858        0.0000000000
        0.4825832252        1.5276632678        0.0000000000
        0.4825832252        1.5425366499        0.0000000000
        0.4825832252        1.5574100319        0.0000000000
        0.4825832252        1.5722834140        0.0000000000

        0.4973241621        0.0998185900       -0.0539232388
        0.4973241621        0.1146919721       -0.1452839980
        0.4973241621        0.1295653541       -0.3601123803
        0.4973241621        0.1444387362       -0.8215990354
        0.4973241621        0.1593121182       -1.7264520258
        0.4973241621        0.1741855003       -3.3439230498
        0.4973241621        0.1890588824       -5.9756463780
        0.4973241621        0.2039322644       -9.8645461291
        0.4973241621        0.2188056465      -15.0672234740
        0.4973241621        0.2336790285      -21.3395340387
        0.4973241621        0.2485524106      -28.1055997848
        0.4973241621        0.2634257927      -34.5606815811
        0.4973241621        0.2782991747      -39.8950827649
        0.4973241621        0.2931725568      -43.5522105098
        0.4973241621        0.3080459388      -45.4005635598
        0.4973241621        0.3229193209      -45.7371413700
        0.4973241621        0.3377927030      -45.1289791895
        0.4973241621        0.3526660850      -44.1820238556
        0.4973241621        0.3675394671      -43.3502108857
        0.4973241621        0.3824128492      -42.8549808251
        0.4973241621        0.3972862312      -42.7142231504
        0.4973241621        0.4121596133      -42.8284292230
        0.4973241621        0.4270329953      -43.0647061316
        0.4973241621        0.4419063774      -43.3060043095
        0.4973241621        0.4567797595      -43.4658158135
        0.4973241621        0.4716531415      -43.4862379115
        0.4973241621        0.4865265236      -43.3358547928
        0.4973241621        0.5013999056      -43.0128736841
        0.4973241621        0.5162732877      -42.5496597667
        0.4973241621        0.5311466698      -42.0121641823
        0.4973241621        0.5460200518      -41.4899248307
        0.4973241621        0.5608934339      -41.0756369303
        0.4973241621        0.5757668159      -40.8363194111
        0.4973241621        0.5906401980      -40.7816324242
        0.4973241621        0.6055135801      -40.8389279536
        0.4973241621        0.6203869621      -40.8466433996
        0.4973241621        0.6352603442      -40.5745538309
        0.4973241621        0.6501337262      -39.7707692863
        0.4973241621        0.6650071083      -38.2245914240
        0.4973241621        0.6798804904      -35.8264882644
        0.4973241621        0.6947538724      -32.6052712899
        0.4973241621        0.7096272545      -28.7290475806
        0.4973241621        0.7245006365      -24.4687598089
        0.4973241621        0.7393740186      -20.1366163295
        0.4973241621        0.7542474007      -16.0205281999
        0.4973241621        0.7691207827      -12.3353445862
        0.4973241621        0.7839941648       -9.2024283108
        0.4973241621        0.7988675468       -6.6562927161
        0.4973241621        0.8137409289       -4.6676268825
        0.4973241621        0.8286143110       -3.1699733139
        0.4973241621        0.8434876930       -2.0814103422
        0.4973241621        0.8583610751       -1.3185529135
        0.4973241621        0.8732344572       -0.8042662521
        0.4973241621        0.8881078392       -0.4715797808
        0.4973241621        0.9029812213       -0.2655076585
        0.4973241621        0.9178546033       -0.1434424048
        0.4973241621        0.9327279854       -0.0743336312
        0.4973241621        0.9476013675       -0.0369354363
        0.4973241621        0.9624747495       -0.0175883348
        0.4973241621        0.9773481316       -0.0080204411
        0.4973241621        0.9922215136       -0.0034990329
        0.4973241621        1.0070948957       -0.0014589404
        0.4973241621        1.0219682778       -0.0005808954
        0.4973241621        1.0368416598       -0.0002207505
        0.4973241621        1.0517150419       -0.0000800563
        0.4973241621        1.0665884239       -0.0000277156
        0.4973241621        1.0814618060       -0.0000091655
        0.4973241621        1.0963351881       -0.0000028976
        0.4973241621        1.1112085701        0.0000000000
        0.4973241621        1.1260819522        0.0000000000
        0.4973241621        1.1409553342        0.0000000000
        0.4973241621        1.1558287163        0.0000000000
        0.4973241621        1.1707020984        0.0000000000
        0.4973241621        1.1855754804        0.0000000000
        0.4973241621        1.2004488625        0.0000000000
        0.4973241621        1.2153222445        0.0000000000
        0.4973241621        1.2301956266        0.0000000000
        0.4973241621        1.2450690087        0.0000000000
        0.4973241621        1.2599423907        0.0000000000
        0.4973241621        1.2748157728        0.0000000000
        0.4973241621        1.2896891548        0.0000000000
        0.4973241621        1.3045625369        0.0000000000
        0.4973241621        1.3194359190        0.0000000000
        0.4973241621        1.3343093010        0.0000000000
        0.4973241621        1.3491826831        0.0000000000
        0.4973241621        1.3640560652        0.0000000000
        0.4973241621        1.3789294472        0.0000000000
        0.4973241621        1.3938028293        0.0000000000
        0.4973241621        1.4086762113        0.0000000000
        0.4973241621        1.4235495934        0.0000000000
        0.4973241621        1.4384229755        0.0000000000
        0.4973241621        1.4532963575        0.0000000000
        0.4973241621        1.4681697396        0.0000000000
        0.4973241621        1.4830431216        0.0000000000
        0.4973241621        1.4979165037        0.0000000000
        0.4973241621        1.5127898858        0.0000000000
        0.4973241621        1.5276632678        0.0000000000
        0.4973241621        1.5425366499        0.0000000000
        0.4973241621        1.5574100319        0.0000000000
        0.4973241621        1.5722834140        0.0000000000

        0.5120650990        0.0998185900       -0.0407404606
        0.5120650990        0.1146919721       -0.1103833125
        0.5120650990        0.1295653541       -0.2753013948
        0.5120650990        0.1444387362       -0.6324218056
        0.5120650990        0.1593121182       -1.3391244351
        0.5120650990        0.1741855003       -2.6160510203
        0.5120650990        0.1890588824       -4.7203594406
        0.5120650990        0.2039322644       -7.8782561908
        0.5120650990        0.2188056465      -12.1845898810
        0.5120650990        0.2336790285      -17.5048974707
        0.5120650990        0.2485524106      -23.4341690207
        0.5120650990        0.2634257927      -29.3562781271
        0.5120650990        0.2782991747      -34.6031791455
        0.5120650990        0.2931725568      -38.6552766300
        0.5120650990        0.3080459388      -41.2925343135
        0.5120650990        0.3229193209      -42.6265395594
        0.5120650990        0.3377927030      -43.0071818547
        0.5120650990        0.3526660850      -42.8623190077
        0.5120650990        0.3675394671      -42.5531425222
        0.5120650990        0.3824128492      -42.3016134948
        0.5120650990        0.3972862312      -42.1947605782
        0.5120650990        0.4121596133      -42.2312336647
        0.5120650990        0.4270329953      -42.3689010948
        0.5120650990        0.4419063774      -42.5518991974
        0.5120650990        0.4567797595      -42.7195940502
        0.5120650990        0.4716531415      -42.8110497540
        0.5120650990        0.4865265236      -42.7745673578
        0.5120650990        0.5013999056      -42.5818688158
        0.5120650990        0.5162732877      -42.2403374542
        0.5120650990        0.5311466698      -41.7971867840
        0.5120650990        0.5460200518      -41.3329861685
        0.5120650990        0.5608934339      -40.9445693942
        0.5120650990        0.5757668159      -40.7186225338
        0.5120650990        0.5906401980      -40.6994798210
        0.5120650990        0.6055135801      -40.8587824726
        0.5120650990        0.6203869621      -41.0782383542
        0.5120650990        0.6352603442      -41.1560458066
        0.5120650990        0.6501337262      -40.8411752450
        0.5120650990        0.6650071083      -39.8897638615
        0.5120650990        0.6798804904      -38.1284927050
        0.5120650990        0.6947538724      -35.5049761904
        0.5120650990        0.7096272545      -32.1075705413
        0.5120650990        0.7245006365      -28.1469399298
        0.5120650990        0.7393740186      -23.9059646195
        0.5120650990        0.7542474007      -19.6765771955
        0.5120650990        0.7691207827      -15.7054289765
        0.5120650990        0.7839941648      -12.1632867847
        0.5120650990        0.7988675468       -9.1405038028
        0.5120650990        0.8137409289       -6.6604580757
        0.5120650990        0.8286143110       -4.6994770993
        0.5120650990        0.8434876930       -3.2049273343
        0.5120650990        0.8583610751       -2.1085877306
        0.5120650990        0.8732344572       -1.3361470753
        0.5120650990        0.8881078392       -0.8144445127
        0.5120650990        0.9029812213       -0.4771267900
        0.5120650990        0.9178546033       -0.2684676361
        0.5120650990        0.9327279854       -0.1450002267
        0.5120650990        0.9476013675       -0.0751164002
        0.5120650990        0.9624747495       -0.0372879156
        0.5120650990        0.9773481316       -0.0177164161
        0.5120650990        0.9922215136       -0.0080474595
        0.5120650990        1.0070948957       -0.0034913444
        0.5120650990        1.0219682778       -0.0014457865
        0.5120650990        1.0368416598       -0.0005713671
        0.5120650990        1.0517150419       -0.0002155481
        0.5120650990        1.0665884239       -0.0000776746
        0.5120650990        1.0814618060       -0.0000267609
        0.5120650990        1.0963351881       -0.0000088226
        0.5120650990        1.1112085701       -0.0000027852
        0.5120650990        1.1260819522        0.0000000000
        0.5120650990        1.1409553342        0.0000000000
        0.5120650990        1.1558287163        0.0000000000
        0.5120650990        1.1707020984        0.0000000000
        0.5120650990        1.1855754804        0.0000000000
        0.5120650990        1.2004488625        0.0000000000
        0.5120650990        1.2153222445        0.0000000000
        0.5120650990        1.2301956266        0.0000000000
        0.5120650990        1.2450690087        0.0000000000
        0.5120650990        1.2599423907        0.0000000000
        0.5120650990        1.2748157728        0.0000000000
        0.5120650990        1.2896891548        0.0000000000
        0.5120650990        1.3045625369        0.0000000000
        0.5120650990        1.3194359190        0.0000000000
        0.5120650990        1.3343093010        0.0000000000
        0.5120650990        1.3491826831        0.0000000000
        0.5120650990        1.3640560652        0.0000000000
        0.5120650990        1.3789294472        0.0000000000
        0.5120650990        1.3938028293        0.0000000000
        0.5120650990        1.4086762113        0.0000000000
        0.5120650990        1.4235495934        0.0000000000
        0.5120650990        1.4384229755        0.0000000000
        0.5120650990        1.4532963575        0.0000000000
        0.5120650990        1.4681697396        0.0000000000
        0.5120650990        1.4830431216        0.0000000000
        0.5120650990        1.4979165037        0.0000000000
        0.5120650990        1.5127898858        0.0000000000
        0.5120650990        1.5276632678        0.0000000000
        0.5120650990        1.5425366499        0.0000000000
        0.5120650990        1.5574100319        0.0000000000
        0.5120650990        1.5722834140        0.0000000000

        0.5268060359        0.0998185900       -0.0290139176
        0.5268060359        0.1146919721       -0.0791185809
        0.5268060359        0.1295653541       -0.1987365369
        0.5268060359        0.1444387362       -0.4601734276
        0.5268060359        0.1593121182       -0.9830908661
        0.5268060359        0.1741855003       -1.9398264922
        0.5268060359        0.1890588824       -3.5400440250
        0.5268060359        0.2039322644       -5.9848857335
        0.5268060359        0.2188056465       -9.3933750648
        0.5268060359        0.2336790285      -13.7238948290
        0.5268060359        0.2485524106      -18.7295123024
        0.5268060359        0.2634257927      -23.9825347124
        0.5268060359        0.2782991747      -28.9748614773
        0.5268060359        0.2931725568      -33.2592659018
        0.5268060359        0.3080459388      -36.5695838768
        0.5268060359        0.3229193209      -38.8662790452
        0.5268060359        0.3377927030      -40.2949774212
        0.5268060359        0.3526660850      -41.0919231213
        0.5268060359        0.3675394671      -41.4910099175
        0.5268060359        0.3824128492      -41.6717367868
        0.5268060359        0.3972862312      -41.7525667120
        0.5268060359        0.4121596133      -41.8072315364
        0.5268060359        0.4270329953      -41.8786118979
        0.5268060359        0.4419063774      -41.9807571302
        0.5268060359        0.4567797595      -42.0966160018
        0.5268060359        0.4716531415      -42.1834625674
        0.5268060359        0.4865265236      -42.1899250180
        0.5268060359        0.5013999056      -42.0781161546
        0.5268060359        0.5162732877      -41.8408247481
        0.5268060359        0.5311466698      -41.5078784246
        0.5268060359        0.5460200518      -41.1417540427
        0.5268060359        0.5608934339      -40.8249298020
        0.5268060359        0.5757668159      -40.6404044363
        0.5268060359        0.5906401980      -40.6462052370
        0.5268060359        0.6055135801      -40.8473137811
        0.5268060359        0.6203869621      -41.1729001298
        0.5268060359        0.6352603442      -41.4692546826
        0.5268060359        0.6501337262      -41.5165290773
        0.5268060359        0.6650071083      -41.0702791802
        0.5268060359        0.6798804904      -39.9191220480
        0.5268060359        0.6947538724      -37.9413926426
        0.5268060359        0.7096272545      -35.1410285368
        0.5268060359        0.7245006365      -31.6490785598
        0.5268060359        0.7393740186      -27.6907469529
        0.5268060359        0.7542474007      -23.5320018192
        0.5268060359        0.7691207827      -19.4264152510
        0.5268060359        0.7839941648      -15.5786838529
        0.5268060359        0.7988675468      -12.1301061735
        0.5268060359        0.8137409289       -9.1609405595
        0.5268060359        0.8286143110       -6.7005621157
        0.5268060359        0.8434876930       -4.7386253306
        0.5268060359        0.8583610751       -3.2349903835
        0.5268060359        0.8732344572       -2.1290708405
        0.5268060359        0.8881078392       -1.3493899035
        0.5268060359        0.9029812213       -0.8228491969
        0.5268060359        0.9178546033       -0.4823301610
        0.5268060359        0.9327279854       -0.2714913683
        0.5268060359        0.9476013675       -0.1465611624
        0.5268060359        0.9624747495       -0.0757775758
        0.5268060359        0.9773481316       -0.0374746647
        0.5268060359        0.9922215136       -0.0177058279
        0.5268060359        1.0070948957       -0.0079862807
        0.5268060359        1.0219682778       -0.0034379480
        0.5268060359        1.0368416598       -0.0014127712
        0.5268060359        1.0517150419       -0.0005545417
        0.5268060359        1.0665884239       -0.0002081026
        0.5268060359        1.0814618060       -0.0000747355
        0.5268060359        1.0963351881       -0.0000257073
        0.5268060359        1.1112085701       -0.0000084745
        0.5268060359        1.1260819522       -0.0000026784
        0.5268060359        1.1409553342        0.0000000000
        0.5268060359        1.1558287163        0.0000000000
        0.5268060359        1.1707020984        0.0000000000
        0.5268060359        1.1855754804        0.0000000000
        0.5268060359        1.2004488625        0.0000000000
        0.5268060359        1.2153222445        0.0000000000
        0.5268060359        1.2301956266        0.0000000000
        0.5268060359        1.2450690087        0.0000000000
        0.5268060359        1.2599423907        0.0000000000
        0.5268060359        1.2748157728        0.0000000000
        0.5268060359        1.2896891548        0.0000000000
        0.5268060359        1.3045625369        0.0000000000
        0.5268060359        1.3194359190        0.0000000000
        0.5268060359        1.3343093010        0.0000000000
        0.5268060359        1.3491826831        0.0000000000
        0.5268060359        1.3640560652        0.0000000000
        0.5268060359        1.3789294472        0.0000000000
        0.5268060359        1.3938028293        0.0000000000
        0.5268060359        1.4086762113        0.0000000000
        0.5268060359        1.4235495934        0.0000000000
        0.5268060359        1.4384229755        0.0000000000
        0.5268060359        1.4532963575        0.0000000000
        0.5268060359        1.4681697396        0.0000000000
        0.5268060359        1.4830431216        0.0000000000
        0.5268060359        1.4979165037        0.0000000000
        0.5268060359        1.5127898858        0.0000000000
        0.5268060359        1.5276632678        0.0000000000
        0.5268060359        1.5425366499        0.0000000000
        0.5268060359        1.5574100319        0.0000000000
        0.5268060359        1.5722834140        0.0000000000

        0.5415469729        0.0998185900       -0.0194229170
        0.5415469729        0.1146919721       -0.0533547800
        0.5415469729        0.1295653541       -0.1351186072
        0.5415469729        0.1444387362       -0.3157318107
        0.5415469729        0.1593121182       -0.6814578917
        0.5415469729        0.1741855003       -1.3602915093
        0.5415469729        0.1890588824       -2.5152322460
        0.5415469729        0.2039322644       -4.3163849123
        0.5415469729        0.2188056465       -6.8914208113
        0.5415469729        0.2336790285      -10.2673433796
        0.5415469729        0.2485524106      -14.3287646814
        0.5415469729        0.2634257927      -18.8186266091
        0.5415469729        0.2782991747      -23.3908907079
        0.5415469729        0.2931725568      -27.6977310390
        0.5415469729        0.3080459388      -31.4733277153
        0.5415469729        0.3229193209      -34.5780266661
        0.5415469729        0.3377927030      -36.9908113376
        0.5415469729        0.3526660850      -38.7678395005
        0.5415469729        0.3675394671      -39.9989579432
        0.5415469729        0.3824128492      -40.7843210497
        0.5415469729        0.3972862312      -41.2304882216
        0.5415469729        0.4121596133      -41.4495473714
        0.5415469729        0.4270329953      -41.5473786873
        0.5415469729        0.4419063774      -41.6025738121
        0.5415469729        0.4567797595      -41.6500908070
        0.5415469729        0.4716531415      -41.6824925304
        0.5415469729        0.4865265236      -41.6691218133
        0.5415469729        0.5013999056      -41.5816598323
        0.5415469729        0.5162732877      -41.4126781975
        0.5415469729        0.5311466698      -41.1814096393
        0.5415469729        0.5460200518      -40.9297438835
        0.5415469729        0.5608934339      -40.7141771636
        0.5415469729        0.5757668159      -40.5959663642
        0.5415469729        0.5906401980      -40.6274863258
        0.5415469729        0.6055135801      -40.8327308145
        0.5415469729        0.6203869621      -41.1844615838
        0.5415469729        0.6352603442      -41.5862547199
        0.5415469729        0.6501337262      -41.8704012182
        0.5415469729        0.6650071083      -41.8196101141
        0.5415469729        0.6798804904      -41.2116820039
        0.5415469729        0.6947538724      -39.8750654659
        0.5415469729        0.7096272545      -37.7356282016
        0.5415469729        0.7245006365      -34.8367263680
        0.5415469729        0.7393740186      -31.3261238728
        0.5415469729        0.7542474007      -27.4180332986
        0.5415469729        0.7691207827      -23.3475307239
        0.5415469729        0.7839941648      -19.3332300059
        0.5415469729        0.7988675468      -15.5553097036
        0.5415469729        0.8137409289      -12.1469599901
        0.5415469729        0.8286143110       -9.1934307989
        0.5415469729        0.8434876930       -6.7343178016
        0.5415469729        0.8583610751       -4.7680139549
        0.5415469729        0.8732344572       -3.2589925291
        0.5415469729        0.8881078392       -2.1479722831
        0.5415469729        0.9029812213       -1.3634636938
        0.5415469729        0.9178546033       -0.8323930479
        0.5415469729        0.9327279854       -0.4879838523
        0.5415469729        0.9476013675       -0.2742542445
        0.5415469729        0.9624747495       -0.1475286719
        0.5415469729        0.9773481316       -0.0758554059
        0.5415469729        0.9922215136       -0.0372456329
        0.5415469729        1.0070948957       -0.0174565684
        0.5415469729        1.0219682778       -0.0078106159
        0.5415469729        1.0368416598       -0.0033381325
        0.5415469729        1.0517150419       -0.0013639511
        0.5415469729        1.0665884239       -0.0005333465
        0.5415469729        1.0814618060       -0.0001997763
        0.5415469729        1.0963351881       -0.0000717316
        0.5415469729        1.1112085701       -0.0000246997
        0.5415469729        1.1260819522       -0.0000081581
        0.5415469729        1.1409553342       -0.0000025846
        0.5415469729        1.1558287163        0.0000000000
        0.5415469729        1.1707020984        0.0000000000
        0.5415469729        1.1855754804        0.0000000000
        0.5415469729        1.2004488625        0.0000000000
        0.5415469729        1.2153222445        0.0000000000
        0.5415469729        1.2301956266        0.0000000000
        0.5415469729        1.2450690087        0.0000000000
        0.5415469729        1.2599423907        0.0000000000
        0.5415469729        1.2748157728        0.0000000000
        0.5415469729        1.2896891548        0.0000000000
        0.5415469729        1.3045625369        0.0000000000
        0.5415469729        1.3194359190        0.0000000000
        0.5415469729        1.3343093010        0.0000000000
        0.5415469729        1.3491826831        0.0000000000
        0.5415469729        1.3640560652        0.0000000000
        0.5415469729        1.3789294472        0.0000000000
        0.5415469729        1.3938028293        0.0000000000
        0.5415469729        1.4086762113        0.0000000000
        0.5415469729        1.4235495934        0.0000000000
        0.5415469729        1.4384229755        0.0000000000
        0.5415469729        1.4532963575        0.0000000000
        0.5415469729        1.4681697396        0.0000000000
        0.5415469729        1.4830431216        0.0000000000
        0.5415469729        1.4979165037        0.0000000000
        0.5415469729        1.5127898858        0.0000000000
        0.5415469729        1.5276632678        0.0000000000
        0.5415469729        1.5425366499        0.0000000000
        0.5415469729        1.5574100319        0.0000000000
        0.5415469729        1.5722834140        0.0000000000

        0.5562879098        0.0998185900       -0.0121979887
        0.5562879098        0.1146919721       -0.0337883356
        0.5562879098        0.1295653541       -0.0863667293
        0.5562879098        0.1444387362       -0.2039278432
        0.5562879098        0.1593121182       -0.4453453429
        0.5562879098        0.1741855003       -0.9008679044
        0.5562879098        0.1890588824       -1.6910835271
        0.5562879098        0.2039322644       -2.9524531238
        0.5562879098        0.2188056465       -4.8073967141
        0.5562879098        0.2336790285       -7.3249991436
        0.5562879098        0.2485524106      -10.4868703708
        0.5562879098        0.2634257927      -14.1750959793
        0.5562879098        0.2782991747      -18.1912090533
        0.5562879098        0.2931725568      -22.2995136903
        0.5562879098        0.3080459388      -26.2748666358
        0.5562879098        0.3229193209      -29.9343409069
        0.5562879098        0.3377927030      -33.1453624749
        0.5562879098        0.3526660850      -35.8198116401
        0.5562879098        0.3675394671      -37.9104220310
        0.5562879098        0.3824128492      -39.4172482839
        0.5562879098        0.3972862312      -40.3963995374
        0.5562879098        0.4121596133      -40.9555172976
        0.5562879098        0.4270329953      -41.2283268763
        0.5562879098        0.4419063774      -41.3373414525
        0.5562879098        0.4567797595      -41.3645446798
        0.5562879098        0.4716531415      -41.3451719090
        0.5562879098        0.4865265236      -41.2838090676
        0.5562879098        0.5013999056      -41.1783503442
        0.5562879098        0.5162732877      -41.0361412163
        0.5562879098        0.5311466698      -40.8766381608
        0.5562879098        0.5460200518      -40.7261014348
        0.5562879098        0.5608934339      -40.6131709929
        0.5562879098        0.5757668159      -40.5688265374
        0.5562879098        0.5906401980      -40.6264981782
        0.5562879098        0.6055135801      -40.8149193743
        0.5562879098        0.6203869621      -41.1401275873
        0.5562879098        0.6352603442      -41.5612246286
        0.5562879098        0.6501337262      -41.9719188020
        0.5562879098        0.6650071083      -42.2014254076
        0.5562879098        0.6798804904      -42.0415758078
        0.5562879098        0.6947538724      -41.2943839576
        0.5562879098        0.7096272545      -39.8229509540
        0.5562879098        0.7245006365      -37.5860135683
        0.5562879098        0.7393740186      -34.6446919807
        0.5562879098        0.7542474007      -31.1434629213
        0.5562879098        0.7691207827      -27.2772693702
        0.5562879098        0.7839941648      -23.2579596602
        0.5562879098        0.7988675468      -19.2877861004
        0.5562879098        0.8137409289      -15.5412376867
        0.5562879098        0.8286143110      -12.1533659556
        0.5562879098        0.8434876930       -9.2132152395
        0.5562879098        0.8583610751       -6.7624572255
        0.5562879098        0.8732344572       -4.7996016786
        0.5562879098        0.8881078392       -3.2889737996
        0.5562879098        0.9029812213       -2.1722741059
        0.5562879098        0.9178546033       -1.3801357869
        0.5562879098        0.9327279854       -0.8417766428
        0.5562879098        0.9476013675       -0.4919209039
        0.5562879098        0.9624747495       -0.2749797458
        0.5562879098        0.9773481316       -0.1468584806
        0.5562879098        0.9922215136       -0.0748898796
        0.5562879098        1.0070948957       -0.0364636578
        0.5562879098        1.0219682778       -0.0169598118
        0.5562879098        1.0368416598       -0.0075418042
        0.5562879098        1.0517150419       -0.0032097110
        0.5562879098        1.0665884239       -0.0013086434
        0.5562879098        1.0814618060       -0.0005115482
        0.5562879098        1.0963351881       -0.0001918164
        0.5562879098        1.1112085701       -0.0000690137
        0.5562879098        1.1260819522       -0.0000238287
        0.5562879098        1.1409553342       -0.0000078963
        0.5562879098        1.1558287163       -0.0000025121
        0.5562879098        1.1707020984        0.0000000000
        0.5562879098        1.1855754804        0.0000000000
        0.5562879098        1.2004488625        0.0000000000
        0.5562879098        1.2153222445        0.0000000000
        0.5562879098        1.2301956266        0.0000000000
        0.5562879098        1.2450690087        0.0000000000
        0.5562879098        1.2599423907        0.0000000000
        0.5562879098        1.2748157728        0.0000000000
        0.5562879098        1.2896891548        0.0000000000
        0.5562879098        1.3045625369        0.0000000000
        0.5562879098        1.3194359190        0.0000000000
        0.5562879098        1.3343093010        0.0000000000
        0.5562879098        1.3491826831        0.0000000000
        0.5562879098        1.3640560652        0.0000000000
        0.5562879098        1.3789294472        0.0000000000
        0.5562879098        1.3938028293        0.0000000000
        0.5562879098        1.4086762113        0.0000000000
        0.5562879098        1.4235495934        0.0000000000
        0.5562879098        1.4384229755        0.0000000000
        0.5562879098        1.4532963575        0.0000000000
        0.5562879098        1.4681697396        0.0000000000
        0.5562879098        1.4830431216        0.0000000000
        0.5562879098        1.4979165037        0.0000000000
        0.5562879098        1.5127898858        0.0000000000
        0.5562879098        1.5276632678        0.0000000000
        0.5562879098        1.5425366499        0.0000000000
        0.5562879098        1.5574100319        0.0000000000
        0.5562879098        1.5722834140        0.0000000000

        0.5710288467        0.0998185900       -0.0071773172
        0.5710288467        0.1146919721       -0.0200697233
        0.5710288467        0.1295653541       -0.0518452092
        0.5710288467        0.1444387362       -0.1238780508
        0.5710288467        0.1593121182       -0.2741787462
        0.5710288467        0.1741855003       -0.5631073500
        0.5710288467        0.1890588824       -1.0754478757
        0.5710288467        0.2039322644       -1.9148877820
        0.5710288467        0.2188056465       -3.1885683207
        0.5710288467        0.2336790285       -4.9836457602
        0.5710288467        0.2485524106       -7.3429342315
        0.5710288467        0.2634257927      -10.2491018984
        0.5710288467        0.2782991747      -13.6237201794
        0.5710288467        0.2931725568      -17.3397286408
        0.5710288467        0.3080459388      -21.2389442891
        0.5710288467        0.3229193209      -25.1460329536
        0.5710288467        0.3377927030      -28.8776675918
        0.5710288467        0.3526660850      -32.2540213064
        0.5710288467        0.3675394671      -35.1205174022
        0.5710288467        0.3824128492      -37.3782212922
        0.5710288467        0.3972862312      -39.0088561915
        0.5710288467        0.4121596133      -40.0771234113
        0.5710288467        0.4270329953      -40.7041656607
        0.5710288467        0.4419063774      -41.0242446017
        0.5710288467        0.4567797595      -41.1474846626
        0.5710288467        0.4716531415      -41.1459646577
        0.5710288467        0.4865265236      -41.0632452875
        0.5710288467        0.5013999056      -40.9326151086
        0.5710288467        0.5162732877      -40.7878205206
        0.5710288467        0.5311466698      -40.6608252641
        0.5710288467        0.5460200518      -40.5736450681
        0.5710288467        0.5608934339      -40.5353732690
        0.5710288467        0.5757668159      -40.5493611227
        0.5710288467        0.5906401980      -40.6253902055
        0.5710288467        0.6055135801      -40.7856170666
        0.5710288467        0.6203869621      -41.0552355635
        0.5710288467        0.6352603442      -41.4378831198
        0.5710288467        0.6501337262      -41.8865415360
        0.5710288467        0.6650071083      -42.2864709567
        0.5710288467        0.6798804904      -42.4631218475
        0.5710288467        0.6947538724      -42.2160700306
        0.5710288467        0.7096272545      -41.3667896890
        0.5710288467        0.7245006365      -39.8018499612
        0.5710288467        0.7393740186      -37.4971633683
        0.5710288467        0.7542474007      -34.5191619374
        0.5710288467        0.7691207827      -31.0079092581
        0.5710288467        0.7839941648      -27.1507233789
        0.5710288467        0.7988675468      -23.1536326898
        0.5710288467        0.8137409289      -19.2153013654
        0.5710288467        0.8286143110      -15.5062627365
        0.5710288467        0.8434876930      -12.1553751221
        0.5710288467        0.8583610751       -9.2443247798
        0.5710288467        0.8732344572       -6.8093782013
        0.5710288467        0.8881078392       -4.8481209051
        0.5710288467        0.9029812213       -3.3284872910
        0.5710288467        0.9178546033       -2.1980878068
        0.5710288467        0.9327279854       -1.3929333405
        0.5710288467        0.9476013675       -0.8453036733
        0.5710288467        0.9624747495       -0.4904913040
        0.5710288467        0.9773481316       -0.2718951708
        0.5710288467        0.9922215136       -0.1439537316
        0.5710288467        1.0070948957       -0.0728194779
        0.5710288467        1.0219682778       -0.0352220089
        0.5710288467        1.0368416598       -0.0163064623
        0.5710288467        1.0517150419       -0.0072331342
        0.5710288467        1.0665884239       -0.0030766948
        0.5710288467        1.0814618060       -0.0012557140
        0.5710288467        1.0963351881       -0.0004919149
        0.5710288467        1.1112085701       -0.0001849940
        0.5710288467        1.1260819522       -0.0000667982
        0.5710288467        1.1409553342       -0.0000231641
        0.5710288467        1.1558287163       -0.0000077180
        0.5710288467        1.1707020984       -0.0000024714
        0.5710288467        1.1855754804        0.0000000000
        0.5710288467        1.2004488625        0.0000000000
        0.5710288467        1.2153222445        0.0000000000
        0.5710288467        1.2301956266        0.0000000000
        0.5710288467        1.2450690087        0.0000000000
        0.5710288467        1.2599423907        0.0000000000
        0.5710288467        1.2748157728        0.0000000000
        0.5710288467        1.2896891548        0.0000000000
        0.5710288467        1.3045625369        0.0000000000
        0.5710288467        1.3194359190        0.0000000000
        0.5710288467        1.3343093010        0.0000000000
        0.5710288467        1.3491826831        0.0000000000
        0.5710288467        1.3640560652        0.0000000000
        0.5710288467        1.3789294472        0.0000000000
        0.5710288467        1.3938028293        0.0000000000
        0.5710288467        1.4086762113        0.0000000000
        0.5710288467        1.4235495934        0.0000000000
        0.5710288467        1.4384229755        0.0000000000
        0.5710288467        1.4532963575        0.0000000000
        0.5710288467        1.4681697396        0.0000000000
        0.5710288467        1.4830431216        0.0000000000
        0.5710288467        1.4979165037        0.0000000000
        0.5710288467        1.5127898858        0.0000000000
        0.5710288467        1.5276632678        0.0000000000
        0.5710288467        1.5425366499        0.0000000000
        0.5710288467        1.5574100319        0.0000000000
        0.5710288467        1.5722834140        0.0000000000

        0.5857697837        0.0998185900       -0.0039538822
        0.5857697837        0.1146919721       -0.0111747876
        0.5857697837        0.1295653541       -0.0292149426
        0.5857697837        0.1444387362       -0.0707527182
        0.5857697837        0.1593121182       -0.1589992037
        0.5857697837        0.1741855003       -0.3322355687
        0.5857697837        0.1890588824       -0.6470747705
        0.5857697837        0.2039322644       -1.1780896755
        0.5857697837        0.2188056465       -2.0118697477
        0.5857697837        0.2336790285       -3.2354353896
        0.5857697837        0.2485524106       -4.9215386158
        0.5857697837        0.2634257927       -7.1149604694
        0.5857697837        0.2782991747       -9.8229420111
        0.5857697837        0.2931725568      -13.0097742788
        0.5857697837        0.3080459388      -16.5931341322
        0.5857697837        0.3229193209      -20.4410770183
        0.5857697837        0.3377927030      -24.3735857268
        0.5857697837        0.3526660850      -28.1765842923
        0.5857697837        0.3675394671      -31.6334959574
        0.5857697837        0.3824128492      -34.5687844006
        0.5857697837        0.3972862312      -36.8863896208
        0.5857697837        0.4121596133      -38.5838456190
        0.5857697837        0.4270329953      -39.7344988423
        0.5857697837        0.4419063774      -40.4486185666
        0.5857697837        0.4567797595      -40.8356391234
        0.5857697837        0.4716531415      -40.9855240287
        0.5857697837        0.4865265236      -40.9712014436
        0.5857697837        0.5013999056      -40.8593509323
        0.5857697837        0.5162732877      -40.7144806337
        0.5857697837        0.5311466698      -40.5911549078
        0.5857697837        0.5460200518      -40.5217095066
        0.5857697837        0.5608934339      -40.5116195026
        0.5857697837        0.5757668159      -40.5490803183
        0.5857697837        0.5906401980      -40.6245019810
        0.5857697837        0.6055135801      -40.7474026381
        0.5857697837        0.6203869621      -40.9478698958
        0.5857697837        0.6352603442      -41.2576832407
        0.5857697837        0.6501337262      -41.6781312526
        0.5857697837        0.6650071083      -42.1506449226
        0.5857697837        0.6798804904      -42.5467380758
        0.5857697837        0.6947538724      -42.6847154729
        0.5857697837        0.7096272545      -42.3677874470
        0.5857697837        0.7245006365      -41.4294369835
        0.5857697837        0.7393740186      -39.7711283211
        0.5857697837        0.7542474007      -37.3827672597
        0.5857697837        0.7691207827      -34.3430886099
        0.5857697837        0.7839941648      -30.8024313576
        0.5857697837        0.7988675468      -26.9538971225
        0.5857697837        0.8137409289      -23.0009820610
        0.5857697837        0.8286143110      -19.1298394960
        0.5857697837        0.8434876930      -15.4917173323
        0.5857697837        0.8583610751      -12.1965982114
        0.5857697837        0.8732344572       -9.3148960059
        0.5857697837        0.8881078392       -6.8823882891
        0.5857697837        0.9029812213       -4.9048641102
        0.5857697837        0.9178546033       -3.3617706363
        0.5857697837        0.9327279854       -2.2102613420
        0.5857697837        0.9476013675       -1.3912024771
        0.5857697837        0.9624747495       -0.8372543253
        0.5857697837        0.9773481316       -0.4815228189
        0.5857697837        0.9922215136       -0.2646861955
        0.5857697837        1.0070948957       -0.1391507488
        0.5857697837        1.0219682778       -0.0700316986
        0.5857697837        1.0368416598       -0.0337756817
        0.5857697837        1.0517150419       -0.0156244295
        0.5857697837        1.0665884239       -0.0069371005
        0.5857697837        1.0814618060       -0.0029573014
        0.5857697837        1.0963351881       -0.0012107272
        0.5857697837        1.1112085701       -0.0004761001
        0.5857697837        1.1260819522       -0.0001798682
        0.5857697837        1.1409553342       -0.0000653089
        0.5857697837        1.1558287163       -0.0000228020
        0.5857697837        1.1707020984       -0.0000076578
        0.5857697837        1.1855754804       -0.0000024752
        0.5857697837        1.2004488625        0.0000000000
        0.5857697837        1.2153222445        0.0000000000
        0.5857697837        1.2301956266        0.0000000000
        0.5857697837        1.2450690087        0.0000000000
        0.5857697837        1.2599423907        0.0000000000
        0.5857697837        1.2748157728        0.0000000000
        0.5857697837        1.2896891548        0.0000000000
        0.5857697837        1.3045625369        0.0000000000
        0.5857697837        1.3194359190        0.0000000000
        0.5857697837        1.3343093010        0.0000000000
        0.5857697837        1.3491826831        0.0000000000
        0.5857697837        1.3640560652        0.0000000000
        0.5857697837        1.3789294472        0.0000000000
        0.5857697837        1.3938028293        0.0000000000
        0.5857697837        1.4086762113        0.0000000000
        0.5857697837        1.4235495934        0.0000000000
        0.5857697837        1.4384229755        0.0000000000
        0.5857697837        1.4532963575        0.0000000000
        0.5857697837        1.4681697396        0.0000000000
        0.5857697837        1.4830431216        0.0000000000
        0.5857697837        1.4979165037        0.0000000000
        0.5857697837        1.5127898858        0.0000000000
        0.5857697837        1.5276632678        0.0000000000
        0.5857697837        1.5425366499        0.0000000000
        0.5857697837        1.5574100319        0.0000000000
        0.5857697837        1.5722834140        0.0000000000

        0.6005107206        0.0998185900       -0.0020388014
        0.6005107206        0.1146919721       -0.0058320725
        0.6005107206        0.1295653541       -0.0154548573
        0.6005107206        0.1444387362       -0.0380036228
        0.6005107206        0.1593121182       -0.0868880527
        0.6005107206        0.1741855003       -0.1851333165
        0.6005107206        0.1890588824       -0.3686325924
        0.6005107206        0.2039322644       -0.6881479845
        0.6005107206        0.2188056465       -1.2087794296
        0.6005107206        0.2336790285       -2.0061817640
        0.6005107206        0.2485524106       -3.1597695686
        0.6005107206        0.2634257927       -4.7437719917
        0.6005107206        0.2782991747       -6.8166550133
        0.6005107206        0.2931725568       -9.4084960604
        0.6005107206        0.3080459388      -12.5059779164
        0.6005107206        0.3229193209      -16.0372941704
        0.6005107206        0.3377927030      -19.8637056532
        0.6005107206        0.3526660850      -23.7869736624
        0.6005107206        0.3675394671      -27.5780428167
        0.6005107206        0.3824128492      -31.0217908265
        0.6005107206        0.3972862312      -33.9614533539
        0.6005107206        0.4121596133      -36.3234308888
        0.6005107206        0.4270329953      -38.1127834950
        0.6005107206        0.4419063774      -39.3862721429
        0.6005107206        0.4567797595      -40.2214228926
        0.6005107206        0.4716531415      -40.6982651488
        0.6005107206        0.4865265236      -40.8973699560
        0.6005107206        0.5013999056      -40.9045857341
        0.6005107206        0.5162732877      -40.8096342186
        0.6005107206        0.5311466698      -40.6936476622
        0.6005107206        0.5460200518      -40.6121047753
        0.6005107206        0.5608934339      -40.5852420589
        0.6005107206        0.5757668159      -40.6042450563
        0.6005107206        0.5906401980      -40.6516318193
        0.6005107206        0.6055135801      -40.7247967149
        0.6005107206        0.6203869621      -40.8483021437
        0.6005107206        0.6352603442      -41.0653843737
        0.6005107206        0.6501337262      -41.4101033306
        0.6005107206        0.6650071083      -41.8726665811
        0.6005107206        0.6798804904      -42.3750944444
        0.6005107206        0.6947538724      -42.7698890372
        0.6005107206        0.7096272545      -42.8639970305
        0.6005107206        0.7245006365      -42.4603516138
        0.6005107206        0.7393740186      -41.4038380712
        0.6005107206        0.7542474007      -39.6179920512
        0.6005107206        0.7691207827      -37.1218591048
        0.6005107206        0.7839941648      -34.0225661319
        0.6005107206        0.7988675468      -30.4873865248
        0.6005107206        0.8137409289      -26.7065093301
        0.6005107206        0.8286143110      -22.8602899036
        0.6005107206        0.8434876930      -19.1005829432
        0.6005107206        0.8583610751      -15.5472677986
        0.6005107206        0.8732344572      -12.2935337004
        0.6005107206        0.8881078392       -9.4111966805
        0.6005107206        0.9029812213       -6.9507392693
        0.6005107206        0.9178546033       -4.9366719333
        0.6005107206        0.9327279854       -3.3629620094
        0.6005107206        0.9476013675       -2.1933648828
        0.6005107206        0.9624747495       -1.3683222724
        0.6005107206        0.9773481316       -0.8163603015
        0.6005107206        0.9922215136       -0.4660022347
        0.6005107206        1.0070948957       -0.2547270666
        0.6005107206        1.0219682778       -0.1334676107
        0.6005107206        1.0368416598       -0.0670952191
        0.6005107206        1.0517150419       -0.0323838277
        0.6005107206        1.0665884239       -0.0150133622
        0.6005107206        1.0814618060       -0.0066872097
        0.6005107206        1.0963351881       -0.0028621749
        0.6005107206        1.1112085701       -0.0011773828
        0.6005107206        1.1260819522       -0.0004656357
        0.6005107206        1.1409553342       -0.0001771167
        0.6005107206        1.1558287163       -0.0000648250
        0.6005107206        1.1707020984       -0.0000228335
        0.6005107206        1.1855754804       -0.0000077405
        0.6005107206        1.2004488625       -0.0000025228
        0.6005107206        1.2153222445        0.0000000000
        0.6005107206        1.2301956266        0.0000000000
        0.6005107206        1.2450690087        0.0000000000
        0.6005107206        1.2599423907        0.0000000000
        0.6005107206        1.2748157728        0.0000000000
        0.6005107206        1.2896891548        0.0000000000
        0.6005107206        1.3045625369        0.0000000000
        0.6005107206        1.3194359190        0.0000000000
        0.6005107206        1.3343093010        0.0000000000
        0.6005107206        1.3491826831        0.0000000000
        0.6005107206        1.3640560652        0.0000000000
        0.6005107206        1.3789294472        0.0000000000
        0.6005107206        1.3938028293        0.0000000000
        0.6005107206        1.4086762113        0.0000000000
        0.6005107206        1.4235495934        0.0000000000
        0.6005107206        1.4384229755        0.0000000000
        0.6005107206        1.4532963575        0.0000000000
        0.6005107206        1.4681697396        0.0000000000
        0.6005107206        1.4830431216        0.0000000000
        0.6005107206        1.4979165037        0.0000000000
        0.6005107206        1.5127898858        0.0000000000
        0.6005107206        1.5276632678        0.0000000000
        0.6005107206        1.5425366499        0.0000000000
        0.6005107206        1.5574100319        0.0000000000
        0.6005107206        1.5722834140        0.0000000000

        0.6152516575        0.0998185900       -0.0009842363
        0.6152516575        0.1146919721       -0.0028539171
        0.6152516575        0.1295653541       -0.0076790729
        0.6152516575        0.1444387362       -0.0192103863
        0.6152516575        0.1593121182       -0.0447819572
        0.6152516575        0.1741855003       -0.0975338030
        0.6152516575        0.1890588824       -0.1990758133
        0.6152516575        0.2039322644       -0.3821224429
        0.6152516575        0.2188056465       -0.6924365262
        0.6152516575        0.2336790285       -1.1894124679
        0.6152516575        0.2485524106       -1.9447144989
        0.6152516575        0.2634257927       -3.0382951310
        0.6152516575        0.2782991747       -4.5507167040
        0.6152516575        0.2931725568       -6.5504463061
        0.6152516575        0.3080459388       -9.0757932871
        0.6152516575        0.3229193209      -12.1142577824
        0.6152516575        0.3377927030      -15.5863879445
        0.6152516575        0.3526660850      -19.3436744165
        0.6152516575        0.3675394671      -23.1869697556
        0.6152516575        0.3824128492      -26.9029152756
        0.6152516575        0.3972862312      -30.3055602309
        0.6152516575        0.4121596133      -33.2662235728
        0.6152516575        0.4270329953      -35.7209084293
        0.6152516575        0.4419063774      -37.6577371129
        0.6152516575        0.4567797595      -39.0975675729
        0.6152516575        0.4716531415      -40.0814188107
        0.6152516575        0.4865265236      -40.6689879052
        0.6152516575        0.5013999056      -40.9415244396
        0.6152516575        0.5162732877      -40.9984233557
        0.6152516575        0.5311466698      -40.9424206798
        0.6152516575        0.5460200518      -40.8580878327
        0.6152516575        0.5608934339      -40.7948498441
        0.6152516575        0.5757668159      -40.7647171674
        0.6152516575        0.5906401980      -40.7572532794
        0.6152516575        0.6055135801      -40.7644758977
        0.6152516575        0.6203869621      -40.8018084605
        0.6152516575        0.6352603442      -40.9118705777
        0.6152516575        0.6501337262      -41.1462319666
        0.6152516575        0.6650071083      -41.5320161163
        0.6152516575        0.6798804904      -42.0386943858
        0.6152516575        0.6947538724      -42.5610087121
        0.6152516575        0.7096272545      -42.9273039640
        0.6152516575        0.7245006365      -42.9327494962
        0.6152516575        0.7393740186      -42.3878320313
        0.6152516575        0.7542474007      -41.1663567953
        0.6152516575        0.7691207827      -39.2360182885
        0.6152516575        0.7839941648      -36.6603527287
        0.6152516575        0.7988675468      -33.5727759573
        0.6152516575        0.8137409289      -30.1359728489
        0.6152516575        0.8286143110      -26.5056295001
        0.6152516575        0.8434876930      -22.8125780243
        0.6152516575        0.8583610751      -19.1651158086
        0.6152516575        0.8732344572      -15.6616510440
        0.6152516575        0.8881078392      -12.3999515761
        0.6152516575        0.9029812213       -9.4744455036
        0.6152516575        0.9178546033       -6.9626163583
        0.6152516575        0.9327279854       -4.9088604257
        0.6152516575        0.9476013675       -3.3151567910
        0.6152516575        0.9624747495       -2.1432332091
        0.6152516575        0.9773481316       -1.3265816486
        0.6152516575        0.9922215136       -0.7866508500
        0.6152516575        1.0070948957       -0.4473095937
        0.6152516575        1.0219682778       -0.2441235311
        0.6152516575        1.0368416598       -0.1279699291
        0.6152516575        1.0517150419       -0.0644638775
        0.6152516575        1.0665884239       -0.0312142860
        0.6152516575        1.0814618060       -0.0145307208
        0.6152516575        1.0963351881       -0.0065041043
        0.6152516575        1.1112085701       -0.0028000194
        0.6152516575        1.1260819522       -0.0011597129
        0.6152516575        1.1409553342       -0.0004622697
        0.6152516575        1.1558287163       -0.0001773676
        0.6152516575        1.1707020984       -0.0000654964
        0.6152516575        1.1855754804       -0.0000232657
        0.6152516575        1.2004488625       -0.0000079407
        0.6152516575        1.2153222445       -0.0000026013
        0.6152516575        1.2301956266        0.0000000000
        0.6152516575        1.2450690087        0.0000000000
        0.6152516575        1.2599423907        0.0000000000
        0.6152516575        1.2748157728        0.0000000000
        0.6152516575        1.2896891548        0.0000000000
        0.6152516575        1.3045625369        0.0000000000
        0.6152516575        1.3194359190        0.0000000000
        0.6152516575        1.3343093010        0.0000000000
        0.6152516575        1.3491826831        0.0000000000
        0.6152516575        1.3640560652        0.0000000000
        0.6152516575        1.3789294472        0.0000000000
        0.6152516575        1.3938028293        0.0000000000
        0.6152516575        1.4086762113        0.0000000000
        0.6152516575        1.4235495934        0.0000000000
        0.6152516575        1.4384229755        0.0000000000
        0.6152516575        1.4532963575        0.0000000000
        0.6152516575        1.4681697396        0.0000000000
        0.6152516575        1.4830431216        0.0000000000
        0.6152516575        1.4979165037        0.0000000000
        0.6152516575        1.5127898858        0.0000000000
        0.6152516575        1.5276632678        0.0000000000
        0.6152516575        1.5425366499        0.0000000000
        0.6152516575        1.5574100319        0.0000000000
        0.6152516575        1.5722834140        0.0000000000

        0.6299925945        0.0998185900       -0.0004450774
        0.6299925945        0.1146919721       -0.0013103955
        0.6299925945        0.1295653541       -0.0035868912
        0.6299925945        0.1444387362       -0.0091481759
        0.6299925945        0.1593121182       -0.0217949632
        0.6299925945        0.1741855003       -0.0486467885
        0.6299925945        0.1890588824       -0.1020627541
        0.6299925945        0.2039322644       -0.2020145890
        0.6299925945        0.2188056465       -0.3786928992
        0.6299925945        0.2336790285       -0.6749638675
        0.6299925945        0.2485524106       -1.1480411469
        0.6299925945        0.2634257927       -1.8692908330
        0.6299925945        0.2782991747       -2.9204989200
        0.6299925945        0.2931725568       -4.3846714585
        0.6299925945        0.3080459388       -6.3303768868
        0.6299925945        0.3229193209       -8.7914053223
        0.6299925945        0.3377927030      -11.7474493576
        0.6299925945        0.3526660850      -15.1142005282
        0.6299925945        0.3675394671      -18.7497706242
        0.6299925945        0.3824128492      -22.4778310926
        0.6299925945        0.3972862312      -26.1193911234
        0.6299925945        0.4121596133      -29.5204092942
        0.6299925945        0.4270329953      -32.5654643132
        0.6299925945        0.4419063774      -35.1769310533
        0.6299925945        0.4567797595      -37.3078795507
        0.6299925945        0.4716531415      -38.9386794590
        0.6299925945        0.4865265236      -40.0810606698
        0.6299925945        0.5013999056      -40.7845346673
        0.6299925945        0.5162732877      -41.1357668903
        0.6299925945        0.5311466698      -41.2448902297
        0.6299925945        0.5460200518      -41.2211704308
        0.6299925945        0.5608934339      -41.1480554946
        0.6299925945        0.5757668159      -41.0696844680
        0.6299925945        0.5906401980      -40.9960284649
        0.6299925945        0.6055135801      -40.9242300600
        0.6299925945        0.6203869621      -40.8643154719
        0.6299925945        0.6352603442      -40.8538343352
        0.6299925945        0.6501337262      -40.9510109266
        0.6299925945        0.6650071083      -41.2072796462
        0.6299925945        0.6798804904      -41.6311515305
        0.6299925945        0.6947538724      -42.1603171633
        0.6299925945        0.7096272545      -42.6561219194
        0.6299925945        0.7245006365      -42.9261680401
        0.6299925945        0.7393740186      -42.7698817261
        0.6299925945        0.7542474007      -42.0316255834
        0.6299925945        0.7691207827      -40.6406452331
        0.6299925945        0.7839941648      -38.6211769709
        0.6299925945        0.7988675468      -36.0696566423
        0.6299925945        0.8137409289      -33.1125526559
        0.6299925945        0.8286143110      -29.8676862885
        0.6299925945        0.8434876930      -26.4276838797
        0.6299925945        0.8583610751      -22.8691602560
        0.6299925945        0.8732344572      -19.2753424454
        0.6299925945        0.8881078392      -15.7531387796
        0.6299925945        0.9029812213      -12.4313870414
        0.6299925945        0.9178546033       -9.4401006477
        0.6299925945        0.9327279854       -6.8819203433
        0.6299925945        0.9476013675       -4.8101303168
        0.6299925945        0.9624747495       -3.2222746808
        0.6299925945        0.9773481316       -2.0695265049
        0.6299925945        0.9922215136       -1.2752625565
        0.6299925945        1.0070948957       -0.7545999374
        0.6299925945        1.0219682778       -0.4290885233
        0.6299925945        1.0368416598       -0.2345957190
        0.6299925945        1.0517150419       -0.1233587083
        0.6299925945        1.0665884239       -0.0623975006
        0.6299925945        1.0814618060       -0.0303646597
        0.6299925945        1.0963351881       -0.0142183649
        0.6299925945        1.1112085701       -0.0064078538
        0.6299925945        1.1260819522       -0.0027800584
        0.6299925945        1.1409553342       -0.0011612065
        0.6299925945        1.1558287163       -0.0004668707
        0.6299925945        1.1707020984       -0.0001805783
        0.6299925945        1.1855754804       -0.0000671301
        0.6299925945        1.2004488625       -0.0000239539
        0.6299925945        1.2153222445       -0.0000081939
        0.6299925945        1.2301956266       -0.0000026838
        0.6299925945        1.2450690087        0.0000000000
        0.6299925945        1.2599423907        0.0000000000
        0.6299925945        1.2748157728        0.0000000000
        0.6299925945        1.2896891548        0.0000000000
        0.6299925945        1.3045625369        0.0000000000
        0.6299925945        1.3194359190        0.0000000000
        0.6299925945        1.3343093010        0.0000000000
        0.6299925945        1.3491826831        0.0000000000
        0.6299925945        1.3640560652        0.0000000000
        0.6299925945        1.3789294472        0.0000000000
        0.6299925945        1.3938028293        0.0000000000
        0.6299925945        1.4086762113        0.0000000000
        0.6299925945        1.4235495934        0.0000000000
        0.6299925945        1.4384229755        0.0000000000
        0.6299925945        1.4532963575        0.0000000000
        0.6299925945        1.4681697396        0.0000000000
        0.6299925945        1.4830431216        0.0000000000
        0.6299925945        1.4979165037        0.0000000000
        0.6299925945        1.5127898858        0.0000000000
        0.6299925945        1.5276632678        0.0000000000
        0.6299925945        1.5425366499        0.0000000000
        0.6299925945        1.5574100319        0.0000000000
        0.6299925945        1.5722834140        0.0000000000

        0.6447335314        0.0998185900       -0.0001886927
        0.6447335314        0.1146919721       -0.0005651319
        0.6447335314        0.1295653541       -0.0015769277
        0.6447335314        0.1444387362       -0.0041097185
        0.6447335314        0.1593121182       -0.0100317376
        0.6447335314        0.1741855003       -0.0230082946
        0.6447335314        0.1890588824       -0.0497570462
        0.6447335314        0.2039322644       -0.1018348720
        0.6447335314        0.2188056465       -0.1979857829
        0.6447335314        0.2336790285       -0.3669405938
        0.6447335314        0.2485524106       -0.6502692400
        0.6447335314        0.2634257927       -1.1043758461
        0.6447335314        0.2782991747       -1.8000670485
        0.6447335314        0.2931725568       -2.8177006225
        0.6447335314        0.3080459388       -4.2364196115
        0.6447335314        0.3229193209       -6.1179513178
        0.6447335314        0.3377927030       -8.4885737400
        0.6447335314        0.3526660850      -11.3254893155
        0.6447335314        0.3675394671      -14.5537425753
        0.6447335314        0.3824128492      -18.0558968299
        0.6447335314        0.3972862312      -21.6906096599
        0.6447335314        0.4121596133      -25.3119625891
        0.6447335314        0.4270329953      -28.7823048598
        0.6447335314        0.4419063774      -31.9772059146
        0.6447335314        0.4567797595      -34.7875539976
        0.6447335314        0.4716531415      -37.1257142449
        0.6447335314        0.4865265236      -38.9382518974
        0.6447335314        0.5013999056      -40.2203474033
        0.6447335314        0.5162732877      -41.0224096561
        0.6447335314        0.5311466698      -41.4412546800
        0.6447335314        0.5460200518      -41.5957661684
        0.6447335314        0.5608934339      -41.5957774208
        0.6447335314        0.5757668159      -41.5178159129
        0.6447335314        0.5906401980      -41.3990643894
        0.6447335314        0.6055135801      -41.2518241784
        0.6447335314        0.6203869621      -41.0894086565
        0.6447335314        0.6352603442      -40.9474268986
        0.6447335314        0.6501337262      -40.8864973596
        0.6447335314        0.6650071083      -40.9725376794
        0.6447335314        0.6798804904      -41.2428172065
        0.6447335314        0.6947538724      -41.6734681176
        0.6447335314        0.7096272545      -42.1643807917
        0.6447335314        0.7245006365      -42.5512107855
        0.6447335314        0.7393740186      -42.6436905803
        0.6447335314        0.7542474007      -42.2774590072
        0.6447335314        0.7691207827      -41.3582126422
        0.6447335314        0.7839941648      -39.8781828676
        0.6447335314        0.7988675468      -37.8978442589
        0.6447335314        0.8137409289      -35.5044535632
        0.6447335314        0.8286143110      -32.7719638979
        0.6447335314        0.8434876930      -29.7450404866
        0.6447335314        0.8583610751      -26.4540059410
        0.6447335314        0.8732344572      -22.9479298507
        0.6447335314        0.8881078392      -19.3224630719
        0.6447335314        0.9029812213      -15.7235524518
        0.6447335314        0.9178546033      -12.3236485189
        0.6447335314        0.9327279854       -9.2826727978
        0.6447335314        0.9476013675       -6.7125034936
        0.6447335314        0.9624747495       -4.6590451773
        0.6447335314        0.9773481316       -3.1052078893
        0.6447335314        0.9922215136       -1.9886844984
        0.6447335314        1.0070948957       -1.2246934032
        0.6447335314        1.0219682778       -0.7256254669
        0.6447335314        1.0368416598       -0.4137794329
        0.6447335314        1.0517150419       -0.2271294329
        0.6447335314        1.0665884239       -0.1200249109
        0.6447335314        1.0814618060       -0.0610675636
        0.6447335314        1.0963351881       -0.0299192244
        0.6447335314        1.1112085701       -0.0141169044
        0.6447335314        1.1260819522       -0.0064145996
        0.6447335314        1.1409553342       -0.0028062242
        0.6447335314        1.1558287163       -0.0011812319
        0.6447335314        1.1707020984       -0.0004779636
        0.6447335314        1.1855754804       -0.0001856870
        0.6447335314        1.2004488625       -0.0000691681
        0.6447335314        1.2153222445       -0.0000246740
        0.6447335314        1.2301956266       -0.0000084208
        0.6447335314        1.2450690087       -0.0000027464
        0.6447335314        1.2599423907        0.0000000000
        0.6447335314        1.2748157728        0.0000000000
        0.6447335314        1.2896891548        0.0000000000
        0.6447335314        1.3045625369        0.0000000000
        0.6447335314        1.3194359190        0.0000000000
        0.6447335314        1.3343093010        0.0000000000
        0.6447335314        1.3491826831        0.0000000000
        0.6447335314        1.3640560652        0.0000000000
        0.6447335314        1.3789294472        0.0000000000
        0.6447335314        1.3938028293        0.0000000000
        0.6447335314        1.4086762113        0.0000000000
        0.6447335314        1.4235495934        0.0000000000
        0.6447335314        1.4384229755        0.0000000000
        0.6447335314        1.4532963575        0.0000000000
        0.6447335314        1.4681697396        0.0000000000
        0.6447335314        1.4830431216        0.0000000000
        0.6447335314        1.4979165037        0.0000000000
        0.6447335314        1.5127898858        0.0000000000
        0.6447335314        1.5276632678        0.0000000000
        0.6447335314        1.5425366499        0.0000000000
        0.6447335314        1.5574100319        0.0000000000
        0.6447335314        1.5722834140        0.0000000000

        0.6594744683        0.0998185900       -0.0000750837
        0.6594744683        0.1146919721       -0.0002292160
        0.6594744683        0.1295653541       -0.0006534665
        0.6594744683        0.1444387362       -0.0017444894
        0.6594744683        0.1593121182       -0.0043743309
        0.6594744683        0.1741855003       -0.0103374335
        0.6594744683        0.1890588824       -0.0231056386
        0.6594744683        0.2039322644       -0.0490217091
        0.6594744683        0.2188056465       -0.0990603076
        0.6594744683        0.2336790285       -0.1912171133
        0.6594744683        0.2485524106       -0.3533810526
        0.6594744683        0.2634257927       -0.6261339996
        0.6594744683        0.2782991747       -1.0643386039
        0.6594744683        0.2931725568       -1.7358721885
        0.6594744683        0.3080459388       -2.7159353709
        0.6594744683        0.3229193209       -4.0764820064
        0.6594744683        0.3377927030       -5.8724306692
        0.6594744683        0.3526660850       -8.1284722295
        0.6594744683        0.3675394671      -10.8309304265
        0.6594744683        0.3824128492      -13.9272397815
        0.6594744683        0.3972862312      -17.3318909277
        0.6594744683        0.4121596133      -20.9346353429
        0.6594744683        0.4270329953      -24.6068873979
        0.6594744683        0.4419063774      -28.2059117180
        0.6594744683        0.4567797595      -31.5807820726
        0.6594744683        0.4716531415      -34.5852990051
        0.6594744683        0.4865265236      -37.0992002521
        0.6594744683        0.5013999056      -39.0521883550
        0.6594744683        0.5162732877      -40.4402978919
        0.6594744683        0.5311466698      -41.3249489455
        0.6594744683        0.5460200518      -41.8121349445
        0.6594744683        0.5608934339      -42.0190737196
        0.6594744683        0.5757668159      -42.0427651889
        0.6594744683        0.5906401980      -41.9446544463
        0.6594744683        0.6055135801      -41.7572238720
        0.6594744683        0.6203869621      -41.5061123638
        0.6594744683        0.6352603442      -41.2326077496
        0.6594744683        0.6501337262      -41.0015670639
        0.6594744683        0.6650071083      -40.8885144443
        0.6594744683        0.6798804904      -40.9510429726
        0.6594744683        0.6947538724      -41.1974699554
        0.6594744683        0.7096272545      -41.5673734010
        0.6594744683        0.7245006365      -41.9347907874
        0.6594744683        0.7393740186      -42.1366555107
        0.6594744683        0.7542474007      -42.0179441937
        0.6594744683        0.7691207827      -41.4750362091
        0.6594744683        0.7839941648      -40.4765606670
        0.6594744683        0.7988675468      -39.0508895641
        0.6594744683        0.8137409289      -37.2479278248
        0.6594744683        0.8286143110      -35.0987869171
        0.6594744683        0.8434876930      -32.5989493765
        0.6594744683        0.8583610751      -29.7260564154
        0.6594744683        0.8732344572      -26.4814807869
        0.6594744683        0.8881078392      -22.9298609854
        0.6594744683        0.9029812213      -19.2123066274
        0.6594744683        0.9178546033      -15.5250289822
        0.6594744683        0.9327279854      -12.0743581818
        0.6594744683        0.9476013675       -9.0295732413
        0.6594744683        0.9624747495       -6.4922846629
        0.6594744683        0.9773481316       -4.4897737588
        0.6594744683        0.9922215136       -2.9880968169
        0.6594744683        1.0070948957       -1.9148457602
        0.6594744683        1.0219682778       -1.1819473341
        0.6594744683        1.0368416598       -0.7028657968
        0.6594744683        1.0517150419       -0.4027129978
        0.6594744683        1.0665884239       -0.2223260026
        0.6594744683        1.0814618060       -0.1182698427
        0.6594744683        1.0963351881       -0.0606240749
        0.6594744683        1.1112085701       -0.0299395488
        0.6594744683        1.1260819522       -0.0142401825
        0.6594744683        1.1409553342       -0.0065187794
        0.6594744683        1.1558287163       -0.0028692998
        0.6594744683        1.1707020984       -0.0012128931
        0.6594744683        1.1855754804       -0.0004917513
        0.6594744683        1.2004488625       -0.0001909874
        0.6594744683        1.2153222445       -0.0000709844
        0.6594744683        1.2301956266       -0.0000252302
        0.6594744683        1.2450690087       -0.0000085713
        0.6594744683        1.2599423907       -0.0000027833
        0.6594744683        1.2748157728        0.0000000000
        0.6594744683        1.2896891548        0.0000000000
        0.6594744683        1.3045625369        0.0000000000
        0.6594744683        1.3194359190        0.0000000000
        0.6594744683        1.3343093010        0.0000000000
        0.6594744683        1.3491826831        0.0000000000
        0.6594744683        1.3640560652        0.0000000000
        0.6594744683        1.3789294472        0.0000000000
        0.6594744683        1.3938028293        0.0000000000
        0.6594744683        1.4086762113        0.0000000000
        0.6594744683        1.4235495934        0.0000000000
        0.6594744683        1.4384229755        0.0000000000
        0.6594744683        1.4532963575        0.0000000000
        0.6594744683        1.4681697396        0.0000000000
        0.6594744683        1.4830431216        0.0000000000
        0.6594744683        1.4979165037        0.0000000000
        0.6594744683        1.5127898858        0.0000000000
        0.6594744683        1.5276632678        0.0000000000
        0.6594744683        1.5425366499        0.0000000000
        0.6594744683        1.5574100319        0.0000000000
        0.6594744683        1.5722834140        0.0000000000

        0.6742154052        0.0998185900       -0.0000280800
        0.6742154052        0.1146919721       -0.0000875689
        0.6742154052        0.1295653541       -0.0002556711
        0.6742154052        0.1444387362       -0.0007009448
        0.6742154052        0.1593121182       -0.0018103692
        0.6742154052        0.1741855003       -0.0044200175
        0.6742154052        0.1890588824       -0.0102367680
        0.6742154052        0.2039322644       -0.0225639281
        0.6742154052        0.2188056465       -0.0474706685
        0.6742154052        0.2336790285       -0.0955337990
        0.6742154052        0.2485524106       -0.1841751017
        0.6742154052        0.2634257927       -0.3403564653
        0.6742154052        0.2782991747       -0.6029711659
        0.6742154052        0.2931725568       -1.0238156503
        0.6742154052        0.3080459388       -1.6658497614
        0.6742154052        0.3229193209       -2.5979076799
        0.6742154052        0.3377927030       -3.8861956472
        0.6742154052        0.3526660850       -5.5843382707
        0.6742154052        0.3675394671       -7.7244768986
        0.6742154052        0.3824128492      -10.3112221768
        0.6742154052        0.3972862312      -13.3183733165
        0.6742154052        0.4121596133      -16.6867111687
        0.6742154052        0.4270329953      -20.3215624411
        0.6742154052        0.4419063774      -24.0915279522
        0.6742154052        0.4567797595      -27.8328422899
        0.6742154052        0.4716531415      -31.3642286063
        0.6742154052        0.4865265236      -34.5131403040
        0.6742154052        0.5013999056      -37.1474591491
        0.6742154052        0.5162732877      -39.2012264937
        0.6742154052        0.5311466698      -40.6829620441
        0.6742154052        0.5460200518      -41.6617713268
        0.6742154052        0.5608934339      -42.2368532303
        0.6742154052        0.5757668159      -42.5044699844
        0.6742154052        0.5906401980      -42.5375912143
        0.6742154052        0.6055135801      -42.3858988703
        0.6742154052        0.6203869621      -42.0918611122
        0.6742154052        0.6352603442      -41.7096611663
        0.6742154052        0.6501337262      -41.3133581717
        0.6742154052        0.6650071083      -40.9880731716
        0.6742154052        0.6798804904      -40.8075419280
        0.6742154052        0.6947538724      -40.8076160071
        0.6742154052        0.7096272545      -40.9668178403
        0.6742154052        0.7245006365      -41.2031983819
        0.6742154052        0.7393740186      -41.3920446588
        0.6742154052        0.7542474007      -41.4008350646
        0.6742154052        0.7691207827      -41.1279647428
        0.6742154052        0.7839941648      -40.5261905751
        0.6742154052        0.7988675468      -39.5969861168
        0.6742154052        0.8137409289      -38.3580985580
        0.6742154052        0.8286143110      -36.8043925588
        0.6742154052        0.8434876930      -34.8887131115
        0.6742154052        0.8583610751      -32.5385892197
        0.6742154052        0.8732344572      -29.7022130604
        0.6742154052        0.8881078392      -26.3981543862
        0.6742154052        0.9029812213      -22.7404326628
        0.6742154052        0.9178546033      -18.9250435122
        0.6742154052        0.9327279854      -15.1852477879
        0.6742154052        0.9476013675      -11.7372081870
        0.6742154052        0.9624747495       -8.7379636917
        0.6742154052        0.9773481316       -6.2673321542
        0.6742154052        0.9922215136       -4.3327108847
        0.6742154052        1.0070948957       -2.8879603492
        0.6742154052        1.0219682778       -1.8563874838
        0.6742154052        1.0368416598       -1.1508787985
        0.6742154052        1.0517150419       -0.6881400371
        0.6742154052        1.0665884239       -0.3968161778
        0.6742154052        1.0814618060       -0.2206551569
        0.6742154052        1.0963351881       -0.1182873354
        0.6742154052        1.1112085701       -0.0611020047
        0.6742154052        1.1260819522       -0.0303907637
        0.6742154052        1.1409553342       -0.0145397115
        0.6742154052        1.1558287163       -0.0066829911
        0.6742154052        1.1707020984       -0.0029473183
        0.6742154052        1.1855754804       -0.0012456498
        0.6742154052        1.2004488625       -0.0005040052
        0.6742154052        1.2153222445       -0.0001950897
        0.6742154052        1.2301956266       -0.0000722163
        0.6742154052        1.2450690087       -0.0000255615
        0.6742154052        1.2599423907       -0.0000086536
        0.6742154052        1.2748157728       -0.0000028032
        0.6742154052        1.2896891548        0.0000000000
        0.6742154052        1.3045625369        0.0000000000
        0.6742154052        1.3194359190        0.0000000000
        0.6742154052        1.3343093010        0.0000000000
        0.6742154052        1.3491826831        0.0000000000
        0.6742154052        1.3640560652        0.0000000000
        0.6742154052        1.3789294472        0.0000000000
        0.6742154052        1.3938028293        0.0000000000
        0.6742154052        1.4086762113        0.0000000000
        0.6742154052        1.4235495934        0.0000000000
        0.6742154052        1.4384229755        0.0000000000
        0.6742154052        1.4532963575        0.0000000000
        0.6742154052        1.4681697396        0.0000000000
        0.6742154052        1.4830431216        0.0000000000
        0.6742154052        1.4979165037        0.0000000000
        0.6742154052        1.5127898858        0.0000000000
        0.6742154052        1.5276632678        0.0000000000
        0.6742154052        1.5425366499        0.0000000000
        0.6742154052        1.5574100319        0.0000000000
        0.6742154052        1.5722834140        0.0000000000

        0.6889563422        0.0998185900       -0.0000098853
        0.6889563422        0.1146919721       -0.0000315655
        0.6889563422        0.1295653541       -0.0000946214
        0.6889563422        0.1444387362       -0.0002671100
        0.6889563422        0.1593121182       -0.0007124644
        0.6889563422        0.1741855003       -0.0018016524
        0.6889563422        0.1890588824       -0.0043331825
        0.6889563422        0.2039322644       -0.0099401277
        0.6889563422        0.2188056465       -0.0217961605
        0.6889563422        0.2336790285       -0.0457507362
        0.6889563422        0.2485524106       -0.0919909422
        0.6889563422        0.2634257927       -0.1771968791
        0.6889563422        0.2782991747       -0.3269032325
        0.6889563422        0.2931725568       -0.5774518132
        0.6889563422        0.3080459388       -0.9766792235
        0.6889563422        0.3229193209       -1.5825500604
        0.6889563422        0.3377927030       -2.4594291900
        0.6889563422        0.3526660850       -3.6723961988
        0.6889563422        0.3675394671       -5.2804535331
        0.6889563422        0.3824128492       -7.3292319610
        0.6889563422        0.3972862312       -9.8429980118
        0.6889563422        0.4121596133      -12.8153293359
        0.6889563422        0.4270329953      -16.1988230826
        0.6889563422        0.4419063774      -19.8967375418
        0.6889563422        0.4567797595      -23.7619753738
        0.6889563422        0.4716531415      -27.6088069723
        0.6889563422        0.4865265236      -31.2387244289
        0.6889563422        0.5013999056      -34.4749968399
        0.6889563422        0.5162732877      -37.1945676668
        0.6889563422        0.5311466698      -39.3449774496
        0.6889563422        0.5460200518      -40.9396984554
        0.6889563422        0.5608934339      -42.0353172568
        0.6889563422        0.5757668159      -42.7028548186
        0.6889563422        0.5906401980      -43.0075777727
        0.6889563422        0.6055135801      -43.0052555116
        0.6889563422        0.6203869621      -42.7520267457
        0.6889563422        0.6352603442      -42.3171333364
        0.6889563422        0.6501337262      -41.7876616779
        0.6889563422        0.6650071083      -41.2608259442
        0.6889563422        0.6798804904      -40.8265699421
        0.6889563422        0.6947538724      -40.5469229675
        0.6889563422        0.7096272545      -40.4388309677
        0.6889563422        0.7245006365      -40.4666722997
        0.6889563422        0.7393740186      -40.5496764243
        0.6889563422        0.7542474007      -40.5853206364
        0.6889563422        0.7691207827      -40.4813077463
        0.6889563422        0.7839941648      -40.1804327125
        0.6889563422        0.7988675468      -39.6625842338
        0.6889563422        0.8137409289      -38.9202265311
        0.6889563422        0.8286143110      -37.9219707011
        0.6889563422        0.8434876930      -36.5901236455
        0.6889563422        0.8583610751      -34.8123285271
        0.6889563422        0.8732344572      -32.4867087656
        0.6889563422        0.8881078392      -29.5781083749
        0.6889563422        0.9029812213      -26.1551849388
        0.6889563422        0.9178546033      -22.3890447589
        0.6889563422        0.9327279854      -18.5152962139
        0.6889563422        0.9476013675      -14.7785769253
        0.6889563422        0.9624747495      -11.3826463488
        0.6889563422        0.9773481316       -8.4610919413
        0.6889563422        0.9922215136       -6.0714430812
        0.6889563422        1.0070948957       -4.2065599583
        0.6889563422        1.0219682778       -2.8143041118
        0.6889563422        1.0368416598       -1.8180862112
        0.6889563422        1.0517150419       -1.1339772113
        0.6889563422        1.0665884239       -0.6827136375
        0.6889563422        1.0814618060       -0.3965958021
        0.6889563422        1.0963351881       -0.2221635892
        0.6889563422        1.1112085701       -0.1199074081
        0.6889563422        1.1260819522       -0.0622870765
        0.6889563422        1.1409553342       -0.0311018121
        0.6889563422        1.1558287163       -0.0149087903
        0.6889563422        1.1707020984       -0.0068522808
        0.6889563422        1.1855754804       -0.0030166010
        0.6889563422        1.2004488625       -0.0012710660
        0.6889563422        1.2153222445       -0.0005123971
        0.6889563422        1.2301956266       -0.0001976045
        0.6889563422        1.2450690087       -0.0000729133
        0.6889563422        1.2599423907       -0.0000257513
        0.6889563422        1.2748157728       -0.0000087091
        0.6889563422        1.2896891548       -0.0000028209
        0.6889563422        1.3045625369        0.0000000000
        0.6889563422        1.3194359190        0.0000000000
        0.6889563422        1.3343093010        0.0000000000
        0.6889563422        1.3491826831        0.0000000000
        0.6889563422        1.3640560652        0.0000000000
        0.6889563422        1.3789294472        0.0000000000
        0.6889563422        1.3938028293        0.0000000000
        0.6889563422        1.4086762113        0.0000000000
        0.6889563422        1.4235495934        0.0000000000
        0.6889563422        1.4384229755        0.0000000000
        0.6889563422        1.4532963575        0.0000000000
        0.6889563422        1.4681697396        0.0000000000
        0.6889563422        1.4830431216        0.0000000000
        0.6889563422        1.4979165037        0.0000000000
        0.6889563422        1.5127898858        0.0000000000
        0.6889563422        1.5276632678        0.0000000000
        0.6889563422        1.5425366499        0.0000000000
        0.6889563422        1.5574100319        0.0000000000
        0.6889563422        1.5722834140        0.0000000000

        0.7036972791        0.0998185900       -0.0000032815
        0.7036972791        0.1146919721       -0.0000107559
        0.7036972791        0.1295653541       -0.0000331893
        0.7036972791        0.1444387362       -0.0000967242
        0.7036972791        0.1593121182       -0.0002671101
        0.7036972791        0.1741855003       -0.0007011674
        0.7036972791        0.1890588824       -0.0017544042
        0.7036972791        0.2039322644       -0.0041933499
        0.7036972791        0.2188056465       -0.0095884858
        0.7036972791        0.2336790285       -0.0209898520
        0.7036972791        0.2485524106       -0.0439932100
        0.7036972791        0.2634257927       -0.0882601028
        0.7036972791        0.2782991747       -0.1694345492
        0.7036972791        0.2931725568       -0.3112095784
        0.7036972791        0.3080459388       -0.5471040034
        0.7036972791        0.3229193209       -0.9214213714
        0.7036972791        0.3377927030       -1.4889477208
        0.7036972791        0.3526660850       -2.3131284837
        0.7036972791        0.3675394671       -3.4625250007
        0.7036972791        0.3824128492       -5.0051128140
        0.7036972791        0.3972862312       -6.9996337676
        0.7036972791        0.4121596133       -9.4834043213
        0.7036972791        0.4270329953      -12.4574112308
        0.7036972791        0.4419063774      -15.8721228586
        0.7036972791        0.4567797595      -19.6198661904
        0.7036972791        0.4716531415      -23.5397763365
        0.7036972791        0.4865265236      -27.4378686857
        0.7036972791        0.5013999056      -31.1185102937
        0.7036972791        0.5162732877      -34.4175285204
        0.7036972791        0.5311466698      -37.2251617381
        0.7036972791        0.5460200518      -39.4911005508
        0.7036972791        0.5608934339      -41.2125094039
        0.7036972791        0.5757668159      -42.4143072143
        0.7036972791        0.5906401980      -43.1336995248
        0.7036972791        0.6055135801      -43.4160458692
        0.7036972791        0.6203869621      -43.3201944677
        0.7036972791        0.6352603442      -42.9250749995
        0.7036972791        0.6501337262      -42.3298171661
        0.7036972791        0.6650071083      -41.6452043934
        0.7036972791        0.6798804904      -40.9793609111
        0.7036972791        0.6947538724      -40.4216933893
        0.7036972791        0.7096272545      -40.0278776447
        0.7036972791        0.7245006365      -39.8088854371
        0.7036972791        0.7393740186      -39.7291535771
        0.7036972791        0.7542474007      -39.7188050138
        0.7036972791        0.7691207827      -39.6984423943
        0.7036972791        0.7839941648      -39.6049225036
        0.7036972791        0.7988675468      -39.4014151034
        0.7036972791        0.8137409289      -39.0623363366
        0.7036972791        0.8286143110      -38.5411542169
        0.7036972791        0.8434876930      -37.7443043923
        0.7036972791        0.8583610751      -36.5345899981
        0.7036972791        0.8732344572      -34.7702625981
        0.7036972791        0.8881078392      -32.3629151853
        0.7036972791        0.9029812213      -29.3246426569
        0.7036972791        0.9178546033      -25.7809022993
        0.7036972791        0.9327279854      -21.9446441864
        0.7036972791        0.9476013675      -18.0659974762
        0.7036972791        0.9624747495      -14.3794078186
        0.7036972791        0.9773481316      -11.0654220450
        0.7036972791        0.9922215136       -8.2336871986
        0.7036972791        1.0070948957       -5.9245335868
        0.7036972791        1.0219682778       -4.1222370910
        0.7036972791        1.0368416598       -2.7730399679
        0.7036972791        1.0517150419       -1.8029381922
        0.7036972791        1.0665884239       -1.1323595010
        0.7036972791        1.0814618060       -0.6865154186
        0.7036972791        1.0963351881       -0.4013858659
        0.7036972791        1.1112085701       -0.2260538168
        0.7036972791        1.1260819522       -0.1224700634
        0.7036972791        1.1409553342       -0.0637427685
        0.7036972791        1.1558287163       -0.0318321914
        0.7036972791        1.1707020984       -0.0152361086
        0.7036972791        1.1855754804       -0.0069841091
        0.7036972791        1.2004488625       -0.0030645881
        0.7036972791        1.2153222445       -0.0012870294
        0.7036972791        1.2301956266       -0.0005173814
        0.7036972791        1.2450690087       -0.0001991441
        0.7036972791        1.2599423907       -0.0000734210
        0.7036972791        1.2748157728       -0.0000259360
        0.7036972791        1.2896891548       -0.0000087779
        0.7036972791        1.3045625369       -0.0000028457
        0.7036972791        1.3194359190        0.0000000000
        0.7036972791        1.3343093010        0.0000000000
        0.7036972791        1.3491826831        0.0000000000
        0.7036972791        1.3640560652        0.0000000000
        0.7036972791        1.3789294472        0.0000000000
        0.7036972791        1.3938028293        0.0000000000
        0.7036972791        1.4086762113        0.0000000000
        0.7036972791        1.4235495934        0.0000000000
        0.7036972791        1.4384229755        0.0000000000
        0.7036972791        1.4532963575        0.0000000000
        0.7036972791        1.4681697396        0.0000000000
        0.7036972791        1.4830431216        0.0000000000
        0.7036972791        1.4979165037        0.0000000000
        0.7036972791        1.5127898858        0.0000000000
        0.7036972791        1.5276632678        0.0000000000
        0.7036972791        1.5425366499        0.0000000000
        0.7036972791        1.5574100319        0.0000000000
        0.7036972791        1.5722834140        0.0000000000

        0.7184382160        0.0998185900       -0.0000010292
        0.7184382160        0.1146919721       -0.0000034715
        0.7184382160        0.1295653541       -0.0000110553
        0.7184382160        0.1444387362       -0.0000333454
        0.7184382160        0.1593121182       -0.0000955554
        0.7184382160        0.1741855003       -0.0002608593
        0.7184382160        0.1890588824       -0.0006798794
        0.7184382160        0.2039322644       -0.0016942304
        0.7184382160        0.2188056465       -0.0040397639
        0.7184382160        0.2336790285       -0.0092181444
        0.7184382160        0.2485524106       -0.0201245461
        0.7184382160        0.2634257927       -0.0420192615
        0.7184382160        0.2782991747       -0.0838943585
        0.7184382160        0.2931725568       -0.1602058746
        0.7184382160        0.3080459388       -0.2928336468
        0.7184382160        0.3229193209       -0.5130292859
        0.7184382160        0.3377927030       -0.8630351943
        0.7184382160        0.3526660850       -1.3969572087
        0.7184382160        0.3675394671       -2.1802498937
        0.7184382160        0.3824128492       -3.2867980943
        0.7184382160        0.3972862312       -4.7922817911
        0.7184382160        0.4121596133       -6.7628230216
        0.7184382160        0.4270329953       -9.2393459385
        0.7184382160        0.4419063774      -12.2205467088
        0.7184382160        0.4567797595      -15.6498087890
        0.7184382160        0.4716531415      -19.4121217354
        0.7184382160        0.4865265236      -23.3447992827
        0.7184382160        0.5013999056      -27.2608016822
        0.7184382160        0.5162732877      -30.9778728468
        0.7184382160        0.5311466698      -34.3436553505
        0.7184382160        0.5460200518      -37.2487942471
        0.7184382160        0.5608934339      -39.6264000703
        0.7184382160        0.5757668159      -41.4434564363
        0.7184382160        0.5906401980      -42.6929431700
        0.7184382160        0.6055135801      -43.3922993605
        0.7184382160        0.6203869621      -43.5870308408
        0.7184382160        0.6352603442      -43.3534681634
        0.7184382160        0.6501337262      -42.7955331893
        0.7184382160        0.6650071083      -42.0350900622
        0.7184382160        0.6798804904      -41.1989477241
        0.7184382160        0.6947538724      -40.4049893746
        0.7184382160        0.7096272545      -39.7475853883
        0.7184382160        0.7245006365      -39.2829355336
        0.7184382160        0.7393740186      -39.0191250571
        0.7184382160        0.7542474007      -38.9185653200
        0.7184382160        0.7691207827      -38.9162477814
        0.7184382160        0.7839941648      -38.9462492585
        0.7184382160        0.7988675468      -38.9596959048
        0.7184382160        0.8137409289      -38.9198260439
        0.7184382160        0.8286143110      -38.7752834996
        0.7184382160        0.8434876930      -38.4308581792
        0.7184382160        0.8583610751      -37.7408901706
        0.7184382160        0.8732344572      -36.5381711018
        0.7184382160        0.8881078392      -34.6885422115
        0.7184382160        0.9029812213      -32.1446829691
        0.7184382160        0.9178546033      -28.9729610782
        0.7184382160        0.9327279854      -25.3427183698
        0.7184382160        0.9476013675      -21.4861720059
        0.7184382160        0.9624747495      -17.6477511388
        0.7184382160        0.9773481316      -14.0407203986
        0.7184382160        0.9922215136      -10.8207533226
        0.7184382160        1.0070948957       -8.0773919573
        0.7184382160        1.0219682778       -5.8390912938
        0.7184382160        1.0368416598       -4.0861134731
        0.7184382160        1.0517150419       -2.7663103815
        0.7184382160        1.0665884239       -1.8102916840
        0.7184382160        1.0814618060       -1.1438920709
        0.7184382160        1.0963351881       -0.6970394820
        0.7184382160        1.1112085701       -0.4090336158
        0.7184382160        1.1260819522       -0.2308201837
        0.7184382160        1.1409553342       -0.1250906968
        0.7184382160        1.1558287163       -0.0650309247
        0.7184382160        1.1707020984       -0.0324027641
        0.7184382160        1.1855754804       -0.0154656285
        0.7184382160        1.2004488625       -0.0070691223
        0.7184382160        1.2153222445       -0.0030944392
        0.7184382160        1.2301956266       -0.0012975055
        0.7184382160        1.2450690087       -0.0005212833
        0.7184382160        1.2599423907       -0.0002007119
        0.7184382160        1.2748157728       -0.0000740647
        0.7184382160        1.2896891548       -0.0000261825
        0.7184382160        1.3045625369       -0.0000088605
        0.7184382160        1.3194359190       -0.0000028667
        0.7184382160        1.3343093010        0.0000000000
        0.7184382160        1.3491826831        0.0000000000
        0.7184382160        1.3640560652        0.0000000000
        0.7184382160        1.3789294472        0.0000000000
        0.7184382160        1.3938028293        0.0000000000
        0.7184382160        1.4086762113        0.0000000000
        0.7184382160        1.4235495934        0.0000000000
        0.7184382160        1.4384229755        0.0000000000
        0.7184382160        1.4532963575        0.0000000000
        0.7184382160        1.4681697396        0.0000000000
        0.7184382160        1.4830431216        0.0000000000
        0.7184382160        1.4979165037        0.0000000000
        0.7184382160        1.5127898858        0.0000000000
        0.7184382160        1.5276632678        0.0000000000
        0.7184382160        1.5425366499        0.0000000000
        0.7184382160        1.5574100319        0.0000000000
        0.7184382160        1.5722834140        0.0000000000

        0.7331791530        0.0998185900        0.0000000000
        0.7331791530        0.1146919721       -0.0000010634
        0.7331791530        0.1295653541       -0.0000035038
        0.7331791530        0.1444387362       -0.0000109629
        0.7331791530        0.1593121182       -0.0000326609
        0.7331791530        0.1741855003       -0.0000928487
        0.7331791530        0.1890588824       -0.0002522429
        0.7331791530        0.2039322644       -0.0006553903
        0.7331791530        0.2188056465       -0.0016289097
        0.7331791530        0.2336790285       -0.0038717848
        0.7331791530        0.2485524106       -0.0087980267
        0.7331791530        0.2634257927       -0.0191083262
        0.7331791530        0.2782991747       -0.0396722782
        0.7331791530        0.2931725568       -0.0787888099
        0.7331791530        0.3080459388       -0.1498572747
        0.7331791530        0.3229193209       -0.2734339638
        0.7331791530        0.3377927030       -0.4795514724
        0.7331791530        0.3526660850       -0.8099917430
        0.7331791530        0.3675394671       -1.3198664713
        0.7331791530        0.3824128492       -2.0773885126
        0.7331791530        0.3972862312       -3.1603310337
        0.7331791530        0.4121596133       -4.6477962426
        0.7331791530        0.4270329953       -6.6069735865
        0.7331791530        0.4419063774       -9.0765737171
        0.7331791530        0.4567797595      -12.0509066473
        0.7331791530        0.4716531415      -15.4699152703
        0.7331791530        0.4865265236      -19.2197234965
        0.7331791530        0.5013999056      -23.1450851895
        0.7331791530        0.5162732877      -27.0705568318
        0.7331791530        0.5311466698      -30.8235362492
        0.7331791530        0.5460200518      -34.2519406099
        0.7331791530        0.5608934339      -37.2329925661
        0.7331791530        0.5757668159      -39.6751663893
        0.7331791530        0.5906401980      -41.5187478614
        0.7331791530        0.6055135801      -42.7390235612
        0.7331791530        0.6203869621      -43.3513061748
        0.7331791530        0.6352603442      -43.4133730083
        0.7331791530        0.6501337262      -43.0217014509
        0.7331791530        0.6650071083      -42.3017948268
        0.7331791530        0.6798804904      -41.3955104468
        0.7331791530        0.6947538724      -40.4471099024
        0.7331791530        0.7096272545      -39.5870825983
        0.7331791530        0.7245006365      -38.9133119826
        0.7331791530        0.7393740186      -38.4741748552
        0.7331791530        0.7542474007      -38.2629282307
        0.7331791530        0.7691207827      -38.2303469503
        0.7331791530        0.7839941648      -38.3115582462
        0.7331791530        0.7988675468      -38.4509161212
        0.7331791530        0.8137409289      -38.6068523998
        0.7331791530        0.8286143110      -38.7314920063
        0.7331791530        0.8434876930      -38.7394087463
        0.7331791530        0.8583610751      -38.4910139572
        0.7331791530        0.8732344572      -37.8090374983
        0.7331791530        0.8881078392      -36.5258136075
        0.7331791530        0.9029812213      -34.5395912050
        0.7331791530        0.9178546033      -31.8530377124
        0.7331791530        0.9327279854      -28.5780973308
        0.7331791530        0.9476013675      -24.9090317061
        0.7331791530        0.9624747495      -21.0782850593
        0.7331791530        0.9773481316      -17.3123508882
        0.7331791530        0.9922215136      -13.7993165154
        0.7331791530        1.0070948957      -10.6719539778
        0.7331791530        1.0219682778       -8.0045035780
        0.7331791530        1.0368416598       -5.8188759494
        0.7331791530        1.0517150419       -4.0959351283
        0.7331791530        1.0665884239       -2.7884602147
        0.7331791530        1.0814618060       -1.8334789980
        0.7331791530        1.0963351881       -1.1626227009
        0.7331791530        1.1112085701       -0.7098985426
        0.7331791530        1.1260819522       -0.4168023150
        0.7331791530        1.1409553342       -0.2350186737
        0.7331791530        1.1558287163       -0.1271411966
        0.7331791530        1.1707020984       -0.0659451670
        0.7331791530        1.1855754804       -0.0327810697
        0.7331791530        1.2004488625       -0.0156154513
        0.7331791530        1.2153222445       -0.0071287565
        0.7331791530        1.2301956266       -0.0031194724
        0.7331791530        1.2450690087       -0.0013086331
        0.7331791530        1.2599423907       -0.0005262554
        0.7331791530        1.2748157728       -0.0002027902
        0.7331791530        1.2896891548       -0.0000748199
        0.7331791530        1.3045625369       -0.0000264019
        0.7331791530        1.3194359190       -0.0000088986
        0.7331791530        1.3343093010       -0.0000028617
        0.7331791530        1.3491826831        0.0000000000
        0.7331791530        1.3640560652        0.0000000000
        0.7331791530        1.3789294472        0.0000000000
        0.7331791530        1.3938028293        0.0000000000
        0.7331791530        1.4086762113        0.0000000000
        0.7331791530        1.4235495934        0.0000000000
        0.7331791530        1.4384229755        0.0000000000
        0.7331791530        1.4532963575        0.0000000000
        0.7331791530        1.4681697396        0.0000000000
        0.7331791530        1.4830431216        0.0000000000
        0.7331791530        1.4979165037        0.0000000000
        0.7331791530        1.5127898858        0.0000000000
        0.7331791530        1.5276632678        0.0000000000
        0.7331791530        1.5425366499        0.0000000000
        0.7331791530        1.5574100319        0.0000000000
        0.7331791530        1.5722834140        0.0000000000

        0.7479200899        0.0998185900        0.0000000000
        0.7479200899        0.1146919721        0.0000000000
        0.7479200899        0.1295653541       -0.0000010584
        0.7479200899        0.1444387362       -0.0000034419
        0.7479200899        0.1593121182       -0.0000106758
        0.7479200899        0.1741855003       -0.0000316287
        0.7479200899        0.1890588824       -0.0000895799
        0.7479200899        0.2039322644       -0.0002425962
        0.7479200899        0.2188056465       -0.0006280833
        0.7479200899        0.2336790285       -0.0015540227
        0.7479200899        0.2485524106       -0.0036736679
        0.7479200899        0.2634257927       -0.0082982408
        0.7479200899        0.2782991747       -0.0179212104
        0.7479200899        0.2931725568       -0.0370445425
        0.7479200899        0.3080459388       -0.0734068055
        0.7479200899        0.3229193209       -0.1397033077
        0.7479200899        0.3377927030       -0.2558306690
        0.7479200899        0.3526660850       -0.4515305156
        0.7479200899        0.3675394671       -0.7689950118
        0.7479200899        0.3824128492       -1.2645381547
        0.7479200899        0.3972862312       -2.0079811713
        0.7479200899        0.4121596133       -3.0782574552
        0.7479200899        0.4270329953       -4.5542583657
        0.7479200899        0.4419063774       -6.5012626678
        0.7479200899        0.4567797595       -8.9551590162
        0.7479200899        0.4716531415      -11.9083818644
        0.7479200899        0.4865265236      -15.3020872164
        0.7479200899        0.5013999056      -19.0278205866
        0.7479200899        0.5162732877      -22.9387925344
        0.7479200899        0.5311466698      -26.8671806244
        0.7479200899        0.5460200518      -30.6418676409
        0.7479200899        0.5608934339      -34.1023283972
        0.7479200899        0.5757668159      -37.1082108545
        0.7479200899        0.5906401980      -39.5473871340
        0.7479200899        0.6055135801      -41.3450153441
        0.7479200899        0.6203869621      -42.4728076452
        0.7479200899        0.6352603442      -42.9547203516
        0.7479200899        0.6501337262      -42.8657508211
        0.7479200899        0.6650071083      -42.3238253540
        0.7479200899        0.6798804904      -41.4772565608
        0.7479200899        0.6947538724      -40.4894254018
        0.7479200899        0.7096272545      -39.5199164769
        0.7479200899        0.7245006365      -38.7016441946
        0.7479200899        0.7393740186      -38.1184186038
        0.7479200899        0.7542474007      -37.7929630894
        0.7479200899        0.7691207827      -37.6945278916
        0.7479200899        0.7839941648      -37.7649642994
        0.7479200899        0.7988675468      -37.9484696442
        0.7479200899        0.8137409289      -38.2047805533
        0.7479200899        0.8286143110      -38.4953809815
        0.7479200899        0.8434876930      -38.7520049001
        0.7479200899        0.8583610751      -38.8516851869
        0.7479200899        0.8732344572      -38.6207545665
        0.7479200899        0.8881078392      -37.8723811382
        0.7479200899        0.9029812213      -36.4613957579
        0.7479200899        0.9178546033      -34.3305988945
        0.7479200899        0.9327279854      -31.5291309578
        0.7479200899        0.9476013675      -28.1991779684
        0.7479200899        0.9624747495      -24.5412392105
        0.7479200899        0.9773481316      -20.7734693751
        0.7479200899        0.9922215136      -17.0975149232
        0.7479200899        1.0070948957      -13.6765347637
        0.7479200899        1.0219682778      -10.6253335795
        0.7479200899        1.0368416598       -8.0096712232
        0.7479200899        1.0517150419       -5.8513808575
        0.7479200899        1.0665884239       -4.1366284496
        0.7479200899        1.0814618060       -2.8254950033
        0.7479200899        1.0963351881       -1.8616734688
        0.7479200899        1.1112085701       -1.1814223953
        0.7479200899        1.1260819522       -0.7211121776
        0.7479200899        1.1409553342       -0.4228652945
        0.7479200899        1.1558287163       -0.2380286760
        0.7479200899        1.1707020984       -0.1285395670
        0.7479200899        1.1855754804       -0.0665724158
        0.7479200899        1.2004488625       -0.0330647486
        0.7479200899        1.2153222445       -0.0157494649
        0.7479200899        1.2301956266       -0.0071946066
        0.7479200899        1.2450690087       -0.0031515670
        0.7479200899        1.2599423907       -0.0013232098
        0.7479200899        1.2748157728       -0.0005320600
        0.7479200899        1.2896891548       -0.0002046582
        0.7479200899        1.3045625369       -0.0000752135
        0.7479200899        1.3194359190       -0.0000263792
        0.7479200899        1.3343093010       -0.0000088236
        0.7479200899        1.3491826831       -0.0000028145
        0.7479200899        1.3640560652        0.0000000000
        0.7479200899        1.3789294472        0.0000000000
        0.7479200899        1.3938028293        0.0000000000
        0.7479200899        1.4086762113        0.0000000000
        0.7479200899        1.4235495934        0.0000000000
        0.7479200899        1.4384229755        0.0000000000
        0.7479200899        1.4532963575        0.0000000000
        0.7479200899        1.4681697396        0.0000000000
        0.7479200899        1.4830431216        0.0000000000
        0.7479200899        1.4979165037        0.0000000000
        0.7479200899        1.5127898858        0.0000000000
        0.7479200899        1.5276632678        0.0000000000
        0.7479200899        1.5425366499        0.0000000000
        0.7479200899        1.5574100319        0.0000000000
        0.7479200899        1.5722834140        0.0000000000

        0.7626610268        0.0998185900        0.0000000000
        0.7626610268        0.1146919721        0.0000000000
        0.7626610268        0.1295653541        0.0000000000
        0.7626610268        0.1444387362       -0.0000010328
        0.7626610268        0.1593121182       -0.0000033382
        0.7626610268        0.1741855003       -0.0000103099
        0.7626610268        0.1890588824       -0.0000304346
        0.7626610268        0.2039322644       -0.0000858598
        0.7626610268        0.2188056465       -0.0002314090
        0.7626610268        0.2336790285       -0.0005957108
        0.7626610268        0.2485524106       -0.0014648286
        0.7626610268        0.2634257927       -0.0034424160
        0.7626610268        0.2782991747       -0.0077395585
        0.7626610268        0.2931725568       -0.0166721441
        0.7626610268        0.3080459388       -0.0344713935
        0.7626610268        0.3229193209       -0.0685340023
        0.7626610268        0.3377927030       -0.1312268450
        0.7626610268        0.3526660850       -0.2422726727
        0.7626610268        0.3675394671       -0.4315264236
        0.7626610268        0.3824128492       -0.7415887325
        0.7626610268        0.3972862312       -1.2292625527
        0.7626610268        0.4121596133       -1.9645221031
        0.7626610268        0.4270329953       -3.0256869373
        0.7626610268        0.4419063774       -4.4901081151
        0.7626610268        0.4567797595       -6.4209477294
        0.7626610268        0.4716531415       -8.8523272380
        0.7626610268        0.4865265236      -11.7765706297
        0.7626610268        0.5013999056      -15.1375076566
        0.7626610268        0.5162732877      -18.8321473247
        0.7626610268        0.5311466698      -22.7199458859
        0.7626610268        0.5460200518      -26.6362186616
        0.7626610268        0.5608934339      -30.4059913202
        0.7626610268        0.5757668159      -33.8569347729
        0.7626610268        0.5906401980      -36.8326689547
        0.7626610268        0.6055135801      -39.2078359606
        0.7626610268        0.6203869621      -40.9035815852
        0.7626610268        0.6352603442      -41.8992101489
        0.7626610268        0.6501337262      -42.2358833684
        0.7626610268        0.6650071083      -42.0113790537
        0.7626610268        0.6798804904      -41.3679925019
        0.7626610268        0.6947538724      -40.4758004380
        0.7626610268        0.7096272545      -39.5115053493
        0.7626610268        0.7245006365      -38.6328267098
        0.7626610268        0.7393740186      -37.9524682106
        0.7626610268        0.7542474007      -37.5213460703
        0.7626610268        0.7691207827      -37.3312717610
        0.7626610268        0.7839941648      -37.3384290238
        0.7626610268        0.7988675468      -37.4949895970
        0.7626610268        0.8137409289      -37.7681644773
        0.7626610268        0.8286143110      -38.1325697398
        0.7626610268        0.8434876930      -38.5403770460
        0.7626610268        0.8583610751      -38.8909911120
        0.7626610268        0.8732344572      -39.0245395228
        0.7626610268        0.8881078392      -38.7490593380
        0.7626610268        0.9029812213      -37.8905550037
        0.7626610268        0.9178546033      -36.3424877511
        0.7626610268        0.9327279854      -34.0937274852
        0.7626610268        0.9476013675      -31.2273164007
        0.7626610268        0.9624747495      -27.8963905523
        0.7626610268        0.9773481316      -24.2904800614
        0.7626610268        0.9922215136      -20.6040361424
        0.7626610268        1.0070948957      -17.0133510435
        0.7626610268        1.0219682778      -13.6626843055
        0.7626610268        1.0368416598      -10.6576851120
        0.7626610268        1.0517150419       -8.0638580531
        0.7626610268        1.0665884239       -5.9085329679
        0.7626610268        1.0814618060       -4.1855005370
        0.7626610268        1.0963351881       -2.8617583795
        0.7626610268        1.1112085701       -1.8857137378
        0.7626610268        1.1260819522       -1.1959153866
        0.7626610268        1.1409553342       -0.7291876804
        0.7626610268        1.1558287163       -0.4271132736
        0.7626610268        1.1707020984       -0.2402032188
        0.7626610268        1.1855754804       -0.1296621509
        0.7626610268        1.2004488625       -0.0671703263
        0.7626610268        1.2153222445       -0.0333897748
        0.7626610268        1.2301956266       -0.0159224036
        0.7626610268        1.2450690087       -0.0072800639
        0.7626610268        1.2599423907       -0.0031887417
        0.7626610268        1.2748157728       -0.0013364770
        0.7626610268        1.2896891548       -0.0005353115
        0.7626610268        1.3045625369       -0.0002046746
        0.7626610268        1.3194359190       -0.0000746479
        0.7626610268        1.3343093010       -0.0000259684
        0.7626610268        1.3491826831       -0.0000086223
        0.7626610268        1.3640560652       -0.0000027353
        0.7626610268        1.3789294472        0.0000000000
        0.7626610268        1.3938028293        0.0000000000
        0.7626610268        1.4086762113        0.0000000000
        0.7626610268        1.4235495934        0.0000000000
        0.7626610268        1.4384229755        0.0000000000
        0.7626610268        1.4532963575        0.0000000000
        0.7626610268        1.4681697396        0.0000000000
        0.7626610268        1.4830431216        0.0000000000
        0.7626610268        1.4979165037        0.0000000000
        0.7626610268        1.5127898858        0.0000000000
        0.7626610268        1.5276632678        0.0000000000
        0.7626610268        1.5425366499        0.0000000000
        0.7626610268        1.5574100319        0.0000000000
        0.7626610268        1.5722834140        0.0000000000

        0.7774019637        0.0998185900        0.0000000000
        0.7774019637        0.1146919721        0.0000000000
        0.7774019637        0.1295653541        0.0000000000
        0.7774019637        0.1444387362        0.0000000000
        0.7774019637        0.1593121182        0.0000000000
        0.7774019637        0.1741855003       -0.0000032133
        0.7774019637        0.1890588824       -0.0000098834
        0.7774019637        0.2039322644       -0.0000290313
        0.7774019637        0.2188056465       -0.0000814218
        0.7774019637        0.2336790285       -0.0002180578
        0.7774019637        0.2485524106       -0.0005579391
        0.7774019637        0.2634257927       -0.0013652742
        0.7774019637        0.2782991747       -0.0031996015
        0.7774019637        0.2931725568       -0.0071938391
        0.7774019637        0.3080459388       -0.0155445795
        0.7774019637        0.3229193209       -0.0323311217
        0.7774019637        0.3377927030       -0.0647988090
        0.7774019637        0.3526660850       -0.1252168858
        0.7774019637        0.3675394671       -0.2333084871
        0.7774019637        0.3824128492       -0.4190156076
        0.7774019637        0.3972862312       -0.7250083937
        0.7774019637        0.4121596133       -1.2079477668
        0.7774019637        0.4270329953       -1.9372209547
        0.7774019637        0.4419063774       -2.9899294704
        0.7774019637        0.4567797595       -4.4415716649
        0.7774019637        0.4716531415       -6.3532092267
        0.7774019637        0.4865265236       -8.7575739456
        0.7774019637        0.5013999056      -11.6476567852
        0.7774019637        0.5162732877      -14.9708626955
        0.7774019637        0.5311466698      -18.6297395754
        0.7774019637        0.5460200518      -22.4879488869
        0.7774019637        0.5608934339      -26.3794333972
        0.7774019637        0.5757668159      -30.1201811982
        0.7774019637        0.5906401980      -33.5237852487
        0.7774019637        0.6055135801      -36.4215748477
        0.7774019637        0.6203869621      -38.6849522518
        0.7774019637        0.6352603442      -40.2442947722
        0.7774019637        0.6501337262      -41.0986724507
        0.7774019637        0.6650071083      -41.3141885720
        0.7774019637        0.6798804904      -41.0129369865
        0.7774019637        0.6947538724      -40.3558662411
        0.7774019637        0.7096272545      -39.5210703697
        0.7774019637        0.7245006365      -38.6777933483
        0.7774019637        0.7393740186      -37.9591933470
        0.7774019637        0.7542474007      -37.4423433366
        0.7774019637        0.7691207827      -37.1458506650
        0.7774019637        0.7839941648      -37.0485920619
        0.7774019637        0.7988675468      -37.1197073342
        0.7774019637        0.8137409289      -37.3402548160
        0.7774019637        0.8286143110      -37.7004717592
        0.7774019637        0.8434876930      -38.1731185799
        0.7774019637        0.8583610751      -38.6813436778
        0.7774019637        0.8732344572      -39.0851336834
        0.7774019637        0.8881078392      -39.1993273569
        0.7774019637        0.9029812213      -38.8367889847
        0.7774019637        0.9178546033      -37.8564751773
        0.7774019637        0.9327279854      -36.1959732014
        0.7774019637        0.9476013675      -33.8791284153
        0.7774019637        0.9624747495      -31.0023794499
        0.7774019637        0.9773481316      -27.7104471349
        0.7774019637        0.9922215136      -24.1713774765
        0.7774019637        1.0070948957      -20.5561598520
        0.7774019637        1.0219682778      -17.0237096835
        0.7774019637        1.0368416598      -13.7100730130
        0.7774019637        1.0517150419      -10.7208399390
        0.7774019637        1.0665884239       -8.1265422494
        0.7774019637        1.0814618060       -5.9613050061
        0.7774019637        1.0963351881       -4.2249989849
        0.7774019637        1.1112085701       -2.8887264002
        0.7774019637        1.1260819522       -1.9028616954
        0.7774019637        1.1409553342       -1.2063043691
        0.7774019637        1.1558287163       -0.7353483245
        0.7774019637        1.1707020984       -0.4307811391
        0.7774019637        1.1855754804       -0.2424184216
        0.7774019637        1.2004488625       -0.1309990367
        0.7774019637        1.2153222445       -0.0679485762
        0.7774019637        1.2301956266       -0.0338085167
        0.7774019637        1.2450690087       -0.0161213478
        0.7774019637        1.2599423907       -0.0073584437
        0.7774019637        1.2748157728       -0.0032107833
        0.7774019637        1.2896891548       -0.0013377191
        0.7774019637        1.3045625369       -0.0005317615
        0.7774019637        1.3194359190       -0.0002016547
        0.7774019637        1.3343093010       -0.0000729966
        0.7774019637        1.3491826831       -0.0000252540
        0.7774019637        1.3640560652       -0.0000083623
        0.7774019637        1.3789294472       -0.0000026547
        0.7774019637        1.3938028293        0.0000000000
        0.7774019637        1.4086762113        0.0000000000
        0.7774019637        1.4235495934        0.0000000000
        0.7774019637        1.4384229755        0.0000000000
        0.7774019637        1.4532963575        0.0000000000
        0.7774019637        1.4681697396        0.0000000000
        0.7774019637        1.4830431216        0.0000000000
        0.7774019637        1.4979165037        0.0000000000
        0.7774019637        1.5127898858        0.0000000000
        0.7774019637        1.5276632678        0.0000000000
        0.7774019637        1.5425366499        0.0000000000
        0.7774019637        1.5574100319        0.0000000000
        0.7774019637        1.5722834140        0.0000000000

        0.7921429007        0.0998185900        0.0000000000
        0.7921429007        0.1146919721        0.0000000000
        0.7921429007        0.1295653541        0.0000000000
        0.7921429007        0.1444387362        0.0000000000
        0.7921429007        0.1593121182        0.0000000000
        0.7921429007        0.1741855003        0.0000000000
        0.7921429007        0.1890588824       -0.0000030650
        0.7921429007        0.2039322644       -0.0000093722
        0.7921429007        0.2188056465       -0.0000273536
        0.7921429007        0.2336790285       -0.0000762447
        0.7921429007        0.2485524106       -0.0002031783
        0.7921429007        0.2634257927       -0.0005183657
        0.7921429007        0.2782991747       -0.0012683013
        0.7921429007        0.2931725568       -0.0029811642
        0.7921429007        0.3080459388       -0.0067418827
        0.7921429007        0.3229193209       -0.0146850941
        0.7921429007        0.3377927030       -0.0308253955
        0.7921429007        0.3526660850       -0.0623581858
        0.7921429007        0.3675394671       -0.1215309447
        0.7921429007        0.3824128492       -0.2280663693
        0.7921429007        0.3972862312       -0.4118833285
        0.7921429007        0.4121596133       -0.7155078867
        0.7921429007        0.4270329953       -1.1951652419
        0.7921429007        0.4419063774       -1.9192822032
        0.7921429007        0.4567797595       -2.9633011476
        0.7921429007        0.4716531415       -4.4005447172
        0.7921429007        0.4865265236       -6.2902480951
        0.7921429007        0.5013999056       -8.6651236553
        0.7921429007        0.5162732877      -11.5210656633
        0.7921429007        0.5311466698      -14.8105926727
        0.7921429007        0.5460200518      -18.4402946063
        0.7921429007        0.5608934339      -22.2723482750
        0.7921429007        0.5757668159      -26.1314090979
        0.7921429007        0.5906401980      -29.8191960769
        0.7921429007        0.6055135801      -33.1375730714
        0.7921429007        0.6203869621      -35.9166942734
        0.7921429007        0.6352603442      -38.0407322537
        0.7921429007        0.6501337262      -39.4635002437
        0.7921429007        0.6650071083      -40.2106239524
        0.7921429007        0.6798804904      -40.3704567829
        0.7921429007        0.6947538724      -40.0782804828
        0.7921429007        0.7096272545      -39.4964771299
        0.7921429007        0.7245006365      -38.7908689655
        0.7921429007        0.7393740186      -38.1047482698
        0.7921429007        0.7542474007      -37.5372642601
        0.7921429007        0.7691207827      -37.1361294259
        0.7921429007        0.7839941648      -36.9099227137
        0.7921429007        0.7988675468      -36.8532261434
        0.7921429007        0.8137409289      -36.9673238075
        0.7921429007        0.8286143110      -37.2602413882
        0.7921429007        0.8434876930      -37.7239369308
        0.7921429007        0.8583610751      -38.3036522394
        0.7921429007        0.8732344572      -38.8815150665
        0.7921429007        0.8881078392      -39.2879924551
        0.7921429007        0.9029812213      -39.3375045643
        0.7921429007        0.9178546033      -38.8712126164
        0.7921429007        0.9327279854      -37.7889331121
        0.7921429007        0.9476013675      -36.0614721148
        0.7921429007        0.9624747495      -33.7258790782
        0.7921429007        0.9773481316      -30.8717820111
        0.7921429007        0.9922215136      -27.6258286155
        0.7921429007        1.0070948957      -24.1371002340
        0.7921429007        1.0219682778      -20.5634016103
        0.7921429007        1.0368416598      -17.0579447168
        0.7921429007        1.0517150419      -13.7569338111
        0.7921429007        1.0665884239      -10.7693101040
        0.7921429007        1.0814618060       -8.1698770183
        0.7921429007        1.0963351881       -5.9965381131
        0.7921429007        1.1112085701       -4.2518188938
        0.7921429007        1.1260819522       -2.9082727964
        0.7921429007        1.1409553342       -1.9167600655
        0.7921429007        1.1558287163       -1.2160651180
        0.7921429007        1.1707020984       -0.7421185336
        0.7921429007        1.1855754804       -0.4353501222
        0.7921429007        1.2004488625       -0.2453406808
        0.7921429007        1.2153222445       -0.1327143420
        0.7921429007        1.2301956266       -0.0688385220
        0.7921429007        1.2450690087       -0.0341946992
        0.7921429007        1.2599423907       -0.0162444638
        0.7921429007        1.2748157728       -0.0073711612
        0.7921429007        1.2896891548       -0.0031921979
        0.7921429007        1.3045625369       -0.0013191055
        0.7921429007        1.3194359190       -0.0005203938
        0.7921429007        1.3343093010       -0.0001962267
        0.7921429007        1.3491826831       -0.0000708315
        0.7921429007        1.3640560652       -0.0000245108
        0.7921429007        1.3789294472       -0.0000081396
        0.7921429007        1.3938028293       -0.0000025939
        0.7921429007        1.4086762113        0.0000000000
        0.7921429007        1.4235495934        0.0000000000
        0.7921429007        1.4384229755        0.0000000000
        0.7921429007        1.4532963575        0.0000000000
        0.7921429007        1.4681697396        0.0000000000
        0.7921429007        1.4830431216        0.0000000000
        0.7921429007        1.4979165037        0.0000000000
        0.7921429007        1.5127898858        0.0000000000
        0.7921429007        1.5276632678        0.0000000000
        0.7921429007        1.5425366499        0.0000000000
        0.7921429007        1.5574100319        0.0000000000
        0.7921429007        1.5722834140        0.0000000000

        0.8068838376        0.0998185900        0.0000000000
        0.8068838376        0.1146919721        0.0000000000
        0.8068838376        0.1295653541        0.0000000000
        0.8068838376        0.1444387362        0.0000000000
        0.8068838376        0.1593121182        0.0000000000
        0.8068838376        0.1741855003        0.0000000000
        0.8068838376        0.1890588824        0.0000000000
        0.8068838376        0.2039322644       -0.0000028886
        0.8068838376        0.2188056465       -0.0000087777
        0.8068838376        0.2336790285       -0.0000254889
        0.8068838376        0.2485524106       -0.0000708368
        0.8068838376        0.2634257927       -0.0001887322
        0.8068838376        0.2782991747       -0.0004829060
        0.8068838376        0.2931725568       -0.0011883835
        0.8068838376        0.3080459388       -0.0028156950
        0.8068838376        0.3229193209       -0.0064265625
        0.8068838376        0.3377927030       -0.0141302240
        0.8068838376        0.3526660850       -0.0299193874
        0.8068838376        0.3675394671       -0.0609766198
        0.8068838376        0.3824128492       -0.1195457315
        0.8068838376        0.3972862312       -0.2253374820
        0.8068838376        0.4121596133       -0.4081890780
        0.8068838376        0.4270329953       -0.7103325262
        0.8068838376        0.4419063774       -1.1872620377
        0.8068838376        0.4567797595       -1.9060601291
        0.8068838376        0.4716531415       -2.9403896887
        0.8068838376        0.4865265236       -4.3621922579
        0.8068838376        0.5013999056       -6.2310533901
        0.8068838376        0.5162732877       -8.5826274326
        0.8068838376        0.5311466698      -11.4173177772
        0.8068838376        0.5460200518      -14.6902698489
        0.8068838376        0.5608934339      -18.3045704124
        0.8068838376        0.5757668159      -22.1111714919
        0.8068838376        0.5906401980      -25.9196063360
        0.8068838376        0.6055135801      -29.5209601720
        0.8068838376        0.6203869621      -32.7190639144
        0.8068838376        0.6352603442      -35.3609300104
        0.8068838376        0.6501337262      -37.3571161652
        0.8068838376        0.6650071083      -38.6877588972
        0.8068838376        0.6798804904      -39.3966655735
        0.8068838376        0.6947538724      -39.5789182532
        0.8068838376        0.7096272545      -39.3653163233
        0.8068838376        0.7245006365      -38.9033500072
        0.8068838376        0.7393740186      -38.3345341601
        0.8068838376        0.7542474007      -37.7728370787
        0.8068838376        0.7691207827      -37.2933616419
        0.8068838376        0.7839941648      -36.9377195928
        0.8068838376        0.7988675468      -36.7321138339
        0.8068838376        0.8137409289      -36.7037996079
        0.8068838376        0.8286143110      -36.8811200325
        0.8068838376        0.8434876930      -37.2739687525
        0.8068838376        0.8583610751      -37.8468899250
        0.8068838376        0.8732344572      -38.5038356410
        0.8068838376        0.8881078392      -39.0965007921
        0.8068838376        0.9029812213      -39.4531417233
        0.8068838376        0.9178546033      -39.4135549207
        0.8068838376        0.9327279854      -38.8557571078
        0.8068838376        0.9476013675      -37.7085537834
        0.8068838376        0.9624747495      -35.9532303143
        0.8068838376        0.9773481316      -33.6205737458
        0.8068838376        0.9922215136      -30.7864901269
        0.8068838376        1.0070948957      -27.5654403841
        0.8068838376        1.0219682778      -24.0998385624
        0.8068838376        1.0368416598      -20.5455241825
        0.8068838376        1.0517150419      -17.0557813898
        0.8068838376        1.0665884239      -13.7669921805
        0.8068838376        1.0814618060      -10.7879285127
        0.8068838376        1.0963351881       -8.1932820822
        0.8068838376        1.1112085701       -6.0213035257
        0.8068838376        1.1260819522       -4.2753240522
        0.8068838376        1.1409553342       -2.9288642000
        0.8068838376        1.1558287163       -1.9336175918
        0.8068838376        1.1707020984       -1.2289638634
        0.8068838376        1.1855754804       -0.7512491785
        0.8068838376        1.2004488625       -0.4412175770
        0.8068838376        1.2153222445       -0.2486677919
        0.8068838376        1.2301956266       -0.1343015552
        0.8068838376        1.2450690087       -0.0694071715
        0.8068838376        1.2599423907       -0.0342782426
        0.8068838376        1.2748157728       -0.0161631637
        0.8068838376        1.2896891548       -0.0072744461
        0.8068838376        1.3045625369       -0.0031262771
        0.8068838376        1.3194359190       -0.0012843511
        0.8068838376        1.3343093010       -0.0005051468
        0.8068838376        1.3491826831       -0.0001904878
        0.8068838376        1.3640560652       -0.0000689360
        0.8068838376        1.3789294472       -0.0000239454
        0.8068838376        1.3938028293       -0.0000079760
        0.8068838376        1.4086762113       -0.0000025421
        0.8068838376        1.4235495934        0.0000000000
        0.8068838376        1.4384229755        0.0000000000
        0.8068838376        1.4532963575        0.0000000000
        0.8068838376        1.4681697396        0.0000000000
        0.8068838376        1.4830431216        0.0000000000
        0.8068838376        1.4979165037        0.0000000000
        0.8068838376        1.5127898858        0.0000000000
        0.8068838376        1.5276632678        0.0000000000
        0.8068838376        1.5425366499        0.0000000000
        0.8068838376        1.5574100319        0.0000000000
        0.8068838376        1.5722834140        0.0000000000

        0.8216247745        0.0998185900        0.0000000000
        0.8216247745        0.1146919721        0.0000000000
        0.8216247745        0.1295653541        0.0000000000
        0.8216247745        0.1444387362        0.0000000000
        0.8216247745        0.1593121182        0.0000000000
        0.8216247745        0.1741855003        0.0000000000
        0.8216247745        0.1890588824        0.0000000000
        0.8216247745        0.2039322644        0.0000000000
        0.8216247745        0.2188056465       -0.0000026923
        0.8216247745        0.2336790285       -0.0000081571
        0.8216247745        0.2485524106       -0.0000236832
        0.8216247745        0.2634257927       -0.0000660093
        0.8216247745        0.2782991747       -0.0001768867
        0.8216247745        0.2931725568       -0.0004562211
        0.8216247745        0.3080459388       -0.0011331030
        0.8216247745        0.3229193209       -0.0027101354
        0.8216247745        0.3377927030       -0.0062402323
        0.8216247745        0.3526660850       -0.0138254891
        0.8216247745        0.3675394671       -0.0294571387
        0.8216247745        0.3824128492       -0.0603250577
        0.8216247745        0.3972862312       -0.1186809866
        0.8216247745        0.4121596133       -0.2242002352
        0.8216247745        0.4270329953       -0.4065316722
        0.8216247745        0.4419063774       -0.7074033500
        0.8216247745        0.4567797595       -1.1814018132
        0.8216247745        0.4716531415       -1.8945373228
        0.8216247745        0.4865265236       -2.9199890083
        0.8216247745        0.5013999056       -4.3308106301
        0.8216247745        0.5162732877       -6.1896277293
        0.8216247745        0.5311466698       -8.5355748368
        0.8216247745        0.5460200518      -11.3695159141
        0.8216247745        0.5608934339      -14.6404642594
        0.8216247745        0.5757668159      -18.2383813396
        0.8216247745        0.5906401980      -21.9990590920
        0.8216247745        0.6055135801      -25.7235977537
        0.8216247745        0.6203869621      -29.2086849358
        0.8216247745        0.6352603442      -32.2782714848
        0.8216247745        0.6501337262      -34.8066481866
        0.8216247745        0.6650071083      -36.7281550314
        0.8216247745        0.6798804904      -38.0357687042
        0.8216247745        0.6947538724      -38.7740717840
        0.8216247745        0.7096272545      -39.0297540536
        0.8216247745        0.7245006365      -38.9185838045
        0.8216247745        0.7393740186      -38.5673381975
        0.8216247745        0.7542474007      -38.0939097635
        0.8216247745        0.7691207827      -37.5937582840
        0.8216247745        0.7839941648      -37.1394116041
        0.8216247745        0.7988675468      -36.7908502005
        0.8216247745        0.8137409289      -36.6053180596
        0.8216247745        0.8286143110      -36.6343689981
        0.8216247745        0.8434876930      -36.9058742923
        0.8216247745        0.8583610751      -37.4016289079
        0.8216247745        0.8732344572      -38.0462122715
        0.8216247745        0.8881078392      -38.7156341120
        0.8216247745        0.9029812213      -39.2611984366
        0.8216247745        0.9178546033      -39.5357565388
        0.8216247745        0.9327279854      -39.4118557388
        0.8216247745        0.9476013675      -38.7904479422
        0.8216247745        0.9624747495      -37.6059037295
        0.8216247745        0.9773481316      -35.8325600428
        0.8216247745        0.9922215136      -33.4921100033
        0.8216247745        1.0070948957      -30.6564548251
        0.8216247745        1.0219682778      -27.4414855115
        0.8216247745        1.0368416598      -23.9922307643
        0.8216247745        1.0517150419      -20.4642053284
        0.8216247745        1.0665884239      -17.0064315817
        0.8216247745        1.0814618060      -13.7490478039
        0.8216247745        1.0963351881      -10.7954355165
        0.8216247745        1.1112085701       -8.2175359956
        0.8216247745        1.1260819522       -6.0535957369
        0.8216247745        1.1409553342       -4.3086778553
        0.8216247745        1.1558287163       -2.9586041599
        0.8216247745        1.1707020984       -1.9572218590
        0.8216247745        1.1855754804       -1.2456736978
        0.8216247745        1.2004488625       -0.7616283800
        0.8216247745        1.2153222445       -0.4466557683
        0.8216247745        1.2301956266       -0.2508418205
        0.8216247745        1.2450690087       -0.1347104928
        0.8216247745        1.2599423907       -0.0691082680
        0.8216247745        1.2748157728       -0.0338537869
        0.8216247745        1.2896891548       -0.0158406083
        0.8216247745        1.3045625369       -0.0070868915
        0.8216247745        1.3194359190       -0.0030358257
        0.8216247745        1.3343093010       -0.0012469861
        0.8216247745        1.3491826831       -0.0004916328
        0.8216247745        1.3640560652       -0.0001860720
        0.8216247745        1.3789294472       -0.0000675516
        0.8216247745        1.3938028293       -0.0000234834
        0.8216247745        1.4086762113       -0.0000077986
        0.8216247745        1.4235495934       -0.0000024691
        0.8216247745        1.4384229755        0.0000000000
        0.8216247745        1.4532963575        0.0000000000
        0.8216247745        1.4681697396        0.0000000000
        0.8216247745        1.4830431216        0.0000000000
        0.8216247745        1.4979165037        0.0000000000
        0.8216247745        1.5127898858        0.0000000000
        0.8216247745        1.5276632678        0.0000000000
        0.8216247745        1.5425366499        0.0000000000
        0.8216247745        1.5574100319        0.0000000000
        0.8216247745        1.5722834140        0.0000000000

        0.8363657115        0.0998185900        0.0000000000
        0.8363657115        0.1146919721        0.0000000000
        0.8363657115        0.1295653541        0.0000000000
        0.8363657115        0.1444387362        0.0000000000
        0.8363657115        0.1593121182        0.0000000000
        0.8363657115        0.1741855003        0.0000000000
        0.8363657115        0.1890588824        0.0000000000
        0.8363657115        0.2039322644        0.0000000000
        0.8363657115        0.2188056465        0.0000000000
        0.8363657115        0.2336790285       -0.0000025039
        0.8363657115        0.2485524106       -0.0000076076
        0.8363657115        0.2634257927       -0.0000222135
        0.8363657115        0.2782991747       -0.0000624050
        0.8363657115        0.2931725568       -0.0001687704
        0.8363657115        0.3080459388       -0.0004393997
        0.8363657115        0.3229193209       -0.0011009852
        0.8363657115        0.3377927030       -0.0026537288
        0.8363657115        0.3526660850       -0.0061498018
        0.8363657115        0.3675394671       -0.0136953554
        0.8363657115        0.3824128492       -0.0292934393
        0.8363657115        0.3972862312       -0.0601483459
        0.8363657115        0.4121596133       -0.1184988957
        0.8363657115        0.4270329953       -0.2239111749
        0.8363657115        0.4419063774       -0.4057455253
        0.8363657115        0.4567797595       -0.7052736288
        0.8363657115        0.4716531415       -1.1767345479
        0.8363657115        0.4865265236       -1.8865023479
        0.8363657115        0.5013999056       -2.9094315231
        0.8363657115        0.5162732877       -4.3213591868
        0.8363657115        0.5311466698       -6.1870058621
        0.8363657115        0.5460200518       -8.5437565166
        0.8363657115        0.5608934339      -11.3843003687
        0.8363657115        0.5757668159      -14.6438927328
        0.8363657115        0.5906401980      -18.1988247651
        0.8363657115        0.6055135801      -21.8796313514
        0.8363657115        0.6203869621      -25.4963147971
        0.8363657115        0.6352603442      -28.8671738901
        0.8363657115        0.6501337262      -31.8419103857
        0.8363657115        0.6650071083      -34.3143268366
        0.8363657115        0.6798804904      -36.2262790368
        0.8363657115        0.6947538724      -37.5673494534
        0.8363657115        0.7096272545      -38.3723030170
        0.8363657115        0.7245006365      -38.7144333747
        0.8363657115        0.7393740186      -38.6926701084
        0.8363657115        0.7542474007      -38.4149165205
        0.8363657115        0.7691207827      -37.9847663134
        0.8363657115        0.7839941648      -37.4975306839
        0.8363657115        0.7988675468      -37.0438836240
        0.8363657115        0.8137409289      -36.7119266737
        0.8363657115        0.8286143110      -36.5787633024
        0.8363657115        0.8434876930      -36.6917361896
        0.8363657115        0.8583610751      -37.0498180389
        0.8363657115        0.8732344572      -37.5978586078
        0.8363657115        0.8881078392      -38.2380273406
        0.8363657115        0.9029812213      -38.8509206295
        0.8363657115        0.9178546033      -39.3136713624
        0.8363657115        0.9327279854      -39.5080600611
        0.8363657115        0.9476013675      -39.3223521585
        0.8363657115        0.9624747495      -38.6563966075
        0.8363657115        0.9773481316      -37.4354853796
        0.8363657115        0.9922215136      -35.6288826276
        0.8363657115        1.0070948957      -33.2626986783
        0.8363657115        1.0219682778      -30.4190539397
        0.8363657115        1.0368416598      -27.2216396972
        0.8363657115        1.0517150419      -23.8148807362
        0.8363657115        1.0665884239      -20.3451221121
        0.8363657115        1.0814618060      -16.9482065895
        0.8363657115        1.0963351881      -13.7426746727
        0.8363657115        1.1112085701      -10.8253414407
        0.8363657115        1.1260819522       -8.2669689982
        0.8363657115        1.1409553342       -6.1083203902
        0.8363657115        1.1558287163       -4.3586005893
        0.8363657115        1.1707020984       -2.9979774749
        0.8363657115        1.1855754804       -1.9841377358
        0.8363657115        1.2004488625       -1.2611674273
        0.8363657115        1.2153222445       -0.7684996233
        0.8363657115        1.2301956266       -0.4482130080
        0.8363657115        1.2450690087       -0.2499065748
        0.8363657115        1.2599423907       -0.1331305815
        0.8363657115        1.2748157728       -0.0677735650
        0.8363657115        1.2896891548       -0.0329990887
        0.8363657115        1.3045625369       -0.0153879029
        0.8363657115        1.3194359190       -0.0068817268
        0.8363657115        1.3343093010       -0.0029545154
        0.8363657115        1.3491826831       -0.0012179601
        0.8363657115        1.3640560652       -0.0004817325
        0.8363657115        1.3789294472       -0.0001825182
        0.8363657115        1.3938028293       -0.0000660979
        0.8363657115        1.4086762113       -0.0000228248
        0.8363657115        1.4235495934       -0.0000075009
        0.8363657115        1.4384229755       -0.0000023415
        0.8363657115        1.4532963575        0.0000000000
        0.8363657115        1.4681697396        0.0000000000
        0.8363657115        1.4830431216        0.0000000000
        0.8363657115        1.4979165037        0.0000000000
        0.8363657115        1.5127898858        0.0000000000
        0.8363657115        1.5276632678        0.0000000000
        0.8363657115        1.5425366499        0.0000000000
        0.8363657115        1.5574100319        0.0000000000
        0.8363657115        1.5722834140        0.0000000000

        0.8511066484        0.0998185900        0.0000000000
        0.8511066484        0.1146919721        0.0000000000
        0.8511066484        0.1295653541        0.0000000000
        0.8511066484        0.1444387362        0.0000000000
        0.8511066484        0.1593121182        0.0000000000
        0.8511066484        0.1741855003        0.0000000000
        0.8511066484        0.1890588824        0.0000000000
        0.8511066484        0.2039322644        0.0000000000
        0.8511066484        0.2188056465        0.0000000000
        0.8511066484        0.2336790285        0.0000000000
        0.8511066484        0.2485524106       -0.0000023500
        0.8511066484        0.2634257927       -0.0000071978
        0.8511066484        0.2782991747       -0.0000212115
        0.8511066484        0.2931725568       -0.0000601538
        0.8511066484        0.3080459388       -0.0001641191
        0.8511066484        0.3229193209       -0.0004306139
        0.8511066484        0.3377927030       -0.0010860597
        0.8511066484        0.3526660850       -0.0026318358
        0.8511066484        0.3675394671       -0.0061248255
        0.8511066484        0.3824128492       -0.0136812459
        0.8511066484        0.3972862312       -0.0293162085
        0.8511066484        0.4121596133       -0.0602313120
        0.8511066484        0.4270329953       -0.1186162226
        0.8511066484        0.4419063774       -0.2239239239
        0.8511066484        0.4567797595       -0.4054134908
        0.8511066484        0.4716531415       -0.7045283497
        0.8511066484        0.4865265236       -1.1763657286
        0.8511066484        0.5013999056       -1.8890746573
        0.8511066484        0.5162732877       -2.9196286405
        0.8511066484        0.5311466698       -4.3445049276
        0.8511066484        0.5460200518       -6.2250107598
        0.8511066484        0.5608934339       -8.5895470692
        0.8511066484        0.5757668159      -11.4180226938
        0.8511066484        0.5906401980      -14.6348225441
        0.8511066484        0.6055135801      -18.1144172929
        0.8511066484        0.6203869621      -21.6984152566
        0.8511066484        0.6352603442      -25.2178411026
        0.8511066484        0.6501337262      -28.5133120301
        0.8511066484        0.6650071083      -31.4492370932
        0.8511066484        0.6798804904      -33.9229061002
        0.8511066484        0.6947538724      -35.8710573889
        0.8511066484        0.7096272545      -37.2741932264
        0.8511066484        0.7245006365      -38.1559644345
        0.8511066484        0.7393740186      -38.5756169110
        0.8511066484        0.7542474007      -38.6159742480
        0.8511066484        0.7691207827      -38.3730950390
        0.8511066484        0.7839941648      -37.9518588046
        0.8511066484        0.7988675468      -37.4649912790
        0.8511066484        0.8137409289      -37.0277762822
        0.8511066484        0.8286143110      -36.7429304669
        0.8511066484        0.8434876930      -36.6790870530
        0.8511066484        0.8583610751      -36.8543217683
        0.8511066484        0.8732344572      -37.2352641068
        0.8511066484        0.8881078392      -37.7521428387
        0.8511066484        0.9029812213      -38.3188055373
        0.8511066484        0.9178546033      -38.8442369446
        0.8511066484        0.9327279854      -39.2309971525
        0.8511066484        0.9476013675      -39.3688059434
        0.8511066484        0.9624747495      -39.1369828272
        0.8511066484        0.9773481316      -38.4227031339
        0.8511066484        0.9922215136      -37.1488390474
        0.8511066484        1.0070948957      -35.2966202803
        0.8511066484        1.0219682778      -32.9110254965
        0.8511066484        1.0368416598      -30.0876788002
        0.8511066484        1.0517150419      -26.9501933469
        0.8511066484        1.0665884239      -23.6295493759
        0.8511066484        1.0814618060      -20.2521294651
        0.8511066484        1.0963351881      -16.9356055121
        0.8511066484        1.1112085701      -13.7874522938
        0.8511066484        1.1260819522      -10.9014612949
        0.8511066484        1.1409553342       -8.3513691663
        0.8511066484        1.1558287163       -6.1841281571
        0.8511066484        1.1707020984       -4.4161726938
        0.8511066484        1.1855754804       -3.0344772218
        0.8511066484        1.2004488625       -2.0020079583
        0.8511066484        1.2153222445       -1.2658344863
        0.8511066484        1.2301956266       -0.7659482386
        0.8511066484        1.2450690087       -0.4431962357
        0.8511066484        1.2599423907       -0.2452214066
        0.8511066484        1.2748157728       -0.1298346094
        0.8511066484        1.2896891548       -0.0658587167
        0.8511066484        1.3045625369       -0.0320477312
        0.8511066484        1.3194359190       -0.0149748422
        0.8511066484        1.3343093010       -0.0067205500
        0.8511066484        1.3491826831       -0.0028947801
        0.8511066484        1.3640560652       -0.0011948498
        0.8511066484        1.3789294472       -0.0004716037
        0.8511066484        1.3938028293       -0.0001775854
        0.8511066484        1.4086762113       -0.0000636591
        0.8511066484        1.4235495934       -0.0000216875
        0.8511066484        1.4384229755       -0.0000070123
        0.8511066484        1.4532963575       -0.0000021491
        0.8511066484        1.4681697396        0.0000000000
        0.8511066484        1.4830431216        0.0000000000
        0.8511066484        1.4979165037        0.0000000000
        0.8511066484        1.5127898858        0.0000000000
        0.8511066484        1.5276632678        0.0000000000
        0.8511066484        1.5425366499        0.0000000000
        0.8511066484        1.5574100319        0.0000000000
        0.8511066484        1.5722834140        0.0000000000

        0.8658475853        0.0998185900        0.0000000000
        0.8658475853        0.1146919721        0.0000000000
        0.8658475853        0.1295653541        0.0000000000
        0.8658475853        0.1444387362        0.0000000000
        0.8658475853        0.1593121182        0.0000000000
        0.8658475853        0.1741855003        0.0000000000
        0.8658475853        0.1890588824        0.0000000000
        0.8658475853        0.2039322644        0.0000000000
        0.8658475853        0.2188056465        0.0000000000
        0.8658475853        0.2336790285        0.0000000000
        0.8658475853        0.2485524106        0.0000000000
        0.8658475853        0.2634257927       -0.0000022471
        0.8658475853        0.2782991747       -0.0000069460
        0.8658475853        0.2931725568       -0.0000206477
        0.8658475853        0.3080459388       -0.0000590038
        0.8658475853        0.3229193209       -0.0001620384
        0.8658475853        0.3377927030       -0.0004274922
        0.8658475853        0.3526660850       -0.0010830057
        0.8658475853        0.3675394671       -0.0026333218
        0.8658475853        0.3824128492       -0.0061417542
        0.8658475853        0.3972862312       -0.0137324252
        0.8658475853        0.4121596133       -0.0294234931
        0.8658475853        0.4270329953       -0.0604087710
        0.8658475853        0.4419063774       -0.1188793152
        0.8658475853        0.4567797595       -0.2243938688
        0.8658475853        0.4716531415       -0.4066258246
        0.8658475853        0.4865265236       -0.7079738720
        0.8658475853        0.5013999056       -1.1850001241
        0.8658475853        0.5162732877       -1.9071038183
        0.8658475853        0.5311466698       -2.9506954678
        0.8658475853        0.5460200518       -4.3880104697
        0.8658475853        0.5608934339       -6.2718243372
        0.8658475853        0.5757668159       -8.6199417211
        0.8658475853        0.5906401980      -11.4047183383
        0.8658475853        0.6055135801      -14.5515531657
        0.8658475853        0.6203869621      -17.9465680967
        0.8658475853        0.6352603442      -21.4499904709
        0.8658475853        0.6501337262      -24.9107613838
        0.8658475853        0.6650071083      -28.1799869222
        0.8658475853        0.6798804904      -31.1234963215
        0.8658475853        0.6947538724      -33.6340238716
        0.8658475853        0.7096272545      -35.6413016358
        0.8658475853        0.7245006365      -37.1167436915
        0.8658475853        0.7393740186      -38.0712734252
        0.8658475853        0.7542474007      -38.5491283386
        0.8658475853        0.7691207827      -38.6226915933
        0.8658475853        0.7839941648      -38.3903835209
        0.8658475853        0.7988675468      -37.9735988603
        0.8658475853        0.8137409289      -37.5057766993
        0.8658475853        0.8286143110      -37.1111118115
        0.8658475853        0.8434876930      -36.8795702860
        0.8658475853        0.8583610751      -36.8508717122
        0.8658475853        0.8732344572      -37.0165632517
        0.8658475853        0.8881078392      -37.3375656350
        0.8658475853        0.9029812213      -37.7635291215
        0.8658475853        0.9178546033      -38.2395065584
        0.8658475853        0.9327279854      -38.6965558653
        0.8658475853        0.9476013675      -39.0374817232
        0.8658475853        0.9624747495      -39.1349110398
        0.8658475853        0.9773481316      -38.8508546035
        0.8658475853        0.9922215136      -38.0710432342
        0.8658475853        1.0070948957      -36.7361961894
        0.8658475853        1.0219682778      -34.8542100722
        0.8658475853        1.0368416598      -32.4896427169
        0.8658475853        1.0517150419      -29.7399021487
        0.8658475853        1.0665884239      -26.7124506949
        0.8658475853        1.0814618060      -23.5125722353
        0.8658475853        1.0963351881      -20.2420567877
        0.8658475853        1.1112085701      -17.0023988392
        0.8658475853        1.1260819522      -13.8953441813
        0.8658475853        1.1409553342      -11.0176032080
        0.8658475853        1.1558287163       -8.4513340871
        0.8658475853        1.1707020984       -6.2544066247
        0.8658475853        1.1855754804       -4.4540120082
        0.8658475853        1.2004488625       -3.0453832240
        0.8658475853        1.2153222445       -1.9957073595
        0.8658475853        1.2301956266       -1.2521349264
        0.8658475853        1.2450690087       -0.7519382580
        0.8658475853        1.2599423907       -0.4324103026
        0.8658475853        1.2748157728       -0.2383616981
        0.8658475853        1.2896891548       -0.1261022098
        0.8658475853        1.3045625369       -0.0640841035
        0.8658475853        1.3194359190       -0.0312907115
        0.8658475853        1.3343093010       -0.0146697644
        0.8658475853        1.3491826831       -0.0065934228
        0.8658475853        1.3640560652       -0.0028351082
        0.8658475853        1.3789294472       -0.0011636107
        0.8658475853        1.3938028293       -0.0004548780
        0.8658475853        1.4086762113       -0.0001690643
        0.8658475853        1.4235495934       -0.0000596646
        0.8658475853        1.4384229755       -0.0000199748
        0.8658475853        1.4532963575       -0.0000063391
        0.8658475853        1.4681697396       -0.0000019068
        0.8658475853        1.4830431216        0.0000000000
        0.8658475853        1.4979165037        0.0000000000
        0.8658475853        1.5127898858        0.0000000000
        0.8658475853        1.5276632678        0.0000000000
        0.8658475853        1.5425366499        0.0000000000
        0.8658475853        1.5574100319        0.0000000000
        0.8658475853        1.5722834140        0.0000000000

        0.8805885223        0.0998185900        0.0000000000
        0.8805885223        0.1146919721        0.0000000000
        0.8805885223        0.1295653541        0.0000000000
        0.8805885223        0.1444387362        0.0000000000
        0.8805885223        0.1593121182        0.0000000000
        0.8805885223        0.1741855003        0.0000000000
        0.8805885223        0.1890588824        0.0000000000
        0.8805885223        0.2039322644        0.0000000000
        0.8805885223        0.2188056465        0.0000000000
        0.8805885223        0.2336790285        0.0000000000
        0.8805885223        0.2485524106        0.0000000000
        0.8805885223        0.2634257927        0.0000000000
        0.8805885223        0.2782991747       -0.0000021895
        0.8805885223        0.2931725568       -0.0000068193
        0.8805885223        0.3080459388       -0.0000204017
        0.8805885223        0.3229193209       -0.0000586231
        0.8805885223        0.3377927030       -0.0001617382
        0.8805885223        0.3526660850       -0.0004282661
        0.8805885223        0.3675394671       -0.0010877360
        0.8805885223        0.3824128492       -0.0026483860
        0.8805885223        0.3972862312       -0.0061784705
        0.8805885223        0.4121596133       -0.0138084825
        0.8805885223        0.4270329953       -0.0295711964
        0.8805885223        0.4419063774       -0.0607153148
        0.8805885223        0.4567797595       -0.1196097283
        0.8805885223        0.4716531415       -0.2262468968
        0.8805885223        0.4865265236       -0.4110827069
        0.8805885223        0.5013999056       -0.7174772972
        0.8805885223        0.5162732877       -1.2024362691
        0.8805885223        0.5311466698       -1.9340474960
        0.8805885223        0.5460200518       -2.9844612890
        0.8805885223        0.5608934339       -4.4187115339
        0.8805885223        0.5757668159       -6.2816424510
        0.8805885223        0.5906401980       -8.5865025642
        0.8805885223        0.6055135801      -11.3083223702
        0.8805885223        0.6203869621      -14.3831510859
        0.8805885223        0.6352603442      -17.7121389599
        0.8805885223        0.6501337262      -21.1689366591
        0.8805885223        0.6650071083      -24.6098959113
        0.8805885223        0.6798804904      -27.8872513535
        0.8805885223        0.6947538724      -30.8642702046
        0.8805885223        0.7096272545      -33.4291459914
        0.8805885223        0.7245006365      -35.5039703452
        0.8805885223        0.7393740186      -37.0479215015
        0.8805885223        0.7542474007      -38.0576548945
        0.8805885223        0.7691207827      -38.5685992075
        0.8805885223        0.7839941648      -38.6568752201
        0.8805885223        0.7988675468      -38.4363451280
        0.8805885223        0.8137409289      -38.0445965902
        0.8805885223        0.8286143110      -37.6177967018
        0.8805885223        0.8434876930      -37.2633218138
        0.8805885223        0.8583610751      -37.0433660511
        0.8805885223        0.8732344572      -36.9775622078
        0.8805885223        0.8881078392      -37.0604589400
        0.8805885223        0.9029812213      -37.2791895652
        0.8805885223        0.9178546033      -37.6165329980
        0.8805885223        0.9327279854      -38.0362327459
        0.8805885223        0.9476013675      -38.4627589932
        0.8805885223        0.9624747495      -38.7745834758
        0.8805885223        0.9773481316      -38.8223188541
        0.8805885223        0.9922215136      -38.4661334576
        0.8805885223        1.0070948957      -37.6134809915
        0.8805885223        1.0219682778      -36.2380836842
        0.8805885223        1.0368416598      -34.3734188848
        0.8805885223        1.0517150419      -32.0889925726
        0.8805885223        1.0665884239      -29.4652629008
        0.8805885223        1.0814618060      -26.5797971619
        0.8805885223        1.0963351881      -23.5074301838
        0.8805885223        1.1112085701      -20.3283173899
        0.8805885223        1.1260819522      -17.1348472789
        0.8805885223        1.1409553342      -14.0313205594
        0.8805885223        1.1558287163      -11.1255032576
        0.8805885223        1.1707020984       -8.5150743528
        0.8805885223        1.1855754804       -6.2734644513
        0.8805885223        1.2004488625       -4.4393477039
        0.8805885223        1.2153222445       -3.0128839544
        0.8805885223        1.2301956266       -1.9598288012
        0.8805885223        1.2450690087       -1.2220756075
        0.8805885223        1.2599423907       -0.7310692219
        0.8805885223        1.2748157728       -0.4199933539
        0.8805885223        1.2896891548       -0.2319006767
        0.8805885223        1.3045625369       -0.1230888293
        0.8805885223        1.3194359190       -0.0627627367
        0.8805885223        1.3343093010       -0.0306973759
        0.8805885223        1.3491826831       -0.0143719914
        0.8805885223        1.3640560652       -0.0064262533
        0.8805885223        1.3789294472       -0.0027383436
        0.8805885223        1.3938028293       -0.0011099972
        0.8805885223        1.4086762113       -0.0004274269
        0.8805885223        1.4235495934       -0.0001562098
        0.8805885223        1.4384229755       -0.0000541516
        0.8805885223        1.4532963575       -0.0000178000
        0.8805885223        1.4681697396       -0.0000055486
        0.8805885223        1.4830431216       -0.0000016407
        0.8805885223        1.4979165037        0.0000000000
        0.8805885223        1.5127898858        0.0000000000
        0.8805885223        1.5276632678        0.0000000000
        0.8805885223        1.5425366499        0.0000000000
        0.8805885223        1.5574100319        0.0000000000
        0.8805885223        1.5722834140        0.0000000000

        0.8953294592        0.0998185900        0.0000000000
        0.8953294592        0.1146919721        0.0000000000
        0.8953294592        0.1295653541        0.0000000000
        0.8953294592        0.1444387362        0.0000000000
        0.8953294592        0.1593121182        0.0000000000
        0.8953294592        0.1741855003        0.0000000000
        0.8953294592        0.1890588824        0.0000000000
        0.8953294592        0.2039322644        0.0000000000
        0.8953294592        0.2188056465        0.0000000000
        0.8953294592        0.2336790285        0.0000000000
        0.8953294592        0.2485524106        0.0000000000
        0.8953294592        0.2634257927        0.0000000000
        0.8953294592        0.2782991747        0.0000000000
        0.8953294592        0.2931725568       -0.0000021640
        0.8953294592        0.3080459388       -0.0000067779
        0.8953294592        0.3229193209       -0.0000203758
        0.8953294592        0.3377927030       -0.0000587787
        0.8953294592        0.3526660850       -0.0001626373
        0.8953294592        0.3675394671       -0.0004313857
        0.8953294592        0.3824128492       -0.0010963330
        0.8953294592        0.3972862312       -0.0026689842
        0.8953294592        0.4121596133       -0.0062249317
        0.8953294592        0.4270329953       -0.0139161460
        0.8953294592        0.4419063774       -0.0298396151
        0.8953294592        0.4567797595       -0.0614080050
        0.8953294592        0.4716531415       -0.1213243104
        0.8953294592        0.4865265236       -0.2300916559
        0.8953294592        0.5013999056       -0.4186442856
        0.8953294592        0.5162732877       -0.7302213188
        0.8953294592        0.5311466698       -1.2202512496
        0.8953294592        0.5460200518       -1.9531208824
        0.8953294592        0.5608934339       -2.9954776687
        0.8953294592        0.5757668159       -4.4069236841
        0.8953294592        0.5906401980       -6.2299183458
        0.8953294592        0.6055135801       -8.4807927391
        0.8953294592        0.6203869621      -11.1430924730
        0.8953294592        0.6352603442      -14.1638632694
        0.8953294592        0.6501337262      -17.4536628999
        0.8953294592        0.6650071083      -20.8915455918
        0.8953294592        0.6798804904      -24.3356684709
        0.8953294592        0.6947538724      -27.6379941768
        0.8953294592        0.7096272545      -30.6593609927
        0.8953294592        0.7245006365      -33.2813915711
        0.8953294592        0.7393740186      -35.4147331945
        0.8953294592        0.7542474007      -37.0061357045
        0.8953294592        0.7691207827      -38.0463338920
        0.8953294592        0.7839941648      -38.5764085498
        0.8953294592        0.7988675468      -38.6863629380
        0.8953294592        0.8137409289      -38.5008015173
        0.8953294592        0.8286143110      -38.1534320154
        0.8953294592        0.8434876930      -37.7600173371
        0.8953294592        0.8583610751      -37.4020893488
        0.8953294592        0.8732344572      -37.1281539177
        0.8953294592        0.8881078392      -36.9680549960
        0.8953294592        0.9029812213      -36.9469442229
        0.8953294592        0.9178546033      -37.0851407095
        0.8953294592        0.9327279854      -37.3806244460
        0.8953294592        0.9476013675      -37.7854069667
        0.8953294592        0.9624747495      -38.1946510970
        0.8953294592        0.9773481316      -38.4613753663
        0.8953294592        0.9922215136      -38.4334094589
        0.8953294592        1.0070948957      -37.9946196244
        0.8953294592        1.0219682778      -37.0898180387
        0.8953294592        1.0368416598      -35.7234234927
        0.8953294592        1.0517150419      -33.9375935777
        0.8953294592        1.0665884239      -31.7855865384
        0.8953294592        1.0814618060      -29.3152987901
        0.8953294592        1.0963351881      -26.5689047710
        0.8953294592        1.1112085701      -23.5943962878
        0.8953294592        1.1260819522      -20.4594850747
        0.8953294592        1.1409553342      -17.2590950751
        0.8953294592        1.1558287163      -14.1120018841
        0.8953294592        1.1707020984      -11.1469556296
        0.8953294592        1.1855754804       -8.4823418241
        0.8953294592        1.2004488625       -6.2057478489
        0.8953294592        1.2153222445       -4.3601593695
        0.8953294592        1.2301956266       -2.9412337238
        0.8953294592        1.2450690087       -1.9057349230
        0.8953294592        1.2599423907       -1.1869520076
        0.8953294592        1.2748157728       -0.7110866794
        0.8953294592        1.2896891548       -0.4098042186
        0.8953294592        1.3045625369       -0.2270356661
        0.8953294592        1.3194359190       -0.1207332416
        0.8953294592        1.3343093010       -0.0615002831
        0.8953294592        1.3491826831       -0.0299398238
        0.8953294592        1.3640560652       -0.0138993473
        0.8953294592        1.3789294472       -0.0061419901
        0.8953294592        1.3938028293       -0.0025797487
        0.8953294592        1.4086762113       -0.0010288910
        0.8953294592        1.4235495934       -0.0003894277
        0.8953294592        1.4384229755       -0.0001398390
        0.8953294592        1.4532963575       -0.0000476389
        0.8953294592        1.4681697396       -0.0000154011
        0.8953294592        1.4830431216       -0.0000047272
        0.8953294592        1.4979165037       -0.0000013778
        0.8953294592        1.5127898858        0.0000000000
        0.8953294592        1.5276632678        0.0000000000
        0.8953294592        1.5425366499        0.0000000000
        0.8953294592        1.5574100319        0.0000000000
        0.8953294592        1.5722834140        0.0000000000

        0.9100703961        0.0998185900        0.0000000000
        0.9100703961        0.1146919721        0.0000000000
        0.9100703961        0.1295653541        0.0000000000
        0.9100703961        0.1444387362        0.0000000000
        0.9100703961        0.1593121182        0.0000000000
        0.9100703961        0.1741855003        0.0000000000
        0.9100703961        0.1890588824        0.0000000000
        0.9100703961        0.2039322644        0.0000000000
        0.9100703961        0.2188056465        0.0000000000
        0.9100703961        0.2336790285        0.0000000000
        0.9100703961        0.2485524106        0.0000000000
        0.9100703961        0.2634257927        0.0000000000
        0.9100703961        0.2782991747        0.0000000000
        0.9100703961        0.2931725568        0.0000000000
        0.9100703961        0.3080459388       -0.0000021628
        0.9100703961        0.3229193209       -0.0000068006
        0.9100703961        0.3377927030       -0.0000205068
        0.9100703961        0.3526660850       -0.0000592767
        0.9100703961        0.3675394671       -0.0001641722
        0.9100703961        0.3824128492       -0.0004355496
        0.9100703961        0.3972862312       -0.0011069619
        0.9100703961        0.4121596133       -0.0026963140
        0.9100703961        0.4270329953       -0.0062981795
        0.9100703961        0.4419063774       -0.0141156277
        0.9100703961        0.4567797595       -0.0303611105
        0.9100703961        0.4716531415       -0.0626545379
        0.9100703961        0.4865265236       -0.1239642806
        0.9100703961        0.5013999056       -0.2349297496
        0.9100703961        0.5162732877       -0.4260857726
        0.9100703961        0.5311466698       -0.7391997356
        0.9100703961        0.5460200518       -1.2268360795
        0.9100703961        0.5608934339       -1.9495253747
        0.9100703961        0.5757668159       -2.9704545555
        0.9100703961        0.5906401980       -4.3481055101
        0.9100703961        0.6055135801       -6.1275103113
        0.9100703961        0.6203869621       -8.3309117922
        0.9100703961        0.6352603442      -10.9490473524
        0.9100703961        0.6501337262      -13.9350811780
        0.9100703961        0.6650071083      -17.2036234179
        0.9100703961        0.6798804904      -20.6362433422
        0.9100703961        0.6947538724      -24.0924658462
        0.9100703961        0.7096272545      -27.4231927142
        0.9100703961        0.7245006365      -30.4837752045
        0.9100703961        0.7393740186      -33.1463591495
        0.9100703961        0.7542474007      -35.3128550241
        0.9100703961        0.7691207827      -36.9284244575
        0.9100703961        0.7839941648      -37.9915919970
        0.9100703961        0.7988675468      -38.5549299765
        0.9100703961        0.8137409289      -38.7128685809
        0.9100703961        0.8286143110      -38.5795921144
        0.9100703961        0.8434876930      -38.2658085376
        0.9100703961        0.8583610751      -37.8641899221
        0.9100703961        0.8732344572      -37.4483308028
        0.9100703961        0.8881078392      -37.0816345758
        0.9100703961        0.9029812213      -36.8255349484
        0.9100703961        0.9178546033      -36.7359658692
        0.9100703961        0.9327279854      -36.8448667336
        0.9100703961        0.9476013675      -37.1356657590
        0.9100703961        0.9624747495      -37.5294621461
        0.9100703961        0.9773481316      -37.8950597488
        0.9100703961        0.9922215136      -38.0822327777
        0.9100703961        1.0070948957      -37.9629884702
        0.9100703961        1.0219682778      -37.4605612990
        0.9100703961        1.0368416598      -36.5537133379
        0.9100703961        1.0517150419      -35.2586588930
        0.9100703961        1.0665884239      -33.6025795533
        0.9100703961        1.0814618060      -31.6046913052
        0.9100703961        1.0963351881      -29.2738100190
        0.9100703961        1.1112085701      -26.6212014073
        0.9100703961        1.1260819522      -23.6802251746
        0.9100703961        1.1409553342      -20.5223496423
        0.9100703961        1.1558287163      -17.2614929573
        0.9100703961        1.1707020984      -14.0433358814
        0.9100703961        1.1855754804      -11.0218775908
        0.9100703961        1.2004488625       -8.3306989003
        0.9100703961        1.2153222445       -6.0589610830
        0.9100703961        1.2301956266       -4.2402398432
        0.9100703961        1.2450690087       -2.8564903021
        0.9100703961        1.2599423907       -1.8530909155
        0.9100703961        1.2748157728       -1.1576111794
        0.9100703961        1.2896891548       -0.6958212522
        0.9100703961        1.3045625369       -0.4018268318
        0.9100703961        1.3194359190       -0.2224740430
        0.9100703961        1.3343093010       -0.1178174805
        0.9100703961        1.3491826831       -0.0595470796
        0.9100703961        1.3640560652       -0.0286682702
        0.9100703961        1.3789294472       -0.0131276765
        0.9100703961        1.3938028293       -0.0057116625
        0.9100703961        1.4086762113       -0.0023595930
        0.9100703961        1.4235495934       -0.0009252802
        0.9100703961        1.4384229755       -0.0003443976
        0.9100703961        1.4532963575       -0.0001217003
        0.9100703961        1.4681697396       -0.0000408462
        0.9100703961        1.4830431216       -0.0000130270
        0.9100703961        1.4979165037       -0.0000039483
        0.9100703961        1.5127898858       -0.0000011369
        0.9100703961        1.5276632678        0.0000000000
        0.9100703961        1.5425366499        0.0000000000
        0.9100703961        1.5574100319        0.0000000000
        0.9100703961        1.5722834140        0.0000000000

        0.9248113330        0.0998185900        0.0000000000
        0.9248113330        0.1146919721        0.0000000000
        0.9248113330        0.1295653541        0.0000000000
        0.9248113330        0.1444387362        0.0000000000
        0.9248113330        0.1593121182        0.0000000000
        0.9248113330        0.1741855003        0.0000000000
        0.9248113330        0.1890588824        0.0000000000
        0.9248113330        0.2039322644        0.0000000000
        0.9248113330        0.2188056465        0.0000000000
        0.9248113330        0.2336790285        0.0000000000
        0.9248113330        0.2485524106        0.0000000000
        0.9248113330        0.2634257927        0.0000000000
        0.9248113330        0.2782991747        0.0000000000
        0.9248113330        0.2931725568        0.0000000000
        0.9248113330        0.3080459388        0.0000000000
        0.9248113330        0.3229193209       -0.0000021772
        0.9248113330        0.3377927030       -0.0000068626
        0.9248113330        0.3526660850       -0.0000207227
        0.9248113330        0.3675394671       -0.0000599368
        0.9248113330        0.3824128492       -0.0001660671
        0.9248113330        0.3972862312       -0.0004409511
        0.9248113330        0.4121596133       -0.0011227014
        0.9248113330        0.4270329953       -0.0027422886
        0.9248113330        0.4419063774       -0.0064267888
        0.9248113330        0.4567797595       -0.0144459097
        0.9248113330        0.4716531415       -0.0311169793
        0.9248113330        0.4865265236       -0.0641604271
        0.9248113330        0.5013999056       -0.1265003296
        0.9248113330        0.5162732877       -0.2383247178
        0.9248113330        0.5311466698       -0.4290035168
        0.9248113330        0.5460200518       -0.7382996886
        0.9248113330        0.5608934339       -1.2162747109
        0.9248113330        0.5757668159       -1.9213651949
        0.9248113330        0.5906401980       -2.9162098633
        0.9248113330        0.6055135801       -4.2609441882
        0.9248113330        0.6203869621       -6.0040727336
        0.9248113330        0.6352603442       -8.1719162572
        0.9248113330        0.6501337262      -10.7588090050
        0.9248113330        0.6650071083      -13.7208545465
        0.9248113330        0.6798804904      -16.9752912028
        0.9248113330        0.6947538724      -20.4055906556
        0.9248113330        0.7096272545      -23.8708021088
        0.9248113330        0.7245006365      -27.2177001497
        0.9248113330        0.7393740186      -30.2954624017
        0.9248113330        0.7542474007      -32.9727487997
        0.9248113330        0.7691207827      -35.1549580060
        0.9248113330        0.7839941648      -36.7967538645
        0.9248113330        0.7988675468      -37.9048447228
        0.9248113330        0.8137409289      -38.5296482872
        0.9248113330        0.8286143110      -38.7495969007
        0.9248113330        0.8434876930      -38.6548834603
        0.9248113330        0.8583610751      -38.3367271675
        0.9248113330        0.8732344572      -37.8845406535
        0.9248113330        0.8881078392      -37.3884961495
        0.9248113330        0.9029812213      -36.9409129430
        0.9248113330        0.9178546033      -36.6291311558
        0.9248113330        0.9327279854      -36.5171534779
        0.9248113330        0.9476013675      -36.6220932909
        0.9248113330        0.9624747495      -36.8986439684
        0.9248113330        0.9773481316      -37.2438276743
        0.9248113330        0.9922215136      -37.5239538232
        0.9248113330        1.0070948957      -37.6124154196
        0.9248113330        1.0219682778      -37.4201158625
        0.9248113330        1.0368416598      -36.9048536793
        0.9248113330        1.0517150419      -36.0585553177
        0.9248113330        1.0665884239      -34.8833025426
        0.9248113330        1.0814618060      -33.3715183330
        0.9248113330        1.0963351881      -31.5012559137
        0.9248113330        1.1112085701      -29.2484684239
        0.9248113330        1.1260819522      -26.6098867799
        0.9248113330        1.1409553342      -23.6258338463
        0.9248113330        1.1558287163      -20.3923545237
        0.9248113330        1.1707020984      -17.0558271560
        0.9248113330        1.1855754804      -13.7899025804
        0.9248113330        1.2004488625      -10.7621367508
        0.9248113330        1.2153222445       -8.1023943348
        0.9248113330        1.2301956266       -5.8839548774
        0.9248113330        1.2450690087       -4.1217377562
        0.9248113330        1.2599423907       -2.7843347172
        0.9248113330        1.2748157728       -1.8121577324
        0.9248113330        1.2896891548       -1.1344976370
        0.9248113330        1.3045625369       -0.6817255048
        0.9248113330        1.3194359190       -0.3922620694
        0.9248113330        1.3343093010       -0.2156258455
        0.9248113330        1.3491826831       -0.1130094240
        0.9248113330        1.3640560652       -0.0563809880
        0.9248113330        1.3789294472       -0.0267459918
        0.9248113330        1.3938028293       -0.0120550573
        0.9248113330        1.4086762113       -0.0051605151
        0.9248113330        1.4235495934       -0.0020979512
        0.9248113330        1.4384229755       -0.0008101337
        0.9248113330        1.4532963575       -0.0002972593
        0.9248113330        1.4681697396       -0.0001036833
        0.9248113330        1.4830431216       -0.0000343853
        0.9248113330        1.4979165037       -0.0000108388
        0.9248113330        1.5127898858       -0.0000032441
        0.9248113330        1.5276632678        0.0000000000
        0.9248113330        1.5425366499        0.0000000000
        0.9248113330        1.5574100319        0.0000000000
        0.9248113330        1.5722834140        0.0000000000

        0.9395522700        0.0998185900        0.0000000000
        0.9395522700        0.1146919721        0.0000000000
        0.9395522700        0.1295653541        0.0000000000
        0.9395522700        0.1444387362        0.0000000000
        0.9395522700        0.1593121182        0.0000000000
        0.9395522700        0.1741855003        0.0000000000
        0.9395522700        0.1890588824        0.0000000000
        0.9395522700        0.2039322644        0.0000000000
        0.9395522700        0.2188056465        0.0000000000
        0.9395522700        0.2336790285        0.0000000000
        0.9395522700        0.2485524106        0.0000000000
        0.9395522700        0.2634257927        0.0000000000
        0.9395522700        0.2782991747        0.0000000000
        0.9395522700        0.2931725568        0.0000000000
        0.9395522700        0.3080459388        0.0000000000
        0.9395522700        0.3229193209        0.0000000000
        0.9395522700        0.3377927030       -0.0000022020
        0.9395522700        0.3526660850       -0.0000069475
        0.9395522700        0.3675394671       -0.0000209944
        0.9395522700        0.3824128492       -0.0000607954
        0.9395522700        0.3972862312       -0.0001688001
        0.9395522700        0.4121596133       -0.0004495876
        0.9395522700        0.4270329953       -0.0011487523
        0.9395522700        0.4419063774       -0.0028145393
        0.9395522700        0.4567797595       -0.0066059609
        0.9395522700        0.4716531415       -0.0148342384
        0.9395522700        0.4865265236       -0.0318319027
        0.9395522700        0.5013999056       -0.0652159052
        0.9395522700        0.5162732877       -0.1275342178
        0.9395522700        0.5311466698       -0.2381653914
        0.9395522700        0.5460200518       -0.4251996933
        0.9395522700        0.5608934339       -0.7268836164
        0.9395522700        0.5757668159       -1.1920474954
        0.9395522700        0.5906401980       -1.8787662834
        0.9395522700        0.6055135801       -2.8504450922
        0.9395522700        0.6203869621       -4.1688266759
        0.9395522700        0.6352603442       -5.8842760312
        0.9395522700        0.6501337262       -8.0248939576
        0.9395522700        0.6650071083      -10.5868609624
        0.9395522700        0.6798804904      -13.5282776258
        0.9395522700        0.6947538724      -16.7677927770
        0.9395522700        0.7096272545      -20.1884170127
        0.9395522700        0.7245006365      -23.6467177400
        0.9395522700        0.7393740186      -26.9874102565
        0.9395522700        0.7542474007      -30.0619419396
        0.9395522700        0.7691207827      -32.7471468540
        0.9395522700        0.7839941648      -34.9586220202
        0.9395522700        0.7988675468      -36.6552588823
        0.9395522700        0.8137409289      -37.8356271868
        0.9395522700        0.8286143110      -38.5303520733
        0.9395522700        0.8434876930      -38.7947782206
        0.9395522700        0.8583610751      -38.7038751313
        0.9395522700        0.8732344572      -38.3490361396
        0.9395522700        0.8881078392      -37.8352179581
        0.9395522700        0.9029812213      -37.2759275633
        0.9395522700        0.9178546033      -36.7828162841
        0.9395522700        0.9327279854      -36.4480846172
        0.9395522700        0.9476013675      -36.3229163687
        0.9395522700        0.9624747495      -36.4011153369
        0.9395522700        0.9773481316      -36.6184030158
        0.9395522700        0.9922215136      -36.8712839331
        0.9395522700        1.0070948957      -37.0483316876
        0.9395522700        1.0219682778      -37.0590021541
        0.9395522700        1.0368416598      -36.8464864586
        0.9395522700        1.0517150419      -36.3807862034
        0.9395522700        1.0665884239      -35.6394995812
        0.9395522700        1.0814618060      -34.5897350311
        0.9395522700        1.0963351881      -33.1825637821
        0.9395522700        1.1112085701      -31.3640427005
        0.9395522700        1.1260819522      -29.0986719681
        0.9395522700        1.1409553342      -26.3955273248
        0.9395522700        1.1558287163      -23.3255857755
        0.9395522700        1.1707020984      -20.0214143087
        0.9395522700        1.1855754804      -16.6571340988
        0.9395522700        1.2004488625      -13.4151019942
        0.9395522700        1.2153222445      -10.4516440771
        0.9395522700        1.2301956266       -7.8737188800
        0.9395522700        1.2450690087       -5.7319629140
        0.9395522700        1.2599423907       -4.0276818603
        0.9395522700        1.2748157728       -2.7268714471
        0.9395522700        1.2896891548       -1.7747745309
        0.9395522700        1.3045625369       -1.1076502980
        0.9395522700        1.3194359190       -0.6612823259
        0.9395522700        1.3343093010       -0.3768525329
        0.9395522700        1.3491826831       -0.2046512035
        0.9395522700        1.3640560652       -0.1057706120
        0.9395522700        1.3789294472       -0.0519817043
        0.9395522700        1.3938028293       -0.0242804188
        0.9395522700        1.4086762113       -0.0107772745
        0.9395522700        1.4235495934       -0.0045463009
        0.9395522700        1.4384229755       -0.0018232117
        0.9395522700        1.4532963575       -0.0006953346
        0.9395522700        1.4681697396       -0.0002522272
        0.9395522700        1.4830431216       -0.0000869949
        0.9395522700        1.4979165037       -0.0000284994
        0.9395522700        1.5127898858       -0.0000088510
        0.9395522700        1.5276632678       -0.0000025986
        0.9395522700        1.5425366499        0.0000000000
        0.9395522700        1.5574100319        0.0000000000
        0.9395522700        1.5722834140        0.0000000000

        0.9542932069        0.0998185900        0.0000000000
        0.9542932069        0.1146919721        0.0000000000
        0.9542932069        0.1295653541        0.0000000000
        0.9542932069        0.1444387362        0.0000000000
        0.9542932069        0.1593121182        0.0000000000
        0.9542932069        0.1741855003        0.0000000000
        0.9542932069        0.1890588824        0.0000000000
        0.9542932069        0.2039322644        0.0000000000
        0.9542932069        0.2188056465        0.0000000000
        0.9542932069        0.2336790285        0.0000000000
        0.9542932069        0.2485524106        0.0000000000
        0.9542932069        0.2634257927        0.0000000000
        0.9542932069        0.2782991747        0.0000000000
        0.9542932069        0.2931725568        0.0000000000
        0.9542932069        0.3080459388        0.0000000000
        0.9542932069        0.3229193209        0.0000000000
        0.9542932069        0.3377927030        0.0000000000
        0.9542932069        0.3526660850       -0.0000022342
        0.9542932069        0.3675394671       -0.0000070591
        0.9542932069        0.3824128492       -0.0000213839
        0.9542932069        0.3972862312       -0.0000621316
        0.9542932069        0.4121596133       -0.0001731666
        0.9542932069        0.4270329953       -0.0004627121
        0.9542932069        0.4419063774       -0.0011840981
        0.9542932069        0.4567797595       -0.0028979606
        0.9542932069        0.4716531415       -0.0067738168
        0.9542932069        0.4865265236       -0.0151069154
        0.9542932069        0.5013999056       -0.0321329928
        0.9542932069        0.5162732877       -0.0652086100
        0.9542932069        0.5311466698       -0.1263796873
        0.9542932069        0.5460200518       -0.2342759616
        0.9542932069        0.5608934339       -0.4161255935
        0.9542932069        0.5757668159       -0.7094604248
        0.9542932069        0.5906401980       -1.1627978978
        0.9542932069        0.6055135801       -1.8343658314
        0.9542932069        0.6203869621       -2.7880109413
        0.9542932069        0.6352603442       -4.0859816535
        0.9542932069        0.6501337262       -5.7792016518
        0.9542932069        0.6650071083       -7.8965402445
        0.9542932069        0.6798804904      -10.4350445364
        0.9542932069        0.6947538724      -13.3531478088
        0.9542932069        0.7096272545      -16.5688158342
        0.9542932069        0.7245006365      -19.9643495538
        0.9542932069        0.7393740186      -23.3983713566
        0.9542932069        0.7542474007      -26.7229425153
        0.9542932069        0.7691207827      -29.8010220144
        0.9542932069        0.7839941648      -32.5190813945
        0.9542932069        0.7988675468      -34.7927959167
        0.9542932069        0.8137409289      -36.5681441778
        0.9542932069        0.8286143110      -37.8220531181
        0.9542932069        0.8434876930      -38.5644366520
        0.9542932069        0.8583610751      -38.8398346967
        0.9542932069        0.8732344572      -38.7257217925
        0.9542932069        0.8881078392      -38.3264413019
        0.9542932069        0.9029812213      -37.7636001414
        0.9542932069        0.9178546033      -37.1633468394
        0.9542932069        0.9327279854      -36.6398923851
        0.9542932069        0.9476013675      -36.2762436857
        0.9542932069        0.9624747495      -36.1075149296
        0.9542932069        0.9773481316      -36.1150359282
        0.9542932069        0.9922215136      -36.2363839745
        0.9542932069        1.0070948957      -36.3880820265
        0.9542932069        1.0219682778      -36.4899349120
        0.9542932069        1.0368416598      -36.4789324810
        0.9542932069        1.0517150419      -36.3073853377
        0.9542932069        1.0665884239      -35.9297444952
        0.9542932069        1.0814618060      -35.2889181428
        0.9542932069        1.0963351881      -34.3124823027
        0.9542932069        1.1112085701      -32.9233525632
        0.9542932069        1.1260819522      -31.0621116599
        0.9542932069        1.1409553342      -28.7125691148
        0.9542932069        1.1558287163      -25.9199571902
        0.9542932069        1.1707020984      -22.7932096097
        0.9542932069        1.1855754804      -19.4888677365
        0.9542932069        1.2004488625      -16.1820607617
        0.9542932069        1.2153222445      -13.0354447208
        0.9542932069        1.2301956266      -10.1765219576
        0.9542932069        1.2450690087       -7.6879856180
        0.9542932069        1.2599423907       -5.6090287152
        0.9542932069        1.2748157728       -3.9422885116
        0.9542932069        1.2896891548       -2.6621087117
        0.9542932069        1.3045625369       -1.7225923682
        0.9542932069        1.3194359190       -1.0656434421
        0.9542932069        1.3343093010       -0.6290586176
        0.9542932069        1.3491826831       -0.3538287122
        0.9542932069        1.3640560652       -0.1894414775
        0.9542932069        1.3789294472       -0.0964852667
        0.9542932069        1.3938028293       -0.0467331195
        0.9542932069        1.4086762113       -0.0215262972
        0.9542932069        1.4235495934       -0.0094316531
        0.9542932069        1.4384229755       -0.0039318073
        0.9542932069        1.4532963575       -0.0015595864
        0.9542932069        1.4681697396       -0.0005883868
        0.9542932069        1.4830431216       -0.0002108988
        0.9542932069        1.4979165037       -0.0000716813
        0.9542932069        1.5127898858       -0.0000230404
        0.9542932069        1.5276632678       -0.0000069809
        0.9542932069        1.5425366499       -0.0000019864
        0.9542932069        1.5574100319        0.0000000000
        0.9542932069        1.5722834140        0.0000000000

        0.9690341438        0.0998185900        0.0000000000
        0.9690341438        0.1146919721        0.0000000000
        0.9690341438        0.1295653541        0.0000000000
        0.9690341438        0.1444387362        0.0000000000
        0.9690341438        0.1593121182        0.0000000000
        0.9690341438        0.1741855003        0.0000000000
        0.9690341438        0.1890588824        0.0000000000
        0.9690341438        0.2039322644        0.0000000000
        0.9690341438        0.2188056465        0.0000000000
        0.9690341438        0.2336790285        0.0000000000
        0.9690341438        0.2485524106        0.0000000000
        0.9690341438        0.2634257927        0.0000000000
        0.9690341438        0.2782991747        0.0000000000
        0.9690341438        0.2931725568        0.0000000000
        0.9690341438        0.3080459388        0.0000000000
        0.9690341438        0.3229193209        0.0000000000
        0.9690341438        0.3377927030        0.0000000000
        0.9690341438        0.3526660850        0.0000000000
        0.9690341438        0.3675394671       -0.0000022806
        0.9690341438        0.3824128492       -0.0000072319
        0.9690341438        0.3972862312       -0.0000219941
        0.9690341438        0.4121596133       -0.0000641209
        0.9690341438        0.4270329953       -0.0001789903
        0.9690341438        0.4419063774       -0.0004776904
        0.9690341438        0.4567797595       -0.0012170421
        0.9690341438        0.4716531415       -0.0029568005
        0.9690341438        0.4865265236       -0.0068467059
        0.9690341438        0.5013999056       -0.0151144590
        0.9690341438        0.5162732877       -0.0318395856
        0.9690341438        0.5311466698       -0.0640984320
        0.9690341438        0.5460200518       -0.1235346446
        0.9690341438        0.5608934339       -0.2283177244
        0.9690341438        0.5757668159       -0.4052673712
        0.9690341438        0.5906401980       -0.6916440559
        0.9690341438        0.6055135801       -1.1358174977
        0.9690341438        0.6203869621       -1.7958895589
        0.9690341438        0.6352603442       -2.7355275044
        0.9690341438        0.6501337262       -4.0167831325
        0.9690341438        0.6650071083       -5.6903995574
        0.9690341438        0.6798804904       -7.7848964113
        0.9690341438        0.6947538724      -10.2965337033
        0.9690341438        0.7096272545      -13.1829330300
        0.9690341438        0.7245006365      -16.3630744268
        0.9690341438        0.7393740186      -19.7247680267
        0.9690341438        0.7542474007      -23.1376151990
        0.9690341438        0.7691207827      -26.4667881982
        0.9690341438        0.7839941648      -29.5832186352
        0.9690341438        0.7988675468      -32.3694772947
        0.9690341438        0.8137409289      -34.7247465443
        0.9690341438        0.8286143110      -36.5727367959
        0.9690341438        0.8434876930      -37.8723952610
        0.9690341438        0.8583610751      -38.6266995511
        0.9690341438        0.8732344572      -38.8843958812
        0.9690341438        0.8881078392      -38.7335404548
        0.9690341438        0.9029812213      -38.2897799781
        0.9690341438        0.9178546033      -37.6825545641
        0.9690341438        0.9327279854      -37.0398266434
        0.9690341438        0.9476013675      -36.4709282239
        0.9690341438        0.9624747495      -36.0498766337
        0.9690341438        0.9773481316      -35.8051223936
        0.9690341438        0.9922215136      -35.7212684429
        0.9690341438        1.0070948957      -35.7524985856
        0.9690341438        1.0219682778      -35.8403518394
        0.9690341438        1.0368416598      -35.9259453563
        0.9690341438        1.0517150419      -35.9511067907
        0.9690341438        1.0665884239      -35.8509275453
        0.9690341438        1.0814618060      -35.5461471617
        0.9690341438        1.0963351881      -34.9438164114
        0.9690341438        1.1112085701      -33.9496446471
        0.9690341438        1.1260819522      -32.4889910948
        0.9690341438        1.1409553342      -30.5289773842
        0.9690341438        1.1558287163      -28.0931679460
        0.9690341438        1.1707020984      -25.2627836322
        0.9690341438        1.1855754804      -22.1636845170
        0.9690341438        1.2004488625      -18.9442380524
        0.9690341438        1.2153222445      -15.7524425541
        0.9690341438        1.2301956266      -12.7191834098
        0.9690341438        1.2450690087       -9.9495202667
        0.9690341438        1.2599423907       -7.5193844682
        0.9690341438        1.2748157728       -5.4741444524
        0.9690341438        1.2896891548       -3.8278151562
        0.9690341438        1.3045625369       -2.5642646724
        0.9690341438        1.3194359190       -1.6421564947
        0.9690341438        1.3343093010       -1.0036236970
        0.9690341438        1.3491826831       -0.5846429675
        0.9690341438        1.3640560652       -0.3243475986
        0.9690341438        1.3789294472       -0.1712887854
        0.9690341438        1.3938028293       -0.0860960328
        0.9690341438        1.4086762113       -0.0411916538
        0.9690341438        1.4235495934       -0.0187615325
        0.9690341438        1.4384229755       -0.0081346852
        0.9690341438        1.4532963575       -0.0033558800
        0.9690341438        1.4681697396       -0.0013156667
        0.9690341438        1.4830431216       -0.0004892140
        0.9690341438        1.4979165037       -0.0001720643
        0.9690341438        1.5127898858       -0.0000570591
        0.9690341438        1.5276632678       -0.0000177795
        0.9690341438        1.5425366499       -0.0000051876
        0.9690341438        1.5574100319       -0.0000014129
        0.9690341438        1.5722834140        0.0000000000

        0.9837750808        0.0998185900        0.0000000000
        0.9837750808        0.1146919721        0.0000000000
        0.9837750808        0.1295653541        0.0000000000
        0.9837750808        0.1444387362        0.0000000000
        0.9837750808        0.1593121182        0.0000000000
        0.9837750808        0.1741855003        0.0000000000
        0.9837750808        0.1890588824        0.0000000000
        0.9837750808        0.2039322644        0.0000000000
        0.9837750808        0.2188056465        0.0000000000
        0.9837750808        0.2336790285        0.0000000000
        0.9837750808        0.2485524106        0.0000000000
        0.9837750808        0.2634257927        0.0000000000
        0.9837750808        0.2782991747        0.0000000000
        0.9837750808        0.2931725568        0.0000000000
        0.9837750808        0.3080459388        0.0000000000
        0.9837750808        0.3229193209        0.0000000000
        0.9837750808        0.3377927030        0.0000000000
        0.9837750808        0.3526660850        0.0000000000
        0.9837750808        0.3675394671        0.0000000000
        0.9837750808        0.3824128492       -0.0000023507
        0.9837750808        0.3972862312       -0.0000074817
        0.9837750808        0.4121596133       -0.0000227935
        0.9837750808        0.4270329953       -0.0000663676
        0.9837750808        0.4419063774       -0.0001843994
        0.9837750808        0.4567797595       -0.0004883141
        0.9837750808        0.4716531415       -0.0012317737
        0.9837750808        0.4865265236       -0.0029603088
        0.9837750808        0.5013999056       -0.0067844662
        0.9837750808        0.5162732877       -0.0148492466
        0.9837750808        0.5311466698       -0.0310930391
        0.9837750808        0.5460200518       -0.0623943033
        0.9837750808        0.5608934339       -0.1201675501
        0.9837750808        0.5757668159       -0.2223583242
        0.9837750808        0.5906401980       -0.3955815322
        0.9837750808        0.6055135801       -0.6768771979
        0.9837750808        0.6203869621       -1.1143113184
        0.9837750808        0.6352603442       -1.7655453812
        0.9837750808        0.6501337262       -2.6936337285
        0.9837750808        0.6650071083       -3.9597499807
        0.9837750808        0.6798804904       -5.6133508882
        0.9837750808        0.6947538724       -7.6814304099
        0.9837750808        0.7096272545      -10.1596246906
        0.9837750808        0.7245006365      -13.0081409944
        0.9837750808        0.7393740186      -16.1539714863
        0.9837750808        0.7542474007      -19.4979375871
        0.9837750808        0.7691207827      -22.9228003628
        0.9837750808        0.7839941648      -26.2993176074
        0.9837750808        0.7988675468      -29.4908220510
        0.9837750808        0.8137409289      -32.3604306046
        0.9837750808        0.8286143110      -34.7844355668
        0.9837750808        0.8434876930      -36.6703707395
        0.9837750808        0.8583610751      -37.9730229037
        0.9837750808        0.8732344572      -38.7013519233
        0.9837750808        0.8881078392      -38.9143558504
        0.9837750808        0.9029812213      -38.7095655573
        0.9837750808        0.9178546033      -38.2091216974
        0.9837750808        0.9327279854      -37.5453866446
        0.9837750808        0.9476013675      -36.8453629850
        0.9837750808        0.9624747495      -36.2143673803
        0.9837750808        0.9773481316      -35.7229301945
        0.9837750808        0.9922215136      -35.4020647600
        0.9837750808        1.0070948957      -35.2483540374
        0.9837750808        1.0219682778      -35.2343117920
        0.9837750808        1.0368416598      -35.3164789032
        0.9837750808        1.0517150419      -35.4366381492
        0.9837750808        1.0665884239      -35.5181439225
        0.9837750808        1.0814618060      -35.4642852358
        0.9837750808        1.0963351881      -35.1650280055
        0.9837750808        1.1112085701      -34.5131861544
        0.9837750808        1.1260819522      -33.4251630284
        0.9837750808        1.1409553342      -31.8586433674
        0.9837750808        1.1558287163      -29.8209932510
        0.9837750808        1.1707020984      -27.3662661123
        0.9837750808        1.1855754804      -24.5834266415
        0.9837750808        1.2004488625      -21.5815376671
        0.9837750808        1.2153222445      -18.4775738113
        0.9837750808        1.2301956266      -15.3891742302
        0.9837750808        1.2450690087      -12.4302992614
        0.9837750808        1.2599423907       -9.7057379762
        0.9837750808        1.2748157728       -7.3022707385
        0.9837750808        1.2896891548       -5.2782782199
        0.9837750808        1.3045625369       -3.6562764175
        0.9837750808        1.3194359190       -2.4222205098
        0.9837750808        1.3343093010       -1.5322759835
        0.9837750808        1.3491826831       -0.9245323707
        0.9837750808        1.3640560652       -0.5316909240
        0.9837750808        1.3789294472       -0.2913351397
        0.9837750808        1.3938028293       -0.1520822642
        0.9837750808        1.4086762113       -0.0756322879
        0.9837750808        1.4235495934       -0.0358259208
        0.9837750808        1.4384229755       -0.0161537924
        0.9837750808        1.4532963575       -0.0069242543
        0.9837750808        1.4681697396       -0.0028157599
        0.9837750808        1.4830431216       -0.0010832976
        0.9837750808        1.4979165037       -0.0003930368
        0.9837750808        1.5127898858       -0.0001340229
        0.9837750808        1.5276632678       -0.0000428128
        0.9837750808        1.5425366499       -0.0000127735
        0.9837750808        1.5574100319       -0.0000035506
        0.9837750808        1.5722834140        0.0000000000

        0.9985160177        0.0998185900        0.0000000000
        0.9985160177        0.1146919721        0.0000000000
        0.9985160177        0.1295653541        0.0000000000
        0.9985160177        0.1444387362        0.0000000000
        0.9985160177        0.1593121182        0.0000000000
        0.9985160177        0.1741855003        0.0000000000
        0.9985160177        0.1890588824        0.0000000000
        0.9985160177        0.2039322644        0.0000000000
        0.9985160177        0.2188056465        0.0000000000
        0.9985160177        0.2336790285        0.0000000000
        0.9985160177        0.2485524106        0.0000000000
        0.9985160177        0.2634257927        0.0000000000
        0.9985160177        0.2782991747        0.0000000000
        0.9985160177        0.2931725568        0.0000000000
        0.9985160177        0.3080459388        0.0000000000
        0.9985160177        0.3229193209        0.0000000000
        0.9985160177        0.3377927030        0.0000000000
        0.9985160177        0.3526660850        0.0000000000
        0.9985160177        0.3675394671        0.0000000000
        0.9985160177        0.3824128492        0.0000000000
        0.9985160177        0.3972862312       -0.0000024433
        0.9985160177        0.4121596133       -0.0000077653
        0.9985160177        0.4270329953       -0.0000235397
        0.9985160177        0.4419063774       -0.0000679782
        0.9985160177        0.4567797595       -0.0001868943
        0.9985160177        0.4716531415       -0.0004892760
        0.9985160177        0.4865265236       -0.0012207775
        0.9985160177        0.5013999056       -0.0029072958
        0.9985160177        0.5162732877       -0.0066204708
        0.9985160177        0.5311466698       -0.0144413429
        0.9985160177        0.5460200518       -0.0302200308
        0.9985160177        0.5608934339       -0.0607306590
        0.9985160177        0.5757668159       -0.1172750326
        0.9985160177        0.5906401980       -0.2176692514
        0.9985160177        0.6055135801       -0.3883465357
        0.9985160177        0.6203869621       -0.6660533164
        0.9985160177        0.6352603442       -1.0983702856
        0.9985160177        0.6501337262       -1.7421644403
        0.9985160177        0.6650071083       -2.6592315051
        0.9985160177        0.6798804904       -3.9089951287
        0.9985160177        0.6947538724       -5.5392143062
        0.9985160177        0.7096272545       -7.5768206338
        0.9985160177        0.7245006365      -10.0214071325
        0.9985160177        0.7393740186      -12.8427711063
        0.9985160177        0.7542474007      -15.9816255610
        0.9985160177        0.7691207827      -19.3509432550
        0.9985160177        0.7839941648      -22.8363643993
        0.9985160177        0.7988675468      -26.2975694371
        0.9985160177        0.8137409289      -29.5754489850
        0.9985160177        0.8286143110      -32.5086671467
        0.9985160177        0.8434876930      -34.9575059037
        0.9985160177        0.8583610751      -36.8269755777
        0.9985160177        0.8732344572      -38.0803582302
        0.9985160177        0.8881078392      -38.7396014187
        0.9985160177        0.9029812213      -38.8757356435
        0.9985160177        0.9178546033      -38.5951877816
        0.9985160177        0.9327279854      -38.0254924585
        0.9985160177        0.9476013675      -37.3004808413
        0.9985160177        0.9624747495      -36.5447271082
        0.9985160177        0.9773481316      -35.8596466827
        0.9985160177        0.9922215136      -35.3152505238
        0.9985160177        1.0070948957      -34.9492618579
        0.9985160177        1.0219682778      -34.7706159402
        0.9985160177        1.0368416598      -34.7618292776
        0.9985160177        1.0517150419      -34.8772742431
        0.9985160177        1.0665884239      -35.0401829418
        0.9985160177        1.0814618060      -35.1450473835
        0.9985160177        1.0963351881      -35.0702068784
        0.9985160177        1.1112085701      -34.6989704117
        0.9985160177        1.1260819522      -33.9416343469
        0.9985160177        1.1409553342      -32.7496821400
        0.9985160177        1.1558287163      -31.1177343713
        0.9985160177        1.1707020984      -29.0752281541
        0.9985160177        1.1855754804      -26.6743661400
        0.9985160177        1.2004488625      -23.9813187570
        0.9985160177        1.2153222445      -21.0741349651
        0.9985160177        1.2301956266      -18.0454870045
        0.9985160177        1.2450690087      -15.0044664121
        0.9985160177        1.2599423907      -12.0717151210
        0.9985160177        1.2748157728       -9.3662444684
        0.9985160177        1.2896891548       -6.9876065012
        0.9985160177        1.3045625369       -5.0001177049
        0.9985160177        1.3194359190       -3.4249614089
        0.9985160177        1.3343093010       -2.2423161320
        0.9985160177        1.3491826831       -1.4016565692
        0.9985160177        1.3640560652       -0.8359918944
        0.9985160177        1.3789294472       -0.4755760204
        0.9985160177        1.3938028293       -0.2579815765
        0.9985160177        1.4086762113       -0.1333961637
        0.9985160177        1.4235495934       -0.0656960066
        0.9985160177        1.4384229755       -0.0307717886
        0.9985160177        1.4532963575       -0.0136786833
        0.9985160177        1.4681697396       -0.0057542770
        0.9985160177        1.4830431216       -0.0022834134
        0.9985160177        1.4979165037       -0.0008518462
        0.9985160177        1.5127898858       -0.0002977969
        0.9985160177        1.5276632678       -0.0000972817
        0.9985160177        1.5425366499       -0.0000296248
        0.9985160177        1.5574100319       -0.0000083948
        0.9985160177        1.5722834140       -0.0000022119

        1.0132569546        0.0998185900        0.0000000000
        1.0132569546        0.1146919721        0.0000000000
        1.0132569546        0.1295653541        0.0000000000
        1.0132569546        0.1444387362        0.0000000000
        1.0132569546        0.1593121182        0.0000000000
        1.0132569546        0.1741855003        0.0000000000
        1.0132569546        0.1890588824        0.0000000000
        1.0132569546        0.2039322644        0.0000000000
        1.0132569546        0.2188056465        0.0000000000
        1.0132569546        0.2336790285        0.0000000000
        1.0132569546        0.2485524106        0.0000000000
        1.0132569546        0.2634257927        0.0000000000
        1.0132569546        0.2782991747        0.0000000000
        1.0132569546        0.2931725568        0.0000000000
        1.0132569546        0.3080459388        0.0000000000
        1.0132569546        0.3229193209        0.0000000000
        1.0132569546        0.3377927030        0.0000000000
        1.0132569546        0.3526660850        0.0000000000
        1.0132569546        0.3675394671        0.0000000000
        1.0132569546        0.3824128492        0.0000000000
        1.0132569546        0.3972862312        0.0000000000
        1.0132569546        0.4121596133       -0.0000025292
        1.0132569546        0.4270329953       -0.0000079695
        1.0132569546        0.4419063774       -0.0000238932
        1.0132569546        0.4567797595       -0.0000681709
        1.0132569546        0.4716531415       -0.0001852775
        1.0132569546        0.4865265236       -0.0004804077
        1.0132569546        0.5013999056       -0.0011906045
        1.0132569546        0.5162732877       -0.0028255311
        1.0132569546        0.5311466698       -0.0064310598
        1.0132569546        0.5460200518       -0.0140533764
        1.0132569546        0.5608934339       -0.0295009171
        1.0132569546        0.5757668159       -0.0594987691
        1.0132569546        0.5906401980       -0.1152808169
        1.0132569546        0.6055135801       -0.2145449855
        1.0132569546        0.6203869621       -0.3834954887
        1.0132569546        0.6352603442       -0.6584346380
        1.0132569546        0.6501337262       -1.0861274586
        1.0132569546        0.6650071083       -1.7221089511
        1.0132569546        0.6798804904       -2.6264369967
        1.0132569546        0.6947538724       -3.8571798754
        1.0132569546        0.7096272545       -5.4628627427
        1.0132569546        0.7245006365       -7.4754937257
        1.0132569546        0.7393740186       -9.9050630673
        1.0132569546        0.7542474007      -12.7348767101
        1.0132569546        0.7691207827      -15.9162242555
        1.0132569546        0.7839941648      -19.3622521159
        1.0132569546        0.7988675468      -22.9442797079
        1.0132569546        0.8137409289      -26.4963803404
        1.0132569546        0.8286143110      -29.8324821096
        1.0132569546        0.8434876930      -32.7740886295
        1.0132569546        0.8583610751      -35.1799474223
        1.0132569546        0.8732344572      -36.9670555701
        1.0132569546        0.8881078392      -38.1170979070
        1.0132569546        0.9029812213      -38.6699283416
        1.0132569546        0.9178546033      -38.7101712246
        1.0132569546        0.9327279854      -38.3521460565
        1.0132569546        0.9476013675      -37.7249777560
        1.0132569546        0.9624747495      -36.9581605437
        1.0132569546        0.9773481316      -36.1689200842
        1.0132569546        0.9922215136      -35.4537229717
        1.0132569546        1.0070948957      -34.8846049262
        1.0132569546        1.0219682778      -34.5075638306
        1.0132569546        1.0368416598      -34.3388420780
        1.0132569546        1.0517150419      -34.3579987309
        1.0132569546        1.0665884239      -34.5023036402
        1.0132569546        1.0814618060      -34.6699677864
        1.0132569546        1.0963351881      -34.7363688025
        1.0132569546        1.1112085701      -34.5794423565
        1.0132569546        1.1260819522      -34.1038616452
        1.0132569546        1.1409553342      -33.2537609323
        1.0132569546        1.1558287163      -32.0105432161
        1.0132569546        1.1707020984      -30.3807906071
        1.0132569546        1.1855754804      -28.3838682443
        1.0132569546        1.2004488625      -26.0472006768
        1.0132569546        1.2153222445      -23.4111865247
        1.0132569546        1.2301956266      -20.5392251602
        1.0132569546        1.2450690087      -17.5249462932
        1.0132569546        1.2599423907      -14.4900027804
        1.0132569546        1.2748157728      -11.5706355060
        1.0132569546        1.2896891548       -8.8967437420
        1.0132569546        1.3045625369       -6.5704931610
        1.0132569546        1.3194359190       -4.6513307559
        1.0132569546        1.3343093010       -3.1513743121
        1.0132569546        1.3491826831       -2.0412391424
        1.0132569546        1.3640560652       -1.2631084508
        1.0132569546        1.3789294472       -0.7462722908
        1.0132569546        1.3938028293       -0.4207115637
        1.0132569546        1.4086762113       -0.2260803751
        1.0132569546        1.4235495934       -0.1156205627
        1.0132569546        1.4384229755       -0.0561443006
        1.0132569546        1.4532963575       -0.0258116472
        1.0132569546        1.4681697396       -0.0111979664
        1.0132569546        1.4830431216       -0.0045688734
        1.0132569546        1.4979165037       -0.0017475901
        1.0132569546        1.5127898858       -0.0006249087
        1.0132569546        1.5276632678       -0.0002084312
        1.0132569546        1.5425366499       -0.0000647350
        1.0132569546        1.5574100319       -0.0000187011
        1.0132569546        1.5722834140       -0.0000050236

        1.0279978915        0.0998185900        0.0000000000
        1.0279978915        0.1146919721        0.0000000000
        1.0279978915        0.1295653541        0.0000000000
        1.0279978915        0.1444387362        0.0000000000
        1.0279978915        0.1593121182        0.0000000000
        1.0279978915        0.1741855003        0.0000000000
        1.0279978915        0.1890588824        0.0000000000
        1.0279978915        0.2039322644        0.0000000000
        1.0279978915        0.2188056465        0.0000000000
        1.0279978915        0.2336790285        0.0000000000
        1.0279978915        0.2485524106        0.0000000000
        1.0279978915        0.2634257927        0.0000000000
        1.0279978915        0.2782991747        0.0000000000
        1.0279978915        0.2931725568        0.0000000000
        1.0279978915        0.3080459388        0.0000000000
        1.0279978915        0.3229193209        0.0000000000
        1.0279978915        0.3377927030        0.0000000000
        1.0279978915        0.3526660850        0.0000000000
        1.0279978915        0.3675394671        0.0000000000
        1.0279978915        0.3824128492        0.0000000000
        1.0279978915        0.3972862312        0.0000000000
        1.0279978915        0.4121596133        0.0000000000
        1.0279978915        0.4270329953       -0.0000025713
        1.0279978915        0.4419063774       -0.0000079999
        1.0279978915        0.4567797595       -0.0000236954
        1.0279978915        0.4716531415       -0.0000669288
        1.0279978915        0.4865265236       -0.0001806253
        1.0279978915        0.5013999056       -0.0004666729
        1.0279978915        0.5162732877       -0.0011561916
        1.0279978915        0.5311466698       -0.0027499015
        1.0279978915        0.5460200518       -0.0062821897
        1.0279978915        0.5608934339       -0.0137859673
        1.0279978915        0.5757668159       -0.0290529321
        1.0279978915        0.5906401980       -0.0587782903
        1.0279978915        0.6055135801       -0.1141258957
        1.0279978915        0.6203869621       -0.2126245112
        1.0279978915        0.6352603442       -0.3801027245
        1.0279978915        0.6501337262       -0.6521336463
        1.0279978915        0.6650071083       -1.0743119096
        1.0279978915        0.6798804904       -1.7007885787
        1.0279978915        0.6947538724       -2.5909168930
        1.0279978915        0.7096272545       -3.8044159354
        1.0279978915        0.7245006365       -5.3956666711
        1.0279978915        0.7393740186       -7.4072355269
        1.0279978915        0.7542474007       -9.8617873897
        1.0279978915        0.7691207827      -12.7513926564
        1.0279978915        0.7839941648      -16.0250705833
        1.0279978915        0.7988675468      -19.5789337431
        1.0279978915        0.8137409289      -23.2559403356
        1.0279978915        0.8286143110      -26.8607630913
        1.0279978915        0.8434876930      -30.1888915639
        1.0279978915        0.8583610751      -33.0613396915
        1.0279978915        0.8732344572      -35.3528504847
        1.0279978915        0.8881078392      -37.0050735592
        1.0279978915        0.9029812213      -38.0240396714
        1.0279978915        0.9178546033      -38.4675048056
        1.0279978915        0.9327279854      -38.4288558590
        1.0279978915        0.9476013675      -38.0216813950
        1.0279978915        0.9624747495      -37.3665955193
        1.0279978915        0.9773481316      -36.5812319981
        1.0279978915        0.9922215136      -35.7740551031
        1.0279978915        1.0070948957      -35.0408878296
        1.0279978915        1.0219682778      -34.4606015792
        1.0279978915        1.0368416598      -34.0863056504
        1.0279978915        1.0517150419      -33.9324596674
        1.0279978915        1.0665884239      -33.9642965541
        1.0279978915        1.0814618060      -34.0984630004
        1.0279978915        1.0963351881      -34.2192968148
        1.0279978915        1.1112085701      -34.2058772666
        1.0279978915        1.1260819522      -33.9577962179
        1.0279978915        1.1409553342      -33.4083008564
        1.0279978915        1.1558287163      -32.5216388068
        1.0279978915        1.1707020984      -31.2809343370
        1.0279978915        1.1855754804      -29.6772165938
        1.0279978915        1.2004488625      -27.7073907327
        1.0279978915        1.2153222445      -25.3820914502
        1.0279978915        1.2301956266      -22.7382448702
        1.0279978915        1.2450690087      -19.8487875990
        1.0279978915        1.2599423907      -16.8235481269
        1.0279978915        1.2748157728      -13.7991598334
        1.0279978915        1.2896891548      -10.9200689150
        1.0279978915        1.3045625369       -8.3157914899
        1.0279978915        1.3194359190       -6.0808198861
        1.0279978915        1.3343093010       -4.2627135757
        1.0279978915        1.3491826831       -2.8611436020
        1.0279978915        1.3640560652       -1.8369253208
        1.0279978915        1.3789294472       -1.1269487912
        1.0279978915        1.3938028293       -0.6597959276
        1.0279978915        1.4086762113       -0.3679672394
        1.0279978915        1.4235495934       -0.1949989609
        1.0279978915        1.4384229755       -0.0978969895
        1.0279978915        1.4532963575       -0.0464050001
        1.0279978915        1.4681697396       -0.0206985691
        1.0279978915        1.4830431216       -0.0086599017
        1.0279978915        1.4979165037       -0.0033891098
        1.0279978915        1.5127898858       -0.0012379432
        1.0279978915        1.5276632678       -0.0004213734
        1.0279978915        1.5425366499       -0.0001335197
        1.0279978915        1.5574100319       -0.0000393678
        1.0279978915        1.5722834140       -0.0000108026

        1.0427388285        0.0998185900        0.0000000000
        1.0427388285        0.1146919721        0.0000000000
        1.0427388285        0.1295653541        0.0000000000
        1.0427388285        0.1444387362        0.0000000000
        1.0427388285        0.1593121182        0.0000000000
        1.0427388285        0.1741855003        0.0000000000
        1.0427388285        0.1890588824        0.0000000000
        1.0427388285        0.2039322644        0.0000000000
        1.0427388285        0.2188056465        0.0000000000
        1.0427388285        0.2336790285        0.0000000000
        1.0427388285        0.2485524106        0.0000000000
        1.0427388285        0.2634257927        0.0000000000
        1.0427388285        0.2782991747        0.0000000000
        1.0427388285        0.2931725568        0.0000000000
        1.0427388285        0.3080459388        0.0000000000
        1.0427388285        0.3229193209        0.0000000000
        1.0427388285        0.3377927030        0.0000000000
        1.0427388285        0.3526660850        0.0000000000
        1.0427388285        0.3675394671        0.0000000000
        1.0427388285        0.3824128492        0.0000000000
        1.0427388285        0.3972862312        0.0000000000
        1.0427388285        0.4121596133        0.0000000000
        1.0427388285        0.4270329953        0.0000000000
        1.0427388285        0.4419063774       -0.0000025511
        1.0427388285        0.4567797595       -0.0000078539
        1.0427388285        0.4716531415       -0.0000230939
        1.0427388285        0.4865265236       -0.0000649946
        1.0427388285        0.5013999056       -0.0001753867
        1.0427388285        0.5162732877       -0.0004543440
        1.0427388285        0.5311466698       -0.0011305356
        1.0427388285        0.5460200518       -0.0027020725
        1.0427388285        0.5608934339       -0.0062010161
        1.0427388285        0.5757668159       -0.0136568699
        1.0427388285        0.5906401980       -0.0288492773
        1.0427388285        0.6055135801       -0.0584301994
        1.0427388285        0.6203869621       -0.1134378037
        1.0427388285        0.6352603442       -0.2111022199
        1.0427388285        0.6501337262       -0.3766726086
        1.0427388285        0.6650071083       -0.6448442231
        1.0427388285        0.6798804904       -1.0603351929
        1.0427388285        0.6947538724       -1.6773020736
        1.0427388285        0.7096272545       -2.5574640725
        1.0427388285        0.7245006365       -3.7667323668
        1.0427388285        0.7393740186       -5.3696181685
        1.0427388285        0.7542474007       -7.4200654618
        1.0427388285        0.7691207827       -9.9476404007
        1.0427388285        0.7839941648      -12.9402228634
        1.0427388285        0.7988675468      -16.3281689519
        1.0427388285        0.8137409289      -19.9779473445
        1.0427388285        0.8286143110      -23.7022379079
        1.0427388285        0.8434876930      -27.2872433870
        1.0427388285        0.8583610751      -30.5294992998
        1.0427388285        0.8732344572      -33.2694141304
        1.0427388285        0.8881078392      -35.4108323458
        1.0427388285        0.9029812213      -36.9234481561
        1.0427388285        0.9178546033      -37.8323882380
        1.0427388285        0.9327279854      -38.2023066094
        1.0427388285        0.9476013675      -38.1219193521
        1.0427388285        0.9624747495      -37.6921004686
        1.0427388285        0.9773481316      -37.0186550493
        1.0427388285        0.9922215136      -36.2092952305
        1.0427388285        1.0070948957      -35.3721100235
        1.0427388285        1.0219682778      -34.6108211933
        1.0427388285        1.0368416598      -34.0129727651
        1.0427388285        1.0517150419      -33.6321829500
        1.0427388285        1.0665884239      -33.4720225493
        1.0427388285        1.0814618060      -33.4815773550
        1.0427388285        1.0963351881      -33.5678878903
        1.0427388285        1.1112085701      -33.6207257362
        1.0427388285        1.1260819522      -33.5377393237
        1.0427388285        1.1409553342      -33.2387415518
        1.0427388285        1.1558287163      -32.6660692012
        1.0427388285        1.1707020984      -31.7769062509
        1.0427388285        1.1855754804      -30.5367863594
        1.0427388285        1.2004488625      -28.9201417463
        1.0427388285        1.2153222445      -26.9177903945
        1.0427388285        1.2301956266      -24.5472178775
        1.0427388285        1.2450690087      -21.8608461104
        1.0427388285        1.2599423907      -18.9487374355
        1.0427388285        1.2748157728      -15.9336627755
        1.0427388285        1.2896891548      -12.9579664454
        1.0427388285        1.3045625369      -10.1638670221
        1.0427388285        1.3194359190       -7.6716177872
        1.0427388285        1.3343093010       -5.5617626784
        1.0427388285        1.3491826831       -3.8668514303
        1.0427388285        1.3640560652       -2.5743757047
        1.0427388285        1.3789294472       -1.6383696151
        1.0427388285        1.3938028293       -0.9945782570
        1.0427388285        1.4086762113       -0.5743501843
        1.0427388285        1.4235495934       -0.3145140435
        1.0427388285        1.4384229755       -0.1627511655
        1.0427388285        1.4532963575       -0.0793091267
        1.0427388285        1.4681697396       -0.0362780631
        1.0427388285        1.4830431216       -0.0155343411
        1.0427388285        1.4979165037       -0.0062133547
        1.0427388285        1.5127898858       -0.0023177694
        1.0427388285        1.5276632678       -0.0008055983
        1.0427388285        1.5425366499       -0.0002607972
        1.0427388285        1.5574100319       -0.0000786442
        1.0427388285        1.5722834140       -0.0000221029

        1.0574797654        0.0998185900        0.0000000000
        1.0574797654        0.1146919721        0.0000000000
        1.0574797654        0.1295653541        0.0000000000
        1.0574797654        0.1444387362        0.0000000000
        1.0574797654        0.1593121182        0.0000000000
        1.0574797654        0.1741855003        0.0000000000
        1.0574797654        0.1890588824        0.0000000000
        1.0574797654        0.2039322644        0.0000000000
        1.0574797654        0.2188056465        0.0000000000
        1.0574797654        0.2336790285        0.0000000000
        1.0574797654        0.2485524106        0.0000000000
        1.0574797654        0.2634257927        0.0000000000
        1.0574797654        0.2782991747        0.0000000000
        1.0574797654        0.2931725568        0.0000000000
        1.0574797654        0.3080459388        0.0000000000
        1.0574797654        0.3229193209        0.0000000000
        1.0574797654        0.3377927030        0.0000000000
        1.0574797654        0.3526660850        0.0000000000
        1.0574797654        0.3675394671        0.0000000000
        1.0574797654        0.3824128492        0.0000000000
        1.0574797654        0.3972862312        0.0000000000
        1.0574797654        0.4121596133        0.0000000000
        1.0574797654        0.4270329953        0.0000000000
        1.0574797654        0.4419063774        0.0000000000
        1.0574797654        0.4567797595       -0.0000024861
        1.0574797654        0.4716531415       -0.0000076259
        1.0574797654        0.4865265236       -0.0000224264
        1.0574797654        0.5013999056       -0.0000633141
        1.0574797654        0.5162732877       -0.0001717097
        1.0574797654        0.5311466698       -0.0004473302
        1.0574797654        0.5460200518       -0.0011189101
        1.0574797654        0.5608934339       -0.0026853090
        1.0574797654        0.5757668159       -0.0061789152
        1.0574797654        0.5906401980       -0.0136232549
        1.0574797654        0.6055135801       -0.0287680986
        1.0574797654        0.6203869621       -0.0581725487
        1.0574797654        0.6352603442       -0.1126548437
        1.0574797654        0.6501337262       -0.2090369592
        1.0574797654        0.6650071083       -0.3720109773
        1.0574797654        0.6798804904       -0.6358873307
        1.0574797654        0.6947538724       -1.0459596095
        1.0574797654        0.7096272545       -1.6591373386
        1.0574797654        0.7245006365       -2.5431684589
        1.0574797654        0.7393740186       -3.7731255668
        1.0574797654        0.7542474007       -5.4232420123
        1.0574797654        0.7691207827       -7.5525882555
        1.0574797654        0.7839941648      -10.1854046426
        1.0574797654        0.7988675468      -13.2909159504
        1.0574797654        0.8137409289      -16.7709574136
        1.0574797654        0.8286143110      -20.4635237031
        1.0574797654        0.8434876930      -24.1648362435
        1.0574797654        0.8583610751      -27.6640354748
        1.0574797654        0.8732344572      -30.7784679730
        1.0574797654        0.8881078392      -33.3779693381
        1.0574797654        0.9029812213      -35.3929666442
        1.0574797654        0.9178546033      -36.8088392116
[truncated: 210,121 more chars]
