# Supplementary material for: How well do force fields capture the strength of salt bridges in proteins?
Source: PeerJ. 2018 Jun 11;6:e4967. doi: 10.7717/peerj.4967 (PMC6001725; doi:10.7717/peerj.4967)
Supplement: Data S1 — Raw data including input files for simulations (Gromacs and PLUMED) and output from PLUMED (bias and free energy surfaces). [file peerj-06-4967-s003.bz2 › raw_data/C22/K12/fes.dat]

        0.0978806050        0.0964341190       -0.0000391505
        0.0978806050        0.1114876395       -0.0001100956
        0.0978806050        0.1265411601       -0.0002850549
        0.0978806050        0.1415946806       -0.0006802767
        0.0978806050        0.1566482012       -0.0014983158
        0.0978806050        0.1717017217       -0.0030503921
        0.0978806050        0.1867552423       -0.0057511694
        0.0978806050        0.2018087628       -0.0100644759
        0.0978806050        0.2168622834       -0.0163929677
        0.0978806050        0.2319158039       -0.0249346083
        0.0978806050        0.2469693245       -0.0355597869
        0.0978806050        0.2620228450       -0.0477716096
        0.0978806050        0.2770763655       -0.0607838424
        0.0978806050        0.2921298861       -0.0736971530
        0.0978806050        0.3071834066       -0.0857077780
        0.0978806050        0.3222369272       -0.0962729579
        0.0978806050        0.3372904477       -0.1051848059
        0.0978806050        0.3523439683       -0.1125419718
        0.0978806050        0.3673974888       -0.1186312454
        0.0978806050        0.3824510094       -0.1237399558
        0.0978806050        0.3975045299       -0.1279353920
        0.0978806050        0.4125580505       -0.1308800199
        0.0978806050        0.4276115710       -0.1317802237
        0.0978806050        0.4426650915       -0.1295508374
        0.0978806050        0.4577186121       -0.1231943073
        0.0978806050        0.4727721326       -0.1122691426
        0.0978806050        0.4878256532       -0.0972332861
        0.0978806050        0.5028791737       -0.0794705072
        0.0978806050        0.5179326943       -0.0609530008
        0.0978806050        0.5329862148       -0.0436813468
        0.0978806050        0.5480397354       -0.0291534310
        0.0978806050        0.5630932559       -0.0180776476
        0.0978806050        0.5781467765       -0.0103976917
        0.0978806050        0.5932002970       -0.0055415324
        0.0978806050        0.6082538175       -0.0027353857
        0.0978806050        0.6233073381       -0.0012506421
        0.0978806050        0.6383608586       -0.0005299573
        0.0978806050        0.6534143792       -0.0002083846
        0.0978806050        0.6684678997       -0.0000761755
        0.0978806050        0.6835214203       -0.0000259545
        0.0978806050        0.6985749408       -0.0000082700
        0.0978806050        0.7136284614       -0.0000024743
        0.0978806050        0.7286819819        0.0000000000
        0.0978806050        0.7437355025        0.0000000000
        0.0978806050        0.7587890230        0.0000000000
        0.0978806050        0.7738425435        0.0000000000
        0.0978806050        0.7888960641        0.0000000000
        0.0978806050        0.8039495846        0.0000000000
        0.0978806050        0.8190031052        0.0000000000
        0.0978806050        0.8340566257        0.0000000000
        0.0978806050        0.8491101463        0.0000000000
        0.0978806050        0.8641636668        0.0000000000
        0.0978806050        0.8792171874        0.0000000000
        0.0978806050        0.8942707079        0.0000000000
        0.0978806050        0.9093242285        0.0000000000
        0.0978806050        0.9243777490        0.0000000000
        0.0978806050        0.9394312695        0.0000000000
        0.0978806050        0.9544847901        0.0000000000
        0.0978806050        0.9695383106        0.0000000000
        0.0978806050        0.9845918312        0.0000000000
        0.0978806050        0.9996453517        0.0000000000
        0.0978806050        1.0146988723        0.0000000000
        0.0978806050        1.0297523928        0.0000000000
        0.0978806050        1.0448059134        0.0000000000
        0.0978806050        1.0598594339        0.0000000000
        0.0978806050        1.0749129545        0.0000000000
        0.0978806050        1.0899664750        0.0000000000
        0.0978806050        1.1050199955        0.0000000000
        0.0978806050        1.1200735161        0.0000000000
        0.0978806050        1.1351270366        0.0000000000
        0.0978806050        1.1501805572        0.0000000000
        0.0978806050        1.1652340777        0.0000000000
        0.0978806050        1.1802875983        0.0000000000
        0.0978806050        1.1953411188        0.0000000000
        0.0978806050        1.2103946394        0.0000000000
        0.0978806050        1.2254481599        0.0000000000
        0.0978806050        1.2405016805        0.0000000000
        0.0978806050        1.2555552010        0.0000000000
        0.0978806050        1.2706087215        0.0000000000
        0.0978806050        1.2856622421        0.0000000000
        0.0978806050        1.3007157626        0.0000000000
        0.0978806050        1.3157692832        0.0000000000
        0.0978806050        1.3308228037        0.0000000000
        0.0978806050        1.3458763243        0.0000000000
        0.0978806050        1.3609298448        0.0000000000
        0.0978806050        1.3759833654        0.0000000000
        0.0978806050        1.3910368859        0.0000000000
        0.0978806050        1.4060904065        0.0000000000
        0.0978806050        1.4211439270        0.0000000000
        0.0978806050        1.4361974475        0.0000000000
        0.0978806050        1.4512509681        0.0000000000
        0.0978806050        1.4663044886        0.0000000000
        0.0978806050        1.4813580092        0.0000000000
        0.0978806050        1.4964115297        0.0000000000
        0.0978806050        1.5114650503        0.0000000000
        0.0978806050        1.5265185708        0.0000000000
        0.0978806050        1.5415720914        0.0000000000
        0.0978806050        1.5566256119        0.0000000000
        0.0978806050        1.5716791325        0.0000000000
        0.0978806050        1.5867326530        0.0000000000

        0.1142474037        0.0964341190       -0.0001185107
        0.1142474037        0.1114876395       -0.0003324553
        0.1142474037        0.1265411601       -0.0008585683
        0.1142474037        0.1415946806       -0.0020433675
        0.1142474037        0.1566482012       -0.0044874689
        0.1142474037        0.1717017217       -0.0091076118
        0.1142474037        0.1867552423       -0.0171143253
        0.1142474037        0.2018087628       -0.0298431607
        0.1142474037        0.2168622834       -0.0484228199
        0.1142474037        0.2319158039       -0.0733535442
        0.1142474037        0.2469693245       -0.1041592486
        0.1142474037        0.2620228450       -0.1392971754
        0.1142474037        0.2770763655       -0.1764183977
        0.1142474037        0.2921298861       -0.2129084337
        0.1142474037        0.3071834066       -0.2465017374
        0.1142474037        0.3222369272       -0.2757444561
        0.1142474037        0.3372904477       -0.3001732272
        0.1142474037        0.3523439683       -0.3201975472
        0.1142474037        0.3673974888       -0.3367388864
        0.1142474037        0.3824510094       -0.3506933170
        0.1142474037        0.3975045299       -0.3623130229
        0.1142474037        0.4125580505       -0.3706862418
        0.1142474037        0.4276115710       -0.3735815381
        0.1142474037        0.4426650915       -0.3678920974
        0.1142474037        0.4577186121       -0.3506926875
        0.1142474037        0.4727721326       -0.3205730827
        0.1142474037        0.4878256532       -0.2786482848
        0.1142474037        0.5028791737       -0.2286900389
        0.1142474037        0.5179326943       -0.1762204793
        0.1142474037        0.5329862148       -0.1269427076
        0.1142474037        0.5480397354       -0.0852135228
        0.1142474037        0.5630932559       -0.0531824535
        0.1142474037        0.5781467765       -0.0308131370
        0.1142474037        0.5932002970       -0.0165598290
        0.1142474037        0.6082538175       -0.0082536626
        0.1142474037        0.6233073381       -0.0038167825
        0.1142474037        0.6383608586       -0.0016393788
        0.1142474037        0.6534143792       -0.0006551924
        0.1142474037        0.6684678997       -0.0002442712
        0.1142474037        0.6835214203       -0.0000852390
        0.1142474037        0.6985749408       -0.0000279534
        0.1142474037        0.7136284614       -0.0000086552
        0.1142474037        0.7286819819       -0.0000025426
        0.1142474037        0.7437355025        0.0000000000
        0.1142474037        0.7587890230        0.0000000000
        0.1142474037        0.7738425435        0.0000000000
        0.1142474037        0.7888960641        0.0000000000
        0.1142474037        0.8039495846        0.0000000000
        0.1142474037        0.8190031052        0.0000000000
        0.1142474037        0.8340566257        0.0000000000
        0.1142474037        0.8491101463        0.0000000000
        0.1142474037        0.8641636668        0.0000000000
        0.1142474037        0.8792171874        0.0000000000
        0.1142474037        0.8942707079        0.0000000000
        0.1142474037        0.9093242285        0.0000000000
        0.1142474037        0.9243777490        0.0000000000
        0.1142474037        0.9394312695        0.0000000000
        0.1142474037        0.9544847901        0.0000000000
        0.1142474037        0.9695383106        0.0000000000
        0.1142474037        0.9845918312        0.0000000000
        0.1142474037        0.9996453517        0.0000000000
        0.1142474037        1.0146988723        0.0000000000
        0.1142474037        1.0297523928        0.0000000000
        0.1142474037        1.0448059134        0.0000000000
        0.1142474037        1.0598594339        0.0000000000
        0.1142474037        1.0749129545        0.0000000000
        0.1142474037        1.0899664750        0.0000000000
        0.1142474037        1.1050199955        0.0000000000
        0.1142474037        1.1200735161        0.0000000000
        0.1142474037        1.1351270366        0.0000000000
        0.1142474037        1.1501805572        0.0000000000
        0.1142474037        1.1652340777        0.0000000000
        0.1142474037        1.1802875983        0.0000000000
        0.1142474037        1.1953411188        0.0000000000
        0.1142474037        1.2103946394        0.0000000000
        0.1142474037        1.2254481599        0.0000000000
        0.1142474037        1.2405016805        0.0000000000
        0.1142474037        1.2555552010        0.0000000000
        0.1142474037        1.2706087215        0.0000000000
        0.1142474037        1.2856622421        0.0000000000
        0.1142474037        1.3007157626        0.0000000000
        0.1142474037        1.3157692832        0.0000000000
        0.1142474037        1.3308228037        0.0000000000
        0.1142474037        1.3458763243        0.0000000000
        0.1142474037        1.3609298448        0.0000000000
        0.1142474037        1.3759833654        0.0000000000
        0.1142474037        1.3910368859        0.0000000000
        0.1142474037        1.4060904065        0.0000000000
        0.1142474037        1.4211439270        0.0000000000
        0.1142474037        1.4361974475        0.0000000000
        0.1142474037        1.4512509681        0.0000000000
        0.1142474037        1.4663044886        0.0000000000
        0.1142474037        1.4813580092        0.0000000000
        0.1142474037        1.4964115297        0.0000000000
        0.1142474037        1.5114650503        0.0000000000
        0.1142474037        1.5265185708        0.0000000000
        0.1142474037        1.5415720914        0.0000000000
        0.1142474037        1.5566256119        0.0000000000
        0.1142474037        1.5716791325        0.0000000000
        0.1142474037        1.5867326530        0.0000000000

        0.1306142024        0.0964341190       -0.0003255723
        0.1306142024        0.1114876395       -0.0009108932
        0.1306142024        0.1265411601       -0.0023457696
        0.1306142024        0.1415946806       -0.0055661731
        0.1306142024        0.1566482012       -0.0121850054
        0.1306142024        0.1717017217       -0.0246460544
        0.1306142024        0.1867552423       -0.0461440822
        0.1306142024        0.2018087628       -0.0801493591
        0.1306142024        0.2168622834       -0.1295040650
        0.1306142024        0.2319158039       -0.1953035689
        0.1306142024        0.2469693245       -0.2760119838
        0.1306142024        0.2620228450       -0.3672991736
        0.1306142024        0.2770763655       -0.4628227565
        0.1306142024        0.2921298861       -0.5557266722
        0.1306142024        0.3071834066       -0.6402730555
        0.1306142024        0.3222369272       -0.7130009039
        0.1306142024        0.3372904477       -0.7730902990
        0.1306142024        0.3523439683       -0.8219530764
        0.1306142024        0.3673974888       -0.8622397645
        0.1306142024        0.3824510094       -0.8964542693
        0.1306142024        0.3975045299       -0.9253979801
        0.1306142024        0.4125580505       -0.9468572020
        0.1306142024        0.4276115710       -0.9551804470
        0.1306142024        0.4426650915       -0.9423530416
        0.1306142024        0.4577186121       -0.9006447523
        0.1306142024        0.4727721326       -0.8260253503
        0.1306142024        0.4878256532       -0.7208410839
        0.1306142024        0.5028791737       -0.5943044597
        0.1306142024        0.5179326943       -0.4603196156
        0.1306142024        0.5329862148       -0.3335296895
        0.1306142024        0.5480397354       -0.2253620966
        0.1306142024        0.5630932559       -0.1417003478
        0.1306142024        0.5781467765       -0.0828024020
        0.1306142024        0.5932002970       -0.0449432137
        0.1306142024        0.6082538175       -0.0226628755
        0.1306142024        0.6233073381       -0.0106265493
        0.1306142024        0.6383608586       -0.0046411316
        0.1306142024        0.6534143792       -0.0018927233
        0.1306142024        0.6684678997       -0.0007231266
        0.1306142024        0.6835214203       -0.0002598755
        0.1306142024        0.6985749408       -0.0000882554
        0.1306142024        0.7136284614       -0.0000284600
        0.1306142024        0.7286819819       -0.0000087541
        0.1306142024        0.7437355025       -0.0000025777
        0.1306142024        0.7587890230        0.0000000000
        0.1306142024        0.7738425435        0.0000000000
        0.1306142024        0.7888960641        0.0000000000
        0.1306142024        0.8039495846        0.0000000000
        0.1306142024        0.8190031052        0.0000000000
        0.1306142024        0.8340566257        0.0000000000
        0.1306142024        0.8491101463        0.0000000000
        0.1306142024        0.8641636668        0.0000000000
        0.1306142024        0.8792171874        0.0000000000
        0.1306142024        0.8942707079        0.0000000000
        0.1306142024        0.9093242285        0.0000000000
        0.1306142024        0.9243777490        0.0000000000
        0.1306142024        0.9394312695        0.0000000000
        0.1306142024        0.9544847901        0.0000000000
        0.1306142024        0.9695383106        0.0000000000
        0.1306142024        0.9845918312        0.0000000000
        0.1306142024        0.9996453517        0.0000000000
        0.1306142024        1.0146988723        0.0000000000
        0.1306142024        1.0297523928        0.0000000000
        0.1306142024        1.0448059134        0.0000000000
        0.1306142024        1.0598594339        0.0000000000
        0.1306142024        1.0749129545        0.0000000000
        0.1306142024        1.0899664750        0.0000000000
        0.1306142024        1.1050199955        0.0000000000
        0.1306142024        1.1200735161        0.0000000000
        0.1306142024        1.1351270366        0.0000000000
        0.1306142024        1.1501805572        0.0000000000
        0.1306142024        1.1652340777        0.0000000000
        0.1306142024        1.1802875983        0.0000000000
        0.1306142024        1.1953411188        0.0000000000
        0.1306142024        1.2103946394        0.0000000000
        0.1306142024        1.2254481599        0.0000000000
        0.1306142024        1.2405016805        0.0000000000
        0.1306142024        1.2555552010        0.0000000000
        0.1306142024        1.2706087215        0.0000000000
        0.1306142024        1.2856622421        0.0000000000
        0.1306142024        1.3007157626        0.0000000000
        0.1306142024        1.3157692832        0.0000000000
        0.1306142024        1.3308228037        0.0000000000
        0.1306142024        1.3458763243        0.0000000000
        0.1306142024        1.3609298448        0.0000000000
        0.1306142024        1.3759833654        0.0000000000
        0.1306142024        1.3910368859        0.0000000000
        0.1306142024        1.4060904065        0.0000000000
        0.1306142024        1.4211439270        0.0000000000
        0.1306142024        1.4361974475        0.0000000000
        0.1306142024        1.4512509681        0.0000000000
        0.1306142024        1.4663044886        0.0000000000
        0.1306142024        1.4813580092        0.0000000000
        0.1306142024        1.4964115297        0.0000000000
        0.1306142024        1.5114650503        0.0000000000
        0.1306142024        1.5265185708        0.0000000000
        0.1306142024        1.5415720914        0.0000000000
        0.1306142024        1.5566256119        0.0000000000
        0.1306142024        1.5716791325        0.0000000000
        0.1306142024        1.5867326530        0.0000000000

        0.1469810011        0.0964341190       -0.0008128406
        0.1469810011        0.1114876395       -0.0022675827
        0.1469810011        0.1265411601       -0.0058215933
        0.1469810011        0.1415946806       -0.0137685440
        0.1469810011        0.1566482012       -0.0300355666
        0.1469810011        0.1717017217       -0.0605243056
        0.1469810011        0.1867552423       -0.1128635398
        0.1469810011        0.2018087628       -0.1951938756
        0.1469810011        0.2168622834       -0.3139382261
        0.1469810011        0.2319158039       -0.4711186851
        0.1469810011        0.2469693245       -0.6623390391
        0.1469810011        0.2620228450       -0.8765984243
        0.1469810011        0.2770763655       -1.0984056890
        0.1469810011        0.2921298861       -1.3115374868
        0.1469810011        0.3071834066       -1.5029480258
        0.1469810011        0.3222369272       -1.6653596977
        0.1469810011        0.3372904477       -1.7978459944
        0.1469810011        0.3523439683       -1.9045985014
        0.1469810011        0.3673974888       -1.9924571379
        0.1469810011        0.3824510094       -2.0676967766
        0.1469810011        0.3975045299       -2.1325206245
        0.1469810011        0.4125580505       -2.1820946867
        0.1469810011        0.4276115710       -2.2035239589
        0.1469810011        0.4426650915       -2.1781778923
        0.1469810011        0.4577186121       -2.0876463135
        0.1469810011        0.4727721326       -1.9216095402
        0.1469810011        0.4878256532       -1.6842227954
        0.1469810011        0.5028791737       -1.3956201899
        0.1469810011        0.5179326943       -1.0872662480
        0.1469810011        0.5329862148       -0.7930156587
        0.1469810011        0.5480397354       -0.5398960433
        0.1469810011        0.5630932559       -0.3424376850
        0.1469810011        0.5781467765       -0.2021424299
        0.1469810011        0.5932002970       -0.1110374611
        0.1469810011        0.6082538175       -0.0567949195
        0.1469810011        0.6233073381       -0.0270915813
        0.1469810011        0.6383608586       -0.0120802308
        0.1469810011        0.6534143792       -0.0050516577
        0.1469810011        0.6684678997       -0.0019890491
        0.1469810011        0.6835214203       -0.0007407725
        0.1469810011        0.6985749408       -0.0002621819
        0.1469810011        0.7136284614       -0.0000885759
        0.1469810011        0.7286819819       -0.0000286673
        0.1469810011        0.7437355025       -0.0000089093
        0.1469810011        0.7587890230       -0.0000026621
        0.1469810011        0.7738425435        0.0000000000
        0.1469810011        0.7888960641        0.0000000000
        0.1469810011        0.8039495846        0.0000000000
        0.1469810011        0.8190031052        0.0000000000
        0.1469810011        0.8340566257        0.0000000000
        0.1469810011        0.8491101463        0.0000000000
        0.1469810011        0.8641636668        0.0000000000
        0.1469810011        0.8792171874        0.0000000000
        0.1469810011        0.8942707079        0.0000000000
        0.1469810011        0.9093242285        0.0000000000
        0.1469810011        0.9243777490        0.0000000000
        0.1469810011        0.9394312695        0.0000000000
        0.1469810011        0.9544847901        0.0000000000
        0.1469810011        0.9695383106        0.0000000000
        0.1469810011        0.9845918312        0.0000000000
        0.1469810011        0.9996453517        0.0000000000
        0.1469810011        1.0146988723        0.0000000000
        0.1469810011        1.0297523928        0.0000000000
        0.1469810011        1.0448059134        0.0000000000
        0.1469810011        1.0598594339        0.0000000000
        0.1469810011        1.0749129545        0.0000000000
        0.1469810011        1.0899664750        0.0000000000
        0.1469810011        1.1050199955        0.0000000000
        0.1469810011        1.1200735161        0.0000000000
        0.1469810011        1.1351270366        0.0000000000
        0.1469810011        1.1501805572        0.0000000000
        0.1469810011        1.1652340777        0.0000000000
        0.1469810011        1.1802875983        0.0000000000
        0.1469810011        1.1953411188        0.0000000000
        0.1469810011        1.2103946394        0.0000000000
        0.1469810011        1.2254481599        0.0000000000
        0.1469810011        1.2405016805        0.0000000000
        0.1469810011        1.2555552010        0.0000000000
        0.1469810011        1.2706087215        0.0000000000
        0.1469810011        1.2856622421        0.0000000000
        0.1469810011        1.3007157626        0.0000000000
        0.1469810011        1.3157692832        0.0000000000
        0.1469810011        1.3308228037        0.0000000000
        0.1469810011        1.3458763243        0.0000000000
        0.1469810011        1.3609298448        0.0000000000
        0.1469810011        1.3759833654        0.0000000000
        0.1469810011        1.3910368859        0.0000000000
        0.1469810011        1.4060904065        0.0000000000
        0.1469810011        1.4211439270        0.0000000000
        0.1469810011        1.4361974475        0.0000000000
        0.1469810011        1.4512509681        0.0000000000
        0.1469810011        1.4663044886        0.0000000000
        0.1469810011        1.4813580092        0.0000000000
        0.1469810011        1.4964115297        0.0000000000
        0.1469810011        1.5114650503        0.0000000000
        0.1469810011        1.5265185708        0.0000000000
        0.1469810011        1.5415720914        0.0000000000
        0.1469810011        1.5566256119        0.0000000000
        0.1469810011        1.5716791325        0.0000000000
        0.1469810011        1.5867326530        0.0000000000

        0.1633477998        0.0964341190       -0.0018474197
        0.1633477998        0.1114876395       -0.0051374437
        0.1633477998        0.1265411601       -0.0131450616
        0.1633477998        0.1415946806       -0.0309776417
        0.1633477998        0.1566482012       -0.0673174050
        0.1633477998        0.1717017217       -0.1350928895
        0.1633477998        0.1867552423       -0.2508046707
        0.1633477998        0.2018087628       -0.4317026252
        0.1633477998        0.2168622834       -0.6907938780
        0.1633477998        0.2319158039       -1.0310210709
        0.1633477998        0.2469693245       -1.4411400678
        0.1633477998        0.2620228450       -1.8958147568
        0.1633477998        0.2770763655       -2.3607799972
        0.1633477998        0.2921298861       -2.8013798543
        0.1633477998        0.3071834066       -3.1910229513
        0.1633477998        0.3222369272       -3.5163356039
        0.1633477998        0.3372904477       -3.7777249023
        0.1633477998        0.3523439683       -3.9861081104
        0.1633477998        0.3673974888       -4.1573533367
        0.1633477998        0.3824510094       -4.3055745943
        0.1633477998        0.3975045299       -4.4360664504
        0.1633477998        0.4125580505       -4.5393223667
        0.1633477998        0.4276115710       -4.5888275002
        0.1633477998        0.4426650915       -4.5455553060
        0.1633477998        0.4577186121       -4.3699893238
        0.1633477998        0.4727721326       -4.0384267316
        0.1633477998        0.4878256532       -3.5566856192
        0.1633477998        0.5028791737       -2.9640555934
        0.1633477998        0.5179326943       -2.3244777928
        0.1633477998        0.5329862148       -1.7084028333
        0.1633477998        0.5480397354       -1.1734659532
        0.1633477998        0.5630932559       -0.7520531301
        0.1633477998        0.5781467765       -0.4494189114
        0.1633477998        0.5932002970       -0.2505096032
        0.1633477998        0.6082538175       -0.1304135198
        0.1633477998        0.6233073381       -0.0635488211
        0.1633477998        0.6383608586       -0.0290758212
        0.1633477998        0.6534143792       -0.0125398142
        0.1633477998        0.6684678997       -0.0051205433
        0.1633477998        0.6835214203       -0.0019888545
        0.1633477998        0.6985749408       -0.0007378942
        0.1633477998        0.7136284614       -0.0002624043
        0.1633477998        0.7286819819       -0.0000896440
        0.1633477998        0.7437355025       -0.0000294514
        0.1633477998        0.7587890230       -0.0000093074
        0.1633477998        0.7738425435       -0.0000028246
        0.1633477998        0.7888960641        0.0000000000
        0.1633477998        0.8039495846        0.0000000000
        0.1633477998        0.8190031052        0.0000000000
        0.1633477998        0.8340566257        0.0000000000
        0.1633477998        0.8491101463        0.0000000000
        0.1633477998        0.8641636668        0.0000000000
        0.1633477998        0.8792171874        0.0000000000
        0.1633477998        0.8942707079        0.0000000000
        0.1633477998        0.9093242285        0.0000000000
        0.1633477998        0.9243777490        0.0000000000
        0.1633477998        0.9394312695        0.0000000000
        0.1633477998        0.9544847901        0.0000000000
        0.1633477998        0.9695383106        0.0000000000
        0.1633477998        0.9845918312        0.0000000000
        0.1633477998        0.9996453517        0.0000000000
        0.1633477998        1.0146988723        0.0000000000
        0.1633477998        1.0297523928        0.0000000000
        0.1633477998        1.0448059134        0.0000000000
        0.1633477998        1.0598594339        0.0000000000
        0.1633477998        1.0749129545        0.0000000000
        0.1633477998        1.0899664750        0.0000000000
        0.1633477998        1.1050199955        0.0000000000
        0.1633477998        1.1200735161        0.0000000000
        0.1633477998        1.1351270366        0.0000000000
        0.1633477998        1.1501805572        0.0000000000
        0.1633477998        1.1652340777        0.0000000000
        0.1633477998        1.1802875983        0.0000000000
        0.1633477998        1.1953411188        0.0000000000
        0.1633477998        1.2103946394        0.0000000000
        0.1633477998        1.2254481599        0.0000000000
        0.1633477998        1.2405016805        0.0000000000
        0.1633477998        1.2555552010        0.0000000000
        0.1633477998        1.2706087215        0.0000000000
        0.1633477998        1.2856622421        0.0000000000
        0.1633477998        1.3007157626        0.0000000000
        0.1633477998        1.3157692832        0.0000000000
        0.1633477998        1.3308228037        0.0000000000
        0.1633477998        1.3458763243        0.0000000000
        0.1633477998        1.3609298448        0.0000000000
        0.1633477998        1.3759833654        0.0000000000
        0.1633477998        1.3910368859        0.0000000000
        0.1633477998        1.4060904065        0.0000000000
        0.1633477998        1.4211439270        0.0000000000
        0.1633477998        1.4361974475        0.0000000000
        0.1633477998        1.4512509681        0.0000000000
        0.1633477998        1.4663044886        0.0000000000
        0.1633477998        1.4813580092        0.0000000000
        0.1633477998        1.4964115297        0.0000000000
        0.1633477998        1.5114650503        0.0000000000
        0.1633477998        1.5265185708        0.0000000000
        0.1633477998        1.5415720914        0.0000000000
        0.1633477998        1.5566256119        0.0000000000
        0.1633477998        1.5716791325        0.0000000000
        0.1633477998        1.5867326530        0.0000000000

        0.1797145985        0.0964341190       -0.0038303255
        0.1797145985        0.1114876395       -0.0106150112
        0.1797145985        0.1265411601       -0.0270608196
        0.1797145985        0.1415946806       -0.0635215934
        0.1797145985        0.1566482012       -0.1374586556
        0.1797145985        0.1717017217       -0.2746075027
        0.1797145985        0.1867552423       -0.5073416409
        0.1797145985        0.2018087628       -0.8687034867
        0.1797145985        0.2168622834       -1.3822433030
        0.1797145985        0.2319158039       -2.0505785189
        0.1797145985        0.2469693245       -2.8478677284
        0.1797145985        0.2620228450       -3.7211133133
        0.1797145985        0.2770763655       -4.6015787086
        0.1797145985        0.2921298861       -5.4223932165
        0.1797145985        0.3071834066       -6.1350689064
        0.1797145985        0.3222369272       -6.7185636793
        0.1797145985        0.3372904477       -7.1788340481
        0.1797145985        0.3523439683       -7.5411128542
        0.1797145985        0.3673974888       -7.8385630198
        0.1797145985        0.3824510094       -8.0996978140
        0.1797145985        0.3975045299       -8.3356964270
        0.1797145985        0.4125580505       -8.5296790329
        0.1797145985        0.4276115710       -8.6324891843
        0.1797145985        0.4426650915       -8.5704513454
        0.1797145985        0.4577186121       -8.2671182226
        0.1797145985        0.4727721326       -7.6736100244
        0.1797145985        0.4878256532       -6.7950882107
        0.1797145985        0.5028791737       -5.6997898705
        0.1797145985        0.5179326943       -4.5042566038
        0.1797145985        0.5329862148       -3.3403545640
        0.1797145985        0.5480397354       -2.3188608245
        0.1797145985        0.5630932559       -1.5049300002
        0.1797145985        0.5781467765       -0.9129753387
        0.1797145985        0.5932002970       -0.5182184722
        0.1797145985        0.6082538175       -0.2757637095
        0.1797145985        0.6233073381       -0.1379782137
        0.1797145985        0.6383608586       -0.0651579485
        0.1797145985        0.6534143792       -0.0291660470
        0.1797145985        0.6684678997       -0.0124297928
        0.1797145985        0.6835214203       -0.0050638502
        0.1797145985        0.6985749408       -0.0019783791
        0.1797145985        0.7136284614       -0.0007427510
        0.1797145985        0.7286819819       -0.0002682218
        0.1797145985        0.7437355025       -0.0000931744
        0.1797145985        0.7587890230       -0.0000311241
        0.1797145985        0.7738425435       -0.0000099850
        0.1797145985        0.7888960641       -0.0000030701
        0.1797145985        0.8039495846        0.0000000000
        0.1797145985        0.8190031052        0.0000000000
        0.1797145985        0.8340566257        0.0000000000
        0.1797145985        0.8491101463        0.0000000000
        0.1797145985        0.8641636668        0.0000000000
        0.1797145985        0.8792171874        0.0000000000
        0.1797145985        0.8942707079        0.0000000000
        0.1797145985        0.9093242285        0.0000000000
        0.1797145985        0.9243777490        0.0000000000
        0.1797145985        0.9394312695        0.0000000000
        0.1797145985        0.9544847901        0.0000000000
        0.1797145985        0.9695383106        0.0000000000
        0.1797145985        0.9845918312        0.0000000000
        0.1797145985        0.9996453517        0.0000000000
        0.1797145985        1.0146988723        0.0000000000
        0.1797145985        1.0297523928        0.0000000000
        0.1797145985        1.0448059134        0.0000000000
        0.1797145985        1.0598594339        0.0000000000
        0.1797145985        1.0749129545        0.0000000000
        0.1797145985        1.0899664750        0.0000000000
        0.1797145985        1.1050199955        0.0000000000
        0.1797145985        1.1200735161        0.0000000000
        0.1797145985        1.1351270366        0.0000000000
        0.1797145985        1.1501805572        0.0000000000
        0.1797145985        1.1652340777        0.0000000000
        0.1797145985        1.1802875983        0.0000000000
        0.1797145985        1.1953411188        0.0000000000
        0.1797145985        1.2103946394        0.0000000000
        0.1797145985        1.2254481599        0.0000000000
        0.1797145985        1.2405016805        0.0000000000
        0.1797145985        1.2555552010        0.0000000000
        0.1797145985        1.2706087215        0.0000000000
        0.1797145985        1.2856622421        0.0000000000
        0.1797145985        1.3007157626        0.0000000000
        0.1797145985        1.3157692832        0.0000000000
        0.1797145985        1.3308228037        0.0000000000
        0.1797145985        1.3458763243        0.0000000000
        0.1797145985        1.3609298448        0.0000000000
        0.1797145985        1.3759833654        0.0000000000
        0.1797145985        1.3910368859        0.0000000000
        0.1797145985        1.4060904065        0.0000000000
        0.1797145985        1.4211439270        0.0000000000
        0.1797145985        1.4361974475        0.0000000000
        0.1797145985        1.4512509681        0.0000000000
        0.1797145985        1.4663044886        0.0000000000
        0.1797145985        1.4813580092        0.0000000000
        0.1797145985        1.4964115297        0.0000000000
        0.1797145985        1.5114650503        0.0000000000
        0.1797145985        1.5265185708        0.0000000000
        0.1797145985        1.5415720914        0.0000000000
        0.1797145985        1.5566256119        0.0000000000
        0.1797145985        1.5716791325        0.0000000000
        0.1797145985        1.5867326530        0.0000000000

        0.1960813972        0.0964341190       -0.0072634940
        0.1960813972        0.1114876395       -0.0200543370
        0.1960813972        0.1265411601       -0.0509208580
        0.1960813972        0.1415946806       -0.1190194938
        0.1960813972        0.1566482012       -0.2563720674
        0.1960813972        0.1717017217       -0.5096321548
        0.1960813972        0.1867552423       -0.9365224144
        0.1960813972        0.2018087628       -1.5943150546
        0.1960813972        0.2168622834       -2.5209882886
        0.1960813972        0.2319158039       -3.7148327345
        0.1960813972        0.2469693245       -5.1222253896
        0.1960813972        0.2620228450       -6.6422447445
        0.1960813972        0.2770763655       -8.1496042660
        0.1960813972        0.2921298861       -9.5276667121
        0.1960813972        0.3071834066      -10.6976125780
        0.1960813972        0.3222369272      -11.6323788061
        0.1960813972        0.3372904477      -12.3527004301
        0.1960813972        0.3523439683      -12.9107529753
        0.1960813972        0.3673974888      -13.3691091764
        0.1960813972        0.3824510094      -13.7795306555
        0.1960813972        0.3975045299      -14.1627885815
        0.1960813972        0.4125580505      -14.4916961021
        0.1960813972        0.4276115710      -14.6840189308
        0.1960813972        0.4426650915      -14.6143972250
        0.1960813972        0.4577186121      -14.1495440916
        0.1960813972        0.4727721326      -13.1988977693
        0.1960813972        0.4878256532      -11.7605749599
        0.1960813972        0.5028791737       -9.9395271083
        0.1960813972        0.5179326943       -7.9259020992
        0.1960813972        0.5329862148       -5.9414551131
        0.1960813972        0.5480397354       -4.1779723766
        0.1960813972        0.5630932559       -2.7537622095
        0.1960813972        0.5781467765       -1.7020819608
        0.1960813972        0.5932002970       -0.9881873108
        0.1960813972        0.6082538175       -0.5403463715
        0.1960813972        0.6233073381       -0.2792701158
        0.1960813972        0.6383608586       -0.1369873278
        0.1960813972        0.6534143792       -0.0640426058
        0.1960813972        0.6684678997       -0.0286442704
        0.1960813972        0.6835214203       -0.0122929179
        0.1960813972        0.6985749408       -0.0050711409
        0.1960813972        0.7136284614       -0.0020124158
        0.1960813972        0.7286819819       -0.0007682181
        0.1960813972        0.7437355025       -0.0002819769
        0.1960813972        0.7587890230       -0.0000994629
        0.1960813972        0.7738425435       -0.0000336832
        0.1960813972        0.7888960641       -0.0000109370
        0.1960813972        0.8039495846       -0.0000034036
        0.1960813972        0.8190031052       -0.0000010164
        0.1960813972        0.8340566257        0.0000000000
        0.1960813972        0.8491101463        0.0000000000
        0.1960813972        0.8641636668        0.0000000000
        0.1960813972        0.8792171874        0.0000000000
        0.1960813972        0.8942707079        0.0000000000
        0.1960813972        0.9093242285        0.0000000000
        0.1960813972        0.9243777490        0.0000000000
        0.1960813972        0.9394312695        0.0000000000
        0.1960813972        0.9544847901        0.0000000000
        0.1960813972        0.9695383106        0.0000000000
        0.1960813972        0.9845918312        0.0000000000
        0.1960813972        0.9996453517        0.0000000000
        0.1960813972        1.0146988723        0.0000000000
        0.1960813972        1.0297523928        0.0000000000
        0.1960813972        1.0448059134        0.0000000000
        0.1960813972        1.0598594339        0.0000000000
        0.1960813972        1.0749129545        0.0000000000
        0.1960813972        1.0899664750        0.0000000000
        0.1960813972        1.1050199955        0.0000000000
        0.1960813972        1.1200735161        0.0000000000
        0.1960813972        1.1351270366        0.0000000000
        0.1960813972        1.1501805572        0.0000000000
        0.1960813972        1.1652340777        0.0000000000
        0.1960813972        1.1802875983        0.0000000000
        0.1960813972        1.1953411188        0.0000000000
        0.1960813972        1.2103946394        0.0000000000
        0.1960813972        1.2254481599        0.0000000000
        0.1960813972        1.2405016805        0.0000000000
        0.1960813972        1.2555552010        0.0000000000
        0.1960813972        1.2706087215        0.0000000000
        0.1960813972        1.2856622421        0.0000000000
        0.1960813972        1.3007157626        0.0000000000
        0.1960813972        1.3157692832        0.0000000000
        0.1960813972        1.3308228037        0.0000000000
        0.1960813972        1.3458763243        0.0000000000
        0.1960813972        1.3609298448        0.0000000000
        0.1960813972        1.3759833654        0.0000000000
        0.1960813972        1.3910368859        0.0000000000
        0.1960813972        1.4060904065        0.0000000000
        0.1960813972        1.4211439270        0.0000000000
        0.1960813972        1.4361974475        0.0000000000
        0.1960813972        1.4512509681        0.0000000000
        0.1960813972        1.4663044886        0.0000000000
        0.1960813972        1.4813580092        0.0000000000
        0.1960813972        1.4964115297        0.0000000000
        0.1960813972        1.5114650503        0.0000000000
        0.1960813972        1.5265185708        0.0000000000
        0.1960813972        1.5415720914        0.0000000000
        0.1960813972        1.5566256119        0.0000000000
        0.1960813972        1.5716791325        0.0000000000
        0.1960813972        1.5867326530        0.0000000000

        0.2124481959        0.0964341190       -0.0126388830
        0.2124481959        0.1114876395       -0.0347553876
        0.2124481959        0.1265411601       -0.0878689649
        0.2124481959        0.1415946806       -0.2044290392
        0.2124481959        0.1566482012       -0.4381476884
        0.2124481959        0.1717017217       -0.8662697174
        0.2124481959        0.1867552423       -1.5825657637
        0.2124481959        0.2018087628       -2.6769835861
        0.2124481959        0.2168622834       -4.2037183862
        0.2124481959        0.2319158039       -6.1481722276
        0.2124481959        0.2469693245       -8.4094098582
        0.2124481959        0.2620228450      -10.8119715558
        0.2124481959        0.2770763655      -13.1478575897
        0.2124481959        0.2921298861      -15.2329922943
        0.2124481959        0.3071834066      -16.9538420799
        0.2124481959        0.3222369272      -18.2857534293
        0.2124481959        0.3372904477      -19.2806177544
        0.2124481959        0.3523439683      -20.0355859488
        0.2124481959        0.3673974888      -20.6575044855
        0.2124481959        0.3824510094      -21.2308239965
        0.2124481959        0.3975045299      -21.7894308004
        0.2124481959        0.4125580505      -22.2932813154
        0.2124481959        0.4276115710      -22.6180676856
        0.2124481959        0.4426650915      -22.5715179895
        0.2124481959        0.4577186121      -21.9442383833
        0.2124481959        0.4727721326      -20.5854301482
        0.2124481959        0.4878256532      -18.4744697848
        0.2124481959        0.5028791737      -15.7531364841
        0.2124481959        0.5179326943      -12.6983165188
        0.2124481959        0.5329862148       -9.6444334928
        0.2124481959        0.5480397354       -6.8902183166
        0.2124481959        0.5630932559       -4.6294860672
        0.2124481959        0.5781467765       -2.9287089734
        0.2124481959        0.5932002970       -1.7485321334
        0.2124481959        0.6082538175       -0.9884193112
        0.2124481959        0.6233073381       -0.5310621362
        0.2124481959        0.6383608586       -0.2722661943
        0.2124481959        0.6534143792       -0.1336610768
        0.2124481959        0.6684678997       -0.0629965599
        0.2124481959        0.6835214203       -0.0285494058
        0.2124481959        0.6985749408       -0.0124474557
        0.2124481959        0.7136284614       -0.0052203804
        0.2124481959        0.7286819819       -0.0021049774
        0.2124481959        0.7437355025       -0.0008155629
        0.2124481959        0.7587890230       -0.0003034415
        0.2124481959        0.7738425435       -0.0001083300
        0.2124481959        0.7888960641       -0.0000370705
        0.2124481959        0.8039495846       -0.0000121499
        0.2124481959        0.8190031052       -0.0000038140
        0.2124481959        0.8340566257       -0.0000011445
        0.2124481959        0.8491101463        0.0000000000
        0.2124481959        0.8641636668        0.0000000000
        0.2124481959        0.8792171874        0.0000000000
        0.2124481959        0.8942707079        0.0000000000
        0.2124481959        0.9093242285        0.0000000000
        0.2124481959        0.9243777490        0.0000000000
        0.2124481959        0.9394312695        0.0000000000
        0.2124481959        0.9544847901        0.0000000000
        0.2124481959        0.9695383106        0.0000000000
        0.2124481959        0.9845918312        0.0000000000
        0.2124481959        0.9996453517        0.0000000000
        0.2124481959        1.0146988723        0.0000000000
        0.2124481959        1.0297523928        0.0000000000
        0.2124481959        1.0448059134        0.0000000000
        0.2124481959        1.0598594339        0.0000000000
        0.2124481959        1.0749129545        0.0000000000
        0.2124481959        1.0899664750        0.0000000000
        0.2124481959        1.1050199955        0.0000000000
        0.2124481959        1.1200735161        0.0000000000
        0.2124481959        1.1351270366        0.0000000000
        0.2124481959        1.1501805572        0.0000000000
        0.2124481959        1.1652340777        0.0000000000
        0.2124481959        1.1802875983        0.0000000000
        0.2124481959        1.1953411188        0.0000000000
        0.2124481959        1.2103946394        0.0000000000
        0.2124481959        1.2254481599        0.0000000000
        0.2124481959        1.2405016805        0.0000000000
        0.2124481959        1.2555552010        0.0000000000
        0.2124481959        1.2706087215        0.0000000000
        0.2124481959        1.2856622421        0.0000000000
        0.2124481959        1.3007157626        0.0000000000
        0.2124481959        1.3157692832        0.0000000000
        0.2124481959        1.3308228037        0.0000000000
        0.2124481959        1.3458763243        0.0000000000
        0.2124481959        1.3609298448        0.0000000000
        0.2124481959        1.3759833654        0.0000000000
        0.2124481959        1.3910368859        0.0000000000
        0.2124481959        1.4060904065        0.0000000000
        0.2124481959        1.4211439270        0.0000000000
        0.2124481959        1.4361974475        0.0000000000
        0.2124481959        1.4512509681        0.0000000000
        0.2124481959        1.4663044886        0.0000000000
        0.2124481959        1.4813580092        0.0000000000
        0.2124481959        1.4964115297        0.0000000000
        0.2124481959        1.5114650503        0.0000000000
        0.2124481959        1.5265185708        0.0000000000
        0.2124481959        1.5415720914        0.0000000000
        0.2124481959        1.5566256119        0.0000000000
        0.2124481959        1.5716791325        0.0000000000
        0.2124481959        1.5867326530        0.0000000000

        0.2288149947        0.0964341190       -0.0202625983
        0.2288149947        0.1114876395       -0.0554798207
        0.2288149947        0.1265411601       -0.1396162359
        0.2288149947        0.1415946806       -0.3232003706
        0.2288149947        0.1566482012       -0.6889665903
        0.2288149947        0.1717017217       -1.3541749583
        0.2288149947        0.1867552423       -2.4580883788
        0.2288149947        0.2018087628       -4.1289489287
        0.2288149947        0.2168622834       -6.4343601752
        0.2288149947        0.2319158039       -9.3325034459
        0.2288149947        0.2469693245      -12.6502082848
        0.2288149947        0.2620228450      -16.1079584292
        0.2288149947        0.2770763655      -19.3902202559
        0.2288149947        0.2921298861      -22.2338213826
        0.2288149947        0.3071834066      -24.4954680893
        0.2288149947        0.3222369272      -26.1713287765
        0.2288149947        0.3372904477      -27.3685804450
        0.2288149947        0.3523439683      -28.2510624902
        0.2288149947        0.3673974888      -28.9843212276
        0.2288149947        0.3824510094      -29.6921259218
        0.2288149947        0.3975045299      -30.4226364881
        0.2288149947        0.4125580505      -31.1211835918
        0.2288149947        0.4276115710      -31.6175913228
        0.2288149947        0.4426650915      -31.6460045095
        0.2288149947        0.4577186121      -30.9101674932
        0.2288149947        0.4727721326      -29.1844356738
        0.2288149947        0.4878256532      -26.4135729660
        0.2288149947        0.5028791737      -22.7633773580
        0.2288149947        0.5179326943      -18.5919242867
        0.2288149947        0.5329862148      -14.3500809786
        0.2288149947        0.5480397354      -10.4556001675
        0.2288149947        0.5630932559       -7.1946332941
        0.2288149947        0.5781467765       -4.6839760873
        0.2288149947        0.5932002970       -2.8933330461
        0.2288149947        0.6082538175       -1.7016204673
        0.2288149947        0.6233073381       -0.9562185103
        0.2288149947        0.6383608586       -0.5150420948
        0.2288149947        0.6534143792       -0.2665056683
        0.2288149947        0.6684678997       -0.1326432790
        0.2288149947        0.6835214203       -0.0635207837
        0.2288149947        0.6985749408       -0.0292596947
        0.2288149947        0.7136284614       -0.0129569279
        0.2288149947        0.7286819819       -0.0055124929
        0.2288149947        0.7437355025       -0.0022519021
        0.2288149947        0.7587890230       -0.0008827459
        0.2288149947        0.7738425435       -0.0003317835
        0.2288149947        0.7888960641       -0.0001194490
        0.2288149947        0.8039495846       -0.0000411553
        0.2288149947        0.8190031052       -0.0000135645
        0.2288149947        0.8340566257       -0.0000042721
        0.2288149947        0.8491101463       -0.0000012836
        0.2288149947        0.8641636668        0.0000000000
        0.2288149947        0.8792171874        0.0000000000
        0.2288149947        0.8942707079        0.0000000000
        0.2288149947        0.9093242285        0.0000000000
        0.2288149947        0.9243777490        0.0000000000
        0.2288149947        0.9394312695        0.0000000000
        0.2288149947        0.9544847901        0.0000000000
        0.2288149947        0.9695383106        0.0000000000
        0.2288149947        0.9845918312        0.0000000000
        0.2288149947        0.9996453517        0.0000000000
        0.2288149947        1.0146988723        0.0000000000
        0.2288149947        1.0297523928        0.0000000000
        0.2288149947        1.0448059134        0.0000000000
        0.2288149947        1.0598594339        0.0000000000
        0.2288149947        1.0749129545        0.0000000000
        0.2288149947        1.0899664750        0.0000000000
        0.2288149947        1.1050199955        0.0000000000
        0.2288149947        1.1200735161        0.0000000000
        0.2288149947        1.1351270366        0.0000000000
        0.2288149947        1.1501805572        0.0000000000
        0.2288149947        1.1652340777        0.0000000000
        0.2288149947        1.1802875983        0.0000000000
        0.2288149947        1.1953411188        0.0000000000
        0.2288149947        1.2103946394        0.0000000000
        0.2288149947        1.2254481599        0.0000000000
        0.2288149947        1.2405016805        0.0000000000
        0.2288149947        1.2555552010        0.0000000000
        0.2288149947        1.2706087215        0.0000000000
        0.2288149947        1.2856622421        0.0000000000
        0.2288149947        1.3007157626        0.0000000000
        0.2288149947        1.3157692832        0.0000000000
        0.2288149947        1.3308228037        0.0000000000
        0.2288149947        1.3458763243        0.0000000000
        0.2288149947        1.3609298448        0.0000000000
        0.2288149947        1.3759833654        0.0000000000
        0.2288149947        1.3910368859        0.0000000000
        0.2288149947        1.4060904065        0.0000000000
        0.2288149947        1.4211439270        0.0000000000
        0.2288149947        1.4361974475        0.0000000000
        0.2288149947        1.4512509681        0.0000000000
        0.2288149947        1.4663044886        0.0000000000
        0.2288149947        1.4813580092        0.0000000000
        0.2288149947        1.4964115297        0.0000000000
        0.2288149947        1.5114650503        0.0000000000
        0.2288149947        1.5265185708        0.0000000000
        0.2288149947        1.5415720914        0.0000000000
        0.2288149947        1.5566256119        0.0000000000
        0.2288149947        1.5716791325        0.0000000000
        0.2288149947        1.5867326530        0.0000000000

        0.2451817934        0.0964341190       -0.0300822361
        0.2451817934        0.1114876395       -0.0819903875
        0.2451817934        0.1265411601       -0.2053165014
        0.2451817934        0.1415946806       -0.4727632324
        0.2451817934        0.1566482012       -1.0019628017
        0.2451817934        0.1717017217       -1.9569433435
        0.2451817934        0.1867552423       -3.5276655906
        0.2451817934        0.2018087628       -5.8805563913
        0.2451817934        0.2168622834       -9.0874623192
        0.2451817934        0.2319158039      -13.0597730967
        0.2451817934        0.2469693245      -17.5252635630
        0.2451817934        0.2620228450      -22.0740759702
        0.2451817934        0.2770763655      -26.2670224487
        0.2451817934        0.2921298861      -29.7627373370
        0.2451817934        0.3071834066      -32.4064212678
        0.2451817934        0.3222369272      -34.2440510163
        0.2451817934        0.3372904477      -35.4675619113
        0.2451817934        0.3523439683      -36.3286007019
        0.2451817934        0.3673974888      -37.0605656493
        0.2451817934        0.3824510094      -37.8260929033
        0.2451817934        0.3975045299      -38.6836634647
        0.2451817934        0.4125580505      -39.5626824329
        0.2451817934        0.4276115710      -40.2513779908
        0.2451817934        0.4426650915      -40.4183344972
        0.2451817934        0.4577186121      -39.6864946789
        0.2451817934        0.4727721326      -37.7527476340
        0.2451817934        0.4878256532      -34.5119096427
        0.2451817934        0.5028791737      -30.1270508415
        0.2451817934        0.5179326943      -25.0059817127
        0.2451817934        0.5329862148      -19.6892081479
        0.2451817934        0.5480397354      -14.6992296130
        0.2451817934        0.5630932559      -10.4159310406
        0.2451817934        0.5781467765       -7.0211210290
        0.2451817934        0.5932002970       -4.5153877792
        0.2451817934        0.6082538175       -2.7791034450
        0.2451817934        0.6233073381       -1.6413467616
        0.2451817934        0.6383608586       -0.9319479328
        0.2451817934        0.6534143792       -0.5091771064
        0.2451817934        0.6684678997       -0.2677082843
        0.2451817934        0.6835214203       -0.1353867206
        0.2451817934        0.6985749408       -0.0658162499
        0.2451817934        0.7136284614       -0.0307367531
        0.2451817934        0.7286819819       -0.0137814886
        0.2451817934        0.7437355025       -0.0059290320
        0.2451817934        0.7587890230       -0.0024457606
        0.2451817934        0.7738425435       -0.0009665235
        0.2451817934        0.7888960641       -0.0003655759
        0.2451817934        0.8039495846       -0.0001322396
        0.2451817934        0.8190031052       -0.0000457298
        0.2451817934        0.8340566257       -0.0000151118
        0.2451817934        0.8491101463       -0.0000047698
        0.2451817934        0.8641636668       -0.0000014390
        0.2451817934        0.8792171874        0.0000000000
        0.2451817934        0.8942707079        0.0000000000
        0.2451817934        0.9093242285        0.0000000000
        0.2451817934        0.9243777490        0.0000000000
        0.2451817934        0.9394312695        0.0000000000
        0.2451817934        0.9544847901        0.0000000000
        0.2451817934        0.9695383106        0.0000000000
        0.2451817934        0.9845918312        0.0000000000
        0.2451817934        0.9996453517        0.0000000000
        0.2451817934        1.0146988723        0.0000000000
        0.2451817934        1.0297523928        0.0000000000
        0.2451817934        1.0448059134        0.0000000000
        0.2451817934        1.0598594339        0.0000000000
        0.2451817934        1.0749129545        0.0000000000
        0.2451817934        1.0899664750        0.0000000000
        0.2451817934        1.1050199955        0.0000000000
        0.2451817934        1.1200735161        0.0000000000
        0.2451817934        1.1351270366        0.0000000000
        0.2451817934        1.1501805572        0.0000000000
        0.2451817934        1.1652340777        0.0000000000
        0.2451817934        1.1802875983        0.0000000000
        0.2451817934        1.1953411188        0.0000000000
        0.2451817934        1.2103946394        0.0000000000
        0.2451817934        1.2254481599        0.0000000000
        0.2451817934        1.2405016805        0.0000000000
        0.2451817934        1.2555552010        0.0000000000
        0.2451817934        1.2706087215        0.0000000000
        0.2451817934        1.2856622421        0.0000000000
        0.2451817934        1.3007157626        0.0000000000
        0.2451817934        1.3157692832        0.0000000000
        0.2451817934        1.3308228037        0.0000000000
        0.2451817934        1.3458763243        0.0000000000
        0.2451817934        1.3609298448        0.0000000000
        0.2451817934        1.3759833654        0.0000000000
        0.2451817934        1.3910368859        0.0000000000
        0.2451817934        1.4060904065        0.0000000000
        0.2451817934        1.4211439270        0.0000000000
        0.2451817934        1.4361974475        0.0000000000
        0.2451817934        1.4512509681        0.0000000000
        0.2451817934        1.4663044886        0.0000000000
        0.2451817934        1.4813580092        0.0000000000
        0.2451817934        1.4964115297        0.0000000000
        0.2451817934        1.5114650503        0.0000000000
        0.2451817934        1.5265185708        0.0000000000
        0.2451817934        1.5415720914        0.0000000000
        0.2451817934        1.5566256119        0.0000000000
        0.2451817934        1.5716791325        0.0000000000
        0.2451817934        1.5867326530        0.0000000000

        0.2615485921        0.0964341190       -0.0416160582
        0.2615485921        0.1114876395       -0.1128846931
        0.2615485921        0.1265411601       -0.2812238450
        0.2615485921        0.1415946806       -0.6439261306
        0.2615485921        0.1566482012       -1.3563913944
        0.2615485921        0.1717017217       -2.6314466992
        0.2615485921        0.1867552423       -4.7085690947
        0.2615485921        0.2018087628       -7.7851023891
        0.2615485921        0.2168622834      -11.9219557637
        0.2615485921        0.2319158039      -16.9618536851
        0.2615485921        0.2469693245      -22.5103338640
        0.2615485921        0.2620228450      -28.0111251886
        0.2615485921        0.2770763655      -32.9003392487
        0.2615485921        0.2921298861      -36.7755427294
        0.2615485921        0.3071834066      -39.5017679452
        0.2615485921        0.3222369272      -41.2105792926
        0.2615485921        0.3372904477      -42.2076714060
        0.2615485921        0.3523439683      -42.8470466589
        0.2615485921        0.3673974888      -43.4290134043
        0.2615485921        0.3824510094      -44.1442544799
        0.2615485921        0.3975045299      -45.0504659085
        0.2615485921        0.4125580505      -46.0591896648
        0.2615485921        0.4276115710      -46.9294117063
        0.2615485921        0.4426650915      -47.2886963374
        0.2615485921        0.4577186121      -46.7063374563
        0.2615485921        0.4727721326      -44.8177090957
        0.2615485921        0.4878256532      -41.4604045348
        0.2615485921        0.5028791737      -36.7602539155
        0.2615485921        0.5179326943      -31.1200185286
        0.2615485921        0.5329862148      -25.1103395876
        0.2615485921        0.5480397354      -19.3116638356
        0.2615485921        0.5630932559      -14.1754262819
        0.2615485921        0.5781467765       -9.9531407325
        0.2615485921        0.5932002970       -6.7012027454
        0.2615485921        0.6082538175       -4.3354070546
        0.2615485921        0.6233073381       -2.6989062939
        0.2615485921        0.6383608586       -1.6175144765
        0.2615485921        0.6534143792       -0.9330869872
        0.2615485921        0.6684678997       -0.5177771329
        0.2615485921        0.6835214203       -0.2761819006
        0.2615485921        0.6985749408       -0.1415109360
        0.2615485921        0.7136284614       -0.0696100776
        0.2615485921        0.7286819819       -0.0328537794
        0.2615485921        0.7437355025       -0.0148673575
        0.2615485921        0.7587890230       -0.0064457330
        0.2615485921        0.7738425435       -0.0026750338
        0.2615485921        0.7888960641       -0.0010618636
        0.2615485921        0.8039495846       -0.0004029579
        0.2615485921        0.8190031052       -0.0001461683
        0.2615485921        0.8340566257       -0.0000506873
        0.2615485921        0.8491101463       -0.0000168068
        0.2615485921        0.8641636668       -0.0000053323
        0.2615485921        0.8792171874       -0.0000016203
        0.2615485921        0.8942707079        0.0000000000
        0.2615485921        0.9093242285        0.0000000000
        0.2615485921        0.9243777490        0.0000000000
        0.2615485921        0.9394312695        0.0000000000
        0.2615485921        0.9544847901        0.0000000000
        0.2615485921        0.9695383106        0.0000000000
        0.2615485921        0.9845918312        0.0000000000
        0.2615485921        0.9996453517        0.0000000000
        0.2615485921        1.0146988723        0.0000000000
        0.2615485921        1.0297523928        0.0000000000
        0.2615485921        1.0448059134        0.0000000000
        0.2615485921        1.0598594339        0.0000000000
        0.2615485921        1.0749129545        0.0000000000
        0.2615485921        1.0899664750        0.0000000000
        0.2615485921        1.1050199955        0.0000000000
        0.2615485921        1.1200735161        0.0000000000
        0.2615485921        1.1351270366        0.0000000000
        0.2615485921        1.1501805572        0.0000000000
        0.2615485921        1.1652340777        0.0000000000
        0.2615485921        1.1802875983        0.0000000000
        0.2615485921        1.1953411188        0.0000000000
        0.2615485921        1.2103946394        0.0000000000
        0.2615485921        1.2254481599        0.0000000000
        0.2615485921        1.2405016805        0.0000000000
        0.2615485921        1.2555552010        0.0000000000
        0.2615485921        1.2706087215        0.0000000000
        0.2615485921        1.2856622421        0.0000000000
        0.2615485921        1.3007157626        0.0000000000
        0.2615485921        1.3157692832        0.0000000000
        0.2615485921        1.3308228037        0.0000000000
        0.2615485921        1.3458763243        0.0000000000
        0.2615485921        1.3609298448        0.0000000000
        0.2615485921        1.3759833654        0.0000000000
        0.2615485921        1.3910368859        0.0000000000
        0.2615485921        1.4060904065        0.0000000000
        0.2615485921        1.4211439270        0.0000000000
        0.2615485921        1.4361974475        0.0000000000
        0.2615485921        1.4512509681        0.0000000000
        0.2615485921        1.4663044886        0.0000000000
        0.2615485921        1.4813580092        0.0000000000
        0.2615485921        1.4964115297        0.0000000000
        0.2615485921        1.5114650503        0.0000000000
        0.2615485921        1.5265185708        0.0000000000
        0.2615485921        1.5415720914        0.0000000000
        0.2615485921        1.5566256119        0.0000000000
        0.2615485921        1.5716791325        0.0000000000
        0.2615485921        1.5867326530        0.0000000000

        0.2779153908        0.0964341190       -0.0540483620
        0.2779153908        0.1114876395       -0.1458892829
        0.2779153908        0.1265411601       -0.3615208318
        0.2779153908        0.1415946806       -0.8230113998
        0.2779153908        0.1566482012       -1.7226770452
        0.2779153908        0.1717017217       -3.3188060679
        0.2779153908        0.1867552423       -5.8927360032
        0.2779153908        0.2018087628       -9.6594486038
        0.2779153908        0.2168622834      -14.6506711665
        0.2779153908        0.2319158039      -20.6210599547
        0.2779153908        0.2469693245      -27.0400815299
        0.2779153908        0.2620228450      -33.2041154373
        0.2779153908        0.2770763655      -38.4407807661
        0.2779153908        0.2921298861      -42.3181092923
        0.2779153908        0.3071834066      -44.7597400828
        0.2779153908        0.3222369272      -46.0175422446
        0.2779153908        0.3372904477      -46.5317967176
        0.2779153908        0.3523439683      -46.7613096209
        0.2779153908        0.3673974888      -47.0596912357
        0.2779153908        0.3824510094      -47.6241419080
        0.2779153908        0.3975045299      -48.4934250992
        0.2779153908        0.4125580505      -49.5573675167
        0.2779153908        0.4276115710      -50.5626884018
        0.2779153908        0.4426650915      -51.1323012518
        0.2779153908        0.4577186121      -50.8267190662
        0.2779153908        0.4727721326      -49.2552536857
        0.2779153908        0.4878256532      -46.2060900339
        0.2779153908        0.5028791737      -41.7379684358
        0.2779153908        0.5179326943      -36.1850367341
        0.2779153908        0.5329862148      -30.0680293231
        0.2779153908        0.5480397354      -23.9520911897
        0.2779153908        0.5630932559      -18.3131738009
        0.2779153908        0.5781467765      -13.4600710520
        0.2779153908        0.5932002970       -9.5232826665
        0.2779153908        0.6082538175       -6.4910160529
        0.2779153908        0.6233073381       -4.2623162725
        0.2779153908        0.6383608586       -2.6949991458
        0.2779153908        0.6534143792       -1.6394585177
        0.2779153908        0.6684678997       -0.9587613249
        0.2779153908        0.6835214203       -0.5386152436
        0.2779153908        0.6985749408       -0.2904974602
        0.2779153908        0.7136284614       -0.1503304378
        0.2779153908        0.7286819819       -0.0745941631
        0.2779153908        0.7437355025       -0.0354636807
        0.2779153908        0.7587890230       -0.0161410994
        0.2779153908        0.7738425435       -0.0070280599
        0.2779153908        0.7888960641       -0.0029259687
        0.2779153908        0.8039495846       -0.0011645453
        0.2779153908        0.8190031052       -0.0004431845
        0.2779153908        0.8340566257       -0.0001613414
        0.2779153908        0.8491101463       -0.0000562150
        0.2779153908        0.8641636668       -0.0000187561
        0.2779153908        0.8792171874       -0.0000059951
        0.2779153908        0.8942707079       -0.0000018346
        0.2779153908        0.9093242285        0.0000000000
        0.2779153908        0.9243777490        0.0000000000
        0.2779153908        0.9394312695        0.0000000000
        0.2779153908        0.9544847901        0.0000000000
        0.2779153908        0.9695383106        0.0000000000
        0.2779153908        0.9845918312        0.0000000000
        0.2779153908        0.9996453517        0.0000000000
        0.2779153908        1.0146988723        0.0000000000
        0.2779153908        1.0297523928        0.0000000000
        0.2779153908        1.0448059134        0.0000000000
        0.2779153908        1.0598594339        0.0000000000
        0.2779153908        1.0749129545        0.0000000000
        0.2779153908        1.0899664750        0.0000000000
        0.2779153908        1.1050199955        0.0000000000
        0.2779153908        1.1200735161        0.0000000000
        0.2779153908        1.1351270366        0.0000000000
        0.2779153908        1.1501805572        0.0000000000
        0.2779153908        1.1652340777        0.0000000000
        0.2779153908        1.1802875983        0.0000000000
        0.2779153908        1.1953411188        0.0000000000
        0.2779153908        1.2103946394        0.0000000000
        0.2779153908        1.2254481599        0.0000000000
        0.2779153908        1.2405016805        0.0000000000
        0.2779153908        1.2555552010        0.0000000000
        0.2779153908        1.2706087215        0.0000000000
        0.2779153908        1.2856622421        0.0000000000
        0.2779153908        1.3007157626        0.0000000000
        0.2779153908        1.3157692832        0.0000000000
        0.2779153908        1.3308228037        0.0000000000
        0.2779153908        1.3458763243        0.0000000000
        0.2779153908        1.3609298448        0.0000000000
        0.2779153908        1.3759833654        0.0000000000
        0.2779153908        1.3910368859        0.0000000000
        0.2779153908        1.4060904065        0.0000000000
        0.2779153908        1.4211439270        0.0000000000
        0.2779153908        1.4361974475        0.0000000000
        0.2779153908        1.4512509681        0.0000000000
        0.2779153908        1.4663044886        0.0000000000
        0.2779153908        1.4813580092        0.0000000000
        0.2779153908        1.4964115297        0.0000000000
        0.2779153908        1.5114650503        0.0000000000
        0.2779153908        1.5265185708        0.0000000000
        0.2779153908        1.5415720914        0.0000000000
        0.2779153908        1.5566256119        0.0000000000
        0.2779153908        1.5716791325        0.0000000000
        0.2779153908        1.5867326530        0.0000000000

        0.2942821895        0.0964341190       -0.0664633251
        0.2942821895        0.1114876395       -0.1785212478
        0.2942821895        0.1265411601       -0.4400377399
        0.2942821895        0.1415946806       -0.9959623233
        0.2942821895        0.1566482012       -2.0714437328
        0.2942821895        0.1717017217       -3.9626848329
        0.2942821895        0.1867552423       -6.9809695282
        0.2942821895        0.2018087628      -11.3431384237
        0.2942821895        0.2168622834      -17.0350255792
        0.2942821895        0.2319158039      -23.7110776263
        0.2942821895        0.2469693245      -30.7036747568
        0.2942821895        0.2620228450      -37.1765500962
        0.2942821895        0.2770763655      -42.3788134370
        0.2942821895        0.2921298861      -45.8876895012
        0.2942821895        0.3071834066      -47.7222961712
        0.2942821895        0.3222369272      -48.2794009099
        0.2942821895        0.3372904477      -48.1400397046
        0.2942821895        0.3523439683      -47.8555990467
        0.2942821895        0.3673974888      -47.8079423741
        0.2942821895        0.3824510094      -48.1719665809
        0.2942821895        0.3975045299      -48.9452511220
        0.2942821895        0.4125580505      -49.9897595917
        0.2942821895        0.4276115710      -51.0561013715
        0.2942821895        0.4426650915      -51.8008188344
        0.2942821895        0.4577186121      -51.8272046377
        0.2942821895        0.4727721326      -50.7665970488
        0.2942821895        0.4878256532      -48.3828697407
        0.2942821895        0.5028791737      -44.6556661859
        0.2942821895        0.5179326943      -39.7998250538
        0.2942821895        0.5329862148      -34.2094550950
        0.2942821895        0.5480397354      -28.3534759179
        0.2942821895        0.5630932559      -22.6690163840
        0.2942821895        0.5781467765      -17.4899101094
        0.2942821895        0.5932002970      -13.0214500878
        0.2942821895        0.6082538175       -9.3500480382
        0.2942821895        0.6233073381       -6.4691971854
        0.2942821895        0.6383608586       -4.3083278988
        0.2942821895        0.6534143792       -2.7590775509
        0.2942821895        0.6684678997       -1.6977297373
        0.2942821895        0.6835214203       -1.0030887191
        0.2942821895        0.6985749408       -0.5687370911
        0.2942821895        0.7136284614       -0.3092407692
        0.2942821895        0.7286819819       -0.1611273312
        0.2942821895        0.7437355025       -0.0803875919
        0.2942821895        0.7587890230       -0.0383752683
        0.2942821895        0.7738425435       -0.0175203134
        0.2942821895        0.7888960641       -0.0076485352
        0.2942821895        0.8039495846       -0.0031931741
        0.2942821895        0.8190031052       -0.0012754440
        0.2942821895        0.8340566257       -0.0004876735
        0.2942821895        0.8491101463       -0.0001785725
        0.2942821895        0.8641636668       -0.0000626330
        0.2942821895        0.8792171874       -0.0000210388
        0.2942821895        0.8942707079       -0.0000067616
        0.2942821895        0.9093242285       -0.0000020758
        0.2942821895        0.9243777490        0.0000000000
        0.2942821895        0.9394312695        0.0000000000
        0.2942821895        0.9544847901        0.0000000000
        0.2942821895        0.9695383106        0.0000000000
        0.2942821895        0.9845918312        0.0000000000
        0.2942821895        0.9996453517        0.0000000000
        0.2942821895        1.0146988723        0.0000000000
        0.2942821895        1.0297523928        0.0000000000
        0.2942821895        1.0448059134        0.0000000000
        0.2942821895        1.0598594339        0.0000000000
        0.2942821895        1.0749129545        0.0000000000
        0.2942821895        1.0899664750        0.0000000000
        0.2942821895        1.1050199955        0.0000000000
        0.2942821895        1.1200735161        0.0000000000
        0.2942821895        1.1351270366        0.0000000000
        0.2942821895        1.1501805572        0.0000000000
        0.2942821895        1.1652340777        0.0000000000
        0.2942821895        1.1802875983        0.0000000000
        0.2942821895        1.1953411188        0.0000000000
        0.2942821895        1.2103946394        0.0000000000
        0.2942821895        1.2254481599        0.0000000000
        0.2942821895        1.2405016805        0.0000000000
        0.2942821895        1.2555552010        0.0000000000
        0.2942821895        1.2706087215        0.0000000000
        0.2942821895        1.2856622421        0.0000000000
        0.2942821895        1.3007157626        0.0000000000
        0.2942821895        1.3157692832        0.0000000000
        0.2942821895        1.3308228037        0.0000000000
        0.2942821895        1.3458763243        0.0000000000
        0.2942821895        1.3609298448        0.0000000000
        0.2942821895        1.3759833654        0.0000000000
        0.2942821895        1.3910368859        0.0000000000
        0.2942821895        1.4060904065        0.0000000000
        0.2942821895        1.4211439270        0.0000000000
        0.2942821895        1.4361974475        0.0000000000
        0.2942821895        1.4512509681        0.0000000000
        0.2942821895        1.4663044886        0.0000000000
        0.2942821895        1.4813580092        0.0000000000
        0.2942821895        1.4964115297        0.0000000000
        0.2942821895        1.5114650503        0.0000000000
        0.2942821895        1.5265185708        0.0000000000
        0.2942821895        1.5415720914        0.0000000000
        0.2942821895        1.5566256119        0.0000000000
        0.2942821895        1.5716791325        0.0000000000
        0.2942821895        1.5867326530        0.0000000000

        0.3106489882        0.0964341190       -0.0781037621
        0.3106489882        0.1114876395       -0.2087943180
        0.3106489882        0.1265411601       -0.5120183096
        0.3106489882        0.1415946806       -1.1523912397
        0.3106489882        0.1566482012       -2.3820262548
        0.3106489882        0.1717017217       -4.5257091495
        0.3106489882        0.1867552423       -7.9120187264
        0.3106489882        0.2018087628      -12.7456952423
        0.3106489882        0.2168622834      -18.9557162760
        0.3106489882        0.2319158039      -26.0941119004
        0.3106489882        0.2469693245      -33.3675990228
        0.3106489882        0.2620228450      -39.8333101979
        0.3106489882        0.2770763655      -44.6977851583
        0.3106489882        0.2921298861      -47.5837319228
        0.3106489882        0.3071834066      -48.6316974293
        0.3106489882        0.3222369272      -48.3916179585
        0.3106489882        0.3372904477      -47.5746488346
        0.3106489882        0.3523439683      -46.7997914261
        0.3106489882        0.3673974888      -46.4456505251
        0.3106489882        0.3824510094      -46.6349098740
        0.3106489882        0.3975045299      -47.3026290102
        0.3106489882        0.4125580505      -48.2756691684
        0.3106489882        0.4276115710      -49.3192127580
        0.3106489882        0.4426650915      -50.1528496356
        0.3106489882        0.4577186121      -50.4665318275
        0.3106489882        0.4727721326      -49.9615364998
        0.3106489882        0.4878256532      -48.4146562192
        0.3106489882        0.5028791737      -45.7390298289
        0.3106489882        0.5179326943      -42.0109761355
        0.3106489882        0.5329862148      -37.4501907611
        0.3106489882        0.5480397354      -32.3655715699
        0.3106489882        0.5630932559      -27.0924224884
        0.3106489882        0.5781467765      -21.9421527575
        0.3106489882        0.5932002970      -17.1711843671
        0.3106489882        0.6082538175      -12.9649162632
        0.3106489882        0.6233073381       -9.4312033326
        0.3106489882        0.6383608586       -6.6017988487
        0.3106489882        0.6534143792       -4.4426022999
        0.3106489882        0.6684678997       -2.8718421262
        0.3106489882        0.6835214203       -1.7821091671
        0.3106489882        0.6985749408       -1.0608433645
        0.3106489882        0.7136284614       -0.6053109157
        0.3106489882        0.7286819819       -0.3308085868
        0.3106489882        0.7437355025       -0.1730391382
        0.3106489882        0.7587890230       -0.0865897957
        0.3106489882        0.7738425435       -0.0414431771
        0.3106489882        0.7888960641       -0.0189734445
        0.3106489882        0.8039495846       -0.0083118631
        0.3106489882        0.8190031052       -0.0034859139
        0.3106489882        0.8340566257       -0.0014001562
        0.3106489882        0.8491101463       -0.0005386846
        0.3106489882        0.8641636668       -0.0001984603
        0.3106489882        0.8792171874       -0.0000699665
        0.3106489882        0.8942707079       -0.0000235744
        0.3106489882        0.9093242285       -0.0000075797
        0.3106489882        0.9243777490       -0.0000023217
        0.3106489882        0.9394312695        0.0000000000
        0.3106489882        0.9544847901        0.0000000000
        0.3106489882        0.9695383106        0.0000000000
        0.3106489882        0.9845918312        0.0000000000
        0.3106489882        0.9996453517        0.0000000000
        0.3106489882        1.0146988723        0.0000000000
        0.3106489882        1.0297523928        0.0000000000
        0.3106489882        1.0448059134        0.0000000000
        0.3106489882        1.0598594339        0.0000000000
        0.3106489882        1.0749129545        0.0000000000
        0.3106489882        1.0899664750        0.0000000000
        0.3106489882        1.1050199955        0.0000000000
        0.3106489882        1.1200735161        0.0000000000
        0.3106489882        1.1351270366        0.0000000000
        0.3106489882        1.1501805572        0.0000000000
        0.3106489882        1.1652340777        0.0000000000
        0.3106489882        1.1802875983        0.0000000000
        0.3106489882        1.1953411188        0.0000000000
        0.3106489882        1.2103946394        0.0000000000
        0.3106489882        1.2254481599        0.0000000000
        0.3106489882        1.2405016805        0.0000000000
        0.3106489882        1.2555552010        0.0000000000
        0.3106489882        1.2706087215        0.0000000000
        0.3106489882        1.2856622421        0.0000000000
        0.3106489882        1.3007157626        0.0000000000
        0.3106489882        1.3157692832        0.0000000000
        0.3106489882        1.3308228037        0.0000000000
        0.3106489882        1.3458763243        0.0000000000
        0.3106489882        1.3609298448        0.0000000000
        0.3106489882        1.3759833654        0.0000000000
        0.3106489882        1.3910368859        0.0000000000
        0.3106489882        1.4060904065        0.0000000000
        0.3106489882        1.4211439270        0.0000000000
        0.3106489882        1.4361974475        0.0000000000
        0.3106489882        1.4512509681        0.0000000000
        0.3106489882        1.4663044886        0.0000000000
        0.3106489882        1.4813580092        0.0000000000
        0.3106489882        1.4964115297        0.0000000000
        0.3106489882        1.5114650503        0.0000000000
        0.3106489882        1.5265185708        0.0000000000
        0.3106489882        1.5415720914        0.0000000000
        0.3106489882        1.5566256119        0.0000000000
        0.3106489882        1.5716791325        0.0000000000
        0.3106489882        1.5867326530        0.0000000000

        0.3270157869        0.0964341190       -0.0885316237
        0.3270157869        0.1114876395       -0.2356341190
        0.3270157869        0.1265411601       -0.5750954483
        0.3270157869        0.1415946806       -1.2876554530
        0.3270157869        0.1566482012       -2.6464509068
        0.3270157869        0.1717017217       -4.9962936022
        0.3270157869        0.1867552423       -8.6728945778
        0.3270157869        0.2018087628      -13.8599611516
        0.3270157869        0.2168622834      -20.4263872429
        0.3270157869        0.2319158039      -27.8289073898
        0.3270157869        0.2469693245      -35.1683404980
        0.3270157869        0.2620228450      -41.4252774040
        0.3270157869        0.2770763655      -45.7966471237
        0.3270157869        0.2921298861      -47.9764446370
        0.3270157869        0.3071834066      -48.2368255296
        0.3270157869        0.3222369272      -47.2723495215
        0.3270157869        0.3372904477      -45.9003845742
        0.3270157869        0.3523439683      -44.7760209214
        0.3270157869        0.3673974888      -44.2438104165
        0.3270157869        0.3824510094      -44.3500033835
        0.3270157869        0.3975045299      -44.9519266250
        0.3270157869        0.4125580505      -45.8354051431
        0.3270157869        0.4276115710      -46.7836195566
        0.3270157869        0.4426650915      -47.5928573339
        0.3270157869        0.4577186121      -48.0643795192
        0.3270157869        0.4727721326      -48.0035935228
        0.3270157869        0.4878256532      -47.2385348487
        0.3270157869        0.5028791737      -45.6492517036
        0.3270157869        0.5179326943      -43.1920666727
        0.3270157869        0.5329862148      -39.9088232544
        0.3270157869        0.5480397354      -35.9218607246
        0.3270157869        0.5630932559      -31.4205902066
        0.3270157869        0.5781467765      -26.6429444890
        0.3270157869        0.5932002970      -21.8505971331
        0.3270157869        0.6082538175      -17.2972957165
        0.3270157869        0.6233073381      -13.1950343476
        0.3270157869        0.6383608586       -9.6873633675
        0.3270157869        0.6534143792       -6.8379955025
        0.3270157869        0.6684678997       -4.6366762654
        0.3270157869        0.6835214203       -3.0177197992
        0.3270157869        0.6985749408       -1.8835565866
        0.3270157869        0.7136284614       -1.1265429105
        0.3270157869        0.7286819819       -0.6451681368
        0.3270157869        0.7437355025       -0.3536131121
        0.3270157869        0.7587890230       -0.1854411748
        0.3270157869        0.7738425435       -0.0930513646
        0.3270157869        0.7888960641       -0.0446884472
        0.3270157869        0.8039495846       -0.0205488974
        0.3270157869        0.8190031052       -0.0090498663
        0.3270157869        0.8340566257       -0.0038175994
        0.3270157869        0.8491101463       -0.0015420612
        0.3270157869        0.8641636668       -0.0005960182
        0.3270157869        0.8792171874       -0.0002201896
        0.3270157869        0.8942707079       -0.0000776471
        0.3270157869        0.9093242285       -0.0000261011
        0.3270157869        0.9243777490       -0.0000083534
        0.3270157869        0.9394312695       -0.0000025434
        0.3270157869        0.9544847901        0.0000000000
        0.3270157869        0.9695383106        0.0000000000
        0.3270157869        0.9845918312        0.0000000000
        0.3270157869        0.9996453517        0.0000000000
        0.3270157869        1.0146988723        0.0000000000
        0.3270157869        1.0297523928        0.0000000000
        0.3270157869        1.0448059134        0.0000000000
        0.3270157869        1.0598594339        0.0000000000
        0.3270157869        1.0749129545        0.0000000000
        0.3270157869        1.0899664750        0.0000000000
        0.3270157869        1.1050199955        0.0000000000
        0.3270157869        1.1200735161        0.0000000000
        0.3270157869        1.1351270366        0.0000000000
        0.3270157869        1.1501805572        0.0000000000
        0.3270157869        1.1652340777        0.0000000000
        0.3270157869        1.1802875983        0.0000000000
        0.3270157869        1.1953411188        0.0000000000
        0.3270157869        1.2103946394        0.0000000000
        0.3270157869        1.2254481599        0.0000000000
        0.3270157869        1.2405016805        0.0000000000
        0.3270157869        1.2555552010        0.0000000000
        0.3270157869        1.2706087215        0.0000000000
        0.3270157869        1.2856622421        0.0000000000
        0.3270157869        1.3007157626        0.0000000000
        0.3270157869        1.3157692832        0.0000000000
        0.3270157869        1.3308228037        0.0000000000
        0.3270157869        1.3458763243        0.0000000000
        0.3270157869        1.3609298448        0.0000000000
        0.3270157869        1.3759833654        0.0000000000
        0.3270157869        1.3910368859        0.0000000000
        0.3270157869        1.4060904065        0.0000000000
        0.3270157869        1.4211439270        0.0000000000
        0.3270157869        1.4361974475        0.0000000000
        0.3270157869        1.4512509681        0.0000000000
        0.3270157869        1.4663044886        0.0000000000
        0.3270157869        1.4813580092        0.0000000000
        0.3270157869        1.4964115297        0.0000000000
        0.3270157869        1.5114650503        0.0000000000
        0.3270157869        1.5265185708        0.0000000000
        0.3270157869        1.5415720914        0.0000000000
        0.3270157869        1.5566256119        0.0000000000
        0.3270157869        1.5716791325        0.0000000000
        0.3270157869        1.5867326530        0.0000000000

        0.3433825856        0.0964341190       -0.0976388366
        0.3433825856        0.1114876395       -0.2588763618
        0.3433825856        0.1265411601       -0.6292000431
        0.3433825856        0.1415946806       -1.4024259244
        0.3433825856        0.1566482012       -2.8679984540
        0.3433825856        0.1717017217       -5.3846906745
        0.3433825856        0.1867552423       -9.2894293355
        0.3433825856        0.2018087628      -14.7419950906
        0.3433825856        0.2168622834      -21.5549322051
        0.3433825856        0.2319158039      -29.1027163329
        0.3433825856        0.2469693245      -36.4022769928
        0.3433825856        0.2620228450      -42.3841089463
        0.3433825856        0.2770763655      -46.2585509205
        0.3433825856        0.2921298861      -47.8023123367
        0.3433825856        0.3071834066      -47.4142574345
        0.3433825856        0.3222369272      -45.9133696961
        0.3433825856        0.3372904477      -44.1940489740
        0.3433825856        0.3523439683      -42.9179231845
        0.3433825856        0.3673974888      -42.3726265398
        0.3433825856        0.3824510094      -42.5145942479
        0.3433825856        0.3975045299      -43.1177173663
        0.3433825856        0.4125580505      -43.9243893014
        0.3433825856        0.4276115710      -44.7330810876
        0.3433825856        0.4426650915      -45.4137603258
        0.3433825856        0.4577186121      -45.8800568021
        0.3433825856        0.4727721326      -46.0533184605
        0.3433825856        0.4878256532      -45.8401755466
        0.3433825856        0.5028791737      -45.1293138106
        0.3433825856        0.5179326943      -43.8045127971
        0.3433825856        0.5329862148      -41.7690874218
        0.3433825856        0.5480397354      -38.9762828424
        0.3433825856        0.5630932559      -35.4575219593
        0.3433825856        0.5781467765      -31.3375461618
        0.3433825856        0.5932002970      -26.8270843318
        0.3433825856        0.6082538175      -22.1916123564
        0.3433825856        0.6233073381      -17.7051330564
        0.3433825856        0.6383608586      -13.6040599179
        0.3433825856        0.6534143792      -10.0546739309
        0.3433825856        0.6684678997       -7.1403756396
        0.3433825856        0.6835214203       -4.8671983701
        0.3433825856        0.6985749408       -3.1814706060
        0.3433825856        0.7136284614       -1.9925810383
        0.3433825856        0.7286819819       -1.1950512801
        0.3433825856        0.7437355025       -0.6861200592
        0.3433825856        0.7587890230       -0.3770822042
        0.3433825856        0.7738425435       -0.1984119293
        0.3433825856        0.7888960641       -0.0999799856
        0.3433825856        0.8039495846       -0.0482576357
        0.3433825856        0.8190031052       -0.0223113967
        0.3433825856        0.8340566257       -0.0098774730
        0.3433825856        0.8491101463       -0.0041841346
        0.3433825856        0.8641636668       -0.0016941270
        0.3433825856        0.8792171874       -0.0006548382
        0.3433825856        0.8942707079       -0.0002413435
        0.3433825856        0.9093242285       -0.0000847274
        0.3433825856        0.9243777490       -0.0000283146
        0.3433825856        0.9394312695       -0.0000090067
        0.3433825856        0.9544847901       -0.0000027274
        0.3433825856        0.9695383106        0.0000000000
        0.3433825856        0.9845918312        0.0000000000
        0.3433825856        0.9996453517        0.0000000000
        0.3433825856        1.0146988723        0.0000000000
        0.3433825856        1.0297523928        0.0000000000
        0.3433825856        1.0448059134        0.0000000000
        0.3433825856        1.0598594339        0.0000000000
        0.3433825856        1.0749129545        0.0000000000
        0.3433825856        1.0899664750        0.0000000000
        0.3433825856        1.1050199955        0.0000000000
        0.3433825856        1.1200735161        0.0000000000
        0.3433825856        1.1351270366        0.0000000000
        0.3433825856        1.1501805572        0.0000000000
        0.3433825856        1.1652340777        0.0000000000
        0.3433825856        1.1802875983        0.0000000000
        0.3433825856        1.1953411188        0.0000000000
        0.3433825856        1.2103946394        0.0000000000
        0.3433825856        1.2254481599        0.0000000000
        0.3433825856        1.2405016805        0.0000000000
        0.3433825856        1.2555552010        0.0000000000
        0.3433825856        1.2706087215        0.0000000000
        0.3433825856        1.2856622421        0.0000000000
        0.3433825856        1.3007157626        0.0000000000
        0.3433825856        1.3157692832        0.0000000000
        0.3433825856        1.3308228037        0.0000000000
        0.3433825856        1.3458763243        0.0000000000
        0.3433825856        1.3609298448        0.0000000000
        0.3433825856        1.3759833654        0.0000000000
        0.3433825856        1.3910368859        0.0000000000
        0.3433825856        1.4060904065        0.0000000000
        0.3433825856        1.4211439270        0.0000000000
        0.3433825856        1.4361974475        0.0000000000
        0.3433825856        1.4512509681        0.0000000000
        0.3433825856        1.4663044886        0.0000000000
        0.3433825856        1.4813580092        0.0000000000
        0.3433825856        1.4964115297        0.0000000000
        0.3433825856        1.5114650503        0.0000000000
        0.3433825856        1.5265185708        0.0000000000
        0.3433825856        1.5415720914        0.0000000000
        0.3433825856        1.5566256119        0.0000000000
        0.3433825856        1.5716791325        0.0000000000
        0.3433825856        1.5867326530        0.0000000000

        0.3597493843        0.0964341190       -0.1055403695
        0.3597493843        0.1114876395       -0.2789521392
        0.3597493843        0.1265411601       -0.6757106355
        0.3597493843        0.1415946806       -1.5005752827
        0.3597493843        0.1566482012       -3.0563757892
        0.3597493843        0.1717017217       -5.7128153092
        0.3597493843        0.1867552423       -9.8064743927
        0.3597493843        0.2018087628      -15.4754137387
        0.3597493843        0.2168622834      -22.4839272862
        0.3597493843        0.2319158039      -30.1387148139
        0.3597493843        0.2469693245      -37.3912978833
        0.3597493843        0.2620228450      -43.1393009269
        0.3597493843        0.2770763655      -46.6160777370
        0.3597493843        0.2921298861      -47.6784223690
        0.3597493843        0.3071834066      -46.8365813974
        0.3597493843        0.3222369272      -45.0101401143
        0.3597493843        0.3372904477      -43.1453621376
        0.3597493843        0.3523439683      -41.8909724366
        0.3597493843        0.3673974888      -41.4680803850
        0.3597493843        0.3824510094      -41.7430701307
        0.3597493843        0.3975045299      -42.4107398135
        0.3597493843        0.4125580505      -43.1719361438
        0.3597493843        0.4276115710      -43.8340024926
        0.3597493843        0.4426650915      -44.3248307735
        0.3597493843        0.4577186121      -44.6511234079
        0.3597493843        0.4727721326      -44.8387303169
        0.3597493843        0.4878256532      -44.8815046107
        0.3597493843        0.5028791737      -44.7119726566
        0.3597493843        0.5179326943      -44.1990967966
        0.3597493843        0.5329862148      -43.1731071083
        0.3597493843        0.5480397354      -41.4709158075
        0.3597493843        0.5630932559      -38.9882873914
        0.3597493843        0.5781467765      -35.7209248360
        0.3597493843        0.5932002970      -31.7798107862
        0.3597493843        0.6082538175      -27.3759993773
        0.3597493843        0.6233073381      -22.7814608955
        0.3597493843        0.6383608586      -18.2796431737
        0.3597493843        0.6534143792      -14.1197597060
        0.3597493843        0.6684678997      -10.4844039552
        0.3597493843        0.6835214203       -7.4744883923
        0.3597493843        0.6985749408       -5.1109456797
        0.3597493843        0.7136284614       -3.3494985990
        0.3597493843        0.7286819819       -2.1029092440
        0.3597493843        0.7437355025       -1.2645826638
        0.3597493843        0.7587890230       -0.7284102919
        0.3597493843        0.7738425435       -0.4019454174
        0.3597493843        0.7888960641       -0.2125010547
        0.3597493843        0.8039495846       -0.1076254722
        0.3597493843        0.8190031052       -0.0521979226
        0.3597493843        0.8340566257       -0.0242242105
        0.3597493843        0.8491101463       -0.0107461522
        0.3597493843        0.8641636668       -0.0045514368
        0.3597493843        0.8792171874       -0.0018384191
        0.3597493843        0.8942707079       -0.0007075388
        0.3597493843        0.9093242285       -0.0002593310
        0.3597493843        0.9243777490       -0.0000905174
        0.3597493843        0.9394312695       -0.0000301021
        0.3597493843        0.9544847901       -0.0000095444
        0.3597493843        0.9695383106       -0.0000028871
        0.3597493843        0.9845918312        0.0000000000
        0.3597493843        0.9996453517        0.0000000000
        0.3597493843        1.0146988723        0.0000000000
        0.3597493843        1.0297523928        0.0000000000
        0.3597493843        1.0448059134        0.0000000000
        0.3597493843        1.0598594339        0.0000000000
        0.3597493843        1.0749129545        0.0000000000
        0.3597493843        1.0899664750        0.0000000000
        0.3597493843        1.1050199955        0.0000000000
        0.3597493843        1.1200735161        0.0000000000
        0.3597493843        1.1351270366        0.0000000000
        0.3597493843        1.1501805572        0.0000000000
        0.3597493843        1.1652340777        0.0000000000
        0.3597493843        1.1802875983        0.0000000000
        0.3597493843        1.1953411188        0.0000000000
        0.3597493843        1.2103946394        0.0000000000
        0.3597493843        1.2254481599        0.0000000000
        0.3597493843        1.2405016805        0.0000000000
        0.3597493843        1.2555552010        0.0000000000
        0.3597493843        1.2706087215        0.0000000000
        0.3597493843        1.2856622421        0.0000000000
        0.3597493843        1.3007157626        0.0000000000
        0.3597493843        1.3157692832        0.0000000000
        0.3597493843        1.3308228037        0.0000000000
        0.3597493843        1.3458763243        0.0000000000
        0.3597493843        1.3609298448        0.0000000000
        0.3597493843        1.3759833654        0.0000000000
        0.3597493843        1.3910368859        0.0000000000
        0.3597493843        1.4060904065        0.0000000000
        0.3597493843        1.4211439270        0.0000000000
        0.3597493843        1.4361974475        0.0000000000
        0.3597493843        1.4512509681        0.0000000000
        0.3597493843        1.4663044886        0.0000000000
        0.3597493843        1.4813580092        0.0000000000
        0.3597493843        1.4964115297        0.0000000000
        0.3597493843        1.5114650503        0.0000000000
        0.3597493843        1.5265185708        0.0000000000
        0.3597493843        1.5415720914        0.0000000000
        0.3597493843        1.5566256119        0.0000000000
        0.3597493843        1.5716791325        0.0000000000
        0.3597493843        1.5867326530        0.0000000000

        0.3761161830        0.0964341190       -0.1124049426
        0.3761161830        0.1114876395       -0.2964214670
        0.3761161830        0.1265411601       -0.7162738648
        0.3761161830        0.1415946806       -1.5864389053
        0.3761161830        0.1566482012       -3.2218727284
        0.3761161830        0.1717017217       -6.0027837669
        0.3761161830        0.1867552423      -10.2672155531
        0.3761161830        0.2018087628      -16.1370103825
        0.3761161830        0.2168622834      -23.3379412141
        0.3761161830        0.2319158039      -31.1214490817
        0.3761161830        0.2469693245      -38.3852380360
        0.3761161830        0.2620228450      -43.9998390313
        0.3761161830        0.2770763655      -47.2178008285
        0.3761161830        0.2921298861      -47.9621278684
        0.3761161830        0.3071834066      -46.8341074340
        0.3761161830        0.3222369272      -44.8334015059
        0.3761161830        0.3372904477      -42.9437654699
        0.3761161830        0.3523439683      -41.7966919787
        0.3761161830        0.3673974888      -41.5526045984
        0.3761161830        0.3824510094      -42.0002156187
        0.3761161830        0.3975045299      -42.7677461558
        0.3761161830        0.4125580505      -43.5197117584
        0.3761161830        0.4276115710      -44.0643179653
        0.3761161830        0.4426650915      -44.3647738217
        0.3761161830        0.4577186121      -44.4891443422
        0.3761161830        0.4727721326      -44.5390895768
        0.3761161830        0.4878256532      -44.5848979987
        0.3761161830        0.5028791737      -44.6212175932
        0.3761161830        0.5179326943      -44.5509224346
        0.3761161830        0.5329862148      -44.1997048707
        0.3761161830        0.5480397354      -43.3570624187
        0.3761161830        0.5630932559      -41.8314159599
        0.3761161830        0.5781467765      -39.5026053415
        0.3761161830        0.5932002970      -36.3568860175
        0.3761161830        0.6082538175      -32.4965456886
        0.3761161830        0.6233073381      -28.1243417460
        0.3761161830        0.6383608586      -23.5087589539
        0.3761161830        0.6534143792      -18.9389041340
        0.3761161830        0.6684678997      -14.6787387661
        0.3761161830        0.6835214203      -10.9299595805
        0.3761161830        0.6985749408       -7.8107102279
        0.3761161830        0.7136284614       -5.3530943877
        0.3761161830        0.7286819819       -3.5171994234
        0.3761161830        0.7437355025       -2.2151440946
        0.3761161830        0.7587890230       -1.3372249295
        0.3761161830        0.7738425435       -0.7737096426
        0.3761161830        0.7888960641       -0.4289683130
        0.3761161830        0.8039495846       -0.2277890999
        0.3761161830        0.8190031052       -0.1157597210
        0.3761161830        0.8340566257       -0.0562402575
        0.3761161830        0.8491101463       -0.0260916429
        0.3761161830        0.8641636668       -0.0115464570
        0.3761161830        0.8792171874       -0.0048700111
        0.3761161830        0.8942707079       -0.0019568507
        0.3761161830        0.9093242285       -0.0007491249
        0.3761161830        0.9243777490       -0.0002733553
        0.3761161830        0.9394312695       -0.0000951618
        0.3761161830        0.9544847901       -0.0000316356
        0.3761161830        0.9695383106       -0.0000100512
        0.3761161830        0.9845918312       -0.0000030555
        0.3761161830        0.9996453517        0.0000000000
        0.3761161830        1.0146988723        0.0000000000
        0.3761161830        1.0297523928        0.0000000000
        0.3761161830        1.0448059134        0.0000000000
        0.3761161830        1.0598594339        0.0000000000
        0.3761161830        1.0749129545        0.0000000000
        0.3761161830        1.0899664750        0.0000000000
        0.3761161830        1.1050199955        0.0000000000
        0.3761161830        1.1200735161        0.0000000000
        0.3761161830        1.1351270366        0.0000000000
        0.3761161830        1.1501805572        0.0000000000
        0.3761161830        1.1652340777        0.0000000000
        0.3761161830        1.1802875983        0.0000000000
        0.3761161830        1.1953411188        0.0000000000
        0.3761161830        1.2103946394        0.0000000000
        0.3761161830        1.2254481599        0.0000000000
        0.3761161830        1.2405016805        0.0000000000
        0.3761161830        1.2555552010        0.0000000000
        0.3761161830        1.2706087215        0.0000000000
        0.3761161830        1.2856622421        0.0000000000
        0.3761161830        1.3007157626        0.0000000000
        0.3761161830        1.3157692832        0.0000000000
        0.3761161830        1.3308228037        0.0000000000
        0.3761161830        1.3458763243        0.0000000000
        0.3761161830        1.3609298448        0.0000000000
        0.3761161830        1.3759833654        0.0000000000
        0.3761161830        1.3910368859        0.0000000000
        0.3761161830        1.4060904065        0.0000000000
        0.3761161830        1.4211439270        0.0000000000
        0.3761161830        1.4361974475        0.0000000000
        0.3761161830        1.4512509681        0.0000000000
        0.3761161830        1.4663044886        0.0000000000
        0.3761161830        1.4813580092        0.0000000000
        0.3761161830        1.4964115297        0.0000000000
        0.3761161830        1.5114650503        0.0000000000
        0.3761161830        1.5265185708        0.0000000000
        0.3761161830        1.5415720914        0.0000000000
        0.3761161830        1.5566256119        0.0000000000
        0.3761161830        1.5716791325        0.0000000000
        0.3761161830        1.5867326530        0.0000000000

        0.3924829817        0.0964341190       -0.1182506659
        0.3924829817        0.1114876395       -0.3114278295
        0.3924829817        0.1265411601       -0.7514731045
        0.3924829817        0.1415946806       -1.6618444109
        0.3924829817        0.1566482012       -3.3693078948
        0.3924829817        0.1717017217       -6.2656560040
        0.3924829817        0.1867552423      -10.6941105852
        0.3924829817        0.2018087628      -16.7674568796
        0.3924829817        0.2168622834      -24.1828929468
        0.3924829817        0.2319158039      -32.1464744656
        0.3924829817        0.2469693245      -39.5072906123
        0.3924829817        0.2620228450      -45.1049448845
        0.3924829817        0.2770763655      -48.1968478485
        0.3924829817        0.2921298861      -48.7504806391
        0.3924829817        0.3071834066      -47.4359624776
        0.3924829817        0.3222369272      -45.3181363811
        0.3924829817        0.3372904477      -43.4158418198
        0.3924829817        0.3523439683      -42.3539665394
        0.3924829817        0.3673974888      -42.2520613222
        0.3924829817        0.3824510094      -42.8436666589
        0.3924829817        0.3975045299      -43.7084259511
        0.3924829817        0.4125580505      -44.4816311631
        0.3924829817        0.4276115710      -44.9642548195
        0.3924829817        0.4426650915      -45.1308643403
        0.3924829817        0.4577186121      -45.0756067710
        0.3924829817        0.4727721326      -44.9393482525
        0.3924829817        0.4878256532      -44.8440595557
        0.3924829817        0.5028791737      -44.8453201219
        0.3924829817        0.5179326943      -44.9074919576
        0.3924829817        0.5329862148      -44.9039062780
        0.3924829817        0.5480397354      -44.6407379512
        0.3924829817        0.5630932559      -43.8980136443
        0.3924829817        0.5781467765      -42.4776510044
        0.3924829817        0.5932002970      -40.2482742680
        0.3924829817        0.6082538175      -37.1784665983
        0.3924829817        0.6233073381      -33.3521171396
        0.3924829817        0.6383608586      -28.9615947799
        0.3924829817        0.6534143792      -24.2782418898
        0.3924829817        0.6684678997      -19.6056642848
        0.3924829817        0.6835214203      -15.2272829308
        0.3924829817        0.6985749408      -11.3620249445
        0.3924829817        0.7136284614       -8.1389734931
        0.3924829817        0.7286819819       -5.5946897636
        0.3924829817        0.7437355025       -3.6893773045
        0.3924829817        0.7587890230       -2.3333688264
        0.3924829817        0.7738425435       -1.4148028081
        0.3924829817        0.7888960641       -0.8219093229
        0.3924829817        0.8039495846       -0.4570787998
        0.3924829817        0.8190031052       -0.2430709036
        0.3924829817        0.8340566257       -0.1234669932
        0.3924829817        0.8491101463       -0.0598392356
        0.3924829817        0.8641636668       -0.0276500294
        0.3924829817        0.8792171874       -0.0121762012
        0.3924829817        0.8942707079       -0.0051105636
        0.3924829817        0.9093242285       -0.0020454819
        0.3924829817        0.9243777490       -0.0007813757
        0.3924829817        0.9394312695       -0.0002851765
        0.3924829817        0.9544847901       -0.0000995328
        0.3924829817        0.9695383106       -0.0000332432
        0.3924829817        0.9845918312       -0.0000106313
        0.3924829817        0.9996453517       -0.0000032544
        0.3924829817        1.0146988723        0.0000000000
        0.3924829817        1.0297523928        0.0000000000
        0.3924829817        1.0448059134        0.0000000000
        0.3924829817        1.0598594339        0.0000000000
        0.3924829817        1.0749129545        0.0000000000
        0.3924829817        1.0899664750        0.0000000000
        0.3924829817        1.1050199955        0.0000000000
        0.3924829817        1.1200735161        0.0000000000
        0.3924829817        1.1351270366        0.0000000000
        0.3924829817        1.1501805572        0.0000000000
        0.3924829817        1.1652340777        0.0000000000
        0.3924829817        1.1802875983        0.0000000000
        0.3924829817        1.1953411188        0.0000000000
        0.3924829817        1.2103946394        0.0000000000
        0.3924829817        1.2254481599        0.0000000000
        0.3924829817        1.2405016805        0.0000000000
        0.3924829817        1.2555552010        0.0000000000
        0.3924829817        1.2706087215        0.0000000000
        0.3924829817        1.2856622421        0.0000000000
        0.3924829817        1.3007157626        0.0000000000
        0.3924829817        1.3157692832        0.0000000000
        0.3924829817        1.3308228037        0.0000000000
        0.3924829817        1.3458763243        0.0000000000
        0.3924829817        1.3609298448        0.0000000000
        0.3924829817        1.3759833654        0.0000000000
        0.3924829817        1.3910368859        0.0000000000
        0.3924829817        1.4060904065        0.0000000000
        0.3924829817        1.4211439270        0.0000000000
        0.3924829817        1.4361974475        0.0000000000
        0.3924829817        1.4512509681        0.0000000000
        0.3924829817        1.4663044886        0.0000000000
        0.3924829817        1.4813580092        0.0000000000
        0.3924829817        1.4964115297        0.0000000000
        0.3924829817        1.5114650503        0.0000000000
        0.3924829817        1.5265185708        0.0000000000
        0.3924829817        1.5415720914        0.0000000000
        0.3924829817        1.5566256119        0.0000000000
        0.3924829817        1.5716791325        0.0000000000
        0.3924829817        1.5867326530        0.0000000000

        0.4088497804        0.0964341190       -0.1227297404
        0.4088497804        0.1114876395       -0.3231268288
        0.4088497804        0.1265411601       -0.7794448212
        0.4088497804        0.1415946806       -1.7230568712
        0.4088497804        0.1566482012       -3.4918894307
        0.4088497804        0.1717017217       -6.4902312408
        0.4088497804        0.1867552423      -11.0703928785
        0.4088497804        0.2018087628      -17.3438709928
        0.4088497804        0.2168622834      -24.9899502171
        0.4088497804        0.2319158039      -33.1792646122
        0.4088497804        0.2469693245      -40.7160421836
        0.4088497804        0.2620228450      -46.4016227148
        0.4088497804        0.2770763655      -49.4788913454
        0.4088497804        0.2921298861      -49.9331539150
        0.4088497804        0.3071834066      -48.4786671193
        0.4088497804        0.3222369272      -46.2322796983
        0.4088497804        0.3372904477      -44.2516429598
        0.4088497804        0.3523439683      -43.1746011886
        0.4088497804        0.3673974888      -43.1086966472
        0.4088497804        0.3824510094      -43.7616094093
        0.4088497804        0.3975045299      -44.6861580195
        0.4088497804        0.4125580505      -45.4972335805
        0.4088497804        0.4276115710      -45.9821442157
        0.4088497804        0.4426650915      -46.1058098404
        0.4088497804        0.4577186121      -45.9566855701
        0.4088497804        0.4727721326      -45.6792125460
        0.4088497804        0.4878256532      -45.4166035389
        0.4088497804        0.5028791737      -45.2691151628
        0.4088497804        0.5179326943      -45.2667774318
        0.4088497804        0.5329862148      -45.3566469291
        0.4088497804        0.5480397354      -45.4056139220
        0.4088497804        0.5630932559      -45.2186035647
        0.4088497804        0.5781467765      -44.5703953977
        0.4088497804        0.5932002970      -43.2479175657
        0.4088497804        0.6082538175      -41.0973596625
        0.4088497804        0.6233073381      -38.0663556152
        0.4088497804        0.6383608586      -34.2285772327
        0.4088497804        0.6534143792      -29.7803432932
        0.4088497804        0.6684678997      -25.0073050902
        0.4088497804        0.6835214203      -20.2301787659
        0.4088497804        0.6985749408      -15.7459412109
        0.4088497804        0.7136284614      -11.7811646663
        0.4088497804        0.7286819819       -8.4679031851
        0.4088497804        0.7437355025       -5.8436203438
        0.4088497804        0.7587890230       -3.8692714890
        0.4088497804        0.7738425435       -2.4562353984
        0.4088497804        0.7888960641       -1.4933862678
        0.4088497804        0.8039495846       -0.8686360013
        0.4088497804        0.8190031052       -0.4827843183
        0.4088497804        0.8340566257       -0.2561279697
        0.4088497804        0.8491101463       -0.1296019014
        0.4088497804        0.8641636668       -0.0625252489
        0.4088497804        0.8792171874       -0.0287626817
        0.4088497804        0.8942707079       -0.0126229349
        0.4088497804        0.9093242285       -0.0052894947
        0.4088497804        0.9243777490       -0.0021184318
        0.4088497804        0.9394312695       -0.0008116504
        0.4088497804        0.9544847901       -0.0002976975
        0.4088497804        0.9695383106       -0.0001045627
        0.4088497804        0.9845918312       -0.0000351748
        0.4088497804        0.9996453517       -0.0000113281
        0.4088497804        1.0146988723       -0.0000034913
        0.4088497804        1.0297523928       -0.0000010280
        0.4088497804        1.0448059134        0.0000000000
        0.4088497804        1.0598594339        0.0000000000
        0.4088497804        1.0749129545        0.0000000000
        0.4088497804        1.0899664750        0.0000000000
        0.4088497804        1.1050199955        0.0000000000
        0.4088497804        1.1200735161        0.0000000000
        0.4088497804        1.1351270366        0.0000000000
        0.4088497804        1.1501805572        0.0000000000
        0.4088497804        1.1652340777        0.0000000000
        0.4088497804        1.1802875983        0.0000000000
        0.4088497804        1.1953411188        0.0000000000
        0.4088497804        1.2103946394        0.0000000000
        0.4088497804        1.2254481599        0.0000000000
        0.4088497804        1.2405016805        0.0000000000
        0.4088497804        1.2555552010        0.0000000000
        0.4088497804        1.2706087215        0.0000000000
        0.4088497804        1.2856622421        0.0000000000
        0.4088497804        1.3007157626        0.0000000000
        0.4088497804        1.3157692832        0.0000000000
        0.4088497804        1.3308228037        0.0000000000
        0.4088497804        1.3458763243        0.0000000000
        0.4088497804        1.3609298448        0.0000000000
        0.4088497804        1.3759833654        0.0000000000
        0.4088497804        1.3910368859        0.0000000000
        0.4088497804        1.4060904065        0.0000000000
        0.4088497804        1.4211439270        0.0000000000
        0.4088497804        1.4361974475        0.0000000000
        0.4088497804        1.4512509681        0.0000000000
        0.4088497804        1.4663044886        0.0000000000
        0.4088497804        1.4813580092        0.0000000000
        0.4088497804        1.4964115297        0.0000000000
        0.4088497804        1.5114650503        0.0000000000
        0.4088497804        1.5265185708        0.0000000000
        0.4088497804        1.5415720914        0.0000000000
        0.4088497804        1.5566256119        0.0000000000
        0.4088497804        1.5716791325        0.0000000000
        0.4088497804        1.5867326530        0.0000000000

        0.4252165791        0.0964341190       -0.1249914261
        0.4252165791        0.1114876395       -0.3293125804
        0.4252165791        0.1265411601       -0.7949508877
        0.4252165791        0.1415946806       -1.7586825589
        0.4252165791        0.1566482012       -3.5669101570
        0.4252165791        0.1717017217       -6.6350314021
        0.4252165791        0.1867552423      -11.3265835250
        0.4252165791        0.2018087628      -17.7594423545
        0.4252165791        0.2168622834      -25.6082190814
        0.4252165791        0.2319158039      -34.0234842908
        0.4252165791        0.2469693245      -41.7753049787
        0.4252165791        0.2620228450      -47.6254551818
        0.4252165791        0.2770763655      -50.7854431175
        0.4252165791        0.2921298861      -51.2295142052
        0.4252165791        0.3071834066      -49.6852687786
        0.4252165791        0.3222369272      -47.3011059150
        0.4252165791        0.3372904477      -45.1717666373
        0.4252165791        0.3523439683      -43.9657497931
        0.4252165791        0.3673974888      -43.8089948761
        0.4252165791        0.3824510094      -44.4160425381
        0.4252165791        0.3975045299      -45.3383785572
        0.4252165791        0.4125580505      -46.1829884104
        0.4252165791        0.4276115710      -46.7215526991
        0.4252165791        0.4426650915      -46.8946785331
        0.4252165791        0.4577186121      -46.7613198884
        0.4252165791        0.4727721326      -46.4409432005
        0.4252165791        0.4878256532      -46.0695060571
        0.4252165791        0.5028791737      -45.7684484991
        0.4252165791        0.5179326943      -45.6198695010
        0.4252165791        0.5329862148      -45.6452842382
        0.4252165791        0.5480397354      -45.7904510905
        0.4252165791        0.5630932559      -45.9209116138
        0.4252165791        0.5781467765      -45.8330239448
        0.4252165791        0.5932002970      -45.2838288747
        0.4252165791        0.6082538175      -44.0385723816
        0.4252165791        0.6233073381      -41.9269688728
        0.4252165791        0.6383608586      -38.8921449822
        0.4252165791        0.6534143792      -35.0152070638
        0.4252165791        0.6684678997      -30.5057883878
        0.4252165791        0.6835214203      -25.6613311560
        0.4252165791        0.6985749408      -20.8086855516
        0.4252165791        0.7136284614      -16.2458885490
        0.4252165791        0.7286819819      -12.1989863041
        0.4252165791        0.7437355025       -8.8012952222
        0.4252165791        0.7587890230       -6.0945036123
        0.4252165791        0.7738425435       -4.0455023804
        0.4252165791        0.7888960641       -2.5708971128
        0.4252165791        0.8039495846       -1.5621325460
        0.4252165791        0.8190031052       -0.9065360053
        0.4252165791        0.8340566257       -0.5020350466
        0.4252165791        0.8491101463       -0.2652137343
        0.4252165791        0.8641636668       -0.1336609128
        0.4252165791        0.8792171874       -0.0642949746
        0.4252165791        0.8942707079       -0.0295435433
        0.4252165791        0.9093242285       -0.0129796772
        0.4252165791        0.9243777490       -0.0054569692
        0.4252165791        0.9394312695       -0.0021968524
        0.4252165791        0.9544847901       -0.0008471200
        0.4252165791        0.9695383106       -0.0003128791
        0.4252165791        0.9845918312       -0.0001106661
        0.4252165791        0.9996453517       -0.0000374686
        0.4252165791        1.0146988723       -0.0000121388
        0.4252165791        1.0297523928       -0.0000037596
        0.4252165791        1.0448059134       -0.0000011125
        0.4252165791        1.0598594339        0.0000000000
        0.4252165791        1.0749129545        0.0000000000
        0.4252165791        1.0899664750        0.0000000000
        0.4252165791        1.1050199955        0.0000000000
        0.4252165791        1.1200735161        0.0000000000
        0.4252165791        1.1351270366        0.0000000000
        0.4252165791        1.1501805572        0.0000000000
        0.4252165791        1.1652340777        0.0000000000
        0.4252165791        1.1802875983        0.0000000000
        0.4252165791        1.1953411188        0.0000000000
        0.4252165791        1.2103946394        0.0000000000
        0.4252165791        1.2254481599        0.0000000000
        0.4252165791        1.2405016805        0.0000000000
        0.4252165791        1.2555552010        0.0000000000
        0.4252165791        1.2706087215        0.0000000000
        0.4252165791        1.2856622421        0.0000000000
        0.4252165791        1.3007157626        0.0000000000
        0.4252165791        1.3157692832        0.0000000000
        0.4252165791        1.3308228037        0.0000000000
        0.4252165791        1.3458763243        0.0000000000
        0.4252165791        1.3609298448        0.0000000000
        0.4252165791        1.3759833654        0.0000000000
        0.4252165791        1.3910368859        0.0000000000
        0.4252165791        1.4060904065        0.0000000000
        0.4252165791        1.4211439270        0.0000000000
        0.4252165791        1.4361974475        0.0000000000
        0.4252165791        1.4512509681        0.0000000000
        0.4252165791        1.4663044886        0.0000000000
        0.4252165791        1.4813580092        0.0000000000
        0.4252165791        1.4964115297        0.0000000000
        0.4252165791        1.5114650503        0.0000000000
        0.4252165791        1.5265185708        0.0000000000
        0.4252165791        1.5415720914        0.0000000000
        0.4252165791        1.5566256119        0.0000000000
        0.4252165791        1.5716791325        0.0000000000
        0.4252165791        1.5867326530        0.0000000000

        0.4415833778        0.0964341190       -0.1237781749
        0.4415833778        0.1114876395       -0.3266485223
        0.4415833778        0.1265411601       -0.7898816653
        0.4415833778        0.1415946806       -1.7506634084
        0.4415833778        0.1566482012       -3.5575285606
        0.4415833778        0.1717017217       -6.6311890055
        0.4415833778        0.1867552423      -11.3447335816
        0.4415833778        0.2018087628      -17.8290996395
        0.4415833778        0.2168622834      -25.7717075398
        0.4415833778        0.2319158039      -34.3290742064
        0.4415833778        0.2469693245      -42.2634438000
        0.4415833778        0.2620228450      -48.3119995205
        0.4415833778        0.2770763655      -51.6490883466
        0.4415833778        0.2921298861      -52.2102342225
        0.4415833778        0.3071834066      -50.6960192318
        0.4415833778        0.3222369272      -48.2489254363
        0.4415833778        0.3372904477      -45.9805599221
        0.4415833778        0.3523439683      -44.5934262804
        0.4415833778        0.3673974888      -44.2550531187
        0.4415833778        0.3824510094      -44.7192524370
        0.4415833778        0.3975045299      -45.5660423479
        0.4415833778        0.4125580505      -46.4137430202
        0.4415833778        0.4276115710      -47.0244240352
        0.4415833778        0.4426650915      -47.3088887689
        0.4415833778        0.4577186121      -47.2830659494
        0.4415833778        0.4727721326      -47.0229483299
        0.4415833778        0.4878256532      -46.6356538784
        0.4415833778        0.5028791737      -46.2405742627
        0.4415833778        0.5179326943      -45.9494702574
        0.4415833778        0.5329862148      -45.8413912710
        0.4415833778        0.5480397354      -45.9360924120
        0.4415833778        0.5630932559      -46.1731858145
        0.4415833778        0.5781467765      -46.4048702566
        0.4415833778        0.5932002970      -46.4091001656
        0.4415833778        0.6082538175      -45.9261068306
        0.4415833778        0.6233073381      -44.7132400199
        0.4415833778        0.6383608586      -42.6041044818
        0.4415833778        0.6534143792      -39.5536362744
        0.4415833778        0.6684678997      -35.6546297060
        0.4415833778        0.6835214203      -31.1214746259
        0.4415833778        0.6985749408      -26.2479667662
        0.4415833778        0.7136284614      -21.3529624319
        0.4415833778        0.7286819819      -16.7285391853
        0.4415833778        0.7437355025      -12.6014843851
        0.4415833778        0.7587890230       -9.1130907256
        0.4415833778        0.7738425435       -6.3169233737
        0.4415833778        0.7888960641       -4.1907834634
        0.4415833778        0.8039495846       -2.6575626433
        0.4415833778        0.8190031052       -1.6094338532
        0.4415833778        0.8340566257       -0.9303856086
        0.4415833778        0.8491101463       -0.5134064111
        0.4415833778        0.8641636668       -0.2705592432
        0.4415833778        0.8792171874       -0.1362665303
        0.4415833778        0.8942707079       -0.0656467280
        0.4415833778        0.9093242285       -0.0302740437
        0.4415833778        0.9243777490       -0.0133719899
        0.4415833778        0.9394312695       -0.0056584174
        0.4415833778        0.9544847901       -0.0022937443
        0.4415833778        0.9695383106       -0.0008905013
        0.4415833778        0.9845918312       -0.0003309989
        0.4415833778        0.9996453517       -0.0001177512
        0.4415833778        1.0146988723       -0.0000400822
        0.4415833778        1.0297523928       -0.0000130498
        0.4415833778        1.0448059134       -0.0000040626
        0.4415833778        1.0598594339       -0.0000012101
        0.4415833778        1.0749129545        0.0000000000
        0.4415833778        1.0899664750        0.0000000000
        0.4415833778        1.1050199955        0.0000000000
        0.4415833778        1.1200735161        0.0000000000
        0.4415833778        1.1351270366        0.0000000000
        0.4415833778        1.1501805572        0.0000000000
        0.4415833778        1.1652340777        0.0000000000
        0.4415833778        1.1802875983        0.0000000000
        0.4415833778        1.1953411188        0.0000000000
        0.4415833778        1.2103946394        0.0000000000
        0.4415833778        1.2254481599        0.0000000000
        0.4415833778        1.2405016805        0.0000000000
        0.4415833778        1.2555552010        0.0000000000
        0.4415833778        1.2706087215        0.0000000000
        0.4415833778        1.2856622421        0.0000000000
        0.4415833778        1.3007157626        0.0000000000
        0.4415833778        1.3157692832        0.0000000000
        0.4415833778        1.3308228037        0.0000000000
        0.4415833778        1.3458763243        0.0000000000
        0.4415833778        1.3609298448        0.0000000000
        0.4415833778        1.3759833654        0.0000000000
        0.4415833778        1.3910368859        0.0000000000
        0.4415833778        1.4060904065        0.0000000000
        0.4415833778        1.4211439270        0.0000000000
        0.4415833778        1.4361974475        0.0000000000
        0.4415833778        1.4512509681        0.0000000000
        0.4415833778        1.4663044886        0.0000000000
        0.4415833778        1.4813580092        0.0000000000
        0.4415833778        1.4964115297        0.0000000000
        0.4415833778        1.5114650503        0.0000000000
        0.4415833778        1.5265185708        0.0000000000
        0.4415833778        1.5415720914        0.0000000000
        0.4415833778        1.5566256119        0.0000000000
        0.4415833778        1.5716791325        0.0000000000
        0.4415833778        1.5867326530        0.0000000000

        0.4579501766        0.0964341190       -0.1178519032
        0.4579501766        0.1114876395       -0.3117716150
        0.4579501766        0.1265411601       -0.7558709252
        0.4579501766        0.1415946806       -1.6799368406
        0.4579501766        0.1566482012       -3.4239605717
        0.4579501766        0.1717017217       -6.4026526060
        0.4579501766        0.1867552423      -10.9916965562
        0.4579501766        0.2018087628      -17.3394095176
        0.4579501766        0.2168622834      -25.1673160749
        0.4579501766        0.2319158039      -33.6760935311
        0.4579501766        0.2469693245      -41.6663261599
        0.4579501766        0.2620228450      -47.8883083162
        0.4579501766        0.2770763655      -51.4915596778
        0.4579501766        0.2921298861      -52.3515956762
        0.4579501766        0.3071834066      -51.0930411695
        0.4579501766        0.3222369272      -48.7939440651
        0.4579501766        0.3372904477      -46.5360155800
        0.4579501766        0.3523439683      -45.0352188238
        0.4579501766        0.3673974888      -44.5084071889
        0.4579501766        0.3824510094      -44.7757857513
        0.4579501766        0.3975045299      -45.4788684635
        0.4579501766        0.4125580505      -46.2747445587
        0.4579501766        0.4276115710      -46.9323429786
        0.4579501766        0.4426650915      -47.3383662995
        0.4579501766        0.4577186121      -47.4635350940
        0.4579501766        0.4727721326      -47.3327293231
        0.4579501766        0.4878256532      -47.0116815359
        0.4579501766        0.5028791737      -46.5997120433
        0.4579501766        0.5179326943      -46.2151510285
        0.4579501766        0.5329862148      -45.9697567805
        0.4579501766        0.5480397354      -45.9374444403
        0.4579501766        0.5630932559      -46.1254995091
        0.4579501766        0.5781467765      -46.4558515862
        0.4579501766        0.5932002970      -46.7632026185
        0.4579501766        0.6082538175      -46.8149578003
        0.4579501766        0.6233073381      -46.3525155204
        0.4579501766        0.6383608586      -45.1453571300
        0.4579501766        0.6534143792      -43.0431898974
        0.4579501766        0.6684678997      -40.0113589015
        0.4579501766        0.6835214203      -36.1408397272
        0.4579501766        0.6985749408      -31.6325686722
        0.4579501766        0.7136284614      -26.7625259408
        0.4579501766        0.7286819819      -21.8369875715
        0.4579501766        0.7437355025      -17.1472304810
        0.4579501766        0.7587890230      -12.9312700844
        0.4579501766        0.7738425435       -9.3481386341
        0.4579501766        0.7888960641       -6.4679757414
        0.4579501766        0.8039495846       -4.2783600990
        0.4579501766        0.8190031052       -2.7038236060
        0.4579501766        0.8340566257       -1.6323900322
        0.4579501766        0.8491101463       -0.9418089065
        0.4579501766        0.8641636668       -0.5196089149
        0.4579501766        0.8792171874       -0.2743441858
        0.4579501766        0.8942707079       -0.1387121821
        0.4579501766        0.9093242285       -0.0671935847
        0.4579501766        0.9243777490       -0.0311891048
        0.4579501766        0.9394312695       -0.0138705572
        0.4579501766        0.9544847901       -0.0059085285
        0.4579501766        0.9695383106       -0.0024099783
        0.4579501766        0.9845918312       -0.0009409642
        0.4579501766        0.9996453517       -0.0003516170
        0.4579501766        1.0146988723       -0.0001257405
        0.4579501766        1.0297523928       -0.0000430270
        0.4579501766        1.0448059134       -0.0000140882
        0.4579501766        1.0598594339       -0.0000044156
        0.4579501766        1.0749129545       -0.0000013241
        0.4579501766        1.0899664750        0.0000000000
        0.4579501766        1.1050199955        0.0000000000
        0.4579501766        1.1200735161        0.0000000000
        0.4579501766        1.1351270366        0.0000000000
        0.4579501766        1.1501805572        0.0000000000
        0.4579501766        1.1652340777        0.0000000000
        0.4579501766        1.1802875983        0.0000000000
        0.4579501766        1.1953411188        0.0000000000
        0.4579501766        1.2103946394        0.0000000000
        0.4579501766        1.2254481599        0.0000000000
        0.4579501766        1.2405016805        0.0000000000
        0.4579501766        1.2555552010        0.0000000000
        0.4579501766        1.2706087215        0.0000000000
        0.4579501766        1.2856622421        0.0000000000
        0.4579501766        1.3007157626        0.0000000000
        0.4579501766        1.3157692832        0.0000000000
        0.4579501766        1.3308228037        0.0000000000
        0.4579501766        1.3458763243        0.0000000000
        0.4579501766        1.3609298448        0.0000000000
        0.4579501766        1.3759833654        0.0000000000
        0.4579501766        1.3910368859        0.0000000000
        0.4579501766        1.4060904065        0.0000000000
        0.4579501766        1.4211439270        0.0000000000
        0.4579501766        1.4361974475        0.0000000000
        0.4579501766        1.4512509681        0.0000000000
        0.4579501766        1.4663044886        0.0000000000
        0.4579501766        1.4813580092        0.0000000000
        0.4579501766        1.4964115297        0.0000000000
        0.4579501766        1.5114650503        0.0000000000
        0.4579501766        1.5265185708        0.0000000000
        0.4579501766        1.5415720914        0.0000000000
        0.4579501766        1.5566256119        0.0000000000
        0.4579501766        1.5716791325        0.0000000000
        0.4579501766        1.5867326530        0.0000000000

        0.4743169753        0.0964341190       -0.1066350176
        0.4743169753        0.1114876395       -0.2829879312
        0.4743169753        0.1265411601       -0.6883983577
        0.4743169753        0.1415946806       -1.5355133920
        0.4743169753        0.1566482012       -3.1418426054
        0.4743169753        0.1717017217       -5.9001288013
        0.4743169753        0.1867552423      -10.1764070350
        0.4743169753        0.2018087628      -16.1367110170
        0.4743169753        0.2168622834      -23.5582312226
        0.4743169753        0.2319158039      -31.7313781953
        0.4743169753        0.2469693245      -39.5566315980
        0.4743169753        0.2620228450      -45.8560244138
        0.4743169753        0.2770763655      -49.7870891307
        0.4743169753        0.2921298861      -51.1568121126
        0.4743169753        0.3071834066      -50.4645964076
        0.4743169753        0.3222369272      -48.6514235219
        0.4743169753        0.3372904477      -46.6987880773
        0.4743169753        0.3523439683      -45.2898509693
        0.4743169753        0.3673974888      -44.6776320531
        0.4743169753        0.3824510094      -44.7639127754
        0.4743169753        0.3975045299      -45.2822448217
        0.4743169753        0.4125580505      -45.9609669410
        0.4743169753        0.4276115710      -46.6018557849
        0.4743169753        0.4426650915      -47.0845954045
        0.4743169753        0.4577186121      -47.3440487080
        0.4743169753        0.4727721326      -47.3570786829
        0.4743169753        0.4878256532      -47.1448285182
        0.4743169753        0.5028791737      -46.7758683127
        0.4743169753        0.5179326943      -46.3564431557
        0.4743169753        0.5329862148      -46.0063449931
        0.4743169753        0.5480397354      -45.8280260080
        0.4743169753        0.5630932559      -45.8772545979
        0.4743169753        0.5781467765      -46.1406084376
        0.4743169753        0.5932002970      -46.5239534924
        0.4743169753        0.6082538175      -46.8565507393
        0.4743169753        0.6233073381      -46.9136429390
        0.4743169753        0.6383608586      -46.4548253553
        0.4743169753        0.6534143792      -45.2694023609
        0.4743169753        0.6684678997      -43.2175835392
        0.4743169753        0.6835214203      -40.2588153262
        0.4743169753        0.6985749408      -36.4631561741
        0.4743169753        0.7136284614      -32.0052278116
        0.4743169753        0.7286819819      -27.1419911576
        0.4743169753        0.7437355025      -22.1767712464
        0.4743169753        0.7587890230      -17.4142676855
        0.4743169753        0.7738425435      -13.1147112943
        0.4743169753        0.7888960641       -9.4576976664
        0.4743169753        0.8039495846       -6.5248721710
        0.4743169753        0.8190031052       -4.3049079536
        0.4743169753        0.8340566257       -2.7166059442
        0.4743169753        0.8491101463       -1.6404945328
        0.4743169753        0.8641636668       -0.9485953187
        0.4743169753        0.8792171874       -0.5255180236
        0.4743169753        0.8942707079       -0.2790247225
        0.4743169753        0.9093242285       -0.1419955831
        0.4743169753        0.9243777490       -0.0692481636
        0.4743169753        0.9394312695       -0.0323523547
        0.4743169753        0.9544847901       -0.0144750020
        0.4743169753        0.9695383106       -0.0062004938
        0.4743169753        0.9845918312       -0.0025425022
        0.4743169753        0.9996453517       -0.0009979398
        0.4743169753        1.0146988723       -0.0003749588
        0.4743169753        1.0297523928       -0.0001348723
        0.4743169753        1.0448059134       -0.0000464469
        0.4743169753        1.0598594339       -0.0000153179
        0.4743169753        1.0749129545       -0.0000048367
        0.4743169753        1.0899664750       -0.0000014624
        0.4743169753        1.1050199955        0.0000000000
        0.4743169753        1.1200735161        0.0000000000
        0.4743169753        1.1351270366        0.0000000000
        0.4743169753        1.1501805572        0.0000000000
        0.4743169753        1.1652340777        0.0000000000
        0.4743169753        1.1802875983        0.0000000000
        0.4743169753        1.1953411188        0.0000000000
        0.4743169753        1.2103946394        0.0000000000
        0.4743169753        1.2254481599        0.0000000000
        0.4743169753        1.2405016805        0.0000000000
        0.4743169753        1.2555552010        0.0000000000
        0.4743169753        1.2706087215        0.0000000000
        0.4743169753        1.2856622421        0.0000000000
        0.4743169753        1.3007157626        0.0000000000
        0.4743169753        1.3157692832        0.0000000000
        0.4743169753        1.3308228037        0.0000000000
        0.4743169753        1.3458763243        0.0000000000
        0.4743169753        1.3609298448        0.0000000000
        0.4743169753        1.3759833654        0.0000000000
        0.4743169753        1.3910368859        0.0000000000
        0.4743169753        1.4060904065        0.0000000000
        0.4743169753        1.4211439270        0.0000000000
        0.4743169753        1.4361974475        0.0000000000
        0.4743169753        1.4512509681        0.0000000000
        0.4743169753        1.4663044886        0.0000000000
        0.4743169753        1.4813580092        0.0000000000
        0.4743169753        1.4964115297        0.0000000000
        0.4743169753        1.5114650503        0.0000000000
        0.4743169753        1.5265185708        0.0000000000
        0.4743169753        1.5415720914        0.0000000000
        0.4743169753        1.5566256119        0.0000000000
        0.4743169753        1.5716791325        0.0000000000
        0.4743169753        1.5867326530        0.0000000000

        0.4906837740        0.0964341190       -0.0907289128
        0.4906837740        0.1114876395       -0.2416837818
        0.4906837740        0.1265411601       -0.5903025183
        0.4906837740        0.1415946806       -1.3224756190
        0.4906837740        0.1566482012       -2.7188874167
        0.4906837740        0.1717017217       -5.1327881099
        0.4906837740        0.1867552423       -8.9050257093
        0.4906837740        0.2018087628      -14.2146667629
        0.4906837740        0.2168622834      -20.9106151131
        0.4906837740        0.2319158039      -28.4152022810
        0.4906837740        0.2469693245      -35.7923097676
        0.4906837740        0.2620228450      -42.0036727852
        0.4906837740        0.2770763655      -46.2634992084
        0.4906837740        0.2921298861      -48.3196683772
        0.4906837740        0.3071834066      -48.5108019226
        0.4906837740        0.3222369272      -47.5721708026
        0.4906837740        0.3372904477      -46.3070228413
        0.4906837740        0.3523439683      -45.3024166497
        0.4906837740        0.3673974888      -44.8134678117
        0.4906837740        0.3824510094      -44.8200109970
        0.4906837740        0.3975045299      -45.1661099777
        0.4906837740        0.4125580505      -45.6800619445
        0.4906837740        0.4276115710      -46.2260556500
        0.4906837740        0.4426650915      -46.7022358235
        0.4906837740        0.4577186121      -47.0273349953
        0.4906837740        0.4727721326      -47.1434993038
        0.4906837740        0.4878256532      -47.0331023687
        0.4906837740        0.5028791737      -46.7310727584
        0.4906837740        0.5179326943      -46.3196212639
        0.4906837740        0.5329862148      -45.9069528271
        0.4906837740        0.5480397354      -45.6000278930
        0.4906837740        0.5630932559      -45.4794440038
        0.4906837740        0.5781467765      -45.5789247417
        0.4906837740        0.5932002970      -45.8701709872
        0.4906837740        0.6082538175      -46.2560898343
        0.4906837740        0.6233073381      -46.5765675713
        0.4906837740        0.6383608586      -46.6279353989
        0.4906837740        0.6534143792      -46.1924506764
        0.4906837740        0.6684678997      -45.0717735209
        0.4906837740        0.6835214203      -43.1196683590
        0.4906837740        0.6985749408      -40.2711176950
        0.4906837740        0.7136284614      -36.5645136482
        0.4906837740        0.7286819819      -32.1508092283
        0.4906837740        0.7437355025      -27.2821487104
        0.4906837740        0.7587890230      -22.2763110348
        0.4906837740        0.7738425435      -17.4622808585
        0.4906837740        0.7888960641      -13.1216541915
        0.4906837740        0.8039495846       -9.4440385962
        0.4906837740        0.8190031052       -6.5091846608
        0.4906837740        0.8340566257       -4.2973146335
        0.4906837740        0.8491101463       -2.7186578742
        0.4906837740        0.8641636668       -1.6488108847
        0.4906837740        0.8792171874       -0.9588187555
        0.4906837740        0.8942707079       -0.5346065562
        0.4906837740        0.9093242285       -0.2857291696
        0.4906837740        0.9243777490       -0.1463317353
        0.4906837740        0.9394312695       -0.0717840284
        0.4906837740        0.9544847901       -0.0337211698
        0.4906837740        0.9695383106       -0.0151669988
        0.4906837740        0.9845918312       -0.0065314732
        0.4906837740        0.9996453517       -0.0026931889
        0.4906837740        1.0146988723       -0.0010634560
        0.4906837740        1.0297523928       -0.0004021708
        0.4906837740        1.0448059134       -0.0001456716
        0.4906837740        1.0598594339       -0.0000505439
        0.4906837740        1.0749129545       -0.0000167974
        0.4906837740        1.0899664750       -0.0000053471
        0.4906837740        1.1050199955       -0.0000016300
        0.4906837740        1.1200735161        0.0000000000
        0.4906837740        1.1351270366        0.0000000000
        0.4906837740        1.1501805572        0.0000000000
        0.4906837740        1.1652340777        0.0000000000
        0.4906837740        1.1802875983        0.0000000000
        0.4906837740        1.1953411188        0.0000000000
        0.4906837740        1.2103946394        0.0000000000
        0.4906837740        1.2254481599        0.0000000000
        0.4906837740        1.2405016805        0.0000000000
        0.4906837740        1.2555552010        0.0000000000
        0.4906837740        1.2706087215        0.0000000000
        0.4906837740        1.2856622421        0.0000000000
        0.4906837740        1.3007157626        0.0000000000
        0.4906837740        1.3157692832        0.0000000000
        0.4906837740        1.3308228037        0.0000000000
        0.4906837740        1.3458763243        0.0000000000
        0.4906837740        1.3609298448        0.0000000000
        0.4906837740        1.3759833654        0.0000000000
        0.4906837740        1.3910368859        0.0000000000
        0.4906837740        1.4060904065        0.0000000000
        0.4906837740        1.4211439270        0.0000000000
        0.4906837740        1.4361974475        0.0000000000
        0.4906837740        1.4512509681        0.0000000000
        0.4906837740        1.4663044886        0.0000000000
        0.4906837740        1.4813580092        0.0000000000
        0.4906837740        1.4964115297        0.0000000000
        0.4906837740        1.5114650503        0.0000000000
        0.4906837740        1.5265185708        0.0000000000
        0.4906837740        1.5415720914        0.0000000000
        0.4906837740        1.5566256119        0.0000000000
        0.4906837740        1.5716791325        0.0000000000
        0.4906837740        1.5867326530        0.0000000000

        0.5070505727        0.0964341190       -0.0719562937
        0.5070505727        0.1114876395       -0.1925074511
        0.5070505727        0.1265411601       -0.4723958340
        0.5070505727        0.1415946806       -1.0637437566
        0.5070505727        0.1566482012       -2.1993160401
        0.5070505727        0.1717017217       -4.1781399599
        0.5070505727        0.1867552423       -7.3006389599
        0.5070505727        0.2018087628      -11.7496254720
        0.5070505727        0.2168622834      -17.4508848778
        0.5070505727        0.2319158039      -23.9850768301
        0.5070505727        0.2469693245      -30.6272023424
        0.5070505727        0.2620228450      -36.5379555194
        0.5070505727        0.2770763655      -41.0411911409
        0.5070505727        0.2921298861      -43.8535512871
        0.5070505727        0.3071834066      -45.1446897183
        0.5070505727        0.3222369272      -45.4021899453
        0.5070505727        0.3372904477      -45.1893633993
        0.5070505727        0.3523439683      -44.9346435736
        0.5070505727        0.3673974888      -44.8474709552
        0.5070505727        0.3824510094      -44.9602361361
        0.5070505727        0.3975045299      -45.2237977147
        0.5070505727        0.4125580505      -45.5791955912
        0.5070505727        0.4276115710      -45.9758133866
        0.5070505727        0.4426650915      -46.3572834650
        0.5070505727        0.4577186121      -46.6527552718
        0.5070505727        0.4727721326      -46.7917201884
        0.5070505727        0.4878256532      -46.7321779076
        0.5070505727        0.5028791737      -46.4803833815
        0.5070505727        0.5179326943      -46.0901109528
        0.5070505727        0.5329862148      -45.6457348100
        0.5070505727        0.5480397354      -45.2407979721
        0.5070505727        0.5630932559      -44.9594206180
        0.5070505727        0.5781467765      -44.8606342637
        0.5070505727        0.5932002970      -44.9638972656
        0.5070505727        0.6082538175      -45.2374176984
        0.5070505727        0.6233073381      -45.5933976132
        0.5070505727        0.6383608586      -45.8923440056
        0.5070505727        0.6534143792      -45.9548760004
        0.5070505727        0.6684678997      -45.5787755666
        0.5070505727        0.6835214203      -44.5620121369
        0.5070505727        0.6985749408      -42.7345892553
        0.5070505727        0.7136284614      -39.9985659612
        0.5070505727        0.7286819819      -36.3670184657
        0.5070505727        0.7437355025      -31.9854539868
        0.5070505727        0.7587890230      -27.1206677917
        0.5070505727        0.7738425435      -22.1140969242
        0.5070505727        0.7888960641      -17.3131018909
        0.5070505727        0.8039495846      -13.0040302478
        0.5070505727        0.8190031052       -9.3688958606
        0.5070505727        0.8340566257       -6.4751464247
        0.5070505727        0.8491101463       -4.2936673144
        0.5070505727        0.8641636668       -2.7317205273
        0.5070505727        0.8792171874       -1.6672330699
        0.5070505727        0.8942707079       -0.9757873535
        0.5070505727        0.9093242285       -0.5474243475
        0.5070505727        0.9243777490       -0.2942569783
        0.5070505727        0.9394312695       -0.1515079384
        0.5070505727        0.9544847901       -0.0747111072
        0.5070505727        0.9695383106       -0.0352832507
        0.5070505727        0.9845918312       -0.0159594011
        0.5070505727        0.9996453517       -0.0069147109
        0.5070505727        1.0146988723       -0.0028700063
        0.5070505727        1.0297523928       -0.0011412019
        0.5070505727        1.0448059134       -0.0004347278
        0.5070505727        1.0598594339       -0.0001586550
        0.5070505727        1.0749129545       -0.0000554668
        0.5070505727        1.0899664750       -0.0000185763
        0.5070505727        1.1050199955       -0.0000059587
        0.5070505727        1.1200735161       -0.0000018294
        0.5070505727        1.1351270366        0.0000000000
        0.5070505727        1.1501805572        0.0000000000
        0.5070505727        1.1652340777        0.0000000000
        0.5070505727        1.1802875983        0.0000000000
        0.5070505727        1.1953411188        0.0000000000
        0.5070505727        1.2103946394        0.0000000000
        0.5070505727        1.2254481599        0.0000000000
        0.5070505727        1.2405016805        0.0000000000
        0.5070505727        1.2555552010        0.0000000000
        0.5070505727        1.2706087215        0.0000000000
        0.5070505727        1.2856622421        0.0000000000
        0.5070505727        1.3007157626        0.0000000000
        0.5070505727        1.3157692832        0.0000000000
        0.5070505727        1.3308228037        0.0000000000
        0.5070505727        1.3458763243        0.0000000000
        0.5070505727        1.3609298448        0.0000000000
        0.5070505727        1.3759833654        0.0000000000
        0.5070505727        1.3910368859        0.0000000000
        0.5070505727        1.4060904065        0.0000000000
        0.5070505727        1.4211439270        0.0000000000
        0.5070505727        1.4361974475        0.0000000000
        0.5070505727        1.4512509681        0.0000000000
        0.5070505727        1.4663044886        0.0000000000
        0.5070505727        1.4813580092        0.0000000000
        0.5070505727        1.4964115297        0.0000000000
        0.5070505727        1.5114650503        0.0000000000
        0.5070505727        1.5265185708        0.0000000000
        0.5070505727        1.5415720914        0.0000000000
        0.5070505727        1.5566256119        0.0000000000
        0.5070505727        1.5716791325        0.0000000000
        0.5070505727        1.5867326530        0.0000000000

        0.5234173714        0.0964341190       -0.0528325998
        0.5234173714        0.1114876395       -0.1420353379
        0.5234173714        0.1265411601       -0.3504003254
        0.5234173714        0.1415946806       -0.7936759758
        0.5234173714        0.1566482012       -1.6517304416
        0.5234173714        0.1717017217       -3.1612399894
        0.5234173714        0.1867552423       -5.5711401306
        0.5234173714        0.2018087628       -9.0562175154
        0.5234173714        0.2168622834      -13.6113735345
        0.5234173714        0.2319158039      -18.9780663081
        0.5234173714        0.2469693245      -24.6601421271
        0.5234173714        0.2620228450      -30.0505921143
        0.5234173714        0.2770763655      -34.6255339967
        0.5234173714        0.2921298861      -38.1104940994
        0.5234173714        0.3071834066      -40.5310347783
        0.5234173714        0.3222369272      -42.1283124284
        0.5234173714        0.3372904477      -43.2026277665
        0.5234173714        0.3523439683      -43.9829872805
        0.5234173714        0.3673974888      -44.5854252897
        0.5234173714        0.3824510094      -45.0513647784
        0.5234173714        0.3975045299      -45.4077456995
        0.5234173714        0.4125580505      -45.6950949271
        0.5234173714        0.4276115710      -45.9525531729
        0.5234173714        0.4426650915      -46.1880800240
        0.5234173714        0.4577186121      -46.3680089368
        0.5234173714        0.4727721326      -46.4365418472
        0.5234173714        0.4878256532      -46.3491279112
        0.5234173714        0.5028791737      -46.0963001203
        0.5234173714        0.5179326943      -45.7071959769
        0.5234173714        0.5329862148      -45.2385615513
        0.5234173714        0.5480397354      -44.7607672188
        0.5234173714        0.5630932559      -44.3465054714
        0.5234173714        0.5781467765      -44.0604340259
        0.5234173714        0.5932002970      -43.9471890496
        0.5234173714        0.6082538175      -44.0194115909
        0.5234173714        0.6233073381      -44.2496762366
        0.5234173714        0.6383608586      -44.5673034480
        0.5234173714        0.6534143792      -44.8571816524
        0.5234173714        0.6684678997      -44.9589650091
        0.5234173714        0.6835214203      -44.6716121831
        0.5234173714        0.6985749408      -43.7734262780
        0.5234173714        0.7136284614      -42.0640649095
        0.5234173714        0.7286819819      -39.4218611899
        0.5234173714        0.7437355025      -35.8555151099
        0.5234173714        0.7587890230      -31.5250789762
        0.5234173714        0.7738425435      -26.7183223974
        0.5234173714        0.7888960641      -21.7891262597
        0.5234173714        0.8039495846      -17.0815962670
        0.5234173714        0.8190031052      -12.8670378653
        0.5234173714        0.8340566257       -9.3107765826
        0.5234173714        0.8491101463       -6.4705326313
        0.5234173714        0.8641636668       -4.3169435541
        0.5234173714        0.8792171874       -2.7636168750
        0.5234173714        0.8942707079       -1.6967180509
        0.5234173714        0.9093242285       -0.9985358461
        0.5234173714        0.9243777490       -0.5631072416
        0.5234173714        0.9394312695       -0.3042388830
        0.5234173714        0.9544847901       -0.1574776730
        0.5234173714        0.9695383106       -0.0780957089
        0.5234173714        0.9845918312       -0.0371085712
        0.5234173714        0.9996453517       -0.0168959912
        0.5234173714        1.0146988723       -0.0073715111
        0.5234173714        1.0297523928       -0.0030815352
        0.5234173714        1.0448059134       -0.0012341788
        0.5234173714        1.0598594339       -0.0004735407
        0.5234173714        1.0749129545       -0.0001740469
        0.5234173714        1.0899664750       -0.0000612771
        0.5234173714        1.1050199955       -0.0000206630
        0.5234173714        1.1200735161       -0.0000066707
        0.5234173714        1.1351270366       -0.0000020632
        0.5234173714        1.1501805572        0.0000000000
        0.5234173714        1.1652340777        0.0000000000
        0.5234173714        1.1802875983        0.0000000000
        0.5234173714        1.1953411188        0.0000000000
        0.5234173714        1.2103946394        0.0000000000
        0.5234173714        1.2254481599        0.0000000000
        0.5234173714        1.2405016805        0.0000000000
        0.5234173714        1.2555552010        0.0000000000
        0.5234173714        1.2706087215        0.0000000000
        0.5234173714        1.2856622421        0.0000000000
        0.5234173714        1.3007157626        0.0000000000
        0.5234173714        1.3157692832        0.0000000000
        0.5234173714        1.3308228037        0.0000000000
        0.5234173714        1.3458763243        0.0000000000
        0.5234173714        1.3609298448        0.0000000000
        0.5234173714        1.3759833654        0.0000000000
        0.5234173714        1.3910368859        0.0000000000
        0.5234173714        1.4060904065        0.0000000000
        0.5234173714        1.4211439270        0.0000000000
        0.5234173714        1.4361974475        0.0000000000
        0.5234173714        1.4512509681        0.0000000000
        0.5234173714        1.4663044886        0.0000000000
        0.5234173714        1.4813580092        0.0000000000
        0.5234173714        1.4964115297        0.0000000000
        0.5234173714        1.5114650503        0.0000000000
        0.5234173714        1.5265185708        0.0000000000
        0.5234173714        1.5415720914        0.0000000000
        0.5234173714        1.5566256119        0.0000000000
        0.5234173714        1.5716791325        0.0000000000
        0.5234173714        1.5867326530        0.0000000000

        0.5397841701        0.0964341190       -0.0357298679
        0.5397841701        0.1114876395       -0.0965813736
        0.5397841701        0.1265411601       -0.2397021915
        0.5397841701        0.1415946806       -0.5465934098
        0.5397841701        0.1566482012       -1.1461940457
        0.5397841701        0.1717017217       -2.2129316469
        0.5397841701        0.1867552423       -3.9399208228
        0.5397841701        0.2018087628       -6.4827707391
        0.5397841701        0.2168622834       -9.8872935071
        0.5397841701        0.2319158039      -14.0343351464
        0.5397841701        0.2469693245      -18.6401671496
        0.5397841701        0.2620228450      -23.3285815118
        0.5397841701        0.2770763655      -27.7481558425
        0.5397841701        0.2921298861      -31.6741810567
        0.5397841701        0.3071834066      -35.0396128344
        0.5397841701        0.3222369272      -37.8854107784
        0.5397841701        0.3372904477      -40.2745358907
        0.5397841701        0.3523439683      -42.2330584044
        0.5397841701        0.3673974888      -43.7520790800
        0.5397841701        0.3824510094      -44.8325419928
        0.5397841701        0.3975045299      -45.5248233377
        0.5397841701        0.4125580505      -45.9274837079
        0.5397841701        0.4276115710      -46.1483502731
        0.5397841701        0.4426650915      -46.2607698755
        0.5397841701        0.4577186121      -46.2864081945
        0.5397841701        0.4727721326      -46.2106408405
        0.5397841701        0.4878256532      -46.0125278403
        0.5397841701        0.5028791737      -45.6871466839
        0.5397841701        0.5179326943      -45.2515057085
        0.5397841701        0.5329862148      -44.7400392803
        0.5397841701        0.5480397354      -44.1990226050
        0.5397841701        0.5630932559      -43.6825938539
        0.5397841701        0.5781467765      -43.2470532605
        0.5397841701        0.5932002970      -42.9414857704
        0.5397841701        0.6082538175      -42.7979904481
        0.5397841701        0.6233073381      -42.8258986936
        0.5397841701        0.6383608586      -43.0090292031
        0.5397841701        0.6534143792      -43.2995571385
        0.5397841701        0.6684678997      -43.6042995416
        0.5397841701        0.6835214203      -43.7695572823
        0.5397841701        0.6985749408      -43.5805150964
        0.5397841701        0.7136284614      -42.7902071265
        0.5397841701        0.7286819819      -41.1784855470
        0.5397841701        0.7437355025      -38.6217369098
        0.5397841701        0.7587890230      -35.1432323388
        0.5397841701        0.7738425435      -30.9206297394
        0.5397841701        0.7888960641      -26.2474639369
        0.5397841701        0.8039495846      -21.4661244442
        0.5397841701        0.8190031052      -16.8985811306
        0.5397841701        0.8340566257      -12.7956282610
        0.5397841701        0.8491101463       -9.3127713212
        0.5397841701        0.8641636668       -6.5100055683
        0.5397841701        0.8792171874       -4.3677469621
        0.5397841701        0.8942707079       -2.8108765498
        0.5397841701        0.9093242285       -1.7343766718
        0.5397841701        0.9243777490       -1.0257811728
        0.5397841701        0.9394312695       -0.5814847454
        0.5397841701        0.9544847901       -0.3159365852
        0.5397841701        0.9695383106       -0.1645343737
        0.5397841701        0.9845918312       -0.0821316710
        0.5397841701        0.9996453517       -0.0392947237
        0.5397841701        1.0146988723       -0.0180164970
        0.5397841701        1.0297523928       -0.0079148688
        0.5397841701        1.0448059134       -0.0033310630
        0.5397841701        1.0598594339       -0.0013428795
        0.5397841701        1.0749129545       -0.0005185275
        0.5397841701        1.0899664750       -0.0001917664
        0.5397841701        1.1050199955       -0.0000679174
        0.5397841701        1.1200735161       -0.0000230278
        0.5397841701        1.1351270366       -0.0000074751
        0.5397841701        1.1501805572       -0.0000023188
        0.5397841701        1.1652340777        0.0000000000
        0.5397841701        1.1802875983        0.0000000000
        0.5397841701        1.1953411188        0.0000000000
        0.5397841701        1.2103946394        0.0000000000
        0.5397841701        1.2254481599        0.0000000000
        0.5397841701        1.2405016805        0.0000000000
        0.5397841701        1.2555552010        0.0000000000
        0.5397841701        1.2706087215        0.0000000000
        0.5397841701        1.2856622421        0.0000000000
        0.5397841701        1.3007157626        0.0000000000
        0.5397841701        1.3157692832        0.0000000000
        0.5397841701        1.3308228037        0.0000000000
        0.5397841701        1.3458763243        0.0000000000
        0.5397841701        1.3609298448        0.0000000000
        0.5397841701        1.3759833654        0.0000000000
        0.5397841701        1.3910368859        0.0000000000
        0.5397841701        1.4060904065        0.0000000000
        0.5397841701        1.4211439270        0.0000000000
        0.5397841701        1.4361974475        0.0000000000
        0.5397841701        1.4512509681        0.0000000000
        0.5397841701        1.4663044886        0.0000000000
        0.5397841701        1.4813580092        0.0000000000
        0.5397841701        1.4964115297        0.0000000000
        0.5397841701        1.5114650503        0.0000000000
        0.5397841701        1.5265185708        0.0000000000
        0.5397841701        1.5415720914        0.0000000000
        0.5397841701        1.5566256119        0.0000000000
        0.5397841701        1.5716791325        0.0000000000
        0.5397841701        1.5867326530        0.0000000000

        0.5561509688        0.0964341190       -0.0221750981
        0.5561509688        0.1114876395       -0.0603084521
        0.5561509688        0.1265411601       -0.1507000119
        0.5561509688        0.1415946806       -0.3462971904
        0.5561509688        0.1566482012       -0.7326257231
        0.5561509688        0.1717017217       -1.4291403070
        0.5561509688        0.1867552423       -2.5758282895
        0.5561509688        0.2018087628       -4.3013816941
        0.5561509688        0.2168622834       -6.6797030955
        0.5561509688        0.2319158039       -9.6936572402
        0.5561509688        0.2469693245      -13.2286400360
        0.5561509688        0.2620228450      -17.1057245417
        0.5561509688        0.2770763655      -21.1391035416
        0.5561509688        0.2921298861      -25.1832614438
        0.5561509688        0.3071834066      -29.1403128524
        0.5561509688        0.3222369272      -32.9277000261
        0.5561509688        0.3372904477      -36.4384555627
        0.5561509688        0.3523439683      -39.5328103368
        0.5561509688        0.3673974888      -42.0738963707
        0.5561509688        0.3824510094      -43.9832335662
        0.5561509688        0.3975045299      -45.2750327794
        0.5561509688        0.4125580505      -46.0451179171
        0.5561509688        0.4276115710      -46.4244426250
        0.5561509688        0.4426650915      -46.5297594103
        0.5561509688        0.4577186121      -46.4391011026
        0.5561509688        0.4727721326      -46.1962301301
        0.5561509688        0.4878256532      -45.8283623490
        0.5561509688        0.5028791737      -45.3597149973
        0.5561509688        0.5179326943      -44.8155767121
        0.5561509688        0.5329862148      -44.2225655647
        0.5561509688        0.5480397354      -43.6107988483
        0.5561509688        0.5630932559      -43.0166047187
        0.5561509688        0.5781467765      -42.4807053371
        0.5561509688        0.5932002970      -42.0411524275
        0.5561509688        0.6082538175      -41.7268234761
        0.5561509688        0.6233073381      -41.5571216612
        0.5561509688        0.6383608586      -41.5453626918
        0.5561509688        0.6534143792      -41.6954372720
        0.5561509688        0.6684678997      -41.9832398918
        0.5561509688        0.6835214203      -42.3270815573
        0.5561509688        0.6985749408      -42.5654931479
        0.5561509688        0.7136284614      -42.4641311453
        0.5561509688        0.7286819819      -41.7608403565
        0.5561509688        0.7437355025      -40.2363283641
        0.5561509688        0.7587890230      -37.7818446453
        0.5561509688        0.7738425435      -34.4357185508
        0.5561509688        0.7888960641      -30.3765854284
        0.5561509688        0.8039495846      -25.8810326082
        0.5561509688        0.8190031052      -21.2650034313
        0.5561509688        0.8340566257      -16.8278630993
        0.5561509688        0.8491101463      -12.8105918781
        0.5561509688        0.8641636668       -9.3721497765
        0.5561509688        0.8792171874       -6.5836979731
        0.5561509688        0.8942707079       -4.4380339416
        0.5561509688        0.9093242285       -2.8696780858
        0.5561509688        0.9243777490       -1.7795696224
        0.5561509688        0.9394312695       -1.0582958258
        0.5561509688        0.9544847901       -0.6035276080
        0.5561509688        0.9695383106       -0.3300333129
        0.5561509688        0.9845918312       -0.1730327500
        0.5561509688        0.9996453517       -0.0869587999
        0.5561509688        1.0146988723       -0.0418792346
        0.5561509688        1.0297523928       -0.0193229152
        0.5561509688        1.0448059134       -0.0085398627
        0.5561509688        1.0598594339       -0.0036148076
        0.5561509688        1.0749129545       -0.0014653783
        0.5561509688        1.0899664750       -0.0005688799
        0.5561509688        1.1050199955       -0.0002114577
        0.5561509688        1.1200735161       -0.0000752328
        0.5561509688        1.1351270366       -0.0000256134
        0.5561509688        1.1501805572       -0.0000083353
        0.5561509688        1.1652340777       -0.0000025925
        0.5561509688        1.1802875983        0.0000000000
        0.5561509688        1.1953411188        0.0000000000
        0.5561509688        1.2103946394        0.0000000000
        0.5561509688        1.2254481599        0.0000000000
        0.5561509688        1.2405016805        0.0000000000
        0.5561509688        1.2555552010        0.0000000000
        0.5561509688        1.2706087215        0.0000000000
        0.5561509688        1.2856622421        0.0000000000
        0.5561509688        1.3007157626        0.0000000000
        0.5561509688        1.3157692832        0.0000000000
        0.5561509688        1.3308228037        0.0000000000
        0.5561509688        1.3458763243        0.0000000000
        0.5561509688        1.3609298448        0.0000000000
        0.5561509688        1.3759833654        0.0000000000
        0.5561509688        1.3910368859        0.0000000000
        0.5561509688        1.4060904065        0.0000000000
        0.5561509688        1.4211439270        0.0000000000
        0.5561509688        1.4361974475        0.0000000000
        0.5561509688        1.4512509681        0.0000000000
        0.5561509688        1.4663044886        0.0000000000
        0.5561509688        1.4813580092        0.0000000000
        0.5561509688        1.4964115297        0.0000000000
        0.5561509688        1.5114650503        0.0000000000
        0.5561509688        1.5265185708        0.0000000000
        0.5561509688        1.5415720914        0.0000000000
        0.5561509688        1.5566256119        0.0000000000
        0.5561509688        1.5716791325        0.0000000000
        0.5561509688        1.5867326530        0.0000000000

        0.5725177675        0.0964341190       -0.0125982728
        0.5725177675        0.1114876395       -0.0344991805
        0.5725177675        0.1265411601       -0.0868794095
        0.5725177675        0.1415946806       -0.2014289853
        0.5725177675        0.1566482012       -0.4305930667
        0.5725177675        0.1717017217       -0.8503714217
        0.5725177675        0.1867552423       -1.5555741682
        0.5725177675        0.2018087628       -2.6450407949
        0.5725177675        0.2168622834       -4.1997036755
        0.5725177675        0.2319158039       -6.2627579111
        0.5725177675        0.2469693245       -8.8330270872
        0.5725177675        0.2620228450      -11.8755834657
        0.5725177675        0.2770763655      -15.3404883687
        0.5725177675        0.2921298861      -19.1716544458
        0.5725177675        0.3071834066      -23.2936166393
        0.5725177675        0.3222369272      -27.5833513428
        0.5725177675        0.3372904477      -31.8521316164
        0.5725177675        0.3523439683      -35.8614826780
        0.5725177675        0.3673974888      -39.3749698150
        0.5725177675        0.3824510094      -42.2206138696
        0.5725177675        0.3975045299      -44.3295385543
        0.5725177675        0.4125580505      -45.7326850169
        0.5725177675        0.4276115710      -46.5251608768
        0.5725177675        0.4426650915      -46.8245800111
        0.5725177675        0.4577186121      -46.7447031852
        0.5725177675        0.4727721326      -46.3874541938
        0.5725177675        0.4878256532      -45.8427847832
        0.5725177675        0.5028791737      -45.1866975217
        0.5725177675        0.5179326943      -44.4774647709
        0.5725177675        0.5329862148      -43.7559978031
        0.5725177675        0.5480397354      -43.0524714650
        0.5725177675        0.5630932559      -42.3937036683
        0.5725177675        0.5781467765      -41.8044135075
        0.5725177675        0.5932002970      -41.3026350946
        0.5725177675        0.6082538175      -40.8972742875
        0.5725177675        0.6233073381      -40.5946996784
        0.5725177675        0.6383608586      -40.4109601978
        0.5725177675        0.6534143792      -40.3762375050
        0.5725177675        0.6684678997      -40.5189360474
        0.5725177675        0.6835214203      -40.8300360894
        0.5725177675        0.6985749408      -41.2249650917
        0.5725177675        0.7136284614      -41.5275520715
        0.5725177675        0.7286819819      -41.4920047029
        0.5725177675        0.7437355025      -40.8590866891
        0.5725177675        0.7587890230      -39.4247092062
        0.5725177675        0.7738425435      -37.0943247542
        0.5725177675        0.7888960641      -33.9060801248
        0.5725177675        0.8039495846      -30.0209971624
        0.5725177675        0.8190031052      -25.6892905489
        0.5725177675        0.8340566257      -21.2046926007
        0.5725177675        0.8491101463      -16.8567463706
        0.5725177675        0.8641636668      -12.8890218960
        0.5725177675        0.8792171874       -9.4700708719
        0.5725177675        0.8942707079       -6.6817775905
        0.5725177675        0.9093242285       -4.5255131989
        0.5725177675        0.9243777490       -2.9416228597
        0.5725177675        0.9394312695       -1.8347899200
        0.5725177675        0.9544847901       -1.0979799998
        0.5725177675        0.9695383106       -0.6302422311
        0.5725177675        0.9845918312       -0.3468851388
        0.5725177675        0.9996453517       -0.1830072374
        0.5725177675        1.0146988723       -0.0925125884
        0.5725177675        1.0297523928       -0.0447983597
        0.5725177675        1.0448059134       -0.0207768040
        0.5725177675        1.0598594339       -0.0092282271
        0.5725177675        1.0749129545       -0.0039251874
        0.5725177675        1.0899664750       -0.0015986866
        0.5725177675        1.1050199955       -0.0006233432
        0.5725177675        1.1200735161       -0.0002325898
        0.5725177675        1.1351270366       -0.0000830256
        0.5725177675        1.1501805572       -0.0000283351
        0.5725177675        1.1652340777       -0.0000092450
        0.5725177675        1.1802875983       -0.0000028836
        0.5725177675        1.1953411188        0.0000000000
        0.5725177675        1.2103946394        0.0000000000
        0.5725177675        1.2254481599        0.0000000000
        0.5725177675        1.2405016805        0.0000000000
        0.5725177675        1.2555552010        0.0000000000
        0.5725177675        1.2706087215        0.0000000000
        0.5725177675        1.2856622421        0.0000000000
        0.5725177675        1.3007157626        0.0000000000
        0.5725177675        1.3157692832        0.0000000000
        0.5725177675        1.3308228037        0.0000000000
        0.5725177675        1.3458763243        0.0000000000
        0.5725177675        1.3609298448        0.0000000000
        0.5725177675        1.3759833654        0.0000000000
        0.5725177675        1.3910368859        0.0000000000
        0.5725177675        1.4060904065        0.0000000000
        0.5725177675        1.4211439270        0.0000000000
        0.5725177675        1.4361974475        0.0000000000
        0.5725177675        1.4512509681        0.0000000000
        0.5725177675        1.4663044886        0.0000000000
        0.5725177675        1.4813580092        0.0000000000
        0.5725177675        1.4964115297        0.0000000000
        0.5725177675        1.5114650503        0.0000000000
        0.5725177675        1.5265185708        0.0000000000
        0.5725177675        1.5415720914        0.0000000000
        0.5725177675        1.5566256119        0.0000000000
        0.5725177675        1.5716791325        0.0000000000
        0.5725177675        1.5867326530        0.0000000000

        0.5888845662        0.0964341190       -0.0065414735
        0.5888845662        0.1114876395       -0.0180537899
        0.5888845662        0.1265411601       -0.0458741100
        0.5888845662        0.1415946806       -0.1074743638
        0.5888845662        0.1566482012       -0.2326031271
        0.5888845662        0.1717017217       -0.4662380685
        0.5888845662        0.1867552423       -0.8684452210
        0.5888845662        0.2018087628       -1.5097854070
        0.5888845662        0.2168622834       -2.4632755678
        0.5888845662        0.2319158039       -3.7966480924
        0.5888845662        0.2469693245       -5.5690034023
        0.5888845662        0.2620228450       -7.8319764019
        0.5888845662        0.2770763655      -10.6291260844
        0.5888845662        0.2921298861      -13.9843648156
        0.5888845662        0.3071834066      -17.8761951247
        0.5888845662        0.3222369272      -22.2075583362
        0.5888845662        0.3372904477      -26.7912178031
        0.5888845662        0.3523439683      -31.3671966300
        0.5888845662        0.3673974888      -35.6513146597
        0.5888845662        0.3824510094      -39.3945258827
        0.5888845662        0.3975045299      -42.4267828574
        0.5888845662        0.4125580505      -44.6710266907
        0.5888845662        0.4276115710      -46.1320947995
        0.5888845662        0.4426650915      -46.8762214297
        0.5888845662        0.4577186121      -47.0129442277
        0.5888845662        0.4727721326      -46.6800873902
        0.5888845662        0.4878256532      -46.0265856473
        0.5888845662        0.5028791737      -45.1920807015
        0.5888845662        0.5179326943      -44.2898105796
        0.5888845662        0.5329862148      -43.4004078032
        0.5888845662        0.5480397354      -42.5767132243
        0.5888845662        0.5630932559      -41.8514855193
        0.5888845662        0.5781467765      -41.2400403597
        0.5888845662        0.5932002970      -40.7385683279
        0.5888845662        0.6082538175      -40.3269037401
        0.5888845662        0.6233073381      -39.9827317340
        0.5888845662        0.6383608586      -39.7030772278
        0.5888845662        0.6534143792      -39.5182183987
        0.5888845662        0.6684678997      -39.4830736878
        0.5888845662        0.6835214203      -39.6433597257
        0.5888845662        0.6985749408      -39.9904326371
        0.5888845662        0.7136284614      -40.4282022295
        0.5888845662        0.7286819819      -40.7711473719
        0.5888845662        0.7437355025      -40.7770551982
        0.5888845662        0.7587890230      -40.2017952682
        0.5888845662        0.7738425435      -38.8560127206
        0.5888845662        0.7888960641      -36.6472768020
        0.5888845662        0.8039495846      -33.6001735218
        0.5888845662        0.8190031052      -29.8538396321
        0.5888845662        0.8340566257      -25.6393235620
        0.5888845662        0.8491101463      -21.2407986700
        0.5888845662        0.8641636668      -16.9477883635
        0.5888845662        0.8792171874      -13.0090741269
        0.5888845662        0.8942707079       -9.5994263948
        0.5888845662        0.9093242285       -6.8060891860
        0.5888845662        0.9243777490       -4.6350068778
        0.5888845662        0.9394312695       -3.0308201482
        0.5888845662        0.9544847901       -1.9022193818
        0.5888845662        0.9695383106       -1.1453890063
        0.5888845662        0.9845918312       -0.6613331833
        0.5888845662        0.9996453517       -0.3659790358
        0.5888845662        1.0146988723       -0.1940422186
        0.5888845662        1.0297523928       -0.0985453523
        0.5888845662        1.0448059134       -0.0479323020
        0.5888845662        1.0598594339       -0.0223282533
        0.5888845662        1.0749129545       -0.0099606509
        0.5888845662        1.0899664750       -0.0042545935
        0.5888845662        1.1050199955       -0.0017395745
        0.5888845662        1.1200735161       -0.0006805973
        0.5888845662        1.1351270366       -0.0002547352
        0.5888845662        1.1501805572       -0.0000911885
        0.5888845662        1.1652340777       -0.0000312251
        0.5888845662        1.1802875983       -0.0000102302
        0.5888845662        1.1953411188       -0.0000032064
        0.5888845662        1.2103946394        0.0000000000
        0.5888845662        1.2254481599        0.0000000000
        0.5888845662        1.2405016805        0.0000000000
        0.5888845662        1.2555552010        0.0000000000
        0.5888845662        1.2706087215        0.0000000000
        0.5888845662        1.2856622421        0.0000000000
        0.5888845662        1.3007157626        0.0000000000
        0.5888845662        1.3157692832        0.0000000000
        0.5888845662        1.3308228037        0.0000000000
        0.5888845662        1.3458763243        0.0000000000
        0.5888845662        1.3609298448        0.0000000000
        0.5888845662        1.3759833654        0.0000000000
        0.5888845662        1.3910368859        0.0000000000
        0.5888845662        1.4060904065        0.0000000000
        0.5888845662        1.4211439270        0.0000000000
        0.5888845662        1.4361974475        0.0000000000
        0.5888845662        1.4512509681        0.0000000000
        0.5888845662        1.4663044886        0.0000000000
        0.5888845662        1.4813580092        0.0000000000
        0.5888845662        1.4964115297        0.0000000000
        0.5888845662        1.5114650503        0.0000000000
        0.5888845662        1.5265185708        0.0000000000
        0.5888845662        1.5415720914        0.0000000000
        0.5888845662        1.5566256119        0.0000000000
        0.5888845662        1.5716791325        0.0000000000
        0.5888845662        1.5867326530        0.0000000000

        0.6052513649        0.0964341190       -0.0031017221
        0.6052513649        0.1114876395       -0.0086378603
        0.6052513649        0.1265411601       -0.0221796937
        0.6052513649        0.1415946806       -0.0526106343
        0.6052513649        0.1566482012       -0.1155698437
        0.6052513649        0.1717017217       -0.2358798604
        0.6052513649        0.1867552423       -0.4492086601
        0.6052513649        0.2018087628       -0.8024471453
        0.6052513649        0.2168622834       -1.3531475478
        0.6052513649        0.2319158039       -2.1691904264
        0.6052513649        0.2469693245       -3.3293609482
        0.6052513649        0.2620228450       -4.9230202466
        0.6052513649        0.2770763655       -7.0439222502
        0.6052513649        0.2921298861       -9.7728387460
        0.6052513649        0.3071834066      -13.1487139891
        0.6052513649        0.3222369272      -17.1369802256
        0.6052513649        0.3372904477      -21.6100619218
        0.6052513649        0.3523439683      -26.3525516811
        0.6052513649        0.3673974888      -31.0920142654
        0.6052513649        0.3824510094      -35.5436884523
        0.6052513649        0.3975045299      -39.4529028827
        0.6052513649        0.4125580505      -42.6251244017
        0.6052513649        0.4276115710      -44.9433230099
        0.6052513649        0.4426650915      -46.3766628665
        0.6052513649        0.4577186121      -46.9811839440
        0.6052513649        0.4727721326      -46.8884539661
        0.6052513649        0.4878256532      -46.2796686189
        0.6052513649        0.5028791737      -45.3505954814
        0.6052513649        0.5179326943      -44.2794829648
        0.6052513649        0.5329862148      -43.2081637826
        0.6052513649        0.5480397354      -42.2370224593
        0.6052513649        0.5630932559      -41.4261352841
        0.6052513649        0.5781467765      -40.7955516232
        0.6052513649        0.5932002970      -40.3259823676
        0.6052513649        0.6082538175      -39.9678036683
        0.6052513649        0.6233073381      -39.6634926785
        0.6052513649        0.6383608586      -39.3778308381
        0.6052513649        0.6534143792      -39.1206230368
        0.6052513649        0.6684678997      -38.9468115679
        0.6052513649        0.6835214203      -38.9296242306
        0.6052513649        0.6985749408      -39.1169731052
        0.6052513649        0.7136284614      -39.4905608143
        0.6052513649        0.7286819819      -39.9457515750
        0.6052513649        0.7437355025      -40.2999247850
        0.6052513649        0.7587890230      -40.3248461667
        0.6052513649        0.7738425435      -39.7916114530
        0.6052513649        0.7888960641      -38.5166986058
        0.6052513649        0.8039495846      -36.4008244844
        0.6052513649        0.8190031052      -33.4542129774
        0.6052513649        0.8340566257      -29.8022663518
        0.6052513649        0.8491101463      -25.6677743481
        0.6052513649        0.8641636668      -21.3318059876
        0.6052513649        0.8792171874      -17.0830478222
        0.6052513649        0.8942707079      -13.1697643141
        0.6052513649        0.9093242285       -9.7668038558
        0.6052513649        0.9243777490       -6.9634075842
        0.6052513649        0.9394312695       -4.7700106647
        0.6052513649        0.9544847901       -3.1373279976
        0.6052513649        0.9695383106       -1.9799278080
        0.6052513649        0.9845918312       -1.1981562234
        0.6052513649        0.9996453517       -0.6949148335
        0.6052513649        1.0146988723       -0.3861521274
        0.6052513649        1.0297523928       -0.2055522624
        0.6052513649        1.0448059134       -0.1048089531
        0.6052513649        1.0598594339       -0.0511879419
        0.6052513649        1.0749129545       -0.0239430010
        0.6052513649        1.0899664750       -0.0107234220
        0.6052513649        1.1050199955       -0.0045973225
        0.6052513649        1.1200735161       -0.0018861726
        0.6052513649        1.1351270366       -0.0007405002
        0.6052513649        1.1501805572       -0.0002782048
        0.6052513649        1.1652340777       -0.0001000501
        0.6052513649        1.1802875983       -0.0000344503
        0.6052513649        1.1953411188       -0.0000113555
        0.6052513649        1.2103946394       -0.0000035813
        0.6052513649        1.2254481599       -0.0000010797
        0.6052513649        1.2405016805        0.0000000000
        0.6052513649        1.2555552010        0.0000000000
        0.6052513649        1.2706087215        0.0000000000
        0.6052513649        1.2856622421        0.0000000000
        0.6052513649        1.3007157626        0.0000000000
        0.6052513649        1.3157692832        0.0000000000
        0.6052513649        1.3308228037        0.0000000000
        0.6052513649        1.3458763243        0.0000000000
        0.6052513649        1.3609298448        0.0000000000
        0.6052513649        1.3759833654        0.0000000000
        0.6052513649        1.3910368859        0.0000000000
        0.6052513649        1.4060904065        0.0000000000
        0.6052513649        1.4211439270        0.0000000000
        0.6052513649        1.4361974475        0.0000000000
        0.6052513649        1.4512509681        0.0000000000
        0.6052513649        1.4663044886        0.0000000000
        0.6052513649        1.4813580092        0.0000000000
        0.6052513649        1.4964115297        0.0000000000
        0.6052513649        1.5114650503        0.0000000000
        0.6052513649        1.5265185708        0.0000000000
        0.6052513649        1.5415720914        0.0000000000
        0.6052513649        1.5566256119        0.0000000000
        0.6052513649        1.5716791325        0.0000000000
        0.6052513649        1.5867326530        0.0000000000

        0.6216181636        0.0964341190       -0.0013428778
        0.6216181636        0.1114876395       -0.0037792858
        0.6216181636        0.1265411601       -0.0098255629
        0.6216181636        0.1415946806       -0.0236564603
        0.6216181636        0.1566482012       -0.0529154566
        0.6216181636        0.1717017217       -0.1104206804
        0.6216181636        0.1867552423       -0.2160695119
        0.6216181636        0.2018087628       -0.3989158007
        0.6216181636        0.2168622834       -0.6996521971
        0.6216181636        0.2319158039       -1.1737798418
        0.6216181636        0.2469693245       -1.8950095774
        0.6216181636        0.2620228450       -2.9567212597
        0.6216181636        0.2770763655       -4.4675304944
        0.6216181636        0.2921298861       -6.5371064247
        0.6216181636        0.3071834066       -9.2517971727
        0.6216181636        0.3222369272      -12.6453652620
        0.6216181636        0.3372904477      -16.6745721547
        0.6216181636        0.3523439683      -21.2088257495
        0.6216181636        0.3673974888      -26.0375239678
        0.6216181636        0.3824510094      -30.8922273322
        0.6216181636        0.3975045299      -35.4780232271
        0.6216181636        0.4125580505      -39.5098911274
        0.6216181636        0.4276115710      -42.7514667347
        0.6216181636        0.4426650915      -45.0515270617
        0.6216181636        0.4577186121      -46.3691495192
        0.6216181636        0.4727721326      -46.7775730640
        0.6216181636        0.4878256532      -46.4431983368
        0.6216181636        0.5028791737      -45.5868887263
        0.6216181636        0.5179326943      -44.4417606512
        0.6216181636        0.5329862148      -43.2194879337
        0.6216181636        0.5480397354      -42.0884183601
        0.6216181636        0.5630932559      -41.1598907737
        0.6216181636        0.5781467765      -40.4798909512
        0.6216181636        0.5932002970      -40.0291266895
        0.6216181636        0.6082538175      -39.7377372836
        0.6216181636        0.6233073381      -39.5160163105
        0.6216181636        0.6383608586      -39.2926038666
        0.6216181636        0.6534143792      -39.0446247297
        0.6216181636        0.6684678997      -38.8060254729
        0.6216181636        0.6835214203      -38.6500254426
        0.6216181636        0.6985749408      -38.6531414110
        0.6216181636        0.7136284614      -38.8553183191
        0.6216181636        0.7286819819      -39.2304204882
        0.6216181636        0.7437355025      -39.6753456579
        0.6216181636        0.7587890230      -40.0188175219
        0.6216181636        0.7738425435      -40.0464616542
        0.6216181636        0.7888960641      -39.5375696728
        0.6216181636        0.8039495846      -38.3083070223
        0.6216181636        0.8190031052      -36.2536698608
        0.6216181636        0.8340566257      -33.3774821241
        0.6216181636        0.8491101463      -29.8000336574
        0.6216181636        0.8641636668      -25.7389260147
        0.6216181636        0.8792171874      -21.4681230013
        0.6216181636        0.8942707079      -17.2678260068
        0.6216181636        0.9093242285      -13.3795085437
        0.6216181636        0.9243777490       -9.9762158672
        0.6216181636        0.9394312695       -7.1514031989
        0.6216181636        0.9544847901       -4.9238612940
        0.6216181636        0.9695383106       -3.2533973506
        0.6216181636        0.9845918312       -2.0615065998
        0.6216181636        0.9996453517       -1.2521125307
        0.6216181636        1.0146988723       -0.7287893975
        0.6216181636        1.0297523928       -0.4064588873
        0.6216181636        1.0448059134       -0.2172026346
        0.6216181636        1.0598594339       -0.1111999837
        0.6216181636        1.0749129545       -0.0545319553
        0.6216181636        1.0899664750       -0.0256088814
        0.6216181636        1.1050199955       -0.0115138440
        0.6216181636        1.1200735161       -0.0049555775
        0.6216181636        1.1351270366       -0.0020419842
        0.6216181636        1.1501805572       -0.0008057249
        0.6216181636        1.1652340777       -0.0003045013
        0.6216181636        1.1802875983       -0.0001102175
        0.6216181636        1.1953411188       -0.0000381881
        0.6216181636        1.2103946394       -0.0000126532
        0.6216181636        1.2254481599       -0.0000040040
        0.6216181636        1.2405016805       -0.0000012077
        0.6216181636        1.2555552010        0.0000000000
        0.6216181636        1.2706087215        0.0000000000
        0.6216181636        1.2856622421        0.0000000000
        0.6216181636        1.3007157626        0.0000000000
        0.6216181636        1.3157692832        0.0000000000
        0.6216181636        1.3308228037        0.0000000000
        0.6216181636        1.3458763243        0.0000000000
        0.6216181636        1.3609298448        0.0000000000
        0.6216181636        1.3759833654        0.0000000000
        0.6216181636        1.3910368859        0.0000000000
        0.6216181636        1.4060904065        0.0000000000
        0.6216181636        1.4211439270        0.0000000000
        0.6216181636        1.4361974475        0.0000000000
        0.6216181636        1.4512509681        0.0000000000
        0.6216181636        1.4663044886        0.0000000000
        0.6216181636        1.4813580092        0.0000000000
        0.6216181636        1.4964115297        0.0000000000
        0.6216181636        1.5114650503        0.0000000000
        0.6216181636        1.5265185708        0.0000000000
        0.6216181636        1.5415720914        0.0000000000
        0.6216181636        1.5566256119        0.0000000000
        0.6216181636        1.5716791325        0.0000000000
        0.6216181636        1.5867326530        0.0000000000

        0.6379849623        0.0964341190       -0.0005311416
        0.6379849623        0.1114876395       -0.0015135804
        0.6379849623        0.1265411601       -0.0039943643
        0.6379849623        0.1415946806       -0.0097930556
        0.6379849623        0.1566482012       -0.0223966280
        0.6379849623        0.1717017217       -0.0480218935
        0.6379849623        0.1867552423       -0.0971182317
        0.6379849623        0.2018087628       -0.1864953144
        0.6379849623        0.2168622834       -0.3423434263
        0.6379849623        0.2319158039       -0.6042873165
        0.6379849623        0.2469693245       -1.0299908454
        0.6379849623        0.2620228450       -1.6986508519
        0.6379849623        0.2770763655       -2.7105079870
        0.6379849623        0.2921298861       -4.1793084613
        0.6379849623        0.3071834066       -6.2163017474
        0.6379849623        0.3222369272       -8.9074866306
        0.6379849623        0.3372904477      -12.2887410762
        0.6379849623        0.3523439683      -16.3244905971
        0.6379849623        0.3673974888      -20.8946165691
        0.6379849623        0.3824510094      -25.7929910930
        0.6379849623        0.3975045299      -30.7405800116
        0.6379849623        0.4125580505      -35.4153767297
        0.6379849623        0.4276115710      -39.4979901255
        0.6379849623        0.4426650915      -42.7250148895
        0.6379849623        0.4577186121      -44.9360282129
        0.6379849623        0.4727721326      -46.0996114511
        0.6379849623        0.4878256532      -46.3111301060
        0.6379849623        0.5028791737      -45.7658761124
        0.6379849623        0.5179326943      -44.7183770520
        0.6379849623        0.5329862148      -43.4384752481
        0.6379849623        0.5480397354      -42.1701430403
        0.6379849623        0.5630932559      -41.0961425133
        0.6379849623        0.5781467765      -40.3133243433
        0.6379849623        0.5932002970      -39.8260398866
        0.6379849623        0.6082538175      -39.5630116979
        0.6379849623        0.6233073381      -39.4146493340
        0.6379849623        0.6383608586      -39.2782224048
        0.6379849623        0.6534143792      -39.0944040862
        0.6379849623        0.6684678997      -38.8630932085
        0.6379849623        0.6835214203      -38.6357866529
        0.6379849623        0.6985749408      -38.4903678829
        0.6379849623        0.7136284614      -38.4982841900
        0.6379849623        0.7286819819      -38.6935821390
        0.6379849623        0.7437355025      -39.0503836965
        0.6379849623        0.7587890230      -39.4726299352
        0.6379849623        0.7738425435      -39.7984869083
        0.6379849623        0.7888960641      -39.8208648356
        0.6379849623        0.8039495846      -39.3230627591
        0.6379849623        0.8190031052      -38.1237110119
        0.6379849623        0.8340566257      -36.1198876940
        0.6379849623        0.8491101463      -33.3153617088
        0.6379849623        0.8641636668      -29.8248300857
        0.6379849623        0.8792171874      -25.8533478845
        0.6379849623        0.8942707079      -21.6583893472
        0.6379849623        0.9093242285      -17.5060211220
        0.6379849623        0.9243777490      -13.6316576533
        0.6379849623        0.9394312695      -10.2120312512
        0.6379849623        0.9544847901       -7.3510996933
        0.6379849623        0.9695383106       -5.0797939412
        0.6379849623        0.9845918312       -3.3673996039
        0.6379849623        0.9996453517       -2.1405300863
        0.6379849623        1.0146988723       -1.3044918864
        0.6379849623        1.0297523928       -0.7621011666
        0.6379849623        1.0448059134       -0.4267625670
        0.6379849623        1.0598594339       -0.2290230578
        0.6379849623        1.0749129545       -0.1177549530
        0.6379849623        1.0899664750       -0.0579936883
        0.6379849623        1.1050199955       -0.0273544958
        0.6379849623        1.1200735161       -0.0123578267
        0.6379849623        1.1351270366       -0.0053480710
        0.6379849623        1.1501805572       -0.0022174630
        0.6379849623        1.1652340777       -0.0008808109
        0.6379849623        1.1802875983       -0.0003350146
        0.6379849623        1.1953411188       -0.0001218882
        0.6379849623        1.2103946394       -0.0000423650
        0.6379849623        1.2254481599       -0.0000140477
        0.6379849623        1.2405016805       -0.0000044373
        0.6379849623        1.2555552010       -0.0000013355
        0.6379849623        1.2706087215        0.0000000000
        0.6379849623        1.2856622421        0.0000000000
        0.6379849623        1.3007157626        0.0000000000
        0.6379849623        1.3157692832        0.0000000000
        0.6379849623        1.3308228037        0.0000000000
        0.6379849623        1.3458763243        0.0000000000
        0.6379849623        1.3609298448        0.0000000000
        0.6379849623        1.3759833654        0.0000000000
        0.6379849623        1.3910368859        0.0000000000
        0.6379849623        1.4060904065        0.0000000000
        0.6379849623        1.4211439270        0.0000000000
        0.6379849623        1.4361974475        0.0000000000
        0.6379849623        1.4512509681        0.0000000000
        0.6379849623        1.4663044886        0.0000000000
        0.6379849623        1.4813580092        0.0000000000
        0.6379849623        1.4964115297        0.0000000000
        0.6379849623        1.5114650503        0.0000000000
        0.6379849623        1.5265185708        0.0000000000
        0.6379849623        1.5415720914        0.0000000000
        0.6379849623        1.5566256119        0.0000000000
        0.6379849623        1.5716791325        0.0000000000
        0.6379849623        1.5867326530        0.0000000000

        0.6543517610        0.0964341190       -0.0001921595
        0.6543517610        0.1114876395       -0.0005558819
        0.6543517610        0.1265411601       -0.0014939239
        0.6543517610        0.1415946806       -0.0037450108
        0.6543517610        0.1566482012       -0.0088008254
        0.6543517610        0.1717017217       -0.0195034798
        0.6543517610        0.1867552423       -0.0410270478
        0.6543517610        0.2018087628       -0.0824647459
        0.6543517610        0.2168622834       -0.1593035012
        0.6543517610        0.2319158039       -0.2969882969
        0.6543517610        0.2469693245       -0.5354004471
        0.6543517610        0.2620228450       -0.9333432452
        0.6543517610        0.2770763655       -1.5712661326
        0.6543517610        0.2921298861       -2.5499537803
        0.6543517610        0.3071834066       -3.9832099789
        0.6543517610        0.3222369272       -5.9836873877
        0.6543517610        0.3372904477       -8.6424977735
        0.6543517610        0.3523439683      -12.0046932089
        0.6543517610        0.3673974888      -16.0443103568
        0.6543517610        0.3824510094      -20.6447575787
        0.6543517610        0.3975045299      -25.5922267874
        0.6543517610        0.4125580505      -30.5894059243
        0.6543517610        0.4276115710      -35.2920756063
        0.6543517610        0.4426650915      -39.3629690855
        0.6543517610        0.4577186121      -42.5297486962
        0.6543517610        0.4727721326      -44.6318370476
        0.6543517610        0.4878256532      -45.6452742322
        0.6543517610        0.5028791737      -45.6821741551
        0.6543517610        0.5179326943      -44.9668855359
        0.6543517610        0.5329862148      -43.7931772106
        0.6543517610        0.5480397354      -42.4684083713
        0.6543517610        0.5630932559      -41.2545696327
        0.6543517610        0.5781467765      -40.3208069483
        0.6543517610        0.5932002970      -39.7222737810
        0.6543517610        0.6082538175      -39.4123050752
        0.6543517610        0.6233073381      -39.2818004778
        0.6543517610        0.6383608586      -39.2091730652
        0.6543517610        0.6534143792      -39.1025923307
        0.6543517610        0.6684678997      -38.9232108255
        0.6543517610        0.6835214203      -38.6877059921
        0.6543517610        0.6985749408      -38.4548702300
        0.6543517610        0.7136284614      -38.3025258619
        0.6543517610        0.7286819819      -38.3000253300
        0.6543517610        0.7437355025      -38.4808765866
        0.6543517610        0.7587890230      -38.8205286098
        0.6543517610        0.7738425435      -39.2250403164
        0.6543517610        0.7888960641      -39.5356134757
        0.6543517610        0.8039495846      -39.5508300242
        0.6543517610        0.8190031052      -39.0632858848
        0.6543517610        0.8340566257      -37.9020895589
        0.6543517610        0.8491101463      -35.9700618475
        0.6543517610        0.8641636668      -33.2660941036
        0.6543517610        0.8792171874      -29.8881856251
        0.6543517610        0.8942707079      -26.0183183111
        0.6543517610        0.9093242285      -21.8939217810
        0.6543517610        0.9243777490      -17.7718514991
        0.6543517610        0.9394312695      -13.8910193540
        0.6543517610        0.9544847901      -10.4401666180
        0.6543517610        0.9695383106       -7.5370535628
        0.6543517610        0.9845918312       -5.2231017873
        0.6543517610        0.9996453517       -3.4731773864
        0.6543517610        1.0146988723       -2.2156771920
        0.6543517610        1.0297523928       -1.3557812909
        0.6543517610        1.0448059134       -0.7955649282
        0.6543517610        1.0598594339       -0.4475468127
        0.6543517610        1.0749129545       -0.2412996058
        0.6543517610        1.0899664750       -0.1246677310
        0.6543517610        1.1050199955       -0.0617196678
        0.6543517610        1.1200735161       -0.0292825540
        0.6543517610        1.1351270366       -0.0133150607
        0.6543517610        1.1501805572       -0.0058017452
        0.6543517610        1.1652340777       -0.0024211191
        0.6543517610        1.1802875983       -0.0009666904
        0.6543517610        1.1953411188       -0.0003688031
        0.6543517610        1.2103946394       -0.0001342602
        0.6543517610        1.2254481599       -0.0000465879
        0.6543517610        1.2405016805       -0.0000153982
        0.6543517610        1.2555552010       -0.0000048508
        0.6543517610        1.2706087215       -0.0000014567
        0.6543517610        1.2856622421        0.0000000000
        0.6543517610        1.3007157626        0.0000000000
        0.6543517610        1.3157692832        0.0000000000
        0.6543517610        1.3308228037        0.0000000000
        0.6543517610        1.3458763243        0.0000000000
        0.6543517610        1.3609298448        0.0000000000
        0.6543517610        1.3759833654        0.0000000000
        0.6543517610        1.3910368859        0.0000000000
        0.6543517610        1.4060904065        0.0000000000
        0.6543517610        1.4211439270        0.0000000000
        0.6543517610        1.4361974475        0.0000000000
        0.6543517610        1.4512509681        0.0000000000
        0.6543517610        1.4663044886        0.0000000000
        0.6543517610        1.4813580092        0.0000000000
        0.6543517610        1.4964115297        0.0000000000
        0.6543517610        1.5114650503        0.0000000000
        0.6543517610        1.5265185708        0.0000000000
        0.6543517610        1.5415720914        0.0000000000
        0.6543517610        1.5566256119        0.0000000000
        0.6543517610        1.5716791325        0.0000000000
        0.6543517610        1.5867326530        0.0000000000

        0.6707185597        0.0964341190       -0.0000637183
        0.6707185597        0.1114876395       -0.0001877295
        0.6707185597        0.1265411601       -0.0005159008
        0.6707185597        0.1415946806       -0.0013290122
        0.6707185597        0.1566482012       -0.0032281983
        0.6707185597        0.1717017217       -0.0074417711
        0.6707185597        0.1867552423       -0.0163873552
        0.6707185597        0.2018087628       -0.0346693187
        0.6707185597        0.2168622834       -0.0707565130
        0.6707185597        0.2319158039       -0.1395852140
        0.6707185597        0.2469693245       -0.2661763614
        0.6707185597        0.2620228450       -0.4899827450
        0.6707185597        0.2770763655       -0.8691288572
        0.6707185597        0.2921298861       -1.4831264967
        0.6707185597        0.3071834066       -2.4322274298
        0.6707185597        0.3222369272       -3.8314343592
        0.6707185597        0.3372904477       -5.7974596298
        0.6707185597        0.3523439683       -8.4279161464
        0.6707185597        0.3673974888      -11.7742120099
        0.6707185597        0.3824510094      -15.8130093487
        0.6707185597        0.3975045299      -20.4244797058
        0.6707185597        0.4125580505      -25.3866385521
        0.6707185597        0.4276115710      -30.3919940588
        0.6707185597        0.4426650915      -35.0862653651
        0.6707185597        0.4577186121      -39.1221646764
        0.6707185597        0.4727721326      -42.2173701759
        0.6707185597        0.4878256532      -44.2053507480
        0.6707185597        0.5028791737      -45.0686541795
        0.6707185597        0.5179326943      -44.9453133148
        0.6707185597        0.5329862148      -44.1019336022
        0.6707185597        0.5480397354      -42.8748385661
        0.6707185597        0.5630932559      -41.5928437102
        0.6707185597        0.5781467765      -40.5054691589
        0.6707185597        0.5932002970      -39.7406271641
        0.6707185597        0.6082538175      -39.3036342010
        0.6707185597        0.6233073381      -39.1113969573
        0.6707185597        0.6383608586      -39.0427529819
        0.6707185597        0.6534143792      -38.9848499430
        0.6707185597        0.6684678997      -38.8638008675
        0.6707185597        0.6835214203      -38.6576630363
        0.6707185597        0.6985749408      -38.3948177597
        0.6707185597        0.7136284614      -38.1409340811
        0.6707185597        0.7286819819      -37.9768351586
        0.6707185597        0.7437355025      -37.9707471952
        0.6707185597        0.7587890230      -38.1509708717
        0.6707185597        0.7738425435      -38.4863018623
        0.6707185597        0.7888960641      -38.8799173201
        0.6707185597        0.8039495846      -39.1786428195
        0.6707185597        0.8190031052      -39.1954230044
        0.6707185597        0.8340566257      -38.7399827335
        0.6707185597        0.8491101463      -37.6516586589
        0.6707185597        0.8641636668      -35.8289301316
        0.6707185597        0.8792171874      -33.2513608711
        0.6707185597        0.8942707079      -29.9904221457
        0.6707185597        0.9093242285      -26.2059186311
        0.6707185597        0.9243777490      -22.1258856084
        0.6707185597        0.9394312695      -18.0114563133
        0.6707185597        0.9544847901      -14.1137622176
        0.6707185597        0.9695383106      -10.6342115834
        0.6707185597        0.9845918312       -7.6990704275
        0.6707185597        0.9996453517       -5.3537233944
        0.6707185597        1.0146988723       -3.5745019098
        0.6707185597        1.0297523928       -2.2907088883
        0.6707185597        1.0448059134       -1.4084968010
        0.6707185597        1.0598594339       -0.8306482232
        0.6707185597        1.0749129545       -0.4697226633
        0.6707185597        1.0899664750       -0.2546732047
        0.6707185597        1.1050199955       -0.1323873835
        0.6707185597        1.1200735161       -0.0659819718
        0.6707185597        1.1351270366       -0.0315223634
        0.6707185597        1.1501805572       -0.0144265057
        0.6707185597        1.1652340777       -0.0063183622
        0.6707185597        1.1802875983       -0.0026446869
        0.6707185597        1.1953411188       -0.0010565155
        0.6707185597        1.2103946394       -0.0004023877
        0.6707185597        1.2254481599       -0.0001460365
        0.6707185597        1.2405016805       -0.0000505117
        0.6707185597        1.2555552010       -0.0000166707
        0.6707185597        1.2706087215       -0.0000052562
        0.6707185597        1.2856622421       -0.0000015849
        0.6707185597        1.3007157626        0.0000000000
        0.6707185597        1.3157692832        0.0000000000
        0.6707185597        1.3308228037        0.0000000000
        0.6707185597        1.3458763243        0.0000000000
        0.6707185597        1.3609298448        0.0000000000
        0.6707185597        1.3759833654        0.0000000000
        0.6707185597        1.3910368859        0.0000000000
        0.6707185597        1.4060904065        0.0000000000
        0.6707185597        1.4211439270        0.0000000000
        0.6707185597        1.4361974475        0.0000000000
        0.6707185597        1.4512509681        0.0000000000
        0.6707185597        1.4663044886        0.0000000000
        0.6707185597        1.4813580092        0.0000000000
        0.6707185597        1.4964115297        0.0000000000
        0.6707185597        1.5114650503        0.0000000000
        0.6707185597        1.5265185708        0.0000000000
        0.6707185597        1.5415720914        0.0000000000
        0.6707185597        1.5566256119        0.0000000000
        0.6707185597        1.5716791325        0.0000000000
        0.6707185597        1.5867326530        0.0000000000

        0.6870853585        0.0964341190       -0.0000194209
        0.6870853585        0.1114876395       -0.0000585183
        0.6870853585        0.1265411601       -0.0001652755
        0.6870853585        0.1415946806       -0.0004401275
        0.6870853585        0.1566482012       -0.0011121981
        0.6870853585        0.1717017217       -0.0026842666
        0.6870853585        0.1867552423       -0.0062225848
        0.6870853585        0.2018087628       -0.0139118488
        0.6870853585        0.2168622834       -0.0300562253
        0.6870853585        0.2319158039       -0.0627528112
        0.6870853585        0.2469693245       -0.1264479725
        0.6870853585        0.2620228450       -0.2454566259
        0.6870853585        0.2770763655       -0.4582400488
        0.6870853585        0.2921298861       -0.8217838983
        0.6870853585        0.3071834066       -1.4148070034
        0.6870853585        0.3222369272       -2.3378428288
        0.6870853585        0.3372904477       -3.7077301573
        0.6870853585        0.3523439683       -5.6442558755
        0.6870853585        0.3673974888       -8.2482192842
        0.6870853585        0.3824510094      -11.5731588054
        0.6870853585        0.3975045299      -15.5964891782
        0.6870853585        0.4125580505      -20.1981086147
        0.6870853585        0.4276115710      -25.1542731690
        0.6870853585        0.4426650915      -30.1518311834
        0.6870853585        0.4577186121      -34.8241288378
        0.6870853585        0.4727721326      -38.8059301460
        0.6870853585        0.4878256532      -41.7998792147
        0.6870853585        0.5028791737      -43.6406639447
        0.6870853585        0.5179326943      -44.3373451248
        0.6870853585        0.5329862148      -44.0748998647
        0.6870853585        0.5480397354      -43.1674221542
        0.6870853585        0.5630932559      -41.9750188805
        0.6870853585        0.5781467765      -40.8136087946
        0.6870853585        0.5932002970      -39.8900436851
        0.6870853585        0.6082538175      -39.2814045291
        0.6870853585        0.6233073381      -38.9558657789
        0.6870853585        0.6383608586      -38.8167965586
        0.6870853585        0.6534143792      -38.7494375437
        0.6870853585        0.6684678997      -38.6574473126
        0.6870853585        0.6835214203      -38.4857309776
        0.6870853585        0.6985749408      -38.2299542041
        0.6870853585        0.7136284614      -37.9328864296
        0.6870853585        0.7286819819      -37.6679803933
        0.6870853585        0.7437355025      -37.5138115364
        0.6870853585        0.7587890230      -37.5268509661
        0.6870853585        0.7738425435      -37.7206493164
        0.6870853585        0.7888960641      -38.0559208094
        0.6870853585        0.8039495846      -38.4411196690
        0.6870853585        0.8190031052      -38.7405062022
        0.6870853585        0.8340566257      -38.7874820999
        0.6870853585        0.8491101463      -38.4032871158
        0.6870853585        0.8641636668      -37.4222153208
        0.6870853585        0.8792171874      -35.7226479787
        0.6870853585        0.8942707079      -33.2587575994
        0.6870853585        0.9093242285      -30.0832226273
        0.6870853585        0.9243777490      -26.3504017719
        0.6870853585        0.9394312695      -22.2945591759
        0.6870853585        0.9544847901      -18.1873823723
        0.6870853585        0.9695383106      -14.2878609759
        0.6870853585        0.9845918312      -10.8001845519
        0.6870853585        0.9996453517       -7.8504411745
        0.6870853585        1.0146988723       -5.4842300256
        0.6870853585        1.0297523928       -3.6800959460
        0.6870853585        1.0448059134       -2.3708523642
        0.6870853585        1.0598594339       -1.4658193308
        0.6870853585        1.0749129545       -0.8695304018
        0.6870853585        1.0899664750       -0.4948443749
        0.6870853585        1.1050199955       -0.2701333225
        0.6870853585        1.1200735161       -0.1414074677
        0.6870853585        1.1351270366       -0.0709341043
        0.6870853585        1.1501805572       -0.0340610489
        0.6870853585        1.1652340777       -0.0156348449
        0.6870853585        1.1802875983       -0.0068512069
        0.6870853585        1.1953411188       -0.0028629190
        0.6870853585        1.2103946394       -0.0011402507
        0.6870853585        1.2254481599       -0.0004329509
        0.6870853585        1.2405016805       -0.0001568662
        0.6870853585        1.2555552010       -0.0000543245
        0.6870853585        1.2706087215       -0.0000180130
        0.6870853585        1.2856622421       -0.0000057264
        0.6870853585        1.3007157626       -0.0000017485
        0.6870853585        1.3157692832        0.0000000000
        0.6870853585        1.3308228037        0.0000000000
        0.6870853585        1.3458763243        0.0000000000
        0.6870853585        1.3609298448        0.0000000000
        0.6870853585        1.3759833654        0.0000000000
        0.6870853585        1.3910368859        0.0000000000
        0.6870853585        1.4060904065        0.0000000000
        0.6870853585        1.4211439270        0.0000000000
        0.6870853585        1.4361974475        0.0000000000
        0.6870853585        1.4512509681        0.0000000000
        0.6870853585        1.4663044886        0.0000000000
        0.6870853585        1.4813580092        0.0000000000
        0.6870853585        1.4964115297        0.0000000000
        0.6870853585        1.5114650503        0.0000000000
        0.6870853585        1.5265185708        0.0000000000
        0.6870853585        1.5415720914        0.0000000000
        0.6870853585        1.5566256119        0.0000000000
        0.6870853585        1.5716791325        0.0000000000
        0.6870853585        1.5867326530        0.0000000000

        0.7034521572        0.0964341190       -0.0000054620
        0.7034521572        0.1114876395       -0.0000169185
        0.7034521572        0.1265411601       -0.0000494019
        0.7034521572        0.1415946806       -0.0001368838
        0.7034521572        0.1566482012       -0.0003621998
        0.7034521572        0.1717017217       -0.0009204127
        0.7034521572        0.1867552423       -0.0022553321
        0.7034521572        0.2018087628       -0.0053394784
        0.7034521572        0.2168622834       -0.0122143064
        0.7034521572        0.2319158039       -0.0269624731
        0.7034521572        0.2469693245       -0.0573290998
        0.7034521572        0.2620228450       -0.1172111858
        0.7034521572        0.2770763655       -0.2301422781
        0.7034521572        0.2921298861       -0.4336435997
        0.7034521572        0.3071834066       -0.7838232141
        0.7034521572        0.3222369272       -1.3588773363
        0.7034521572        0.3372904477       -2.2593587595
        0.7034521572        0.3523439683       -3.6026534495
        0.7034521572        0.3673974888       -5.5095879635
        0.7034521572        0.3824510094       -8.0827549803
        0.7034521572        0.3975045299      -11.3786657878
        0.7034521572        0.4125580505      -15.3784230870
        0.7034521572        0.4276115710      -19.9636121294
        0.7034521572        0.4426650915      -24.9054181043
        0.7034521572        0.4577186121      -29.8753796433
        0.7034521572        0.4727721326      -34.4842428873
        0.7034521572        0.4878256532      -38.3486890505
        0.7034521572        0.5028791737      -41.1737269292
        0.7034521572        0.5179326943      -42.8258594065
        0.7034521572        0.5329862148      -43.3677924812
        0.7034521572        0.5480397354      -43.0364701653
        0.7034521572        0.5630932559      -42.1699318903
        0.7034521572        0.5781467765      -41.1117736010
        0.7034521572        0.5932002970      -40.1301394125
        0.7034521572        0.6082538175      -39.3765654926
        0.7034521572        0.6233073381      -38.8878543860
        0.7034521572        0.6383608586      -38.6165700302
        0.7034521572        0.6534143792      -38.4714633285
        0.7034521572        0.6684678997      -38.3552197719
        0.7034521572        0.6835214203      -38.1941533230
        0.7034521572        0.6985749408      -37.9570477419
        0.7034521572        0.7136284614      -37.6600479221
        0.7034521572        0.7286819819      -37.3563655786
        0.7034521572        0.7437355025      -37.1149378021
        0.7034521572        0.7587890230      -36.9969711413
        0.7034521572        0.7738425435      -37.0387497335
        0.7034521572        0.7888960641      -37.2432226546
        0.7034521572        0.8039495846      -37.5767562504
        0.7034521572        0.8190031052      -37.9661635715
        0.7034521572        0.8340566257      -38.2953265512
        0.7034521572        0.8491101463      -38.4064896274
        0.7034521572        0.8641636668      -38.1137170854
        0.7034521572        0.8792171874      -37.2325931063
        0.7034521572        0.8942707079      -35.6221719279
        0.7034521572        0.9093242285      -33.2266996024
        0.7034521572        0.9243777490      -30.1010651717
        0.7034521572        0.9394312695      -26.4085299906
        0.7034521572        0.9544847901      -22.3903271054
        0.7034521572        0.9695383106      -18.3180240986
        0.7034521572        0.9845918312      -14.4447289113
        0.7034521572        0.9996453517      -10.9684246383
        0.7034521572        1.0146988723       -8.0133451380
        0.7034521572        1.0297523928       -5.6284411552
        0.7034521572        1.0448059134       -3.7983938017
        0.7034521572        1.0598594339       -2.4618528625
        0.7034521572        1.0749129545       -1.5319711561
        0.7034521572        1.0899664750       -0.9150564225
        0.7034521572        1.1050199955       -0.5243990236
        0.7034521572        1.1200735161       -0.2881098319
        0.7034521572        1.1351270366       -0.1515799857
        0.7034521572        1.1501805572       -0.0762620812
        0.7034521572        1.1652340777       -0.0366396823
        0.7034521572        1.1802875983       -0.0167916804
        0.7034521572        1.1953411188       -0.0073367493
        0.7034521572        1.2103946394       -0.0030567768
        0.7034521572        1.2254481599       -0.0012155550
        0.7034521572        1.2405016805       -0.0004620453
        0.7034521572        1.2555552010       -0.0001681909
        0.7034521572        1.2706087215       -0.0000587321
        0.7034521572        1.2856622421       -0.0000196971
        0.7034521572        1.3007157626       -0.0000063506
        0.7034521572        1.3157692832       -0.0000019688
        0.7034521572        1.3308228037        0.0000000000
        0.7034521572        1.3458763243        0.0000000000
        0.7034521572        1.3609298448        0.0000000000
        0.7034521572        1.3759833654        0.0000000000
        0.7034521572        1.3910368859        0.0000000000
        0.7034521572        1.4060904065        0.0000000000
        0.7034521572        1.4211439270        0.0000000000
        0.7034521572        1.4361974475        0.0000000000
        0.7034521572        1.4512509681        0.0000000000
        0.7034521572        1.4663044886        0.0000000000
        0.7034521572        1.4813580092        0.0000000000
        0.7034521572        1.4964115297        0.0000000000
        0.7034521572        1.5114650503        0.0000000000
        0.7034521572        1.5265185708        0.0000000000
        0.7034521572        1.5415720914        0.0000000000
        0.7034521572        1.5566256119        0.0000000000
        0.7034521572        1.5716791325        0.0000000000
        0.7034521572        1.5867326530        0.0000000000

        0.7198189559        0.0964341190       -0.0000014243
        0.7198189559        0.1114876395       -0.0000045632
        0.7198189559        0.1265411601       -0.0000138662
        0.7198189559        0.1415946806       -0.0000402396
        0.7198189559        0.1566482012       -0.0001121322
        0.7198189559        0.1717017217       -0.0003012671
        0.7198189559        0.1867552423       -0.0007819637
        0.7198189559        0.2018087628       -0.0019609403
        0.7198189559        0.2168622834       -0.0047449578
        0.7198189559        0.2319158039       -0.0110585099
        0.7198189559        0.2469693245       -0.0247799292
        0.7198189559        0.2620228450       -0.0533175098
        0.7198189559        0.2770763655       -0.1100624593
        0.7198189559        0.2921298861       -0.2178690328
        0.7198189559        0.3071834066       -0.4134402141
        0.7198189559        0.3222369272       -0.7519815333
        0.7198189559        0.3372904477       -1.3107740485
        0.7198189559        0.3523439683       -2.1896257259
        0.7198189559        0.3673974888       -3.5058210244
        0.7198189559        0.3824510094       -5.3814879571
        0.7198189559        0.3975045299       -7.9223572968
        0.7198189559        0.4125580505      -11.1887601358
        0.7198189559        0.4276115710      -15.1626114807
        0.7198189559        0.4426650915      -19.7181839703
        0.7198189559        0.4577186121      -24.6087004183
        0.7198189559        0.4727721326      -29.4821135373
        0.7198189559        0.4878256532      -33.9337679469
        0.7198189559        0.5028791737      -37.5894859303
        0.7198189559        0.5179326943      -40.1950972765
        0.7198189559        0.5329862148      -41.6785205104
        0.7198189559        0.5480397354      -42.1576908954
        0.7198189559        0.5630932559      -41.8909497560
        0.7198189559        0.5781467765      -41.1927466475
        0.7198189559        0.5932002970      -40.3502465449
        0.7198189559        0.6082538175      -39.5689572689
        0.7198189559        0.6233073381      -38.9557417282
        0.7198189559        0.6383608586      -38.5305013227
        0.7198189559        0.6534143792      -38.2525378257
        0.7198189559        0.6684678997      -38.0515651028
        0.7198189559        0.6835214203      -37.8578976736
        0.7198189559        0.6985749408      -37.6266982204
        0.7198189559        0.7136284614      -37.3501697708
        0.7198189559        0.7286819819      -37.0544555863
        0.7198189559        0.7437355025      -36.7850310668
        0.7198189559        0.7587890230      -36.5899144342
        0.7198189559        0.7738425435      -36.5087004184
        0.7198189559        0.7888960641      -36.5681222458
        0.7198189559        0.8039495846      -36.7781170756
        0.7198189559        0.8190031052      -37.1221334521
        0.7198189559        0.8340566257      -37.5417830827
        0.7198189559        0.8491101463      -37.9237239784
        0.7198189559        0.8641636668      -38.0999937882
        0.7198189559        0.8792171874      -37.8692852894
        0.7198189559        0.8942707079      -37.0374863914
        0.7198189559        0.9093242285      -35.4658855187
        0.7198189559        0.9243777490      -33.1102707650
        0.7198189559        0.9394312695      -30.0370172378
        0.7198189559        0.9544847901      -26.4117396632
        0.7198189559        0.9695383106      -22.4665939458
        0.7198189559        0.9845918312      -18.4581168665
        0.7198189559        0.9996453517      -14.6269412827
        0.7198189559        1.0146988723      -11.1666113880
        0.7198189559        1.0297523928       -8.2048113042
        0.7198189559        1.0448059134       -5.7979587148
        0.7198189559        1.0598594339       -3.9382655233
        0.7198189559        1.0749129545       -2.5700927448
        0.7198189559        1.0899664750       -1.6104329841
        0.7198189559        1.1050199955       -0.9680523311
        0.7198189559        1.1200735161       -0.5575511372
        0.7198189559        1.1351270366       -0.3072336647
        0.7198189559        1.1501805572       -0.1617422799
        0.7198189559        1.1652340777       -0.0812554437
        0.7198189559        1.1802875983       -0.0389316204
        0.7198189559        1.1953411188       -0.0177921920
        0.7198189559        1.2103946394       -0.0077625131
        0.7198189559        1.2254481599       -0.0032377192
        0.7198189559        1.2405016805       -0.0012932710
        0.7198189559        1.2555552010       -0.0004955683
        0.7198189559        1.2706087215       -0.0001824166
        0.7198189559        1.2856622421       -0.0000645448
        0.7198189559        1.3007157626       -0.0000219581
        0.7198189559        1.3157692832       -0.0000071797
        0.7198189559        1.3308228037       -0.0000022541
        0.7198189559        1.3458763243        0.0000000000
        0.7198189559        1.3609298448        0.0000000000
        0.7198189559        1.3759833654        0.0000000000
        0.7198189559        1.3910368859        0.0000000000
        0.7198189559        1.4060904065        0.0000000000
        0.7198189559        1.4211439270        0.0000000000
        0.7198189559        1.4361974475        0.0000000000
        0.7198189559        1.4512509681        0.0000000000
        0.7198189559        1.4663044886        0.0000000000
        0.7198189559        1.4813580092        0.0000000000
        0.7198189559        1.4964115297        0.0000000000
        0.7198189559        1.5114650503        0.0000000000
        0.7198189559        1.5265185708        0.0000000000
        0.7198189559        1.5415720914        0.0000000000
        0.7198189559        1.5566256119        0.0000000000
        0.7198189559        1.5716791325        0.0000000000
        0.7198189559        1.5867326530        0.0000000000

        0.7361857546        0.0964341190        0.0000000000
        0.7361857546        0.1114876395       -0.0000011556
        0.7361857546        0.1265411601       -0.0000036785
        0.7361857546        0.1415946806       -0.0000112455
        0.7361857546        0.1566482012       -0.0000331407
        0.7361857546        0.1717017217       -0.0000943456
        0.7361857546        0.1867552423       -0.0002594787
        0.7361857546        0.2018087628       -0.0006885893
        0.7361857546        0.2168622834       -0.0017599706
        0.7361857546        0.2319158039       -0.0043248741
        0.7361857546        0.2469693245       -0.0102039764
        0.7361857546        0.2620228450       -0.0230935355
        0.7361857546        0.2770763655       -0.0501047543
        0.7361857546        0.2921298861       -0.1041748828
        0.7361857546        0.3071834066       -0.2075004110
        0.7361857546        0.3222369272       -0.3958826520
        0.7361857546        0.3372904477       -0.7234074426
        0.7361857546        0.3523439683       -1.2662375043
        0.7361857546        0.3673974888       -2.1235838766
        0.7361857546        0.3824510094       -3.4133072225
        0.7361857546        0.3975045299       -5.2593594330
        0.7361857546        0.4125580505       -7.7689673028
        0.7361857546        0.4276115710      -10.9999577601
        0.7361857546        0.4426650915      -14.9235582927
        0.7361857546        0.4577186121      -19.3944540290
        0.7361857546        0.4727721326      -24.1442895043
        0.7361857546        0.4878256532      -28.8120171299
        0.7361857546        0.5028791737      -33.0117387512
        0.7361857546        0.5179326943      -36.4200006279
        0.7361857546        0.5329862148      -38.8507555317
        0.7361857546        0.5480397354      -40.2881999660
        0.7361857546        0.5630932559      -40.8667359326
        0.7361857546        0.5781467765      -40.8121350717
        0.7361857546        0.5932002970      -40.3726292091
        0.7361857546        0.6082538175      -39.7652381431
        0.7361857546        0.6233073381      -39.1472995147
        0.7361857546        0.6383608586      -38.6093458113
        0.7361857546        0.6534143792      -38.1815035513
        0.7361857546        0.6684678997      -37.8487575728
        0.7361857546        0.6835214203      -37.5726074828
        0.7361857546        0.6985749408      -37.3142209239
        0.7361857546        0.7136284614      -37.0512604537
        0.7361857546        0.7286819819      -36.7828593708
        0.7361857546        0.7437355025      -36.5245223975
        0.7361857546        0.7587890230      -36.3005824934
        0.7361857546        0.7738425435      -36.1405951737
        0.7361857546        0.7888960641      -36.0789834258
        0.7361857546        0.8039495846      -36.1512756145
        0.7361857546        0.8190031052      -36.3810587760
        0.7361857546        0.8340566257      -36.7587044528
        0.7361857546        0.8491101463      -37.2205023677
        0.7361857546        0.8641636668      -37.6396915831
        0.7361857546        0.8792171874      -37.8373246892
        0.7361857546        0.8942707079      -37.6129454298
        0.7361857546        0.9093242285      -36.7866909328
        0.7361857546        0.9243777490      -35.2397374798
        0.7361857546        0.9394312695      -32.9412508419
        0.7361857546        0.9544847901      -29.9560259248
        0.7361857546        0.9695383106      -26.4338121351
        0.7361857546        0.9845918312      -22.5852202273
        0.7361857546        0.9996453517      -18.6496573983
        0.7361857546        1.0146988723      -14.8603617833
        0.7361857546        1.0297523928      -11.4122325579
        0.7361857546        1.0448059134       -8.4388710495
        0.7361857546        1.0598594339       -6.0037215650
        0.7361857546        1.0749129545       -4.1058802684
        0.7361857546        1.0899664750       -2.6963262006
        0.7361857546        1.1050199955       -1.6979572339
        0.7361857546        1.1200735161       -1.0237475055
        0.7361857546        1.1351270366       -0.5900739360
        0.7361857546        1.1501805572       -0.3247406840
        0.7361857546        1.1652340777       -0.1705275683
        0.7361857546        1.1802875983       -0.0854469193
        0.7361857546        1.1953411188       -0.0408851633
        0.7361857546        1.2103946394       -0.0187056762
        0.7361857546        1.2254481599       -0.0081964365
        0.7361857546        1.2405016805       -0.0034452657
        0.7361857546        1.2555552010       -0.0013910360
        0.7361857546        1.2706087215       -0.0005398964
        0.7361857546        1.2856622421       -0.0002014615
        0.7361857546        1.3007157626       -0.0000722512
        0.7361857546        1.3157692832       -0.0000248864
        0.7361857546        1.3308228037       -0.0000082242
        0.7361857546        1.3458763243       -0.0000026012
        0.7361857546        1.3609298448        0.0000000000
        0.7361857546        1.3759833654        0.0000000000
        0.7361857546        1.3910368859        0.0000000000
        0.7361857546        1.4060904065        0.0000000000
        0.7361857546        1.4211439270        0.0000000000
        0.7361857546        1.4361974475        0.0000000000
        0.7361857546        1.4512509681        0.0000000000
        0.7361857546        1.4663044886        0.0000000000
        0.7361857546        1.4813580092        0.0000000000
        0.7361857546        1.4964115297        0.0000000000
        0.7361857546        1.5114650503        0.0000000000
        0.7361857546        1.5265185708        0.0000000000
        0.7361857546        1.5415720914        0.0000000000
        0.7361857546        1.5566256119        0.0000000000
        0.7361857546        1.5716791325        0.0000000000
        0.7361857546        1.5867326530        0.0000000000

        0.7525525533        0.0964341190        0.0000000000
        0.7525525533        0.1114876395        0.0000000000
        0.7525525533        0.1265411601        0.0000000000
        0.7525525533        0.1415946806       -0.0000030000
        0.7525525533        0.1566482012       -0.0000093716
        0.7525525533        0.1717017217       -0.0000282807
        0.7525525533        0.1867552423       -0.0000823441
        0.7525525533        0.2018087628       -0.0002309188
        0.7525525533        0.2168622834       -0.0006225867
        0.7525525533        0.2319158039       -0.0016115479
        0.7525525533        0.2469693245       -0.0040008920
        0.7525525533        0.2620228450       -0.0095201618
        0.7525525533        0.2770763655       -0.0217016824
        0.7525525533        0.2921298861       -0.0473747544
        0.7525525533        0.3071834066       -0.0990153826
        0.7525525533        0.3222369272       -0.1981201981
        0.7525525533        0.3372904477       -0.3795531529
        0.7525525533        0.3523439683       -0.6963782473
        0.7525525533        0.3673974888       -1.2239871019
        0.7525525533        0.3824510094       -2.0613670097
        0.7525525533        0.3975045299       -3.3263564962
        0.7525525533        0.4125580505       -5.1413667156
        0.7525525533        0.4276115710       -7.6074618552
        0.7525525533        0.4426650915      -10.7689457893
        0.7525525533        0.4577186121      -14.5773036908
        0.7525525533        0.4727721326      -18.8694183248
        0.7525525533        0.4878256532      -23.3753011717
        0.7525525533        0.5028791737      -27.7614941404
        0.7525525533        0.5179326943      -31.7000596222
        0.7525525533        0.5329862148      -34.9387356281
        0.7525525533        0.5480397354      -37.3457155098
        0.7525525533        0.5630932559      -38.9155065339
        0.7525525533        0.5781467765      -39.7420195423
        0.7525525533        0.5932002970      -39.9778171170
        0.7525525533        0.6082538175      -39.7969439480
        0.7525525533        0.6233073381      -39.3678616570
        0.7525525533        0.6383608586      -38.8341672098
        0.7525525533        0.6534143792      -38.3005476004
        0.7525525533        0.6684678997      -37.8261042422
        0.7525525533        0.6835214203      -37.4285826291
        0.7525525533        0.6985749408      -37.0982781583
        0.7525525533        0.7136284614      -36.8146214200
        0.7525525533        0.7286819819      -36.5582499604
        0.7525525533        0.7437355025      -36.3169719524
        0.7525525533        0.7587890230      -36.0892638643
        0.7525525533        0.7738425435      -35.8884228042
        0.7525525533        0.7888960641      -35.7454037448
        0.7525525533        0.8039495846      -35.7047557364
        0.7525525533        0.8190031052      -35.8101753496
        0.7525525533        0.8340566257      -36.0824669450
        0.7525525533        0.8491101463      -36.4980517030
        0.7525525533        0.8641636668      -36.9769724844
        0.7525525533        0.8792171874      -37.3857677105
        0.7525525533        0.8942707079      -37.5551568595
        0.7525525533        0.9093242285      -37.3078013077
        0.7525525533        0.9243777490      -36.4891418884
        0.7525525533        0.9394312695      -34.9949023024
        0.7525525533        0.9544847901      -32.7911579199
        0.7525525533        0.9695383106      -29.9247589982
        0.7525525533        0.9845918312      -26.5221819021
        0.7525525533        0.9996453517      -22.7748680481
        0.7525525533        1.0146988723      -18.9113034832
        0.7525525533        1.0297523928      -15.1609056731
        0.7525525533        1.0448059134      -11.7191499252
        0.7525525533        1.0598594339       -8.7234544557
        0.7525525533        1.0749129545       -6.2445623727
        0.7525525533        1.0899664750       -4.2918624481
        0.7525525533        1.1050199955       -2.8272686394
        0.7525525533        1.1200735161       -1.7821234707
        0.7525525533        1.1351270366       -1.0734181698
        0.7525525533        1.1501805572       -0.6173251723
        0.7525525533        1.1652340777       -0.3389454492
        0.7525525533        1.1802875983       -0.1777782359
        0.7525525533        1.1953411188       -0.0891803146
        0.7525525533        1.2103946394       -0.0428498609
        0.7525525533        1.2254481599       -0.0197504005
        0.7525525533        1.2405016805       -0.0087435315
        0.7525525533        1.2555552010       -0.0037206273
        0.7525525533        1.2706087215       -0.0015221425
        0.7525525533        1.2856622421       -0.0005985012
        0.7525525533        1.3007157626       -0.0002260303
        0.7525525533        1.3157692832       -0.0000819207
        0.7525525533        1.3308228037       -0.0000284659
        0.7525525533        1.3458763243       -0.0000094686
        0.7525525533        1.3609298448       -0.0000030153
        0.7525525533        1.3759833654        0.0000000000
        0.7525525533        1.3910368859        0.0000000000
        0.7525525533        1.4060904065        0.0000000000
        0.7525525533        1.4211439270        0.0000000000
        0.7525525533        1.4361974475        0.0000000000
        0.7525525533        1.4512509681        0.0000000000
        0.7525525533        1.4663044886        0.0000000000
        0.7525525533        1.4813580092        0.0000000000
        0.7525525533        1.4964115297        0.0000000000
        0.7525525533        1.5114650503        0.0000000000
        0.7525525533        1.5265185708        0.0000000000
        0.7525525533        1.5415720914        0.0000000000
        0.7525525533        1.5566256119        0.0000000000
        0.7525525533        1.5716791325        0.0000000000
        0.7525525533        1.5867326530        0.0000000000

        0.7689193520        0.0964341190        0.0000000000
        0.7689193520        0.1114876395        0.0000000000
        0.7689193520        0.1265411601        0.0000000000
        0.7689193520        0.1415946806        0.0000000000
        0.7689193520        0.1566482012       -0.0000025368
        0.7689193520        0.1717017217       -0.0000081083
        0.7689193520        0.1867552423       -0.0000249600
        0.7689193520        0.2018087628       -0.0000738683
        0.7689193520        0.2168622834       -0.0002098648
        0.7689193520        0.2319158039       -0.0005717925
        0.7689193520        0.2469693245       -0.0014928929
        0.7689193520        0.2620228450       -0.0037330629
        0.7689193520        0.2770763655       -0.0089364017
        0.7689193520        0.2921298861       -0.0204739932
        0.7689193520        0.3071834066       -0.0448899801
        0.7689193520        0.3222369272       -0.0942014887
        0.7689193520        0.3372904477       -0.1892563878
        0.7689193520        0.3523439683       -0.3641396203
        0.7689193520        0.3673974888       -0.6711168162
        0.7689193520        0.3824510094       -1.1847143363
        0.7689193520        0.3975045299       -2.0023446601
        0.7689193520        0.4125580505       -3.2379183833
        0.7689193520        0.4276115710       -5.0052099886
        0.7689193520        0.4426650915       -7.3905532486
        0.7689193520        0.4577186121      -10.4198931826
        0.7689193520        0.4727721326      -14.0312130159
        0.7689193520        0.4878256532      -18.0656917278
        0.7689193520        0.5028791737      -22.2859659110
        0.7689193520        0.5179326943      -26.4182623787
        0.7689193520        0.5329862148      -30.2033837794
        0.7689193520        0.5480397354      -33.4378961732
        0.7689193520        0.5630932559      -35.9944798891
        0.7689193520        0.5781467765      -37.8233732171
        0.7689193520        0.5932002970      -38.9447647403
        0.7689193520        0.6082538175      -39.4394702085
        0.7689193520        0.6233073381      -39.4369880322
        0.7689193520        0.6383608586      -39.0958791911
        0.7689193520        0.6534143792      -38.5759932358
        0.7689193520        0.6684678997      -38.0102501300
        0.7689193520        0.6835214203      -37.4866024143
        0.7689193520        0.6985749408      -37.0454003586
        0.7689193520        0.7136284614      -36.6890894921
        0.7689193520        0.7286819819      -36.3972871651
        0.7689193520        0.7437355025      -36.1422992805
        0.7689193520        0.7587890230      -35.9034197775
        0.7689193520        0.7738425435      -35.6785221984
        0.7689193520        0.7888960641      -35.4893532421
        0.7689193520        0.8039495846      -35.3768106524
        0.7689193520        0.8190031052      -35.3863201553
        0.7689193520        0.8340566257      -35.5484996214
        0.7689193520        0.8491101463      -35.8623674476
        0.7689193520        0.8641636668      -36.2861528731
        0.7689193520        0.8792171874      -36.7367471136
        0.7689193520        0.8942707079      -37.0961116780
        0.7689193520        0.9093242285      -37.2226011098
        0.7689193520        0.9243777490      -36.9662094514
        0.7689193520        0.9394312695      -36.1877141697
        0.7689193520        0.9544847901      -34.7813411539
        0.7689193520        0.9695383106      -32.6982990005
        0.7689193520        0.9845918312      -29.9651777313
        0.7689193520        0.9996453517      -26.6894995039
        0.7689193520        1.0146988723      -23.0474424846
        0.7689193520        1.0297523928      -19.2556198129
        0.7689193520        1.0448059134      -15.5355460138
        0.7689193520        1.0598594339      -12.0813823596
        0.7689193520        1.0749129545       -9.0380055462
        0.7689193520        1.0899664750       -6.4910014849
        0.7689193520        1.1050199955       -4.4668079984
        0.7689193520        1.1200735161       -2.9406498616
        0.7689193520        1.1351270366       -1.8501707393
        0.7689193520        1.1501805572       -1.1121691515
        0.7689193520        1.1652340777       -0.6389929149
        0.7689193520        1.1802875983       -0.3512481114
        0.7689193520        1.1953411188       -0.1849693673
        0.7689193520        1.2103946394       -0.0934440706
        0.7689193520        1.2254481599       -0.0453389576
        0.7689193520        1.2405016805       -0.0211435693
        0.7689193520        1.2555552010       -0.0094792459
        0.7689193520        1.2706087215       -0.0040846635
        0.7689193520        1.2856622421       -0.0016907028
        0.7689193520        1.3007157626       -0.0006716921
        0.7689193520        1.3157692832       -0.0002559161
        0.7689193520        1.3308228037       -0.0000934266
        0.7689193520        1.3458763243       -0.0000326441
        0.7689193520        1.3609298448       -0.0000109126
        0.7689193520        1.3759833654       -0.0000034863
        0.7689193520        1.3910368859       -0.0000010633
        0.7689193520        1.4060904065        0.0000000000
        0.7689193520        1.4211439270        0.0000000000
        0.7689193520        1.4361974475        0.0000000000
        0.7689193520        1.4512509681        0.0000000000
        0.7689193520        1.4663044886        0.0000000000
        0.7689193520        1.4813580092        0.0000000000
        0.7689193520        1.4964115297        0.0000000000
        0.7689193520        1.5114650503        0.0000000000
        0.7689193520        1.5265185708        0.0000000000
        0.7689193520        1.5415720914        0.0000000000
        0.7689193520        1.5566256119        0.0000000000
        0.7689193520        1.5716791325        0.0000000000
        0.7689193520        1.5867326530        0.0000000000

        0.7852861507        0.0964341190        0.0000000000
        0.7852861507        0.1114876395        0.0000000000
        0.7852861507        0.1265411601        0.0000000000
        0.7852861507        0.1415946806        0.0000000000
        0.7852861507        0.1566482012        0.0000000000
        0.7852861507        0.1717017217       -0.0000022193
        0.7852861507        0.1867552423       -0.0000072155
        0.7852861507        0.2018087628       -0.0000225150
        0.7852861507        0.2168622834       -0.0000673564
        0.7852861507        0.2319158039       -0.0001930458
        0.7852861507        0.2469693245       -0.0005297435
        0.7852861507        0.2620228450       -0.0013912261
        0.7852861507        0.2770763655       -0.0034956551
        0.7852861507        0.2921298861       -0.0084028550
        0.7852861507        0.3071834066       -0.0193267223
        0.7852861507        0.3222369272       -0.0425463441
        0.7852861507        0.3372904477       -0.0896796400
        0.7852861507        0.3523439683       -0.1810288522
        0.7852861507        0.3673974888       -0.3499369512
        0.7852861507        0.3824510094       -0.6474714483
        0.7852861507        0.3975045299       -1.1457509534
        0.7852861507        0.4125580505       -1.9371526045
        0.7852861507        0.4276115710       -3.1262674193
        0.7852861507        0.4426650915       -4.8128353528
        0.7852861507        0.4577186121       -7.0674533125
        0.7852861507        0.4727721326       -9.9064764030
        0.7852861507        0.4878256532      -13.2753608789
        0.7852861507        0.5028791737      -17.0478166411
        0.7852861507        0.5179326943      -21.0414328570
        0.7852861507        0.5329862148      -25.0429531399
        0.7852861507        0.5480397354      -28.8337918236
        0.7852861507        0.5630932559      -32.2108195816
        0.7852861507        0.5781467765      -35.0045304817
        0.7852861507        0.5932002970      -37.0989899516
        0.7852861507        0.6082538175      -38.4524362329
        0.7852861507        0.6233073381      -39.1093741217
        0.7852861507        0.6383608586      -39.1933858111
        0.7852861507        0.6534143792      -38.8780996782
        0.7852861507        0.6684678997      -38.3458132789
        0.7852861507        0.6835214203      -37.7495320113
        0.7852861507        0.6985749408      -37.1906112366
        0.7852861507        0.7136284614      -36.7152011998
        0.7852861507        0.7286819819      -36.3255068298
        0.7852861507        0.7437355025      -35.9994239267
        0.7852861507        0.7587890230      -35.7121899902
        0.7852861507        0.7738425435      -35.4537237029
        0.7852861507        0.7888960641      -35.2360090875
        0.7852861507        0.8039495846      -35.0883481970
        0.7852861507        0.8190031052      -35.0439963965
        0.7852861507        0.8340566257      -35.1256675682
        0.7852861507        0.8491101463      -35.3362938519
        0.7852861507        0.8641636668      -35.6562774316
        0.7852861507        0.8792171874      -36.0438206641
        0.7852861507        0.8942707079      -36.4343690973
        0.7852861507        0.9093242285      -36.7384536972
        0.7852861507        0.9243777490      -36.8411828859
        0.7852861507        0.9394312695      -36.6084155408
        0.7852861507        0.9544847901      -35.9030958820
        0.7852861507        0.9695383106      -34.6107943571
        0.7852861507        0.9845918312      -32.6680384497
        0.7852861507        0.9996453517      -30.0836890931
        0.7852861507        1.0146988723      -26.9452122798
        0.7852861507        1.0297523928      -23.4078294577
        0.7852861507        1.0448059134      -19.6710935202
        0.7852861507        1.0598594339      -15.9501207430
        0.7852861507        1.0749129545      -12.4471546459
        0.7852861507        1.0899664750       -9.3267312572
        0.7852861507        1.1050199955       -6.6972566748
        0.7852861507        1.1200735161       -4.6024517880
        0.7852861507        1.1351270366       -3.0250982785
        0.7852861507        1.1501805572       -1.9019458862
        0.7852861507        1.1652340777       -1.1446656018
        0.7852861507        1.1802875983       -0.6601750556
        0.7852861507        1.1953411188       -0.3653109712
        0.7852861507        1.2103946394       -0.1941524254
        0.7852861507        1.2254481599       -0.0991741545
        0.7852861507        1.2405016805       -0.0487007779
        0.7852861507        1.2555552010       -0.0229866921
        0.7852861507        1.2706087215       -0.0104231424
        0.7852861507        1.2856622421       -0.0045372381
        0.7852861507        1.3007157626       -0.0018945724
        0.7852861507        1.3157692832       -0.0007582406
        0.7852861507        1.3308228037       -0.0002906183
        0.7852861507        1.3458763243       -0.0001065725
        0.7852861507        1.3609298448       -0.0000373649
        0.7852861507        1.3759833654       -0.0000125117
        0.7852861507        1.3910368859       -0.0000039969
        0.7852861507        1.4060904065       -0.0000012160
        0.7852861507        1.4211439270        0.0000000000
        0.7852861507        1.4361974475        0.0000000000
        0.7852861507        1.4512509681        0.0000000000
        0.7852861507        1.4663044886        0.0000000000
        0.7852861507        1.4813580092        0.0000000000
        0.7852861507        1.4964115297        0.0000000000
        0.7852861507        1.5114650503        0.0000000000
        0.7852861507        1.5265185708        0.0000000000
        0.7852861507        1.5415720914        0.0000000000
        0.7852861507        1.5566256119        0.0000000000
        0.7852861507        1.5716791325        0.0000000000
        0.7852861507        1.5867326530        0.0000000000

        0.8016529494        0.0964341190        0.0000000000
        0.8016529494        0.1114876395        0.0000000000
        0.8016529494        0.1265411601        0.0000000000
        0.8016529494        0.1415946806        0.0000000000
        0.8016529494        0.1566482012        0.0000000000
        0.8016529494        0.1717017217        0.0000000000
        0.8016529494        0.1867552423       -0.0000019850
        0.8016529494        0.2018087628       -0.0000065299
        0.8016529494        0.2168622834       -0.0000205623
        0.8016529494        0.2319158039       -0.0000619585
        0.8016529494        0.2469693245       -0.0001785918
        0.8016529494        0.2620228450       -0.0004923395
        0.8016529494        0.2770763655       -0.0012980669
        0.8016529494        0.2921298861       -0.0032737901
        0.8016529494        0.3071834066       -0.0079010697
        0.8016529494        0.3222369272       -0.0182547580
        0.8016529494        0.3372904477       -0.0403855400
        0.8016529494        0.3523439683       -0.0855457766
        0.8016529494        0.3673974888       -0.1734115663
        0.8016529494        0.3824510094       -0.3361113451
        0.8016529494        0.3975045299       -0.6222062008
        0.8016529494        0.4125580505       -1.0988996103
        0.8016529494        0.4276115710       -1.8501440293
        0.8016529494        0.4426650915       -2.9686718300
        0.8016529494        0.4577186121       -4.5417874256
        0.8016529494        0.4727721326       -6.6335540050
        0.8016529494        0.4878256532       -9.2681645768
        0.8016529494        0.5028791737      -12.4189745854
        0.8016529494        0.5179326943      -16.0046930925
        0.8016529494        0.5329862148      -19.8909718943
        0.8016529494        0.5480397354      -23.8954314192
        0.8016529494        0.5630932559      -27.7977463856
        0.8016529494        0.5781467765      -31.3600096131
        0.8016529494        0.5932002970      -34.3607560463
        0.8016529494        0.6082538175      -36.6374971230
        0.8016529494        0.6233073381      -38.1231385971
        0.8016529494        0.6383608586      -38.8597299170
        0.8016529494        0.6534143792      -38.9818761980
        0.8016529494        0.6684678997      -38.6762875070
        0.8016529494        0.6835214203      -38.1338179277
        0.8016529494        0.6985749408      -37.5106782365
        0.8016529494        0.7136284614      -36.9085422125
        0.8016529494        0.7286819819      -36.3748290985
        0.8016529494        0.7437355025      -35.9182550926
        0.8016529494        0.7587890230      -35.5311445463
        0.8016529494        0.7738425435      -35.2087432943
        0.8016529494        0.7888960641      -34.9579271691
        0.8016529494        0.8039495846      -34.7937118074
        0.8016529494        0.8190031052      -34.7290816080
        0.8016529494        0.8340566257      -34.7668733261
        0.8016529494        0.8491101463      -34.8990943729
        0.8016529494        0.8641636668      -35.1118808630
        0.8016529494        0.8792171874      -35.3893010165
        0.8016529494        0.8942707079      -35.7101800975
        0.8016529494        0.9093242285      -36.0376753814
        0.8016529494        0.9243777490      -36.3069764726
        0.8016529494        0.9394312695      -36.4187810703
        0.8016529494        0.9544847901      -36.2444494623
        0.8016529494        0.9695383106      -35.6441681686
        0.8016529494        0.9845918312      -34.4940052739
        0.8016529494        0.9996453517      -32.7139335395
        0.8016529494        1.0146988723      -30.2888860111
        0.8016529494        1.0297523928      -27.2783941394
        0.8016529494        1.0448059134      -23.8142090920
        0.8016529494        1.0598594339      -20.0866890191
        0.8016529494        1.0749129545      -16.3204503025
        0.8016529494        1.0899664750      -12.7411539437
        0.8016529494        1.1050199955       -9.5395106226
        0.8016529494        1.1200735161       -6.8424219365
        0.8016529494        1.1351270366       -4.7002885312
        0.8016529494        1.1501805572       -3.0932931609
        0.8016529494        1.1652340777       -1.9518336606
        0.8016529494        1.1802875983       -1.1819793878
        0.8016529494        1.1953411188       -0.6875560270
        0.8016529494        1.2103946394       -0.3844181696
        0.8016529494        1.2254481599       -0.2066336446
        0.8016529494        1.2405016805       -0.1067675848
        0.8016529494        1.2555552010       -0.0530062059
        0.8016529494        1.2706087215       -0.0252687843
        0.8016529494        1.2856622421       -0.0115581834
        0.8016529494        1.3007157626       -0.0050688020
        0.8016529494        1.3157692832       -0.0021295343
        0.8016529494        1.3308228037       -0.0008563640
        0.8016529494        1.3458763243       -0.0003293101
        0.8016529494        1.3609298448       -0.0001209811
        0.8016529494        1.3759833654       -0.0000424152
        0.8016529494        1.3910368859       -0.0000141760
        0.8016529494        1.4060904065       -0.0000045111
        0.8016529494        1.4211439270       -0.0000013666
        0.8016529494        1.4361974475        0.0000000000
        0.8016529494        1.4512509681        0.0000000000
        0.8016529494        1.4663044886        0.0000000000
        0.8016529494        1.4813580092        0.0000000000
        0.8016529494        1.4964115297        0.0000000000
        0.8016529494        1.5114650503        0.0000000000
        0.8016529494        1.5265185708        0.0000000000
        0.8016529494        1.5415720914        0.0000000000
        0.8016529494        1.5566256119        0.0000000000
        0.8016529494        1.5716791325        0.0000000000
        0.8016529494        1.5867326530        0.0000000000

        0.8180197481        0.0964341190        0.0000000000
        0.8180197481        0.1114876395        0.0000000000
        0.8180197481        0.1265411601        0.0000000000
        0.8180197481        0.1415946806        0.0000000000
        0.8180197481        0.1566482012        0.0000000000
        0.8180197481        0.1717017217        0.0000000000
        0.8180197481        0.1867552423        0.0000000000
        0.8180197481        0.2018087628       -0.0000018012
        0.8180197481        0.2168622834       -0.0000059662
        0.8180197481        0.2319158039       -0.0000188878
        0.8180197481        0.2469693245       -0.0000571548
        0.8180197481        0.2620228450       -0.0001653462
        0.8180197481        0.2770763655       -0.0004574400
        0.8180197481        0.2921298861       -0.0012108126
        0.8180197481        0.3071834066       -0.0030677201
        0.8180197481        0.3222369272       -0.0074416452
        0.8180197481        0.3372904477       -0.0172822187
        0.8180197481        0.3523439683       -0.0384041460
        0.8180197481        0.3673974888       -0.0815827855
        0.8180197481        0.3824510094       -0.1654803596
        0.8180197481        0.3975045299       -0.3201147519
        0.8180197481        0.4125580505       -0.5900341135
        0.8180197481        0.4276115710       -1.0358262439
        0.8180197481        0.4426650915       -1.7324649229
        0.8180197481        0.4577186121       -2.7636044356
        0.8180197481        0.4727721326       -4.2121384540
        0.8180197481        0.4878256532       -6.1483723964
        0.8180197481        0.5028791737       -8.6171531249
        0.8180197481        0.5179326943      -11.6243429625
        0.8180197481        0.5329862148      -15.1226512778
        0.8180197481        0.5480397354      -18.9988456346
        0.8180197481        0.5630932559      -23.0684394669
        0.8180197481        0.5781467765      -27.0865647073
        0.8180197481        0.5932002970      -30.7805113622
        0.8180197481        0.6082538175      -33.8997059771
        0.8180197481        0.6233073381      -36.2680085121
        0.8180197481        0.6383608586      -37.8189806416
        0.8180197481        0.6534143792      -38.6010190635
        0.8180197481        0.6684678997      -38.7522706864
        0.8180197481        0.6835214203      -38.4570705852
        0.8180197481        0.6985749408      -37.9004184550
        0.8180197481        0.7136284614      -37.2343703368
        0.8180197481        0.7286819819      -36.5634043629
        0.8180197481        0.7437355025      -35.9480865310
        0.8180197481        0.7587890230      -35.4198560358
        0.8180197481        0.7738425435      -34.9965075241
        0.8180197481        0.7888960641      -34.6899032451
        0.8180197481        0.8039495846      -34.5042540469
        0.8180197481        0.8190031052      -34.4308182820
        0.8180197481        0.8340566257      -34.4474226055
        0.8180197481        0.8491101463      -34.5265893617
        0.8180197481        0.8641636668      -34.6480614181
        0.8180197481        0.8792171874      -34.8068527179
        0.8180197481        0.8942707079      -35.0101897071
        0.8180197481        0.9093242285      -35.2634865863
        0.8180197481        0.9243777490      -35.5515202302
        0.8180197481        0.9394312695      -35.8229278228
        0.8180197481        0.9544847901      -35.9843548549
        0.8180197481        0.9695383106      -35.9069592632
        0.8180197481        0.9845918312      -35.4441223852
        0.8180197481        0.9996453517      -34.4563851088
        0.8180197481        1.0146988723      -32.8387976988
        0.8180197481        1.0297523928      -30.5465443270
        0.8180197481        1.0448059134      -27.6147489442
        0.8180197481        1.0598594339      -24.1667271476
        0.8180197481        1.0749129545      -20.4040963773
        0.8180197481        1.0899664750      -16.5760077476
        0.8180197481        1.1050199955      -12.9334719401
        0.8180197481        1.1200735161       -9.6829284195
        0.8180197481        1.1351270366       -6.9544831559
        0.8180197481        1.1501805572       -4.7933154080
        0.8180197481        1.1652340777       -3.1724223820
        0.8180197481        1.1802875983       -2.0175055728
        0.8180197481        1.1953411188       -1.2334417295
        0.8180197481        1.2103946394       -0.7250858731
        0.8180197481        1.2254481599       -0.4098047674
        0.8180197481        1.2405016805       -0.2225937746
        0.8180197481        1.2555552010       -0.1161304251
        0.8180197481        1.2706087215       -0.0581535604
        0.8180197481        1.2856622421       -0.0279304560
        0.8180197481        1.3007157626       -0.0128559816
        0.8180197481        1.3157692832       -0.0056660726
        0.8180197481        1.3308228037       -0.0023888585
        0.8180197481        1.3458763243       -0.0009624167
        0.8180197481        1.3609298448       -0.0003701116
        0.8180197481        1.3759833654       -0.0001357185
        0.8180197481        1.3910368859       -0.0000474128
        0.8180197481        1.4060904065       -0.0000157683
        0.8180197481        1.4211439270       -0.0000049927
        0.8180197481        1.4361974475       -0.0000015053
        0.8180197481        1.4512509681        0.0000000000
        0.8180197481        1.4663044886        0.0000000000
        0.8180197481        1.4813580092        0.0000000000
        0.8180197481        1.4964115297        0.0000000000
        0.8180197481        1.5114650503        0.0000000000
        0.8180197481        1.5265185708        0.0000000000
        0.8180197481        1.5415720914        0.0000000000
        0.8180197481        1.5566256119        0.0000000000
        0.8180197481        1.5716791325        0.0000000000
        0.8180197481        1.5867326530        0.0000000000

        0.8343865468        0.0964341190        0.0000000000
        0.8343865468        0.1114876395        0.0000000000
        0.8343865468        0.1265411601        0.0000000000
        0.8343865468        0.1415946806        0.0000000000
        0.8343865468        0.1566482012        0.0000000000
        0.8343865468        0.1717017217        0.0000000000
        0.8343865468        0.1867552423        0.0000000000
        0.8343865468        0.2018087628        0.0000000000
        0.8343865468        0.2168622834       -0.0000016438
        0.8343865468        0.2319158039       -0.0000054642
        0.8343865468        0.2469693245       -0.0000173530
        0.8343865468        0.2620228450       -0.0000526843
        0.8343865468        0.2770763655       -0.0001529964
        0.8343865468        0.2921298861       -0.0004252365
        0.8343865468        0.3071834066       -0.0011314984
        0.8343865468        0.3222369272       -0.0028821716
        0.8343865468        0.3372904477       -0.0070240545
        0.8343865468        0.3523439683       -0.0163617930
        0.8343865468        0.3673974888       -0.0363836430
        0.8343865468        0.3824510094       -0.0771373312
        0.8343865468        0.3975045299       -0.1557653231
        0.8343865468        0.4125580505       -0.2994405198
        0.8343865468        0.4276115710       -0.5481102712
        0.8343865468        0.4426650915       -0.9562195466
        0.8343865468        0.4577186121       -1.5925901116
        0.8343865468        0.4727721326       -2.5378256295
        0.8343865468        0.4878256532       -3.8786769188
        0.8343865468        0.5028791737       -5.6984780290
        0.8343865468        0.5179326943       -8.0624255747
        0.8343865468        0.5329862148      -10.9973022827
        0.8343865468        0.5480397354      -14.4683208948
        0.8343865468        0.5630932559      -18.3604189797
        0.8343865468        0.5781467765      -22.4744584239
        0.8343865468        0.5932002970      -26.5466147900
        0.8343865468        0.6082538175      -30.2908460993
        0.8343865468        0.6233073381      -33.4535393233
        0.8343865468        0.6383608586      -35.8627104100
        0.8343865468        0.6534143792      -37.4557410194
        0.8343865468        0.6684678997      -38.2784703011
        0.8343865468        0.6835214203      -38.4593714646
        0.8343865468        0.6985749408      -38.1703601827
        0.8343865468        0.7136284614      -37.5880889883
        0.8343865468        0.7286819819      -36.8666117358
        0.8343865468        0.7437355025      -36.1257113047
        0.8343865468        0.7587890230      -35.4516638292
        0.8343865468        0.7738425435      -34.9023759244
        0.8343865468        0.7888960641      -34.5096412033
        0.8343865468        0.8039495846      -34.2773194856
        0.8343865468        0.8190031052      -34.1808712084
        0.8343865468        0.8340566257      -34.1750646798
        0.8343865468        0.8491101463      -34.2110942316
        0.8343865468        0.8641636668      -34.2563285428
        0.8343865468        0.8792171874      -34.3063756206
        0.8343865468        0.8942707079      -34.3829930187
        0.8343865468        0.9093242285      -34.5190656701
        0.8343865468        0.9243777490      -34.7374849958
        0.8343865468        0.9394312695      -35.0315408391
        0.8343865468        0.9544847901      -35.3520269782
        0.8343865468        0.9695383106      -35.6034981015
        0.8343865468        0.9845918312      -35.6502765262
        0.8343865468        0.9996453517      -35.3318777103
        0.8343865468        1.0146988723      -34.4872144055
        0.8343865468        1.0297523928      -32.9862255629
        0.8343865468        1.0448059134      -30.7647178447
        0.8343865468        1.0598594339      -27.8532171905
        0.8343865468        1.0749129545      -24.3873573338
        0.8343865468        1.0899664750      -20.5908526182
        0.8343865468        1.1050199955      -16.7329172860
        0.8343865468        1.1200735161      -13.0739208602
        0.8343865468        1.1351270366       -9.8180932043
        0.8343865468        1.1501805572       -7.0872771671
        0.8343865468        1.1652340777       -4.9191389207
        0.8343865468        1.1802875983       -3.2837615398
        0.8343865468        1.1953411188       -2.1084780457
        0.8343865468        1.2103946394       -1.3020368274
        0.8343865468        1.2254481599       -0.7729987923
        0.8343865468        1.2405016805       -0.4409655005
        0.8343865468        1.2555552010       -0.2415565585
        0.8343865468        1.2706087215       -0.1269712657
        0.8343865468        1.2856622421       -0.0639906455
        0.8343865468        1.3007157626       -0.0308932693
        0.8343865468        1.3157692832       -0.0142728151
        0.8343865468        1.3308228037       -0.0063033188
        0.8343865468        1.3458763243       -0.0026578830
        0.8343865468        1.3609298448       -0.0010689042
        0.8343865468        1.3759833654       -0.0004096308
        0.8343865468        1.3910368859       -0.0001495041
        0.8343865468        1.4060904065       -0.0000519543
        0.8343865468        1.4211439270       -0.0000171976
        0.8343865468        1.4361974475       -0.0000054253
        0.8343865468        1.4512509681       -0.0000016305
        0.8343865468        1.4663044886        0.0000000000
        0.8343865468        1.4813580092        0.0000000000
        0.8343865468        1.4964115297        0.0000000000
        0.8343865468        1.5114650503        0.0000000000
        0.8343865468        1.5265185708        0.0000000000
        0.8343865468        1.5415720914        0.0000000000
        0.8343865468        1.5566256119        0.0000000000
        0.8343865468        1.5716791325        0.0000000000
        0.8343865468        1.5867326530        0.0000000000

        0.8507533455        0.0964341190        0.0000000000
        0.8507533455        0.1114876395        0.0000000000
        0.8507533455        0.1265411601        0.0000000000
        0.8507533455        0.1415946806        0.0000000000
        0.8507533455        0.1566482012        0.0000000000
        0.8507533455        0.1717017217        0.0000000000
        0.8507533455        0.1867552423        0.0000000000
        0.8507533455        0.2018087628        0.0000000000
        0.8507533455        0.2168622834        0.0000000000
        0.8507533455        0.2319158039       -0.0000014987
        0.8507533455        0.2469693245       -0.0000049966
        0.8507533455        0.2620228450       -0.0000159284
        0.8507533455        0.2770763655       -0.0000485831
        0.8507533455        0.2921298861       -0.0001418536
        0.8507533455        0.3071834066       -0.0003964543
        0.8507533455        0.3222369272       -0.0010599972
        0.8507533455        0.3372904477       -0.0027085118
        0.8507533455        0.3523439683       -0.0066055126
        0.8507533455        0.3673974888       -0.0153552604
        0.8507533455        0.3824510094       -0.0339876148
        0.8507533455        0.3975045299       -0.0715905042
        0.8507533455        0.4125580505       -0.1435210637
        0.8507533455        0.4276115710       -0.2740837092
        0.8507533455        0.4426650915       -0.4993978141
        0.8507533455        0.4577186121       -0.8700074465
        0.8507533455        0.4727721326       -1.4525394077
        0.8507533455        0.4878256532       -2.3292454084
        0.8507533455        0.5028791737       -3.5935633234
        0.8507533455        0.5179326943       -5.3393727352
        0.8507533455        0.5329862148       -7.6423983852
        0.8507533455        0.5480397354      -10.5350879541
        0.8507533455        0.5630932559      -13.9808082822
        0.8507533455        0.5781467765      -17.8570357848
        0.8507533455        0.5932002970      -21.9572452648
        0.8507533455        0.6082538175      -26.0159336539
        0.8507533455        0.6233073381      -29.7525014221
        0.8507533455        0.6383608586      -32.9219305413
        0.8507533455        0.6534143792      -35.3573520804
        0.8507533455        0.6684678997      -36.9928344657
        0.8507533455        0.6835214203      -37.8621317905
        0.8507533455        0.6985749408      -38.0773326761
        0.8507533455        0.7136284614      -37.7971252376
        0.8507533455        0.7286819819      -37.1955999135
        0.8507533455        0.7437355025      -36.4388352839
        0.8507533455        0.7587890230      -35.6701599132
        0.8507533455        0.7738425435      -35.0001430725
        0.8507533455        0.7888960641      -34.4975842700
        0.8507533455        0.8039495846      -34.1827025262
        0.8507533455        0.8190031052      -34.0285393023
        0.8507533455        0.8340566257      -33.9757411162
        0.8507533455        0.8491101463      -33.9585926238
        0.8507533455        0.8641636668      -33.9320107616
        0.8507533455        0.8792171874      -33.8873325729
        0.8507533455        0.8942707079      -33.8509457743
        0.8507533455        0.9093242285      -33.8689071169
        0.8507533455        0.9243777490      -33.9858160169
        0.8507533455        0.9394312695      -34.2252426762
        0.8507533455        0.9544847901      -34.5751671068
        0.8507533455        0.9695383106      -34.9791482709
        0.8507533455        0.9845918312      -35.3335263471
        0.8507533455        0.9996453517      -35.4919525778
        0.8507533455        1.0146988723      -35.2797449867
        0.8507533455        1.0297523928      -34.5204505598
        0.8507533455        1.0448059134      -33.0735380397
        0.8507533455        1.0598594339      -30.8751739076
        0.8507533455        1.0749129545      -27.9676266887
        0.8507533455        1.0899664750      -24.5031589831
        0.8507533455        1.1050199955      -20.7175240424
        0.8507533455        1.1200735161      -16.8814497228
        0.8507533455        1.1351270366      -13.2473983648
        0.8507533455        1.1501805572      -10.0085440262
        0.8507533455        1.1652340777       -7.2790969643
        0.8507533455        1.1802875983       -5.0956094599
        0.8507533455        1.1953411188       -3.4326157491
        0.8507533455        1.2103946394       -2.2243291507
        0.8507533455        1.2254481599       -1.3857730033
        0.8507533455        1.2405016805       -0.8295273637
        0.8507533455        1.2555552010       -0.4767620313
        0.8507533455        1.2706087215       -0.2628756363
        0.8507533455        1.2856622421       -0.1389220547
        0.8507533455        1.3007157626       -0.0702911211
        0.8507533455        1.3157692832       -0.0340113055
        0.8507533455        1.3308228037       -0.0157182716
        0.8507533455        1.3458763243       -0.0069301598
        0.8507533455        1.3609298448       -0.0029123157
        0.8507533455        1.3759833654       -0.0011658565
        0.8507533455        1.3910368859       -0.0004445314
        0.8507533455        1.4060904065       -0.0001614786
        0.8507533455        1.4211439270       -0.0000559203
        0.8507533455        1.4361974475       -0.0000184746
        0.8507533455        1.4512509681       -0.0000058237
        0.8507533455        1.4663044886       -0.0000017538
        0.8507533455        1.4813580092        0.0000000000
        0.8507533455        1.4964115297        0.0000000000
        0.8507533455        1.5114650503        0.0000000000
        0.8507533455        1.5265185708        0.0000000000
        0.8507533455        1.5415720914        0.0000000000
        0.8507533455        1.5566256119        0.0000000000
        0.8507533455        1.5716791325        0.0000000000
        0.8507533455        1.5867326530        0.0000000000

        0.8671201442        0.0964341190        0.0000000000
        0.8671201442        0.1114876395        0.0000000000
        0.8671201442        0.1265411601        0.0000000000
        0.8671201442        0.1415946806        0.0000000000
        0.8671201442        0.1566482012        0.0000000000
        0.8671201442        0.1717017217        0.0000000000
        0.8671201442        0.1867552423        0.0000000000
        0.8671201442        0.2018087628        0.0000000000
        0.8671201442        0.2168622834        0.0000000000
        0.8671201442        0.2319158039        0.0000000000
        0.8671201442        0.2469693245       -0.0000013644
        0.8671201442        0.2620228450       -0.0000045710
        0.8671201442        0.2770763655       -0.0000146512
        0.8671201442        0.2921298861       -0.0000449466
        0.8671201442        0.3071834066       -0.0001318862
        0.8671201442        0.3222369272       -0.0003697833
        0.8671201442        0.3372904477       -0.0009893764
        0.8671201442        0.3523439683       -0.0025226215
        0.8671201442        0.3673974888       -0.0061226378
        0.8671201442        0.3824510094       -0.0141371373
        0.8671201442        0.3975045299       -0.0310568076
        0.8671201442        0.4125580505       -0.0649660154
        0.8671201442        0.4276115710       -0.1296032607
        0.8671201442        0.4426650915       -0.2470811223
        0.8671201442        0.4577186121       -0.4511803298
        0.8671201442        0.4727721326       -0.7908261407
        0.8671201442        0.4878256532       -1.3327636678
        0.8671201442        0.5028791737       -2.1615970692
        0.8671201442        0.5179326943       -3.3746318483
        0.8671201442        0.5329862148       -5.0691503284
        0.8671201442        0.5480397354       -7.3216378626
        0.8671201442        0.5630932559      -10.1620420300
        0.8671201442        0.5781467765      -13.5500308074
        0.8671201442        0.5932002970      -17.3621593171
        0.8671201442        0.6082538175      -21.3971016390
        0.8671201442        0.6233073381      -25.4007575476
        0.8671201442        0.6383608586      -29.1062234865
        0.8671201442        0.6534143792      -32.2782973550
        0.8671201442        0.6684678997      -34.7506637408
        0.8671201442        0.6835214203      -36.4468183394
        0.8671201442        0.6985749408      -37.3818608425
        0.8671201442        0.7136284614      -37.6486847732
        0.8671201442        0.7286819819      -37.3956235303
        0.8671201442        0.7437355025      -36.8016704305
        0.8671201442        0.7587890230      -36.0515213297
        0.8671201442        0.7738425435      -35.3099356189
        0.8671201442        0.7888960641      -34.6965624380
        0.8671201442        0.8039495846      -34.2674260281
        0.8671201442        0.8190031052      -34.0122879627
        0.8671201442        0.8340566257      -33.8729228530
        0.8671201442        0.8491101463      -33.7767905184
        0.8671201442        0.8641636668      -33.6712234216
        0.8671201442        0.8792171874      -33.5429675165
        0.8671201442        0.8942707079      -33.4172410436
        0.8671201442        0.9093242285      -33.3418352530
        0.8671201442        0.9243777490      -33.3668490097
        0.8671201442        0.9394312695      -33.5277972561
        0.8671201442        0.9544847901      -33.8339766835
        0.8671201442        0.9695383106      -34.2604034971
        0.8671201442        0.9845918312      -34.7417021268
        0.8671201442        0.9996453517      -35.1685565605
        0.8671201442        1.0146988723      -35.3901712773
        0.8671201442        1.0297523928      -35.2280069809
        0.8671201442        1.0448059134      -34.5043755756
        0.8671201442        1.0598594339      -33.0828867058
        0.8671201442        1.0749129545      -30.9090812101
        0.8671201442        1.0899664750      -28.0352591843
        0.8671201442        1.1050199955      -24.6179990327
        0.8671201442        1.1200735161      -20.8881912180
        0.8671201442        1.1351270366      -17.1045739857
        0.8671201442        1.1501805572      -13.5065237883
        0.8671201442        1.1652340777      -10.2790329484
        0.8671201442        1.1802875983       -7.5357631757
        0.8671201442        1.1953411188       -5.3192093965
        0.8671201442        1.2103946394       -3.6129427860
        0.8671201442        1.2254481599       -2.3598449774
        0.8671201442        1.2405016805       -1.4811179347
        0.8671201442        1.2555552010       -0.8924985274
        0.8671201442        1.2706087215       -0.5158284916
        0.8671201442        1.2856622421       -0.2856175309
        0.8671201442        1.3007157626       -0.1513185685
        0.8671201442        1.3157692832       -0.0766044069
        0.8671201442        1.3308228037       -0.0370113491
        0.8671201442        1.3458763243       -0.0170493870
        0.8671201442        1.3609298448       -0.0074836895
        0.8671201442        1.3759833654       -0.0031296280
        0.8671201442        1.3910368859       -0.0012472730
        0.8671201442        1.4060904065       -0.0004739955
        0.8671201442        1.4211439270       -0.0001718970
        0.8671201442        1.4361974475       -0.0000595312
        0.8671201442        1.4512509681       -0.0000196935
        0.8671201442        1.4663044886       -0.0000062272
        0.8671201442        1.4813580092       -0.0000018799
        0.8671201442        1.4964115297        0.0000000000
        0.8671201442        1.5114650503        0.0000000000
        0.8671201442        1.5265185708        0.0000000000
        0.8671201442        1.5415720914        0.0000000000
        0.8671201442        1.5566256119        0.0000000000
        0.8671201442        1.5716791325        0.0000000000
        0.8671201442        1.5867326530        0.0000000000

        0.8834869429        0.0964341190        0.0000000000
        0.8834869429        0.1114876395        0.0000000000
        0.8834869429        0.1265411601        0.0000000000
        0.8834869429        0.1415946806        0.0000000000
        0.8834869429        0.1566482012        0.0000000000
        0.8834869429        0.1717017217        0.0000000000
        0.8834869429        0.1867552423        0.0000000000
        0.8834869429        0.2018087628        0.0000000000
        0.8834869429        0.2168622834        0.0000000000
        0.8834869429        0.2319158039        0.0000000000
        0.8834869429        0.2469693245        0.0000000000
        0.8834869429        0.2620228450       -0.0000012450
        0.8834869429        0.2770763655       -0.0000041951
        0.8834869429        0.2921298861       -0.0000135178
        0.8834869429        0.3071834066       -0.0000416056
        0.8834869429        0.3222369272       -0.0001221656
        0.8834869429        0.3372904477       -0.0003417493
        0.8834869429        0.3523439683       -0.0009098080
        0.8834869429        0.3673974888       -0.0023036091
        0.8834869429        0.3824510094       -0.0055476954
        0.8834869429        0.3975045299       -0.0127178351
        0.8834869429        0.4125580505       -0.0277948432
        0.8834869429        0.4276115710       -0.0580290272
        0.8834869429        0.4426650915       -0.1159939185
        0.8834869429        0.4577186121       -0.2224613761
        0.8834869429        0.4727721326       -0.4100279502
        0.8834869429        0.4878256532       -0.7269550804
        0.8834869429        0.5028791737       -1.2399304543
        0.8834869429        0.5179326943       -2.0336338498
        0.8834869429        0.5329862148       -3.2046319850
        0.8834869429        0.5480397354       -4.8478901935
        0.8834869429        0.5630932559       -7.0363847022
        0.8834869429        0.5781467765       -9.7974344776
        0.8834869429        0.5932002970      -13.0921334435
        0.8834869429        0.6082538175      -16.8051117120
        0.8834869429        0.6233073381      -20.7498937178
        0.8834869429        0.6383608586      -24.6907081746
        0.8834869429        0.6534143792      -28.3763559688
        0.8834869429        0.6684678997      -31.5779232855
        0.8834869429        0.6835214203      -34.1215590600
        0.8834869429        0.6985749408      -35.9103839446
        0.8834869429        0.7136284614      -36.9338936752
        0.8834869429        0.7286819819      -37.2659789400
        0.8834869429        0.7437355025      -37.0523421918
        0.8834869429        0.7587890230      -36.4863295719
        0.8834869429        0.7738425435      -35.7729478406
        0.8834869429        0.7888960641      -35.0864374052
        0.8834869429        0.8039495846      -34.5343866175
        0.8834869429        0.8190031052      -34.1438790973
        0.8834869429        0.8340566257      -33.8773036495
        0.8834869429        0.8491101463      -33.6701801557
        0.8834869429        0.8641636668      -33.4712617662
        0.8834869429        0.8792171874      -33.2657408747
        0.8834869429        0.8942707079      -33.0749713292
        0.8834869429        0.9093242285      -32.9403422046
        0.8834869429        0.9243777490      -32.9044888615
        0.8834869429        0.9394312695      -32.9985238016
        0.8834869429        0.9544847901      -33.2360304970
        0.8834869429        0.9695383106      -33.6098370628
        0.8834869429        0.9845918312      -34.0875386014
        0.8834869429        0.9996453517      -34.6044157231
        0.8834869429        1.0146988723      -35.0561911067
        0.8834869429        1.0297523928      -35.2978504872
        0.8834869429        1.0448059134      -35.1560300468
        0.8834869429        1.0598594339      -34.4583783304
        0.8834869429        1.0749129545      -33.0744381160
        0.8834869429        1.0899664750      -30.9543311677
        0.8834869429        1.1050199955      -28.1500054868
        0.8834869429        1.1200735161      -24.8105302351
        0.8834869429        1.1351270366      -21.1536129183
        0.8834869429        1.1501805572      -17.4238999703
        0.8834869429        1.1652340777      -13.8510808796
        0.8834869429        1.1802875983      -10.6179016512
        0.8834869429        1.1953411188       -7.8428912506
        0.8834869429        1.2103946394       -5.5777365384
        0.8834869429        1.2254481599       -3.8161028310
        0.8834869429        1.2405016805       -2.5092974040
        0.8834869429        1.2555552010       -1.5840886576
        0.8834869429        1.2706087215       -0.9588593645
        0.8834869429        1.2856622421       -0.5557402721
        0.8834869429        1.3007157626       -0.3079676650
        0.8834869429        1.3157692832       -0.1629576523
        0.8834869429        1.3308228037       -0.0822467495
        0.8834869429        1.3458763243       -0.0395688196
        0.8834869429        1.3609298448       -0.0181426634
        0.8834869429        1.3759833654       -0.0079301147
        0.8834869429        1.3910368859       -0.0033063165
        0.8834869429        1.4060904065       -0.0013158598
        0.8834869429        1.4211439270       -0.0005002430
        0.8834869429        1.4361974475       -0.0001817521
        0.8834869429        1.4512509681       -0.0000631226
        0.8834869429        1.4663044886       -0.0000209616
        0.8834869429        1.4813580092       -0.0000066519
        0.8834869429        1.4964115297       -0.0000020195
        0.8834869429        1.5114650503        0.0000000000
        0.8834869429        1.5265185708        0.0000000000
        0.8834869429        1.5415720914        0.0000000000
        0.8834869429        1.5566256119        0.0000000000
        0.8834869429        1.5716791325        0.0000000000
        0.8834869429        1.5867326530        0.0000000000

        0.8998537416        0.0964341190        0.0000000000
        0.8998537416        0.1114876395        0.0000000000
        0.8998537416        0.1265411601        0.0000000000
        0.8998537416        0.1415946806        0.0000000000
        0.8998537416        0.1566482012        0.0000000000
        0.8998537416        0.1717017217        0.0000000000
        0.8998537416        0.1867552423        0.0000000000
        0.8998537416        0.2018087628        0.0000000000
        0.8998537416        0.2168622834        0.0000000000
        0.8998537416        0.2319158039        0.0000000000
        0.8998537416        0.2469693245        0.0000000000
        0.8998537416        0.2620228450        0.0000000000
        0.8998537416        0.2770763655       -0.0000011398
        0.8998537416        0.2921298861       -0.0000038541
        0.8998537416        0.3071834066       -0.0000124257
        0.8998537416        0.3222369272       -0.0000381516
        0.8998537416        0.3372904477       -0.0001114397
        0.8998537416        0.3523439683       -0.0003095016
        0.8998537416        0.3673974888       -0.0008173617
        0.8998537416        0.3824510094       -0.0020542215
        0.8998537416        0.3975045299       -0.0049205435
        0.8998537416        0.4125580505       -0.0112560095
        0.8998537416        0.4276115710       -0.0246451679
        0.8998537416        0.4426650915       -0.0517567830
        0.8998537416        0.4577186121       -0.1044222888
        0.8998537416        0.4727721326       -0.2025804346
        0.8998537416        0.4878256532       -0.3779448206
        0.8998537416        0.5028791737       -0.6777256602
        0.8998537416        0.5179326943       -1.1670254702
        0.8998537416        0.5329862148       -1.9279156555
        0.8998537416        0.5480397354       -3.0531476651
        0.8998537416        0.5630932559       -4.6333744970
        0.8998537416        0.5781467765       -6.7387090577
        0.8998537416        0.5932002970       -9.3979043976
        0.8998537416        0.6082538175      -12.5803947600
        0.8998537416        0.6233073381      -16.1868022422
        0.8998537416        0.6383608586      -20.0517576836
        0.8998537416        0.6534143792      -23.9595394703
        0.8998537416        0.6684678997      -27.6696609725
        0.8998537416        0.6835214203      -30.9478214784
        0.8998537416        0.6985749408      -33.5979942085
        0.8998537416        0.7136284614      -35.4923543856
        0.8998537416        0.7286819819      -36.5950325635
        0.8998537416        0.7437355025      -36.9729607649
        0.8998537416        0.7587890230      -36.7854262470
        0.8998537416        0.7738425435      -36.2479808276
        0.8998537416        0.7888960641      -35.5774401195
        0.8998537416        0.8039495846      -34.9373478802
        0.8998537416        0.8190031052      -34.4074487500
        0.8998537416        0.8340566257      -33.9901649815
        0.8998537416        0.8491101463      -33.6467346535
        0.8998537416        0.8641636668      -33.3396944649
        0.8998537416        0.8792171874      -33.0585803397
        0.8998537416        0.8942707079      -32.8207852253
        0.8998537416        0.9093242285      -32.6564032109
        0.8998537416        0.9243777490      -32.5921501752
        0.8998537416        0.9394312695      -32.6437112913
        0.8998537416        0.9544847901      -32.8162776008
        0.8998537416        0.9695383106      -33.1075029045
        0.8998537416        0.9845918312      -33.5070669501
        0.8998537416        0.9996453517      -33.9897877713
        0.8998537416        1.0146988723      -34.5030323106
        0.8998537416        1.0297523928      -34.9537761507
        0.8998537416        1.0448059134      -35.2043812630
        0.8998537416        1.0598594339      -35.0854300413
        0.8998537416        1.0749129545      -34.4270612606
        0.8998537416        1.0899664750      -33.1004633036
        0.8998537416        1.1050199955      -31.0548119780
        0.8998537416        1.1200735161      -28.3361482350
        0.8998537416        1.1351270366      -25.0823106238
        0.8998537416        1.1501805572      -21.4971562308
        0.8998537416        1.1652340777      -17.8133194155
        0.8998537416        1.1802875983      -14.2540802385
        0.8998537416        1.1953411188      -11.0027249738
        0.8998537416        1.2103946394       -8.1841287115
        0.8998537416        1.2254481599       -5.8596154213
        0.8998537416        1.2405016805       -4.0331340666
        0.8998537416        1.2555552010       -2.6648431090
        0.8998537416        1.2706087215       -1.6876189645
        0.8998537416        1.2856622421       -1.0227126388
        0.8998537416        1.3007157626       -0.5921962664
        0.8998537416        1.3157692832       -0.3272631950
        0.8998537416        1.3308228037       -0.1724753353
        0.8998537416        1.3458763243       -0.0866670170
        0.8998537416        1.3609298448       -0.0415316659
        0.8998537416        1.3759833654       -0.0189910757
        0.8998537416        1.3910368859       -0.0082922230
        0.8998537416        1.4060904065       -0.0034596047
        0.8998537416        1.4211439270       -0.0013798299
        0.8998537416        1.4361974475       -0.0005262343
        0.8998537416        1.4512509681       -0.0001919135
        0.8998537416        1.4663044886       -0.0000669337
        0.8998537416        1.4813580092       -0.0000223193
        0.8998537416        1.4964115297       -0.0000071193
        0.8998537416        1.5114650503       -0.0000021699
        0.8998537416        1.5265185708        0.0000000000
        0.8998537416        1.5415720914        0.0000000000
        0.8998537416        1.5566256119        0.0000000000
        0.8998537416        1.5716791325        0.0000000000
        0.8998537416        1.5867326530        0.0000000000

        0.9162205404        0.0964341190        0.0000000000
        0.9162205404        0.1114876395        0.0000000000
        0.9162205404        0.1265411601        0.0000000000
        0.9162205404        0.1415946806        0.0000000000
        0.9162205404        0.1566482012        0.0000000000
        0.9162205404        0.1717017217        0.0000000000
        0.9162205404        0.1867552423        0.0000000000
        0.9162205404        0.2018087628        0.0000000000
        0.9162205404        0.2168622834        0.0000000000
        0.9162205404        0.2319158039        0.0000000000
        0.9162205404        0.2469693245        0.0000000000
        0.9162205404        0.2620228450        0.0000000000
        0.9162205404        0.2770763655        0.0000000000
        0.9162205404        0.2921298861       -0.0000010399
        0.9162205404        0.3071834066       -0.0000035066
        0.9162205404        0.3222369272       -0.0000112434
        0.9162205404        0.3372904477       -0.0000342628
        0.9162205404        0.3523439683       -0.0000992556
        0.9162205404        0.3673974888       -0.0002735635
        0.9162205404        0.3824510094       -0.0007184446
        0.9162205404        0.3975045299       -0.0018015116
        0.9162205404        0.4125580505       -0.0043227126
        0.9162205404        0.4276115710       -0.0099462179
        0.9162205404        0.4426650915       -0.0219805300
        0.9162205404        0.4577186121       -0.0466957974
        0.9162205404        0.4727721326       -0.0953709226
        0.9162205404        0.4878256532       -0.1871567852
        0.9162205404        0.5028791737       -0.3525558162
        0.9162205404        0.5179326943       -0.6368329910
        0.9162205404        0.5329862148       -1.1020910381
        0.9162205404        0.5480397354       -1.8263154609
        0.9162205404        0.5630932559       -2.8977622255
        0.9162205404        0.5781467765       -4.4038781010
        0.9162205404        0.5932002970       -6.4154668786
        0.9162205404        0.6082538175       -8.9685766935
        0.9162205404        0.6233073381      -12.0478240248
        0.9162205404        0.6383608586      -15.5749777196
        0.9162205404        0.6534143792      -19.4056759575
        0.9162205404        0.6684678997      -23.3359895074
        0.9162205404        0.6835214203      -27.1200341093
        0.9162205404        0.6985749408      -30.4996242219
        0.9162205404        0.7136284614      -33.2451671561
        0.9162205404        0.7286819819      -35.2018604908
        0.9162205404        0.7437355025      -36.3279705292
        0.9162205404        0.7587890230      -36.7078343600
        0.9162205404        0.7738425435      -36.5275842278
        0.9162205404        0.7888960641      -36.0176201716
        0.9162205404        0.8039495846      -35.3845682129
        0.9162205404        0.8190031052      -34.7634142292
        0.9162205404        0.8340566257      -34.2095187233
        0.9162205404        0.8491101463      -33.7262236033
        0.9162205404        0.8641636668      -33.3039452246
        0.9162205404        0.8792171874      -32.9453154444
        0.9162205404        0.8942707079      -32.6669132175
        0.9162205404        0.9093242285      -32.4865379877
        0.9162205404        0.9243777490      -32.4116160621
        0.9162205404        0.9394312695      -32.4376990831
        0.9162205404        0.9544847901      -32.5554599899
        0.9162205404        0.9695383106      -32.7590542368
        0.9162205404        0.9845918312      -33.0493996092
        0.9162205404        0.9996453517      -33.4290354588
        0.9162205404        1.0146988723      -33.8883774138
        0.9162205404        1.0297523928      -34.3869681591
        0.9162205404        1.0448059134      -34.8376921571
        0.9162205404        1.0598594339      -35.1039243280
        0.9162205404        1.0749129545      -35.0160265193
        0.9162205404        1.0899664750      -34.4051719460
        0.9162205404        1.1050199955      -33.1440331540
        0.9162205404        1.1200735161      -31.1805330410
        0.9162205404        1.1351270366      -28.5540438559
        0.9162205404        1.1501805572      -25.3904571527
        0.9162205404        1.1652340777      -21.8794381424
        0.9162205404        1.1802875983      -18.2413761209
        0.9162205404        1.1953411188      -14.6926469228
        0.9162205404        1.2103946394      -11.4165528477
        0.9162205404        1.2254481599       -8.5445852471
        0.9162205404        1.2405016805       -6.1493599152
        0.9162205404        1.2555552010       -4.2477379808
        0.9162205404        1.2706087215       -2.8110703043
        0.9162205404        1.2856622421       -1.7792412270
        0.9162205404        1.3007157626       -1.0756152463
        0.9162205404        1.3157692832       -0.6205241506
        0.9162205404        1.3308228037       -0.3415055810
        0.9162205404        1.3458763243       -0.1793280580
        0.9162205404        1.3609298448       -0.0898951297
        0.9162205404        1.3759833654       -0.0430477934
        0.9162205404        1.3910368859       -0.0197041516
        0.9162205404        1.4060904065       -0.0086246049
        0.9162205404        1.4211439270       -0.0036106315
        0.9162205404        1.4361974475       -0.0014457833
        0.9162205404        1.4512509681       -0.0005537003
        0.9162205404        1.4663044886       -0.0002028153
        0.9162205404        1.4813580092       -0.0000710435
        0.9162205404        1.4964115297       -0.0000238015
        0.9162205404        1.5114650503       -0.0000076208
        0.9162205404        1.5265185708       -0.0000023285
        0.9162205404        1.5415720914        0.0000000000
        0.9162205404        1.5566256119        0.0000000000
        0.9162205404        1.5716791325        0.0000000000
        0.9162205404        1.5867326530        0.0000000000

        0.9325873391        0.0964341190        0.0000000000
        0.9325873391        0.1114876395        0.0000000000
        0.9325873391        0.1265411601        0.0000000000
        0.9325873391        0.1415946806        0.0000000000
        0.9325873391        0.1566482012        0.0000000000
        0.9325873391        0.1717017217        0.0000000000
        0.9325873391        0.1867552423        0.0000000000
        0.9325873391        0.2018087628        0.0000000000
        0.9325873391        0.2168622834        0.0000000000
        0.9325873391        0.2319158039        0.0000000000
        0.9325873391        0.2469693245        0.0000000000
        0.9325873391        0.2620228450        0.0000000000
        0.9325873391        0.2770763655        0.0000000000
        0.9325873391        0.2921298861        0.0000000000
        0.9325873391        0.3071834066        0.0000000000
        0.9325873391        0.3222369272       -0.0000031222
        0.9325873391        0.3372904477       -0.0000099262
        0.9325873391        0.3523439683       -0.0000300144
        0.9325873391        0.3673974888       -0.0000864550
        0.9325873391        0.3824510094       -0.0002377193
        0.9325873391        0.3975045299       -0.0006253633
        0.9325873391        0.4125580505       -0.0015772470
        0.9325873391        0.4276115710       -0.0038199603
        0.9325873391        0.4426650915       -0.0088917042
        0.9325873391        0.4577186121       -0.0198933627
        0.9325873391        0.4727721326       -0.0427532785
        0.9325873391        0.4878256532       -0.0881722411
        0.9325873391        0.5028791737       -0.1743060995
        0.9325873391        0.5179326943       -0.3299868348
        0.9325873391        0.5329862148       -0.5978814242
        0.9325873391        0.5480397354       -1.0365345637
        0.9325873391        0.5630932559       -1.7199276311
        0.9325873391        0.5781467765       -2.7332359083
        0.9325873391        0.5932002970       -4.1639989780
        0.9325873391        0.6082538175       -6.0888219631
        0.9325873391        0.6233073381       -8.5566823034
        0.9325873391        0.6383608586      -11.5706902102
        0.9325873391        0.6534143792      -15.0709315345
        0.9325873391        0.6684678997      -18.9223564878
        0.9325873391        0.6835214203      -22.9136435680
        0.9325873391        0.6985749408      -26.7741026167
        0.9325873391        0.7136284614      -30.2130810730
        0.9325873391        0.7286819819      -32.9779417714
        0.9325873391        0.7437355025      -34.9146143787
        0.9325873391        0.7587890230      -36.0063605867
        0.9325873391        0.7738425435      -36.3703184243
        0.9325873391        0.7888960641      -36.2097270696
        0.9325873391        0.8039495846      -35.7432835210
        0.9325873391        0.8190031052      -35.1457013836
        0.9325873391        0.8340566257      -34.5247122853
        0.9325873391        0.8491101463      -33.9349834708
        0.9325873391        0.8641636668      -33.4073578995
        0.9325873391        0.8792171874      -32.9685962098
        0.9325873391        0.8942707079      -32.6419910326
        0.9325873391        0.9093242285      -32.4374088683
        0.9325873391        0.9243777490      -32.3454562737
        0.9325873391        0.9394312695      -32.3429839977
        0.9325873391        0.9544847901      -32.4061829477
        0.9325873391        0.9695383106      -32.5227851922
        0.9325873391        0.9845918312      -32.6972365853
        0.9325873391        0.9996453517      -32.9469062343
        0.9325873391        1.0146988723      -33.2898087673
        0.9325873391        1.0297523928      -33.7259471909
        0.9325873391        1.0448059134      -34.2172930254
        0.9325873391        1.0598594339      -34.6745814110
        0.9325873391        1.0749129545      -34.9590785414
        0.9325873391        1.0899664750      -34.9025206066
        0.9325873391        1.1050199955      -34.3407851092
        0.9325873391        1.1200735161      -33.1509961092
        0.9325873391        1.1351270366      -31.2807159147
        0.9325873391        1.1501805572      -28.7614154532
        0.9325873391        1.1652340777      -25.7040880480
        0.9325873391        1.1802875983      -22.2800689483
        0.9325873391        1.1953411188      -18.6932838159
        0.9325873391        1.2103946394      -15.1507990093
        0.9325873391        1.2254481599      -11.8370890323
        0.9325873391        1.2405016805       -8.8950411299
        0.9325873391        1.2555552010       -6.4147941418
        0.9325873391        1.2706087215       -4.4306827897
        0.9325873391        1.2856622421       -2.9261951770
        0.9325873391        1.3007157626       -1.8459026470
        0.9325873391        1.3157692832       -1.1116732909
        0.9325873391        1.3308228037       -0.6391971318
        0.9325873391        1.3458763243       -0.3510540676
        0.9325873391        1.3609298448       -0.1842710195
        0.9325873391        1.3759833654       -0.0924961445
        0.9325873391        1.3910368859       -0.0444149530
        0.9325873391        1.4060904065       -0.0204046473
        0.9325873391        1.4211439270       -0.0089682055
        0.9325873391        1.4361974475       -0.0037706084
        0.9325873391        1.4512509681       -0.0015163661
        0.9325873391        1.4663044886       -0.0005832623
        0.9325873391        1.4813580092       -0.0002145483
        0.9325873391        1.4964115297       -0.0000754565
        0.9325873391        1.5114650503       -0.0000253509
        0.9325873391        1.5265185708       -0.0000081237
        0.9325873391        1.5415720914       -0.0000024803
        0.9325873391        1.5566256119        0.0000000000
        0.9325873391        1.5716791325        0.0000000000
        0.9325873391        1.5867326530        0.0000000000

        0.9489541378        0.0964341190        0.0000000000
        0.9489541378        0.1114876395        0.0000000000
        0.9489541378        0.1265411601        0.0000000000
        0.9489541378        0.1415946806        0.0000000000
        0.9489541378        0.1566482012        0.0000000000
        0.9489541378        0.1717017217        0.0000000000
        0.9489541378        0.1867552423        0.0000000000
        0.9489541378        0.2018087628        0.0000000000
        0.9489541378        0.2168622834        0.0000000000
        0.9489541378        0.2319158039        0.0000000000
        0.9489541378        0.2469693245        0.0000000000
        0.9489541378        0.2620228450        0.0000000000
        0.9489541378        0.2770763655        0.0000000000
        0.9489541378        0.2921298861        0.0000000000
        0.9489541378        0.3071834066        0.0000000000
        0.9489541378        0.3222369272        0.0000000000
        0.9489541378        0.3372904477       -0.0000027100
        0.9489541378        0.3523439683       -0.0000085670
        0.9489541378        0.3673974888       -0.0000258427
        0.9489541378        0.3824510094       -0.0000745647
        0.9489541378        0.3975045299       -0.0002062271
        0.9489541378        0.4125580505       -0.0005476114
        0.9489541378        0.4276115710       -0.0013972913
        0.9489541378        0.4426650915       -0.0034262155
        0.9489541378        0.4577186121       -0.0080683561
        0.9489541378        0.4727721326       -0.0182283874
        0.9489541378        0.4878256532       -0.0394641538
        0.9489541378        0.5028791737       -0.0817920841
        0.9489541378        0.5179326943       -0.1621731849
        0.9489541378        0.5329862148       -0.3075353132
        0.9489541378        0.5480397354       -0.5578795695
        0.9489541378        0.5630932559       -0.9686672719
        0.9489541378        0.5781467765       -1.6113925618
        0.9489541378        0.5932002970       -2.5710994565
        0.9489541378        0.6082538175       -3.9396104408
        0.9489541378        0.6233073381       -5.8033851922
        0.9489541378        0.6383608586       -8.2254067239
        0.9489541378        0.6534143792      -11.2218670598
        0.9489541378        0.6684678997      -14.7373652836
        0.9489541378        0.6835214203      -18.6266106396
        0.9489541378        0.6985749408      -22.6540172187
        0.9489541378        0.7136284614      -26.5211458334
        0.9489541378        0.7286819819      -29.9227544439
        0.9489541378        0.7437355025      -32.6172343294
        0.9489541378        0.7587890230      -34.4847444906
        0.9489541378        0.7738425435      -35.5467621274
        0.9489541378        0.7888960641      -35.9378506585
        0.9489541378        0.8039495846      -35.8455903450
        0.9489541378        0.8190031052      -35.4507941625
        0.9489541378        0.8340566257      -34.8950775617
        0.9489541378        0.8491101463      -34.2805210708
        0.9489541378        0.8641636668      -33.6845946042
        0.9489541378        0.8792171874      -33.1692367547
        0.9489541378        0.8942707079      -32.7764234016
        0.9489541378        0.9093242285      -32.5189472589
        0.9489541378        0.9243777490      -32.3796765913
        0.9489541378        0.9394312695      -32.3238745009
        0.9489541378        0.9544847901      -32.3179040864
        0.9489541378        0.9695383106      -32.3440733886
        0.9489541378        0.9845918312      -32.4060514691
        0.9489541378        0.9996453517      -32.5253765025
        0.9489541378        1.0146988723      -32.7316527653
        0.9489541378        1.0297523928      -33.0479664520
        0.9489541378        1.0448059134      -33.4730256601
        0.9489541378        1.0598594339      -33.9642481206
        0.9489541378        1.0749129545      -34.4288491646
        0.9489541378        1.0899664750      -34.7292142465
        0.9489541378        1.1050199955      -34.7037312866
        0.9489541378        1.1200735161      -34.1977244891
        0.9489541378        1.1351270366      -33.0951029917
        0.9489541378        1.1501805572      -31.3417841415
        0.9489541378        1.1652340777      -28.9559853280
        0.9489541378        1.1802875983      -26.0254720894
        0.9489541378        1.1953411188      -22.6951954561
        0.9489541378        1.2103946394      -19.1492325557
        0.9489541378        1.2254481599      -15.5893697204
        0.9489541378        1.2405016805      -12.2113156413
        0.9489541378        1.2555552010       -9.1802961134
        0.9489541378        1.2706087215       -6.6102334317
        0.9489541378        1.2856622421       -4.5522056819
        0.9489541378        1.3007157626       -2.9960532115
        0.9489541378        1.3157692832       -1.8842796494
        0.9489541378        1.3308228037       -1.1327771931
        0.9489541378        1.3458763243       -0.6512784555
        0.9489541378        1.3609298448       -0.3582744568
        0.9489541378        1.3759833654       -0.1886307750
        0.9489541378        1.3910368859       -0.0950552037
        0.9489541378        1.4060904065       -0.0458404687
        0.9489541378        1.4211439270       -0.0211517771
        0.9489541378        1.4361974475       -0.0093367260
        0.9489541378        1.4512509681       -0.0039421728
        0.9489541378        1.4663044886       -0.0015918657
        0.9489541378        1.4813580092       -0.0006145559
        0.9489541378        1.4964115297       -0.0002266897
        0.9489541378        1.5114650503       -0.0000797966
        0.9489541378        1.5265185708       -0.0000267562
        0.9489541378        1.5415720914       -0.0000085291
        0.9489541378        1.5566256119       -0.0000025793
        0.9489541378        1.5716791325        0.0000000000
        0.9489541378        1.5867326530        0.0000000000

        0.9653209365        0.0964341190        0.0000000000
        0.9653209365        0.1114876395        0.0000000000
        0.9653209365        0.1265411601        0.0000000000
        0.9653209365        0.1415946806        0.0000000000
        0.9653209365        0.1566482012        0.0000000000
        0.9653209365        0.1717017217        0.0000000000
        0.9653209365        0.1867552423        0.0000000000
        0.9653209365        0.2018087628        0.0000000000
        0.9653209365        0.2168622834        0.0000000000
        0.9653209365        0.2319158039        0.0000000000
        0.9653209365        0.2469693245        0.0000000000
        0.9653209365        0.2620228450        0.0000000000
        0.9653209365        0.2770763655        0.0000000000
        0.9653209365        0.2921298861        0.0000000000
        0.9653209365        0.3071834066        0.0000000000
        0.9653209365        0.3222369272        0.0000000000
        0.9653209365        0.3372904477        0.0000000000
        0.9653209365        0.3523439683       -0.0000023116
        0.9653209365        0.3673974888       -0.0000073207
        0.9653209365        0.3824510094       -0.0000222147
        0.9653209365        0.3975045299       -0.0000647048
        0.9653209365        0.4125580505       -0.0001810624
        0.9653209365        0.4276115710       -0.0004867946
        0.9653209365        0.4426650915       -0.0012566671
        0.9653209365        0.4577186121       -0.0031116431
        0.9653209365        0.4727721326       -0.0073814705
        0.9653209365        0.4878256532       -0.0167581848
        0.9653209365        0.5028791737       -0.0363858082
        0.9653209365        0.5179326943       -0.0755322557
        0.9653209365        0.5329862148       -0.1499333533
        0.9653209365        0.5480397354       -0.2847618745
        0.9653209365        0.5630932559       -0.5179462302
        0.9653209365        0.5781467765       -0.9032414457
        0.9653209365        0.5932002970       -1.5120258829
        0.9653209365        0.6082538175       -2.4322418906
        0.9653209365        0.6233073381       -3.7623030482
        0.9653209365        0.6383608586       -5.5975699366
        0.9653209365        0.6534143792       -8.0080298030
        0.9653209365        0.6684678997      -11.0090682120
        0.9653209365        0.6835214203      -14.5326382906
        0.9653209365        0.6985749408      -18.4114152640
        0.9653209365        0.7136284614      -22.3892774669
        0.9653209365        0.7286819819      -26.1638808839
        0.9653209365        0.7437355025      -29.4521588088
        0.9653209365        0.7587890230      -32.0550079007
        0.9653209365        0.7738425435      -33.8939836390
        0.9653209365        0.7888960641      -35.0058388705
        0.9653209365        0.8039495846      -35.5035405827
        0.9653209365        0.8190031052      -35.5292680607
        0.9653209365        0.8340566257      -35.2233209772
        0.9653209365        0.8491101463      -34.7150394894
        0.9653209365        0.8641636668      -34.1235761743
        0.9653209365        0.8792171874      -33.5529184347
        0.9653209365        0.8942707079      -33.0776330435
        0.9653209365        0.9093242285      -32.7298137537
        0.9653209365        0.9243777490      -32.4999126994
        0.9653209365        0.9394312695      -32.3536691160
        0.9653209365        0.9544847901      -32.2553481617
        0.9653209365        0.9695383106      -32.1847767618
        0.9653209365        0.9845918312      -32.1426590647
        0.9653209365        0.9996453517      -32.1470631007
        0.9653209365        1.0146988723      -32.2263339868
        0.9653209365        1.0297523928      -32.4102418371
        0.9653209365        1.0448059134      -32.7178779146
        0.9653209365        1.0598594339      -33.1421929985
        0.9653209365        1.0749129545      -33.6357647017
        0.9653209365        1.0899664750      -34.1052291518
        0.9653209365        1.1050199955      -34.4193492786
        0.9653209365        1.1200735161      -34.4293221677
        0.9653209365        1.1351270366      -33.9943359207
        0.9653209365        1.1501805572      -33.0043825652
        0.9653209365        1.1652340777      -31.3959775123
        0.9653209365        1.1802875983      -29.1613414442
        0.9653209365        1.1953411188      -26.3537169516
        0.9653209365        1.2103946394      -23.0892622472
        0.9653209365        1.2254481599      -19.5417705105
        0.9653209365        1.2405016805      -15.9249873675
        0.9653209365        1.2555552010      -12.4614830592
        0.9653209365        1.2706087215       -9.3448728761
        0.9653209365        1.2856622421       -6.7078026099
        0.9653209365        1.3007157626       -4.6067905880
        0.9653209365        1.3157692832       -3.0273715805
        0.9653209365        1.3308228037       -1.9042869771
        0.9653209365        1.3458763243       -1.1469620069
        0.9653209365        1.3609298448       -0.6615912691
        0.9653209365        1.3759833654       -0.3654502209
        0.9653209365        1.3910368859       -0.1932685587
        0.9653209365        1.4060904065       -0.0978265244
        0.9653209365        1.4211439270       -0.0473800681
        0.9653209365        1.4361974475       -0.0219525393
        0.9653209365        1.4512509681       -0.0097281015
        0.9653209365        1.4663044886       -0.0041216460
        0.9653209365        1.4813580092       -0.0016684811
        0.9653209365        1.4964115297       -0.0006446161
        0.9653209365        1.5114650503       -0.0002372899
        0.9653209365        1.5265185708       -0.0000830409
        0.9653209365        1.5415720914       -0.0000275588
        0.9653209365        1.5566256119       -0.0000086510
        0.9653209365        1.5716791325       -0.0000025569
        0.9653209365        1.5867326530        0.0000000000

        0.9816877352        0.0964341190        0.0000000000
        0.9816877352        0.1114876395        0.0000000000
        0.9816877352        0.1265411601        0.0000000000
        0.9816877352        0.1415946806        0.0000000000
        0.9816877352        0.1566482012        0.0000000000
        0.9816877352        0.1717017217        0.0000000000
        0.9816877352        0.1867552423        0.0000000000
        0.9816877352        0.2018087628        0.0000000000
        0.9816877352        0.2168622834        0.0000000000
        0.9816877352        0.2319158039        0.0000000000
        0.9816877352        0.2469693245        0.0000000000
        0.9816877352        0.2620228450        0.0000000000
        0.9816877352        0.2770763655        0.0000000000
        0.9816877352        0.2921298861        0.0000000000
        0.9816877352        0.3071834066        0.0000000000
        0.9816877352        0.3222369272        0.0000000000
        0.9816877352        0.3372904477        0.0000000000
        0.9816877352        0.3523439683        0.0000000000
        0.9816877352        0.3673974888       -0.0000019690
        0.9816877352        0.3824510094       -0.0000062954
        0.9816877352        0.3975045299       -0.0000193305
        0.9816877352        0.4125580505       -0.0000570107
        0.9816877352        0.4276115710       -0.0001614034
        0.9816877352        0.4426650915       -0.0004381970
        0.9816877352        0.4577186121       -0.0011394730
        0.9816877352        0.4727721326       -0.0028350655
        0.9816877352        0.4878256532       -0.0067441647
        0.9816877352        0.5028791737       -0.0153344613
        0.9816877352        0.5179326943       -0.0333313239
        0.9816877352        0.5329862148       -0.0693005124
        0.9816877352        0.5480397354       -0.1379528529
        0.9816877352        0.5630932559       -0.2632354163
        0.9816877352        0.5781467765       -0.4820656777
        0.9816877352        0.5932002970       -0.8481449278
        0.9816877352        0.6082538175       -1.4345643233
        0.9816877352        0.6233073381       -2.3329350239
        0.9816877352        0.6383608586       -3.6459527793
        0.9816877352        0.6534143792       -5.4705986363
        0.9816877352        0.6684678997       -7.8717379759
        0.9816877352        0.6835214203      -10.8510287978
        0.9816877352        0.6985749408      -14.3219936029
        0.9816877352        0.7136284614      -18.1047996362
        0.9816877352        0.7286819819      -21.9496414737
        0.9816877352        0.7437355025      -25.5853996081
        0.9816877352        0.7587890230      -28.7764664319
        0.9816877352        0.7738425435      -31.3648778072
        0.9816877352        0.7888960641      -33.2829536052
        0.9816877352        0.8039495846      -34.5391671022
        0.9816877352        0.8190031052      -35.1940902098
        0.9816877352        0.8340566257      -35.3430265732
        0.9816877352        0.8491101463      -35.1085920137
        0.9816877352        0.8641636668      -34.6331436792
        0.9816877352        0.8792171874      -34.0604138263
        0.9816877352        0.8942707079      -33.5080008817
        0.9816877352        0.9093242285      -33.0448162698
        0.9816877352        0.9243777490      -32.6875809393
        0.9816877352        0.9394312695      -32.4178433712
        0.9816877352        0.9544847901      -32.2074643745
        0.9816877352        0.9695383106      -32.0376523358
        0.9816877352        0.9845918312      -31.9051470778
        0.9816877352        0.9996453517      -31.8196645946
        0.9816877352        1.0146988723      -31.7998731448
        0.9816877352        1.0297523928      -31.8702714969
        0.9816877352        1.0448059134      -32.0555211225
        0.9816877352        1.0598594339      -32.3688556885
        0.9816877352        1.0749129545      -32.7969395038
        0.9816877352        1.0899664750      -33.2887417480
        0.9816877352        1.1050199955      -33.7551142773
        0.9816877352        1.1200735161      -34.0793346421
        0.9816877352        1.1351270366      -34.1326269450
        0.9816877352        1.1501805572      -33.7880073694
        0.9816877352        1.1652340777      -32.9309857624
        0.9816877352        1.1802875983      -31.4716216640
        0.9816877352        1.1953411188      -29.3630646121
        0.9816877352        1.2103946394      -26.6251549045
        0.9816877352        1.2254481599      -23.3626019621
        0.9816877352        1.2405016805      -19.7637680993
        0.9816877352        1.2555552010      -16.0728882097
        0.9816877352        1.2706087215      -12.5422303648
        0.9816877352        1.2856622421       -9.3818120345
        0.9816877352        1.3007157626       -6.7251188416
        0.9816877352        1.3157692832       -4.6200583952
        0.9816877352        1.3308228037       -3.0422515587
        0.9816877352        1.3458763243       -1.9202147258
        0.9816877352        1.3609298448       -1.1615140765
        0.9816877352        1.3759833654       -0.6730643076
        0.9816877352        1.3910368859       -0.3734694653
        0.9816877352        1.4060904065       -0.1983559189
        0.9816877352        1.4211439270       -0.1008053708
        0.9816877352        1.4361974475       -0.0490045120
        0.9816877352        1.4512509681       -0.0227782123
        0.9816877352        1.4663044886       -0.0101165503
        0.9816877352        1.4813580092       -0.0042883274
        0.9816877352        1.4964115297       -0.0017321368
        0.9816877352        1.5114650503       -0.0006652484
        0.9816877352        1.5265185708       -0.0002423138
        0.9816877352        1.5415720914       -0.0000834748
        0.9816877352        1.5566256119       -0.0000271214
        0.9816877352        1.5716791325       -0.0000082801
        0.9816877352        1.5867326530       -0.0000023709

        0.9980545339        0.0964341190        0.0000000000
        0.9980545339        0.1114876395        0.0000000000
        0.9980545339        0.1265411601        0.0000000000
        0.9980545339        0.1415946806        0.0000000000
        0.9980545339        0.1566482012        0.0000000000
        0.9980545339        0.1717017217        0.0000000000
        0.9980545339        0.1867552423        0.0000000000
        0.9980545339        0.2018087628        0.0000000000
        0.9980545339        0.2168622834        0.0000000000
        0.9980545339        0.2319158039        0.0000000000
        0.9980545339        0.2469693245        0.0000000000
        0.9980545339        0.2620228450        0.0000000000
        0.9980545339        0.2770763655        0.0000000000
        0.9980545339        0.2921298861        0.0000000000
        0.9980545339        0.3071834066        0.0000000000
        0.9980545339        0.3222369272        0.0000000000
        0.9980545339        0.3372904477        0.0000000000
        0.9980545339        0.3523439683        0.0000000000
        0.9980545339        0.3673974888        0.0000000000
        0.9980545339        0.3824510094       -0.0000016984
        0.9980545339        0.3975045299       -0.0000054987
        0.9980545339        0.4125580505       -0.0000170816
        0.9980545339        0.4276115710       -0.0000508680
        0.9980545339        0.4426650915       -0.0001450564
        0.9980545339        0.4577186121       -0.0003956747
        0.9980545339        0.4727721326       -0.0010316820
        0.9980545339        0.4878256532       -0.0025705639
        0.9980545339        0.5028791737       -0.0061215469
        0.9980545339        0.5179326943       -0.0139415583
        0.9980545339        0.5329862148       -0.0303952282
        0.9980545339        0.5480397354       -0.0635142911
        0.9980545339        0.5630932559       -0.1273665324
        0.9980545339        0.5781467765       -0.2453679666
        0.9980545339        0.5932002970       -0.4543933256
        0.9980545339        0.6082538175       -0.8089239291
        0.9980545339        0.6233073381       -1.3834816330
        0.9980545339        0.6383608586       -2.2705222650
        0.9980545339        0.6534143792       -3.5706011256
        0.9980545339        0.6684678997       -5.3730908924
        0.9980545339        0.6835214203       -7.7296307358
        0.9980545339        0.6985749408      -10.6277541915
        0.9980545339        0.7136284614      -13.9756754779
        0.9980545339        0.7286819819      -17.6073848365
        0.9980545339        0.7437355025      -21.3090312722
        0.9980545339        0.7587890230      -24.8570257835
        0.9980545339        0.7738425435      -28.0526950813
        0.9980545339        0.7888960641      -30.7426030898
        0.9980545339        0.8039495846      -32.8250571641
        0.9980545339        0.8190031052      -34.2522503651
        0.9980545339        0.8340566257      -35.0357415481
        0.9980545339        0.8491101463      -35.2521444823
        0.9980545339        0.8641636668      -35.0370912755
        0.9980545339        0.8792171874      -34.5590030430
        0.9980545339        0.8942707079      -33.9786086168
        0.9980545339        0.9093242285      -33.4128755216
        0.9980545339        0.9243777490      -32.9210103776
        0.9980545339        0.9394312695      -32.5157081672
        0.9980545339        0.9544847901      -32.1871891488
        0.9980545339        0.9695383106      -31.9233363628
        0.9980545339        0.9845918312      -31.7179057644
        0.9980545339        0.9996453517      -31.5705393661
        0.9980545339        1.0146988723      -31.4864175645
        0.9980545339        1.0297523928      -31.4781348774
        0.9980545339        1.0448059134      -31.5653722256
        0.9980545339        1.0598594339      -31.7673514283
        0.9980545339        1.0749129545      -32.0893726600
        0.9980545339        1.0899664750      -32.5109578399
        0.9980545339        1.1050199955      -32.9824764208
        0.9980545339        1.1200735161      -33.4299892323
        0.9980545339        1.1351270366      -33.7614360569
        0.9980545339        1.1501805572      -33.8680023246
        0.9980545339        1.1652340777      -33.6225636289
        0.9980545339        1.1802875983      -32.8853568678
        0.9980545339        1.1953411188      -31.5269780628
        0.9980545339        1.2103946394      -29.4680955037
        0.9980545339        1.2254481599      -26.7206943322
        0.9980545339        1.2405016805      -23.4086897642
        0.9980545339        1.2555552010      -19.7532165033
        0.9980545339        1.2706087215      -16.0257517230
        0.9980545339        1.2856622421      -12.4882960654
        0.9980545339        1.3007157626       -9.3437977846
        0.9980545339        1.3157692832       -6.7112531698
        0.9980545339        1.3308228037       -4.6264252981
        0.9980545339        1.3458763243       -3.0596710636
        0.9980545339        1.3609298448       -1.9402044813
        0.9980545339        1.3759833654       -1.1789475245
        0.9980545339        1.3910368859       -0.6860668674
        0.9980545339        1.4060904065       -0.3821679291
        0.9980545339        1.4211439270       -0.2036899455
        0.9980545339        1.4361974475       -0.1038224747
        0.9980545339        1.4512509681       -0.0505701408
        0.9980545339        1.4663044886       -0.0235116120
        0.9980545339        1.4813580092       -0.0104171758
        0.9980545339        1.4964115297       -0.0043891325
        0.9980545339        1.5114650503       -0.0017541572
        0.9980545339        1.5265185708       -0.0006631344
        0.9980545339        1.5415720914       -0.0002364394
        0.9980545339        1.5566256119       -0.0000792903
        0.9980545339        1.5716791325       -0.0000249317
        0.9980545339        1.5867326530       -0.0000073356

        1.0144213326        0.0964341190        0.0000000000
        1.0144213326        0.1114876395        0.0000000000
        1.0144213326        0.1265411601        0.0000000000
        1.0144213326        0.1415946806        0.0000000000
        1.0144213326        0.1566482012        0.0000000000
        1.0144213326        0.1717017217        0.0000000000
        1.0144213326        0.1867552423        0.0000000000
        1.0144213326        0.2018087628        0.0000000000
        1.0144213326        0.2168622834        0.0000000000
        1.0144213326        0.2319158039        0.0000000000
        1.0144213326        0.2469693245        0.0000000000
        1.0144213326        0.2620228450        0.0000000000
        1.0144213326        0.2770763655        0.0000000000
        1.0144213326        0.2921298861        0.0000000000
        1.0144213326        0.3071834066        0.0000000000
        1.0144213326        0.3222369272        0.0000000000
        1.0144213326        0.3372904477        0.0000000000
        1.0144213326        0.3523439683        0.0000000000
        1.0144213326        0.3673974888        0.0000000000
        1.0144213326        0.3824510094        0.0000000000
        1.0144213326        0.3975045299       -0.0000014871
        1.0144213326        0.4125580505       -0.0000048621
        1.0144213326        0.4276115710       -0.0000152133
        1.0144213326        0.4426650915       -0.0000455190
        1.0144213326        0.4577186121       -0.0001301432
        1.0144213326        0.4727721326       -0.0003554915
        1.0144213326        0.4878256532       -0.0009279031
        1.0144213326        0.5028791737       -0.0023159597
        1.0144213326        0.5179326943       -0.0055330383
        1.0144213326        0.5329862148       -0.0126693045
        1.0144213326        0.5480397354       -0.0278397313
        1.0144213326        0.5630932559       -0.0587723224
        1.0144213326        0.5781467765       -0.1192733196
        1.0144213326        0.5932002970       -0.2326793113
        1.0144213326        0.6082538175       -0.4360052192
        1.0144213326        0.6233073381       -0.7837324666
        1.0144213326        0.6383608586       -1.3491887753
        1.0144213326        0.6534143792       -2.2207891811
        1.0144213326        0.6684678997       -3.4909103396
        1.0144213326        0.6835214203       -5.2375143674
        1.0144213326        0.6985749408       -7.5023841370
        1.0144213326        0.7136284614      -10.2729908315
        1.0144213326        0.7286819819      -13.4749537135
        1.0144213326        0.7437355025      -16.9777205638
        1.0144213326        0.7587890230      -20.6098496633
        1.0144213326        0.7738425435      -24.1769268378
        1.0144213326        0.7888960641      -27.4779141058
        1.0144213326        0.8039495846      -30.3222709225
        1.0144213326        0.8190031052      -32.5534722651
        1.0144213326        0.8340566257      -34.0792491473
        1.0144213326        0.8491101463      -34.8979279319
        1.0144213326        0.8641636668      -35.1039936073
        1.0144213326        0.8792171874      -34.8629569618
        1.0144213326        0.8942707079      -34.3630836503
        1.0144213326        0.9093242285      -33.7663344244
        1.0144213326        0.9243777490      -33.1806395336
        1.0144213326        0.9394312695      -32.6604428098
        1.0144213326        0.9544847901      -32.2248851072
        1.0144213326        0.9695383106      -31.8766276109
        1.0144213326        0.9845918312      -31.6117476396
        1.0144213326        0.9996453517      -31.4229335112
        1.0144213326        1.0146988723      -31.3029712155
        1.0144213326        1.0297523928      -31.2507083071
        1.0144213326        1.0448059134      -31.2747026508
        1.0144213326        1.0598594339      -31.3892036028
        1.0144213326        1.0749129545      -31.6036805459
        1.0144213326        1.0899664750      -31.9134195302
        1.0144213326        1.1050199955      -32.2974733387
        1.0144213326        1.1200735161      -32.7221045527
        1.0144213326        1.1351270366      -33.1409456085
        1.0144213326        1.1501805572      -33.4852000530
        1.0144213326        1.1652340777      -33.6480956523
        1.0144213326        1.1802875983      -33.4786499810
        1.0144213326        1.1953411188      -32.8002150558
        1.0144213326        1.2103946394      -31.4561663056
        1.0144213326        1.2254481599      -29.3664336430
        1.0144213326        1.2405016805      -26.5679929435
        1.0144213326        1.2555552010      -23.2185336289
        1.0144213326        1.2706087215      -19.5614678513
        1.0144213326        1.2856622421      -15.8690562980
        1.0144213326        1.3007157626      -12.3870898174
        1.0144213326        1.3157692832       -9.2979234741
        1.0144213326        1.3308228037       -6.7064393305
        1.0144213326        1.3458763243       -4.6443598751
        1.0144213326        1.3609298448       -3.0853744629
        1.0144213326        1.3759833654       -1.9646515740
        1.0144213326        1.3910368859       -1.1982776547
        1.0144213326        1.4060904065       -0.6996151053
        1.0144213326        1.4211439270       -0.3907620885
        1.0144213326        1.4361974475       -0.2086190656
        1.0144213326        1.4512509681       -0.1063327438
        1.0144213326        1.4663044886       -0.0516578394
        1.0144213326        1.4813580092       -0.0238693355
        1.0144213326        1.4964115297       -0.0104636338
        1.0144213326        1.5114650503       -0.0043395810
        1.0144213326        1.5265185708       -0.0016977553
        1.0144213326        1.5415720914       -0.0006247778
        1.0144213326        1.5566256119       -0.0002157026
        1.0144213326        1.5716791325       -0.0000696821
        1.0144213326        1.5867326530       -0.0000210224

        1.0307881313        0.0964341190        0.0000000000
        1.0307881313        0.1114876395        0.0000000000
        1.0307881313        0.1265411601        0.0000000000
        1.0307881313        0.1415946806        0.0000000000
        1.0307881313        0.1566482012        0.0000000000
        1.0307881313        0.1717017217        0.0000000000
        1.0307881313        0.1867552423        0.0000000000
        1.0307881313        0.2018087628        0.0000000000
        1.0307881313        0.2168622834        0.0000000000
        1.0307881313        0.2319158039        0.0000000000
        1.0307881313        0.2469693245        0.0000000000
        1.0307881313        0.2620228450        0.0000000000
        1.0307881313        0.2770763655        0.0000000000
        1.0307881313        0.2921298861        0.0000000000
        1.0307881313        0.3071834066        0.0000000000
        1.0307881313        0.3222369272        0.0000000000
        1.0307881313        0.3372904477        0.0000000000
        1.0307881313        0.3523439683        0.0000000000
        1.0307881313        0.3673974888        0.0000000000
        1.0307881313        0.3824510094        0.0000000000
        1.0307881313        0.3975045299        0.0000000000
        1.0307881313        0.4125580505       -0.0000013126
        1.0307881313        0.4276115710       -0.0000043114
        1.0307881313        0.4426650915       -0.0000135263
        1.0307881313        0.4577186121       -0.0000405243
        1.0307881313        0.4727721326       -0.0001159908
        1.0307881313        0.4878256532       -0.0003174076
        1.0307881313        0.5028791737       -0.0008313517
        1.0307881313        0.5179326943       -0.0020869413
        1.0307881313        0.5329862148       -0.0050278928
        1.0307881313        0.5480397354       -0.0116385168
        1.0307881313        0.5630932559       -0.0259005216
        1.0307881313        0.5781467765       -0.0554082739
        1.0307881313        0.5932002970       -0.1138476841
        1.0307881313        0.6082538175       -0.2243449085
        1.0307881313        0.6233073381       -0.4232178528
        1.0307881313        0.6383608586       -0.7629424377
        1.0307881313        0.6534143792       -1.3124664820
        1.0307881313        0.6684678997       -2.1529240294
        1.0307881313        0.6835214203       -3.3678383576
        1.0307881313        0.6985749408       -5.0289601281
        1.0307881313        0.7136284614       -7.1809105750
        1.0307881313        0.7286819819       -9.8282596857
        1.0307881313        0.7437355025      -12.9269594402
        1.0307881313        0.7587890230      -16.3796493604
        1.0307881313        0.7738425435      -20.0341010523
        1.0307881313        0.7888960641      -23.6873243770
        1.0307881313        0.8039495846      -27.1018853607
        1.0307881313        0.8190031052      -30.0400953100
        1.0307881313        0.8340566257      -32.3126942883
        1.0307881313        0.8491101463      -33.8258177040
        1.0307881313        0.8641636668      -34.6039077711
        1.0307881313        0.8792171874      -34.7747209734
        1.0307881313        0.8942707079      -34.5223774773
        1.0307881313        0.9093242285      -34.0317668786
        1.0307881313        0.9243777490      -33.4495461525
        1.0307881313        0.9394312695      -32.8726908825
        1.0307881313        0.9544847901      -32.3573033084
        1.0307881313        0.9695383106      -31.9322056266
        1.0307881313        0.9845918312      -31.6074346636
        1.0307881313        0.9996453517      -31.3785609432
        1.0307881313        1.0146988723      -31.2325570970
        1.0307881313        1.0297523928      -31.1567164962
        1.0307881313        1.0448059134      -31.1456817257
        1.0307881313        1.0598594339      -31.2012769516
        1.0307881313        1.0749129545      -31.3262740674
        1.0307881313        1.0899664750      -31.5191748865
        1.0307881313        1.1050199955      -31.7753732366
        1.0307881313        1.1200735161      -32.0914896883
        1.0307881313        1.1351270366      -32.4627353831
        1.0307881313        1.1501805572      -32.8659660792
        1.0307881313        1.1652340777      -33.2333816780
        1.0307881313        1.1802875983      -33.4342990495
        1.0307881313        1.1953411188      -33.2839305545
        1.0307881313        1.2103946394      -32.5849855226
        1.0307881313        1.2254481599      -31.1879763962
        1.0307881313        1.2405016805      -29.0433519736
        1.0307881313        1.2555552010      -26.2222490207
        1.0307881313        1.2706087215      -22.8996979677
        1.0307881313        1.2856622421      -19.3120350505
        1.0307881313        1.3007157626      -15.7078631323
        1.0307881313        1.3157692832      -12.3076872687
        1.0307881313        1.3308228037       -9.2782732057
        1.0307881313        1.3458763243       -6.7212237709
        1.0307881313        1.3609298448       -4.6732418104
        1.0307881313        1.3759833654       -3.1156006550
        1.0307881313        1.3910368859       -1.9899501406
        1.0307881313        1.4060904065       -1.2166177424
        1.0307881313        1.4211439270       -0.7112997492
        1.0307881313        1.4361974475       -0.3971741367
        1.0307881313        1.4512509681       -0.2114462746
        1.0307881313        1.4663044886       -0.1070963612
        1.0307881313        1.4813580092       -0.0514753133
        1.0307881313        1.4964115297       -0.0234126949
        1.0307881313        1.5114650503       -0.0100476433
        1.0307881313        1.5265185708       -0.0040568781
        1.0307881313        1.5415720914       -0.0015369695
        1.0307881313        1.5566256119       -0.0005450526
        1.0307881313        1.5716791325       -0.0001805265
        1.0307881313        1.5867326530       -0.0000557464

        1.0471549300        0.0964341190        0.0000000000
        1.0471549300        0.1114876395        0.0000000000
        1.0471549300        0.1265411601        0.0000000000
        1.0471549300        0.1415946806        0.0000000000
        1.0471549300        0.1566482012        0.0000000000
        1.0471549300        0.1717017217        0.0000000000
        1.0471549300        0.1867552423        0.0000000000
        1.0471549300        0.2018087628        0.0000000000
        1.0471549300        0.2168622834        0.0000000000
        1.0471549300        0.2319158039        0.0000000000
        1.0471549300        0.2469693245        0.0000000000
        1.0471549300        0.2620228450        0.0000000000
        1.0471549300        0.2770763655        0.0000000000
        1.0471549300        0.2921298861        0.0000000000
        1.0471549300        0.3071834066        0.0000000000
        1.0471549300        0.3222369272        0.0000000000
        1.0471549300        0.3372904477        0.0000000000
        1.0471549300        0.3523439683        0.0000000000
        1.0471549300        0.3673974888        0.0000000000
        1.0471549300        0.3824510094        0.0000000000
        1.0471549300        0.3975045299        0.0000000000
        1.0471549300        0.4125580505        0.0000000000
        1.0471549300        0.4276115710       -0.0000011562
        1.0471549300        0.4426650915       -0.0000038036
        1.0471549300        0.4577186121       -0.0000119458
        1.0471549300        0.4727721326       -0.0000358600
        1.0471549300        0.4878256532       -0.0001030176
        1.0471549300        0.5028791737       -0.0002836364
        1.0471549300        0.5179326943       -0.0007495371
        1.0471549300        0.5329862148       -0.0019033191
        1.0471549300        0.5480397354       -0.0046470515
        1.0471549300        0.5630932559       -0.0109074404
        1.0471549300        0.5781467765       -0.0245885058
        1.0471549300        0.5932002970       -0.0531503331
        1.0471549300        0.6082538175       -0.1099498082
        1.0471549300        0.6233073381       -0.2172506749
        1.0471549300        0.6383608586       -0.4093925903
        1.0471549300        0.6534143792       -0.7351179201
        1.0471549300        0.6684678997       -1.2577705954
        1.0471549300        0.6835214203       -2.0522989295
        1.0471549300        0.6985749408       -3.1987194596
        1.0471549300        0.7136284614       -4.7724543307
        1.0471549300        0.7286819819       -6.8320832081
        1.0471549300        0.7437355025       -9.4045357627
        1.0471549300        0.7587890230      -12.4678027996
        1.0471549300        0.7738425435      -15.9335634847
        1.0471549300        0.7888960641      -19.6367486683
        1.0471549300        0.8039495846      -23.3426666876
        1.0471549300        0.8190031052      -26.7796758225
        1.0471549300        0.8340566257      -29.6942267076
        1.0471549300        0.8491101463      -31.9104440081
        1.0471549300        0.8641636668      -33.3689472880
        1.0471549300        0.8792171874      -34.1272995187
        1.0471549300        0.8942707079      -34.3243090583
        1.0471549300        0.9093242285      -34.1289744199
        1.0471549300        0.9243777490      -33.6989176288
        1.0471549300        0.9394312695      -33.1610817314
        1.0471549300        0.9544847901      -32.6104614389
        1.0471549300        0.9695383106      -32.1142949531
        1.0471549300        0.9845918312      -31.7135548085
        1.0471549300        0.9996453517      -31.4231216864
        1.0471549300        1.0146988723      -31.2362101629
        1.0471549300        1.0297523928      -31.1344111672
        1.0471549300        1.0448059134      -31.0983243196
        1.0471549300        1.0598594339      -31.1129553309
        1.0471549300        1.0749129545      -31.1677347526
        1.0471549300        1.0899664750      -31.2565708239
        1.0471549300        1.1050199955      -31.3820645232
        1.0471549300        1.1200735161      -31.5604238299
        1.0471549300        1.1351270366      -31.8173917403
        1.0471549300        1.1501805572      -32.1681977493
        1.0471549300        1.1652340777      -32.5861806100
        1.0471549300        1.1802875983      -32.9769259348
        1.0471549300        1.1953411188      -33.1771274154
        1.0471549300        1.2103946394      -32.9860931039
        1.0471549300        1.2254481599      -32.2195235847
        1.0471549300        1.2405016805      -30.7625059451
        1.0471549300        1.2555552010      -28.6002707567
        1.0471549300        1.2706087215      -25.8188289872
        1.0471549300        1.2856622421      -22.5822954419
        1.0471549300        1.3007157626      -19.0999387635
        1.0471549300        1.3157692832      -15.5930042209
        1.0471549300        1.3308228037      -12.2655444505
        1.0471549300        1.3458763243       -9.2807692440
        1.0471549300        1.3609298448       -6.7451092133
        1.0471549300        1.3759833654       -4.7027936203
        1.0471549300        1.3910368859       -3.1418388208
        1.0471549300        1.4060904065       -2.0088463186
        1.0471549300        1.4211439270       -1.2274857239
        1.0471549300        1.4361974475       -0.7154939692
        1.0471549300        1.4512509681       -0.3969605171
        1.0471549300        1.4663044886       -0.2090789866
        1.0471549300        1.4813580092       -0.1042447378
        1.0471549300        1.4964115297       -0.0490562074
        1.0471549300        1.5114650503       -0.0217254553
        1.0471549300        1.5265185708       -0.0090301829
        1.0471549300        1.5415720914       -0.0035140564
        1.0471549300        1.5566256119       -0.0012775435
        1.0471549300        1.5716791325       -0.0004330866
        1.0471549300        1.5867326530       -0.0001366930

        1.0635217287        0.0964341190        0.0000000000
        1.0635217287        0.1114876395        0.0000000000
        1.0635217287        0.1265411601        0.0000000000
        1.0635217287        0.1415946806        0.0000000000
        1.0635217287        0.1566482012        0.0000000000
        1.0635217287        0.1717017217        0.0000000000
        1.0635217287        0.1867552423        0.0000000000
        1.0635217287        0.2018087628        0.0000000000
        1.0635217287        0.2168622834        0.0000000000
        1.0635217287        0.2319158039        0.0000000000
        1.0635217287        0.2469693245        0.0000000000
        1.0635217287        0.2620228450        0.0000000000
        1.0635217287        0.2770763655        0.0000000000
        1.0635217287        0.2921298861        0.0000000000
        1.0635217287        0.3071834066        0.0000000000
        1.0635217287        0.3222369272        0.0000000000
        1.0635217287        0.3372904477        0.0000000000
        1.0635217287        0.3523439683        0.0000000000
        1.0635217287        0.3673974888        0.0000000000
        1.0635217287        0.3824510094        0.0000000000
        1.0635217287        0.3975045299        0.0000000000
        1.0635217287        0.4125580505        0.0000000000
        1.0635217287        0.4276115710        0.0000000000
        1.0635217287        0.4426650915       -0.0000010119
        1.0635217287        0.4577186121       -0.0000033355
        1.0635217287        0.4727721326       -0.0000105180
        1.0635217287        0.4878256532       -0.0000317794
        1.0635217287        0.5028791737       -0.0000921570
        1.0635217287        0.5179326943       -0.0002568207
        1.0635217287        0.5329862148       -0.0006882194
        1.0635217287        0.5480397354       -0.0017730748
        1.0635217287        0.5630932559       -0.0043870638
        1.0635217287        0.5781467765       -0.0104067676
        1.0635217287        0.5932002970       -0.0236181591
        1.0635217287        0.6082538175       -0.0511773633
        1.0635217287        0.6233073381       -0.1057076084
        1.0635217287        0.6383608586       -0.2079357297
        1.0635217287        0.6534143792       -0.3895073931
        1.0635217287        0.6684678997       -0.6953691818
        1.0635217287        0.6835214203       -1.1849692089
        1.0635217287        0.6985749408       -1.9314751995
        1.0635217287        0.7136284614       -3.0180253143
        1.0635217287        0.7286819819       -4.5295566048
        1.0635217287        0.7437355025       -6.5384104773
        1.0635217287        0.7587890230       -9.0829061969
        1.0635217287        0.7738425435      -12.1416368155
        1.0635217287        0.7888960641      -15.6118606258
        1.0635217287        0.8039495846      -19.3045372199
        1.0635217287        0.8190031052      -22.9662809348
        1.0635217287        0.8340566257      -26.3276563109
        1.0635217287        0.8491101463      -29.1624984389
        1.0635217287        0.8641636668      -31.3343557873
        1.0635217287        0.8792171874      -32.8115431755
        1.0635217287        0.8942707079      -33.6494706846
        1.0635217287        0.9093242285      -33.9558836749
        1.0635217287        0.9243777490      -33.8591950231
        1.0635217287        0.9394312695      -33.4904167052
        1.0635217287        0.9544847901      -32.9752209423
        1.0635217287        0.9695383106      -32.4265096030
        1.0635217287        0.9845918312      -31.9329353864
        1.0635217287        0.9996453517      -31.5478548330
        1.0635217287        1.0146988723      -31.2865161541
        1.0635217287        1.0297523928      -31.1342237215
        1.0635217287        1.0448059134      -31.0606701573
        1.0635217287        1.0598594339      -31.0331252665
        1.0635217287        1.0749129545      -31.0252217466
        1.0635217287        1.0899664750      -31.0233189630
        1.0635217287        1.1050199955      -31.0327783639
        1.0635217287        1.1200735161      -31.0815679183
        1.0635217287        1.1351270366      -31.2141320428
        1.0635217287        1.1501805572      -31.4705771298
        1.0635217287        1.1652340777      -31.8554287358
        1.0635217287        1.1802875983      -32.3101777933
        1.0635217287        1.1953411188      -32.7061509445
        1.0635217287        1.2103946394      -32.8654318718
        1.0635217287        1.2254481599      -32.6026913898
        1.0635217287        1.2405016805      -31.7701668200
        1.0635217287        1.2555552010      -30.2889347117
        1.0635217287        1.2706087215      -28.1600397244
        1.0635217287        1.2856622421      -25.4597449989
        1.0635217287        1.3007157626      -22.3264303579
        1.0635217287        1.3157692832      -18.9429173170
        1.0635217287        1.3308228037      -15.5138530218
        1.0635217287        1.3458763243      -12.2383648929
        1.0635217287        1.3609298448       -9.2823957618
        1.0635217287        1.3759833654       -6.7580044462
        1.0635217287        1.3910368859       -4.7152811125
        1.0635217287        1.4060904065       -3.1475799208
        1.0635217287        1.4211439270       -2.0060869537
        1.0635217287        1.4361974475       -1.2178490912
        1.0635217287        1.4512509681       -0.7023093542
        1.0635217287        1.4663044886       -0.3835958986
        1.0635217287        1.4813580092       -0.1978391038
        1.0635217287        1.4964115297       -0.0960624342
        1.0635217287        1.5114650503       -0.0437916514
        1.0635217287        1.5265185708       -0.0186954854
        1.0635217287        1.5415720914       -0.0074582376
        1.0635217287        1.5566256119       -0.0027750853
        1.0635217287        1.5716791325       -0.0009615170
        1.0635217287        1.5867326530       -0.0003098179

        1.0798885274        0.0964341190        0.0000000000
        1.0798885274        0.1114876395        0.0000000000
        1.0798885274        0.1265411601        0.0000000000
        1.0798885274        0.1415946806        0.0000000000
        1.0798885274        0.1566482012        0.0000000000
        1.0798885274        0.1717017217        0.0000000000
        1.0798885274        0.1867552423        0.0000000000
        1.0798885274        0.2018087628        0.0000000000
        1.0798885274        0.2168622834        0.0000000000
        1.0798885274        0.2319158039        0.0000000000
        1.0798885274        0.2469693245        0.0000000000
        1.0798885274        0.2620228450        0.0000000000
        1.0798885274        0.2770763655        0.0000000000
        1.0798885274        0.2921298861        0.0000000000
        1.0798885274        0.3071834066        0.0000000000
        1.0798885274        0.3222369272        0.0000000000
        1.0798885274        0.3372904477        0.0000000000
        1.0798885274        0.3523439683        0.0000000000
        1.0798885274        0.3673974888        0.0000000000
        1.0798885274        0.3824510094        0.0000000000
        1.0798885274        0.3975045299        0.0000000000
        1.0798885274        0.4125580505        0.0000000000
        1.0798885274        0.4276115710        0.0000000000
        1.0798885274        0.4426650915        0.0000000000
        1.0798885274        0.4577186121        0.0000000000
        1.0798885274        0.4727721326       -0.0000029328
        1.0798885274        0.4878256532       -0.0000093381
        1.0798885274        0.5028791737       -0.0000285715
        1.0798885274        0.5179326943       -0.0000840645
        1.0798885274        0.5329862148       -0.0002378024
        1.0798885274        0.5480397354       -0.0006460122
        1.0798885274        0.5630932559       -0.0016822296
        1.0798885274        0.5781467765       -0.0041898344
        1.0798885274        0.5932002970       -0.0099596890
        1.0798885274        0.6082538175       -0.0225579031
        1.0798885274        0.6233073381       -0.0486340394
        1.0798885274        0.6383608586       -0.0998018769
        1.0798885274        0.6534143792       -0.1950964768
        1.0798885274        0.6684678997       -0.3638796010
        1.0798885274        0.6835214203       -0.6488746448
        1.0798885274        0.6985749408       -1.1086700943
        1.0798885274        0.7136284614       -1.8183950569
        1.0798885274        0.7286819819       -2.8663707362
        1.0798885274        0.7437355025       -4.3439390351
        1.0798885274        0.7587890230       -6.3265486246
        1.0798885274        0.7738425435       -8.8476346593
        1.0798885274        0.7888960641      -11.8723812718
        1.0798885274        0.8039495846      -15.2830240807
        1.0798885274        0.8190031052      -18.8864555568
        1.0798885274        0.8340566257      -22.4463854622
        1.0798885274        0.8491101463      -25.7297990538
        1.0798885274        0.8641636668      -28.5493400474
        1.0798885274        0.8792171874      -30.7863162944
        1.0798885274        0.8942707079      -32.3917453514
        1.0798885274        0.9093242285      -33.3754073491
        1.0798885274        0.9243777490      -33.7953843392
        1.0798885274        0.9394312695      -33.7522042799
        1.0798885274        0.9544847901      -33.3814383458
        1.0798885274        0.9695383106      -32.8365169257
        1.0798885274        0.9845918312      -32.2613503892
        1.0798885274        0.9996453517      -31.7623591188
        1.0798885274        1.0146988723      -31.3924709884
        1.0798885274        1.0297523928      -31.1532487732
        1.0798885274        1.0448059134      -31.0114527050
        1.0798885274        1.0598594339      -30.9207978371
        1.0798885274        1.0749129545      -30.8411213659
        1.0798885274        1.0899664750      -30.7519731711
        1.0798885274        1.1050199955      -30.6604043277
        1.0798885274        1.1200735161      -30.6016964493
        1.0798885274        1.1351270366      -30.6299372494
        1.0798885274        1.1501805572      -30.7969417388
        1.0798885274        1.1652340777      -31.1240259728
        1.0798885274        1.1802875983      -31.5777302058
        1.0798885274        1.1953411188      -32.0618811176
        1.0798885274        1.2103946394      -32.4315715071
        1.0798885274        1.2254481599      -32.5233524088
        1.0798885274        1.2405016805      -32.1882336751
        1.0798885274        1.2555552010      -31.3157328661
        1.0798885274        1.2706087215      -29.8460874702
        1.0798885274        1.2856622421      -27.7755205614
        1.0798885274        1.3007157626      -25.1595857221
        1.0798885274        1.3157692832      -22.1136069290
        1.0798885274        1.3308228037      -18.8044688601
        1.0798885274        1.3458763243      -15.4299012158
        1.0798885274        1.3609298448      -12.1883201796
        1.0798885274        1.3759833654       -9.2481258341
        1.0798885274        1.3910368859       -6.7257143176
        1.0798885274        1.4060904065       -4.6769834645
        1.0798885274        1.4211439270       -3.1015877127
        1.0798885274        1.4361974475       -1.9557860270
        1.0798885274        1.4512509681       -1.1690235474
        1.0798885274        1.4663044886       -0.6602550931
        1.0798885274        1.4813580092       -0.3512752894
        1.0798885274        1.4964115297       -0.1755425085
        1.0798885274        1.5114650503       -0.0821849810
        1.0798885274        1.5265185708       -0.0359662805
        1.0798885274        1.5415720914       -0.0146841792
        1.0798885274        1.5566256119       -0.0055839961
        1.0798885274        1.5716791325       -0.0019750483
        1.0798885274        1.5867326530       -0.0006490000

        1.0962553261        0.0964341190        0.0000000000
        1.0962553261        0.1114876395        0.0000000000
        1.0962553261        0.1265411601        0.0000000000
        1.0962553261        0.1415946806        0.0000000000
        1.0962553261        0.1566482012        0.0000000000
        1.0962553261        0.1717017217        0.0000000000
        1.0962553261        0.1867552423        0.0000000000
        1.0962553261        0.2018087628        0.0000000000
        1.0962553261        0.2168622834        0.0000000000
        1.0962553261        0.2319158039        0.0000000000
        1.0962553261        0.2469693245        0.0000000000
        1.0962553261        0.2620228450        0.0000000000
        1.0962553261        0.2770763655        0.0000000000
        1.0962553261        0.2921298861        0.0000000000
        1.0962553261        0.3071834066        0.0000000000
        1.0962553261        0.3222369272        0.0000000000
        1.0962553261        0.3372904477        0.0000000000
        1.0962553261        0.3523439683        0.0000000000
        1.0962553261        0.3673974888        0.0000000000
        1.0962553261        0.3824510094        0.0000000000
        1.0962553261        0.3975045299        0.0000000000
        1.0962553261        0.4125580505        0.0000000000
        1.0962553261        0.4276115710        0.0000000000
        1.0962553261        0.4426650915        0.0000000000
        1.0962553261        0.4577186121        0.0000000000
        1.0962553261        0.4727721326        0.0000000000
        1.0962553261        0.4878256532       -0.0000026171
        1.0962553261        0.5028791737       -0.0000084606
        1.0962553261        0.5179326943       -0.0000262910
        1.0962553261        0.5329862148       -0.0000784465
        1.0962553261        0.5480397354       -0.0002243108
        1.0962553261        0.5630932559       -0.0006132674
        1.0962553261        0.5781467765       -0.0015996473
        1.0962553261        0.5932002970       -0.0039739334
        1.0962553261        0.6082538175       -0.0093933959
        1.0962553261        0.6233073381       -0.0211256941
        1.0962553261        0.6383608586       -0.0452442983
        1.0962553261        0.6534143792       -0.0924256257
        1.0962553261        0.6684678997       -0.1804739560
        1.0962553261        0.6835214203       -0.3375823875
        1.0962553261        0.6985749408       -0.6060052747
        1.0962553261        0.7136284614       -1.0451330864
        1.0962553261        0.7286819819       -1.7319599278
        1.0962553261        0.7437355025       -2.7561041053
        1.0962553261        0.7587890230       -4.2068903299
        1.0962553261        0.7738425435       -6.1525106352
        1.0962553261        0.7888960641       -8.6157460994
        1.0962553261        0.8039495846      -11.5548932715
        1.0962553261        0.8190031052      -14.8589007678
        1.0962553261        0.8340566257      -18.3603760317
        1.0962553261        0.8491101463      -21.8614995991
        1.0962553261        0.8641636668      -25.1620951101
        1.0962553261        0.8792171874      -28.0810319931
        1.0962553261        0.8942707079      -30.4702629714
        1.0962553261        0.9093242285      -32.2275168799
        1.0962553261        0.9243777490      -33.3121328612
        1.0962553261        0.9394312695      -33.7597526875
        1.0962553261        0.9544847901      -33.6842198846
        1.0962553261        0.9695383106      -33.2572783319
        1.0962553261        0.9845918312      -32.6683048538
        1.0962553261        0.9996453517      -32.0786912240
        1.0962553261        1.0146988723      -31.5892404809
        1.0962553261        1.0297523928      -31.2317832266
        1.0962553261        1.0448059134      -30.9839462088
        1.0962553261        1.0598594339      -30.7968264417
        1.0962553261        1.0749129545      -30.6234518781
        1.0962553261        1.0899664750      -30.4396801631
        1.0962553261        1.1050199955      -30.2540736517
        1.0962553261        1.1200735161      -30.1061873127
        1.0962553261        1.1351270366      -30.0538476908
        1.0962553261        1.1501805572      -30.1515976319
        1.0962553261        1.1652340777      -30.4257908336
        1.0962553261        1.1802875983      -30.8551995696
        1.0962553261        1.1953411188      -31.3658078287
        1.0962553261        1.2103946394      -31.8425963963
        1.0962553261        1.2254481599      -32.1522761201
        1.0962553261        1.2405016805      -32.1656459893
        1.0962553261        1.2555552010      -31.7713098209
        1.0962553261        1.2706087215      -30.8815316190
        1.0962553261        1.2856622421      -29.4378496376
        1.0962553261        1.3007157626      -27.4223698147
        1.0962553261        1.3157692832      -24.8722916473
        1.0962553261        1.3308228037      -21.8883116661
        1.0962553261        1.3458763243      -18.6283834595
        1.0962553261        1.3609298448      -15.2857808648
        1.0962553261        1.3759833654      -12.0581806708
        1.0962553261        1.3910368859       -9.1173907143
        1.0962553261        1.4060904065       -6.5871682732
        1.0962553261        1.4211439270       -4.5324452126
        1.0962553261        1.4361974475       -2.9599706186
        1.0962553261        1.4512509681       -1.8284361780
        1.0962553261        1.4663044886       -1.0648414119
        1.0962553261        1.4813580092       -0.5828875138
        1.0962553261        1.4964115297       -0.2990881152
        1.0962553261        1.5114650503       -0.1435155253
        1.0962553261        1.5265185708       -0.0642692560
        1.0962553261        1.5415720914       -0.0268143497
        1.0962553261        1.5566256119       -0.0104079160
        1.0962553261        1.5716791325       -0.0037536834
        1.0962553261        1.5867326530       -0.0012565878

        1.1126221248        0.0964341190        0.0000000000
        1.1126221248        0.1114876395        0.0000000000
        1.1126221248        0.1265411601        0.0000000000
        1.1126221248        0.1415946806        0.0000000000
        1.1126221248        0.1566482012        0.0000000000
        1.1126221248        0.1717017217        0.0000000000
        1.1126221248        0.1867552423        0.0000000000
        1.1126221248        0.2018087628        0.0000000000
        1.1126221248        0.2168622834        0.0000000000
        1.1126221248        0.2319158039        0.0000000000
        1.1126221248        0.2469693245        0.0000000000
        1.1126221248        0.2620228450        0.0000000000
        1.1126221248        0.2770763655        0.0000000000
        1.1126221248        0.2921298861        0.0000000000
        1.1126221248        0.3071834066        0.0000000000
        1.1126221248        0.3222369272        0.0000000000
        1.1126221248        0.3372904477        0.0000000000
        1.1126221248        0.3523439683        0.0000000000
        1.1126221248        0.3673974888        0.0000000000
        1.1126221248        0.3824510094        0.0000000000
        1.1126221248        0.3975045299        0.0000000000
        1.1126221248        0.4125580505        0.0000000000
        1.1126221248        0.4276115710        0.0000000000
        1.1126221248        0.4426650915        0.0000000000
        1.1126221248        0.4577186121        0.0000000000
        1.1126221248        0.4727721326        0.0000000000
        1.1126221248        0.4878256532        0.0000000000
        1.1126221248        0.5028791737       -0.0000023939
        1.1126221248        0.5179326943       -0.0000078486
        1.1126221248        0.5329862148       -0.0000246533
        1.1126221248        0.5480397354       -0.0000740093
        1.1126221248        0.5630932559       -0.0002118705
        1.1126221248        0.5781467765       -0.0005774291
        1.1126221248        0.5932002970       -0.0014967861
        1.1126221248        0.6082538175       -0.0036902898
        1.1126221248        0.6233073381       -0.0086619083
        1.1126221248        0.6383608586       -0.0193896455
        1.1126221248        0.6534143792       -0.0414841935
        1.1126221248        0.6684678997       -0.0850202233
        1.1126221248        0.6835214203       -0.1672143873
        1.1126221248        0.6985749408       -0.3159156212
        1.1126221248        0.7136284614       -0.5733570516
        1.1126221248        0.7286819819       -0.9987830457
        1.1126221248        0.7437355025       -1.6677242745
        1.1126221248        0.7587890230       -2.6655654739
        1.1126221248        0.7738425435       -4.0744092641
        1.1126221248        0.7888960641       -5.9551135328
        1.1126221248        0.8039495846       -8.3293955349
        1.1126221248        0.8190031052      -11.1677634511
        1.1126221248        0.8340566257      -14.3864597751
        1.1126221248        0.8491101463      -17.8521532999
        1.1126221248        0.8641636668      -21.3906873977
        1.1126221248        0.8792171874      -24.7984406112
        1.1126221248        0.8942707079      -27.8597136102
        1.1126221248        0.9093242285      -30.3750948333
        1.1126221248        0.9243777490      -32.1998567174
        1.1126221248        0.9394312695      -33.2810044777
        1.1126221248        0.9544847901      -33.6753310429
        1.1126221248        0.9695383106      -33.5357014426
        1.1126221248        0.9845918312      -33.0673333562
        1.1126221248        0.9996453517      -32.4708221516
        1.1126221248        1.0146988723      -31.8944602696
        1.1126221248        1.0297523928      -31.4122012164
        1.1126221248        1.0448059134      -31.0304670738
        1.1126221248        1.0598594339      -30.7150369353
        1.1126221248        1.0749129545      -30.4239551421
        1.1126221248        1.0899664750      -30.1341177727
        1.1126221248        1.1050199955      -29.8546488900
        1.1126221248        1.1200735161      -29.6256290384
        1.1126221248        1.1351270366      -29.5043952667
        1.1126221248        1.1501805572      -29.5439646818
        1.1126221248        1.1652340777      -29.7702465257
        1.1126221248        1.1802875983      -30.1662095285
        1.1126221248        1.1953411188      -30.6698015574
        1.1126221248        1.2103946394      -31.1865563019
        1.1126221248        1.2254481599      -31.6097677495
        1.1126221248        1.2405016805      -31.8368620400
        1.1126221248        1.2555552010      -31.7746716187
        1.1126221248        1.2706087215      -31.3363469195
        1.1126221248        1.2856622421      -30.4402616043
        1.1126221248        1.3007157626      -29.0197069134
        1.1126221248        1.3157692832      -27.0428619495
        1.1126221248        1.3308228037      -24.5335833118
        1.1126221248        1.3458763243      -21.5818605537
        1.1126221248        1.3609298448      -18.3382331678
        1.1126221248        1.3759833654      -14.9936833349
        1.1126221248        1.3910368859      -11.7508160293
        1.1126221248        1.4060904065       -8.7930038201
        1.1126221248        1.4211439270       -6.2576710274
        1.1126221248        1.4361974475       -4.2192220362
        1.1126221248        1.4512509681       -2.6855104576
        1.1126221248        1.4663044886       -1.6082813421
        1.1126221248        1.4813580092       -0.9035764434
        1.1126221248        1.4964115297       -0.4750414946
        1.1126221248        1.5114650503       -0.2331956876
        1.1126221248        1.5265185708       -0.1066931349
        1.1126221248        1.5415720914       -0.0454264332
        1.1126221248        1.5566256119       -0.0179749763
        1.1126221248        1.5716791325       -0.0066027397
        1.1126221248        1.5867326530       -0.0022492976

        1.1289889235        0.0964341190        0.0000000000
        1.1289889235        0.1114876395        0.0000000000
        1.1289889235        0.1265411601        0.0000000000
        1.1289889235        0.1415946806        0.0000000000
        1.1289889235        0.1566482012        0.0000000000
        1.1289889235        0.1717017217        0.0000000000
        1.1289889235        0.1867552423        0.0000000000
        1.1289889235        0.2018087628        0.0000000000
        1.1289889235        0.2168622834        0.0000000000
        1.1289889235        0.2319158039        0.0000000000
        1.1289889235        0.2469693245        0.0000000000
        1.1289889235        0.2620228450        0.0000000000
        1.1289889235        0.2770763655        0.0000000000
        1.1289889235        0.2921298861        0.0000000000
        1.1289889235        0.3071834066        0.0000000000
        1.1289889235        0.3222369272        0.0000000000
        1.1289889235        0.3372904477        0.0000000000
        1.1289889235        0.3523439683        0.0000000000
        1.1289889235        0.3673974888        0.0000000000
        1.1289889235        0.3824510094        0.0000000000
        1.1289889235        0.3975045299        0.0000000000
        1.1289889235        0.4125580505        0.0000000000
        1.1289889235        0.4276115710        0.0000000000
        1.1289889235        0.4426650915        0.0000000000
        1.1289889235        0.4577186121        0.0000000000
        1.1289889235        0.4727721326        0.0000000000
        1.1289889235        0.4878256532        0.0000000000
        1.1289889235        0.5028791737        0.0000000000
        1.1289889235        0.5179326943       -0.0000022309
        1.1289889235        0.5329862148       -0.0000073577
        1.1289889235        0.5480397354       -0.0000231254
        1.1289889235        0.5630932559       -0.0000691554
        1.1289889235        0.5781467765       -0.0001966210
        1.1289889235        0.5932002970       -0.0005315373
        1.1289889235        0.6082538175       -0.0013677348
        1.1289889235        0.6233073381       -0.0033560952
        1.1289889235        0.6383608586       -0.0078710141
        1.1289889235        0.6534143792       -0.0176844710
        1.1289889235        0.6684678997       -0.0381336750
        1.1289889235        0.6835214203       -0.0789930707
        1.1289889235        0.6985749408       -0.1571769418
        1.1289889235        0.7136284614       -0.3001013344
        1.1289889235        0.7286819819       -0.5489784566
        1.1289889235        0.7437355025       -0.9606534302
        1.1289889235        0.7587890230       -1.6062388395
        1.1289889235        0.7738425435       -2.5652571366
        1.1289889235        0.7888960641       -3.9153724518
        1.1289889235        0.8039495846       -5.7193911200
        1.1289889235        0.8190031052       -8.0118381687
        1.1289889235        0.8340566257      -10.7865329782
        1.1289889235        0.8491101463      -13.9853557907
        1.1289889235        0.8641636668      -17.4890725989
        1.1289889235        0.8792171874      -21.1145003524
        1.1289889235        0.8942707079      -24.6257484368
        1.1289889235        0.9093242285      -27.7658635541
        1.1289889235        0.9243777490      -30.3065449551
        1.1289889235        0.9394312695      -32.1015955257
        1.1289889235        0.9544847901      -33.1229028356
        1.1289889235        0.9695383106      -33.4623482541
        1.1289889235        0.9845918312      -33.2976639614
        1.1289889235        0.9996453517      -32.8363569542
        1.1289889235        1.0146988723      -32.2601654651
        1.1289889235        1.0297523928      -31.6894756887
        1.1289889235        1.0448059134      -31.1760311139
        1.1289889235        1.0598594339      -30.7199327502
        1.1289889235        1.0749129545      -30.2990508392
        1.1289889235        1.0899664750      -29.8975617585
        1.1289889235        1.1050199955      -29.5239260941
        1.1289889235        1.1200735161      -29.2141775446
        1.1289889235        1.1351270366      -29.0213912378
        1.1289889235        1.1501805572      -28.9958770091
        1.1289889235        1.1652340777      -29.1633765200
        1.1289889235        1.1802875983      -29.5100107032
        1.1289889235        1.1953411188      -29.9810573252
        1.1289889235        1.2103946394      -30.4944224149
        1.1289889235        1.2254481599      -30.9611923546
        1.1289889235        1.2405016805      -31.3009694752
        1.1289889235        1.2555552010      -31.4436249041
        1.1289889235        1.2706087215      -31.3196705498
        1.1289889235        1.2856622421      -30.8504437750
        1.1289889235        1.3007157626      -29.9495382139
        1.1289889235        1.3157692832      -28.5388592996
        1.1289889235        1.3308228037      -26.5733584338
        1.1289889235        1.3458763243      -24.0643456645
        1.1289889235        1.3609298448      -21.0929350200
        1.1289889235        1.3759833654      -17.8090128629
        1.1289889235        1.3910368859      -14.4143629669
        1.1289889235        1.4060904065      -11.1316917697
        1.1289889235        1.4211439270       -8.1655968545
        1.1289889235        1.4361974475       -5.6659138186
        1.1289889235        1.4512509681       -3.7049505557
        1.1289889235        1.4663044886       -2.2756237195
        1.1289889235        1.4813580092       -1.3091815548
        1.1289889235        1.4964115297       -0.7037907523
        1.1289889235        1.5114650503       -0.3528247768
        1.1289889235        1.5265185708       -0.1646692755
        1.1289889235        1.5415720914       -0.0714467181
        1.1289889235        1.5566256119       -0.0287828931
        1.1289889235        1.5716791325       -0.0107547571
        1.1289889235        1.5867326530       -0.0037235984

        1.1453557223        0.0964341190        0.0000000000
        1.1453557223        0.1114876395        0.0000000000
        1.1453557223        0.1265411601        0.0000000000
        1.1453557223        0.1415946806        0.0000000000
        1.1453557223        0.1566482012        0.0000000000
        1.1453557223        0.1717017217        0.0000000000
        1.1453557223        0.1867552423        0.0000000000
        1.1453557223        0.2018087628        0.0000000000
        1.1453557223        0.2168622834        0.0000000000
        1.1453557223        0.2319158039        0.0000000000
        1.1453557223        0.2469693245        0.0000000000
        1.1453557223        0.2620228450        0.0000000000
        1.1453557223        0.2770763655        0.0000000000
        1.1453557223        0.2921298861        0.0000000000
        1.1453557223        0.3071834066        0.0000000000
        1.1453557223        0.3222369272        0.0000000000
        1.1453557223        0.3372904477        0.0000000000
        1.1453557223        0.3523439683        0.0000000000
        1.1453557223        0.3673974888        0.0000000000
        1.1453557223        0.3824510094        0.0000000000
        1.1453557223        0.3975045299        0.0000000000
        1.1453557223        0.4125580505        0.0000000000
        1.1453557223        0.4276115710        0.0000000000
        1.1453557223        0.4426650915        0.0000000000
        1.1453557223        0.4577186121        0.0000000000
        1.1453557223        0.4727721326        0.0000000000
        1.1453557223        0.4878256532        0.0000000000
        1.1453557223        0.5028791737        0.0000000000
        1.1453557223        0.5179326943        0.0000000000
        1.1453557223        0.5329862148       -0.0000020770
        1.1453557223        0.5480397354       -0.0000068206
        1.1453557223        0.5630932559       -0.0000212765
        1.1453557223        0.5781467765       -0.0000630850
        1.1453557223        0.5932002970       -0.0001779974
        1.1453557223        0.6082538175       -0.0004788990
        1.1453557223        0.6233073381       -0.0012316037
        1.1453557223        0.6383608586       -0.0030348530
        1.1453557223        0.6534143792       -0.0071786890
        1.1453557223        0.6684678997       -0.0163147453
        1.1453557223        0.6835214203       -0.0356161594
        1.1453557223        0.6985749408       -0.0745991749
        1.1453557223        0.7136284614       -0.1496552652
        1.1453557223        0.7286819819       -0.2870523469
        1.1453557223        0.7437355025       -0.5257502006
        1.1453557223        0.7587890230       -0.9190236675
        1.1453557223        0.7738425435       -1.5338412256
        1.1453557223        0.7888960641       -2.4472717996
        1.1453557223        0.8039495846       -3.7395912630
        1.1453557223        0.8190031052       -5.4837852717
        1.1453557223        0.8340566257       -7.7308644260
        1.1453557223        0.8491101463      -10.4908675229
        1.1453557223        0.8641636668      -13.7119699969
        1.1453557223        0.8792171874      -17.2645638913
        1.1453557223        0.8942707079      -20.9406245224
        1.1453557223        0.9093242285      -24.4769089448
        1.1453557223        0.9243777490      -27.6018131464
        1.1453557223        0.9394312695      -30.0936353264
        1.1453557223        0.9544847901      -31.8299180544
        1.1453557223        0.9695383106      -32.8092712259
        1.1453557223        0.9845918312      -33.1382526854
        1.1453557223        0.9996453517      -32.9902511785
        1.1453557223        1.0146988723      -32.5533422565
        1.1453557223        1.0297523928      -31.9857182342
        1.1453557223        1.0448059134      -31.3914007222
        1.1453557223        1.0598594339      -30.8194995058
        1.1453557223        1.0749129545      -30.2816124017
        1.1453557223        1.0899664750      -29.7769462213
        1.1453557223        1.1050199955      -29.3142211061
        1.1453557223        1.1200735161      -28.9224686400
        1.1453557223        1.1351270366      -28.6476756982
        1.1453557223        1.1501805572      -28.5373919876
        1.1453557223        1.1652340777      -28.6200440297
        1.1453557223        1.1802875983      -28.8885850754
        1.1453557223        1.1953411188      -29.2971343943
        1.1453557223        1.2103946394      -29.7730568250
        1.1453557223        1.2254481599      -30.2378272831
        1.1453557223        1.2405016805      -30.6241191395
        1.1453557223        1.2555552010      -30.8790353820
        1.1453557223        1.2706087215      -30.9531257339
        1.1453557223        1.2856622421      -30.7845330470
        1.1453557223        1.3007157626      -30.2903437734
        1.1453557223        1.3157692832      -29.3723553112
        1.1453557223        1.3308228037      -27.9370246463
        1.1453557223        1.3458763243      -25.9241101053
        1.1453557223        1.3609298448      -23.3360667569
        1.1453557223        1.3759833654      -20.2588364109
        1.1453557223        1.3910368859      -16.8643301550
        1.1453557223        1.4060904065      -13.3882958466
        1.1453557223        1.4211439270      -10.0859181506
        1.1453557223        1.4361974475       -7.1781729853
        1.1453557223        1.4512509681       -4.8078765693
        1.1453557223        1.4663044886       -3.0207665374
        1.1453557223        1.4813580092       -1.7754848713
        1.1453557223        1.4964115297       -0.9740041666
        1.1453557223        1.5114650503       -0.4977594746
        1.1453557223        1.5265185708       -0.2365889960
        1.1453557223        1.5415720914       -0.1044453714
        1.1453557223        1.5566256119       -0.0427745027
        1.1453557223        1.5716791325       -0.0162338364
        1.1453557223        1.5867326530       -0.0057040275

        1.1617225210        0.0964341190        0.0000000000
        1.1617225210        0.1114876395        0.0000000000
        1.1617225210        0.1265411601        0.0000000000
        1.1617225210        0.1415946806        0.0000000000
        1.1617225210        0.1566482012        0.0000000000
        1.1617225210        0.1717017217        0.0000000000
        1.1617225210        0.1867552423        0.0000000000
        1.1617225210        0.2018087628        0.0000000000
        1.1617225210        0.2168622834        0.0000000000
        1.1617225210        0.2319158039        0.0000000000
        1.1617225210        0.2469693245        0.0000000000
        1.1617225210        0.2620228450        0.0000000000
        1.1617225210        0.2770763655        0.0000000000
        1.1617225210        0.2921298861        0.0000000000
        1.1617225210        0.3071834066        0.0000000000
        1.1617225210        0.3222369272        0.0000000000
        1.1617225210        0.3372904477        0.0000000000
        1.1617225210        0.3523439683        0.0000000000
        1.1617225210        0.3673974888        0.0000000000
        1.1617225210        0.3824510094        0.0000000000
        1.1617225210        0.3975045299        0.0000000000
        1.1617225210        0.4125580505        0.0000000000
        1.1617225210        0.4276115710        0.0000000000
        1.1617225210        0.4426650915        0.0000000000
        1.1617225210        0.4577186121        0.0000000000
        1.1617225210        0.4727721326        0.0000000000
        1.1617225210        0.4878256532        0.0000000000
        1.1617225210        0.5028791737        0.0000000000
        1.1617225210        0.5179326943        0.0000000000
        1.1617225210        0.5329862148        0.0000000000
        1.1617225210        0.5480397354       -0.0000018948
        1.1617225210        0.5630932559       -0.0000061641
        1.1617225210        0.5781467765       -0.0000190784
        1.1617225210        0.5932002970       -0.0000562988
        1.1617225210        0.6082538175       -0.0001588173
        1.1617225210        0.6233073381       -0.0004293591
        1.1617225210        0.6383608586       -0.0011145380
        1.1617225210        0.6534143792       -0.0027802761
        1.1617225210        0.6684678997       -0.0066627718
        1.1617225210        0.6835214203       -0.0153184593
        1.1617225210        0.6985749408       -0.0337245173
        1.1617225210        0.7136284614       -0.0709609694
        1.1617225210        0.7286819819       -0.1425008376
        1.1617225210        0.7437355025       -0.2729421963
        1.1617225210        0.7587890230       -0.4987845257
        1.1617225210        0.7738425435       -0.8706470061
        1.1617225210        0.7888960641       -1.4541328521
        1.1617225210        0.8039495846       -2.3282225120
        1.1617225210        0.8190031052       -3.5795534932
        1.1617225210        0.8340566257       -5.2905912430
        1.1617225210        0.8491101463       -7.5204976948
        1.1617225210        0.8641636668      -10.2804175094
        1.1617225210        0.8792171874      -13.5095441293
        1.1617225210        0.8942707079      -17.0622031028
        1.1617225210        0.9093242285      -20.7158147886
        1.1617225210        0.9243777490      -24.2032802756
[truncated: 210,121 more chars]
