# Supplementary material for: How well do force fields capture the strength of salt bridges in proteins?
Source: PeerJ. 2018 Jun 11;6:e4967. doi: 10.7717/peerj.4967 (PMC6001725; doi:10.7717/peerj.4967)
Supplement: Data S1 — Raw data including input files for simulations (Gromacs and PLUMED) and output from PLUMED (bias and free energy surfaces). [file peerj-06-4967-s003.bz2 › raw_data/C22/K39/fes.dat]

        0.0986682650        0.0958837600       -0.0000288860
        0.0986682650        0.1108645517       -0.0000788582
        0.0986682650        0.1258453435       -0.0001985960
        0.0986682650        0.1408261352       -0.0004620112
        0.0986682650        0.1558069269       -0.0009945327
        0.0986682650        0.1707877187       -0.0019849894
        0.0986682650        0.1857685104       -0.0036825819
        0.0986682650        0.2007493022       -0.0063695822
        0.0986682650        0.2157300939       -0.0103085102
        0.0986682650        0.2307108856       -0.0156760039
        0.0986682650        0.2456916774       -0.0225068769
        0.0986682650        0.2606724691       -0.0306721045
        0.0986682650        0.2756532608       -0.0399012819
        0.0986682650        0.2906340526       -0.0498408608
        0.0986682650        0.3056148443       -0.0601259498
        0.0986682650        0.3205956361       -0.0704416767
        0.0986682650        0.3355764278       -0.0805564493
        0.0986682650        0.3505572195       -0.0903166284
        0.0986682650        0.3655380113       -0.0995977414
        0.0986682650        0.3805188030       -0.1082154835
        0.0986682650        0.3954995947       -0.1158153304
        0.0986682650        0.4104803865       -0.1217820582
        0.0986682650        0.4254611782       -0.1252301110
        0.0986682650        0.4404419700       -0.1251333979
        0.0986682650        0.4554227617       -0.1206088878
        0.0986682650        0.4704035534       -0.1112835383
        0.0986682650        0.4853843452       -0.0975902320
        0.0986682650        0.5003651369       -0.0808232272
        0.0986682650        0.5153459286       -0.0628763487
        0.0986682650        0.5303267204       -0.0457484475
        0.0986682650        0.5453075121       -0.0310271208
        0.0986682650        0.5602883039       -0.0195657403
        0.0986682650        0.5752690956       -0.0114520206
        0.0986682650        0.5902498873       -0.0062148087
        0.0986682650        0.6052306791       -0.0031255124
        0.0986682650        0.6202114708       -0.0014567841
        0.0986682650        0.6351922625       -0.0006296896
        0.0986682650        0.6501730543       -0.0002527251
        0.0986682650        0.6651538460       -0.0000943567
        0.0986682650        0.6801346378       -0.0000328562
        0.0986682650        0.6951154295       -0.0000107060
        0.0986682650        0.7100962212       -0.0000032777
        0.0986682650        0.7250770130        0.0000000000
        0.0986682650        0.7400578047        0.0000000000
        0.0986682650        0.7550385964        0.0000000000
        0.0986682650        0.7700193882        0.0000000000
        0.0986682650        0.7850001799        0.0000000000
        0.0986682650        0.7999809717        0.0000000000
        0.0986682650        0.8149617634        0.0000000000
        0.0986682650        0.8299425551        0.0000000000
        0.0986682650        0.8449233469        0.0000000000
        0.0986682650        0.8599041386        0.0000000000
        0.0986682650        0.8748849303        0.0000000000
        0.0986682650        0.8898657221        0.0000000000
        0.0986682650        0.9048465138        0.0000000000
        0.0986682650        0.9198273056        0.0000000000
        0.0986682650        0.9348080973        0.0000000000
        0.0986682650        0.9497888890        0.0000000000
        0.0986682650        0.9647696808        0.0000000000
        0.0986682650        0.9797504725        0.0000000000
        0.0986682650        0.9947312642        0.0000000000
        0.0986682650        1.0097120560        0.0000000000
        0.0986682650        1.0246928477        0.0000000000
        0.0986682650        1.0396736395        0.0000000000
        0.0986682650        1.0546544312        0.0000000000
        0.0986682650        1.0696352229        0.0000000000
        0.0986682650        1.0846160147        0.0000000000
        0.0986682650        1.0995968064        0.0000000000
        0.0986682650        1.1145775981        0.0000000000
        0.0986682650        1.1295583899        0.0000000000
        0.0986682650        1.1445391816        0.0000000000
        0.0986682650        1.1595199734        0.0000000000
        0.0986682650        1.1745007651        0.0000000000
        0.0986682650        1.1894815568        0.0000000000
        0.0986682650        1.2044623486        0.0000000000
        0.0986682650        1.2194431403        0.0000000000
        0.0986682650        1.2344239320        0.0000000000
        0.0986682650        1.2494047238        0.0000000000
        0.0986682650        1.2643855155        0.0000000000
        0.0986682650        1.2793663073        0.0000000000
        0.0986682650        1.2943470990        0.0000000000
        0.0986682650        1.3093278907        0.0000000000
        0.0986682650        1.3243086825        0.0000000000
        0.0986682650        1.3392894742        0.0000000000
        0.0986682650        1.3542702659        0.0000000000
        0.0986682650        1.3692510577        0.0000000000
        0.0986682650        1.3842318494        0.0000000000
        0.0986682650        1.3992126412        0.0000000000
        0.0986682650        1.4141934329        0.0000000000
        0.0986682650        1.4291742246        0.0000000000
        0.0986682650        1.4441550164        0.0000000000
        0.0986682650        1.4591358081        0.0000000000
        0.0986682650        1.4741165998        0.0000000000
        0.0986682650        1.4890973916        0.0000000000
        0.0986682650        1.5040781833        0.0000000000
        0.0986682650        1.5190589751        0.0000000000
        0.0986682650        1.5340397668        0.0000000000
        0.0986682650        1.5490205585        0.0000000000
        0.0986682650        1.5640013503        0.0000000000
        0.0986682650        1.5789821420        0.0000000000

        0.1137010427        0.0958837600       -0.0000803449
        0.1137010427        0.1108645517       -0.0002187809
        0.1137010427        0.1258453435       -0.0005494746
        0.1137010427        0.1408261352       -0.0012745554
        0.1137010427        0.1558069269       -0.0027350112
        0.1137010427        0.1707877187       -0.0054403500
        0.1137010427        0.1857685104       -0.0100562368
        0.1137010427        0.2007493022       -0.0173256226
        0.1137010427        0.2157300939       -0.0279222710
        0.1137010427        0.2307108856       -0.0422729589
        0.1137010427        0.2456916774       -0.0604143265
        0.1137010427        0.2606724691       -0.0819480096
        0.1137010427        0.2756532608       -0.1061178341
        0.1137010427        0.2906340526       -0.1319782348
        0.1137010427        0.3056148443       -0.1585879858
        0.1137010427        0.3205956361       -0.1851643372
        0.1137010427        0.3355764278       -0.2111566398
        0.1137010427        0.3505572195       -0.2362208388
        0.1137010427        0.3655380113       -0.2600876091
        0.1137010427        0.3805188030       -0.2823307120
        0.1137010427        0.3954995947       -0.3020775572
        0.1137010427        0.4104803865       -0.3177638935
        0.1137010427        0.4254611782       -0.3270924222
        0.1137010427        0.4404419700       -0.3273557566
        0.1137010427        0.4554227617       -0.3161711580
        0.1137010427        0.4704035534       -0.2924498388
        0.1137010427        0.4853843452       -0.2571974951
        0.1137010427        0.5003651369       -0.2136948591
        0.1137010427        0.5153459286       -0.1668436895
        0.1137010427        0.5303267204       -0.1218859154
        0.1137010427        0.5453075121       -0.0830423590
        0.1137010427        0.5602883039       -0.0526395606
        0.1137010427        0.5752690956       -0.0309955617
        0.1137010427        0.5902498873       -0.0169386009
        0.1137010427        0.6052306791       -0.0085890909
        0.1137010427        0.6202114708       -0.0040428336
        0.1137010427        0.6351922625       -0.0017682899
        0.1137010427        0.6501730543       -0.0007199627
        0.1137010427        0.6651538460       -0.0002735520
        0.1137010427        0.6801346378       -0.0000973131
        0.1137010427        0.6951154295       -0.0000325443
        0.1137010427        0.7100962212       -0.0000102806
        0.1137010427        0.7250770130       -0.0000030835
        0.1137010427        0.7400578047        0.0000000000
        0.1137010427        0.7550385964        0.0000000000
        0.1137010427        0.7700193882        0.0000000000
        0.1137010427        0.7850001799        0.0000000000
        0.1137010427        0.7999809717        0.0000000000
        0.1137010427        0.8149617634        0.0000000000
        0.1137010427        0.8299425551        0.0000000000
        0.1137010427        0.8449233469        0.0000000000
        0.1137010427        0.8599041386        0.0000000000
        0.1137010427        0.8748849303        0.0000000000
        0.1137010427        0.8898657221        0.0000000000
        0.1137010427        0.9048465138        0.0000000000
        0.1137010427        0.9198273056        0.0000000000
        0.1137010427        0.9348080973        0.0000000000
        0.1137010427        0.9497888890        0.0000000000
        0.1137010427        0.9647696808        0.0000000000
        0.1137010427        0.9797504725        0.0000000000
        0.1137010427        0.9947312642        0.0000000000
        0.1137010427        1.0097120560        0.0000000000
        0.1137010427        1.0246928477        0.0000000000
        0.1137010427        1.0396736395        0.0000000000
        0.1137010427        1.0546544312        0.0000000000
        0.1137010427        1.0696352229        0.0000000000
        0.1137010427        1.0846160147        0.0000000000
        0.1137010427        1.0995968064        0.0000000000
        0.1137010427        1.1145775981        0.0000000000
        0.1137010427        1.1295583899        0.0000000000
        0.1137010427        1.1445391816        0.0000000000
        0.1137010427        1.1595199734        0.0000000000
        0.1137010427        1.1745007651        0.0000000000
        0.1137010427        1.1894815568        0.0000000000
        0.1137010427        1.2044623486        0.0000000000
        0.1137010427        1.2194431403        0.0000000000
        0.1137010427        1.2344239320        0.0000000000
        0.1137010427        1.2494047238        0.0000000000
        0.1137010427        1.2643855155        0.0000000000
        0.1137010427        1.2793663073        0.0000000000
        0.1137010427        1.2943470990        0.0000000000
        0.1137010427        1.3093278907        0.0000000000
        0.1137010427        1.3243086825        0.0000000000
        0.1137010427        1.3392894742        0.0000000000
        0.1137010427        1.3542702659        0.0000000000
        0.1137010427        1.3692510577        0.0000000000
        0.1137010427        1.3842318494        0.0000000000
        0.1137010427        1.3992126412        0.0000000000
        0.1137010427        1.4141934329        0.0000000000
        0.1137010427        1.4291742246        0.0000000000
        0.1137010427        1.4441550164        0.0000000000
        0.1137010427        1.4591358081        0.0000000000
        0.1137010427        1.4741165998        0.0000000000
        0.1137010427        1.4890973916        0.0000000000
        0.1137010427        1.5040781833        0.0000000000
        0.1137010427        1.5190589751        0.0000000000
        0.1137010427        1.5340397668        0.0000000000
        0.1137010427        1.5490205585        0.0000000000
        0.1137010427        1.5640013503        0.0000000000
        0.1137010427        1.5789821420        0.0000000000

        0.1287338204        0.0958837600       -0.0002058522
        0.1287338204        0.1108645517       -0.0005591107
        0.1287338204        0.1258453435       -0.0014003600
        0.1287338204        0.1408261352       -0.0032385951
        0.1287338204        0.1558069269       -0.0069271378
        0.1287338204        0.1707877187       -0.0137308443
        0.1287338204        0.1857685104       -0.0252842073
        0.1287338204        0.2007493022       -0.0433816590
        0.1287338204        0.2157300939       -0.0696034968
        0.1287338204        0.2307108856       -0.1048763169
        0.1287338204        0.2456916774       -0.1491385671
        0.1287338204        0.2606724691       -0.2012678875
        0.1287338204        0.2756532608       -0.2593167631
        0.1287338204        0.2906340526       -0.3209603317
        0.1287338204        0.3056148443       -0.3839770490
        0.1287338204        0.3205956361       -0.4466007414
        0.1287338204        0.3355764278       -0.5076601520
        0.1287338204        0.3505572195       -0.5664852537
        0.1287338204        0.3655380113       -0.6225785008
        0.1287338204        0.3805188030       -0.6750627170
        0.1287338204        0.3954995947       -0.7219876207
        0.1287338204        0.4104803865       -0.7597225499
        0.1287338204        0.4254611782       -0.7828175968
        0.1287338204        0.4404419700       -0.7847345055
        0.1287338204        0.4554227617       -0.7595859033
        0.1287338204        0.4704035534       -0.7044777825
        0.1287338204        0.4853843452       -0.6214920094
        0.1287338204        0.5003651369       -0.5182096920
        0.1287338204        0.5153459286       -0.4062265647
        0.1287338204        0.5303267204       -0.2981223604
        0.1287338204        0.5453075121       -0.2041766916
        0.1287338204        0.5602883039       -0.1302065847
        0.1287338204        0.5752690956       -0.0772094505
        0.1287338204        0.5902498873       -0.0425449870
        0.1287338204        0.6052306791       -0.0217878041
        0.1287338204        0.6202114708       -0.0103783286
        0.1287338204        0.6351922625       -0.0046055142
        0.1287338204        0.6501730543       -0.0019085255
        0.1287338204        0.6651538460       -0.0007409342
        0.1287338204        0.6801346378       -0.0002705649
        0.1287338204        0.6951154295       -0.0000933748
        0.1287338204        0.7100962212       -0.0000306127
        0.1287338204        0.7250770130       -0.0000095834
        0.1287338204        0.7400578047       -0.0000028776
        0.1287338204        0.7550385964        0.0000000000
        0.1287338204        0.7700193882        0.0000000000
        0.1287338204        0.7850001799        0.0000000000
        0.1287338204        0.7999809717        0.0000000000
        0.1287338204        0.8149617634        0.0000000000
        0.1287338204        0.8299425551        0.0000000000
        0.1287338204        0.8449233469        0.0000000000
        0.1287338204        0.8599041386        0.0000000000
        0.1287338204        0.8748849303        0.0000000000
        0.1287338204        0.8898657221        0.0000000000
        0.1287338204        0.9048465138        0.0000000000
        0.1287338204        0.9198273056        0.0000000000
        0.1287338204        0.9348080973        0.0000000000
        0.1287338204        0.9497888890        0.0000000000
        0.1287338204        0.9647696808        0.0000000000
        0.1287338204        0.9797504725        0.0000000000
        0.1287338204        0.9947312642        0.0000000000
        0.1287338204        1.0097120560        0.0000000000
        0.1287338204        1.0246928477        0.0000000000
        0.1287338204        1.0396736395        0.0000000000
        0.1287338204        1.0546544312        0.0000000000
        0.1287338204        1.0696352229        0.0000000000
        0.1287338204        1.0846160147        0.0000000000
        0.1287338204        1.0995968064        0.0000000000
        0.1287338204        1.1145775981        0.0000000000
        0.1287338204        1.1295583899        0.0000000000
        0.1287338204        1.1445391816        0.0000000000
        0.1287338204        1.1595199734        0.0000000000
        0.1287338204        1.1745007651        0.0000000000
        0.1287338204        1.1894815568        0.0000000000
        0.1287338204        1.2044623486        0.0000000000
        0.1287338204        1.2194431403        0.0000000000
        0.1287338204        1.2344239320        0.0000000000
        0.1287338204        1.2494047238        0.0000000000
        0.1287338204        1.2643855155        0.0000000000
        0.1287338204        1.2793663073        0.0000000000
        0.1287338204        1.2943470990        0.0000000000
        0.1287338204        1.3093278907        0.0000000000
        0.1287338204        1.3243086825        0.0000000000
        0.1287338204        1.3392894742        0.0000000000
        0.1287338204        1.3542702659        0.0000000000
        0.1287338204        1.3692510577        0.0000000000
        0.1287338204        1.3842318494        0.0000000000
        0.1287338204        1.3992126412        0.0000000000
        0.1287338204        1.4141934329        0.0000000000
        0.1287338204        1.4291742246        0.0000000000
        0.1287338204        1.4441550164        0.0000000000
        0.1287338204        1.4591358081        0.0000000000
        0.1287338204        1.4741165998        0.0000000000
        0.1287338204        1.4890973916        0.0000000000
        0.1287338204        1.5040781833        0.0000000000
        0.1287338204        1.5190589751        0.0000000000
        0.1287338204        1.5340397668        0.0000000000
        0.1287338204        1.5490205585        0.0000000000
        0.1287338204        1.5640013503        0.0000000000
        0.1287338204        1.5789821420        0.0000000000

        0.1437665980        0.0958837600       -0.0004863036
        0.1437665980        0.1108645517       -0.0013174978
        0.1437665980        0.1258453435       -0.0032907353
        0.1437665980        0.1408261352       -0.0075875225
        0.1437665980        0.1558069269       -0.0161756757
        0.1437665980        0.1707877187       -0.0319471196
        0.1437665980        0.1857685104       -0.0585944094
        0.1437665980        0.2007493022       -0.1000969820
        0.1437665980        0.2157300939       -0.1598401868
        0.1437665980        0.2307108856       -0.2396150147
        0.1437665980        0.2456916774       -0.3389053361
        0.1437665980        0.2606724691       -0.4548173609
        0.1437665980        0.2756532608       -0.5827265988
        0.1437665980        0.2906340526       -0.7173742561
        0.1437665980        0.3056148443       -0.8539648260
        0.1437665980        0.3205956361       -0.9888949013
        0.1437665980        0.3355764278       -1.1199644420
        0.1437665980        0.3505572195       -1.2460854960
        0.1437665980        0.3655380113       -1.3665249805
        0.1437665980        0.3805188030       -1.4796998229
        0.1437665980        0.3954995947       -1.5816600885
        0.1437665980        0.4104803865       -1.6647172306
        0.1437665980        0.4254611782       -1.7170504532
        0.1437665980        0.4404419700       -1.7242085953
        0.1437665980        0.4554227617       -1.6728699144
        0.1437665980        0.4704035534       -1.5560198685
        0.1437665980        0.4853843452       -1.3774458968
        0.1437665980        0.5003651369       -1.1530992521
        0.1437665980        0.5153459286       -0.9080391003
        0.1437665980        0.5303267204       -0.6698854671
        0.1437665980        0.5453075121       -0.4615718752
        0.1437665980        0.5602883039       -0.2964399916
        0.1437665980        0.5752690956       -0.1772564932
        0.1437665980        0.5902498873       -0.0986533532
        0.1437665980        0.6052306791       -0.0511326530
        0.1437665980        0.6202114708       -0.0247145479
        0.1437665980        0.6351922625       -0.0111644132
        0.1437665980        0.6501730543       -0.0047281156
        0.1437665980        0.6651538460       -0.0018845972
        0.1437665980        0.6801346378       -0.0007103181
        0.1437665980        0.6951154295       -0.0002544565
        0.1437665980        0.7100962212       -0.0000870804
        0.1437665980        0.7250770130       -0.0000285974
        0.1437665980        0.7400578047       -0.0000090417
        0.1437665980        0.7550385964       -0.0000027562
        0.1437665980        0.7700193882        0.0000000000
        0.1437665980        0.7850001799        0.0000000000
        0.1437665980        0.7999809717        0.0000000000
        0.1437665980        0.8149617634        0.0000000000
        0.1437665980        0.8299425551        0.0000000000
        0.1437665980        0.8449233469        0.0000000000
        0.1437665980        0.8599041386        0.0000000000
        0.1437665980        0.8748849303        0.0000000000
        0.1437665980        0.8898657221        0.0000000000
        0.1437665980        0.9048465138        0.0000000000
        0.1437665980        0.9198273056        0.0000000000
        0.1437665980        0.9348080973        0.0000000000
        0.1437665980        0.9497888890        0.0000000000
        0.1437665980        0.9647696808        0.0000000000
        0.1437665980        0.9797504725        0.0000000000
        0.1437665980        0.9947312642        0.0000000000
        0.1437665980        1.0097120560        0.0000000000
        0.1437665980        1.0246928477        0.0000000000
        0.1437665980        1.0396736395        0.0000000000
        0.1437665980        1.0546544312        0.0000000000
        0.1437665980        1.0696352229        0.0000000000
        0.1437665980        1.0846160147        0.0000000000
        0.1437665980        1.0995968064        0.0000000000
        0.1437665980        1.1145775981        0.0000000000
        0.1437665980        1.1295583899        0.0000000000
        0.1437665980        1.1445391816        0.0000000000
        0.1437665980        1.1595199734        0.0000000000
        0.1437665980        1.1745007651        0.0000000000
        0.1437665980        1.1894815568        0.0000000000
        0.1437665980        1.2044623486        0.0000000000
        0.1437665980        1.2194431403        0.0000000000
        0.1437665980        1.2344239320        0.0000000000
        0.1437665980        1.2494047238        0.0000000000
        0.1437665980        1.2643855155        0.0000000000
        0.1437665980        1.2793663073        0.0000000000
        0.1437665980        1.2943470990        0.0000000000
        0.1437665980        1.3093278907        0.0000000000
        0.1437665980        1.3243086825        0.0000000000
        0.1437665980        1.3392894742        0.0000000000
        0.1437665980        1.3542702659        0.0000000000
        0.1437665980        1.3692510577        0.0000000000
        0.1437665980        1.3842318494        0.0000000000
        0.1437665980        1.3992126412        0.0000000000
        0.1437665980        1.4141934329        0.0000000000
        0.1437665980        1.4291742246        0.0000000000
        0.1437665980        1.4441550164        0.0000000000
        0.1437665980        1.4591358081        0.0000000000
        0.1437665980        1.4741165998        0.0000000000
        0.1437665980        1.4890973916        0.0000000000
        0.1437665980        1.5040781833        0.0000000000
        0.1437665980        1.5190589751        0.0000000000
        0.1437665980        1.5340397668        0.0000000000
        0.1437665980        1.5490205585        0.0000000000
        0.1437665980        1.5640013503        0.0000000000
        0.1437665980        1.5789821420        0.0000000000

        0.1587993757        0.0958837600       -0.0010605570
        0.1587993757        0.1108645517       -0.0028661366
        0.1587993757        0.1258453435       -0.0071391948
        0.1587993757        0.1408261352       -0.0164111794
        0.1587993757        0.1558069269       -0.0348693172
        0.1587993757        0.1707877187       -0.0686109903
        0.1587993757        0.1857685104       -0.1253201824
        0.1587993757        0.2007493022       -0.2131059118
        0.1587993757        0.2157300939       -0.3385861816
        0.1587993757        0.2307108856       -0.5047901942
        0.1587993757        0.2456916774       -0.7097746901
        0.1587993757        0.2606724691       -0.9466938466
        0.1587993757        0.2756532608       -1.2054099381
        0.1587993757        0.2906340526       -1.4749693894
        0.1587993757        0.3056148443       -1.7459120600
        0.1587993757        0.3205956361       -2.0116318041
        0.1587993757        0.3355764278       -2.2685718466
        0.1587993757        0.3505572195       -2.5154285017
        0.1587993757        0.3655380113       -2.7515364306
        0.1587993757        0.3805188030       -2.9744616504
        0.1587993757        0.3954995947       -3.1769764366
        0.1587993757        0.4104803865       -3.3442349627
        0.1587993757        0.4254611782       -3.4528009869
        0.1587993757        0.4404419700       -3.4734434311
        0.1587993757        0.4554227617       -3.3785538869
        0.1587993757        0.4704035534       -3.1526113502
        0.1587993757        0.4853843452       -2.8015110342
        0.1587993757        0.5003651369       -2.3557620264
        0.1587993757        0.5153459286       -1.8648012260
        0.1587993757        0.5303267204       -1.3840905736
        0.1587993757        0.5453075121       -0.9604939372
        0.1587993757        0.5602883039       -0.6220870409
        0.1587993757        0.5752690956       -0.3757423303
        0.1587993757        0.5902498873       -0.2116774211
        0.1587993757        0.6052306791       -0.1113441032
        0.1587993757        0.6202114708       -0.0547940009
        0.1587993757        0.6351922625       -0.0253011233
        0.1587993757        0.6501730543       -0.0110037557
        0.1587993757        0.6651538460       -0.0045280980
        0.1587993757        0.6801346378       -0.0017719201
        0.1587993757        0.6951154295       -0.0006626802
        0.1587993757        0.7100962212       -0.0002379100
        0.1587993757        0.7250770130       -0.0000822565
        0.1587993757        0.7400578047       -0.0000274338
        0.1587993757        0.7550385964       -0.0000088250
        0.1587993757        0.7700193882       -0.0000027324
        0.1587993757        0.7850001799        0.0000000000
        0.1587993757        0.7999809717        0.0000000000
        0.1587993757        0.8149617634        0.0000000000
        0.1587993757        0.8299425551        0.0000000000
        0.1587993757        0.8449233469        0.0000000000
        0.1587993757        0.8599041386        0.0000000000
        0.1587993757        0.8748849303        0.0000000000
        0.1587993757        0.8898657221        0.0000000000
        0.1587993757        0.9048465138        0.0000000000
        0.1587993757        0.9198273056        0.0000000000
        0.1587993757        0.9348080973        0.0000000000
        0.1587993757        0.9497888890        0.0000000000
        0.1587993757        0.9647696808        0.0000000000
        0.1587993757        0.9797504725        0.0000000000
        0.1587993757        0.9947312642        0.0000000000
        0.1587993757        1.0097120560        0.0000000000
        0.1587993757        1.0246928477        0.0000000000
        0.1587993757        1.0396736395        0.0000000000
        0.1587993757        1.0546544312        0.0000000000
        0.1587993757        1.0696352229        0.0000000000
        0.1587993757        1.0846160147        0.0000000000
        0.1587993757        1.0995968064        0.0000000000
        0.1587993757        1.1145775981        0.0000000000
        0.1587993757        1.1295583899        0.0000000000
        0.1587993757        1.1445391816        0.0000000000
        0.1587993757        1.1595199734        0.0000000000
        0.1587993757        1.1745007651        0.0000000000
        0.1587993757        1.1894815568        0.0000000000
        0.1587993757        1.2044623486        0.0000000000
        0.1587993757        1.2194431403        0.0000000000
        0.1587993757        1.2344239320        0.0000000000
        0.1587993757        1.2494047238        0.0000000000
        0.1587993757        1.2643855155        0.0000000000
        0.1587993757        1.2793663073        0.0000000000
        0.1587993757        1.2943470990        0.0000000000
        0.1587993757        1.3093278907        0.0000000000
        0.1587993757        1.3243086825        0.0000000000
        0.1587993757        1.3392894742        0.0000000000
        0.1587993757        1.3542702659        0.0000000000
        0.1587993757        1.3692510577        0.0000000000
        0.1587993757        1.3842318494        0.0000000000
        0.1587993757        1.3992126412        0.0000000000
        0.1587993757        1.4141934329        0.0000000000
        0.1587993757        1.4291742246        0.0000000000
        0.1587993757        1.4441550164        0.0000000000
        0.1587993757        1.4591358081        0.0000000000
        0.1587993757        1.4741165998        0.0000000000
        0.1587993757        1.4890973916        0.0000000000
        0.1587993757        1.5040781833        0.0000000000
        0.1587993757        1.5190589751        0.0000000000
        0.1587993757        1.5340397668        0.0000000000
        0.1587993757        1.5490205585        0.0000000000
        0.1587993757        1.5640013503        0.0000000000
        0.1587993757        1.5789821420        0.0000000000

        0.1738321534        0.0958837600       -0.0021383385
        0.1738321534        0.1108645517       -0.0057649145
        0.1738321534        0.1258453435       -0.0143210459
        0.1738321534        0.1408261352       -0.0328211124
        0.1738321534        0.1558069269       -0.0694997823
        0.1738321534        0.1707877187       -0.1362312300
        0.1738321534        0.1857685104       -0.2477655074
        0.1738321534        0.2007493022       -0.4193006460
        0.1738321534        0.2157300939       -0.6626272832
        0.1738321534        0.2307108856       -0.9820675432
        0.1738321534        0.2456916774       -1.3720336703
        0.1738321534        0.2606724691       -1.8176279079
        0.1738321534        0.2756532608       -2.2983009597
        0.1738321534        0.2906340526       -2.7930199230
        0.1738321534        0.3056148443       -3.2847512779
        0.1738321534        0.3205956361       -3.7627314458
        0.1738321534        0.3355764278       -4.2223072239
        0.1738321534        0.3505572195       -4.6629842233
        0.1738321534        0.3655380113       -5.0852306935
        0.1738321534        0.3805188030       -5.4860764776
        0.1738321534        0.3954995947       -5.8536234521
        0.1738321534        0.4104803865       -6.1617539019
        0.1738321534        0.4254611782       -6.3680067482
        0.1738321534        0.4404419700       -6.4182759392
        0.1738321534        0.4554227617       -6.2601531083
        0.1738321534        0.4704035534       -5.8622573010
        0.1738321534        0.4853843452       -5.2319557545
        0.1738321534        0.5003651369       -4.4221627674
        0.1738321534        0.5153459286       -3.5218202460
        0.1738321534        0.5303267204       -2.6327273370
        0.1738321534        0.5453075121       -1.8425811603
        0.1738321534        0.5602883039       -1.2055989072
        0.1738321534        0.5752690956       -0.7371856316
        0.1738321534        0.5902498873       -0.4215433992
        0.1738321534        0.6052306791       -0.2258060362
        0.1738321534        0.6202114708       -0.1136126621
        0.1738321534        0.6351922625       -0.0538880921
        0.1738321534        0.6501730543       -0.0242018909
        0.1738321534        0.6651538460       -0.0103423144
        0.1738321534        0.6801346378       -0.0042258948
        0.1738321534        0.6951154295       -0.0016581082
        0.1738321534        0.7100962212       -0.0006266872
        0.1738321534        0.7250770130       -0.0002285133
        0.1738321534        0.7400578047       -0.0000803878
        0.1738321534        0.7550385964       -0.0000272465
        0.1738321534        0.7700193882       -0.0000088763
        0.1738321534        0.7850001799       -0.0000027678
        0.1738321534        0.7999809717        0.0000000000
        0.1738321534        0.8149617634        0.0000000000
        0.1738321534        0.8299425551        0.0000000000
        0.1738321534        0.8449233469        0.0000000000
        0.1738321534        0.8599041386        0.0000000000
        0.1738321534        0.8748849303        0.0000000000
        0.1738321534        0.8898657221        0.0000000000
        0.1738321534        0.9048465138        0.0000000000
        0.1738321534        0.9198273056        0.0000000000
        0.1738321534        0.9348080973        0.0000000000
        0.1738321534        0.9497888890        0.0000000000
        0.1738321534        0.9647696808        0.0000000000
        0.1738321534        0.9797504725        0.0000000000
        0.1738321534        0.9947312642        0.0000000000
        0.1738321534        1.0097120560        0.0000000000
        0.1738321534        1.0246928477        0.0000000000
        0.1738321534        1.0396736395        0.0000000000
        0.1738321534        1.0546544312        0.0000000000
        0.1738321534        1.0696352229        0.0000000000
        0.1738321534        1.0846160147        0.0000000000
        0.1738321534        1.0995968064        0.0000000000
        0.1738321534        1.1145775981        0.0000000000
        0.1738321534        1.1295583899        0.0000000000
        0.1738321534        1.1445391816        0.0000000000
        0.1738321534        1.1595199734        0.0000000000
        0.1738321534        1.1745007651        0.0000000000
        0.1738321534        1.1894815568        0.0000000000
        0.1738321534        1.2044623486        0.0000000000
        0.1738321534        1.2194431403        0.0000000000
        0.1738321534        1.2344239320        0.0000000000
        0.1738321534        1.2494047238        0.0000000000
        0.1738321534        1.2643855155        0.0000000000
        0.1738321534        1.2793663073        0.0000000000
        0.1738321534        1.2943470990        0.0000000000
        0.1738321534        1.3093278907        0.0000000000
        0.1738321534        1.3243086825        0.0000000000
        0.1738321534        1.3392894742        0.0000000000
        0.1738321534        1.3542702659        0.0000000000
        0.1738321534        1.3692510577        0.0000000000
        0.1738321534        1.3842318494        0.0000000000
        0.1738321534        1.3992126412        0.0000000000
        0.1738321534        1.4141934329        0.0000000000
        0.1738321534        1.4291742246        0.0000000000
        0.1738321534        1.4441550164        0.0000000000
        0.1738321534        1.4591358081        0.0000000000
        0.1738321534        1.4741165998        0.0000000000
        0.1738321534        1.4890973916        0.0000000000
        0.1738321534        1.5040781833        0.0000000000
        0.1738321534        1.5190589751        0.0000000000
        0.1738321534        1.5340397668        0.0000000000
        0.1738321534        1.5490205585        0.0000000000
        0.1738321534        1.5640013503        0.0000000000
        0.1738321534        1.5789821420        0.0000000000

        0.1888649311        0.0958837600       -0.0039933381
        0.1888649311        0.1108645517       -0.0107412001
        0.1888649311        0.1258453435       -0.0266132360
        0.1888649311        0.1408261352       -0.0608108619
        0.1888649311        0.1558069269       -0.1283317544
        0.1888649311        0.1707877187       -0.2505770238
        0.1888649311        0.1857685104       -0.4537136867
        0.1888649311        0.2007493022       -0.7639735019
        0.1888649311        0.2157300939       -1.2004606728
        0.1888649311        0.2307108856       -1.7678801863
        0.1888649311        0.2456916774       -2.4526366025
        0.1888649311        0.2606724691       -3.2248283631
        0.1888649311        0.2756532608       -4.0458672413
        0.1888649311        0.2906340526       -4.8784693500
        0.1888649311        0.3056148443       -5.6946990722
        0.1888649311        0.3205956361       -6.4793016635
        0.1888649311        0.3355764278       -7.2283294900
        0.1888649311        0.3505572195       -7.9448028889
        0.1888649311        0.3655380113       -8.6328196626
        0.1888649311        0.3805188030       -9.2901920270
        0.1888649311        0.3954995947       -9.8994106168
        0.1888649311        0.4104803865      -10.4186477043
        0.1888649311        0.4254611782      -10.7776255993
        0.1888649311        0.4404419700      -10.8847131283
        0.1888649311        0.4554227617      -10.6487806614
        0.1888649311        0.4704035534      -10.0118080988
        0.1888649311        0.4853843452       -8.9796820141
        0.1888649311        0.5003651369       -7.6353155342
        0.1888649311        0.5153459286       -6.1244132487
        0.1888649311        0.5303267204       -4.6176222119
        0.1888649311        0.5453075121       -3.2651645836
        0.1888649311        0.5602883039       -2.1631261062
        0.1888649311        0.5752690956       -1.3428276251
        0.1888649311        0.5902498873       -0.7821427594
        0.1888649311        0.6052306791       -0.4284674467
        0.1888649311        0.6202114708       -0.2215078486
        0.1888649311        0.6351922625       -0.1085249514
        0.1888649311        0.6501730543       -0.0506272047
        0.1888649311        0.6651538460       -0.0225943474
        0.1888649311        0.6801346378       -0.0096865217
        0.1888649311        0.6951154295       -0.0040010672
        0.1888649311        0.7100962212       -0.0015946145
        0.1888649311        0.7250770130       -0.0006131675
        0.1888649311        0.7400578047       -0.0002271945
        0.1888649311        0.7550385964       -0.0000809573
        0.1888649311        0.7700193882       -0.0000276796
        0.1888649311        0.7850001799       -0.0000090549
        0.1888649311        0.7999809717       -0.0000028333
        0.1888649311        0.8149617634        0.0000000000
        0.1888649311        0.8299425551        0.0000000000
        0.1888649311        0.8449233469        0.0000000000
        0.1888649311        0.8599041386        0.0000000000
        0.1888649311        0.8748849303        0.0000000000
        0.1888649311        0.8898657221        0.0000000000
        0.1888649311        0.9048465138        0.0000000000
        0.1888649311        0.9198273056        0.0000000000
        0.1888649311        0.9348080973        0.0000000000
        0.1888649311        0.9497888890        0.0000000000
        0.1888649311        0.9647696808        0.0000000000
        0.1888649311        0.9797504725        0.0000000000
        0.1888649311        0.9947312642        0.0000000000
        0.1888649311        1.0097120560        0.0000000000
        0.1888649311        1.0246928477        0.0000000000
        0.1888649311        1.0396736395        0.0000000000
        0.1888649311        1.0546544312        0.0000000000
        0.1888649311        1.0696352229        0.0000000000
        0.1888649311        1.0846160147        0.0000000000
        0.1888649311        1.0995968064        0.0000000000
        0.1888649311        1.1145775981        0.0000000000
        0.1888649311        1.1295583899        0.0000000000
        0.1888649311        1.1445391816        0.0000000000
        0.1888649311        1.1595199734        0.0000000000
        0.1888649311        1.1745007651        0.0000000000
        0.1888649311        1.1894815568        0.0000000000
        0.1888649311        1.2044623486        0.0000000000
        0.1888649311        1.2194431403        0.0000000000
        0.1888649311        1.2344239320        0.0000000000
        0.1888649311        1.2494047238        0.0000000000
        0.1888649311        1.2643855155        0.0000000000
        0.1888649311        1.2793663073        0.0000000000
        0.1888649311        1.2943470990        0.0000000000
        0.1888649311        1.3093278907        0.0000000000
        0.1888649311        1.3243086825        0.0000000000
        0.1888649311        1.3392894742        0.0000000000
        0.1888649311        1.3542702659        0.0000000000
        0.1888649311        1.3692510577        0.0000000000
        0.1888649311        1.3842318494        0.0000000000
        0.1888649311        1.3992126412        0.0000000000
        0.1888649311        1.4141934329        0.0000000000
        0.1888649311        1.4291742246        0.0000000000
        0.1888649311        1.4441550164        0.0000000000
        0.1888649311        1.4591358081        0.0000000000
        0.1888649311        1.4741165998        0.0000000000
        0.1888649311        1.4890973916        0.0000000000
        0.1888649311        1.5040781833        0.0000000000
        0.1888649311        1.5190589751        0.0000000000
        0.1888649311        1.5340397668        0.0000000000
        0.1888649311        1.5490205585        0.0000000000
        0.1888649311        1.5640013503        0.0000000000
        0.1888649311        1.5789821420        0.0000000000

        0.2038977087        0.0958837600       -0.0069234690
        0.2038977087        0.1108645517       -0.0185823724
        0.2038977087        0.1258453435       -0.0459257270
        0.2038977087        0.1408261352       -0.1046343821
        0.2038977087        0.1558069269       -0.2200689181
        0.2038977087        0.1707877187       -0.4280171252
        0.2038977087        0.1857685104       -0.7714819016
        0.2038977087        0.2007493022       -1.2922277900
        0.2038977087        0.2157300939       -2.0183092892
        0.2038977087        0.2307108856       -2.9519985165
        0.2038977087        0.2456916774       -4.0641744958
        0.2038977087        0.2606724691       -5.2993287311
        0.2038977087        0.2756532608       -6.5901805991
        0.2038977087        0.2906340526       -7.8756142284
        0.2038977087        0.3056148443       -9.1140472897
        0.2038977087        0.3205956361      -10.2875844546
        0.2038977087        0.3355764278      -11.3976845485
        0.2038977087        0.3505572195      -12.4563354449
        0.2038977087        0.3655380113      -13.4759093334
        0.2038977087        0.3805188030      -14.4578966465
        0.2038977087        0.3954995947      -15.3794856592
        0.2038977087        0.4104803865      -16.1797461914
        0.2038977087        0.4254611782      -16.7524529372
        0.2038977087        0.4404419700      -16.9556518436
        0.2038977087        0.4554227617      -16.6441962813
        0.2038977087        0.4704035534      -15.7199282932
        0.2038977087        0.4853843452      -14.1806126648
        0.2038977087        0.5003651369      -12.1429465891
        0.2038977087        0.5153459286       -9.8237797172
        0.2038977087        0.5303267204       -7.4840156156
        0.2038977087        0.5453075121       -5.3590333288
        0.2038977087        0.5602883039       -3.6050917726
        0.2038977087        0.5752690956       -2.2801531760
        0.2038977087        0.5902498873       -1.3586021497
        0.2038977087        0.6052306791       -0.7649537199
        0.2038977087        0.6202114708       -0.4086082224
        0.2038977087        0.6351922625       -0.2079945625
        0.2038977087        0.6501730543       -0.1013502613
        0.2038977087        0.6651538460       -0.0474604123
        0.2038977087        0.6801346378       -0.0214183461
        0.2038977087        0.6951154295       -0.0093274722
        0.2038977087        0.7100962212       -0.0039192575
        0.2038977087        0.7250770130       -0.0015868896
        0.2038977087        0.7400578047       -0.0006179563
        0.2038977087        0.7550385964       -0.0002309635
        0.2038977087        0.7700193882       -0.0000826978
        0.2038977087        0.7850001799       -0.0000283170
        0.2038977087        0.7999809717       -0.0000092704
        0.2038977087        0.8149617634       -0.0000029026
        0.2038977087        0.8299425551        0.0000000000
        0.2038977087        0.8449233469        0.0000000000
        0.2038977087        0.8599041386        0.0000000000
        0.2038977087        0.8748849303        0.0000000000
        0.2038977087        0.8898657221        0.0000000000
        0.2038977087        0.9048465138        0.0000000000
        0.2038977087        0.9198273056        0.0000000000
        0.2038977087        0.9348080973        0.0000000000
        0.2038977087        0.9497888890        0.0000000000
        0.2038977087        0.9647696808        0.0000000000
        0.2038977087        0.9797504725        0.0000000000
        0.2038977087        0.9947312642        0.0000000000
        0.2038977087        1.0097120560        0.0000000000
        0.2038977087        1.0246928477        0.0000000000
        0.2038977087        1.0396736395        0.0000000000
        0.2038977087        1.0546544312        0.0000000000
        0.2038977087        1.0696352229        0.0000000000
        0.2038977087        1.0846160147        0.0000000000
        0.2038977087        1.0995968064        0.0000000000
        0.2038977087        1.1145775981        0.0000000000
        0.2038977087        1.1295583899        0.0000000000
        0.2038977087        1.1445391816        0.0000000000
        0.2038977087        1.1595199734        0.0000000000
        0.2038977087        1.1745007651        0.0000000000
        0.2038977087        1.1894815568        0.0000000000
        0.2038977087        1.2044623486        0.0000000000
        0.2038977087        1.2194431403        0.0000000000
        0.2038977087        1.2344239320        0.0000000000
        0.2038977087        1.2494047238        0.0000000000
        0.2038977087        1.2643855155        0.0000000000
        0.2038977087        1.2793663073        0.0000000000
        0.2038977087        1.2943470990        0.0000000000
        0.2038977087        1.3093278907        0.0000000000
        0.2038977087        1.3243086825        0.0000000000
        0.2038977087        1.3392894742        0.0000000000
        0.2038977087        1.3542702659        0.0000000000
        0.2038977087        1.3692510577        0.0000000000
        0.2038977087        1.3842318494        0.0000000000
        0.2038977087        1.3992126412        0.0000000000
        0.2038977087        1.4141934329        0.0000000000
        0.2038977087        1.4291742246        0.0000000000
        0.2038977087        1.4441550164        0.0000000000
        0.2038977087        1.4591358081        0.0000000000
        0.2038977087        1.4741165998        0.0000000000
        0.2038977087        1.4890973916        0.0000000000
        0.2038977087        1.5040781833        0.0000000000
        0.2038977087        1.5190589751        0.0000000000
        0.2038977087        1.5340397668        0.0000000000
        0.2038977087        1.5490205585        0.0000000000
        0.2038977087        1.5640013503        0.0000000000
        0.2038977087        1.5789821420        0.0000000000

        0.2189304864        0.0958837600       -0.0111768833
        0.2189304864        0.1108645517       -0.0299385728
        0.2189304864        0.1258453435       -0.0738167972
        0.2189304864        0.1408261352       -0.1677068692
        0.2189304864        0.1558069269       -0.3515500926
        0.2189304864        0.1707877187       -0.6810484076
        0.2189304864        0.1857685104       -1.2218671921
        0.2189304864        0.2007493022       -2.0354776649
        0.2189304864        0.2157300939       -3.1589931840
        0.2189304864        0.2307108856       -4.5865303404
        0.2189304864        0.2456916774       -6.2620315467
        0.2189304864        0.2606724691       -8.0898992722
        0.2189304864        0.2756532608       -9.9609268584
        0.2189304864        0.2906340526      -11.7822895815
        0.2189304864        0.3056148443      -13.4981747796
        0.2189304864        0.3205956361      -15.0937698721
        0.2189304864        0.3355764278      -16.5849619805
        0.2189304864        0.3505572195      -18.0018132665
        0.2189304864        0.3655380113      -19.3721685345
        0.2189304864        0.3805188030      -20.7059043375
        0.2189304864        0.3954995947      -21.9771135649
        0.2189304864        0.4104803865      -23.1050995130
        0.2189304864        0.4254611782      -23.9432643012
        0.2189304864        0.4404419700      -24.2904959872
        0.2189304864        0.4554227617      -23.9350688009
        0.2189304864        0.4704035534      -22.7249703450
        0.2189304864        0.4853843452      -20.6389043860
        0.2189304864        0.5003651369      -17.8229860170
        0.2189304864        0.5153459286      -14.5693810121
        0.2189304864        0.5303267204      -11.2411495665
        0.2189304864        0.5453075121       -8.1752243997
        0.2189304864        0.5602883039       -5.6046774908
        0.2189304864        0.5752690956       -3.6273672378
        0.2189304864        0.5902498873       -2.2221271718
        0.2189304864        0.6052306791       -1.2931318221
        0.2189304864        0.6202114708       -0.7178342036
        0.2189304864        0.6351922625       -0.3817245021
        0.2189304864        0.6501730543       -0.1951740445
        0.2189304864        0.6651538460       -0.0961984442
        0.2189304864        0.6801346378       -0.0457615430
        0.2189304864        0.6951154295       -0.0210049028
        0.2189304864        0.7100962212       -0.0092908521
        0.2189304864        0.7250770130       -0.0039525147
        0.2189304864        0.7400578047       -0.0016139857
        0.2189304864        0.7550385964       -0.0006315071
        0.2189304864        0.7700193882       -0.0002364568
        0.2189304864        0.7850001799       -0.0000846496
        0.2189304864        0.7999809717       -0.0000289734
        0.2189304864        0.8149617634       -0.0000094848
        0.2189304864        0.8299425551       -0.0000029689
        0.2189304864        0.8449233469        0.0000000000
        0.2189304864        0.8599041386        0.0000000000
        0.2189304864        0.8748849303        0.0000000000
        0.2189304864        0.8898657221        0.0000000000
        0.2189304864        0.9048465138        0.0000000000
        0.2189304864        0.9198273056        0.0000000000
        0.2189304864        0.9348080973        0.0000000000
        0.2189304864        0.9497888890        0.0000000000
        0.2189304864        0.9647696808        0.0000000000
        0.2189304864        0.9797504725        0.0000000000
        0.2189304864        0.9947312642        0.0000000000
        0.2189304864        1.0097120560        0.0000000000
        0.2189304864        1.0246928477        0.0000000000
        0.2189304864        1.0396736395        0.0000000000
        0.2189304864        1.0546544312        0.0000000000
        0.2189304864        1.0696352229        0.0000000000
        0.2189304864        1.0846160147        0.0000000000
        0.2189304864        1.0995968064        0.0000000000
        0.2189304864        1.1145775981        0.0000000000
        0.2189304864        1.1295583899        0.0000000000
        0.2189304864        1.1445391816        0.0000000000
        0.2189304864        1.1595199734        0.0000000000
        0.2189304864        1.1745007651        0.0000000000
        0.2189304864        1.1894815568        0.0000000000
        0.2189304864        1.2044623486        0.0000000000
        0.2189304864        1.2194431403        0.0000000000
        0.2189304864        1.2344239320        0.0000000000
        0.2189304864        1.2494047238        0.0000000000
        0.2189304864        1.2643855155        0.0000000000
        0.2189304864        1.2793663073        0.0000000000
        0.2189304864        1.2943470990        0.0000000000
        0.2189304864        1.3093278907        0.0000000000
        0.2189304864        1.3243086825        0.0000000000
        0.2189304864        1.3392894742        0.0000000000
        0.2189304864        1.3542702659        0.0000000000
        0.2189304864        1.3692510577        0.0000000000
        0.2189304864        1.3842318494        0.0000000000
        0.2189304864        1.3992126412        0.0000000000
        0.2189304864        1.4141934329        0.0000000000
        0.2189304864        1.4291742246        0.0000000000
        0.2189304864        1.4441550164        0.0000000000
        0.2189304864        1.4591358081        0.0000000000
        0.2189304864        1.4741165998        0.0000000000
        0.2189304864        1.4890973916        0.0000000000
        0.2189304864        1.5040781833        0.0000000000
        0.2189304864        1.5190589751        0.0000000000
        0.2189304864        1.5340397668        0.0000000000
        0.2189304864        1.5490205585        0.0000000000
        0.2189304864        1.5640013503        0.0000000000
        0.2189304864        1.5789821420        0.0000000000

        0.2339632641        0.0958837600       -0.0168635059
        0.2339632641        0.1108645517       -0.0450890724
        0.2339632641        0.1258453435       -0.1109258000
        0.2339632641        0.1408261352       -0.2513376818
        0.2339632641        0.1558069269       -0.5251428983
        0.2339632641        0.1707877187       -1.0133537366
        0.2339632641        0.1857685104       -1.8094961571
        0.2339632641        0.2007493022       -2.9974490914
        0.2339632641        0.2157300939       -4.6209391327
        0.2339632641        0.2307108856       -6.6566821854
        0.2339632641        0.2456916774       -9.0064182795
        0.2339632641        0.2606724691      -11.5168852990
        0.2339632641        0.2756532608      -14.0225586182
        0.2339632641        0.2906340526      -16.3925073826
        0.2339632641        0.3056148443      -18.5600346799
        0.2339632641        0.3205956361      -20.5244342018
        0.2339632641        0.3355764278      -22.3302137433
        0.2339632641        0.3505572195      -24.0384510273
        0.2339632641        0.3655380113      -25.7018360501
        0.2339632641        0.3805188030      -27.3445868490
        0.2339632641        0.3954995947      -28.9417031424
        0.2339632641        0.4104803865      -30.3959213791
        0.2339632641        0.4254611782      -31.5224934130
        0.2339632641        0.4404419700      -32.0609483418
        0.2339632641        0.4554227617      -31.7285445325
        0.2339632641        0.4704035534      -30.3097765777
        0.2339632641        0.4853843452      -27.7502688733
        0.2339632641        0.5003651369      -24.2099651817
        0.2339632641        0.5153459286      -20.0432163939
        0.2339632641        0.5303267204      -15.7083119949
        0.2339632641        0.5453075121      -11.6449299371
        0.2339632641        0.5602883039       -8.1715744646
        0.2339632641        0.5752690956       -5.4391486506
        0.2339632641        0.5902498873       -3.4448081337
        0.2339632641        0.6052306791       -2.0837373668
        0.2339632641        0.6202114708       -1.2085083935
        0.2339632641        0.6351922625       -0.6743066224
        0.2339632641        0.6501730543       -0.3628200628
        0.2339632641        0.6651538460       -0.1884482444
        0.2339632641        0.6801346378       -0.0944539063
        0.2339632641        0.6951154295       -0.0456233736
        0.2339632641        0.7100962212       -0.0211965241
        0.2339632641        0.7250770130       -0.0094533530
        0.2339632641        0.7400578047       -0.0040402414
        0.2339632641        0.7550385964       -0.0016527051
        0.2339632641        0.7700193882       -0.0006466135
        0.2339632641        0.7850001799       -0.0002418932
        0.2339632641        0.7999809717       -0.0000865420
        0.2339632641        0.8149617634       -0.0000296218
        0.2339632641        0.8299425551       -0.0000097001
        0.2339632641        0.8449233469       -0.0000030376
        0.2339632641        0.8599041386        0.0000000000
        0.2339632641        0.8748849303        0.0000000000
        0.2339632641        0.8898657221        0.0000000000
        0.2339632641        0.9048465138        0.0000000000
        0.2339632641        0.9198273056        0.0000000000
        0.2339632641        0.9348080973        0.0000000000
        0.2339632641        0.9497888890        0.0000000000
        0.2339632641        0.9647696808        0.0000000000
        0.2339632641        0.9797504725        0.0000000000
        0.2339632641        0.9947312642        0.0000000000
        0.2339632641        1.0097120560        0.0000000000
        0.2339632641        1.0246928477        0.0000000000
        0.2339632641        1.0396736395        0.0000000000
        0.2339632641        1.0546544312        0.0000000000
        0.2339632641        1.0696352229        0.0000000000
        0.2339632641        1.0846160147        0.0000000000
        0.2339632641        1.0995968064        0.0000000000
        0.2339632641        1.1145775981        0.0000000000
        0.2339632641        1.1295583899        0.0000000000
        0.2339632641        1.1445391816        0.0000000000
        0.2339632641        1.1595199734        0.0000000000
        0.2339632641        1.1745007651        0.0000000000
        0.2339632641        1.1894815568        0.0000000000
        0.2339632641        1.2044623486        0.0000000000
        0.2339632641        1.2194431403        0.0000000000
        0.2339632641        1.2344239320        0.0000000000
        0.2339632641        1.2494047238        0.0000000000
        0.2339632641        1.2643855155        0.0000000000
        0.2339632641        1.2793663073        0.0000000000
        0.2339632641        1.2943470990        0.0000000000
        0.2339632641        1.3093278907        0.0000000000
        0.2339632641        1.3243086825        0.0000000000
        0.2339632641        1.3392894742        0.0000000000
        0.2339632641        1.3542702659        0.0000000000
        0.2339632641        1.3692510577        0.0000000000
        0.2339632641        1.3842318494        0.0000000000
        0.2339632641        1.3992126412        0.0000000000
        0.2339632641        1.4141934329        0.0000000000
        0.2339632641        1.4291742246        0.0000000000
        0.2339632641        1.4441550164        0.0000000000
        0.2339632641        1.4591358081        0.0000000000
        0.2339632641        1.4741165998        0.0000000000
        0.2339632641        1.4890973916        0.0000000000
        0.2339632641        1.5040781833        0.0000000000
        0.2339632641        1.5190589751        0.0000000000
        0.2339632641        1.5340397668        0.0000000000
        0.2339632641        1.5490205585        0.0000000000
        0.2339632641        1.5640013503        0.0000000000
        0.2339632641        1.5789821420        0.0000000000

        0.2489960418        0.0958837600       -0.0238910032
        0.2489960418        0.1108645517       -0.0637751506
        0.2489960418        0.1258453435       -0.1565741881
        0.2489960418        0.1408261352       -0.3538597508
        0.2489960418        0.1558069269       -0.7370095104
        0.2489960418        0.1707877187       -1.4166542741
        0.2489960418        0.1857685104       -2.5176363299
        0.2489960418        0.2007493022       -4.1464554739
        0.2489960418        0.2157300939       -6.3479006008
        0.2489960418        0.2307108856       -9.0687761602
        0.2489960418        0.2456916774      -12.1507097976
        0.2489960418        0.2606724691      -15.3640930890
        0.2489960418        0.2756532608      -18.4738249694
        0.2489960418        0.2906340526      -21.3079656997
        0.2489960418        0.3056148443      -23.7974988479
        0.2489960418        0.3205956361      -25.9725385727
        0.2489960418        0.3355764278      -27.9251448834
        0.2489960418        0.3505572195      -29.7631243835
        0.2489960418        0.3655380113      -31.5740753152
        0.2489960418        0.3805188030      -33.4021206083
        0.2489960418        0.3954995947      -35.2276078348
        0.2489960418        0.4104803865      -36.9433429551
        0.2489960418        0.4254611782      -38.3364757872
        0.2489960418        0.4404419700      -39.0987289860
        0.2489960418        0.4554227617      -38.8847146561
        0.2489960418        0.4704035534      -37.4149065004
        0.2489960418        0.4853843452      -34.5884117909
        0.2489960418        0.5003651369      -30.5529163506
        0.2489960418        0.5153459286      -25.6916444925
        0.2489960418        0.5303267204      -20.5264680560
        0.2489960418        0.5453075121      -15.5785260797
        0.2489960418        0.5602883039      -11.2456938301
        0.2489960418        0.5752690956       -7.7404726689
        0.2489960418        0.5902498873       -5.0964787298
        0.2489960418        0.6052306791       -3.2209272442
        0.2489960418        0.6202114708       -1.9597853221
        0.2489960418        0.6351922625       -1.1504110311
        0.2489960418        0.6501730543       -0.6520357902
        0.2489960418        0.6651538460       -0.3566798411
        0.2489960418        0.6801346378       -0.1880492267
        0.2489960418        0.6951154295       -0.0953723459
        0.2489960418        0.7100962212       -0.0464379851
        0.2489960418        0.7250770130       -0.0216713727
        0.2489960418        0.7400578047       -0.0096812162
        0.2489960418        0.7550385964       -0.0041371540
        0.2489960418        0.7700193882       -0.0016908347
        0.2489960418        0.7850001799       -0.0006609346
        0.2489960418        0.7999809717       -0.0002471765
        0.2489960418        0.8149617634       -0.0000884649
        0.2489960418        0.8299425551       -0.0000303009
        0.2489960418        0.8449233469       -0.0000099291
        0.2489960418        0.8599041386       -0.0000031131
        0.2489960418        0.8748849303        0.0000000000
        0.2489960418        0.8898657221        0.0000000000
        0.2489960418        0.9048465138        0.0000000000
        0.2489960418        0.9198273056        0.0000000000
        0.2489960418        0.9348080973        0.0000000000
        0.2489960418        0.9497888890        0.0000000000
        0.2489960418        0.9647696808        0.0000000000
        0.2489960418        0.9797504725        0.0000000000
        0.2489960418        0.9947312642        0.0000000000
        0.2489960418        1.0097120560        0.0000000000
        0.2489960418        1.0246928477        0.0000000000
        0.2489960418        1.0396736395        0.0000000000
        0.2489960418        1.0546544312        0.0000000000
        0.2489960418        1.0696352229        0.0000000000
        0.2489960418        1.0846160147        0.0000000000
        0.2489960418        1.0995968064        0.0000000000
        0.2489960418        1.1145775981        0.0000000000
        0.2489960418        1.1295583899        0.0000000000
        0.2489960418        1.1445391816        0.0000000000
        0.2489960418        1.1595199734        0.0000000000
        0.2489960418        1.1745007651        0.0000000000
        0.2489960418        1.1894815568        0.0000000000
        0.2489960418        1.2044623486        0.0000000000
        0.2489960418        1.2194431403        0.0000000000
        0.2489960418        1.2344239320        0.0000000000
        0.2489960418        1.2494047238        0.0000000000
        0.2489960418        1.2643855155        0.0000000000
        0.2489960418        1.2793663073        0.0000000000
        0.2489960418        1.2943470990        0.0000000000
        0.2489960418        1.3093278907        0.0000000000
        0.2489960418        1.3243086825        0.0000000000
        0.2489960418        1.3392894742        0.0000000000
        0.2489960418        1.3542702659        0.0000000000
        0.2489960418        1.3692510577        0.0000000000
        0.2489960418        1.3842318494        0.0000000000
        0.2489960418        1.3992126412        0.0000000000
        0.2489960418        1.4141934329        0.0000000000
        0.2489960418        1.4291742246        0.0000000000
        0.2489960418        1.4441550164        0.0000000000
        0.2489960418        1.4591358081        0.0000000000
        0.2489960418        1.4741165998        0.0000000000
        0.2489960418        1.4890973916        0.0000000000
        0.2489960418        1.5040781833        0.0000000000
        0.2489960418        1.5190589751        0.0000000000
        0.2489960418        1.5340397668        0.0000000000
        0.2489960418        1.5490205585        0.0000000000
        0.2489960418        1.5640013503        0.0000000000
        0.2489960418        1.5789821420        0.0000000000

        0.2640288194        0.0958837600       -0.0319644380
        0.2640288194        0.1108645517       -0.0852017426
        0.2640288194        0.1258453435       -0.2087794334
        0.2640288194        0.1408261352       -0.4706931666
        0.2640288194        0.1558069269       -0.9773308837
        0.2640288194        0.1707877187       -1.8713752423
        0.2640288194        0.1857685104       -3.3099229686
        0.2640288194        0.2007493022       -5.4193895066
        0.2640288194        0.2157300939       -8.2372902503
        0.2640288194        0.2307108856      -11.6661062984
        0.2640288194        0.2456916774      -15.4691699617
        0.2640288194        0.2606724691      -19.3236417600
        0.2640288194        0.2756532608      -22.9153608223
        0.2640288194        0.2906340526      -26.0335663637
        0.2640288194        0.3056148443      -28.6208390782
        0.2640288194        0.3205956361      -30.7592969539
        0.2640288194        0.3355764278      -32.6101346933
        0.2640288194        0.3505572195      -34.3439492182
        0.2640288194        0.3655380113      -36.0915331081
        0.2640288194        0.3805188030      -37.9195925607
        0.2640288194        0.3954995947      -39.8161350157
        0.2640288194        0.4104803865      -41.6716257711
        0.2640288194        0.4254611782      -43.2610961037
        0.2640288194        0.4404419700      -44.2512274433
        0.2640288194        0.4554227617      -44.2566648821
        0.2640288194        0.4704035534      -42.9462235419
        0.2640288194        0.4853843452      -40.1651583304
        0.2640288194        0.5003651369      -36.0182641512
        0.2640288194        0.5153459286      -30.8688094657
        0.2640288194        0.5303267204      -25.2477982391
        0.2640288194        0.5453075121      -19.7126755501
        0.2640288194        0.5602883039      -14.7158285049
        0.2640288194        0.5752690956      -10.5299470668
        0.2640288194        0.5902498873       -7.2425954582
        0.2640288194        0.6052306791       -4.8005084927
        0.2640288194        0.6202114708       -3.0714896774
        0.2640288194        0.6351922625       -1.8981702804
        0.2640288194        0.6501730543       -1.1324199390
        0.2640288194        0.6651538460       -0.6512467167
        0.2640288194        0.6801346378       -0.3603485292
        0.2640288194        0.6951154295       -0.1914642756
        0.2640288194        0.7100962212       -0.0975226949
        0.2640288194        0.7250770130       -0.0475598989
        0.2640288194        0.7400578047       -0.0221912414
        0.2640288194        0.7550385964       -0.0099041378
        0.2640288194        0.7700193882       -0.0042284309
        0.2640288194        0.7850001799       -0.0017273065
        0.2640288194        0.7999809717       -0.0006753078
        0.2640288194        0.8149617634       -0.0002527169
        0.2640288194        0.8299425551       -0.0000905165
        0.2640288194        0.8449233469       -0.0000310196
        0.2640288194        0.8599041386       -0.0000101701
        0.2640288194        0.8748849303       -0.0000031867
        0.2640288194        0.8898657221        0.0000000000
        0.2640288194        0.9048465138        0.0000000000
        0.2640288194        0.9198273056        0.0000000000
        0.2640288194        0.9348080973        0.0000000000
        0.2640288194        0.9497888890        0.0000000000
        0.2640288194        0.9647696808        0.0000000000
        0.2640288194        0.9797504725        0.0000000000
        0.2640288194        0.9947312642        0.0000000000
        0.2640288194        1.0097120560        0.0000000000
        0.2640288194        1.0246928477        0.0000000000
        0.2640288194        1.0396736395        0.0000000000
        0.2640288194        1.0546544312        0.0000000000
        0.2640288194        1.0696352229        0.0000000000
        0.2640288194        1.0846160147        0.0000000000
        0.2640288194        1.0995968064        0.0000000000
        0.2640288194        1.1145775981        0.0000000000
        0.2640288194        1.1295583899        0.0000000000
        0.2640288194        1.1445391816        0.0000000000
        0.2640288194        1.1595199734        0.0000000000
        0.2640288194        1.1745007651        0.0000000000
        0.2640288194        1.1894815568        0.0000000000
        0.2640288194        1.2044623486        0.0000000000
        0.2640288194        1.2194431403        0.0000000000
        0.2640288194        1.2344239320        0.0000000000
        0.2640288194        1.2494047238        0.0000000000
        0.2640288194        1.2643855155        0.0000000000
        0.2640288194        1.2793663073        0.0000000000
        0.2640288194        1.2943470990        0.0000000000
        0.2640288194        1.3093278907        0.0000000000
        0.2640288194        1.3243086825        0.0000000000
        0.2640288194        1.3392894742        0.0000000000
        0.2640288194        1.3542702659        0.0000000000
        0.2640288194        1.3692510577        0.0000000000
        0.2640288194        1.3842318494        0.0000000000
        0.2640288194        1.3992126412        0.0000000000
        0.2640288194        1.4141934329        0.0000000000
        0.2640288194        1.4291742246        0.0000000000
        0.2640288194        1.4441550164        0.0000000000
        0.2640288194        1.4591358081        0.0000000000
        0.2640288194        1.4741165998        0.0000000000
        0.2640288194        1.4890973916        0.0000000000
        0.2640288194        1.5040781833        0.0000000000
        0.2640288194        1.5190589751        0.0000000000
        0.2640288194        1.5340397668        0.0000000000
        0.2640288194        1.5490205585        0.0000000000
        0.2640288194        1.5640013503        0.0000000000
        0.2640288194        1.5789821420        0.0000000000

        0.2790615971        0.0958837600       -0.0406621484
        0.2790615971        0.1108645517       -0.1082390901
        0.2790615971        0.1258453435       -0.2647518038
        0.2790615971        0.1408261352       -0.5954823581
        0.2790615971        0.1558069269       -1.2327318744
        0.2790615971        0.1707877187       -2.3514774533
        0.2790615971        0.1857685104       -4.1393778483
        0.2790615971        0.2007493022       -6.7375437863
        0.2790615971        0.2157300939      -10.1663388517
        0.2790615971        0.2307108856      -14.2698314858
        0.2790615971        0.2456916774      -18.7175723838
        0.2790615971        0.2606724691      -23.0814465727
        0.2790615971        0.2756532608      -26.9647189286
        0.2790615971        0.2906340526      -30.1256465356
        0.2790615971        0.3056148443      -32.5363478820
        0.2790615971        0.3205956361      -34.3537910033
        0.2790615971        0.3355764278      -35.8290986460
        0.2790615971        0.3505572195      -37.2087999334
        0.2790615971        0.3655380113      -38.6706313168
        0.2790615971        0.3805188030      -40.3011516527
        0.2790615971        0.3954995947      -42.0932692018
        0.2790615971        0.4104803865      -43.9397270004
        0.2790615971        0.4254611782      -45.6204719439
        0.2790615971        0.4404419700      -46.8061955505
        0.2790615971        0.4554227617      -47.1053314644
        0.2790615971        0.4704035534      -46.1607334855
        0.2790615971        0.4853843452      -43.7679775294
        0.2790615971        0.5003651369      -39.9638222874
        0.2790615971        0.5153459286      -35.0396543130
        0.2790615971        0.5303267204      -29.4697023806
        0.2790615971        0.5453075121      -23.7857139828
        0.2790615971        0.5602883039      -18.4520022389
        0.2790615971        0.5752690956      -13.7857803874
        0.2790615971        0.5902498873       -9.9380431782
        0.2790615971        0.6052306791       -6.9214011083
        0.2790615971        0.6202114708       -4.6584066773
        0.2790615971        0.6351922625       -3.0277916006
        0.2790615971        0.6501730543       -1.8976461917
        0.2790615971        0.6651538460       -1.1446606737
        0.2790615971        0.6801346378       -0.6632271528
        0.2790615971        0.6951154295       -0.3684980677
        0.2790615971        0.7100962212       -0.1960874596
        0.2790615971        0.7250770130       -0.0998567133
        0.2790615971        0.7400578047       -0.0486503878
        0.2790615971        0.7550385964       -0.0226773053
        0.2790615971        0.7700193882       -0.0101154106
        0.2790615971        0.7850001799       -0.0043187510
        0.2790615971        0.7999809717       -0.0017651010
        0.2790615971        0.8149617634       -0.0006905545
        0.2790615971        0.8299425551       -0.0002585560
        0.2790615971        0.8449233469       -0.0000926189
        0.2790615971        0.8599041386       -0.0000317373
        0.2790615971        0.8748849303       -0.0000103976
        0.2790615971        0.8898657221       -0.0000032558
        0.2790615971        0.9048465138        0.0000000000
        0.2790615971        0.9198273056        0.0000000000
        0.2790615971        0.9348080973        0.0000000000
        0.2790615971        0.9497888890        0.0000000000
        0.2790615971        0.9647696808        0.0000000000
        0.2790615971        0.9797504725        0.0000000000
        0.2790615971        0.9947312642        0.0000000000
        0.2790615971        1.0097120560        0.0000000000
        0.2790615971        1.0246928477        0.0000000000
        0.2790615971        1.0396736395        0.0000000000
        0.2790615971        1.0546544312        0.0000000000
        0.2790615971        1.0696352229        0.0000000000
        0.2790615971        1.0846160147        0.0000000000
        0.2790615971        1.0995968064        0.0000000000
        0.2790615971        1.1145775981        0.0000000000
        0.2790615971        1.1295583899        0.0000000000
        0.2790615971        1.1445391816        0.0000000000
        0.2790615971        1.1595199734        0.0000000000
        0.2790615971        1.1745007651        0.0000000000
        0.2790615971        1.1894815568        0.0000000000
        0.2790615971        1.2044623486        0.0000000000
        0.2790615971        1.2194431403        0.0000000000
        0.2790615971        1.2344239320        0.0000000000
        0.2790615971        1.2494047238        0.0000000000
        0.2790615971        1.2643855155        0.0000000000
        0.2790615971        1.2793663073        0.0000000000
        0.2790615971        1.2943470990        0.0000000000
        0.2790615971        1.3093278907        0.0000000000
        0.2790615971        1.3243086825        0.0000000000
        0.2790615971        1.3392894742        0.0000000000
        0.2790615971        1.3542702659        0.0000000000
        0.2790615971        1.3692510577        0.0000000000
        0.2790615971        1.3842318494        0.0000000000
        0.2790615971        1.3992126412        0.0000000000
        0.2790615971        1.4141934329        0.0000000000
        0.2790615971        1.4291742246        0.0000000000
        0.2790615971        1.4441550164        0.0000000000
        0.2790615971        1.4591358081        0.0000000000
        0.2790615971        1.4741165998        0.0000000000
        0.2790615971        1.4890973916        0.0000000000
        0.2790615971        1.5040781833        0.0000000000
        0.2790615971        1.5190589751        0.0000000000
        0.2790615971        1.5340397668        0.0000000000
        0.2790615971        1.5490205585        0.0000000000
        0.2790615971        1.5640013503        0.0000000000
        0.2790615971        1.5789821420        0.0000000000

        0.2940943748        0.0958837600       -0.0495586365
        0.2940943748        0.1108645517       -0.1317468998
        0.2940943748        0.1258453435       -0.3216831665
        0.2940943748        0.1408261352       -0.7218694641
        0.2940943748        0.1558069269       -1.4899711502
        0.2940943748        0.1707877187       -2.8315779189
        0.2940943748        0.1857685104       -4.9611843070
        0.2940943748        0.2007493022       -8.0279802871
        0.2940943748        0.2157300939      -12.0255349998
        0.2940943748        0.2307108856      -16.7281171844
        0.2940943748        0.2456916774      -21.7013209854
        0.2940943748        0.2606724691      -26.4067333277
        0.2940943748        0.2756532608      -30.3684749137
        0.2940943748        0.2906340526      -33.3265407076
        0.2940943748        0.3056148443      -35.3020363301
        0.2940943748        0.3205956361      -36.5476442589
        0.2940943748        0.3355764278      -37.4206319375
        0.2940943748        0.3505572195      -38.2506373663
        0.2940943748        0.3655380113      -39.2595671037
        0.2940943748        0.3805188030      -40.5442931685
        0.2940943748        0.3954995947      -42.0928736694
        0.2940943748        0.4104803865      -43.7983014265
        0.2940943748        0.4254611782      -45.4574567282
        0.2940943748        0.4404419700      -46.7725448838
        0.2940943748        0.4554227617      -47.3831677574
        0.2940943748        0.4704035534      -46.9413656381
        0.2940943748        0.4853843452      -45.2113490668
        0.2940943748        0.5003651369      -42.1524475953
        0.2940943748        0.5153459286      -37.9453106749
        0.2940943748        0.5303267204      -32.9478491999
        0.2940943748        0.5453075121      -27.6016545325
        0.2940943748        0.5602883039      -22.3298722700
        0.2940943748        0.5752690956      -17.4634010745
        0.2940943748        0.5902498873      -13.2109371493
        0.2940943748        0.6052306791       -9.6661347398
        0.2940943748        0.6202114708       -6.8341915022
        0.2940943748        0.6351922625       -4.6617853192
        0.2940943748        0.6501730543       -3.0620173560
        0.2940943748        0.6651538460       -1.9328557374
        0.2940943748        0.6801346378       -1.1705231169
        0.2940943748        0.6951154295       -0.6791780348
        0.2940943748        0.7100962212       -0.3772718218
        0.2940943748        0.7250770130       -0.2005538645
        0.2940943748        0.7400578047       -0.1020234886
        0.2940943748        0.7550385964       -0.0496741457
        0.2940943748        0.7700193882       -0.0231528521
        0.2940943748        0.7850001799       -0.0103315380
        0.2940943748        0.7999809717       -0.0044135718
        0.2940943748        0.8149617634       -0.0018046635
        0.2940943748        0.8299425551       -0.0007061049
        0.2940943748        0.8449233469       -0.0002642992
        0.2940943748        0.8599041386       -0.0000946319
        0.2940943748        0.8748849303       -0.0000324042
        0.2940943748        0.8898657221       -0.0000106107
        0.2940943748        0.9048465138       -0.0000033237
        0.2940943748        0.9198273056        0.0000000000
        0.2940943748        0.9348080973        0.0000000000
        0.2940943748        0.9497888890        0.0000000000
        0.2940943748        0.9647696808        0.0000000000
        0.2940943748        0.9797504725        0.0000000000
        0.2940943748        0.9947312642        0.0000000000
        0.2940943748        1.0097120560        0.0000000000
        0.2940943748        1.0246928477        0.0000000000
        0.2940943748        1.0396736395        0.0000000000
        0.2940943748        1.0546544312        0.0000000000
        0.2940943748        1.0696352229        0.0000000000
        0.2940943748        1.0846160147        0.0000000000
        0.2940943748        1.0995968064        0.0000000000
        0.2940943748        1.1145775981        0.0000000000
        0.2940943748        1.1295583899        0.0000000000
        0.2940943748        1.1445391816        0.0000000000
        0.2940943748        1.1595199734        0.0000000000
        0.2940943748        1.1745007651        0.0000000000
        0.2940943748        1.1894815568        0.0000000000
        0.2940943748        1.2044623486        0.0000000000
        0.2940943748        1.2194431403        0.0000000000
        0.2940943748        1.2344239320        0.0000000000
        0.2940943748        1.2494047238        0.0000000000
        0.2940943748        1.2643855155        0.0000000000
        0.2940943748        1.2793663073        0.0000000000
        0.2940943748        1.2943470990        0.0000000000
        0.2940943748        1.3093278907        0.0000000000
        0.2940943748        1.3243086825        0.0000000000
        0.2940943748        1.3392894742        0.0000000000
        0.2940943748        1.3542702659        0.0000000000
        0.2940943748        1.3692510577        0.0000000000
        0.2940943748        1.3842318494        0.0000000000
        0.2940943748        1.3992126412        0.0000000000
        0.2940943748        1.4141934329        0.0000000000
        0.2940943748        1.4291742246        0.0000000000
        0.2940943748        1.4441550164        0.0000000000
        0.2940943748        1.4591358081        0.0000000000
        0.2940943748        1.4741165998        0.0000000000
        0.2940943748        1.4890973916        0.0000000000
        0.2940943748        1.5040781833        0.0000000000
        0.2940943748        1.5190589751        0.0000000000
        0.2940943748        1.5340397668        0.0000000000
        0.2940943748        1.5490205585        0.0000000000
        0.2940943748        1.5640013503        0.0000000000
        0.2940943748        1.5789821420        0.0000000000

        0.3091271525        0.0958837600       -0.0583362972
        0.3091271525        0.1108645517       -0.1548694809
        0.3091271525        0.1258453435       -0.3774637886
        0.3091271525        0.1408261352       -0.8450958475
        0.3091271525        0.1558069269       -1.7392349118
        0.3091271525        0.1707877187       -3.2931895010
        0.3091271525        0.1857685104       -5.7435833073
        0.3091271525        0.2007493022       -9.2410836206
        0.3091271525        0.2157300939      -13.7447338429
        0.3091271525        0.2307108856      -18.9520204166
        0.3091271525        0.2456916774      -24.3210588782
        0.3091271525        0.2606724691      -29.2056606610
        0.3091271525        0.2756532608      -33.0605096285
        0.3091271525        0.2906340526      -35.6229776203
        0.3091271525        0.3056148443      -36.9811457168
        0.3091271525        0.3205956361      -37.4989747741
        0.3091271525        0.3355764278      -37.6486867545
        0.3091271525        0.3505572195      -37.8425944491
        0.3091271525        0.3655380113      -38.3372287229
        0.3091271525        0.3805188030      -39.2240746120
        0.3091271525        0.3954995947      -40.4699499812
        0.3091271525        0.4104803865      -41.9579504230
        0.3091271525        0.4254611782      -43.5043968768
        0.3091271525        0.4404419700      -44.8613853519
        0.3091271525        0.4554227617      -45.7316406097
        0.3091271525        0.4704035534      -45.8136151450
        0.3091271525        0.4853843452      -44.8705306812
        0.3091271525        0.5003651369      -42.7962929558
        0.3091271525        0.5153459286      -39.6481993546
        0.3091271525        0.5303267204      -35.6322238746
        0.3091271525        0.5453075121      -31.0499151875
        0.3091271525        0.5602883039      -26.2314720426
        0.3091271525        0.5752690956      -21.4794927322
        0.3091271525        0.5902498873      -17.0358779096
        0.3091271525        0.6052306791      -13.0706414692
        0.3091271525        0.6202114708       -9.6841401975
        0.3091271525        0.6351922625       -6.9147856897
        0.3091271525        0.6501730543       -4.7486475517
        0.3091271525        0.6651538460       -3.1308162017
        0.3091271525        0.6801346378       -1.9789662370
        0.3091271525        0.6951154295       -1.1981544194
        0.3091271525        0.7100962212       -0.6945042836
        0.3091271525        0.7250770130       -0.3853636677
        0.3091271525        0.7400578047       -0.2047087460
        0.3091271525        0.7550385964       -0.1041194235
        0.3091271525        0.7700193882       -0.0507091460
        0.3091271525        0.7850001799       -0.0236466594
        0.3091271525        0.7999809717       -0.0105558990
        0.3091271525        0.8149617634       -0.0045096776
        0.3091271525        0.8299425551       -0.0018433829
        0.3091271525        0.8449233469       -0.0007208404
        0.3091271525        0.8599041386       -0.0002696616
        0.3091271525        0.8748849303       -0.0000965036
        0.3091271525        0.8898657221       -0.0000330363
        0.3091271525        0.9048465138       -0.0000108192
        0.3091271525        0.9198273056       -0.0000033845
        0.3091271525        0.9348080973       -0.0000010119
        0.3091271525        0.9497888890        0.0000000000
        0.3091271525        0.9647696808        0.0000000000
        0.3091271525        0.9797504725        0.0000000000
        0.3091271525        0.9947312642        0.0000000000
        0.3091271525        1.0097120560        0.0000000000
        0.3091271525        1.0246928477        0.0000000000
        0.3091271525        1.0396736395        0.0000000000
        0.3091271525        1.0546544312        0.0000000000
        0.3091271525        1.0696352229        0.0000000000
        0.3091271525        1.0846160147        0.0000000000
        0.3091271525        1.0995968064        0.0000000000
        0.3091271525        1.1145775981        0.0000000000
        0.3091271525        1.1295583899        0.0000000000
        0.3091271525        1.1445391816        0.0000000000
        0.3091271525        1.1595199734        0.0000000000
        0.3091271525        1.1745007651        0.0000000000
        0.3091271525        1.1894815568        0.0000000000
        0.3091271525        1.2044623486        0.0000000000
        0.3091271525        1.2194431403        0.0000000000
        0.3091271525        1.2344239320        0.0000000000
        0.3091271525        1.2494047238        0.0000000000
        0.3091271525        1.2643855155        0.0000000000
        0.3091271525        1.2793663073        0.0000000000
        0.3091271525        1.2943470990        0.0000000000
        0.3091271525        1.3093278907        0.0000000000
        0.3091271525        1.3243086825        0.0000000000
        0.3091271525        1.3392894742        0.0000000000
        0.3091271525        1.3542702659        0.0000000000
        0.3091271525        1.3692510577        0.0000000000
        0.3091271525        1.3842318494        0.0000000000
        0.3091271525        1.3992126412        0.0000000000
        0.3091271525        1.4141934329        0.0000000000
        0.3091271525        1.4291742246        0.0000000000
        0.3091271525        1.4441550164        0.0000000000
        0.3091271525        1.4591358081        0.0000000000
        0.3091271525        1.4741165998        0.0000000000
        0.3091271525        1.4890973916        0.0000000000
        0.3091271525        1.5040781833        0.0000000000
        0.3091271525        1.5190589751        0.0000000000
        0.3091271525        1.5340397668        0.0000000000
        0.3091271525        1.5490205585        0.0000000000
        0.3091271525        1.5640013503        0.0000000000
        0.3091271525        1.5789821420        0.0000000000

        0.3241599302        0.0958837600       -0.0668337131
        0.3241599302        0.1108645517       -0.1771668062
        0.3241599302        0.1258453435       -0.4310066365
        0.3241599302        0.1408261352       -0.9627326934
        0.3241599302        0.1558069269       -1.9756320209
        0.3241599302        0.1707877187       -3.7274897814
        0.3241599302        0.1857685104       -6.4724839231
        0.3241599302        0.2007493022      -10.3573826564
        0.3241599302        0.2157300939      -15.3019139931
        0.3241599302        0.2307108856      -20.9246947872
        0.3241599302        0.2456916774      -26.5791264395
        0.3241599302        0.2606724691      -31.5199524576
        0.3241599302        0.2756532608      -35.1461855197
        0.3241599302        0.2906340526      -37.2084495981
        0.3241599302        0.3056148443      -37.8757276079
        0.3241599302        0.3205956361      -37.6315574473
        0.3241599302        0.3355764278      -37.0636421658
        0.3241599302        0.3505572195      -36.6594121094
        0.3241599302        0.3655380113      -36.6955680155
        0.3241599302        0.3805188030      -37.2392057466
        0.3241599302        0.3954995947      -38.2158502887
        0.3241599302        0.4104803865      -39.4822212252
        0.3241599302        0.4254611782      -40.8662962631
        0.3241599302        0.4404419700      -42.1751325970
        0.3241599302        0.4554227617      -43.1938838995
        0.3241599302        0.4704035534      -43.6982746024
        0.3241599302        0.4853843452      -43.4862235853
        0.3241599302        0.5003651369      -42.4175021050
        0.3241599302        0.5153459286      -40.4438924205
        0.3241599302        0.5303267204      -37.6178040074
        0.3241599302        0.5453075121      -34.0787488489
        0.3241599302        0.5602883039      -30.0263185020
        0.3241599302        0.5752690956      -25.6904710098
        0.3241599302        0.5902498873      -21.3058437313
        0.3241599302        0.6052306791      -17.0911297269
        0.3241599302        0.6202114708      -13.2316945076
        0.3241599302        0.6351922625       -9.8646664926
        0.3241599302        0.6501730543       -7.0685127928
        0.3241599302        0.6651538460       -4.8604840443
        0.3241599302        0.6801346378       -3.2038009650
        0.3241599302        0.6951154295       -2.0230721320
        0.3241599302        0.7100962212       -1.2234957115
        0.3241599302        0.7250770130       -0.7086412656
        0.3241599302        0.7400578047       -0.3931048074
        0.3241599302        0.7550385964       -0.2088598514
        0.3241599302        0.7700193882       -0.1062728863
        0.3241599302        0.7850001799       -0.0517743015
        0.3241599302        0.7999809717       -0.0241437932
        0.3241599302        0.8149617634       -0.0107740942
        0.3241599302        0.8299425551       -0.0046001192
        0.3241599302        0.8449233469       -0.0018791133
        0.3241599302        0.8599041386       -0.0007344474
        0.3241599302        0.8748849303       -0.0002746587
        0.3241599302        0.8898657221       -0.0000982622
        0.3241599302        0.9048465138       -0.0000336220
        0.3241599302        0.9198273056       -0.0000109886
        0.3241599302        0.9348080973       -0.0000034294
        0.3241599302        0.9497888890       -0.0000010194
        0.3241599302        0.9647696808        0.0000000000
        0.3241599302        0.9797504725        0.0000000000
        0.3241599302        0.9947312642        0.0000000000
        0.3241599302        1.0097120560        0.0000000000
        0.3241599302        1.0246928477        0.0000000000
        0.3241599302        1.0396736395        0.0000000000
        0.3241599302        1.0546544312        0.0000000000
        0.3241599302        1.0696352229        0.0000000000
        0.3241599302        1.0846160147        0.0000000000
        0.3241599302        1.0995968064        0.0000000000
        0.3241599302        1.1145775981        0.0000000000
        0.3241599302        1.1295583899        0.0000000000
        0.3241599302        1.1445391816        0.0000000000
        0.3241599302        1.1595199734        0.0000000000
        0.3241599302        1.1745007651        0.0000000000
        0.3241599302        1.1894815568        0.0000000000
        0.3241599302        1.2044623486        0.0000000000
        0.3241599302        1.2194431403        0.0000000000
        0.3241599302        1.2344239320        0.0000000000
        0.3241599302        1.2494047238        0.0000000000
        0.3241599302        1.2643855155        0.0000000000
        0.3241599302        1.2793663073        0.0000000000
        0.3241599302        1.2943470990        0.0000000000
        0.3241599302        1.3093278907        0.0000000000
        0.3241599302        1.3243086825        0.0000000000
        0.3241599302        1.3392894742        0.0000000000
        0.3241599302        1.3542702659        0.0000000000
        0.3241599302        1.3692510577        0.0000000000
        0.3241599302        1.3842318494        0.0000000000
        0.3241599302        1.3992126412        0.0000000000
        0.3241599302        1.4141934329        0.0000000000
        0.3241599302        1.4291742246        0.0000000000
        0.3241599302        1.4441550164        0.0000000000
        0.3241599302        1.4591358081        0.0000000000
        0.3241599302        1.4741165998        0.0000000000
        0.3241599302        1.4890973916        0.0000000000
        0.3241599302        1.5040781833        0.0000000000
        0.3241599302        1.5190589751        0.0000000000
        0.3241599302        1.5340397668        0.0000000000
        0.3241599302        1.5490205585        0.0000000000
        0.3241599302        1.5640013503        0.0000000000
        0.3241599302        1.5789821420        0.0000000000

        0.3391927078        0.0958837600       -0.0750150606
        0.3391927078        0.1108645517       -0.1985415572
        0.3391927078        0.1258453435       -0.4820856975
        0.3391927078        0.1408261352       -1.0743437181
        0.3391927078        0.1558069269       -2.1985202844
        0.3391927078        0.1707877187       -4.1340093121
        0.3391927078        0.1857685104       -7.1489412569
        0.3391927078        0.2007493022      -11.3827507355
        0.3391927078        0.2157300939      -16.7142127872
        0.3391927078        0.2307108856      -22.6851862466
        0.3391927078        0.2456916774      -28.5515869112
        0.3391927078        0.2606724691      -33.4811862339
        0.3391927078        0.2756532608      -36.8319440324
        0.3391927078        0.2906340526      -38.3810371839
        0.3391927078        0.3056148443      -38.3865251733
        0.3391927078        0.3205956361      -37.4523695777
        0.3391927078        0.3355764278      -36.2753018007
        0.3391927078        0.3505572195      -35.4057443432
        0.3391927078        0.3655380113      -35.1247530021
        0.3391927078        0.3805188030      -35.4570495616
        0.3391927078        0.3954995947      -36.2679021522
        0.3391927078        0.4104803865      -37.3693514058
        0.3391927078        0.4254611782      -38.5861394255
        0.3391927078        0.4404419700      -39.7726360249
        0.3391927078        0.4554227617      -40.8000948020
        0.3391927078        0.4704035534      -41.5393321698
        0.3391927078        0.4853843452      -41.8547490205
        0.3391927078        0.5003651369      -41.6131767497
        0.3391927078        0.5153459286      -40.7025781225
        0.3391927078        0.5303267204      -39.0528078247
        0.3391927078        0.5453075121      -36.6519813639
        0.3391927078        0.5602883039      -33.5550933511
        0.3391927078        0.5752690956      -29.8840698179
        0.3391927078        0.5902498873      -25.8192507844
        0.3391927078        0.6052306791      -21.5820537773
        0.3391927078        0.6202114708      -17.4091774624
        0.3391927078        0.6351922625      -13.5213172443
        0.3391927078        0.6501730543      -10.0928489395
        0.3391927078        0.6651538460       -7.2305361081
        0.3391927078        0.6801346378       -4.9671235581
        0.3391927078        0.6951154295       -3.2704613429
        0.3391927078        0.7100962212       -2.0634594065
        0.3391927078        0.7250770130       -1.2474870869
        0.3391927078        0.7400578047       -0.7226017070
        0.3391927078        0.7550385964       -0.4009743539
        0.3391927078        0.7700193882       -0.2130960618
        0.3391927078        0.7850001799       -0.1084266686
        0.3391927078        0.7999809717       -0.0528042084
        0.3391927078        0.8149617634       -0.0246084744
        0.3391927078        0.8299425551       -0.0109737304
        0.3391927078        0.8449233469       -0.0046826207
        0.3391927078        0.8599041386       -0.0019120768
        0.3391927078        0.8748849303       -0.0007470604
        0.3391927078        0.8898657221       -0.0002791791
        0.3391927078        0.9048465138       -0.0000997304
        0.3391927078        0.9198273056       -0.0000340133
        0.3391927078        0.9348080973       -0.0000110670
        0.3391927078        0.9497888890       -0.0000034291
        0.3391927078        0.9647696808       -0.0000010112
        0.3391927078        0.9797504725        0.0000000000
        0.3391927078        0.9947312642        0.0000000000
        0.3391927078        1.0097120560        0.0000000000
        0.3391927078        1.0246928477        0.0000000000
        0.3391927078        1.0396736395        0.0000000000
        0.3391927078        1.0546544312        0.0000000000
        0.3391927078        1.0696352229        0.0000000000
        0.3391927078        1.0846160147        0.0000000000
        0.3391927078        1.0995968064        0.0000000000
        0.3391927078        1.1145775981        0.0000000000
        0.3391927078        1.1295583899        0.0000000000
        0.3391927078        1.1445391816        0.0000000000
        0.3391927078        1.1595199734        0.0000000000
        0.3391927078        1.1745007651        0.0000000000
        0.3391927078        1.1894815568        0.0000000000
        0.3391927078        1.2044623486        0.0000000000
        0.3391927078        1.2194431403        0.0000000000
        0.3391927078        1.2344239320        0.0000000000
        0.3391927078        1.2494047238        0.0000000000
        0.3391927078        1.2643855155        0.0000000000
        0.3391927078        1.2793663073        0.0000000000
        0.3391927078        1.2943470990        0.0000000000
        0.3391927078        1.3093278907        0.0000000000
        0.3391927078        1.3243086825        0.0000000000
        0.3391927078        1.3392894742        0.0000000000
        0.3391927078        1.3542702659        0.0000000000
        0.3391927078        1.3692510577        0.0000000000
        0.3391927078        1.3842318494        0.0000000000
        0.3391927078        1.3992126412        0.0000000000
        0.3391927078        1.4141934329        0.0000000000
        0.3391927078        1.4291742246        0.0000000000
        0.3391927078        1.4441550164        0.0000000000
        0.3391927078        1.4591358081        0.0000000000
        0.3391927078        1.4741165998        0.0000000000
        0.3391927078        1.4890973916        0.0000000000
        0.3391927078        1.5040781833        0.0000000000
        0.3391927078        1.5190589751        0.0000000000
        0.3391927078        1.5340397668        0.0000000000
        0.3391927078        1.5490205585        0.0000000000
        0.3391927078        1.5640013503        0.0000000000
        0.3391927078        1.5789821420        0.0000000000

        0.3542254855        0.0958837600       -0.0828849684
        0.3542254855        0.1108645517       -0.2190235622
        0.3542254855        0.1258453435       -0.5308322595
        0.3542254855        0.1408261352       -1.1803952075
        0.3542254855        0.1558069269       -2.4093134432
        0.3542254855        0.1707877187       -4.5165077013
        0.3542254855        0.1857685104       -7.7818648211
        0.3542254855        0.2007493022      -12.3362040863
        0.3542254855        0.2157300939      -18.0184787156
        0.3542254855        0.2307108856      -24.2987474992
        0.3542254855        0.2456916774      -30.3446628844
        0.3542254855        0.2606724691      -35.2492126278
        0.3542254855        0.2756532608      -38.3414199648
        0.3542254855        0.2906340526      -39.4333228716
        0.3542254855        0.3056148443      -38.8737919441
        0.3542254855        0.3205956361      -37.3818793736
        0.3542254855        0.3355764278      -35.7527754322
        0.3542254855        0.3505572195      -34.5869900545
        0.3542254855        0.3655380113      -34.1569501636
        0.3542254855        0.3805188030      -34.4324937419
        0.3542254855        0.3954995947      -35.2056329007
        0.3542254855        0.4104803865      -36.2289644989
        0.3542254855        0.4254611782      -37.3074155933
        0.3542254855        0.4404419700      -38.3266434555
        0.3542254855        0.4554227617      -39.2335929950
        0.3542254855        0.4704035534      -39.9960077537
        0.3542254855        0.4853843452      -40.5643782368
        0.3542254855        0.5003651369      -40.8509952592
        0.3542254855        0.5153459286      -40.7313408025
        0.3542254855        0.5303267204      -40.0648069888
        0.3542254855        0.5453075121      -38.7263185568
        0.3542254855        0.5602883039      -36.6391004232
        0.3542254855        0.5752690956      -33.8006940697
        0.3542254855        0.5902498873      -30.2968023379
        0.3542254855        0.6052306791      -26.2991363851
        0.3542254855        0.6202114708      -22.0452986183
        0.3542254855        0.6351922625      -17.8027637427
        0.3542254855        0.6501730543      -13.8247778829
        0.3542254855        0.6651538460      -10.3101592592
        0.3542254855        0.6801346378       -7.3782266143
        0.3542254855        0.6951154295       -5.0642311242
        0.3542254855        0.7100962212       -3.3329790149
        0.3542254855        0.7250770130       -2.1028919001
        0.3542254855        0.7400578047       -1.2716169351
        0.3542254855        0.7550385964       -0.7367279599
        0.3542254855        0.7700193882       -0.4087952189
        0.3542254855        0.7850001799       -0.2171695965
        0.3542254855        0.7999809717       -0.1104271087
        0.3542254855        0.8149617634       -0.0537381462
        0.3542254855        0.8299425551       -0.0250273306
        0.3542254855        0.8449233469       -0.0111551281
        0.3542254855        0.8599041386       -0.0047579741
        0.3542254855        0.8748849303       -0.0019413994
        0.3542254855        0.8898657221       -0.0007573246
        0.3542254855        0.9048465138       -0.0002821952
        0.3542254855        0.9198273056       -0.0001003218
        0.3542254855        0.9348080973       -0.0000339982
        0.3542254855        0.9497888890       -0.0000109703
        0.3542254855        0.9647696808       -0.0000033696
        0.3542254855        0.9797504725        0.0000000000
        0.3542254855        0.9947312642        0.0000000000
        0.3542254855        1.0097120560        0.0000000000
        0.3542254855        1.0246928477        0.0000000000
        0.3542254855        1.0396736395        0.0000000000
        0.3542254855        1.0546544312        0.0000000000
        0.3542254855        1.0696352229        0.0000000000
        0.3542254855        1.0846160147        0.0000000000
        0.3542254855        1.0995968064        0.0000000000
        0.3542254855        1.1145775981        0.0000000000
        0.3542254855        1.1295583899        0.0000000000
        0.3542254855        1.1445391816        0.0000000000
        0.3542254855        1.1595199734        0.0000000000
        0.3542254855        1.1745007651        0.0000000000
        0.3542254855        1.1894815568        0.0000000000
        0.3542254855        1.2044623486        0.0000000000
        0.3542254855        1.2194431403        0.0000000000
        0.3542254855        1.2344239320        0.0000000000
        0.3542254855        1.2494047238        0.0000000000
        0.3542254855        1.2643855155        0.0000000000
        0.3542254855        1.2793663073        0.0000000000
        0.3542254855        1.2943470990        0.0000000000
        0.3542254855        1.3093278907        0.0000000000
        0.3542254855        1.3243086825        0.0000000000
        0.3542254855        1.3392894742        0.0000000000
        0.3542254855        1.3542702659        0.0000000000
        0.3542254855        1.3692510577        0.0000000000
        0.3542254855        1.3842318494        0.0000000000
        0.3542254855        1.3992126412        0.0000000000
        0.3542254855        1.4141934329        0.0000000000
        0.3542254855        1.4291742246        0.0000000000
        0.3542254855        1.4441550164        0.0000000000
        0.3542254855        1.4591358081        0.0000000000
        0.3542254855        1.4741165998        0.0000000000
        0.3542254855        1.4890973916        0.0000000000
        0.3542254855        1.5040781833        0.0000000000
        0.3542254855        1.5190589751        0.0000000000
        0.3542254855        1.5340397668        0.0000000000
        0.3542254855        1.5490205585        0.0000000000
        0.3542254855        1.5640013503        0.0000000000
        0.3542254855        1.5789821420        0.0000000000

        0.3692582632        0.0958837600       -0.0903885903
        0.3692582632        0.1108645517       -0.2385114991
        0.3692582632        0.1258453435       -0.5771203843
        0.3692582632        0.1408261352       -1.2809085374
        0.3692582632        0.1558069269       -2.6087534549
        0.3692582632        0.1707877187       -4.8778650666
        0.3692582632        0.1857685104       -8.3791433209
        0.3692582632        0.2007493022      -13.2355507215
        0.3692582632        0.2157300939      -19.2495859326
        0.3692582632        0.2307108856      -25.8260699569
        0.3692582632        0.2456916774      -32.0535248997
        0.3692582632        0.2606724691      -36.9597451109
        0.3692582632        0.2756532608      -39.8517970027
        0.3692582632        0.2906340526      -40.5782147916
        0.3692582632        0.3056148443      -39.5739719702
        0.3692582632        0.3205956361      -37.6635411682
        0.3692582632        0.3355764278      -35.7290962068
        0.3692582632        0.3505572195      -34.4113029650
        0.3692582632        0.3655380113      -33.9674186031
        0.3692582632        0.3805188030      -34.3086738879
        0.3692582632        0.3954995947      -35.1501914480
        0.3692582632        0.4104803865      -36.1780009390
        0.3692582632        0.4254611782      -37.1640579622
        0.3692582632        0.4404419700      -38.0065139245
        0.3692582632        0.4554227617      -38.7080675138
        0.3692582632        0.4704035534      -39.3204057581
        0.3692582632        0.4853843452      -39.8831189249
        0.3692582632        0.5003651369      -40.3787498925
        0.3692582632        0.5153459286      -40.7156653064
        0.3692582632        0.5303267204      -40.7395009361
        0.3692582632        0.5453075121      -40.2654488465
        0.3692582632        0.5602883039      -39.1204365057
        0.3692582632        0.5752690956      -37.1854666093
        0.3692582632        0.5902498873      -34.4303163383
        0.3692582632        0.6052306791      -30.9331462429
        0.3692582632        0.6202114708      -26.8781043937
        0.3692582632        0.6351922625      -22.5281111537
        0.3692582632        0.6501730543      -18.1780647640
        0.3692582632        0.6651538460      -14.1016338814
        0.3692582632        0.6801346378      -10.5074040958
        0.3692582632        0.6951154295       -7.5156183026
        0.3692582632        0.7100962212       -5.1579986345
        0.3692582632        0.7250770130       -3.3951682953
        0.3692582632        0.7400578047       -2.1424397186
        0.3692582632        0.7550385964       -1.2954419865
        0.3692582632        0.7700193882       -0.7502391228
        0.3692582632        0.7850001799       -0.4160144734
        0.3692582632        0.7999809717       -0.2208306435
        0.3692582632        0.8149617634       -0.1122070073
        0.3692582632        0.8299425551       -0.0545727576
        0.3692582632        0.8449233469       -0.0254025766
        0.3692582632        0.8599041386       -0.0113133177
        0.3692582632        0.8748849303       -0.0048178927
        0.3692582632        0.8898657221       -0.0019602391
        0.3692582632        0.9048465138       -0.0007612278
        0.3692582632        0.9198273056       -0.0002818472
        0.3692582632        0.9348080973       -0.0000994303
        0.3692582632        0.9497888890       -0.0000334038
        0.3692582632        0.9647696808       -0.0000106896
        0.3692582632        0.9797504725       -0.0000032586
        0.3692582632        0.9947312642        0.0000000000
        0.3692582632        1.0097120560        0.0000000000
        0.3692582632        1.0246928477        0.0000000000
        0.3692582632        1.0396736395        0.0000000000
        0.3692582632        1.0546544312        0.0000000000
        0.3692582632        1.0696352229        0.0000000000
        0.3692582632        1.0846160147        0.0000000000
        0.3692582632        1.0995968064        0.0000000000
        0.3692582632        1.1145775981        0.0000000000
        0.3692582632        1.1295583899        0.0000000000
        0.3692582632        1.1445391816        0.0000000000
        0.3692582632        1.1595199734        0.0000000000
        0.3692582632        1.1745007651        0.0000000000
        0.3692582632        1.1894815568        0.0000000000
        0.3692582632        1.2044623486        0.0000000000
        0.3692582632        1.2194431403        0.0000000000
        0.3692582632        1.2344239320        0.0000000000
        0.3692582632        1.2494047238        0.0000000000
        0.3692582632        1.2643855155        0.0000000000
        0.3692582632        1.2793663073        0.0000000000
        0.3692582632        1.2943470990        0.0000000000
        0.3692582632        1.3093278907        0.0000000000
        0.3692582632        1.3243086825        0.0000000000
        0.3692582632        1.3392894742        0.0000000000
        0.3692582632        1.3542702659        0.0000000000
        0.3692582632        1.3692510577        0.0000000000
        0.3692582632        1.3842318494        0.0000000000
        0.3692582632        1.3992126412        0.0000000000
        0.3692582632        1.4141934329        0.0000000000
        0.3692582632        1.4291742246        0.0000000000
        0.3692582632        1.4441550164        0.0000000000
        0.3692582632        1.4591358081        0.0000000000
        0.3692582632        1.4741165998        0.0000000000
        0.3692582632        1.4890973916        0.0000000000
        0.3692582632        1.5040781833        0.0000000000
        0.3692582632        1.5190589751        0.0000000000
        0.3692582632        1.5340397668        0.0000000000
        0.3692582632        1.5490205585        0.0000000000
        0.3692582632        1.5640013503        0.0000000000
        0.3692582632        1.5789821420        0.0000000000

        0.3842910409        0.0958837600       -0.0973249688
        0.3842910409        0.1108645517       -0.2565417464
        0.3842910409        0.1258453435       -0.6200010634
        0.3842910409        0.1408261352       -1.3741892323
        0.3842910409        0.1558069269       -2.7942912804
        0.3842910409        0.1707877187       -5.2151298113
        0.3842910409        0.1857685104       -8.9390560704
        0.3842910409        0.2007493022      -14.0837341927
        0.3842910409        0.2157300939      -20.4205452731
        0.3842910409        0.2307108856      -27.2968024672
        0.3842910409        0.2456916774      -33.7301793379
        0.3842910409        0.2606724691      -38.6891679311
        0.3842910409        0.2756532608      -41.4595363766
        0.3842910409        0.2906340526      -41.9205054817
        0.3842910409        0.3056148443      -40.5821504927
        0.3842910409        0.3205956361      -38.3616385590
        0.3842910409        0.3355764278      -36.2178965084
        0.3842910409        0.3505572195      -34.8271868951
        0.3842910409        0.3655380113      -34.4335234500
        0.3842910409        0.3805188030      -34.8960037626
        0.3842910409        0.3954995947      -35.8597271318
        0.3842910409        0.4104803865      -36.9463147239
        0.3842910409        0.4254611782      -37.8879800593
        0.3842910409        0.4404419700      -38.5783630724
        0.3842910409        0.4554227617      -39.0518251725
        0.3842910409        0.4704035534      -39.4204567836
        0.3842910409        0.4853843452      -39.7999486241
        0.3842910409        0.5003651369      -40.2491405170
        0.3842910409        0.5153459286      -40.7375200056
        0.3842910409        0.5303267204      -41.1432602308
        0.3842910409        0.5453075121      -41.2757518230
        0.3842910409        0.5602883039      -40.9138112954
        0.3842910409        0.5752690956      -39.8521001033
        0.3842910409        0.5902498873      -37.9490065324
        0.3842910409        0.6052306791      -35.1668988159
        0.3842910409        0.6202114708      -31.5931174948
        0.3842910409        0.6351922625      -27.4324217021
        0.3842910409        0.6501730543      -22.9704092227
        0.3842910409        0.6651538460      -18.5184599293
        0.3842910409        0.6801346378      -14.3574001215
        0.3842910409        0.6951154295      -10.6957334204
        0.3842910409        0.7100962212       -7.6506531404
        0.3842910409        0.7250770130       -5.2511001940
        0.3842910409        0.7400578047       -3.4561235540
        0.3842910409        0.7550385964       -2.1800487277
        0.3842910409        0.7700193882       -1.3172952597
        0.3842910409        0.7850001799       -0.7622692852
        0.3842910409        0.7999809717       -0.4223480902
        0.3842910409        0.8149617634       -0.2240403674
        0.3842910409        0.8299425551       -0.1137655671
        0.3842910409        0.8449233469       -0.0552822236
        0.3842910409        0.8599041386       -0.0256923635
        0.3842910409        0.8748849303       -0.0114107038
        0.3842910409        0.8898657221       -0.0048382592
        0.3842910409        0.9048465138       -0.0019566926
        0.3842910409        0.9198273056       -0.0007541877
        0.3842910409        0.9348080973       -0.0002769743
        0.3842910409        0.9497888890       -0.0000969290
        0.3842910409        0.9647696808       -0.0000323503
        0.3842910409        0.9797504725       -0.0000103060
        0.3842910409        0.9947312642       -0.0000031382
        0.3842910409        1.0097120560        0.0000000000
        0.3842910409        1.0246928477        0.0000000000
        0.3842910409        1.0396736395        0.0000000000
        0.3842910409        1.0546544312        0.0000000000
        0.3842910409        1.0696352229        0.0000000000
        0.3842910409        1.0846160147        0.0000000000
        0.3842910409        1.0995968064        0.0000000000
        0.3842910409        1.1145775981        0.0000000000
        0.3842910409        1.1295583899        0.0000000000
        0.3842910409        1.1445391816        0.0000000000
        0.3842910409        1.1595199734        0.0000000000
        0.3842910409        1.1745007651        0.0000000000
        0.3842910409        1.1894815568        0.0000000000
        0.3842910409        1.2044623486        0.0000000000
        0.3842910409        1.2194431403        0.0000000000
        0.3842910409        1.2344239320        0.0000000000
        0.3842910409        1.2494047238        0.0000000000
        0.3842910409        1.2643855155        0.0000000000
        0.3842910409        1.2793663073        0.0000000000
        0.3842910409        1.2943470990        0.0000000000
        0.3842910409        1.3093278907        0.0000000000
        0.3842910409        1.3243086825        0.0000000000
        0.3842910409        1.3392894742        0.0000000000
        0.3842910409        1.3542702659        0.0000000000
        0.3842910409        1.3692510577        0.0000000000
        0.3842910409        1.3842318494        0.0000000000
        0.3842910409        1.3992126412        0.0000000000
        0.3842910409        1.4141934329        0.0000000000
        0.3842910409        1.4291742246        0.0000000000
        0.3842910409        1.4441550164        0.0000000000
        0.3842910409        1.4591358081        0.0000000000
        0.3842910409        1.4741165998        0.0000000000
        0.3842910409        1.4890973916        0.0000000000
        0.3842910409        1.5040781833        0.0000000000
        0.3842910409        1.5190589751        0.0000000000
        0.3842910409        1.5340397668        0.0000000000
        0.3842910409        1.5490205585        0.0000000000
        0.3842910409        1.5640013503        0.0000000000
        0.3842910409        1.5789821420        0.0000000000

        0.3993238185        0.0958837600       -0.1032850229
        0.3993238185        0.1108645517       -0.2721129804
        0.3993238185        0.1258453435       -0.6572502219
        0.3993238185        0.1408261352       -1.4557658454
        0.3993238185        0.1558069269       -2.9578182054
        0.3993238185        0.1707877187       -5.5151050563
        0.3993238185        0.1857685104       -9.4424727303
        0.3993238185        0.2007493022      -14.8563465257
        0.3993238185        0.2157300939      -21.5044924517
        0.3993238185        0.2307108856      -28.6863711854
        0.3993238185        0.2456916774      -35.3573823460
        0.3993238185        0.2606724691      -40.4300622940
        0.3993238185        0.2756532608      -43.1639986294
        0.3993238185        0.2906340526      -43.4560806228
        0.3993238185        0.3056148443      -41.8740190174
        0.3993238185        0.3205956361      -39.4116266774
        0.3993238185        0.3355764278      -37.0954683863
        0.3993238185        0.3505572195      -35.6381882088
        0.3993238185        0.3655380113      -35.2807558505
        0.3993238185        0.3805188030      -35.8462084575
        0.3993238185        0.3954995947      -36.9260858013
        0.3993238185        0.4104803865      -38.0884236445
        0.3993238185        0.4254611782      -39.0258880929
        0.3993238185        0.4404419700      -39.6149499969
        0.3993238185        0.4554227617      -39.8980119824
        0.3993238185        0.4704035534      -40.0191454941
        0.3993238185        0.4853843452      -40.1458285561
        0.3993238185        0.5003651369      -40.4018139656
        0.3993238185        0.5153459286      -40.8250181687
        0.3993238185        0.5303267204      -41.3529847786
        0.3993238185        0.5453075121      -41.8312895752
        0.3993238185        0.5602883039      -42.0392272774
        0.3993238185        0.5752690956      -41.7293908223
        0.3993238185        0.5902498873      -40.6778156993
        0.3993238185        0.6052306791      -38.7367650464
        0.3993238185        0.6202114708      -35.8764990196
        0.3993238185        0.6351922625      -32.2017139563
        0.3993238185        0.6501730543      -27.9355902688
        0.3993238185        0.6651538460      -23.3761642807
        0.3993238185        0.6801346378      -18.8393030358
        0.3993238185        0.6951154295      -14.6051212597
        0.3993238185        0.7100962212      -10.8803544624
        0.3993238185        0.7250770130       -7.7817584895
        0.3993238185        0.7400578047       -5.3390053616
        0.3993238185        0.7550385964       -3.5116302269
        0.3993238185        0.7700193882       -2.2131938959
        0.3993238185        0.7850001799       -1.3361692005
        0.3993238185        0.7999809717       -0.7725860354
        0.3993238185        0.8149617634       -0.4277427067
        0.3993238185        0.8299425551       -0.2266827152
        0.3993238185        0.8449233469       -0.1149237341
        0.3993238185        0.8599041386       -0.0556946374
        0.3993238185        0.8748849303       -0.0257763740
        0.3993238185        0.8898657221       -0.0113823370
        0.3993238185        0.9048465138       -0.0047921479
        0.3993238185        0.9198273056       -0.0019229606
        0.3993238185        0.9348080973       -0.0007356126
        0.3993238185        0.9497888890       -0.0002684582
        0.3993238185        0.9647696808       -0.0000935835
        0.3993238185        0.9797504725       -0.0000312021
        0.3993238185        0.9947312642       -0.0000099640
        0.3993238185        1.0097120560       -0.0000030513
        0.3993238185        1.0246928477        0.0000000000
        0.3993238185        1.0396736395        0.0000000000
        0.3993238185        1.0546544312        0.0000000000
        0.3993238185        1.0696352229        0.0000000000
        0.3993238185        1.0846160147        0.0000000000
        0.3993238185        1.0995968064        0.0000000000
        0.3993238185        1.1145775981        0.0000000000
        0.3993238185        1.1295583899        0.0000000000
        0.3993238185        1.1445391816        0.0000000000
        0.3993238185        1.1595199734        0.0000000000
        0.3993238185        1.1745007651        0.0000000000
        0.3993238185        1.1894815568        0.0000000000
        0.3993238185        1.2044623486        0.0000000000
        0.3993238185        1.2194431403        0.0000000000
        0.3993238185        1.2344239320        0.0000000000
        0.3993238185        1.2494047238        0.0000000000
        0.3993238185        1.2643855155        0.0000000000
        0.3993238185        1.2793663073        0.0000000000
        0.3993238185        1.2943470990        0.0000000000
        0.3993238185        1.3093278907        0.0000000000
        0.3993238185        1.3243086825        0.0000000000
        0.3993238185        1.3392894742        0.0000000000
        0.3993238185        1.3542702659        0.0000000000
        0.3993238185        1.3692510577        0.0000000000
        0.3993238185        1.3842318494        0.0000000000
        0.3993238185        1.3992126412        0.0000000000
        0.3993238185        1.4141934329        0.0000000000
        0.3993238185        1.4291742246        0.0000000000
        0.3993238185        1.4441550164        0.0000000000
        0.3993238185        1.4591358081        0.0000000000
        0.3993238185        1.4741165998        0.0000000000
        0.3993238185        1.4890973916        0.0000000000
        0.3993238185        1.5040781833        0.0000000000
        0.3993238185        1.5190589751        0.0000000000
        0.3993238185        1.5340397668        0.0000000000
        0.3993238185        1.5490205585        0.0000000000
        0.3993238185        1.5640013503        0.0000000000
        0.3993238185        1.5789821420        0.0000000000

        0.4143565962        0.0958837600       -0.1076269545
        0.4143565962        0.1108645517       -0.2836018107
        0.4143565962        0.1258453435       -0.6851180589
        0.4143565962        0.1408261352       -1.5177329866
        0.4143565962        0.1558069269       -3.0841322720
        0.4143565962        0.1707877187       -5.7511444726
        0.4143565962        0.1857685104       -9.8468497662
        0.4143565962        0.2007493022      -15.4915498551
        0.4143565962        0.2157300939      -22.4195967022
        0.4143565962        0.2307108856      -29.8960329499
        0.4143565962        0.2456916774      -36.8259080339
        0.4143565962        0.2606724691      -42.0701633388
        0.4143565962        0.2756532608      -44.8547609875
        0.4143565962        0.2906340526      -45.0754430151
        0.4143565962        0.3056148443      -43.3330611226
        0.4143565962        0.3205956361      -40.6765049018
        0.4143565962        0.3355764278      -38.1889655445
        0.4143565962        0.3505572195      -36.6225643548
        0.4143565962        0.3655380113      -36.2310329849
        0.4143565962        0.3805188030      -36.8246971128
        0.4143565962        0.3954995947      -37.9655096507
        0.4143565962        0.4104803865      -39.1857247981
        0.4143565962        0.4254611782      -40.1449233587
        0.4143565962        0.4404419700      -40.6951593990
        0.4143565962        0.4554227617      -40.8670752800
        0.4143565962        0.4704035534      -40.8089097185
        0.4143565962        0.4853843452      -40.7108885732
        0.4143565962        0.5003651369      -40.7387190540
        0.4143565962        0.5153459286      -40.9880906096
        0.4143565962        0.5303267204      -41.4616142794
        0.4143565962        0.5453075121      -42.0642457543
        0.4143565962        0.5602883039      -42.6139817458
        0.4143565962        0.5752690956      -42.8679943160
        0.4143565962        0.5902498873      -42.5647493387
        0.4143565962        0.6052306791      -41.4775320134
        0.4143565962        0.6202114708      -39.4673928784
        0.4143565962        0.6351922625      -36.5199336719
        0.4143565962        0.6501730543      -32.7541951743
        0.4143565962        0.6651538460      -28.4014028458
        0.4143565962        0.6801346378      -23.7611457765
        0.4143565962        0.6951154295      -19.1480732202
        0.4143565962        0.7100962212      -14.8422561055
        0.4143565962        0.7250770130      -11.0528476877
        0.4143565962        0.7400578047       -7.9000088095
        0.4143565962        0.7550385964       -5.4155407234
        0.4143565962        0.7700193882       -3.5587100194
        0.4143565962        0.7850001799       -2.2408901040
        0.4143565962        0.7999809717       -1.3517116227
        0.4143565962        0.8149617634       -0.7807392978
        0.4143565962        0.8299425551       -0.4315525495
        0.4143565962        0.8449233469       -0.2281011723
        0.4143565962        0.8599041386       -0.1151831608
        0.4143565962        0.8748849303       -0.0555165459
        0.4143565962        0.8898657221       -0.0255221092
        0.4143565962        0.9048465138       -0.0111873001
        0.4143565962        0.9198273056       -0.0046764961
        0.4143565962        0.9348080973       -0.0018656036
        0.4143565962        0.9497888890       -0.0007110940
        0.4143565962        0.9647696808       -0.0002593478
        0.4143565962        0.9797504725       -0.0000906307
        0.4143565962        0.9947312642       -0.0000303799
        0.4143565962        1.0097120560       -0.0000097749
        0.4143565962        1.0246928477       -0.0000030178
        0.4143565962        1.0396736395        0.0000000000
        0.4143565962        1.0546544312        0.0000000000
        0.4143565962        1.0696352229        0.0000000000
        0.4143565962        1.0846160147        0.0000000000
        0.4143565962        1.0995968064        0.0000000000
        0.4143565962        1.1145775981        0.0000000000
        0.4143565962        1.1295583899        0.0000000000
        0.4143565962        1.1445391816        0.0000000000
        0.4143565962        1.1595199734        0.0000000000
        0.4143565962        1.1745007651        0.0000000000
        0.4143565962        1.1894815568        0.0000000000
        0.4143565962        1.2044623486        0.0000000000
        0.4143565962        1.2194431403        0.0000000000
        0.4143565962        1.2344239320        0.0000000000
        0.4143565962        1.2494047238        0.0000000000
        0.4143565962        1.2643855155        0.0000000000
        0.4143565962        1.2793663073        0.0000000000
        0.4143565962        1.2943470990        0.0000000000
        0.4143565962        1.3093278907        0.0000000000
        0.4143565962        1.3243086825        0.0000000000
        0.4143565962        1.3392894742        0.0000000000
        0.4143565962        1.3542702659        0.0000000000
        0.4143565962        1.3692510577        0.0000000000
        0.4143565962        1.3842318494        0.0000000000
        0.4143565962        1.3992126412        0.0000000000
        0.4143565962        1.4141934329        0.0000000000
        0.4143565962        1.4291742246        0.0000000000
        0.4143565962        1.4441550164        0.0000000000
        0.4143565962        1.4591358081        0.0000000000
        0.4143565962        1.4741165998        0.0000000000
        0.4143565962        1.4890973916        0.0000000000
        0.4143565962        1.5040781833        0.0000000000
        0.4143565962        1.5190589751        0.0000000000
        0.4143565962        1.5340397668        0.0000000000
        0.4143565962        1.5490205585        0.0000000000
        0.4143565962        1.5640013503        0.0000000000
        0.4143565962        1.5789821420        0.0000000000

        0.4293893739        0.0958837600       -0.1095205182
        0.4293893739        0.1108645517       -0.2888563223
        0.4293893739        0.1258453435       -0.6984979211
        0.4293893739        0.1408261352       -1.5489965560
        0.4293893739        0.1558069269       -3.1511717467
        0.4293893739        0.1707877187       -5.8830942769
        0.4293893739        0.1857685104      -10.0853050406
        0.4293893739        0.2007493022      -15.8873957846
        0.4293893739        0.2157300939      -23.0236233945
        0.4293893739        0.2307108856      -30.7440576041
        0.4293893739        0.2456916774      -37.9228166134
        0.4293893739        0.2606724691      -43.3799242785
        0.4293893739        0.2756532608      -46.3026381137
        0.4293893739        0.2906340526      -46.5637789551
        0.4293893739        0.3056148443      -44.7654818540
        0.4293893739        0.3205956361      -41.9811970942
        0.4293893739        0.3355764278      -39.3324618960
        0.4293893739        0.3505572195      -37.6105129257
        0.4293893739        0.3655380113      -37.0982878112
        0.4293893739        0.3805188030      -37.6203314066
        0.4293893739        0.3954995947      -38.7379780659
        0.4293893739        0.4104803865      -39.9709284620
        0.4293893739        0.4254611782      -40.9578005846
        0.4293893739        0.4404419700      -41.5250214030
        0.4293893739        0.4554227617      -41.6777775459
        0.4293893739        0.4704035534      -41.5455273124
        0.4293893739        0.4853843452      -41.3136322885
        0.4293893739        0.5003651369      -41.1625334718
        0.4293893739        0.5153459286      -41.2239884057
        0.4293893739        0.5303267204      -41.5545608478
        0.4293893739        0.5453075121      -42.1225766609
        0.4293893739        0.5602883039      -42.8063878536
        0.4293893739        0.5752690956      -43.4057211300
        0.4293893739        0.5902498873      -43.6692328245
        0.4293893739        0.6052306791      -43.3376681290
        0.4293893739        0.6202114708      -42.1952586720
        0.4293893739        0.6351922625      -40.1168434711
        0.4293893739        0.6501730543      -37.0981394162
        0.4293893739        0.6651538460      -33.2615078341
        0.4293893739        0.6801346378      -28.8365833893
        0.4293893739        0.6951154295      -24.1211775516
        0.4293893739        0.7100962212      -19.4315956587
        0.4293893739        0.7250770130      -15.0530750256
        0.4293893739        0.7400578047      -11.2006633252
        0.4293893739        0.7550385964       -7.9981393013
        0.4293893739        0.7700193882       -5.4775339750
        0.4293893739        0.7850001799       -3.5958974941
        0.4293893739        0.7999809717       -2.2616552733
        0.4293893739        0.8149617634       -1.3619562075
        0.4293893739        0.8299425551       -0.7846386749
        0.4293893739        0.8449233469       -0.4320642890
        0.4293893739        0.8599041386       -0.2271984688
        0.4293893739        0.8748849303       -0.1140057895
        0.4293893739        0.8898657221       -0.0545702474
        0.4293893739        0.9048465138       -0.0249200651
        0.4293893739        0.9198273056       -0.0108640747
        0.4293893739        0.9348080973       -0.0045266250
        0.4293893739        0.9497888890       -0.0018050644
        0.4293893739        0.9647696808       -0.0006898509
        0.4293893739        0.9797504725       -0.0002529464
        0.4293893739        0.9947312642       -0.0000890387
        0.4293893739        1.0097120560       -0.0000300917
        0.4293893739        1.0246928477       -0.0000097583
        0.4293893739        1.0396736395       -0.0000030343
        0.4293893739        1.0546544312        0.0000000000
        0.4293893739        1.0696352229        0.0000000000
        0.4293893739        1.0846160147        0.0000000000
        0.4293893739        1.0995968064        0.0000000000
        0.4293893739        1.1145775981        0.0000000000
        0.4293893739        1.1295583899        0.0000000000
        0.4293893739        1.1445391816        0.0000000000
        0.4293893739        1.1595199734        0.0000000000
        0.4293893739        1.1745007651        0.0000000000
        0.4293893739        1.1894815568        0.0000000000
        0.4293893739        1.2044623486        0.0000000000
        0.4293893739        1.2194431403        0.0000000000
        0.4293893739        1.2344239320        0.0000000000
        0.4293893739        1.2494047238        0.0000000000
        0.4293893739        1.2643855155        0.0000000000
        0.4293893739        1.2793663073        0.0000000000
        0.4293893739        1.2943470990        0.0000000000
        0.4293893739        1.3093278907        0.0000000000
        0.4293893739        1.3243086825        0.0000000000
        0.4293893739        1.3392894742        0.0000000000
        0.4293893739        1.3542702659        0.0000000000
        0.4293893739        1.3692510577        0.0000000000
        0.4293893739        1.3842318494        0.0000000000
        0.4293893739        1.3992126412        0.0000000000
        0.4293893739        1.4141934329        0.0000000000
        0.4293893739        1.4291742246        0.0000000000
        0.4293893739        1.4441550164        0.0000000000
        0.4293893739        1.4591358081        0.0000000000
        0.4293893739        1.4741165998        0.0000000000
        0.4293893739        1.4890973916        0.0000000000
        0.4293893739        1.5040781833        0.0000000000
        0.4293893739        1.5190589751        0.0000000000
        0.4293893739        1.5340397668        0.0000000000
        0.4293893739        1.5490205585        0.0000000000
        0.4293893739        1.5640013503        0.0000000000
        0.4293893739        1.5789821420        0.0000000000

        0.4444221516        0.0958837600       -0.1080988072
        0.4444221516        0.1108645517       -0.2855761366
        0.4444221516        0.1258453435       -0.6917933206
        0.4444221516        0.1408261352       -1.5370736246
        0.4444221516        0.1558069269       -3.1334101653
        0.4444221516        0.1707877187       -5.8631007278
        0.4444221516        0.1857685104      -10.0756040857
        0.4444221516        0.2007493022      -15.9143626616
        0.4444221516        0.2157300939      -23.1296401912
        0.4444221516        0.2307108856      -30.9833103456
        0.4444221516        0.2456916774      -38.3489664951
        0.4444221516        0.2606724691      -44.0280539244
        0.4444221516        0.2756532608      -47.1722599889
        0.4444221516        0.2906340526      -47.6111166842
        0.4444221516        0.3056148443      -45.9099652704
        0.4444221516        0.3205956361      -43.1246600456
        0.4444221516        0.3355764278      -40.3838064153
        0.4444221516        0.3505572195      -38.5069278287
        0.4444221516        0.3655380113      -37.8167815792
        0.4444221516        0.3805188030      -38.1778752113
        0.4444221516        0.3954995947      -39.1821070068
        0.4444221516        0.4104803865      -40.3641558578
        0.4444221516        0.4254611782      -41.3594821801
        0.4444221516        0.4404419700      -41.9745096188
        0.4444221516        0.4554227617      -42.1829210563
        0.4444221516        0.4704035534      -42.0799437889
        0.4444221516        0.4853843452      -41.8241569475
        0.4444221516        0.5003651369      -41.5854670926
        0.4444221516        0.5153459286      -41.5066144402
        0.4444221516        0.5303267204      -41.6776545457
        0.4444221516        0.5453075121      -42.1197613131
        0.4444221516        0.5602883039      -42.7761260448
        0.4444221516        0.5752690956      -43.5113043280
        0.4444221516        0.5902498873      -44.1226461767
        0.4444221516        0.6052306791      -44.3662485931
        0.4444221516        0.6202114708      -43.9956901868
        0.4444221516        0.6351922625      -42.8070631951
        0.4444221516        0.6501730543      -40.6809254072
        0.4444221516        0.6651538460      -37.6116733670
        0.4444221516        0.6801346378      -33.7170376141
        0.4444221516        0.6951154295      -29.2241564899
        0.4444221516        0.7100962212      -24.4336704449
        0.4444221516        0.7250770130      -19.6690421204
        0.4444221516        0.7400578047      -15.2231873521
        0.4444221516        0.7550385964      -11.3158783320
        0.4444221516        0.7700193882       -8.0716959279
        0.4444221516        0.7850001799       -5.5208994107
        0.4444221516        0.7999809717       -3.6181457926
        0.4444221516        0.8149617634       -2.2699448681
        0.4444221516        0.8299425551       -1.3620266573
        0.4444221516        0.8449233469       -0.7808983601
        0.4444221516        0.8599041386       -0.4274812921
        0.4444221516        0.8748849303       -0.2233463468
        0.4444221516        0.8898657221       -0.1113808943
        0.4444221516        0.9048465138       -0.0530478411
        0.4444221516        0.9198273056       -0.0241545134
        0.4444221516        0.9348080973       -0.0105285340
        0.4444221516        0.9497888890       -0.0043988850
        0.4444221516        0.9647696808       -0.0017635180
        0.4444221516        0.9797504725       -0.0006787771
        0.4444221516        0.9947312642       -0.0002508451
        0.4444221516        1.0097120560       -0.0000889700
        0.4444221516        1.0246928477       -0.0000302627
        0.4444221516        1.0396736395       -0.0000098638
        0.4444221516        1.0546544312       -0.0000030761
        0.4444221516        1.0696352229        0.0000000000
        0.4444221516        1.0846160147        0.0000000000
        0.4444221516        1.0995968064        0.0000000000
        0.4444221516        1.1145775981        0.0000000000
        0.4444221516        1.1295583899        0.0000000000
        0.4444221516        1.1445391816        0.0000000000
        0.4444221516        1.1595199734        0.0000000000
        0.4444221516        1.1745007651        0.0000000000
        0.4444221516        1.1894815568        0.0000000000
        0.4444221516        1.2044623486        0.0000000000
        0.4444221516        1.2194431403        0.0000000000
        0.4444221516        1.2344239320        0.0000000000
        0.4444221516        1.2494047238        0.0000000000
        0.4444221516        1.2643855155        0.0000000000
        0.4444221516        1.2793663073        0.0000000000
        0.4444221516        1.2943470990        0.0000000000
        0.4444221516        1.3093278907        0.0000000000
        0.4444221516        1.3243086825        0.0000000000
        0.4444221516        1.3392894742        0.0000000000
        0.4444221516        1.3542702659        0.0000000000
        0.4444221516        1.3692510577        0.0000000000
        0.4444221516        1.3842318494        0.0000000000
        0.4444221516        1.3992126412        0.0000000000
        0.4444221516        1.4141934329        0.0000000000
        0.4444221516        1.4291742246        0.0000000000
        0.4444221516        1.4441550164        0.0000000000
        0.4444221516        1.4591358081        0.0000000000
        0.4444221516        1.4741165998        0.0000000000
        0.4444221516        1.4890973916        0.0000000000
        0.4444221516        1.5040781833        0.0000000000
        0.4444221516        1.5190589751        0.0000000000
        0.4444221516        1.5340397668        0.0000000000
        0.4444221516        1.5490205585        0.0000000000
        0.4444221516        1.5640013503        0.0000000000
        0.4444221516        1.5789821420        0.0000000000

        0.4594549292        0.0958837600       -0.1027207655
        0.4594549292        0.1108645517       -0.2719966522
        0.4594549292        0.1258453435       -0.6605494792
        0.4594549292        0.1408261352       -1.4716500104
        0.4594549292        0.1558069269       -3.0089464961
        0.4594549292        0.1707877187       -5.6485165372
        0.4594549292        0.1857685104       -9.7415981515
        0.4594549292        0.2007493022      -15.4478046208
        0.4594549292        0.2157300939      -22.5506841412
        0.4594549292        0.2307108856      -30.3569998065
        0.4594549292        0.2456916774      -37.7817986949
        0.4594549292        0.2606724691      -43.6448095468
        0.4594549292        0.2756532608      -47.0783424323
        0.4594549292        0.2906340526      -47.8550735510
        0.4594549292        0.3056148443      -46.4631449075
        0.4594549292        0.3205956361      -43.8877315547
        0.4594549292        0.3355764278      -41.2173334668
        0.4594549292        0.3505572195      -39.2729330324
        0.4594549292        0.3655380113      -38.4155391602
        0.4594549292        0.3805188030      -38.5687594170
        0.4594549292        0.3954995947      -39.3849702579
        0.4594549292        0.4104803865      -40.4441972669
        0.4594549292        0.4254611782      -41.4021990555
        0.4594549292        0.4404419700      -42.0584946521
        0.4594549292        0.4554227617      -42.3577034210
        0.4594549292        0.4704035534      -42.3540181829
        0.4594549292        0.4853843452      -42.1651441448
        0.4594549292        0.5003651369      -41.9310965787
        0.4594549292        0.5153459286      -41.7832731801
        0.4594549292        0.5303267204      -41.8230050859
        0.4594549292        0.5453075121      -42.1063525766
        0.4594549292        0.5602883039      -42.6325348305
        0.4594549292        0.5752690956      -43.3358731266
        0.4594549292        0.5902498873      -44.0837668986
        0.4594549292        0.6052306791      -44.6844102575
        0.4594549292        0.6202114708      -44.9069866119
        0.4594549292        0.6351922625      -44.5142853090
        0.4594549292        0.6501730543      -43.3040239609
        0.4594549292        0.6651538460      -41.1515706784
        0.4594549292        0.6801346378      -38.0441239065
        0.4594549292        0.6951154295      -34.0959105499
        0.4594549292        0.7100962212      -29.5370809210
        0.4594549292        0.7250770130      -24.6761755360
        0.4594549292        0.7400578047      -19.8451346201
        0.4594549292        0.7550385964      -15.3423304785
        0.4594549292        0.7700193882      -11.3892097505
        0.4594549292        0.7850001799       -8.1098004789
        0.4594549292        0.7999809717       -5.5334133096
        0.4594549292        0.8149617634       -3.6140040367
        0.4594549292        0.8299425551       -2.2571791400
        0.4594549292        0.8449233469       -1.3470218664
        0.4594549292        0.8599041386       -0.7677328424
        0.4594549292        0.8748849303       -0.4178949745
        0.4594549292        0.8898657221       -0.2173494079
        0.4594549292        0.9048465138       -0.1081153252
        0.4594549292        0.9198273056       -0.0514957978
        0.4594549292        0.9348080973       -0.0235146108
        0.4594549292        0.9497888890       -0.0103039278
        0.4594549292        0.9647696808       -0.0043350625
        0.4594549292        0.9797504725       -0.0017511319
        0.4594549292        0.9947312642       -0.0006788725
        0.4594549292        1.0097120560       -0.0002524087
        0.4594549292        1.0246928477       -0.0000899335
        0.4594549292        1.0396736395       -0.0000306850
        0.4594549292        1.0546544312       -0.0000100166
        0.4594549292        1.0696352229       -0.0000031274
        0.4594549292        1.0846160147        0.0000000000
        0.4594549292        1.0995968064        0.0000000000
        0.4594549292        1.1145775981        0.0000000000
        0.4594549292        1.1295583899        0.0000000000
        0.4594549292        1.1445391816        0.0000000000
        0.4594549292        1.1595199734        0.0000000000
        0.4594549292        1.1745007651        0.0000000000
        0.4594549292        1.1894815568        0.0000000000
        0.4594549292        1.2044623486        0.0000000000
        0.4594549292        1.2194431403        0.0000000000
        0.4594549292        1.2344239320        0.0000000000
        0.4594549292        1.2494047238        0.0000000000
        0.4594549292        1.2643855155        0.0000000000
        0.4594549292        1.2793663073        0.0000000000
        0.4594549292        1.2943470990        0.0000000000
        0.4594549292        1.3093278907        0.0000000000
        0.4594549292        1.3243086825        0.0000000000
        0.4594549292        1.3392894742        0.0000000000
        0.4594549292        1.3542702659        0.0000000000
        0.4594549292        1.3692510577        0.0000000000
        0.4594549292        1.3842318494        0.0000000000
        0.4594549292        1.3992126412        0.0000000000
        0.4594549292        1.4141934329        0.0000000000
        0.4594549292        1.4291742246        0.0000000000
        0.4594549292        1.4441550164        0.0000000000
        0.4594549292        1.4591358081        0.0000000000
        0.4594549292        1.4741165998        0.0000000000
        0.4594549292        1.4890973916        0.0000000000
        0.4594549292        1.5040781833        0.0000000000
        0.4594549292        1.5190589751        0.0000000000
        0.4594549292        1.5340397668        0.0000000000
        0.4594549292        1.5490205585        0.0000000000
        0.4594549292        1.5640013503        0.0000000000
        0.4594549292        1.5789821420        0.0000000000

        0.4744877069        0.0958837600       -0.0932718878
        0.4744877069        0.1108645517       -0.2476943543
        0.4744877069        0.1258453435       -0.6034289102
        0.4744877069        0.1408261352       -1.3490188502
        0.4744877069        0.1558069269       -2.7686351853
        0.4744877069        0.1707877187       -5.2190872375
        0.4744877069        0.1857685104       -9.0428094713
        0.4744877069        0.2007493022      -14.4144770258
        0.4744877069        0.2157300939      -21.1664924706
        0.4744877069        0.2307108856      -28.6857492994
        0.4744877069        0.2456916774      -35.9782630438
        0.4744877069        0.2606724691      -41.9314340112
        0.4744877069        0.2756532608      -45.6889622639
        0.4744877069        0.2906340526      -46.9649670701
        0.4744877069        0.3056148443      -46.1345870759
        0.4744877069        0.3205956361      -44.0544330992
        0.4744877069        0.3355764278      -41.7128457491
        0.4744877069        0.3505572195      -39.8885166501
        0.4744877069        0.3655380113      -38.9629571610
        0.4744877069        0.3805188030      -38.9261863901
        0.4744877069        0.3954995947      -39.5150653038
        0.4744877069        0.4104803865      -40.3850943893
        0.4744877069        0.4254611782      -41.2399395204
        0.4744877069        0.4404419700      -41.8922938757
        0.4744877069        0.4554227617      -42.2685423299
        0.4744877069        0.4704035534      -42.3837849577
        0.4744877069        0.4853843452      -42.3092248410
        0.4744877069        0.5003651369      -42.1433940952
        0.4744877069        0.5153459286      -41.9904439927
        0.4744877069        0.5303267204      -41.9445131698
        0.4744877069        0.5453075121      -42.0776604198
        0.4744877069        0.5602883039      -42.4288478509
        0.4744877069        0.5752690956      -42.9927106137
        0.4744877069        0.5902498873      -43.7090702961
        0.4744877069        0.6052306791      -44.4564777435
        0.4744877069        0.6202114708      -45.0544123684
        0.4744877069        0.6351922625      -45.2783847925
        0.4744877069        0.6501730543      -44.8898967242
        0.4744877069        0.6651538460      -43.6790496062
        0.4744877069        0.6801346378      -41.5120954333
        0.4744877069        0.6951154295      -38.3712139382
        0.4744877069        0.7100962212      -34.3725231130
        0.4744877069        0.7250770130      -29.7534196379
        0.4744877069        0.7400578047      -24.8308435200
        0.4744877069        0.7550385964      -19.9428437375
        0.4744877069        0.7700193882      -15.3909728069
        0.4744877069        0.7850001799      -11.3983406098
        0.4744877069        0.7999809717       -8.0903765344
        0.4744877069        0.8149617634       -5.4973457459
        0.4744877069        0.8299425551       -3.5726627657
        0.4744877069        0.8449233469       -2.2193758305
        0.4744877069        0.8599041386       -1.3176819940
        0.4744877069        0.8748849303       -0.7479746043
        0.4744877069        0.8898657221       -0.4062601512
        0.4744877069        0.9048465138       -0.2113610048
        0.4744877069        0.9198273056       -0.1054443471
        0.4744877069        0.9348080973       -0.0504865730
        0.4744877069        0.9497888890       -0.0232100738
        0.4744877069        0.9647696808       -0.0102449247
        0.4744877069        0.9797504725       -0.0043398284
        0.4744877069        0.9947312642       -0.0017630238
        0.4744877069        1.0097120560       -0.0006863263
        0.4744877069        1.0246928477       -0.0002558534
        0.4744877069        1.0396736395       -0.0000912872
        0.4744877069        1.0546544312       -0.0000311578
        0.4744877069        1.0696352229       -0.0000101718
        0.4744877069        1.0846160147       -0.0000031737
        0.4744877069        1.0995968064        0.0000000000
        0.4744877069        1.1145775981        0.0000000000
        0.4744877069        1.1295583899        0.0000000000
        0.4744877069        1.1445391816        0.0000000000
        0.4744877069        1.1595199734        0.0000000000
        0.4744877069        1.1745007651        0.0000000000
        0.4744877069        1.1894815568        0.0000000000
        0.4744877069        1.2044623486        0.0000000000
        0.4744877069        1.2194431403        0.0000000000
        0.4744877069        1.2344239320        0.0000000000
        0.4744877069        1.2494047238        0.0000000000
        0.4744877069        1.2643855155        0.0000000000
        0.4744877069        1.2793663073        0.0000000000
        0.4744877069        1.2943470990        0.0000000000
        0.4744877069        1.3093278907        0.0000000000
        0.4744877069        1.3243086825        0.0000000000
        0.4744877069        1.3392894742        0.0000000000
        0.4744877069        1.3542702659        0.0000000000
        0.4744877069        1.3692510577        0.0000000000
        0.4744877069        1.3842318494        0.0000000000
        0.4744877069        1.3992126412        0.0000000000
        0.4744877069        1.4141934329        0.0000000000
        0.4744877069        1.4291742246        0.0000000000
        0.4744877069        1.4441550164        0.0000000000
        0.4744877069        1.4591358081        0.0000000000
        0.4744877069        1.4741165998        0.0000000000
        0.4744877069        1.4890973916        0.0000000000
        0.4744877069        1.5040781833        0.0000000000
        0.4744877069        1.5190589751        0.0000000000
        0.4744877069        1.5340397668        0.0000000000
        0.4744877069        1.5490205585        0.0000000000
        0.4744877069        1.5640013503        0.0000000000
        0.4744877069        1.5789821420        0.0000000000

        0.4895204846        0.0958837600       -0.0803639703
        0.4895204846        0.1108645517       -0.2141469880
        0.4895204846        0.1258453435       -0.5236493775
        0.4895204846        0.1408261352       -1.1754592839
        0.4895204846        0.1558069269       -2.4233517639
        0.4895204846        0.1707877187       -4.5912467262
        0.4895204846        0.1857685104       -8.0001543203
        0.4895204846        0.2007493022      -12.8348310556
        0.4895204846        0.2157300939      -18.9869645419
        0.4895204846        0.2307108856      -25.9543081759
        0.4895204846        0.2456916774      -32.8823230745
        0.4895204846        0.2606724691      -38.7803590395
        0.4895204846        0.2756532608      -42.8454213137
        0.4895204846        0.2906340526      -44.7460348523
        0.4895204846        0.3056148443      -44.7216485114
        0.4895204846        0.3205956361      -43.4488908848
        0.4895204846        0.3355764278      -41.7530422171
        0.4895204846        0.3505572195      -40.3155460020
        0.4895204846        0.3655380113      -39.5049447492
        0.4895204846        0.3805188030      -39.3695214465
        0.4895204846        0.3954995947      -39.7432058453
        0.4895204846        0.4104803865      -40.3814963518
        0.4895204846        0.4254611782      -41.0636483635
        0.4895204846        0.4404419700      -41.6400120783
        0.4895204846        0.4554227617      -42.0365798344
        0.4895204846        0.4704035534      -42.2394699366
        0.4895204846        0.4853843452      -42.2762011901
        0.4895204846        0.5003651369      -42.2005407429
        0.4895204846        0.5153459286      -42.0812566402
        0.4895204846        0.5303267204      -41.9930995775
        0.4895204846        0.5453075121      -42.0082934603
        0.4895204846        0.5602883039      -42.1870045972
        0.4895204846        0.5752690956      -42.5657113379
        0.4895204846        0.5902498873      -43.1435826391
        0.4895204846        0.6052306791      -43.8687334710
        0.4895204846        0.6202114708      -44.6280056477
        0.4895204846        0.6351922625      -45.2453171376
        0.4895204846        0.6501730543      -45.4941024956
        0.4895204846        0.6651538460      -45.1276007026
        0.4895204846        0.6801346378      -43.9253844031
        0.4895204846        0.6951154295      -41.7464145656
        0.4895204846        0.7100962212      -38.5723076468
        0.4895204846        0.7250770130      -34.5246688374
        0.4895204846        0.7400578047      -29.8488392737
        0.4895204846        0.7550385964      -24.8689420134
        0.4895204846        0.7700193882      -19.9286573126
        0.4895204846        0.7850001799      -15.3344253766
        0.4895204846        0.7999809717      -11.3137149344
        0.4895204846        0.8149617634       -7.9944875910
        0.4895204846        0.8299425551       -5.4060874566
        0.4895204846        0.8449233469       -3.4973688878
        0.4895204846        0.8599041386       -2.1649127234
        0.4895204846        0.8748849303       -1.2830585633
        0.4895204846        0.8898657221       -0.7287020171
        0.4895204846        0.9048465138       -0.3969752823
        0.4895204846        0.9198273056       -0.2075932086
        0.4895204846        0.9348080973       -0.1042451301
        0.4895204846        0.9497888890       -0.0502628162
        0.4895204846        0.9647696808       -0.0232577766
        0.4895204846        0.9797504725       -0.0103203971
        0.4895204846        0.9947312642       -0.0043881948
        0.4895204846        1.0097120560       -0.0017866400
        0.4895204846        1.0246928477       -0.0006961954
        0.4895204846        1.0396736395       -0.0002595555
        0.4895204846        1.0546544312       -0.0000925628
        0.4895204846        1.0696352229       -0.0000315747
        0.4895204846        1.0846160147       -0.0000102987
        0.4895204846        1.0995968064       -0.0000032140
        0.4895204846        1.1145775981        0.0000000000
        0.4895204846        1.1295583899        0.0000000000
        0.4895204846        1.1445391816        0.0000000000
        0.4895204846        1.1595199734        0.0000000000
        0.4895204846        1.1745007651        0.0000000000
        0.4895204846        1.1894815568        0.0000000000
        0.4895204846        1.2044623486        0.0000000000
        0.4895204846        1.2194431403        0.0000000000
        0.4895204846        1.2344239320        0.0000000000
        0.4895204846        1.2494047238        0.0000000000
        0.4895204846        1.2643855155        0.0000000000
        0.4895204846        1.2793663073        0.0000000000
        0.4895204846        1.2943470990        0.0000000000
        0.4895204846        1.3093278907        0.0000000000
        0.4895204846        1.3243086825        0.0000000000
        0.4895204846        1.3392894742        0.0000000000
        0.4895204846        1.3542702659        0.0000000000
        0.4895204846        1.3692510577        0.0000000000
        0.4895204846        1.3842318494        0.0000000000
        0.4895204846        1.3992126412        0.0000000000
        0.4895204846        1.4141934329        0.0000000000
        0.4895204846        1.4291742246        0.0000000000
        0.4895204846        1.4441550164        0.0000000000
        0.4895204846        1.4591358081        0.0000000000
        0.4895204846        1.4741165998        0.0000000000
        0.4895204846        1.4890973916        0.0000000000
        0.4895204846        1.5040781833        0.0000000000
        0.4895204846        1.5190589751        0.0000000000
        0.4895204846        1.5340397668        0.0000000000
        0.4895204846        1.5490205585        0.0000000000
        0.4895204846        1.5640013503        0.0000000000
        0.4895204846        1.5789821420        0.0000000000

        0.5045532623        0.0958837600       -0.0653020080
        0.5045532623        0.1108645517       -0.1746897806
        0.5045532623        0.1258453435       -0.4289901279
        0.5045532623        0.1408261352       -0.9675148933
        0.5045532623        0.1558069269       -2.0051312761
        0.5045532623        0.1707877187       -3.8213727627
        0.5045532623        0.1857685104       -6.7035587589
        0.5045532623        0.2007493022      -10.8383340142
        0.5045532623        0.2157300939      -16.1792445196
        0.5045532623        0.2307108856      -22.3540610683
        0.5045532623        0.2456916774      -28.6844492268
        0.5045532623        0.2606724691      -34.3493996316
        0.5045532623        0.2756532608      -38.6441695684
        0.5045532623        0.2906340526      -41.2182063351
        0.5045532623        0.3056148443      -42.1727853105
        0.5045532623        0.3205956361      -41.9727963931
        0.5045532623        0.3355764278      -41.2295705842
        0.5045532623        0.3505572195      -40.4729644751
        0.5045532623        0.3655380113      -40.0152197034
        0.5045532623        0.3805188030      -39.9388517053
        0.5045532623        0.3954995947      -40.1710741516
        0.5045532623        0.4104803865      -40.5794153895
        0.5045532623        0.4254611782      -41.0398976911
        0.5045532623        0.4404419700      -41.4644749076
        0.5045532623        0.4554227617      -41.8006791169
        0.5045532623        0.4704035534      -42.0226930449
        0.5045532623        0.4853843452      -42.1253531619
        0.5045532623        0.5003651369      -42.1226636444
        0.5045532623        0.5153459286      -42.0474915522
        0.5045532623        0.5303267204      -41.9493181007
        0.5045532623        0.5453075121      -41.8889046428
        0.5045532623        0.5602883039      -41.9300750050
        0.5045532623        0.5752690956      -42.1291928074
        0.5045532623        0.5902498873      -42.5228022294
        0.5045532623        0.6052306791      -43.1136696470
        0.5045532623        0.6202114708      -43.8557949052
        0.5045532623        0.6351922625      -44.6409335572
        0.5045532623        0.6501730543      -45.2927692414
        0.5045532623        0.6651538460      -45.5774005501
        0.5045532623        0.6801346378      -45.2362308111
        0.5045532623        0.6951154295      -44.0384008770
        0.5045532623        0.7100962212      -41.8388740398
        0.5045532623        0.7250770130      -38.6225730173
        0.5045532623        0.7400578047      -34.5189434393
        0.5045532623        0.7550385964      -29.7825071023
        0.5045532623        0.7700193882      -24.7465278611
        0.5045532623        0.7850001799      -19.7635080126
        0.5045532623        0.7999809717      -15.1472058623
        0.5045532623        0.8149617634      -11.1283996128
        0.5045532623        0.8299425551       -7.8323774258
        0.5045532623        0.8449233469       -5.2804428971
        0.5045532623        0.8599041386       -3.4113020652
        0.5045532623        0.8748849303       -2.1131826046
        0.5045532623        0.8898657221       -1.2561843778
        0.5045532623        0.9048465138       -0.7170233413
        0.5045532623        0.9198273056       -0.3930865032
        0.5045532623        0.9348080973       -0.2069386905
        0.5045532623        0.9497888890       -0.1045567831
        0.5045532623        0.9647696808       -0.0506615402
        0.5045532623        0.9797504725       -0.0235212138
        0.5045532623        0.9947312642       -0.0104564639
        0.5045532623        1.0097120560       -0.0044486715
        0.5045532623        1.0246928477       -0.0018107873
        0.5045532623        1.0396736395       -0.0007050868
        0.5045532623        1.0546544312       -0.0002626307
        0.5045532623        1.0696352229       -0.0000935869
        0.5045532623        1.0846160147       -0.0000319021
        0.5045532623        1.0995968064       -0.0000104077
        0.5045532623        1.1145775981       -0.0000032491
        0.5045532623        1.1295583899        0.0000000000
        0.5045532623        1.1445391816        0.0000000000
        0.5045532623        1.1595199734        0.0000000000
        0.5045532623        1.1745007651        0.0000000000
        0.5045532623        1.1894815568        0.0000000000
        0.5045532623        1.2044623486        0.0000000000
        0.5045532623        1.2194431403        0.0000000000
        0.5045532623        1.2344239320        0.0000000000
        0.5045532623        1.2494047238        0.0000000000
        0.5045532623        1.2643855155        0.0000000000
        0.5045532623        1.2793663073        0.0000000000
        0.5045532623        1.2943470990        0.0000000000
        0.5045532623        1.3093278907        0.0000000000
        0.5045532623        1.3243086825        0.0000000000
        0.5045532623        1.3392894742        0.0000000000
        0.5045532623        1.3542702659        0.0000000000
        0.5045532623        1.3692510577        0.0000000000
        0.5045532623        1.3842318494        0.0000000000
        0.5045532623        1.3992126412        0.0000000000
        0.5045532623        1.4141934329        0.0000000000
        0.5045532623        1.4291742246        0.0000000000
        0.5045532623        1.4441550164        0.0000000000
        0.5045532623        1.4591358081        0.0000000000
        0.5045532623        1.4741165998        0.0000000000
        0.5045532623        1.4890973916        0.0000000000
        0.5045532623        1.5040781833        0.0000000000
        0.5045532623        1.5190589751        0.0000000000
        0.5045532623        1.5340397668        0.0000000000
        0.5045532623        1.5490205585        0.0000000000
        0.5045532623        1.5640013503        0.0000000000
        0.5045532623        1.5789821420        0.0000000000

        0.5195860399        0.0958837600       -0.0497879068
        0.5195860399        0.1108645517       -0.1337686206
        0.5195860399        0.1258453435       -0.3300781079
        0.5195860399        0.1408261352       -0.7484191923
        0.5195860399        0.1558069269       -1.5604074040
        0.5195860399        0.1707877187       -2.9942288041
        0.5195860399        0.1857685104       -5.2941857833
        0.5195860399        0.2007493022       -8.6390736269
        0.5195860399        0.2157300939      -13.0382033416
        0.5195860399        0.2307108856      -18.2522616603
        0.5195860399        0.2456916774      -23.7953253465
        0.5195860399        0.2606724691      -29.0457925035
        0.5195860399        0.2756532608      -33.4347772334
        0.5195860399        0.2906340526      -36.6273612275
        0.5195860399        0.3056148443      -38.6067414248
        0.5195860399        0.3205956361      -39.6239774704
        0.5195860399        0.3355764278      -40.0521516000
        0.5195860399        0.3505572195      -40.2303342813
        0.5195860399        0.3655380113      -40.3715722167
        0.5195860399        0.3805188030      -40.5566407375
        0.5195860399        0.3954995947      -40.7837688486
        0.5195860399        0.4104803865      -41.0259333750
        0.5195860399        0.4254611782      -41.2631075058
        0.5195860399        0.4404419700      -41.4856246676
        0.5195860399        0.4554227617      -41.6840310823
        0.5195860399        0.4704035534      -41.8422314254
        0.5195860399        0.4853843452      -41.9407575062
        0.5195860399        0.5003651369      -41.9667875877
        0.5195860399        0.5153459286      -41.9237160891
        0.5195860399        0.5303267204      -41.8351868731
        0.5195860399        0.5453075121      -41.7426418629
        0.5195860399        0.5602883039      -41.6984842339
        0.5195860399        0.5752690956      -41.7578357414
        0.5195860399        0.5902498873      -41.9705584688
        0.5195860399        0.6052306791      -42.3723990669
        0.5195860399        0.6202114708      -42.9719463407
        0.5195860399        0.6351922625      -43.7316128078
        0.5195860399        0.6501730543      -44.5470199496
        0.5195860399        0.6651538460      -45.2362581655
        0.5195860399        0.6801346378      -45.5519471366
        0.5195860399        0.6951154295      -45.2212501101
        0.5195860399        0.7100962212      -44.0056188563
        0.5195860399        0.7250770130      -41.7615981406
        0.5195860399        0.7400578047      -38.4828663576
        0.5195860399        0.7550385964      -34.3112071698
        0.5195860399        0.7700193882      -29.5146067992
        0.5195860399        0.7850001799      -24.4391768160
        0.5195860399        0.7999809717      -19.4469262488
        0.5195860399        0.8149617634      -14.8542312114
        0.5195860399        0.8299425551      -10.8857024372
        0.5195860399        0.8449233469       -7.6536196249
        0.5195860399        0.8599041386       -5.1646293504
        0.5195860399        0.8748849303       -3.3465387940
        0.5195860399        0.8898657221       -2.0831372487
        0.5195860399        0.9048465138       -1.2458265071
        0.5195860399        0.9198273056       -0.7156453665
        0.5195860399        0.9348080973       -0.3946095189
        0.5195860399        0.9497888890       -0.2086896526
        0.5195860399        0.9647696808       -0.1057586596
        0.5195860399        0.9797504725       -0.0513195090
        0.5195860399        0.9947312642       -0.0238321471
        0.5195860399        1.0097120560       -0.0105882228
        0.5195860399        1.0246928477       -0.0045000330
        0.5195860399        1.0396736395       -0.0018295984
        0.5195860399        1.0546544312       -0.0007116938
        0.5195860399        1.0696352229       -0.0002649146
        0.5195860399        1.0846160147       -0.0000943706
        0.5195860399        1.0995968064       -0.0000321837
        0.5195860399        1.1145775981       -0.0000105078
        0.5195860399        1.1295583899       -0.0000032816
        0.5195860399        1.1445391816        0.0000000000
        0.5195860399        1.1595199734        0.0000000000
        0.5195860399        1.1745007651        0.0000000000
        0.5195860399        1.1894815568        0.0000000000
        0.5195860399        1.2044623486        0.0000000000
        0.5195860399        1.2194431403        0.0000000000
        0.5195860399        1.2344239320        0.0000000000
        0.5195860399        1.2494047238        0.0000000000
        0.5195860399        1.2643855155        0.0000000000
        0.5195860399        1.2793663073        0.0000000000
        0.5195860399        1.2943470990        0.0000000000
        0.5195860399        1.3093278907        0.0000000000
        0.5195860399        1.3243086825        0.0000000000
        0.5195860399        1.3392894742        0.0000000000
        0.5195860399        1.3542702659        0.0000000000
        0.5195860399        1.3692510577        0.0000000000
        0.5195860399        1.3842318494        0.0000000000
        0.5195860399        1.3992126412        0.0000000000
        0.5195860399        1.4141934329        0.0000000000
        0.5195860399        1.4291742246        0.0000000000
        0.5195860399        1.4441550164        0.0000000000
        0.5195860399        1.4591358081        0.0000000000
        0.5195860399        1.4741165998        0.0000000000
        0.5195860399        1.4890973916        0.0000000000
        0.5195860399        1.5040781833        0.0000000000
        0.5195860399        1.5190589751        0.0000000000
        0.5195860399        1.5340397668        0.0000000000
        0.5195860399        1.5490205585        0.0000000000
        0.5195860399        1.5640013503        0.0000000000
        0.5195860399        1.5789821420        0.0000000000

        0.5346188176        0.0958837600       -0.0354711491
        0.5346188176        0.1108645517       -0.0957642838
        0.5346188176        0.1258453435       -0.2375735189
        0.5346188176        0.1408261352       -0.5419358160
        0.5346188176        0.1558069269       -1.1376940669
        0.5346188176        0.1707877187       -2.2004765441
        0.5346188176        0.1857685104       -3.9270125053
        0.5346188176        0.2007493022       -6.4790962247
        0.5346188176        0.2157300939       -9.9086089008
        0.5346188176        0.2307108856      -14.0954716358
        0.5346188176        0.2456916774      -18.7383817957
        0.5346188176        0.2606724691      -23.4201178207
        0.5346188176        0.2756532608      -27.7289442261
        0.5346188176        0.2906340526      -31.3802854358
        0.5346188176        0.3056148443      -34.2778540760
        0.5346188176        0.3205956361      -36.4887142255
        0.5346188176        0.3355764278      -38.1584578497
        0.5346188176        0.3505572195      -39.4234193556
        0.5346188176        0.3655380113      -40.3668840501
        0.5346188176        0.3805188030      -41.0281710982
        0.5346188176        0.3954995947      -41.4385098890
        0.5346188176        0.4104803865      -41.6487120473
        0.5346188176        0.4254611782      -41.7301418995
        0.5346188176        0.4404419700      -41.7543682139
        0.5346188176        0.4554227617      -41.7701252095
        0.5346188176        0.4704035534      -41.7933270675
        0.5346188176        0.4853843452      -41.8138031463
        0.5346188176        0.5003651369      -41.8117908683
        0.5346188176        0.5153459286      -41.7740044036
        0.5346188176        0.5303267204      -41.7024639539
        0.5346188176        0.5453075121      -41.6150096995
        0.5346188176        0.5602883039      -41.5409420645
        0.5346188176        0.5752690956      -41.5167208921
        0.5346188176        0.5902498873      -41.5844817607
        0.5346188176        0.6052306791      -41.7911177700
        0.5346188176        0.6202114708      -42.1811755663
        0.5346188176        0.6351922625      -42.7775142321
        0.5346188176        0.6501730543      -43.5514271208
        0.5346188176        0.6651538460      -44.3944222118
        0.5346188176        0.6801346378      -45.1088968285
        0.5346188176        0.6951154295      -45.4293310446
        0.5346188176        0.7100962212      -45.0721832225
        0.5346188176        0.7250770130      -43.7999966159
        0.5346188176        0.7400578047      -41.4803137779
        0.5346188176        0.7550385964      -38.1232337072
        0.5346188176        0.7700193882      -33.8884883019
        0.5346188176        0.7850001799      -29.0602061107
        0.5346188176        0.7999809717      -23.9947366272
        0.5346188176        0.8149617634      -19.0542455714
        0.5346188176        0.8299425551      -14.5438828293
        0.5346188176        0.8449233469      -10.6693459133
        0.5346188176        0.8599041386       -7.5236150301
        0.5346188176        0.8748849303       -5.1004447176
        0.5346188176        0.8898657221       -3.3239181631
        0.5346188176        0.9048465138       -2.0815097760
        0.5346188176        0.9198273056       -1.2516397456
        0.5346188176        0.9348080973       -0.7220261853
        0.5346188176        0.9497888890       -0.3991954719
        0.5346188176        0.9647696808       -0.2113577655
        0.5346188176        0.9797504725       -0.1070999831
        0.5346188176        0.9947312642       -0.0519216228
        0.5346188176        1.0097120560       -0.0240792145
        0.5346188176        1.0246928477       -0.0106829819
        0.5346188176        1.0396736395       -0.0045348741
        0.5346188176        1.0546544312       -0.0018422621
        0.5346188176        1.0696352229       -0.0007163978
        0.5346188176        1.0846160147       -0.0002667184
        0.5346188176        1.0995968064       -0.0000950954
        0.5346188176        1.1145775981       -0.0000324709
        0.5346188176        1.1295583899       -0.0000106128
        0.5346188176        1.1445391816       -0.0000033215
        0.5346188176        1.1595199734        0.0000000000
        0.5346188176        1.1745007651        0.0000000000
        0.5346188176        1.1894815568        0.0000000000
        0.5346188176        1.2044623486        0.0000000000
        0.5346188176        1.2194431403        0.0000000000
        0.5346188176        1.2344239320        0.0000000000
        0.5346188176        1.2494047238        0.0000000000
        0.5346188176        1.2643855155        0.0000000000
        0.5346188176        1.2793663073        0.0000000000
        0.5346188176        1.2943470990        0.0000000000
        0.5346188176        1.3093278907        0.0000000000
        0.5346188176        1.3243086825        0.0000000000
        0.5346188176        1.3392894742        0.0000000000
        0.5346188176        1.3542702659        0.0000000000
        0.5346188176        1.3692510577        0.0000000000
        0.5346188176        1.3842318494        0.0000000000
        0.5346188176        1.3992126412        0.0000000000
        0.5346188176        1.4141934329        0.0000000000
        0.5346188176        1.4291742246        0.0000000000
        0.5346188176        1.4441550164        0.0000000000
        0.5346188176        1.4591358081        0.0000000000
        0.5346188176        1.4741165998        0.0000000000
        0.5346188176        1.4890973916        0.0000000000
        0.5346188176        1.5040781833        0.0000000000
        0.5346188176        1.5190589751        0.0000000000
        0.5346188176        1.5340397668        0.0000000000
        0.5346188176        1.5490205585        0.0000000000
        0.5346188176        1.5640013503        0.0000000000
        0.5346188176        1.5789821420        0.0000000000

        0.5496515953        0.0958837600       -0.0235403488
        0.5496515953        0.1108645517       -0.0638960074
        0.5496515953        0.1258453435       -0.1594732591
        0.5496515953        0.1408261352       -0.3662840316
        0.5496515953        0.1558069269       -0.7750567819
        0.5496515953        0.1707877187       -1.5130315604
        0.5496515953        0.1857685104       -2.7300374502
        0.5496515953        0.2007493022       -4.5641573514
        0.5496515953        0.2157300939       -7.0929383450
        0.5496515953        0.2307108856      -10.2894518158
        0.5496515953        0.2456916774      -14.0084425887
        0.5496515953        0.2606724691      -18.0173436173
        0.5496515953        0.2756532608      -22.0621505573
        0.5496515953        0.2906340526      -25.9349798680
        0.5496515953        0.3056148443      -29.5075517380
        0.5496515953        0.3205956361      -32.7176765225
        0.5496515953        0.3355764278      -35.5279266921
        0.5496515953        0.3505572195      -37.8923001180
        0.5496515953        0.3655380113      -39.7557249024
        0.5496515953        0.3805188030      -41.0832286175
        0.5496515953        0.3954995947      -41.8933659393
        0.5496515953        0.4104803865      -42.2696133297
        0.5496515953        0.4254611782      -42.3411446125
        0.5496515953        0.4404419700      -42.2450257449
        0.5496515953        0.4554227617      -42.0909668057
        0.5496515953        0.4704035534      -41.9441062427
        0.5496515953        0.4853843452      -41.8282120846
        0.5496515953        0.5003651369      -41.7411242680
        0.5496515953        0.5153459286      -41.6714255328
        0.5496515953        0.5303267204      -41.6090604568
        0.5496515953        0.5453075121      -41.5487433193
        0.5496515953        0.5602883039      -41.4899093875
        0.5496515953        0.5752690956      -41.4385876056
        0.5496515953        0.5902498873      -41.4139109597
        0.5496515953        0.6052306791      -41.4558763116
        0.5496515953        0.6202114708      -41.6253211783
        0.5496515953        0.6351922625      -41.9873328309
        0.5496515953        0.6501730543      -42.5776645988
        0.5496515953        0.6651538460      -43.3637244423
        0.5496515953        0.6801346378      -44.2186885666
        0.5496515953        0.6951154295      -44.9236660596
        0.5496515953        0.7100962212      -45.2009572718
        0.5496515953        0.7250770130      -44.7692489194
        0.5496515953        0.7400578047      -43.4054149103
        0.5496515953        0.7550385964      -40.9976950006
        0.5496515953        0.7700193882      -37.5778514760
        0.5496515953        0.7850001799      -33.3235486539
        0.5496515953        0.7999809717      -28.5281136771
        0.5496515953        0.8149617634      -23.5441121102
        0.5496515953        0.8299425551      -18.7166623827
        0.5496515953        0.8449233469      -14.3261905746
        0.5496515953        0.8599041386      -10.5552444537
        0.5496515953        0.8748849303       -7.4830643087
        0.5496515953        0.8898657221       -5.1015147971
        0.5496515953        0.9048465138       -3.3415567133
        0.5496515953        0.9198273056       -2.1007549796
        0.5496515953        0.9348080973       -1.2662433104
        0.5496515953        0.9497888890       -0.7310890709
        0.5496515953        0.9647696808       -0.4040495119
        0.5496515953        0.9797504725       -0.2136632561
        0.5496515953        0.9947312642       -0.1080901919
        0.5496515953        1.0097120560       -0.0523142117
        0.5496515953        1.0246928477       -0.0242271498
        0.5496515953        1.0396736395       -0.0107383386
        0.5496515953        1.0546544312       -0.0045565754
        0.5496515953        1.0696352229       -0.0018514748
        0.5496515953        1.0846160147       -0.0007205367
        0.5496515953        1.0995968064       -0.0002686088
        0.5496515953        1.1145775981       -0.0000959184
        0.5496515953        1.1295583899       -0.0000327969
        0.5496515953        1.1445391816       -0.0000107377
        0.5496515953        1.1595199734       -0.0000033626
        0.5496515953        1.1745007651       -0.0000010064
        0.5496515953        1.1894815568        0.0000000000
        0.5496515953        1.2044623486        0.0000000000
        0.5496515953        1.2194431403        0.0000000000
        0.5496515953        1.2344239320        0.0000000000
        0.5496515953        1.2494047238        0.0000000000
        0.5496515953        1.2643855155        0.0000000000
        0.5496515953        1.2793663073        0.0000000000
        0.5496515953        1.2943470990        0.0000000000
        0.5496515953        1.3093278907        0.0000000000
        0.5496515953        1.3243086825        0.0000000000
        0.5496515953        1.3392894742        0.0000000000
        0.5496515953        1.3542702659        0.0000000000
        0.5496515953        1.3692510577        0.0000000000
        0.5496515953        1.3842318494        0.0000000000
        0.5496515953        1.3992126412        0.0000000000
        0.5496515953        1.4141934329        0.0000000000
        0.5496515953        1.4291742246        0.0000000000
        0.5496515953        1.4441550164        0.0000000000
        0.5496515953        1.4591358081        0.0000000000
        0.5496515953        1.4741165998        0.0000000000
        0.5496515953        1.4890973916        0.0000000000
        0.5496515953        1.5040781833        0.0000000000
        0.5496515953        1.5190589751        0.0000000000
        0.5496515953        1.5340397668        0.0000000000
        0.5496515953        1.5490205585        0.0000000000
        0.5496515953        1.5640013503        0.0000000000
        0.5496515953        1.5789821420        0.0000000000

        0.5646843730        0.0958837600       -0.0145188255
        0.5646843730        0.1108645517       -0.0396463949
        0.5646843730        0.1258453435       -0.0996291610
        0.5646843730        0.1408261352       -0.2306424103
        0.5646843730        0.1558069269       -0.4925592162
        0.5646843730        0.1707877187       -0.9721284979
        0.5646843730        0.1857685104       -1.7772738031
        0.5646843730        0.2007493022       -3.0191084463
        0.5646843730        0.2157300939       -4.7841779779
        0.5646843730        0.2307108856       -7.1071429709
        0.5646843730        0.2456916774       -9.9577483390
        0.5646843730        0.2606724691      -13.2502245945
        0.5646843730        0.2756532608      -16.8695453839
        0.5646843730        0.2906340526      -20.6967830951
        0.5646843730        0.3056148443      -24.6162557539
        0.5646843730        0.3205956361      -28.5022273707
        0.5646843730        0.3355764278      -32.2014945284
        0.5646843730        0.3505572195      -35.5344826816
        0.5646843730        0.3655380113      -38.3251188395
        0.5646843730        0.3805188030      -40.4480122319
        0.5646843730        0.3954995947      -41.8674002953
        0.5646843730        0.4104803865      -42.6462600453
        0.5646843730        0.4254611782      -42.9218504426
        0.5646843730        0.4404419700      -42.8620444008
        0.5646843730        0.4554227617      -42.6234903759
        0.5646843730        0.4704035534      -42.3262865761
        0.5646843730        0.4853843452      -42.0476820801
        0.5646843730        0.5003651369      -41.8281331447
        0.5646843730        0.5153459286      -41.6808849064
        0.5646843730        0.5303267204      -41.5995571478
        0.5646843730        0.5453075121      -41.5631736951
        0.5646843730        0.5602883039      -41.5417512524
        0.5646843730        0.5752690956      -41.5063518687
        0.5646843730        0.5902498873      -41.4445707506
        0.5646843730        0.6052306791      -41.3765507125
        0.5646843730        0.6202114708      -41.3614474149
        0.5646843730        0.6351922625      -41.4848692960
        0.5646843730        0.6501730543      -41.8260973925
        0.5646843730        0.6651538460      -42.4155137118
        0.5646843730        0.6801346378      -43.1996695801
        0.5646843730        0.6951154295      -44.0288990935
        0.5646843730        0.7100962212      -44.6726892493
        0.5646843730        0.7250770130      -44.8581646609
        0.5646843730        0.7400578047      -44.3220154204
        0.5646843730        0.7550385964      -42.8652693305
        0.5646843730        0.7700193882      -40.3998985423
        0.5646843730        0.7850001799      -36.9754897396
        0.5646843730        0.7999809717      -32.7763683955
        0.5646843730        0.8149617634      -28.0875367159
        0.5646843730        0.8299425551      -23.2391266765
        0.5646843730        0.8449233469      -18.5469421684
        0.5646843730        0.8599041386      -14.2659493254
        0.5646843730        0.8748849303      -10.5655223406
        0.5646843730        0.8898657221       -7.5258519380
        0.5646843730        0.9048465138       -5.1493737634
        0.5646843730        0.9198273056       -3.3802496288
        0.5646843730        0.9348080973       -2.1264970501
        0.5646843730        0.9497888890       -1.2809742022
        0.5646843730        0.9647696808       -0.7384920801
        0.5646843730        0.9797504725       -0.4073590957
        0.5646843730        0.9947312642       -0.2149972176
        0.5646843730        1.0097120560       -0.1085874977
        0.5646843730        1.0246928477       -0.0524959929
        0.5646843730        1.0396736395       -0.0242993586
        0.5646843730        1.0546544312       -0.0107722008
        0.5646843730        1.0696352229       -0.0045745823
        0.5646843730        1.0846160147       -0.0018611815
        0.5646843730        1.0995968064       -0.0007254807
        0.5646843730        1.1145775981       -0.0002708980
        0.5646843730        1.1295583899       -0.0000968651
        0.5646843730        1.1445391816       -0.0000331604
        0.5646843730        1.1595199734       -0.0000108599
        0.5646843730        1.1745007651       -0.0000034006
        0.5646843730        1.1894815568       -0.0000010181
        0.5646843730        1.2044623486        0.0000000000
        0.5646843730        1.2194431403        0.0000000000
        0.5646843730        1.2344239320        0.0000000000
        0.5646843730        1.2494047238        0.0000000000
        0.5646843730        1.2643855155        0.0000000000
        0.5646843730        1.2793663073        0.0000000000
        0.5646843730        1.2943470990        0.0000000000
        0.5646843730        1.3093278907        0.0000000000
        0.5646843730        1.3243086825        0.0000000000
        0.5646843730        1.3392894742        0.0000000000
        0.5646843730        1.3542702659        0.0000000000
        0.5646843730        1.3692510577        0.0000000000
        0.5646843730        1.3842318494        0.0000000000
        0.5646843730        1.3992126412        0.0000000000
        0.5646843730        1.4141934329        0.0000000000
        0.5646843730        1.4291742246        0.0000000000
        0.5646843730        1.4441550164        0.0000000000
        0.5646843730        1.4591358081        0.0000000000
        0.5646843730        1.4741165998        0.0000000000
        0.5646843730        1.4890973916        0.0000000000
        0.5646843730        1.5040781833        0.0000000000
        0.5646843730        1.5190589751        0.0000000000
        0.5646843730        1.5340397668        0.0000000000
        0.5646843730        1.5490205585        0.0000000000
        0.5646843730        1.5640013503        0.0000000000
        0.5646843730        1.5789821420        0.0000000000

        0.5797171507        0.0958837600       -0.0083088668
        0.5797171507        0.1108645517       -0.0228438557
        0.5797171507        0.1258453435       -0.0578572072
        0.5797171507        0.1408261352       -0.1351735919
        0.5797171507        0.1558069269       -0.2918326377
        0.5797171507        0.1707877187       -0.5835437619
        0.5797171507        0.1857685104       -1.0839050364
        0.5797171507        0.2007493022       -1.8772542245
        0.5797171507        0.2157300939       -3.0458679055
        0.5797171507        0.2307108856       -4.6560012933
        0.5797171507        0.2456916774       -6.7488894677
        0.5797171507        0.2606724691       -9.3396633165
        0.5797171507        0.2756532608      -12.4202659610
        0.5797171507        0.2906340526      -15.9574790431
        0.5797171507        0.3056148443      -19.8800366141
        0.5797171507        0.3205956361      -24.0595240943
        0.5797171507        0.3355764278      -28.3003830259
        0.5797171507        0.3505572195      -32.3548059251
        0.5797171507        0.3655380113      -35.9657173583
        0.5797171507        0.3805188030      -38.9234442262
        0.5797171507        0.3954995947      -41.1119838076
        0.5797171507        0.4104803865      -42.5260366136
        0.5797171507        0.4254611782      -43.2558368779
        0.5797171507        0.4404419700      -43.4518098101
        0.5797171507        0.4554227617      -43.2861597587
        0.5797171507        0.4704035534      -42.9232169762
        0.5797171507        0.4853843452      -42.5012905487
        0.5797171507        0.5003651369      -42.1228392379
        0.5797171507        0.5153459286      -41.8492562608
        0.5797171507        0.5303267204      -41.6991967758
        0.5797171507        0.5453075121      -41.6518942279
        0.5797171507        0.5602883039      -41.6576840594
        0.5797171507        0.5752690956      -41.6567130315
        0.5797171507        0.5902498873      -41.6035154856
        0.5797171507        0.6052306791      -41.4904772315
        0.5797171507        0.6202114708      -41.3598898596
        0.5797171507        0.6351922625      -41.2960297919
        0.5797171507        0.6501730543      -41.3965468822
        0.5797171507        0.6651538460      -41.7324544169
        0.5797171507        0.6801346378      -42.3116201839
        0.5797171507        0.6951154295      -43.0583198928
        0.5797171507        0.7100962212      -43.8137614875
        0.5797171507        0.7250770130      -44.3556037521
        0.5797171507        0.7400578047      -44.4319680294
        0.5797171507        0.7550385964      -43.8054216859
        0.5797171507        0.7700193882      -42.3007122290
        0.5797171507        0.7850001799      -39.8458717387
        0.5797171507        0.7999809717      -36.4939815397
        0.5797171507        0.8149617634      -32.4171048751
        0.5797171507        0.8299425551      -27.8739841663
        0.5797171507        0.8449233469      -23.1627671104
        0.5797171507        0.8599041386      -18.5731793585
        0.5797171507        0.8748849303      -14.3487129469
        0.5797171507        0.8898657221      -10.6630720253
        0.5797171507        0.9048465138       -7.6107845156
        0.5797171507        0.9198273056       -5.2103563347
        0.5797171507        0.9348080973       -3.4177111949
        0.5797171507        0.9497888890       -2.1464571059
        0.5797171507        0.9647696808       -1.2902211663
        0.5797171507        0.9797504725       -0.7421998400
        0.5797171507        0.9947312642       -0.4086402453
        0.5797171507        1.0097120560       -0.2153910957
        0.5797171507        1.0246928477       -0.1087192422
        0.5797171507        1.0396736395       -0.0525654438
        0.5797171507        1.0546544312       -0.0243505742
        0.5797171507        1.0696352229       -0.0108091451
        0.5797171507        1.0846160147       -0.0045977907
        0.5797171507        1.0995968064       -0.0018738328
        0.5797171507        1.1145775981       -0.0007315272
        0.5797171507        1.1295583899       -0.0002734533
        0.5797171507        1.1445391816       -0.0000978498
        0.5797171507        1.1595199734       -0.0000334976
        0.5797171507        1.1745007651       -0.0000109666
        0.5797171507        1.1894815568       -0.0000034327
        0.5797171507        1.2044623486       -0.0000010263
        0.5797171507        1.2194431403        0.0000000000
        0.5797171507        1.2344239320        0.0000000000
        0.5797171507        1.2494047238        0.0000000000
        0.5797171507        1.2643855155        0.0000000000
        0.5797171507        1.2793663073        0.0000000000
        0.5797171507        1.2943470990        0.0000000000
        0.5797171507        1.3093278907        0.0000000000
        0.5797171507        1.3243086825        0.0000000000
        0.5797171507        1.3392894742        0.0000000000
        0.5797171507        1.3542702659        0.0000000000
        0.5797171507        1.3692510577        0.0000000000
        0.5797171507        1.3842318494        0.0000000000
        0.5797171507        1.3992126412        0.0000000000
        0.5797171507        1.4141934329        0.0000000000
        0.5797171507        1.4291742246        0.0000000000
        0.5797171507        1.4441550164        0.0000000000
        0.5797171507        1.4591358081        0.0000000000
        0.5797171507        1.4741165998        0.0000000000
        0.5797171507        1.4890973916        0.0000000000
        0.5797171507        1.5040781833        0.0000000000
        0.5797171507        1.5190589751        0.0000000000
        0.5797171507        1.5340397668        0.0000000000
        0.5797171507        1.5490205585        0.0000000000
        0.5797171507        1.5640013503        0.0000000000
        0.5797171507        1.5789821420        0.0000000000

        0.5947499283        0.0958837600       -0.0044079215
        0.5947499283        0.1108645517       -0.0122138035
        0.5947499283        0.1258453435       -0.0312176404
        0.5947499283        0.1408261352       -0.0737276985
        0.5947499283        0.1558069269       -0.1612548052
        0.5947499283        0.1707877187       -0.3275628066
        0.5947499283        0.1857685104       -0.6202431677
        0.5947499283        0.2007493022       -1.0997179466
        0.5947499283        0.2157300939       -1.8357042877
        0.5947499283        0.2307108856       -2.9025958964
        0.5947499283        0.2456916774       -4.3754527898
        0.5947499283        0.2606724691       -6.3262621061
        0.5947499283        0.2756532608       -8.8168728667
        0.5947499283        0.2906340526      -11.8838473844
        0.5947499283        0.3056148443      -15.5144598082
        0.5947499283        0.3205956361      -19.6212862704
        0.5947499283        0.3355764278      -24.0294827667
        0.5947499283        0.3505572195      -28.4893301278
        0.5947499283        0.3655380113      -32.7156846886
        0.5947499283        0.3805188030      -36.4420395401
        0.5947499283        0.3954995947      -39.4695337069
        0.5947499283        0.4104803865      -41.6952857853
        0.5947499283        0.4254611782      -43.1160772376
        0.5947499283        0.4404419700      -43.8138688062
        0.5947499283        0.4554227617      -43.9326809013
        0.5947499283        0.4704035534      -43.6528130267
        0.5947499283        0.4853843452      -43.1638532195
        0.5947499283        0.5003651369      -42.6370232045
        0.5947499283        0.5153459286      -42.1999741062
        0.5947499283        0.5303267204      -41.9196824676
        0.5947499283        0.5453075121      -41.7987476118
        0.5947499283        0.5602883039      -41.7871982194
        0.5947499283        0.5752690956      -41.8076237390
        0.5947499283        0.5902498873      -41.7873758698
        0.5947499283        0.6052306791      -41.6884452721
        0.5947499283        0.6202114708      -41.5247482385
        0.5947499283        0.6351922625      -41.3597689915
        0.5947499283        0.6501730543      -41.2847823613
        0.5947499283        0.6651538460      -41.3858163506
        0.5947499283        0.6801346378      -41.7112453465
        0.5947499283        0.6951154295      -42.2493332377
        0.5947499283        0.7100962212      -42.9189893512
        0.5947499283        0.7250770130      -43.5726807938
        0.5947499283        0.7400578047      -44.0104569481
        0.5947499283        0.7550385964      -44.0058546361
        0.5947499283        0.7700193882      -43.3432914798
        0.5947499283        0.7850001799      -41.8610151002
        0.5947499283        0.7999809717      -39.4879551480
        0.5947499283        0.8149617634      -36.2626877201
        0.5947499283        0.8299425551      -32.3293428919
        0.5947499283        0.8449233469      -27.9138726946
        0.5947499283        0.8599041386      -23.2888482166
        0.5947499283        0.8748849303      -18.7345833262
        0.5947499283        0.8898657221      -14.5021633595
        0.5947499283        0.9048465138      -10.7830960755
        0.5947499283        0.9198273056       -7.6905111184
        0.5947499283        0.9348080973       -5.2556234804
        0.5947499283        0.9497888890       -3.4394161717
        0.5947499283        0.9647696808       -2.1548929076
        0.5947499283        0.9797504725       -1.2925683912
        0.5947499283        0.9947312642       -0.7424207761
        0.5947499283        1.0097120560       -0.4084452917
        0.5947499283        1.0246928477       -0.2152916246
        0.5947499283        1.0396736395       -0.1087500836
        0.5947499283        1.0546544312       -0.0526500309
        0.5947499283        1.0696352229       -0.0244307224
        0.5947499283        1.0846160147       -0.0108638995
        0.5947499283        1.0995968064       -0.0046285113
        0.5947499283        1.1145775981       -0.0018887052
        0.5947499283        1.1295583899       -0.0007378901
        0.5947499283        1.1445391816       -0.0002759225
        0.5947499283        1.1595199734       -0.0000987098
        0.5947499283        1.1745007651       -0.0000337723
        0.5947499283        1.1894815568       -0.0000110471
        0.5947499283        1.2044623486       -0.0000034521
        0.5947499283        1.2194431403       -0.0000010291
        0.5947499283        1.2344239320        0.0000000000
        0.5947499283        1.2494047238        0.0000000000
        0.5947499283        1.2643855155        0.0000000000
        0.5947499283        1.2793663073        0.0000000000
        0.5947499283        1.2943470990        0.0000000000
        0.5947499283        1.3093278907        0.0000000000
        0.5947499283        1.3243086825        0.0000000000
        0.5947499283        1.3392894742        0.0000000000
        0.5947499283        1.3542702659        0.0000000000
        0.5947499283        1.3692510577        0.0000000000
        0.5947499283        1.3842318494        0.0000000000
        0.5947499283        1.3992126412        0.0000000000
        0.5947499283        1.4141934329        0.0000000000
        0.5947499283        1.4291742246        0.0000000000
        0.5947499283        1.4441550164        0.0000000000
        0.5947499283        1.4591358081        0.0000000000
        0.5947499283        1.4741165998        0.0000000000
        0.5947499283        1.4890973916        0.0000000000
        0.5947499283        1.5040781833        0.0000000000
        0.5947499283        1.5190589751        0.0000000000
        0.5947499283        1.5340397668        0.0000000000
        0.5947499283        1.5490205585        0.0000000000
        0.5947499283        1.5640013503        0.0000000000
        0.5947499283        1.5789821420        0.0000000000

        0.6097827060        0.0958837600       -0.0021669736
        0.6097827060        0.1108645517       -0.0060591905
        0.6097827060        0.1258453435       -0.0156544205
        0.6097827060        0.1408261352       -0.0374522010
        0.6097827060        0.1558069269       -0.0832073134
        0.6097827060        0.1707877187       -0.1722819125
        0.6097827060        0.1857685104       -0.3339068319
        0.6097827060        0.2007493022       -0.6089663257
        0.6097827060        0.2157300939       -1.0512469876
        0.6097827060        0.2307108856       -1.7283469441
        0.6097827060        0.2456916774       -2.7219480884
        0.6097827060        0.2606724691       -4.1256046168
        0.6097827060        0.2756532608       -6.0365105645
        0.6097827060        0.2906340526       -8.5379544100
        0.6097827060        0.3056148443      -11.6729660732
        0.6097827060        0.3205956361      -15.4159868840
        0.6097827060        0.3355764278      -19.6541806693
        0.6097827060        0.3505572195      -24.1888571213
        0.6097827060        0.3655380113      -28.7597245087
        0.6097827060        0.3805188030      -33.0848612938
        0.6097827060        0.3954995947      -36.9038911431
        0.6097827060        0.4104803865      -40.0138255527
        0.6097827060        0.4254611782      -42.2933240352
        0.6097827060        0.4404419700      -43.7157230665
        0.6097827060        0.4554227617      -44.3509714345
        0.6097827060        0.4704035534      -44.3539964085
        0.6097827060        0.4853843452      -43.9370434939
        0.6097827060        0.5003651369      -43.3284586616
        0.6097827060        0.5153459286      -42.7273482772
        0.6097827060        0.5303267204      -42.2672716692
        0.6097827060        0.5453075121      -41.9996755721
        0.6097827060        0.5602883039      -41.9007216506
        0.6097827060        0.5752690956      -41.8974454087
        0.6097827060        0.5902498873      -41.9038261322
        0.6097827060        0.6052306791      -41.8552607484
        0.6097827060        0.6202114708      -41.7311147753
        0.6097827060        0.6351922625      -41.5593966234
        0.6097827060        0.6501730543      -41.4041842151
        0.6097827060        0.6651538460      -41.3424739399
        0.6097827060        0.6801346378      -41.4393554439
        0.6097827060        0.6951154295      -41.7278312101
        0.6097827060        0.7100962212      -42.1948395437
        0.6097827060        0.7250770130      -42.7724483899
        0.6097827060        0.7400578047      -43.3348211354
        0.6097827060        0.7550385964      -43.7049206261
        0.6097827060        0.7700193882      -43.6751602818
        0.6097827060        0.7850001799      -43.0412063098
        0.6097827060        0.7999809717      -41.6412101593
        0.6097827060        0.8149617634      -39.3895993108
        0.6097827060        0.8299425551      -36.2973622107
        0.6097827060        0.8449233469      -32.4761758859
        0.6097827060        0.8599041386      -28.1270572658
        0.6097827060        0.8748849303      -23.5147182204
        0.6097827060        0.8898657221      -18.9296837403
        0.6097827060        0.9048465138      -14.6438591173
        0.6097827060        0.9198273056      -10.8696573801
        0.6097827060        0.9348080973       -7.7337032841
        0.6097827060        0.9497888890       -5.2715096568
        0.6097827060        0.9647696808       -3.4417746530
        0.6097827060        0.9797504725       -2.1525990788
        0.6097827060        0.9947312642       -1.2899427652
        0.6097827060        1.0097120560       -0.7408234580
        0.6097827060        1.0246928477       -0.4078398273
        0.6097827060        1.0396736395       -0.2152521894
        0.6097827060        1.0546544312       -0.1089144967
        0.6097827060        1.0696352229       -0.0528254315
        0.6097827060        1.0846160147       -0.0245532736
        0.6097827060        1.0995968064       -0.0109331101
        0.6097827060        1.1145775981       -0.0046622358
        0.6097827060        1.1295583899       -0.0019033037
        0.6097827060        1.1445391816       -0.0007436184
        0.6097827060        1.1595199734       -0.0002779421
        0.6097827060        1.1745007651       -0.0000993487
        0.6097827060        1.1894815568       -0.0000339466
        0.6097827060        1.2044623486       -0.0000110807
        0.6097827060        1.2194431403       -0.0000034519
        0.6097827060        1.2344239320       -0.0000010263
        0.6097827060        1.2494047238        0.0000000000
        0.6097827060        1.2643855155        0.0000000000
        0.6097827060        1.2793663073        0.0000000000
        0.6097827060        1.2943470990        0.0000000000
        0.6097827060        1.3093278907        0.0000000000
        0.6097827060        1.3243086825        0.0000000000
        0.6097827060        1.3392894742        0.0000000000
        0.6097827060        1.3542702659        0.0000000000
        0.6097827060        1.3692510577        0.0000000000
        0.6097827060        1.3842318494        0.0000000000
        0.6097827060        1.3992126412        0.0000000000
        0.6097827060        1.4141934329        0.0000000000
        0.6097827060        1.4291742246        0.0000000000
        0.6097827060        1.4441550164        0.0000000000
        0.6097827060        1.4591358081        0.0000000000
        0.6097827060        1.4741165998        0.0000000000
        0.6097827060        1.4890973916        0.0000000000
        0.6097827060        1.5040781833        0.0000000000
        0.6097827060        1.5190589751        0.0000000000
        0.6097827060        1.5340397668        0.0000000000
        0.6097827060        1.5490205585        0.0000000000
        0.6097827060        1.5640013503        0.0000000000
        0.6097827060        1.5789821420        0.0000000000

        0.6248154837        0.0958837600       -0.0009874029
        0.6248154837        0.1108645517       -0.0027906833
        0.6248154837        0.1258453435       -0.0073032687
        0.6248154837        0.1408261352       -0.0177470183
        0.6248154837        0.1558069269       -0.0401845519
        0.6248154837        0.1707877187       -0.0851516829
        0.6248154837        0.1857685104       -0.1697257914
        0.6248154837        0.2007493022       -0.3200459032
        0.6248154837        0.2157300939       -0.5743441364
        0.6248154837        0.2307108856       -0.9863827847
        0.6248154837        0.2456916774       -1.6284918108
        0.6248154837        0.2606724691       -2.5921389572
        0.6248154837        0.2756532608       -3.9828395168
        0.6248154837        0.2906340526       -5.9065492877
        0.6248154837        0.3056148443       -8.4474394754
        0.6248154837        0.3205956361      -11.6414246935
        0.6248154837        0.3355764278      -15.4534273558
        0.6248154837        0.3505572195      -19.7663501913
        0.6248154837        0.3655380113      -24.3856692168
        0.6248154837        0.3805188030      -29.0582186338
        0.6248154837        0.3954995947      -33.5008361519
        0.6248154837        0.4104803865      -37.4351664591
        0.6248154837        0.4254611782      -40.6263488217
        0.6248154837        0.4404419700      -42.9218782306
        0.6248154837        0.4554227617      -44.2823762608
        0.6248154837        0.4704035534      -44.7926334709
        0.6248154837        0.4853843452      -44.6441946428
        0.6248154837        0.5003651369      -44.0906576918
        0.6248154837        0.5153459286      -43.3885517862
        0.6248154837        0.5303267204      -42.7429239328
        0.6248154837        0.5453075121      -42.2740084614
        0.6248154837        0.5602883039      -42.0119418725
        0.6248154837        0.5752690956      -41.9160804358
        0.6248154837        0.5902498873      -41.9086159172
        0.6248154837        0.6052306791      -41.9101800943
        0.6248154837        0.6202114708      -41.8670907267
        0.6248154837        0.6351922625      -41.7644285336
        0.6248154837        0.6501730543      -41.6247224970
        0.6248154837        0.6651538460      -41.4966225197
        0.6248154837        0.6801346378      -41.4395154249
        0.6248154837        0.6951154295      -41.5081038280
        0.6248154837        0.7100962212      -41.7375441713
        0.6248154837        0.7250770130      -42.1281954952
        0.6248154837        0.7400578047      -42.6311406336
        0.6248154837        0.7550385964      -43.1394940963
        0.6248154837        0.7700193882      -43.4918473036
        0.6248154837        0.7850001799      -43.4906756800
        0.6248154837        0.7999809717      -42.9325249857
        0.6248154837        0.8149617634      -41.6431000185
        0.6248154837        0.8299425551      -39.5109249064
        0.6248154837        0.8449233469      -36.5151229711
        0.6248154837        0.8599041386      -32.7424303844
        0.6248154837        0.8748849303      -28.3865735859
        0.6248154837        0.8898657221      -23.7243210176
        0.6248154837        0.9048465138      -19.0697031866
        0.6248154837        0.9198273056      -14.7178187904
        0.6248154837        0.9348080973      -10.8953782617
        0.6248154837        0.9497888890       -7.7323946602
        0.6248154837        0.9647696808       -5.2601071828
        0.6248154837        0.9797504725       -3.4301987407
        0.6248154837        0.9947312642       -2.1446956639
        0.6248154837        1.0097120560       -1.2859034450
        0.6248154837        1.0246928477       -0.7394128600
        0.6248154837        1.0396736395       -0.4077448561
        0.6248154837        1.0546544312       -0.2155972907
        0.6248154837        1.0696352229       -0.1092784350
        0.6248154837        1.0846160147       -0.0530781096
        0.6248154837        1.0995968064       -0.0246962123
        0.6248154837        1.1145775981       -0.0110034290
        0.6248154837        1.1295583899       -0.0046931237
        0.6248154837        1.1445391816       -0.0019155232
        0.6248154837        1.1595199734       -0.0007478716
        0.6248154837        1.1745007651       -0.0002791825
        0.6248154837        1.1894815568       -0.0000995989
        0.6248154837        1.2044623486       -0.0000339365
        0.6248154837        1.2194431403       -0.0000110366
        0.6248154837        1.2344239320       -0.0000034254
        0.6248154837        1.2494047238       -0.0000010143
        0.6248154837        1.2643855155        0.0000000000
        0.6248154837        1.2793663073        0.0000000000
        0.6248154837        1.2943470990        0.0000000000
        0.6248154837        1.3093278907        0.0000000000
        0.6248154837        1.3243086825        0.0000000000
        0.6248154837        1.3392894742        0.0000000000
        0.6248154837        1.3542702659        0.0000000000
        0.6248154837        1.3692510577        0.0000000000
        0.6248154837        1.3842318494        0.0000000000
        0.6248154837        1.3992126412        0.0000000000
        0.6248154837        1.4141934329        0.0000000000
        0.6248154837        1.4291742246        0.0000000000
        0.6248154837        1.4441550164        0.0000000000
        0.6248154837        1.4591358081        0.0000000000
        0.6248154837        1.4741165998        0.0000000000
        0.6248154837        1.4890973916        0.0000000000
        0.6248154837        1.5040781833        0.0000000000
        0.6248154837        1.5190589751        0.0000000000
        0.6248154837        1.5340397668        0.0000000000
        0.6248154837        1.5490205585        0.0000000000
        0.6248154837        1.5640013503        0.0000000000
        0.6248154837        1.5789821420        0.0000000000

        0.6398482614        0.0958837600       -0.0004173517
        0.6398482614        0.1108645517       -0.0011947684
        0.6398482614        0.1258453435       -0.0031756271
        0.6398482614        0.1408261352       -0.0078640711
        0.6398482614        0.1558069269       -0.0182214358
        0.6398482614        0.1707877187       -0.0397021491
        0.6398482614        0.1857685104       -0.0818044478
        0.6398482614        0.2007493022       -0.1603220023
        0.6398482614        0.2157300939       -0.3004789437
        0.6398482614        0.2307108856       -0.5409208873
        0.6398482614        0.2456916774       -0.9379366136
        0.6398482614        0.2606724691       -1.5683142287
        0.6398482614        0.2756532608       -2.5283358597
        0.6398482614        0.2906340526       -3.9263917915
        0.6398482614        0.3056148443       -5.8681580567
        0.6398482614        0.3205956361       -8.4359153521
        0.6398482614        0.3355764278      -11.6660268304
        0.6398482614        0.3505572195      -15.5293910349
        0.6398482614        0.3655380113      -19.9187227439
        0.6398482614        0.3805188030      -24.6452964502
        0.6398482614        0.3954995947      -29.4478459841
        0.6398482614        0.4104803865      -34.0170277674
        0.6398482614        0.4254611782      -38.0373223989
        0.6398482614        0.4404419700      -41.2421765421
        0.6398482614        0.4554227617      -43.4693329696
        0.6398482614        0.4704035534      -44.6975766280
        0.6398482614        0.4853843452      -45.0492781682
        0.6398482614        0.5003651369      -44.7554303163
        0.6398482614        0.5153459286      -44.0949933664
        0.6398482614        0.5303267204      -43.3297171870
        0.6398482614        0.5453075121      -42.6546441890
        0.6398482614        0.5602883039      -42.1753816095
        0.6398482614        0.5752690956      -41.9121222860
        0.6398482614        0.5902498873      -41.8225535953
        0.6398482614        0.6052306791      -41.8329265913
        0.6398482614        0.6202114708      -41.8676049582
        0.6398482614        0.6351922625      -41.8706440687
        0.6398482614        0.6501730543      -41.8169570071
        0.6398482614        0.6651538460      -41.7141158316
        0.6398482614        0.6801346378      -41.5975472425
        0.6398482614        0.6951154295      -41.5213111796
        0.6398482614        0.7100962212      -41.5448895262
        0.6398482614        0.7250770130      -41.7157304569
        0.6398482614        0.7400578047      -42.0491584973
        0.6398482614        0.7550385964      -42.5104572401
        0.6398482614        0.7700193882      -43.0052619388
        0.6398482614        0.7850001799      -43.3820631285
        0.6398482614        0.7999809717      -43.4466463961
        0.6398482614        0.8149617634      -42.9864139411
        0.6398482614        0.8299425551      -41.8034033345
        0.6398482614        0.8449233469      -39.7546163145
        0.6398482614        0.8599041386      -36.7934750081
        0.6398482614        0.8748849303      -32.9991952433
        0.6398482614        0.8898657221      -28.5789245582
        0.6398482614        0.9048465138      -23.8355348256
        0.6398482614        0.9198273056      -19.1086502457
        0.6398482614        0.9348080973      -14.7085026210
        0.6398482614        0.9497888890      -10.8640803944
        0.6398482614        0.9647696808       -7.6987532301
        0.6398482614        0.9797504725       -5.2342610108
        0.6398482614        0.9947312642       -3.4145051384
        0.6398482614        1.0097120560       -2.1372153874
        0.6398482614        1.0246928477       -1.2834625604
        0.6398482614        1.0396736395       -0.7393449271
        0.6398482614        1.0546544312       -0.4084234200
        0.6398482614        1.0696352229       -0.2162807054
        0.6398482614        1.0846160147       -0.1097500786
        0.6398482614        1.0995968064       -0.0533474205
        0.6398482614        1.1145775981       -0.0248308419
        0.6398482614        1.1295583899       -0.0110632050
        0.6398482614        1.1445391816       -0.0047163389
        0.6398482614        1.1595199734       -0.0019228633
        0.6398482614        1.1745007651       -0.0007493368
        0.6398482614        1.1894815568       -0.0002789681
        0.6398482614        1.2044623486       -0.0000991658
        0.6398482614        1.2194431403       -0.0000336449
        0.6398482614        1.2344239320       -0.0000108946
        0.6398482614        1.2494047238       -0.0000033668
        0.6398482614        1.2643855155        0.0000000000
        0.6398482614        1.2793663073        0.0000000000
        0.6398482614        1.2943470990        0.0000000000
        0.6398482614        1.3093278907        0.0000000000
        0.6398482614        1.3243086825        0.0000000000
        0.6398482614        1.3392894742        0.0000000000
        0.6398482614        1.3542702659        0.0000000000
        0.6398482614        1.3692510577        0.0000000000
        0.6398482614        1.3842318494        0.0000000000
        0.6398482614        1.3992126412        0.0000000000
        0.6398482614        1.4141934329        0.0000000000
        0.6398482614        1.4291742246        0.0000000000
        0.6398482614        1.4441550164        0.0000000000
        0.6398482614        1.4591358081        0.0000000000
        0.6398482614        1.4741165998        0.0000000000
        0.6398482614        1.4890973916        0.0000000000
        0.6398482614        1.5040781833        0.0000000000
        0.6398482614        1.5190589751        0.0000000000
        0.6398482614        1.5340397668        0.0000000000
        0.6398482614        1.5490205585        0.0000000000
        0.6398482614        1.5640013503        0.0000000000
        0.6398482614        1.5789821420        0.0000000000

        0.6548810390        0.0958837600       -0.0001638675
        0.6548810390        0.1108645517       -0.0004764240
        0.6548810390        0.1258453435       -0.0012903745
        0.6548810390        0.1408261352       -0.0032695541
        0.6548810390        0.1558069269       -0.0077885672
        0.6548810390        0.1707877187       -0.0175394891
        0.6548810390        0.1857685104       -0.0375525061
        0.6548810390        0.2007493022       -0.0768465247
        0.6548810390        0.2157300939       -0.1509464012
        0.6548810390        0.2307108856       -0.2853807338
        0.6548810390        0.2456916774       -0.5198912348
        0.6548810390        0.2606724691       -0.9124293016
        0.6548810390        0.2756532608       -1.5413052559
        0.6548810390        0.2906340526       -2.5035156250
        0.6548810390        0.3056148443       -3.9076628878
        0.6548810390        0.3205956361       -5.8609360974
        0.6548810390        0.3355764278       -8.4508180074
        0.6548810390        0.3505572195      -11.7230741580
        0.6548810390        0.3655380113      -15.6584428552
        0.6548810390        0.3805188030      -20.1521615853
        0.6548810390        0.3954995947      -25.0032266265
        0.6548810390        0.4104803865      -29.9222631138
        0.6548810390        0.4254611782      -34.5647742362
        0.6548810390        0.4404419700      -38.5884356984
        0.6548810390        0.4554227617      -41.7214882026
        0.6548810390        0.4704035534      -43.8207612177
        0.6548810390        0.4853843452      -44.8987810031
        0.6548810390        0.5003651369      -45.1106439778
        0.6548810390        0.5153459286      -44.7069693592
        0.6548810390        0.5303267204      -43.9707459639
        0.6548810390        0.5453075121      -43.1581465211
        0.6548810390        0.5602883039      -42.4575097428
        0.6548810390        0.5752690956      -41.9717638277
        0.6548810390        0.5902498873      -41.7222236786
        0.6548810390        0.6052306791      -41.6676552606
        0.6548810390        0.6202114708      -41.7311935945
        0.6548810390        0.6351922625      -41.8281168371
        0.6548810390        0.6501730543      -41.8890574025
        0.6548810390        0.6651538460      -41.8755031075
        0.6548810390        0.6801346378      -41.7865770979
        0.6548810390        0.6951154295      -41.6572684272
        0.6548810390        0.7100962212      -41.5485864794
        0.6548810390        0.7250770130      -41.5306434585
        0.6548810390        0.7400578047      -41.6613158715
        0.6548810390        0.7550385964      -41.9650515329
        0.6548810390        0.7700193882      -42.4164828915
        0.6548810390        0.7850001799      -42.9311785113
        0.6548810390        0.7999809717      -43.3636914236
        0.6548810390        0.8149617634      -43.5142322167
        0.6548810390        0.8299425551      -43.1488717833
        0.6548810390        0.8449233469      -42.0384012921
        0.6548810390        0.8599041386      -40.0131980607
        0.6548810390        0.8748849303      -37.0187662808
        0.6548810390        0.8898657221      -33.1490051688
        0.6548810390        0.9048465138      -28.6397353822
        0.6548810390        0.9198273056      -23.8217987842
        0.6548810390        0.9348080973      -19.0506671585
        0.6548810390        0.9497888890      -14.6374786079
        0.6548810390        0.9647696808      -10.8018750440
        0.6548810390        0.9797504725       -7.6549761912
        0.6548810390        0.9947312642       -5.2089435675
        0.6548810390        1.0097120560       -3.4028374557
        0.6548810390        1.0246928477       -2.1335520320
        0.6548810390        1.0396736395       -1.2834652713
        0.6548810390        1.0546544312       -0.7404755577
        0.6548810390        1.0696352229       -0.4095488177
        0.6548810390        1.0846160147       -0.2170692518
        0.6548810390        1.0995968064       -0.1102107106
        0.6548810390        1.1145775981       -0.0535809834
        0.6548810390        1.1295583899       -0.0249323330
        0.6548810390        1.1445391816       -0.0110981510
        0.6548810390        1.1595199734       -0.0047229382
        0.6548810390        1.1745007651       -0.0019203848
        0.6548810390        1.1894815568       -0.0007456877
        0.6548810390        1.2044623486       -0.0002764186
        0.6548810390        1.2194431403       -0.0000978026
        0.6548810390        1.2344239320       -0.0000330335
        0.6548810390        1.2494047238       -0.0000106522
        0.6548810390        1.2643855155       -0.0000032774
        0.6548810390        1.2793663073        0.0000000000
        0.6548810390        1.2943470990        0.0000000000
        0.6548810390        1.3093278907        0.0000000000
        0.6548810390        1.3243086825        0.0000000000
        0.6548810390        1.3392894742        0.0000000000
        0.6548810390        1.3542702659        0.0000000000
        0.6548810390        1.3692510577        0.0000000000
        0.6548810390        1.3842318494        0.0000000000
        0.6548810390        1.3992126412        0.0000000000
        0.6548810390        1.4141934329        0.0000000000
        0.6548810390        1.4291742246        0.0000000000
        0.6548810390        1.4441550164        0.0000000000
        0.6548810390        1.4591358081        0.0000000000
        0.6548810390        1.4741165998        0.0000000000
        0.6548810390        1.4890973916        0.0000000000
        0.6548810390        1.5040781833        0.0000000000
        0.6548810390        1.5190589751        0.0000000000
        0.6548810390        1.5340397668        0.0000000000
        0.6548810390        1.5490205585        0.0000000000
        0.6548810390        1.5640013503        0.0000000000
        0.6548810390        1.5789821420        0.0000000000

        0.6699138167        0.0958837600       -0.0000598929
        0.6699138167        0.1108645517       -0.0001774324
        0.6699138167        0.1258453435       -0.0004916662
        0.6699138167        0.1408261352       -0.0012806269
        0.6699138167        0.1558069269       -0.0031524435
        0.6699138167        0.1707877187       -0.0073753000
        0.6699138167        0.1857685104       -0.0164846590
        0.6699138167        0.2007493022       -0.0353479640
        0.6699138167        0.2157300939       -0.0729122773
        0.6699138167        0.2307108856       -0.1448309705
        0.6699138167        0.2456916774       -0.2769859710
        0.6699138167        0.2606724691       -0.5095558439
        0.6699138167        0.2756532608       -0.9007911495
        0.6699138167        0.2906340526       -1.5292100503
        0.6699138167        0.3056148443       -2.4926728081
        0.6699138167        0.3205956361       -3.9027513719
        0.6699138167        0.3355764278       -5.8729147698
        0.6699138167        0.3505572195       -8.4994665945
        0.6699138167        0.3655380113      -11.8355384294
        0.6699138167        0.3805188030      -15.8614949953
        0.6699138167        0.3954995947      -20.4595421534
        0.6699138167        0.4104803865      -25.4038862550
        0.6699138167        0.4254611782      -30.3769695730
        0.6699138167        0.4404419700      -35.0150114358
        0.6699138167        0.4554227617      -38.9743237128
        0.6699138167        0.4704035534      -41.9996198998
        0.6699138167        0.4853843452      -43.9730076285
        0.6699138167        0.5003651369      -44.9293501616
        0.6699138167        0.5153459286      -45.0361710613
        0.6699138167        0.5303267204      -44.5475351235
        0.6699138167        0.5453075121      -43.7467785783
        0.6699138167        0.5602883039      -42.8924011760
        0.6699138167        0.5752690956      -42.1775415073
        0.6699138167        0.5902498873      -41.7087765733
        0.6699138167        0.6052306791      -41.5055207522
        0.6699138167        0.6202114708      -41.5171859989
        0.6699138167        0.6351922625      -41.6519185897
        0.6699138167        0.6501730543      -41.8089895012
        0.6699138167        0.6651538460      -41.9073015464
        0.6699138167        0.6801346378      -41.9045641864
        0.6699138167        0.6951154295      -41.8044181633
        0.6699138167        0.7100962212      -41.6513992624
        0.6699138167        0.7250770130      -41.5160629492
        0.6699138167        0.7400578047      -41.4747439862
        0.6699138167        0.7550385964      -41.5891903642
        0.6699138167        0.7700193882      -41.8893683451
        0.6699138167        0.7850001799      -42.3589815896
        0.6699138167        0.7999809717      -42.9216232690
        0.6699138167        0.8149617634      -43.4294684505
        0.6699138167        0.8299425551      -43.6639183957
        0.6699138167        0.8449233469      -43.3606751600
        0.6699138167        0.8599041386      -42.2636267070
        0.6699138167        0.8748849303      -40.1951492312
        0.6699138167        0.8898657221      -37.1165440045
        0.6699138167        0.9048465138      -33.1524964108
        0.6699138167        0.9198273056      -28.5686909047
        0.6699138167        0.9348080973      -23.7122324743
        0.6699138167        0.9497888890      -18.9380665573
        0.6699138167        0.9647696808      -14.5454009869
        0.6699138167        0.9797504725      -10.7390828964
        0.6699138167        0.9947312642       -7.6190622292
        0.6699138167        1.0097120560       -5.1922556113
        0.6699138167        1.0246928477       -3.3973330425
        0.6699138167        1.0396736395       -2.1332606209
        0.6699138167        1.0546544312       -1.2849075765
        0.6699138167        1.0696352229       -0.7420455633
        0.6699138167        1.0846160147       -0.4107098258
        0.6699138167        1.0995968064       -0.2177672512
        0.6699138167        1.1145775981       -0.1105563014
        0.6699138167        1.1295583899       -0.0537093960
        0.6699138167        1.1445391816       -0.0249519617
        0.6699138167        1.1595199734       -0.0110778304
        0.6699138167        1.1745007651       -0.0046973338
        0.6699138167        1.1894815568       -0.0019016456
        0.6699138167        1.2044623486       -0.0007349027
        0.6699138167        1.2194431403       -0.0002711352
        0.6699138167        1.2344239320       -0.0000955216
        0.6699138167        1.2494047238       -0.0000321414
        0.6699138167        1.2643855155       -0.0000103261
        0.6699138167        1.2793663073       -0.0000031679
        0.6699138167        1.2943470990        0.0000000000
        0.6699138167        1.3093278907        0.0000000000
        0.6699138167        1.3243086825        0.0000000000
        0.6699138167        1.3392894742        0.0000000000
        0.6699138167        1.3542702659        0.0000000000
        0.6699138167        1.3692510577        0.0000000000
        0.6699138167        1.3842318494        0.0000000000
        0.6699138167        1.3992126412        0.0000000000
        0.6699138167        1.4141934329        0.0000000000
        0.6699138167        1.4291742246        0.0000000000
        0.6699138167        1.4441550164        0.0000000000
        0.6699138167        1.4591358081        0.0000000000
        0.6699138167        1.4741165998        0.0000000000
        0.6699138167        1.4890973916        0.0000000000
        0.6699138167        1.5040781833        0.0000000000
        0.6699138167        1.5190589751        0.0000000000
        0.6699138167        1.5340397668        0.0000000000
        0.6699138167        1.5490205585        0.0000000000
        0.6699138167        1.5640013503        0.0000000000
        0.6699138167        1.5789821420        0.0000000000

        0.6849465944        0.0958837600       -0.0000204349
        0.6849465944        0.1108645517       -0.0000619340
        0.6849465944        0.1258453435       -0.0001764005
        0.6849465944        0.1408261352       -0.0004747299
        0.6849465944        0.1558069269       -0.0012138513
        0.6849465944        0.1707877187       -0.0029640820
        0.6849465944        0.1857685104       -0.0069407877
        0.6849465944        0.2007493022       -0.0156269130
        0.6849465944        0.2157300939       -0.0338649723
        0.6849465944        0.2307108856       -0.0706243710
        0.6849465944        0.2456916774       -0.1416088703
        0.6849465944        0.2606724691       -0.2727203829
        0.6849465944        0.2756532608       -0.5041254724
        0.6849465944        0.2906340526       -0.8942915942
        0.6849465944        0.3056148443       -1.5228766931
        0.6849465944        0.3205956361       -2.4907594604
        0.6849465944        0.3355764278       -3.9148756113
        0.6849465944        0.3505572195       -5.9152868878
        0.6849465944        0.3655380113       -8.5928693972
        0.6849465944        0.3805188030      -11.9989547083
        0.6849465944        0.3954995947      -16.1029855010
        0.6849465944        0.4104803865      -20.7687943091
        0.6849465944        0.4254611782      -25.7513027136
        0.6849465944        0.4404419700      -30.7209856429
        0.6849465944        0.4554227617      -35.3142090466
        0.6849465944        0.4704035534      -39.1977212685
        0.6849465944        0.4853843452      -42.1301047478
        0.6849465944        0.5003651369      -44.0041906281
        0.6849465944        0.5153459286      -44.8607866972
        0.6849465944        0.5303267204      -44.8720756997
        0.6849465944        0.5453075121      -44.2999919473
        0.6849465944        0.5602883039      -43.4398299771
        0.6849465944        0.5752690956      -42.5620923681
        0.6849465944        0.5902498873      -41.8656514618
        0.6849465944        0.6052306791      -41.4521581338
        0.6849465944        0.6202114708      -41.3257247292
        0.6849465944        0.6351922625      -41.4150007853
        0.6849465944        0.6501730543      -41.6091704129
        0.6849465944        0.6651538460      -41.7968271485
        0.6849465944        0.6801346378      -41.8974886061
        0.6849465944        0.6951154295      -41.8789186662
        0.6849465944        0.7100962212      -41.7582477631
        0.6849465944        0.7250770130      -41.5899412719
        0.6849465944        0.7400578047      -41.4474088603
        0.6849465944        0.7550385964      -41.4054006742
        0.6849465944        0.7700193882      -41.5262156753
        0.6849465944        0.7850001799      -41.8464906250
        0.6849465944        0.7999809717      -42.3586846458
        0.6849465944        0.8149617634      -42.9868632045
        0.6849465944        0.8299425551      -43.5675877023
        0.6849465944        0.8449233469      -43.8540160467
        0.6849465944        0.8599041386      -43.5556719578
        0.6849465944        0.8748849303      -42.4084349444
        0.6849465944        0.8898657221      -40.2506463386
        0.6849465944        0.9048465138      -37.0750823003
        0.6849465944        0.9198273056      -33.0370764864
        0.6849465944        0.9348080973      -28.4187420812
        0.6849465944        0.9497888890      -23.5658666583
        0.6849465944        0.9647696808      -18.8200184671
        0.6849465944        0.9797504725      -14.4641614516
        0.6849465944        0.9947312642      -10.6910377618
        0.6849465944        1.0097120560       -7.5950409115
        0.6849465944        1.0246928477       -5.1827992287
        0.6849465944        1.0396736395       -3.3953003903
        0.6849465944        1.0546544312       -2.1342458176
        0.6849465944        1.0696352229       -1.2866063221
        0.6849465944        1.0846160147       -0.7434585431
        0.6849465944        1.0995968064       -0.4115516133
        0.6849465944        1.1145775981       -0.2180996524
        0.6849465944        1.1295583899       -0.1105662443
        0.6849465944        1.1445391816       -0.0535794951
        0.6849465944        1.1595199734       -0.0248026340
        0.6849465944        1.1745007651       -0.0109629193
        0.6849465944        1.1894815568       -0.0046260262
        0.6849465944        1.2044623486       -0.0018637203
        0.6849465944        1.2194431403       -0.0007170542
        0.6849465944        1.2344239320       -0.0002635377
        0.6849465944        1.2494047238       -0.0000925366
        0.6849465944        1.2643855155       -0.0000310343
        0.6849465944        1.2793663073       -0.0000099387
        0.6849465944        1.2943470990       -0.0000030347
        0.6849465944        1.3093278907        0.0000000000
        0.6849465944        1.3243086825        0.0000000000
        0.6849465944        1.3392894742        0.0000000000
        0.6849465944        1.3542702659        0.0000000000
        0.6849465944        1.3692510577        0.0000000000
        0.6849465944        1.3842318494        0.0000000000
        0.6849465944        1.3992126412        0.0000000000
        0.6849465944        1.4141934329        0.0000000000
        0.6849465944        1.4291742246        0.0000000000
        0.6849465944        1.4441550164        0.0000000000
        0.6849465944        1.4591358081        0.0000000000
        0.6849465944        1.4741165998        0.0000000000
        0.6849465944        1.4890973916        0.0000000000
        0.6849465944        1.5040781833        0.0000000000
        0.6849465944        1.5190589751        0.0000000000
        0.6849465944        1.5340397668        0.0000000000
        0.6849465944        1.5490205585        0.0000000000
        0.6849465944        1.5640013503        0.0000000000
        0.6849465944        1.5789821420        0.0000000000

        0.6999793721        0.0958837600       -0.0000065316
        0.6999793721        0.1108645517       -0.0000203473
        0.6999793721        0.1258453435       -0.0000598714
        0.6999793721        0.1408261352       -0.0001673391
        0.6999793721        0.1558069269       -0.0004465077
        0.6999793721        0.1707877187       -0.0011420749
        0.6999793721        0.1857685104       -0.0028075656
        0.6999793721        0.2007493022       -0.0066405263
        0.6999793721        0.2157300939       -0.0151087969
        0.6999793721        0.2307108856       -0.0330387722
        0.6999793721        0.2456916774       -0.0693660096
        0.6999793721        0.2606724691       -0.1397324110
        0.6999793721        0.2756532608       -0.2700163929
        0.6999793721        0.2906340526       -0.5006514126
        0.6999793721        0.3056148443       -0.8911496142
        0.6999793721        0.3205956361       -1.5235359750
        0.6999793721        0.3355764278       -2.5024808140
        0.6999793721        0.3505572195       -3.9491807783
        0.6999793721        0.3655380113       -5.9862452248
        0.6999793721        0.3805188030       -8.7128072865
        0.6999793721        0.3954995947      -12.1729142206
        0.6999793721        0.4104803865      -16.3247378728
        0.6999793721        0.4254611782      -21.0209542865
        0.6999793721        0.4404419700      -26.0096818423
        0.6999793721        0.4554227617      -30.9603588882
        0.6999793721        0.4704035534      -35.5117707383
        0.6999793721        0.4853843452      -39.3328600411
        0.6999793721        0.5003651369      -42.1829059209
        0.6999793721        0.5153459286      -43.9567744963
        0.6999793721        0.5303267204      -44.7033550072
        0.6999793721        0.5453075121      -44.6110956191
        0.6999793721        0.5602883039      -43.9630486457
        0.6999793721        0.5752690956      -43.0726881301
        0.6999793721        0.5902498873      -42.2176010086
        0.6999793721        0.6052306791      -41.5884855443
        0.6999793721        0.6202114708      -41.2655780289
        0.6999793721        0.6351922625      -41.2257928709
        0.6999793721        0.6501730543      -41.3746805958
        0.6999793721        0.6651538460      -41.5907247580
        0.6999793721        0.6801346378      -41.7673515504
        0.6999793721        0.6951154295      -41.8407147338
        0.6999793721        0.7100962212      -41.7978603646
        0.6999793721        0.7250770130      -41.6680158003
        0.6999793721        0.7400578047      -41.5060704832
        0.6999793721        0.7550385964      -41.3781971095
        0.6999793721        0.7700193882      -41.3536689686
        0.6999793721        0.7850001799      -41.4977777896
        0.6999793721        0.7999809717      -41.8558868911
        0.6999793721        0.8149617634      -42.4240187312
        0.6999793721        0.8299425551      -43.1149841054
        0.6999793721        0.8449233469      -43.7405902762
        0.6999793721        0.8599041386      -44.0290765084
        0.6999793721        0.8748849303      -43.6809756090
        0.6999793721        0.8898657221      -42.4460134510
        0.6999793721        0.9048465138      -40.1921432382
        0.6999793721        0.9198273056      -36.9420384255
        0.6999793721        0.9348080973      -32.8678593067
        0.6999793721        0.9497888890      -28.2514391743
        0.6999793721        0.9647696808      -23.4262566369
        0.6999793721        0.9797504725      -18.7183022458
        0.6999793721        0.9947312642      -14.3985014745
        0.6999793721        1.0097120560      -10.6535223678
        0.6999793721        1.0246928477       -7.5765764602
        0.6999793721        1.0396736395       -5.1756845194
        0.6999793721        1.0546544312       -3.3939567686
        0.6999793721        1.0696352229       -2.1350732258
        0.6999793721        1.0846160147       -1.2876087737
        0.6999793721        1.0995968064       -0.7438341690
        0.6999793721        1.1145775981       -0.4112567780
        0.6999793721        1.1295583899       -0.2174289753
        0.6999793721        1.1445391816       -0.1098398030
        0.6999793721        1.1595199734       -0.0529916900
        0.6999793721        1.1745007651       -0.0244094904
        0.6999793721        1.1894815568       -0.0107358654
        0.6999793721        1.2044623486       -0.0045097896
        0.6999793721        1.2194431403       -0.0018098917
        0.6999793721        1.2344239320       -0.0006940926
        0.6999793721        1.2494047238       -0.0002543576
        0.6999793721        1.2643855155       -0.0000890392
        0.6999793721        1.2793663073       -0.0000297605
        0.6999793721        1.2943470990       -0.0000094876
        0.6999793721        1.3093278907       -0.0000028852
        0.6999793721        1.3243086825        0.0000000000
        0.6999793721        1.3392894742        0.0000000000
        0.6999793721        1.3542702659        0.0000000000
        0.6999793721        1.3692510577        0.0000000000
        0.6999793721        1.3842318494        0.0000000000
        0.6999793721        1.3992126412        0.0000000000
        0.6999793721        1.4141934329        0.0000000000
        0.6999793721        1.4291742246        0.0000000000
        0.6999793721        1.4441550164        0.0000000000
        0.6999793721        1.4591358081        0.0000000000
        0.6999793721        1.4741165998        0.0000000000
        0.6999793721        1.4890973916        0.0000000000
        0.6999793721        1.5040781833        0.0000000000
        0.6999793721        1.5190589751        0.0000000000
        0.6999793721        1.5340397668        0.0000000000
        0.6999793721        1.5490205585        0.0000000000
        0.6999793721        1.5640013503        0.0000000000
        0.6999793721        1.5789821420        0.0000000000

        0.7150121497        0.0958837600       -0.0000019639
        0.7150121497        0.1108645517       -0.0000063208
        0.7150121497        0.1258453435       -0.0000193137
        0.7150121497        0.1408261352       -0.0000563255
        0.7150121497        0.1558069269       -0.0001574005
        0.7150121497        0.1707877187       -0.0004226010
        0.7150121497        0.1857685104       -0.0010912748
        0.7150121497        0.2007493022       -0.0027098675
        0.7150121497        0.2157300939       -0.0064653349
        0.7150121497        0.2307108856       -0.0148057403
        0.7150121497        0.2456916774       -0.0325210283
        0.7150121497        0.2606724691       -0.0685018684
        0.7150121497        0.2756532608       -0.1384027385
        0.7150121497        0.2906340526       -0.2683477424
        0.7150121497        0.3056148443       -0.4995393647
        0.7150121497        0.3205956361       -0.8930606673
        0.7150121497        0.3355764278       -1.5332924069
        0.7150121497        0.3505572195       -2.5274336395
        0.7150121497        0.3655380113       -3.9981727294
        0.7150121497        0.3805188030       -6.0673043898
        0.7150121497        0.3954995947       -8.8304070276
        0.7150121497        0.4104803865      -12.3261686820
        0.7150121497        0.4254611782      -16.5073497534
        0.7150121497        0.4404419700      -21.2222452286
        0.7150121497        0.4554227617      -26.2149362695
        0.7150121497        0.4704035534      -31.1494441012
        0.7150121497        0.4853843452      -35.6574369344
        0.7150121497        0.5003651369      -39.4021265364
        0.7150121497        0.5153459286      -42.1441296976
        0.7150121497        0.5303267204      -43.7912868692
        0.7150121497        0.5453075121      -44.4165984826
        0.7150121497        0.5602883039      -44.2370802962
        0.7150121497        0.5752690956      -43.5585341969
        0.7150121497        0.5902498873      -42.7020818722
        0.7150121497        0.6052306791      -41.9336829209
        0.7150121497        0.6202114708      -41.4161126052
        0.7150121497        0.6351922625      -41.1948950795
        0.7150121497        0.6501730543      -41.2182234139
        0.7150121497        0.6651538460      -41.3798539903
        0.7150121497        0.6801346378      -41.5673548134
        0.7150121497        0.6951154295      -41.6985367966
        0.7150121497        0.7100962212      -41.7363178476
        0.7150121497        0.7250770130      -41.6834391615
        0.7150121497        0.7400578047      -41.5678264644
        0.7150121497        0.7550385964      -41.4314742661
        0.7150121497        0.7700193882      -41.3286973609
        0.7150121497        0.7850001799      -41.3278549854
        0.7150121497        0.7999809717      -41.5032159037
        0.7150121497        0.8149617634      -41.9077048338
        0.7150121497        0.8299425551      -42.5316667559
        0.7150121497        0.8449233469      -43.2674137837
        0.7150121497        0.8599041386      -43.9025339627
        0.7150121497        0.8748849303      -44.1530271888
        0.7150121497        0.8898657221      -43.7277588884
        0.7150121497        0.9048465138      -42.4010865603
        0.7150121497        0.9198273056      -40.0687646673
        0.7150121497        0.9348080973      -36.7718159465
        0.7150121497        0.9497888890      -32.6862379488
        0.7150121497        0.9647696808      -28.0862485974
        0.7150121497        0.9797504725      -23.2930815549
        0.7150121497        0.9947312642      -18.6216117154
        0.7150121497        1.0097120560      -14.3353074980
        0.7150121497        1.0246928477      -10.6169658994
        0.7150121497        1.0396736395       -7.5585094417
        0.7150121497        1.0546544312       -5.1684150815
        0.7150121497        1.0696352229       -3.3914421597
        0.7150121497        1.0846160147       -2.1335367563
        0.7150121497        1.0995968064       -1.2854575884
        0.7150121497        1.1145775981       -0.7409927141
        0.7150121497        1.1295583899       -0.4083002876
        0.7150121497        1.1445391816       -0.2149180731
        0.7150121497        1.1595199734       -0.1080320583
        0.7150121497        1.1745007651       -0.0518585316
        0.7150121497        1.1894815568       -0.0237783793
        0.7150121497        1.2044623486       -0.0104180205
        0.7150121497        1.2194431403       -0.0043625602
        0.7150121497        1.2344239320       -0.0017461188
        0.7150121497        1.2494047238       -0.0006678747
        0.7150121497        1.2643855155       -0.0002440117
        0.7150121497        1.2793663073       -0.0000851138
        0.7150121497        1.2943470990       -0.0000283232
        0.7150121497        1.3093278907       -0.0000089912
        0.7150121497        1.3243086825       -0.0000027207
        0.7150121497        1.3392894742        0.0000000000
        0.7150121497        1.3542702659        0.0000000000
        0.7150121497        1.3692510577        0.0000000000
        0.7150121497        1.3842318494        0.0000000000
        0.7150121497        1.3992126412        0.0000000000
        0.7150121497        1.4141934329        0.0000000000
        0.7150121497        1.4291742246        0.0000000000
        0.7150121497        1.4441550164        0.0000000000
        0.7150121497        1.4591358081        0.0000000000
        0.7150121497        1.4741165998        0.0000000000
        0.7150121497        1.4890973916        0.0000000000
        0.7150121497        1.5040781833        0.0000000000
        0.7150121497        1.5190589751        0.0000000000
        0.7150121497        1.5340397668        0.0000000000
        0.7150121497        1.5490205585        0.0000000000
        0.7150121497        1.5640013503        0.0000000000
        0.7150121497        1.5789821420        0.0000000000

        0.7300449274        0.0958837600        0.0000000000
        0.7300449274        0.1108645517       -0.0000018653
        0.7300449274        0.1258453435       -0.0000059465
        0.7300449274        0.1408261352       -0.0000181616
        0.7300449274        0.1558069269       -0.0000532673
        0.7300449274        0.1707877187       -0.0001502183
        0.7300449274        0.1857685104       -0.0004072412
        0.7300449274        0.2007493022       -0.0010604564
        0.7300449274        0.2157300939       -0.0026498257
        0.7300449274        0.2307108856       -0.0063492976
        0.7300449274        0.2456916774       -0.0145856262
        0.7300449274        0.2606724691       -0.0321299214
        0.7300449274        0.2756532608       -0.0679016521
        0.7300449274        0.2906340526       -0.1377341144
        0.7300449274        0.3056148443       -0.2682347143
        0.7300449274        0.3205956361       -0.5015307725
        0.7300449274        0.3355764278       -0.9000564362
        0.7300449274        0.3505572195       -1.5496833678
        0.7300449274        0.3655380113       -2.5587240826
        0.7300449274        0.3805188030       -4.0501201610
        0.7300449274        0.3954995947       -6.1449238088
        0.7300449274        0.4104803865       -8.9371659962
        0.7300449274        0.4254611782      -12.4631495853
        0.7300449274        0.4404419700      -16.6715201777
        0.7300449274        0.4554227617      -21.4032105228
        0.7300449274        0.4704035534      -26.3911439320
        0.7300449274        0.4853843452      -31.2868182474
        0.7300449274        0.5003651369      -35.7138167369
        0.7300449274        0.5153459286      -39.3384443814
        0.7300449274        0.5303267204      -41.9391467754
        0.7300449274        0.5453075121      -43.4537300840
        0.7300449274        0.5602883039      -43.9887436320
        0.7300449274        0.5752690956      -43.7869098090
        0.7300449274        0.5902498873      -43.1618188794
        0.7300449274        0.6052306791      -42.4196171237
        0.7300449274        0.6202114708      -41.7915605740
        0.7300449274        0.6351922625      -41.3972179231
        0.7300449274        0.6501730543      -41.2465354997
        0.7300449274        0.6651538460      -41.2740880589
        0.7300449274        0.6801346378      -41.3871321900
        0.7300449274        0.6951154295      -41.5061866641
        0.7300449274        0.7100962212      -41.5842046289
        0.7300449274        0.7250770130      -41.6039754583
        0.7300449274        0.7400578047      -41.5655108868
        0.7300449274        0.7550385964      -41.4785202640
        0.7300449274        0.7700193882      -41.3674046540
        0.7300449274        0.7850001799      -41.2826463034
        0.7300449274        0.7999809717      -41.3029980684
        0.7300449274        0.8149617634      -41.5153669369
        0.7300449274        0.8299425551      -41.9732113071
        0.7300449274        0.8449233469      -42.6503605661
        0.7300449274        0.8599041386      -43.4140306311
        0.7300449274        0.8748849303      -44.0334823268
        0.7300449274        0.8898657221      -44.2242047451
        0.7300449274        0.9048465138      -43.7122362117
        0.7300449274        0.9198273056      -42.2972488207
        0.7300449274        0.9348080973      -39.8969223397
        0.7300449274        0.9497888890      -36.5638992509
        0.7300449274        0.9647696808      -32.4749263932
        0.7300449274        0.9797504725      -27.8974728503
        0.7300449274        0.9947312642      -23.1425734483
        0.7300449274        1.0097120560      -18.5144975018
        0.7300449274        1.0246928477      -14.2677426230
        0.7300449274        1.0396736395      -10.5792357409
        0.7300449274        1.0546544312       -7.5389368415
        0.7300449274        1.0696352229       -5.1569694106
        0.7300449274        1.0846160147       -3.3818761064
        0.7300449274        1.0995968064       -2.1235478978
        0.7300449274        1.1145775981       -1.2753685325
        0.7300449274        1.1295583899       -0.7320266219
        0.7300449274        1.1445391816       -0.4013661651
        0.7300449274        1.1595199734       -0.2102044992
        0.7300449274        1.1745007651       -0.1051765522
        0.7300449274        1.1894815568       -0.0502940839
        0.7300449274        1.2044623486       -0.0229912142
        0.7300449274        1.2194431403       -0.0100484395
        0.7300449274        1.2344239320       -0.0041982043
        0.7300449274        1.2494047238       -0.0016760953
        0.7300449274        1.2643855155       -0.0006391288
        0.7300449274        1.2793663073       -0.0002326618
        0.7300449274        1.2943470990       -0.0000808165
        0.7300449274        1.3093278907       -0.0000267853
        0.7300449274        1.3243086825       -0.0000084670
        0.7300449274        1.3392894742       -0.0000025489
        0.7300449274        1.3542702659        0.0000000000
        0.7300449274        1.3692510577        0.0000000000
        0.7300449274        1.3842318494        0.0000000000
        0.7300449274        1.3992126412        0.0000000000
        0.7300449274        1.4141934329        0.0000000000
        0.7300449274        1.4291742246        0.0000000000
        0.7300449274        1.4441550164        0.0000000000
        0.7300449274        1.4591358081        0.0000000000
        0.7300449274        1.4741165998        0.0000000000
        0.7300449274        1.4890973916        0.0000000000
        0.7300449274        1.5040781833        0.0000000000
        0.7300449274        1.5190589751        0.0000000000
        0.7300449274        1.5340397668        0.0000000000
        0.7300449274        1.5490205585        0.0000000000
        0.7300449274        1.5640013503        0.0000000000
        0.7300449274        1.5789821420        0.0000000000

        0.7450777051        0.0958837600        0.0000000000
        0.7450777051        0.1108645517        0.0000000000
        0.7450777051        0.1258453435       -0.0000017526
        0.7450777051        0.1408261352       -0.0000056189
        0.7450777051        0.1558069269       -0.0000173098
        0.7450777051        0.1707877187       -0.0000512510
        0.7450777051        0.1857685104       -0.0001457050
        0.7450777051        0.2007493022       -0.0003974025
        0.7450777051        0.2157300939       -0.0010391286
        0.7450777051        0.2307108856       -0.0026043415
        0.7450777051        0.2456916774       -0.0062576452
        0.7450777051        0.2606724691       -0.0144213840
        0.7450777051        0.2756532608       -0.0318926999
        0.7450777051        0.2906340526       -0.0677005373
        0.7450777051        0.3056148443       -0.1379486105
        0.7450777051        0.3205956361       -0.2697491563
        0.7450777051        0.3355764278       -0.5059891046
        0.7450777051        0.3505572195       -0.9100514327
        0.7450777051        0.3655380113       -1.5688219099
        0.7450777051        0.3805188030       -2.5915776561
        0.7450777051        0.3954995947       -4.1020448765
        0.7450777051        0.4104803865       -6.2214729769
        0.7450777051        0.4254611782       -9.0424293119
        0.7450777051        0.4404419700      -12.5963523125
        0.7450777051        0.4554227617      -16.8221834604
        0.7450777051        0.4704035534      -21.5469638590
        0.7450777051        0.4853843452      -26.4896102560
        0.7450777051        0.5003651369      -31.2942672739
        0.7450777051        0.5153459286      -35.5902303646
        0.7450777051        0.5303267204      -39.0649744762
        0.7450777051        0.5453075121      -41.5300055885
        0.7450777051        0.5602883039      -42.9592504321
        0.7450777051        0.5752690956      -43.4868622514
        0.7450777051        0.5902498873      -43.3636769985
        0.7450777051        0.6052306791      -42.8855345647
        0.7450777051        0.6202114708      -42.3172720281
        0.7450777051        0.6351922625      -41.8380746311
        0.7450777051        0.6501730543      -41.5245748323
        0.7450777051        0.6651538460      -41.3710743898
        0.7450777051        0.6801346378      -41.3301718593
        0.7450777051        0.6951154295      -41.3506997499
        0.7450777051        0.7100962212      -41.3964228729
        0.7450777051        0.7250770130      -41.4438887271
        0.7450777051        0.7400578047      -41.4716138649
        0.7450777051        0.7550385964      -41.4567355716
        0.7450777051        0.7700193882      -41.3870511017
        0.7450777051        0.7850001799      -41.2818809545
        0.7450777051        0.7999809717      -41.2048035842
        0.7450777051        0.8149617634      -41.2527709131
        0.7450777051        0.8299425551      -41.5190287483
        0.7450777051        0.8449233469      -42.0433250831
        0.7450777051        0.8599041386      -42.7717691119
        0.7450777051        0.8748849303      -43.5451766781
        0.7450777051        0.8898657221      -44.1217989266
        0.7450777051        0.9048465138      -44.2262357316
        0.7450777051        0.9198273056      -43.6083109566
        0.7450777051        0.9348080973      -42.0955827936
        0.7450777051        0.9497888890      -39.6280560759
        0.7450777051        0.9647696808      -36.2696830856
        0.7450777051        0.9797504725      -32.1964538232
        0.7450777051        0.9947312642      -27.6652022194
        0.7450777051        1.0097120560      -22.9707484040
        0.7450777051        1.0246928477      -18.4009298432
        0.7450777051        1.0396736395      -14.1985473975
        0.7450777051        1.0546544312      -10.5363393506
        0.7450777051        1.0696352229       -7.5070997648
        0.7450777051        1.0846160147       -5.1276059610
        0.7450777051        1.0995968064       -3.3529272543
        0.7450777051        1.1145775981       -2.0967564555
        0.7450777051        1.1295583899       -1.2531755355
        0.7450777051        1.1445391816       -0.7156876682
        0.7450777051        1.1595199734       -0.3906034772
        0.7450777051        1.1745007651       -0.2037888678
        0.7450777051        1.1894815568       -0.1016681035
        0.7450777051        1.2044623486       -0.0485072946
        0.7450777051        1.2194431403       -0.0221310267
        0.7450777051        1.2344239320       -0.0096521737
        0.7450777051        1.2494047238       -0.0040223232
        0.7450777051        1.2643855155       -0.0016008431
        0.7450777051        1.2793663073       -0.0006082373
        0.7450777051        1.2943470990       -0.0002205601
        0.7450777051        1.3093278907       -0.0000763316
        0.7450777051        1.3243086825       -0.0000252061
        0.7450777051        1.3392894742       -0.0000079353
        0.7450777051        1.3542702659       -0.0000023841
        0.7450777051        1.3692510577        0.0000000000
        0.7450777051        1.3842318494        0.0000000000
        0.7450777051        1.3992126412        0.0000000000
        0.7450777051        1.4141934329        0.0000000000
        0.7450777051        1.4291742246        0.0000000000
        0.7450777051        1.4441550164        0.0000000000
        0.7450777051        1.4591358081        0.0000000000
        0.7450777051        1.4741165998        0.0000000000
        0.7450777051        1.4890973916        0.0000000000
        0.7450777051        1.5040781833        0.0000000000
        0.7450777051        1.5190589751        0.0000000000
        0.7450777051        1.5340397668        0.0000000000
        0.7450777051        1.5490205585        0.0000000000
        0.7450777051        1.5640013503        0.0000000000
        0.7450777051        1.5789821420        0.0000000000

        0.7601104828        0.0958837600        0.0000000000
        0.7601104828        0.1108645517        0.0000000000
        0.7601104828        0.1258453435        0.0000000000
        0.7601104828        0.1408261352       -0.0000016684
        0.7601104828        0.1558069269       -0.0000053970
        0.7601104828        0.1707877187       -0.0000167604
        0.7601104828        0.1857685104       -0.0000499129
        0.7601104828        0.2007493022       -0.0001424733
        0.7601104828        0.2157300939       -0.0003897099
        0.7601104828        0.2307108856       -0.0010217242
        0.7601104828        0.2456916774       -0.0025687240
        0.7601104828        0.2606724691       -0.0061958834
        0.7601104828        0.2756532608       -0.0143426488
        0.7601104828        0.2906340526       -0.0318654415
        0.7601104828        0.3056148443       -0.0679340159
        0.7601104828        0.3205956361       -0.1389216096
        0.7601104828        0.3355764278       -0.2723848743
        0.7601104828        0.3505572195       -0.5118731910
        0.7601104828        0.3655380113       -0.9216907694
        0.7601104828        0.3805188030       -1.5898970298
        0.7601104828        0.3954995947       -2.6269718368
        0.7601104828        0.4104803865       -4.1571357342
        0.7601104828        0.4254611782       -6.2999812685
        0.7601104828        0.4404419700       -9.1424844770
        0.7601104828        0.4554227617      -12.7056244817
        0.7601104828        0.4704035534      -16.9144779581
        0.7601104828        0.4853843452      -21.5833501100
        0.7601104828        0.5003651369      -26.4259235452
        0.7601104828        0.5153459286      -31.0940041501
        0.7601104828        0.5303267204      -35.2391104048
        0.7601104828        0.5453075121      -38.5822275391
        0.7601104828        0.5602883039      -40.9717895105
        0.7601104828        0.5752690956      -42.4108293656
        0.7601104828        0.5902498873      -43.0425677943
        0.7601104828        0.6052306791      -43.0982813375
        0.7601104828        0.6202114708      -42.8267381715
        0.7601104828        0.6351922625      -42.4325039940
        0.7601104828        0.6501730543      -42.0450466969
        0.7601104828        0.6651538460      -41.7237218801
        0.7601104828        0.6801346378      -41.4852548113
        0.7601104828        0.6951154295      -41.3315474061
        0.7601104828        0.7100962212      -41.2613127938
        0.7601104828        0.7250770130      -41.2642962687
        0.7601104828        0.7400578047      -41.3108174326
        0.7601104828        0.7550385964      -41.3526838413
        0.7601104828        0.7700193882      -41.3424238124
        0.7601104828        0.7850001799      -41.2630027263
        0.7601104828        0.7999809717      -41.1500869973
        0.7601104828        0.8149617634      -41.0903689410
        0.7601104828        0.8299425551      -41.1915190214
        0.7601104828        0.8449233469      -41.5344333271
        0.7601104828        0.8599041386      -42.1277274835
        0.7601104828        0.8748849303      -42.8832246535
        0.7601104828        0.8898657221      -43.6213383851
        0.7601104828        0.9048465138      -44.1030921140
        0.7601104828        0.9198273056      -44.0772504733
        0.7601104828        0.9348080973      -43.3290673337
        0.7601104828        0.9497888890      -41.7198688542
        0.7601104828        0.9647696808      -39.2110479361
        0.7601104828        0.9797504725      -35.8700767351
        0.7601104828        0.9947312642      -31.8594080376
        0.7601104828        1.0097120560      -27.4117206121
        0.7601104828        1.0246928477      -22.7966723653
        0.7601104828        1.0396736395      -18.2848634392
        0.7601104828        1.0546544312      -14.1142787371
        0.7601104828        1.0696352229      -10.4637264085
        0.7601104828        1.0846160147       -7.4370380746
        0.7601104828        1.0995968064       -5.0605210716
        0.7601104828        1.1145775981       -3.2936478364
        0.7601104828        1.1295583899       -2.0495731403
        0.7601104828        1.1445391816       -1.2194004200
        0.7601104828        1.1595199734       -0.6937799699
        0.7601104828        1.1745007651       -0.3775758462
        0.7601104828        1.1894815568       -0.1965862863
        0.7601104828        1.2044623486       -0.0979111276
        0.7601104828        1.2194431403       -0.0466344993
        0.7601104828        1.2344239320       -0.0212316022
        0.7601104828        1.2494047238       -0.0092352698
        0.7601104828        1.2643855155       -0.0038364645
        0.7601104828        1.2793663073       -0.0015216302
        0.7601104828        1.2943470990       -0.0005761234
        0.7601104828        1.3093278907       -0.0002082277
        0.7601104828        1.3243086825       -0.0000718268
        0.7601104828        1.3392894742       -0.0000236308
        0.7601104828        1.3542702659       -0.0000074160
        0.7601104828        1.3692510577       -0.0000022171
        0.7601104828        1.3842318494        0.0000000000
        0.7601104828        1.3992126412        0.0000000000
        0.7601104828        1.4141934329        0.0000000000
        0.7601104828        1.4291742246        0.0000000000
        0.7601104828        1.4441550164        0.0000000000
        0.7601104828        1.4591358081        0.0000000000
        0.7601104828        1.4741165998        0.0000000000
        0.7601104828        1.4890973916        0.0000000000
        0.7601104828        1.5040781833        0.0000000000
        0.7601104828        1.5190589751        0.0000000000
        0.7601104828        1.5340397668        0.0000000000
        0.7601104828        1.5490205585        0.0000000000
        0.7601104828        1.5640013503        0.0000000000
        0.7601104828        1.5789821420        0.0000000000

        0.7751432605        0.0958837600        0.0000000000
        0.7751432605        0.1108645517        0.0000000000
        0.7751432605        0.1258453435        0.0000000000
        0.7751432605        0.1408261352        0.0000000000
        0.7751432605        0.1558069269       -0.0000016101
        0.7751432605        0.1707877187       -0.0000052429
        0.7751432605        0.1857685104       -0.0000163484
        0.7751432605        0.2007493022       -0.0000488332
        0.7751432605        0.2157300939       -0.0001397602
        0.7751432605        0.2307108856       -0.0003834563
        0.7751432605        0.2456916774       -0.0010091547
        0.7751432605        0.2606724691       -0.0025484081
        0.7751432605        0.2756532608       -0.0061758484
        0.7751432605        0.2906340526       -0.0143608095
        0.7751432605        0.3056148443       -0.0320315524
        0.7751432605        0.3205956361       -0.0685056462
        0.7751432605        0.3355764278       -0.1404314010
        0.7751432605        0.3505572195       -0.2758392849
        0.7751432605        0.3655380113       -0.5190231895
        0.7751432605        0.3805188030       -0.9352869909
        0.7751432605        0.3954995947       -1.6136492621
        0.7751432605        0.4104803865       -2.6646982494
        0.7751432605        0.4254611782       -4.2105527070
        0.7751432605        0.4404419700       -6.3650743645
        0.7751432605        0.4554227617       -9.2054756584
        0.7751432605        0.4704035534      -12.7406725611
        0.7751432605        0.4853843452      -16.8854723780
        0.7751432605        0.5003651369      -21.4509505349
        0.7751432605        0.5153459286      -26.1589145021
        0.7751432605        0.5303267204      -30.6822560243
        0.7751432605        0.5453075121      -34.7044971476
        0.7751432605        0.5602883039      -37.9832653119
        0.7751432605        0.5752690956      -40.3974613955
        0.7751432605        0.5902498873      -41.9607206093
        0.7751432605        0.6052306791      -42.7960086509
        0.7751432605        0.6202114708      -43.0833575831
        0.7751432605        0.6351922625      -43.0049881790
        0.7751432605        0.6501730543      -42.7107659976
        0.7751432605        0.6651538460      -42.3122100063
        0.7751432605        0.6801346378      -41.8950607799
        0.7751432605        0.6951154295      -41.5312789117
        0.7751432605        0.7100962212      -41.2768955386
        0.7751432605        0.7250770130      -41.1571365035
        0.7751432605        0.7400578047      -41.1530546960
        0.7751432605        0.7550385964      -41.2052501548
        0.7751432605        0.7700193882      -41.2395556925
        0.7751432605        0.7850001799      -41.2046433001
        0.7751432605        0.7999809717      -41.1024967887
        0.7751432605        0.8149617634      -40.9950733158
        0.7751432605        0.8299425551      -40.9821907076
        0.7751432605        0.8449233469      -41.1595393609
        0.7751432605        0.8599041386      -41.5743148835
        0.7751432605        0.8748849303      -42.1956540378
        0.7751432605        0.8898657221      -42.9092564332
        0.7751432605        0.9048465138      -43.5352735957
        0.7751432605        0.9198273056      -43.8610196310
        0.7751432605        0.9348080973      -43.6778821794
        0.7751432605        0.9497888890      -42.8141124524
        0.7751432605        0.9647696808      -41.1592161220
        0.7751432605        0.9797504725      -38.6790180108
        0.7751432605        0.9947312642      -35.4220345677
        0.7751432605        1.0097120560      -31.5176351673
        0.7751432605        1.0246928477      -27.1654148782
        0.7751432605        1.0396736395      -22.6145510115
        0.7751432605        1.0546544312      -18.1331031745
        0.7751432605        1.0696352229      -13.9707366821
        0.7751432605        1.0846160147      -10.3226894555
        0.7751432605        1.0995968064       -7.3048366920
        0.7751432605        1.1145775981       -4.9470514417
        0.7751432605        1.1295583899       -3.2054570759
        0.7751432605        1.1445391816       -1.9873281314
        0.7751432605        1.1595199734       -1.1791294570
        0.7751432605        1.1745007651       -0.6695890945
        0.7751432605        1.1894815568       -0.3638896073
        0.7751432605        1.2044623486       -0.1891965195
        0.7751432605        1.2194431403       -0.0940681116
        0.7751432605        1.2344239320       -0.0447036425
        0.7751432605        1.2494047238       -0.0202967556
        0.7751432605        1.2643855155       -0.0088015477
        0.7751432605        1.2793663073       -0.0036446866
        0.7751432605        1.2943470990       -0.0014410514
        0.7751432605        1.3093278907       -0.0005439584
        0.7751432605        1.3243086825       -0.0001959638
        0.7751432605        1.3392894742       -0.0000673300
        0.7751432605        1.3542702659       -0.0000220525
        0.7751432605        1.3692510577       -0.0000068765
        0.7751432605        1.3842318494       -0.0000020374
        0.7751432605        1.3992126412        0.0000000000
        0.7751432605        1.4141934329        0.0000000000
        0.7751432605        1.4291742246        0.0000000000
        0.7751432605        1.4441550164        0.0000000000
        0.7751432605        1.4591358081        0.0000000000
        0.7751432605        1.4741165998        0.0000000000
        0.7751432605        1.4890973916        0.0000000000
        0.7751432605        1.5040781833        0.0000000000
        0.7751432605        1.5190589751        0.0000000000
        0.7751432605        1.5340397668        0.0000000000
        0.7751432605        1.5490205585        0.0000000000
        0.7751432605        1.5640013503        0.0000000000
        0.7751432605        1.5789821420        0.0000000000

        0.7901760381        0.0958837600        0.0000000000
        0.7901760381        0.1108645517        0.0000000000
        0.7901760381        0.1258453435        0.0000000000
        0.7901760381        0.1408261352        0.0000000000
        0.7901760381        0.1558069269        0.0000000000
        0.7901760381        0.1707877187       -0.0000015626
        0.7901760381        0.1857685104       -0.0000051090
        0.7901760381        0.2007493022       -0.0000159880
        0.7901760381        0.2157300939       -0.0000479200
        0.7901760381        0.2307108856       -0.0001376853
        0.7901760381        0.2456916774       -0.0003794757
        0.7901760381        0.2606724691       -0.0010035036
        0.7901760381        0.2756532608       -0.0025461158
        0.7901760381        0.2906340526       -0.0061967388
        0.7901760381        0.3056148443       -0.0144621427
        0.7901760381        0.3205956361       -0.0323547863
        0.7901760381        0.3355764278       -0.0693648783
        0.7901760381        0.3505572195       -0.1424607864
        0.7901760381        0.3655380113       -0.2801886804
        0.7901760381        0.3805188030       -0.5275031229
        0.7901760381        0.3954995947       -0.9502070703
        0.7901760381        0.4104803865       -1.6369453339
        0.7901760381        0.4254611782       -2.6959954463
        0.7901760381        0.4404419700       -4.2442628768
        0.7901760381        0.4554227617       -6.3874318815
        0.7901760381        0.4704035534       -9.1931262288
        0.7901760381        0.4853843452      -12.6624434871
        0.7901760381        0.5003651369      -16.7080988864
        0.7901760381        0.5153459286      -21.1483172206
        0.7901760381        0.5303267204      -25.7233539313
        0.7901760381        0.5453075121      -30.1354052103
        0.7901760381        0.5602883039      -34.1035267311
        0.7901760381        0.5752690956      -37.4166804728
        0.7901760381        0.5902498873      -39.9659317379
        0.7901760381        0.6052306791      -41.7449574001
        0.7901760381        0.6202114708      -42.8235441470
        0.7901760381        0.6351922625      -43.3120074830
        0.7901760381        0.6501730543      -43.3357670091
        0.7901760381        0.6651538460      -43.0274590386
        0.7901760381        0.6801346378      -42.5282045493
        0.7901760381        0.6951154295      -41.9824576897
        0.7901760381        0.7100962212      -41.5176711459
        0.7901760381        0.7250770130      -41.2149691962
        0.7901760381        0.7400578047      -41.0880582836
        0.7901760381        0.7550385964      -41.0861068021
        0.7901760381        0.7700193882      -41.1233326509
        0.7901760381        0.7850001799      -41.1226700949
        0.7901760381        0.7999809717      -41.0530697284
        0.7901760381        0.8149617634      -40.9436929168
        0.7901760381        0.8299425551      -40.8700933274
        0.7901760381        0.8449233469      -40.9202498806
        0.7901760381        0.8599041386      -41.1558063063
        0.7901760381        0.8748849303      -41.5835594542
        0.7901760381        0.8898657221      -42.1455970794
        0.7901760381        0.9048465138      -42.7276493062
        0.7901760381        0.9198273056      -43.1786845621
        0.7901760381        0.9348080973      -43.3331177554
        0.7901760381        0.9497888890      -43.0298415072
        0.7901760381        0.9647696808      -42.1271323841
        0.7901760381        0.9797504725      -40.5163116597
        0.7901760381        0.9947312642      -38.1376733092
        0.7901760381        1.0097120560      -34.9990581112
        0.7901760381        1.0246928477      -31.1920449846
        0.7901760381        1.0396736395      -26.8964570293
        0.7901760381        1.0546544312      -22.3645641592
        0.7901760381        1.0696352229      -17.8834432722
        0.7901760381        1.0846160147      -13.7243716469
        0.7901760381        1.0995968064      -10.0955128687
        0.7901760381        1.1145775981       -7.1133880088
        0.7901760381        1.1295583899       -4.8000381204
        0.7901760381        1.1445391816       -3.1019208737
        0.7901760381        1.1595199734       -1.9196885337
        0.7901760381        1.1745007651       -1.1375732944
        0.7901760381        1.1894815568       -0.6452549865
        0.7901760381        1.2044623486       -0.3501718249
        0.7901760381        1.2194431403       -0.1817204194
        0.7901760381        1.2344239320       -0.0901355498
        0.7901760381        1.2494047238       -0.0427174175
        0.7901760381        1.2643855155       -0.0193388186
        0.7901760381        1.2793663073       -0.0083618432
        0.7901760381        1.2943470990       -0.0034525879
        0.7901760381        1.3093278907       -0.0013609184
        0.7901760381        1.3243086825       -0.0005118365
        0.7901760381        1.3392894742       -0.0001835169
        0.7901760381        1.3542702659       -0.0000626767
        0.7901760381        1.3692510577       -0.0000203659
        0.7901760381        1.3842318494       -0.0000062867
        0.7901760381        1.3992126412       -0.0000018419
        0.7901760381        1.4141934329        0.0000000000
        0.7901760381        1.4291742246        0.0000000000
        0.7901760381        1.4441550164        0.0000000000
        0.7901760381        1.4591358081        0.0000000000
        0.7901760381        1.4741165998        0.0000000000
        0.7901760381        1.4890973916        0.0000000000
        0.7901760381        1.5040781833        0.0000000000
        0.7901760381        1.5190589751        0.0000000000
        0.7901760381        1.5340397668        0.0000000000
        0.7901760381        1.5490205585        0.0000000000
        0.7901760381        1.5640013503        0.0000000000
        0.7901760381        1.5789821420        0.0000000000

        0.8052088158        0.0958837600        0.0000000000
        0.8052088158        0.1108645517        0.0000000000
        0.8052088158        0.1258453435        0.0000000000
        0.8052088158        0.1408261352        0.0000000000
        0.8052088158        0.1558069269        0.0000000000
        0.8052088158        0.1707877187        0.0000000000
        0.8052088158        0.1857685104       -0.0000015263
        0.8052088158        0.2007493022       -0.0000050063
        0.8052088158        0.2157300939       -0.0000157218
        0.8052088158        0.2307108856       -0.0000473220
        0.8052088158        0.2456916774       -0.0001366164
        0.8052088158        0.2606724691       -0.0003783563
        0.8052088158        0.2756532608       -0.0010051213
        0.8052088158        0.2906340526       -0.0025606976
        0.8052088158        0.3056148443       -0.0062545003
        0.8052088158        0.3205956361       -0.0146413397
        0.8052088158        0.3355764278       -0.0328369351
        0.8052088158        0.3505572195       -0.0705252476
        0.8052088158        0.3655380113       -0.1449755098
        0.8052088158        0.3805188030       -0.2850708617
        0.8052088158        0.3954995947       -0.5358736925
        0.8052088158        0.4104803865       -0.9625266035
        0.8052088158        0.4254611782       -1.6515093716
        0.8052088158        0.4404419700       -2.7068321208
        0.8052088158        0.4554227617       -4.2390935284
        0.8052088158        0.4704035534       -6.3467629156
        0.8052088158        0.4853843452       -9.0915300093
        0.8052088158        0.5003651369      -12.4726843351
        0.8052088158        0.5153459286      -16.4082825250
        0.8052088158        0.5303267204      -20.7316957328
        0.8052088158        0.5453075121      -25.2091146406
        0.8052088158        0.5602883039      -29.5761970637
        0.8052088158        0.5752690956      -33.5830139353
        0.8052088158        0.5902498873      -37.0315323409
        0.8052088158        0.6052306791      -39.7938738320
        0.8052088158        0.6202114708      -41.8112268446
        0.8052088158        0.6351922625      -43.0843749579
        0.8052088158        0.6501730543      -43.6682688175
        0.8052088158        0.6651538460      -43.6733803918
        0.8052088158        0.6801346378      -43.2641306142
        0.8052088158        0.6951154295      -42.6409784724
        0.8052088158        0.7100962212      -42.0022078868
        0.8052088158        0.7250770130      -41.4972219740
        0.8052088158        0.7400578047      -41.1928355677
        0.8052088158        0.7550385964      -41.0698222028
        0.8052088158        0.7700193882      -41.0515106347
        0.8052088158        0.7850001799      -41.0499638451
        0.8052088158        0.7999809717      -41.0080885387
        0.8052088158        0.8149617634      -40.9206874583
        0.8052088158        0.8299425551      -40.8293967087
        0.8052088158        0.8449233469      -40.7983203129
        0.8052088158        0.8599041386      -40.8836288773
        0.8052088158        0.8748849303      -41.1098760882
        0.8052088158        0.8898657221      -41.4599905024
        0.8052088158        0.9048465138      -41.8783277083
        0.8052088158        0.9198273056      -42.2805408274
        0.8052088158        0.9348080973      -42.5627386901
        0.8052088158        0.9497888890      -42.6056329295
        0.8052088158        0.9647696808      -42.2752322604
        0.8052088158        0.9797504725      -41.4269233154
        0.8052088158        0.9947312642      -39.9210590703
        0.8052088158        1.0097120560      -37.6534076391
        0.8052088158        1.0246928477      -34.5942127058
        0.8052088158        1.0396736395      -30.8203357444
        0.8052088158        1.0546544312      -26.5227677090
        0.8052088158        1.0696352229      -21.9802018859
        0.8052088158        1.0846160147      -17.5047516483
        0.8052088158        1.0995968064      -13.3790925286
        0.8052088158        1.1145775981       -9.8071681635
        0.8052088158        1.1295583899       -6.8922240366
        0.8052088158        1.1445391816       -4.6427374839
        0.8052088158        1.1595199734       -2.9968281019
        0.8052088158        1.1745007651       -1.8528471642
        0.8052088158        1.1894815568       -1.0966714533
        0.8052088158        1.2044623486       -0.6210503188
        0.8052088158        1.2194431403       -0.3363309525
        0.8052088158        1.2344239320       -0.1741088005
        0.8052088158        1.2494047238       -0.0861319077
        0.8052088158        1.2643855155       -0.0407103825
        0.8052088158        1.2793663073       -0.0183801086
        0.8052088158        1.2943470990       -0.0079240865
        0.8052088158        1.3093278907       -0.0032604837
        0.8052088158        1.3243086825       -0.0012794213
        0.8052088158        1.3392894742       -0.0004783173
        0.8052088158        1.3542702659       -0.0001702023
        0.8052088158        1.3692510577       -0.0000575863
        0.8052088158        1.3842318494       -0.0000185076
        0.8052088158        1.3992126412       -0.0000056476
        0.8052088158        1.4141934329       -0.0000016357
        0.8052088158        1.4291742246        0.0000000000
        0.8052088158        1.4441550164        0.0000000000
        0.8052088158        1.4591358081        0.0000000000
        0.8052088158        1.4741165998        0.0000000000
        0.8052088158        1.4890973916        0.0000000000
        0.8052088158        1.5040781833        0.0000000000
        0.8052088158        1.5190589751        0.0000000000
        0.8052088158        1.5340397668        0.0000000000
        0.8052088158        1.5490205585        0.0000000000
        0.8052088158        1.5640013503        0.0000000000
        0.8052088158        1.5789821420        0.0000000000

        0.8202415935        0.0958837600        0.0000000000
        0.8202415935        0.1108645517        0.0000000000
        0.8202415935        0.1258453435        0.0000000000
        0.8202415935        0.1408261352        0.0000000000
        0.8202415935        0.1558069269        0.0000000000
        0.8202415935        0.1707877187        0.0000000000
        0.8202415935        0.1857685104        0.0000000000
        0.8202415935        0.2007493022       -0.0000015011
        0.8202415935        0.2157300939       -0.0000049388
        0.8202415935        0.2307108856       -0.0000155735
        0.8202415935        0.2456916774       -0.0000470967
        0.8202415935        0.2606724691       -0.0001366124
        0.8202415935        0.2756532608       -0.0003800427
        0.8202415935        0.2906340526       -0.0010137437
        0.8202415935        0.3056148443       -0.0025920470
        0.8202415935        0.3205956361       -0.0063504140
        0.8202415935        0.3355764278       -0.0148997575
        0.8202415935        0.3505572195       -0.0334575895
        0.8202415935        0.3655380113       -0.0718513894
        0.8202415935        0.3805188030       -0.1474657963
        0.8202415935        0.3954995947       -0.2890718144
        0.8202415935        0.4104803865       -0.5410260056
        0.8202415935        0.4254611782       -0.9667025455
        0.8202415935        0.4404419700       -1.6493894933
        0.8202415935        0.4554227617       -2.6885263314
        0.8202415935        0.4704035534       -4.1894361177
        0.8202415935        0.4853843452       -6.2459641641
        0.8202415935        0.5003651369       -8.9178470465
        0.8202415935        0.5153459286      -12.2077872705
        0.8202415935        0.5303267204      -16.0456774299
        0.8202415935        0.5453075121      -20.2870486760
        0.8202415935        0.5602883039      -24.7282873368
        0.8202415935        0.5752690956      -29.1340199515
        0.8202415935        0.5902498873      -33.2669221014
        0.8202415935        0.6052306791      -36.9115004188
        0.8202415935        0.6202114708      -39.8907471008
        0.8202415935        0.6351922625      -42.0815948685
        0.8202415935        0.6501730543      -43.4344577363
        0.8202415935        0.6651538460      -43.9929622927
        0.8202415935        0.6801346378      -43.9001512842
        0.8202415935        0.6951154295      -43.3772945905
        0.8202415935        0.7100962212      -42.6740519011
        0.8202415935        0.7250770130      -42.0062065125
        0.8202415935        0.7400578047      -41.5067223035
        0.8202415935        0.7550385964      -41.2101761118
        0.8202415935        0.7700193882      -41.0735096771
        0.8202415935        0.7850001799      -41.0188493305
        0.8202415935        0.7999809717      -40.9767616193
        0.8202415935        0.8149617634      -40.9128570514
        0.8202415935        0.8299425551      -40.8319436603
        0.8202415935        0.8449233469      -40.7647148053
        0.8202415935        0.8599041386      -40.7475670696
        0.8202415935        0.8748849303      -40.8057490882
        0.8202415935        0.8898657221      -40.9454200453
        0.8202415935        0.9048465138      -41.1541484421
        0.8202415935        0.9198273056      -41.4046351360
        0.8202415935        0.9348080973      -41.6549834848
        0.8202415935        0.9497888890      -41.8414992709
        0.8202415935        0.9647696808      -41.8661074622
        0.8202415935        0.9797504725      -41.5873904449
        0.8202415935        0.9947312642      -40.8276134437
        0.8202415935        1.0097120560      -39.4038707252
        0.8202415935        1.0246928477      -37.1795161687
        0.8202415935        1.0396736395      -34.1181805521
        0.8202415935        1.0546544312      -30.3162194653
        0.8202415935        1.0696352229      -25.9963748510
        0.8202415935        1.0846160147      -21.4628579806
        0.8202415935        1.0995968064      -17.0354145866
        0.8202415935        1.1145775981      -12.9869119167
        0.8202415935        1.1295583899       -9.5031575820
        0.8202415935        1.1445391816       -6.6710006864
        0.8202415935        1.1595199734       -4.4896327916
        0.8202415935        1.1745007651       -2.8949507669
        0.8202415935        1.1894815568       -1.7872922808
        0.8202415935        1.2044623486       -1.0558858157
        0.8202415935        1.2194431403       -0.5966210340
        0.8202415935        1.2344239320       -0.3223192895
        0.8202415935        1.2494047238       -0.1664410614
        0.8202415935        1.2643855155       -0.0821298656
        0.8202415935        1.2793663073       -0.0387120437
        0.8202415935        1.2943470990       -0.0174203386
        0.8202415935        1.3093278907       -0.0074782897
        0.8202415935        1.3243086825       -0.0030596567
        0.8202415935        1.3392894742       -0.0011918477
        0.8202415935        1.3542702659       -0.0004416204
        0.8202415935        1.3692510577       -0.0001555413
        0.8202415935        1.3842318494       -0.0000520491
        0.8202415935        1.3992126412       -0.0000165498
        0.8202415935        1.4141934329       -0.0000050019
        0.8202415935        1.4291742246       -0.0000014382
        0.8202415935        1.4441550164        0.0000000000
        0.8202415935        1.4591358081        0.0000000000
        0.8202415935        1.4741165998        0.0000000000
        0.8202415935        1.4890973916        0.0000000000
        0.8202415935        1.5040781833        0.0000000000
        0.8202415935        1.5190589751        0.0000000000
        0.8202415935        1.5340397668        0.0000000000
        0.8202415935        1.5490205585        0.0000000000
        0.8202415935        1.5640013503        0.0000000000
        0.8202415935        1.5789821420        0.0000000000

        0.8352743712        0.0958837600        0.0000000000
        0.8352743712        0.1108645517        0.0000000000
        0.8352743712        0.1258453435        0.0000000000
        0.8352743712        0.1408261352        0.0000000000
        0.8352743712        0.1558069269        0.0000000000
        0.8352743712        0.1707877187        0.0000000000
        0.8352743712        0.1857685104        0.0000000000
        0.8352743712        0.2007493022        0.0000000000
        0.8352743712        0.2157300939       -0.0000014838
        0.8352743712        0.2307108856       -0.0000049050
        0.8352743712        0.2456916774       -0.0000155456
        0.8352743712        0.2606724691       -0.0000472463
        0.8352743712        0.2756532608       -0.0001376822
        0.8352743712        0.2906340526       -0.0003846397
        0.8352743712        0.3056148443       -0.0010297186
        0.8352743712        0.3205956361       -0.0026401097
        0.8352743712        0.3355764278       -0.0064780656
        0.8352743712        0.3505572195       -0.0151993986
        0.8352743712        0.3655380113       -0.0340728927
        0.8352743712        0.3805188030       -0.0729283200
        0.8352743712        0.3954995947       -0.1489699478
        0.8352743712        0.4104803865       -0.2903772528
        0.8352743712        0.4254611782       -0.5402199638
        0.8352743712        0.4404419700       -0.9596617389
        0.8352743712        0.4554227617       -1.6288326241
        0.8352743712        0.4704035534       -2.6433770011
        0.8352743712        0.4853843452       -4.1049535522
        0.8352743712        0.5003651369       -6.1053143902
        0.8352743712        0.5153459286       -8.7060476214
        0.8352743712        0.5303267204      -11.9187368792
        0.8352743712        0.5453075121      -15.6914201903
        0.8352743712        0.5602883039      -19.9053928195
        0.8352743712        0.5752690956      -24.3822311130
        0.8352743712        0.5902498873      -28.8975164761
        0.8352743712        0.6052306791      -33.1983255951
        0.8352743712        0.6202114708      -37.0257797088
        0.8352743712        0.6351922625      -40.1468808012
        0.8352743712        0.6501730543      -42.3960703256
        0.8352743712        0.6651538460      -43.7167168124
        0.8352743712        0.6801346378      -44.1838798582
        0.8352743712        0.6951154295      -43.9916277693
        0.8352743712        0.7100962212      -43.4030047805
        0.8352743712        0.7250770130      -42.6799534843
        0.8352743712        0.7400578047      -42.0211429903
        0.8352743712        0.7550385964      -41.5306075177
        0.8352743712        0.7700193882      -41.2233605825
        0.8352743712        0.7850001799      -41.0569497139
        0.8352743712        0.7999809717      -40.9698555749
        0.8352743712        0.8149617634      -40.9106604991
        0.8352743712        0.8299425551      -40.8511253963
        0.8352743712        0.8449233469      -40.7851893263
        0.8352743712        0.8599041386      -40.7206115269
        0.8352743712        0.8748849303      -40.6701885404
        0.8352743712        0.8898657221      -40.6467757210
        0.8352743712        0.9048465138      -40.6625007027
        0.8352743712        0.9198273056      -40.7289501082
        0.8352743712        0.9348080973      -40.8530217233
        0.8352743712        0.9497888890      -41.0240786331
        0.8352743712        0.9647696808      -41.1930568428
        0.8352743712        0.9797504725      -41.2519981346
        0.8352743712        0.9947312642      -41.0284642103
        0.8352743712        1.0097120560      -40.3075316303
        0.8352743712        1.0246928477      -38.8824082873
        0.8352743712        1.0396736395      -36.6184098103
        0.8352743712        1.0546544312      -33.5045674041
        0.8352743712        1.0696352229      -29.6704717378
        0.8352743712        1.0846160147      -25.3617051114
        0.8352743712        1.0995968064      -20.8853665943
        0.8352743712        1.1145775981      -16.5471051225
        0.8352743712        1.1295583899      -12.5992608017
        0.8352743712        1.1445391816       -9.2106271585
        0.8352743712        1.1595199734       -6.4588934814
        0.8352743712        1.1745007651       -4.3409690211
        0.8352743712        1.1894815568       -2.7942056549
        0.8352743712        1.2044623486       -1.7215431346
        0.8352743712        1.2194431403       -1.0147734595
        0.8352743712        1.2344239320       -0.5720773905
        0.8352743712        1.2494047238       -0.3083348519
        0.8352743712        1.2643855155       -0.1588126196
        0.8352743712        1.2793663073       -0.0781241295
        0.8352743712        1.2943470990       -0.0366760762
        0.8352743712        1.3093278907       -0.0164160038
        0.8352743712        1.3243086825       -0.0069984024
        0.8352743712        1.3392894742       -0.0028390325
        0.8352743712        1.3542702659       -0.0010951756
        0.8352743712        1.3692510577       -0.0004016011
        0.8352743712        1.3842318494       -0.0001400006
        0.8352743712        1.3992126412       -0.0000464236
        0.8352743712        1.4141934329       -0.0000146554
        0.8352743712        1.4291742246       -0.0000044098
        0.8352743712        1.4441550164       -0.0000012642
        0.8352743712        1.4591358081        0.0000000000
        0.8352743712        1.4741165998        0.0000000000
        0.8352743712        1.4890973916        0.0000000000
        0.8352743712        1.5040781833        0.0000000000
        0.8352743712        1.5190589751        0.0000000000
        0.8352743712        1.5340397668        0.0000000000
        0.8352743712        1.5490205585        0.0000000000
        0.8352743712        1.5640013503        0.0000000000
        0.8352743712        1.5789821420        0.0000000000

        0.8503071488        0.0958837600        0.0000000000
        0.8503071488        0.1108645517        0.0000000000
        0.8503071488        0.1258453435        0.0000000000
        0.8503071488        0.1408261352        0.0000000000
        0.8503071488        0.1558069269        0.0000000000
        0.8503071488        0.1707877187        0.0000000000
        0.8503071488        0.1857685104        0.0000000000
        0.8503071488        0.2007493022        0.0000000000
        0.8503071488        0.2157300939        0.0000000000
        0.8503071488        0.2307108856       -0.0000014785
        0.8503071488        0.2456916774       -0.0000049141
        0.8503071488        0.2606724691       -0.0000156564
        0.8503071488        0.2756532608       -0.0000478109
        0.8503071488        0.2906340526       -0.0001399106
        0.8503071488        0.3056148443       -0.0003921091
        0.8503071488        0.3205956361       -0.0010516131
        0.8503071488        0.3355764278       -0.0026965063
        0.8503071488        0.3505572195       -0.0066045737
        0.8503071488        0.3655380113       -0.0154403248
        0.8503071488        0.3805188030       -0.0344369176
        0.8503071488        0.3954995947       -0.0732628319
        0.8503071488        0.4104803865       -0.1487017911
        0.8503071488        0.4254611782       -0.2880847577
        0.8503071488        0.4404419700       -0.5330485100
        0.8503071488        0.4554227617       -0.9426603511
        0.8503071488        0.4704035534       -1.5943728109
        0.8503071488        0.4853843452       -2.5809738824
        0.8503071488        0.5003651369       -4.0021151857
        0.8503071488        0.5153459286       -5.9503744697
        0.8503071488        0.5303267204       -8.4937532522
        0.8503071488        0.5453075121      -11.6579410152
        0.8503071488        0.5602883039      -15.4115589284
        0.8503071488        0.5752690956      -19.6561626701
        0.8503071488        0.5902498873      -24.2218804703
        0.8503071488        0.6052306791      -28.8710064581
        0.8503071488        0.6202114708      -33.3148092296
        0.8503071488        0.6351922625      -37.2491192821
        0.8503071488        0.6501730543      -40.4079257877
        0.8503071488        0.6651538460      -42.6224657891
        0.8503071488        0.6801346378      -43.8638467738
        0.8503071488        0.6951154295      -44.2489138572
        0.8503071488        0.7100962212      -44.0036956246
        0.8503071488        0.7250770130      -43.3982842819
        0.8503071488        0.7400578047      -42.6791627011
        0.8503071488        0.7550385964      -42.0227797942
        0.8503071488        0.7700193882      -41.5206884768
        0.8503071488        0.7850001799      -41.1914633506
        0.8503071488        0.7999809717      -41.0062819928
        0.8503071488        0.8149617634      -40.9154074629
        0.8503071488        0.8299425551      -40.8681780673
        0.8503071488        0.8449233469      -40.8246718003
        0.8503071488        0.8599041386      -40.7604760559
        0.8503071488        0.8748849303      -40.6671040538
        0.8503071488        0.8898657221      -40.5505794590
        0.8503071488        0.9048465138      -40.4298999602
        0.8503071488        0.9198273056      -40.3351459373
        0.8503071488        0.9348080973      -40.3022319654
        0.8503071488        0.9497888890      -40.3597909521
        0.8503071488        0.9647696808      -40.5063372742
        0.8503071488        0.9797504725      -40.6832798719
        0.8503071488        0.9947312642      -40.7574188022
        0.8503071488        1.0097120560      -40.5281924880
        0.8503071488        1.0246928477      -39.7660291822
        0.8503071488        1.0396736395      -38.2723938919
        0.8503071488        1.0546544312      -35.9394836430
        0.8503071488        1.0696352229      -32.7865959802
        0.8503071488        1.0846160147      -28.9612037104
        0.8503071488        1.0995968064      -24.7078873231
        0.8503071488        1.1145775981      -20.3186076129
        0.8503071488        1.1295583899      -16.0799442949
        0.8503071488        1.1445391816      -12.2293984199
        0.8503071488        1.1595199734       -8.9277490113
        0.8503071488        1.1745007651       -6.2498490792
        0.8503071488        1.1894815568       -4.1922677896
        0.8503071488        1.2044623486       -2.6928801759
        0.8503071488        1.2194431403       -1.6556185778
        0.8503071488        1.2344239320       -0.9738214095
        0.8503071488        1.2494047238       -0.5477071030
        0.8503071488        1.2643855155       -0.2943624012
        0.8503071488        1.2793663073       -0.1510503905
        0.8503071488        1.2943470990       -0.0739341908
        0.8503071488        1.3093278907       -0.0344832337
        0.8503071488        1.3243086825       -0.0153108828
        0.8503071488        1.3392894742       -0.0064671425
        0.8503071488        1.3542702659       -0.0025977202
        0.8503071488        1.3692510577       -0.0009923740
        0.8503071488        1.3842318494       -0.0003607286
        0.8503071488        1.3992126412       -0.0001248865
        0.8503071488        1.4141934329       -0.0000412279
        0.8503071488        1.4291742246       -0.0000129953
        0.8503071488        1.4441550164       -0.0000039126
        0.8503071488        1.4591358081       -0.0000011283
        0.8503071488        1.4741165998        0.0000000000
        0.8503071488        1.4890973916        0.0000000000
        0.8503071488        1.5040781833        0.0000000000
        0.8503071488        1.5190589751        0.0000000000
        0.8503071488        1.5340397668        0.0000000000
        0.8503071488        1.5490205585        0.0000000000
        0.8503071488        1.5640013503        0.0000000000
        0.8503071488        1.5789821420        0.0000000000

        0.8653399265        0.0958837600        0.0000000000
        0.8653399265        0.1108645517        0.0000000000
        0.8653399265        0.1258453435        0.0000000000
        0.8653399265        0.1408261352        0.0000000000
        0.8653399265        0.1558069269        0.0000000000
        0.8653399265        0.1707877187        0.0000000000
        0.8653399265        0.1857685104        0.0000000000
        0.8653399265        0.2007493022        0.0000000000
        0.8653399265        0.2157300939        0.0000000000
        0.8653399265        0.2307108856        0.0000000000
        0.8653399265        0.2456916774       -0.0000014877
        0.8653399265        0.2606724691       -0.0000049723
        0.8653399265        0.2756532608       -0.0000159160
        0.8653399265        0.2906340526       -0.0000487809
        0.8653399265        0.3056148443       -0.0001430443
        0.8653399265        0.3205956361       -0.0004009555
        0.8653399265        0.3355764278       -0.0010732853
        0.8653399265        0.3505572195       -0.0027413814
        0.8653399265        0.3655380113       -0.0066778097
        0.8653399265        0.3805188030       -0.0155109911
        0.8653399265        0.3954995947       -0.0343615665
        0.8653399265        0.4104803865       -0.0726347175
        0.8653399265        0.4254611782       -0.1466002683
        0.8653399265        0.4404419700       -0.2827128047
        0.8653399265        0.4554227617       -0.5212706127
        0.8653399265        0.4704035534       -0.9195118697
        0.8653399265        0.4853843452       -1.5527671040
        0.8653399265        0.5003651369       -2.5121290024
        0.8653399265        0.5153459286       -3.8975197144
        0.8653399265        0.5303267204       -5.8059589949
        0.8653399265        0.5453075121       -8.3157766672
        0.8653399265        0.5602883039      -11.4679870768
        0.8653399265        0.5752690956      -15.2463005433
        0.8653399265        0.5902498873      -19.5584058023
        0.8653399265        0.6052306791      -24.2240024124
        0.8653399265        0.6202114708      -28.9782102522
        0.8653399265        0.6351922625      -33.4986705835
        0.8653399265        0.6501730543      -37.4576385446
        0.8653399265        0.6651538460      -40.5880823075
        0.8653399265        0.6801346378      -42.7423046137
        0.8653399265        0.6951154295      -43.9209393226
        0.8653399265        0.7100962212      -44.2615253367
        0.8653399265        0.7250770130      -43.9929300968
        0.8653399265        0.7400578047      -43.3745291831
        0.8653399265        0.7550385964      -42.6409521016
        0.8653399265        0.7700193882      -41.9658402369
        0.8653399265        0.7850001799      -41.4479444879
        0.8653399265        0.7999809717      -41.1157686441
        0.8653399265        0.8149617634      -40.9443515266
        0.8653399265        0.8299425551      -40.8778546042
        0.8653399265        0.8449233469      -40.8522998600
        0.8653399265        0.8599041386      -40.8136718274
        0.8653399265        0.8748849303      -40.7284355721
        0.8653399265        0.8898657221      -40.5865486568
        0.8653399265        0.9048465138      -40.3998350694
        0.8653399265        0.9198273056      -40.1988640912
        0.8653399265        0.9348080973      -40.0284158879
        0.8653399265        0.9497888890      -39.9376414896
        0.8653399265        0.9647696808      -39.9606610671
        0.8653399265        0.9797504725      -40.0890964916
        0.8653399265        0.9947312642      -40.2468742019
        0.8653399265        1.0097120560      -40.2823248594
        0.8653399265        1.0246928477      -39.9877689079
        0.8653399265        1.0396736395      -39.1442205898
        0.8653399265        1.0546544312      -37.5766306013
        0.8653399265        1.0696352229      -35.2008353468
        0.8653399265        1.0846160147      -32.0482971296
        0.8653399265        1.0995968064      -28.2639348126
        0.8653399265        1.1145775981      -24.0802593457
        0.8653399265        1.1295583899      -19.7755901740
        0.8653399265        1.1445391816      -15.6262908890
        0.8653399265        1.1595199734      -11.8635967357
        0.8653399265        1.1745007651       -8.6441720974
        0.8653399265        1.1894815568       -6.0394722534
        0.8653399265        1.2044623486       -4.0433241243
        0.8653399265        1.2194431403       -2.5921996521
        0.8653399265        1.2344239320       -1.5903880778
        0.8653399265        1.2494047238       -0.9330631215
        0.8653399265        1.2643855155       -0.5229968486
        0.8653399265        1.2793663073       -0.2797835833
        0.8653399265        1.2943470990       -0.1426984906
        0.8653399265        1.3093278907       -0.0693214490
        0.8653399265        1.3243086825       -0.0320510504
        0.8653399265        1.3392894742       -0.0140983635
        0.8653399265        1.3542702659       -0.0059000424
        0.8653399265        1.3692510577       -0.0023501683
        0.8653399265        1.3842318494       -0.0008917916
        0.8653399265        1.3992126412       -0.0003227384
        0.8653399265        1.4141934329       -0.0001115382
        0.8653399265        1.4291742246       -0.0000368590
        0.8653399265        1.4441550164       -0.0000116545
        0.8653399265        1.4591358081       -0.0000035312
        0.8653399265        1.4741165998       -0.0000010241
        0.8653399265        1.4890973916        0.0000000000
        0.8653399265        1.5040781833        0.0000000000
        0.8653399265        1.5190589751        0.0000000000
        0.8653399265        1.5340397668        0.0000000000
        0.8653399265        1.5490205585        0.0000000000
        0.8653399265        1.5640013503        0.0000000000
        0.8653399265        1.5789821420        0.0000000000

        0.8803727042        0.0958837600        0.0000000000
        0.8803727042        0.1108645517        0.0000000000
        0.8803727042        0.1258453435        0.0000000000
        0.8803727042        0.1408261352        0.0000000000
        0.8803727042        0.1558069269        0.0000000000
        0.8803727042        0.1707877187        0.0000000000
        0.8803727042        0.1857685104        0.0000000000
        0.8803727042        0.2007493022        0.0000000000
        0.8803727042        0.2157300939        0.0000000000
        0.8803727042        0.2307108856        0.0000000000
        0.8803727042        0.2456916774        0.0000000000
        0.8803727042        0.2606724691       -0.0000015117
        0.8803727042        0.2756532608       -0.0000050746
        0.8803727042        0.2906340526       -0.0000162863
        0.8803727042        0.3056148443       -0.0000499324
        0.8803727042        0.3205956361       -0.0001461291
        0.8803727042        0.3355764278       -0.0004079128
        0.8803727042        0.3505572195       -0.0010855405
        0.8803727042        0.3655380113       -0.0027537148
        0.8803727042        0.3805188030       -0.0066601994
        0.8803727042        0.3954995947       -0.0153666861
        0.8803727042        0.4104803865       -0.0338452971
        0.8803727042        0.4254611782       -0.0712121035
        0.8803727042        0.4404419700       -0.1432285828
        0.8803727042        0.4554227617       -0.2755301610
        0.8803727042        0.4704035534       -0.5072222999
        0.8803727042        0.4853843452       -0.8940689359
        0.8803727042        0.5003651369       -1.5101277251
        0.8803727042        0.5153459286       -2.4465207872
        0.8803727042        0.5303267204       -3.8061045543
        0.8803727042        0.5453075121       -5.6929951689
        0.8803727042        0.5602883039       -8.1961764955
        0.8803727042        0.5752690956      -11.3671958093
        0.8803727042        0.5902498873      -15.1940848646
        0.8803727042        0.6052306791      -19.5774399317
        0.8803727042        0.6202114708      -24.3185153329
        0.8803727042        0.6351922625      -29.1298296486
        0.8803727042        0.6501730543      -33.6732459682
        0.8803727042        0.6651538460      -37.6196462630
        0.8803727042        0.6801346378      -40.7136625868
        0.8803727042        0.6951154295      -42.8230883237
        0.8803727042        0.7100962212      -43.9581518499
        0.8803727042        0.7250770130      -44.2572742232
        0.8803727042        0.7400578047      -43.9467373876
        0.8803727042        0.7550385964      -43.2874067741
        0.8803727042        0.7700193882      -42.5221171763
        0.8803727042        0.7850001799      -41.8348236352
        0.8803727042        0.7999809717      -41.3288808784
        0.8803727042        0.8149617634      -41.0271050674
        0.8803727042        0.8299425551      -40.8906579276
        0.8803727042        0.8449233469      -40.8485576410
        0.8803727042        0.8599041386      -40.8270819190
        0.8803727042        0.8748849303      -40.7702131972
        0.8803727042        0.8898657221      -40.6480064083
        0.8803727042        0.9048465138      -40.4560957516
        0.8803727042        0.9198273056      -40.2123307854
        0.8803727042        0.9348080973      -39.9538011949
        0.8803727042        0.9497888890      -39.7317582527
        0.8803727042        0.9647696808      -39.5987510305
        0.8803727042        0.9797504725      -39.5856439250
        0.8803727042        0.9947312642      -39.6743493770
        0.8803727042        1.0097120560      -39.7785908330
        0.8803727042        1.0246928477      -39.7441845731
        0.8803727042        1.0396736395      -39.3724443251
        0.8803727042        1.0546544312      -38.4608516263
        0.8803727042        1.0696352229      -36.8495154425
        0.8803727042        1.0846160147      -34.4613804102
        0.8803727042        1.0995968064      -31.3265002417
        0.8803727042        1.1145775981      -27.5841546982
        0.8803727042        1.1295583899      -23.4612795426
        0.8803727042        1.1445391816      -19.2318381762
        0.8803727042        1.1595199734      -15.1676625722
        0.8803727042        1.1745007651      -11.4939250875
        0.8803727042        1.1894815568       -8.3600898012
        0.8803727042        1.2044623486       -5.8311004551
        0.8803727042        1.2194431403       -3.8967645934
        0.8803727042        1.2344239320       -2.4926647160
        0.8803727042        1.2494047238       -1.5246783262
        0.8803727042        1.2643855155       -0.8907567834
        0.8803727042        1.2793663073       -0.4964928827
        0.8803727042        1.2943470990       -0.2637485155
        0.8803727042        1.3093278907       -0.1334254775
        0.8803727042        1.3243086825       -0.0642471393
        0.8803727042        1.3392894742       -0.0294445972
        0.8803727042        1.3542702659       -0.0128483593
        0.8803727042        1.3692510577       -0.0053419630
        0.8803727042        1.3842318494       -0.0021184373
        0.8803727042        1.3992126412       -0.0008022810
        0.8803727042        1.4141934329       -0.0002905200
        0.8803727042        1.4291742246       -0.0001007024
        0.8803727042        1.4441550164       -0.0000334308
        0.8803727042        1.4591358081       -0.0000106351
        0.8803727042        1.4741165998       -0.0000032383
        0.8803727042        1.4890973916        0.0000000000
        0.8803727042        1.5040781833        0.0000000000
        0.8803727042        1.5190589751        0.0000000000
        0.8803727042        1.5340397668        0.0000000000
        0.8803727042        1.5490205585        0.0000000000
        0.8803727042        1.5640013503        0.0000000000
        0.8803727042        1.5789821420        0.0000000000

        0.8954054819        0.0958837600        0.0000000000
        0.8954054819        0.1108645517        0.0000000000
        0.8954054819        0.1258453435        0.0000000000
        0.8954054819        0.1408261352        0.0000000000
        0.8954054819        0.1558069269        0.0000000000
        0.8954054819        0.1707877187        0.0000000000
        0.8954054819        0.1857685104        0.0000000000
        0.8954054819        0.2007493022        0.0000000000
        0.8954054819        0.2157300939        0.0000000000
        0.8954054819        0.2307108856        0.0000000000
        0.8954054819        0.2456916774        0.0000000000
        0.8954054819        0.2606724691        0.0000000000
        0.8954054819        0.2756532608       -0.0000015497
        0.8954054819        0.2906340526       -0.0000052028
        0.8954054819        0.3056148443       -0.0000166577
        0.8954054819        0.3205956361       -0.0000508377
        0.8954054819        0.3355764278       -0.0001478497
        0.8954054819        0.3505572195       -0.0004097072
        0.8954054819        0.3655380113       -0.0010821551
        0.8954054819        0.3805188030       -0.0027259932
        0.8954054819        0.3954995947       -0.0065540177
        0.8954054819        0.4104803865       -0.0150511755
        0.8954054819        0.4254611782       -0.0330370581
        0.8954054819        0.4404419700       -0.0693472662
        0.8954054819        0.4554227617       -0.1392652737
        0.8954054819        0.4704035534       -0.2676918506
        0.8954054819        0.4853843452       -0.4927822563
        0.8954054819        0.5003651369       -0.8694405031
        0.8954054819        0.5153459286       -1.4716812395
        0.8954054819        0.5303267204       -2.3924715325
        0.8954054819        0.5453075121       -3.7392595721
        0.8954054819        0.5602883039       -5.6231612409
        0.8954054819        0.5752690956       -8.1402598941
        0.8954054819        0.5902498873      -11.3454713153
        0.8954054819        0.6052306791      -15.2232063815
        0.8954054819        0.6202114708      -19.6634092831
        0.8954054819        0.6351922625      -24.4537235194
        0.8954054819        0.6501730543      -29.2959605397
        0.8954054819        0.6651538460      -33.8476518851
        0.8954054819        0.6801346378      -37.7804356637
        0.8954054819        0.6951154295      -40.8407265095
        0.8954054819        0.7100962212      -42.8970096645
        0.8954054819        0.7250770130      -43.9616571902
        0.8954054819        0.7400578047      -44.1814700699
        0.8954054819        0.7550385964      -43.7987898793
        0.8954054819        0.7700193882      -43.0929732798
        0.8954054819        0.7850001799      -42.3182957141
        0.8954054819        0.7999809717      -41.6559722569
        0.8954054819        0.8149617634      -41.1930513477
        0.8954054819        0.8299425551      -40.9307638440
        0.8954054819        0.8449233469      -40.8139645239
        0.8954054819        0.8599041386      -40.7668196266
        0.8954054819        0.8748849303      -40.7208568185
        0.8954054819        0.8898657221      -40.6288375511
        0.8954054819        0.9048465138      -40.4669221402
        0.8954054819        0.9198273056      -40.2325960602
        0.8954054819        0.9348080973      -39.9439581074
        0.8954054819        0.9497888890      -39.6395435750
        0.8954054819        0.9647696808      -39.3728026644
        0.8954054819        0.9797504725      -39.1963731691
        0.8954054819        0.9947312642      -39.1377466881
        0.8954054819        1.0097120560      -39.1746026767
        0.8954054819        1.0246928477      -39.2200808532
        0.8954054819        1.0396736395      -39.1250393940
        0.8954054819        1.0546544312      -38.6989385625
        0.8954054819        1.0696352229      -37.7461025450
        0.8954054819        1.0846160147      -36.1100792239
        0.8954054819        1.0995968064      -33.7153370111
        0.8954054819        1.1145775981      -30.5940118368
        0.8954054819        1.1295583899      -26.8882325092
        0.8954054819        1.1445391816      -22.8260468010
        0.8954054819        1.1595199734      -18.6780202225
        0.8954054819        1.1745007651      -14.7076658979
        0.8954054819        1.1894815568      -11.1293502105
        0.8954054819        1.2044623486       -8.0828603349
        0.8954054819        1.2194431403       -5.6272303654
        0.8954054819        1.2344239320       -3.7506695776
        0.8954054819        1.2494047238       -2.3902536439
        0.8954054819        1.2643855155       -1.4546170329
        0.8954054819        1.2793663073       -0.8443557369
        0.8954054819        1.2943470990       -0.4670673303
        0.8954054819        1.3093278907       -0.2460710851
        0.8954054819        1.3243086825       -0.1234496724
        0.8954054819        1.3392894742       -0.0589884364
        0.8954054819        1.3542702659       -0.0268630213
        0.8954054819        1.3692510577       -0.0116694461
        0.8954054819        1.3842318494       -0.0048409952
        0.8954054819        1.3992126412       -0.0019200721
        0.8954054819        1.4141934329       -0.0007288825
        0.8954054819        1.4291742246       -0.0002650212
        0.8954054819        1.4441550164       -0.0000923113
        0.8954054819        1.4591358081       -0.0000307949
        0.8954054819        1.4741165998       -0.0000098254
        0.8954054819        1.4890973916       -0.0000029917
        0.8954054819        1.5040781833        0.0000000000
        0.8954054819        1.5190589751        0.0000000000
        0.8954054819        1.5340397668        0.0000000000
        0.8954054819        1.5490205585        0.0000000000
        0.8954054819        1.5640013503        0.0000000000
        0.8954054819        1.5789821420        0.0000000000

        0.9104382595        0.0958837600        0.0000000000
        0.9104382595        0.1108645517        0.0000000000
        0.9104382595        0.1258453435        0.0000000000
        0.9104382595        0.1408261352        0.0000000000
        0.9104382595        0.1558069269        0.0000000000
        0.9104382595        0.1707877187        0.0000000000
        0.9104382595        0.1857685104        0.0000000000
        0.9104382595        0.2007493022        0.0000000000
        0.9104382595        0.2157300939        0.0000000000
        0.9104382595        0.2307108856        0.0000000000
        0.9104382595        0.2456916774        0.0000000000
        0.9104382595        0.2606724691        0.0000000000
        0.9104382595        0.2756532608        0.0000000000
        0.9104382595        0.2906340526       -0.0000015879
        0.9104382595        0.3056148443       -0.0000053025
        0.9104382595        0.3205956361       -0.0000168599
        0.9104382595        0.3355764278       -0.0000510576
        0.9104382595        0.3505572195       -0.0001473135
        0.9104382595        0.3655380113       -0.0004052598
        0.9104382595        0.3805188030       -0.0010638850
        0.9104382595        0.3954995947       -0.0026674114
        0.9104382595        0.4104803865       -0.0063918013
        0.9104382595        0.4254611782       -0.0146459380
        0.9104382595        0.4404419700       -0.0321020883
        0.9104382595        0.4554227617       -0.0673312444
        0.9104382595        0.4704035534       -0.1351922560
        0.9104382595        0.4853843452       -0.2600188784
        0.9104382595        0.5003651369       -0.4794389514
        0.9104382595        0.5153459286       -0.8483146834
        0.9104382595        0.5303267204       -1.4417751630
        0.9104382595        0.5453075121       -2.3556292114
        0.9104382595        0.5602883039       -3.7017895010
        0.9104382595        0.5752690956       -5.5962261270
        0.9104382595        0.5902498873       -8.1381360598
        0.9104382595        0.6052306791      -11.3818803921
        0.9104382595        0.6202114708      -15.3072023930
        0.9104382595        0.6351922625      -19.7965482639
        0.9104382595        0.6501730543      -24.6289810834
        0.9104382595        0.6651538460      -29.4973178011
        0.9104382595        0.6801346378      -34.0494415082
        0.9104382595        0.6951154295      -37.9478073864
        0.9104382595        0.7100962212      -40.9345228568
        0.9104382595        0.7250770130      -42.8848049344
        0.9104382595        0.7400578047      -43.8316214605
        0.9104382595        0.7550385964      -43.9511436916
        0.9104382595        0.7700193882      -43.5115706828
        0.9104382595        0.7850001799      -42.8018335581
        0.9104382595        0.7999809717      -42.0644403635
        0.9104382595        0.8149617634      -41.4537549527
        0.9104382595        0.8299425551      -41.0287802033
        0.9104382595        0.8449233469      -40.7746138715
        0.9104382595        0.8599041386      -40.6367586391
        0.9104382595        0.8748849303      -40.5517088598
        0.9104382595        0.8898657221      -40.4646529425
        0.9104382595        0.9048465138      -40.3352313864
        0.9104382595        0.9198273056      -40.1385701384
        0.9104382595        0.9348080973      -39.8679206043
        0.9104382595        0.9497888890      -39.5392059981
        0.9104382595        0.9647696808      -39.1922327642
        0.9104382595        0.9797504725      -38.8828300662
        0.9104382595        0.9947312642      -38.6646356902
        0.9104382595        1.0097120560      -38.5647896690
        0.9104382595        1.0246928477      -38.5609215530
        0.9104382595        1.0396736395      -38.5670834768
        0.9104382595        1.0546544312      -38.4349882705
        0.9104382595        1.0696352229      -37.9742483673
        0.9104382595        1.0846160147      -36.9902263103
        0.9104382595        1.0995968064      -35.3310551064
        0.9104382595        1.1145775981      -32.9298345538
        0.9104382595        1.1295583899      -29.8280335621
        0.9104382595        1.1445391816      -26.1725392798
        0.9104382595        1.1595199734      -22.1881917538
        0.9104382595        1.1745007651      -18.1352349398
        0.9104382595        1.1894815568      -14.2640561591
        0.9104382595        1.2044623486      -10.7779974877
        0.9104382595        1.2194431403       -7.8107795626
        0.9104382595        1.2344239320       -5.4202687924
        0.9104382595        1.2494047238       -3.5963852649
        0.9104382595        1.2643855155       -2.2785199750
        0.9104382595        1.2793663073       -1.3769438306
        0.9104382595        1.2943470990       -0.7931226480
        0.9104382595        1.3093278907       -0.4352914137
        0.9104382595        1.3243086825       -0.2276494038
        0.9104382595        1.3392894742       -0.1134996916
        0.9104382595        1.3542702659       -0.0539877777
        0.9104382595        1.3692510577       -0.0245241332
        0.9104382595        1.3842318494       -0.0106500573
        0.9104382595        1.3992126412       -0.0044259085
        0.9104382595        1.4141934329       -0.0017614248
        0.9104382595        1.4291742246       -0.0006715245
        0.9104382595        1.4441550164       -0.0002451566
        0.9104382595        1.4591358081       -0.0000856281
        0.9104382595        1.4741165998       -0.0000285657
        0.9104382595        1.4890973916       -0.0000090815
        0.9104382595        1.5040781833       -0.0000027455
        0.9104382595        1.5190589751        0.0000000000
        0.9104382595        1.5340397668        0.0000000000
        0.9104382595        1.5490205585        0.0000000000
        0.9104382595        1.5640013503        0.0000000000
        0.9104382595        1.5789821420        0.0000000000

        0.9254710372        0.0958837600        0.0000000000
        0.9254710372        0.1108645517        0.0000000000
        0.9254710372        0.1258453435        0.0000000000
        0.9254710372        0.1408261352        0.0000000000
        0.9254710372        0.1558069269        0.0000000000
        0.9254710372        0.1707877187        0.0000000000
        0.9254710372        0.1857685104        0.0000000000
        0.9254710372        0.2007493022        0.0000000000
        0.9254710372        0.2157300939        0.0000000000
        0.9254710372        0.2307108856        0.0000000000
        0.9254710372        0.2456916774        0.0000000000
        0.9254710372        0.2606724691        0.0000000000
        0.9254710372        0.2756532608        0.0000000000
        0.9254710372        0.2906340526        0.0000000000
        0.9254710372        0.3056148443       -0.0000016072
        0.9254710372        0.3205956361       -0.0000053232
        0.9254710372        0.3355764278       -0.0000167888
        0.9254710372        0.3505572195       -0.0000504588
        0.9254710372        0.3655380113       -0.0001446827
        0.9254710372        0.3805188030       -0.0003961542
        0.9254710372        0.3954995947       -0.0010366227
        0.9254710372        0.4104803865       -0.0025936931
        0.9254710372        0.4254611782       -0.0062072648
        0.9254710372        0.4404419700       -0.0142125913
        0.9254710372        0.4554227617       -0.0311435560
        0.9254710372        0.4704035534       -0.0653416271
        0.9254710372        0.4853843452       -0.1313525508
        0.9254710372        0.5003651369       -0.2532158321
        0.9254710372        0.5153459286       -0.4685426669
        0.9254710372        0.5303267204       -0.8328605188
        0.9254710372        0.5453075121       -1.4230340651
        0.9254710372        0.5602883039       -2.3377516876
        0.9254710372        0.5752690956       -3.6924537436
        0.9254710372        0.5902498873       -5.6062615378
        0.9254710372        0.6052306791       -8.1799664552
        0.9254710372        0.6202114708      -11.4669872848
        0.9254710372        0.6351922625      -15.4427390503
        0.9254710372        0.6501730543      -19.9809511883
        0.9254710372        0.6651538460      -24.8468881034
        0.9254710372        0.6801346378      -29.7159139110
        0.9254710372        0.6951154295      -34.2203048585
        0.9254710372        0.7100962212      -38.0176864972
        0.9254710372        0.7250770130      -40.8637248694
        0.9254710372        0.7400578047      -42.6653755265
        0.9254710372        0.7550385964      -43.4945729933
        0.9254710372        0.7700193882      -43.5563414660
        0.9254710372        0.7850001799      -43.1236540193
        0.9254710372        0.7999809717      -42.4641930427
        0.9254710372        0.8149617634      -41.7846901460
        0.9254710372        0.8299425551      -41.2073192759
        0.9254710372        0.8449233469      -40.7767196661
        0.9254710372        0.8599041386      -40.4843403635
        0.9254710372        0.8748849303      -40.2942114757
        0.9254710372        0.8898657221      -40.1603455366
        0.9254710372        0.9048465138      -40.0353054806
        0.9254710372        0.9198273056      -39.8755580698
        0.9254710372        0.9348080973      -39.6488183395
        0.9254710372        0.9497888890      -39.3435490775
        0.9254710372        0.9647696808      -38.9760372749
        0.9254710372        0.9797504725      -38.5896925582
        0.9254710372        0.9947312642      -38.2441253163
        0.9254710372        1.0097120560      -37.9953267087
        0.9254710372        1.0246928477      -37.8709915181
        0.9254710372        1.0396736395      -37.8470853337
        0.9254710372        1.0546544312      -37.8336601495
        0.9254710372        1.0696352229      -37.6779997429
        0.9254710372        1.0846160147      -37.1889416810
        0.9254710372        1.0995968064      -36.1780622685
        0.9254710372        1.1145775981      -34.5056954433
        0.9254710372        1.1295583899      -32.1173858278
        0.9254710372        1.1445391816      -29.0604713140
        0.9254710372        1.1595199734      -25.4779066578
        0.9254710372        1.1745007651      -21.5830487059
        0.9254710372        1.1894815568      -17.6228545747
        0.9254710372        1.2044623486      -13.8380327677
        0.9254710372        1.2194431403      -10.4280890484
        0.9254710372        1.2344239320       -7.5274752560
        0.9254710372        1.2494047238       -5.1963306734
        0.9254710372        1.2643855155       -3.4258700602
        0.9254710372        1.2793663073       -2.1550455094
        0.9254710372        1.2943470990       -1.2927522655
        0.9254710372        1.3093278907       -0.7394162974
        0.9254710372        1.3243086825       -0.4033547910
        0.9254710372        1.3392894742       -0.2099726091
        0.9254710372        1.3542702659       -0.1043933442
        0.9254710372        1.3692510577       -0.0496167478
        0.9254710372        1.3842318494       -0.0225645203
        0.9254710372        1.3992126412       -0.0098258844
        0.9254710372        1.4141934329       -0.0040982356
        0.9254710372        1.4291742246       -0.0016367970
        0.9254710372        1.4441550164       -0.0006254340
        0.9254710372        1.4591358081       -0.0002283178
        0.9254710372        1.4741165998       -0.0000794771
        0.9254710372        1.4890973916       -0.0000263239
        0.9254710372        1.5040781833       -0.0000082796
        0.9254710372        1.5190589751       -0.0000024685
        0.9254710372        1.5340397668        0.0000000000
        0.9254710372        1.5490205585        0.0000000000
        0.9254710372        1.5640013503        0.0000000000
        0.9254710372        1.5789821420        0.0000000000

        0.9405038149        0.0958837600        0.0000000000
        0.9405038149        0.1108645517        0.0000000000
        0.9405038149        0.1258453435        0.0000000000
        0.9405038149        0.1408261352        0.0000000000
        0.9405038149        0.1558069269        0.0000000000
        0.9405038149        0.1707877187        0.0000000000
        0.9405038149        0.1857685104        0.0000000000
        0.9405038149        0.2007493022        0.0000000000
        0.9405038149        0.2157300939        0.0000000000
        0.9405038149        0.2307108856        0.0000000000
        0.9405038149        0.2456916774        0.0000000000
        0.9405038149        0.2606724691        0.0000000000
        0.9405038149        0.2756532608        0.0000000000
        0.9405038149        0.2906340526        0.0000000000
        0.9405038149        0.3056148443        0.0000000000
        0.9405038149        0.3205956361       -0.0000015984
        0.9405038149        0.3355764278       -0.0000052552
        0.9405038149        0.3505572195       -0.0000164696
        0.9405038149        0.3655380113       -0.0000492723
        0.9405038149        0.3805188030       -0.0001408431
        0.9405038149        0.3954995947       -0.0003849191
        0.9405038149        0.4104803865       -0.0010061343
        0.9405038149        0.4254611782       -0.0025157855
        0.9405038149        0.4404419700       -0.0060188304
        0.9405038149        0.4554227617       -0.0137823961
        0.9405038149        0.4704035534       -0.0302246529
        0.9405038149        0.4853843452       -0.0635274736
        0.9405038149        0.5003651369       -0.1280888378
        0.9405038149        0.5153459286       -0.2479580262
        0.9405038149        0.5303267204       -0.4611566298
        0.9405038149        0.5453075121       -0.8243012970
        0.9405038149        0.5602883039       -1.4162024015
        0.9405038149        0.5752690956       -2.3382768618
        0.9405038149        0.5902498873       -3.7090501341
        0.9405038149        0.6052306791       -5.6502270034
        0.9405038149        0.6202114708       -8.2632386408
        0.9405038149        0.6351922625      -11.5980598268
        0.9405038149        0.6501730543      -15.6202233869
        0.9405038149        0.6651538460      -20.1862771734
        0.9405038149        0.6801346378      -25.0401600719
        0.9405038149        0.6951154295      -29.8401676805
        0.9405038149        0.7100962212      -34.2167963894
        0.9405038149        0.7250770130      -37.8482675831
        0.9405038149        0.7400578047      -40.5297365463
        0.9405038149        0.7550385964      -42.2114499374
        0.9405038149        0.7700193882      -42.9926902990
        0.9405038149        0.7850001799      -43.0767284982
        0.9405038149        0.7999809717      -42.7071633173
        0.9405038149        0.8149617634      -42.1101218920
        0.9405038149        0.8299425551      -41.4590235108
        0.9405038149        0.8449233469      -40.8649179273
        0.9405038149        0.8599041386      -40.3840762751
        0.9405038149        0.8748849303      -40.0310127313
        0.9405038149        0.8898657221      -39.7893255919
        0.9405038149        0.9048465138      -39.6198373986
        0.9405038149        0.9198273056      -39.4697760633
        0.9405038149        0.9348080973      -39.2857015455
        0.9405038149        0.9497888890      -39.0286492005
        0.9405038149        0.9647696808      -38.6867387538
        0.9405038149        0.9797504725      -38.2806371978
        0.9405038149        0.9947312642      -37.8596287161
        0.9405038149        1.0097120560      -37.4881951845
        0.9405038149        1.0246928477      -37.2244309630
        0.9405038149        1.0396736395      -37.0938984919
        0.9405038149        1.0546544312      -37.0662230495
        0.9405038149        1.0696352229      -37.0441344435
        0.9405038149        1.0846160147      -36.8721740398
        0.9405038149        1.0995968064      -36.3648374967
        0.9405038149        1.1145775981      -35.3460076649
        0.9405038149        1.1295583899      -33.6881003873
        0.9405038149        1.1445391816      -31.3413297394
        0.9405038149        1.1595199734      -28.3478724538
        0.9405038149        1.1745007651      -24.8393127274
        0.9405038149        1.1894815568      -21.0180282313
        0.9405038149        1.2044623486      -17.1254333810
        0.9405038149        1.2194431403      -13.4029186536
        0.9405038149        1.2344239320      -10.0539116436
        0.9405038149        1.2494047238       -7.2159330189
        0.9405038149        1.2643855155       -4.9488370677
        0.9405038149        1.2793663073       -3.2403574166
        0.9405038149        1.2943470990       -2.0247884401
        0.9405038149        1.3093278907       -1.2074264990
        0.9405038149        1.3243086825       -0.6873685010
        0.9405038149        1.3392894742       -0.3738016562
        0.9405038149        1.3542702659       -0.1943401062
        0.9405038149        1.3692510577       -0.0966736354
        0.9405038149        1.3842318494       -0.0460429269
        0.9405038149        1.3992126412       -0.0210020009
        0.9405038149        1.4141934329       -0.0091730846
        0.9405038149        1.4291742246       -0.0038334305
        0.9405038149        1.4441550164       -0.0015307177
        0.9405038149        1.4591358081       -0.0005830209
        0.9405038149        1.4741165998       -0.0002114033
        0.9405038149        1.4890973916       -0.0000728354
        0.9405038149        1.5040781833       -0.0000238059
        0.9405038149        1.5190589751       -0.0000073722
        0.9405038149        1.5340397668       -0.0000021600
        0.9405038149        1.5490205585        0.0000000000
        0.9405038149        1.5640013503        0.0000000000
        0.9405038149        1.5789821420        0.0000000000

        0.9555365926        0.0958837600        0.0000000000
        0.9555365926        0.1108645517        0.0000000000
        0.9555365926        0.1258453435        0.0000000000
        0.9555365926        0.1408261352        0.0000000000
        0.9555365926        0.1558069269        0.0000000000
        0.9555365926        0.1707877187        0.0000000000
        0.9555365926        0.1857685104        0.0000000000
        0.9555365926        0.2007493022        0.0000000000
        0.9555365926        0.2157300939        0.0000000000
        0.9555365926        0.2307108856        0.0000000000
        0.9555365926        0.2456916774        0.0000000000
        0.9555365926        0.2606724691        0.0000000000
        0.9555365926        0.2756532608        0.0000000000
        0.9555365926        0.2906340526        0.0000000000
        0.9555365926        0.3056148443        0.0000000000
        0.9555365926        0.3205956361        0.0000000000
        0.9555365926        0.3355764278       -0.0000015668
        0.9555365926        0.3505572195       -0.0000051263
        0.9555365926        0.3655380113       -0.0000160188
        0.9555365926        0.3805188030       -0.0000478403
        0.9555365926        0.3954995947       -0.0001366266
        0.9555365926        0.4104803865       -0.0003732039
        0.9555365926        0.4254611782       -0.0009751701
        0.9555365926        0.4404419700       -0.0024381296
        0.9555365926        0.4554227617       -0.0058355916
        0.9555365926        0.4704035534       -0.0133804941
        0.9555365926        0.4853843452       -0.0294165224
        0.9555365926        0.5003651369       -0.0620610923
        0.9555365926        0.5153459286       -0.1257401348
        0.9555365926        0.5303267204       -0.2447733517
        0.9555365926        0.5453075121       -0.4579012514
        0.9555365926        0.5602883039       -0.8231159870
        0.9555365926        0.5752690956       -1.4213647557
        0.9555365926        0.5902498873       -2.3567818707
        0.9555365926        0.6052306791       -3.7504294408
        0.9555365926        0.6202114708       -5.7246880779
        0.9555365926        0.6351922625       -8.3771950027
        0.9555365926        0.6501730543      -11.7470813502
        0.9555365926        0.6651538460      -15.7816549571
        0.9555365926        0.6801346378      -20.3162653626
        0.9555365926        0.6951154295      -25.0802216615
        0.9555365926        0.7100962212      -29.7346882475
        0.9555365926        0.7250770130      -33.9358367048
        0.9555365926        0.7400578047      -37.4042714981
        0.9555365926        0.7550385964      -39.9773334453
        0.9555365926        0.7700193882      -41.6277386141
        0.9555365926        0.7850001799      -42.4465691978
        0.9555365926        0.7999809717      -42.6026342181
        0.9555365926        0.8149617634      -42.2963406925
        0.9555365926        0.8299425551      -41.7226158387
        0.9555365926        0.8449233469      -41.0481600431
        0.9555365926        0.8599041386      -40.4000315265
        0.9555365926        0.8748849303      -39.8599576829
        0.9555365926        0.8898657221      -39.4617461674
        0.9555365926        0.9048465138      -39.1935521697
        0.9555365926        0.9198273056      -39.0079923001
        0.9555365926        0.9348080973      -38.8400546539
        0.9555365926        0.9497888890      -38.6283728581
        0.9555365926        0.9647696808      -38.3336043964
        0.9555365926        0.9797504725      -37.9494346128
        0.9555365926        0.9947312642      -37.5046776905
        0.9555365926        1.0097120560      -37.0563004464
        0.9555365926        1.0246928477      -36.6732388863
        0.9555365926        1.0396736395      -36.4123689870
        0.9555365926        1.0546544312      -36.2920757257
        0.9555365926        1.0696352229      -36.2725972104
        0.9555365926        1.0846160147      -36.2514715836
        0.9555365926        1.0995968064      -36.0765118953
        0.9555365926        1.1145775981      -35.5720631749
        0.9555365926        1.1295583899      -34.5713861848
        0.9555365926        1.1445391816      -32.9490820552
        0.9555365926        1.1595199734      -30.6491199857
        0.9555365926        1.1745007651      -27.7037970653
        0.9555365926        1.1894815568      -24.2380129311
        0.9555365926        1.2044623486      -20.4546081576
        0.9555365926        1.2194431403      -16.6014660061
        0.9555365926        1.2344239320      -12.9276697779
        0.9555365926        1.2494047238       -9.6405953456
        0.9555365926        1.2643855155       -6.8757069637
        0.9555365926        1.2793663073       -4.6859672923
        0.9555365926        1.2943470990       -3.0506353863
        0.9555365926        1.3093278907       -1.8971875885
        0.9555365926        1.3243086825       -1.1275206483
        0.9555365926        1.3392894742       -0.6407618774
        0.9555365926        1.3542702659       -0.3484375669
        0.9555365926        1.3692510577       -0.1814111715
        0.9555365926        1.3842318494       -0.0904568527
        0.9555365926        1.3992126412       -0.0431903511
        0.9555365926        1.4141934329       -0.0197329407
        0.9555365926        1.4291742246       -0.0086162617
        0.9555365926        1.4441550164       -0.0035896712
        0.9555365926        1.4591358081       -0.0014243059
        0.9555365926        1.4741165998       -0.0005372628
        0.9555365926        1.4890973916       -0.0001923661
        0.9555365926        1.5040781833       -0.0000653043
        0.9555365926        1.5190589751       -0.0000210055
        0.9555365926        1.5340397668       -0.0000063981
        0.9555365926        1.5490205585       -0.0000018470
        0.9555365926        1.5640013503        0.0000000000
        0.9555365926        1.5789821420        0.0000000000

        0.9705693703        0.0958837600        0.0000000000
        0.9705693703        0.1108645517        0.0000000000
        0.9705693703        0.1258453435        0.0000000000
        0.9705693703        0.1408261352        0.0000000000
        0.9705693703        0.1558069269        0.0000000000
        0.9705693703        0.1707877187        0.0000000000
        0.9705693703        0.1857685104        0.0000000000
        0.9705693703        0.2007493022        0.0000000000
        0.9705693703        0.2157300939        0.0000000000
        0.9705693703        0.2307108856        0.0000000000
        0.9705693703        0.2456916774        0.0000000000
        0.9705693703        0.2606724691        0.0000000000
        0.9705693703        0.2756532608        0.0000000000
        0.9705693703        0.2906340526        0.0000000000
        0.9705693703        0.3056148443        0.0000000000
        0.9705693703        0.3205956361        0.0000000000
        0.9705693703        0.3355764278        0.0000000000
        0.9705693703        0.3505572195       -0.0000015214
        0.9705693703        0.3655380113       -0.0000049723
        0.9705693703        0.3805188030       -0.0000155276
        0.9705693703        0.3954995947       -0.0000463600
        0.9705693703        0.4104803865       -0.0001323655
        0.9705693703        0.4254611782       -0.0003614821
        0.9705693703        0.4404419700       -0.0009446708
        0.9705693703        0.4554227617       -0.0023639965
        0.9705693703        0.4704035534       -0.0056695752
        0.9705693703        0.4853843452       -0.0130431289
        0.9705693703        0.5003651369       -0.0288063990
        0.9705693703        0.5153459286       -0.0611120531
        0.9705693703        0.5303267204       -0.1245737383
        0.9705693703        0.5453075121       -0.2440014835
        0.9705693703        0.5602883039       -0.4591124868
        0.9705693703        0.5752690956       -0.8294929182
        0.9705693703        0.5902498873       -1.4381748841
        0.9705693703        0.6052306791       -2.3911433287
        0.9705693703        0.6202114708       -3.8094256244
        0.9705693703        0.6351922625       -5.8110299743
        0.9705693703        0.6501730543       -8.4827594230
        0.9705693703        0.6651538460      -11.8468200079
        0.9705693703        0.6801346378      -15.8323892730
        0.9705693703        0.6951154295      -20.2645942233
        0.9705693703        0.7100962212      -24.8797498002
        0.9705693703        0.7250770130      -29.3664098482
        0.9705693703        0.7400578047      -33.4210451076
        0.9705693703        0.7550385964      -36.8010250645
        0.9705693703        0.7700193882      -39.3596316430
        0.9705693703        0.7850001799      -41.0565486734
        0.9705693703        0.7999809717      -41.9471812655
        0.9705693703        0.8149617634      -42.1597656674
        0.9705693703        0.8299425551      -41.8685840773
        0.9705693703        0.8449233469      -41.2671408192
        0.9705693703        0.8599041386      -40.5415227129
        0.9705693703        0.8748849303      -39.8445142696
        0.9705693703        0.8898657221      -39.2745074821
        0.9705693703        0.9048465138      -38.8657336842
        0.9705693703        0.9198273056      -38.5942758613
        0.9705693703        0.9348080973      -38.3981686716
        0.9705693703        0.9497888890      -38.2040097931
        0.9705693703        0.9647696808      -37.9511590825
        0.9705693703        0.9797504725      -37.6080045557
        0.9705693703        0.9947312642      -37.1791224878
        0.9705693703        1.0097120560      -36.7037865177
        0.9705693703        1.0246928477      -36.2455355576
        0.9705693703        1.0396736395      -35.8729081776
        0.9705693703        1.0546544312      -35.6349015767
        0.9705693703        1.0696352229      -35.5385978255
        0.9705693703        1.0846160147      -35.5364455442
        0.9705693703        1.0995968064      -35.5263025383
        0.9705693703        1.1145775981      -35.3626040623
        0.9705693703        1.1295583899      -34.8758339563
        0.9705693703        1.1445391816      -33.8990368284
        0.9705693703        1.1595199734      -32.3002282535
        0.9705693703        1.1745007651      -30.0160120910
        0.9705693703        1.1894815568      -27.0770242995
        0.9705693703        1.2044623486      -23.6147120400
        0.9705693703        1.2194431403      -19.8437421660
        0.9705693703        1.2344239320      -16.0230411645
        0.9705693703        1.2494047238      -12.4065666774
        0.9705693703        1.2643855155       -9.1984113620
        0.9705693703        1.2793663073       -6.5243941637
        0.9705693703        1.2943470990       -4.4254946295
        0.9705693703        1.3093278907       -2.8707040533
        0.9705693703        1.3243086825       -1.7814179396
        0.9705693703        1.3392894742       -1.0580598052
        0.9705693703        1.3542702659       -0.6017659233
        0.9705693703        1.3692510577       -0.3278135057
        0.9705693703        1.3842318494       -0.1710186873
        0.9705693703        1.3992126412       -0.0853875619
        0.9705693703        1.4141934329       -0.0407547322
        0.9705693703        1.4291742246       -0.0185661032
        0.9705693703        1.4441550164       -0.0080586284
        0.9705693703        1.4591358081       -0.0033269592
        0.9705693703        1.4741165998       -0.0013044580
        0.9705693703        1.4890973916       -0.0004852018
        0.9705693703        1.5040781833       -0.0001710991
        0.9705693703        1.5190589751       -0.0000571903
        0.9705693703        1.5340397668       -0.0000181192
        0.9705693703        1.5490205585       -0.0000054456
        0.9705693703        1.5640013503       -0.0000015496
        0.9705693703        1.5789821420        0.0000000000

        0.9856021479        0.0958837600        0.0000000000
        0.9856021479        0.1108645517        0.0000000000
        0.9856021479        0.1258453435        0.0000000000
        0.9856021479        0.1408261352        0.0000000000
        0.9856021479        0.1558069269        0.0000000000
        0.9856021479        0.1707877187        0.0000000000
        0.9856021479        0.1857685104        0.0000000000
        0.9856021479        0.2007493022        0.0000000000
        0.9856021479        0.2157300939        0.0000000000
        0.9856021479        0.2307108856        0.0000000000
        0.9856021479        0.2456916774        0.0000000000
        0.9856021479        0.2606724691        0.0000000000
        0.9856021479        0.2756532608        0.0000000000
        0.9856021479        0.2906340526        0.0000000000
        0.9856021479        0.3056148443        0.0000000000
        0.9856021479        0.3205956361        0.0000000000
        0.9856021479        0.3355764278        0.0000000000
        0.9856021479        0.3505572195        0.0000000000
        0.9856021479        0.3655380113       -0.0000014760
        0.9856021479        0.3805188030       -0.0000048197
        0.9856021479        0.3954995947       -0.0000150430
        0.9856021479        0.4104803865       -0.0000448925
        0.9856021479        0.4254611782       -0.0001281417
        0.9856021479        0.4404419700       -0.0003501015
        0.9856021479        0.4554227617       -0.0009163397
        0.9856021479        0.4704035534       -0.0022997452
        0.9856021479        0.4853843452       -0.0055392033
        0.9856021479        0.5003651369       -0.0128132031
        0.9856021479        0.5153459286       -0.0284768226
        0.9856021479        0.5303267204       -0.0608130158
        0.9856021479        0.5453075121       -0.1247652129
        0.9856021479        0.5602883039       -0.2458053086
        0.9856021479        0.5752690956       -0.4647331948
        0.9856021479        0.5902498873       -0.8424990829
        0.9856021479        0.6052306791       -1.4631206490
        0.9856021479        0.6202114708       -2.4317773613
        0.9856021479        0.6351922625       -3.8649497286
        0.9856021479        0.6501730543       -5.8709309513
        0.9856021479        0.6651538460       -8.5225232126
        0.9856021479        0.6801346378      -11.8282452409
        0.9856021479        0.6951154295      -15.7115399719
        0.9856021479        0.7100962212      -20.0067978715
        0.9856021479        0.7250770130      -24.4759062621
        0.9856021479        0.7400578047      -28.8417639545
        0.9856021479        0.7550385964      -32.8296405193
        0.9856021479        0.7700193882      -36.2061881107
        0.9856021479        0.7850001799      -38.8090674909
        0.9856021479        0.7999809717      -40.5646441938
        0.9856021479        0.8149617634      -41.4938710867
        0.9856021479        0.8299425551      -41.7062649984
        0.9856021479        0.8449233469      -41.3806865974
        0.9856021479        0.8599041386      -40.7326489075
        0.9856021479        0.8748849303      -39.9725693787
        0.9856021479        0.8898657221      -39.2653734501
        0.9856021479        0.9048465138      -38.7042349270
        0.9856021479        0.9198273056      -38.3067468376
        0.9856021479        0.9348080973      -38.0323191084
        0.9856021479        0.9497888890      -37.8111381397
        0.9856021479        0.9647696808      -37.5728848687
        0.9856021479        0.9797504725      -37.2676661447
        0.9856021479        0.9947312642      -36.8774665445
        0.9856021479        1.0097120560      -36.4191106246
        0.9856021479        1.0246928477      -35.9390392867
        0.9856021479        1.0396736395      -35.4998180428
        0.9856021479        1.0546544312      -35.1606768810
        0.9856021479        1.0696352229      -34.9574998479
        0.9856021479        1.0846160147      -34.8877145433
        0.9856021479        1.0995968064      -34.9021542814
        0.9856021479        1.1145775981      -34.9031590290
        0.9856021479        1.1295583899      -34.7492050417
        0.9856021479        1.1445391816      -34.2693449633
        0.9856021479        1.1595199734      -33.2906662577
        0.9856021479        1.1745007651      -31.6765571306
        0.9856021479        1.1894815568      -29.3660324666
        0.9856021479        1.2044623486      -26.4003796514
        0.9856021479        1.2194431403      -22.9260563968
        0.9856021479        1.2344239320      -19.1708306788
        0.9856021479        1.2494047238      -15.3996152765
        0.9856021479        1.2643855155      -11.8632589020
        0.9856021479        1.2793663073       -8.7551891077
        0.9856021479        1.2943470990       -6.1869265250
        0.9856021479        1.3093278907       -4.1860206418
        0.9856021479        1.3243086825       -2.7122784242
        0.9856021479        1.3392894742       -1.6834429030
        0.9856021479        1.3542702659       -1.0010613001
        0.9856021479        1.3692510577       -0.5702258161
        0.9856021479        1.3842318494       -0.3109479679
        0.9856021479        1.3992126412       -0.1621472482
        0.9856021479        1.4141934329       -0.0807369984
        0.9856021479        1.4291742246       -0.0383217678
        0.9856021479        1.4441550164       -0.0173100076
        0.9856021479        1.4591358081       -0.0074299288
        0.9856021479        1.4741165998       -0.0030270626
        0.9856021479        1.4890973916       -0.0011697992
        0.9856021479        1.5040781833       -0.0004287027
        0.9856021479        1.5190589751       -0.0001490095
        0.9856021479        1.5340397668       -0.0000491345
        0.9856021479        1.5490205585       -0.0000153785
        0.9856021479        1.5640013503       -0.0000045629
        0.9856021479        1.5789821420       -0.0000012862

        1.0006349256        0.0958837600        0.0000000000
        1.0006349256        0.1108645517        0.0000000000
        1.0006349256        0.1258453435        0.0000000000
        1.0006349256        0.1408261352        0.0000000000
        1.0006349256        0.1558069269        0.0000000000
        1.0006349256        0.1707877187        0.0000000000
        1.0006349256        0.1857685104        0.0000000000
        1.0006349256        0.2007493022        0.0000000000
        1.0006349256        0.2157300939        0.0000000000
        1.0006349256        0.2307108856        0.0000000000
        1.0006349256        0.2456916774        0.0000000000
        1.0006349256        0.2606724691        0.0000000000
        1.0006349256        0.2756532608        0.0000000000
        1.0006349256        0.2906340526        0.0000000000
        1.0006349256        0.3056148443        0.0000000000
        1.0006349256        0.3205956361        0.0000000000
        1.0006349256        0.3355764278        0.0000000000
        1.0006349256        0.3505572195        0.0000000000
        1.0006349256        0.3655380113        0.0000000000
        1.0006349256        0.3805188030       -0.0000014284
        1.0006349256        0.3954995947       -0.0000046630
        1.0006349256        0.4104803865       -0.0000145508
        1.0006349256        0.4254611782       -0.0000434286
        1.0006349256        0.4404419700       -0.0001241059
        1.0006349256        0.4554227617       -0.0003399333
        1.0006349256        0.4704035534       -0.0008933018
        1.0006349256        0.4853843452       -0.0022540515
        1.0006349256        0.5003651369       -0.0054641329
        1.0006349256        0.5153459286       -0.0127281246
        1.0006349256        0.5303267204       -0.0284868676
        1.0006349256        0.5453075121       -0.0612321755
        1.0006349256        0.5602883039       -0.1263188272
        1.0006349256        0.5752690956       -0.2498680130
        1.0006349256        0.5902498873       -0.4734159241
        1.0006349256        0.6052306791       -0.8581899176
        1.0006349256        0.6202114708       -1.4869538913
        1.0006349256        0.6351922625       -2.4607431080
        1.0006349256        0.6501730543       -3.8882114081
        1.0006349256        0.6651538460       -5.8672129770
        1.0006349256        0.6801346378       -8.4612916698
        1.0006349256        0.6951154295      -11.6766249273
        1.0006349256        0.7100962212      -15.4460193479
        1.0006349256        0.7250770130      -19.6250063793
        1.0006349256        0.7400578047      -24.0017456808
        1.0006349256        0.7550385964      -28.3191524994
        1.0006349256        0.7700193882      -32.3058631385
        1.0006349256        0.7850001799      -35.7122713735
        1.0006349256        0.7999809717      -38.3475393380
        1.0006349256        0.8149617634      -40.1119463564
        1.0006349256        0.8299425551      -41.0166216962
        1.0006349256        0.8449233469      -41.1821311974
        1.0006349256        0.8599041386      -40.8114634970
        1.0006349256        0.8748849303      -40.1419516396
        1.0006349256        0.8898657221      -39.3904637887
        1.0006349256        0.9048465138      -38.7103877421
        1.0006349256        0.9198273056      -38.1737963177
        1.0006349256        0.9348080973      -37.7803255580
        1.0006349256        0.9497888890      -37.4831762497
        1.0006349256        0.9647696808      -37.2187724778
        1.0006349256        0.9797504725      -36.9305274119
        1.0006349256        0.9947312642      -36.5837574730
        1.0006349256        1.0097120560      -36.1725353312
        1.0006349256        1.0246928477      -35.7192478650
        1.0006349256        1.0396736395      -35.2671070394
        1.0006349256        1.0546544312      -34.8673785583
        1.0006349256        1.0696352229      -34.5650833654
        1.0006349256        1.0846160147      -34.3862748593
        1.0006349256        1.0995968064      -34.3269786437
        1.0006349256        1.1145775981      -34.3425566454
        1.0006349256        1.1295583899      -34.3392829322
        1.0006349256        1.1445391816      -34.1745461005
        1.0006349256        1.1595199734      -33.6727409203
        1.0006349256        1.1745007651      -32.6582855777
        1.0006349256        1.1894815568      -30.9986247518
        1.0006349256        1.2044623486      -28.6440557018
        1.0006349256        1.2194431403      -25.6508339674
        1.0006349256        1.2344239320      -22.1788895869
        1.0006349256        1.2494047238      -18.4634595981
        1.0006349256        1.2643855155      -14.7684353555
        1.0006349256        1.2793663073      -11.3353166319
        1.0006349256        1.2943470990       -8.3426769169
        1.0006349256        1.3093278907       -5.8862252045
        1.0006349256        1.3243086825       -3.9812060315
        1.0006349256        1.3392894742       -2.5812068460
        1.0006349256        1.3542702659       -1.6037945634
        1.0006349256        1.3692510577       -0.9543721833
        1.0006349256        1.3842318494       -0.5433400947
        1.0006349256        1.3992126412       -0.2955257970
        1.0006349256        1.4141934329       -0.1533136756
        1.0006349256        1.4291742246       -0.0757377094
        1.0006349256        1.4441550164       -0.0355752574
        1.0006349256        1.4591358081       -0.0158704191
        1.0006349256        1.4741165998       -0.0067191304
        1.0006349256        1.4890973916       -0.0026988851
        1.0006349256        1.5040781833       -0.0010285353
        1.0006349256        1.5190589751       -0.0003719796
        1.0006349256        1.5340397668       -0.0001276900
        1.0006349256        1.5490205585       -0.0000416072
        1.0006349256        1.5640013503       -0.0000128533
        1.0006349256        1.5789821420       -0.0000037653

        1.0156677033        0.0958837600        0.0000000000
        1.0156677033        0.1108645517        0.0000000000
        1.0156677033        0.1258453435        0.0000000000
        1.0156677033        0.1408261352        0.0000000000
        1.0156677033        0.1558069269        0.0000000000
        1.0156677033        0.1707877187        0.0000000000
        1.0156677033        0.1857685104        0.0000000000
        1.0156677033        0.2007493022        0.0000000000
        1.0156677033        0.2157300939        0.0000000000
        1.0156677033        0.2307108856        0.0000000000
        1.0156677033        0.2456916774        0.0000000000
        1.0156677033        0.2606724691        0.0000000000
        1.0156677033        0.2756532608        0.0000000000
        1.0156677033        0.2906340526        0.0000000000
        1.0156677033        0.3056148443        0.0000000000
        1.0156677033        0.3205956361        0.0000000000
        1.0156677033        0.3355764278        0.0000000000
        1.0156677033        0.3505572195        0.0000000000
        1.0156677033        0.3655380113        0.0000000000
        1.0156677033        0.3805188030        0.0000000000
        1.0156677033        0.3954995947       -0.0000013794
        1.0156677033        0.4104803865       -0.0000045049
        1.0156677033        0.4254611782       -0.0000140696
        1.0156677033        0.4404419700       -0.0000420862
        1.0156677033        0.4554227617       -0.0001207293
        1.0156677033        0.4704035534       -0.0003324400
        1.0156677033        0.4853843452       -0.0008793531
        1.0156677033        0.5003651369       -0.0022351562
        1.0156677033        0.5153459286       -0.0054592999
        1.0156677033        0.5303267204       -0.0128080727
        1.0156677033        0.5453075121       -0.0288429028
        1.0156677033        0.5602883039       -0.0622836750
        1.0156677033        0.5752690956       -0.1288190532
        1.0156677033        0.5902498873       -0.2548708796
        1.0156677033        0.6052306791       -0.4818364048
        1.0156677033        0.6202114708       -0.8696344731
        1.0156677033        0.6351922625       -1.4977053907
        1.0156677033        0.6501730543       -2.4613938373
        1.0156677033        0.6651538460       -3.8622813154
        1.0156677033        0.6801346378       -5.7925552995
        1.0156677033        0.6951154295       -8.3153968143
        1.0156677033        0.7100962212      -11.4448525479
        1.0156677033        0.7250770130      -15.1292325023
        1.0156677033        0.7400578047      -19.2418739577
        1.0156677033        0.7550385964      -23.5826401291
        1.0156677033        0.7700193882      -27.8929467906
        1.0156677033        0.7850001799      -31.8857876690
        1.0156677033        0.7999809717      -35.2890601777
        1.0156677033        0.8149617634      -37.8951446742
        1.0156677033        0.8299425551      -39.6039099406
        1.0156677033        0.8449233469      -40.4439354918
        1.0156677033        0.8599041386      -40.5614055973
        1.0156677033        0.8748849303      -40.1777925925
        1.0156677033        0.8898657221      -39.5307459520
        1.0156677033        0.9048465138      -38.8196503246
        1.0156677033        0.9198273056      -38.1734879984
        1.0156677033        0.9348080973      -37.6464986085
        1.0156677033        0.9497888890      -37.2346561913
        1.0156677033        0.9647696808      -36.9004034506
        1.0156677033        0.9797504725      -36.5955756831
        1.0156677033        0.9947312642      -36.2783195510
        1.0156677033        1.0097120560      -35.9236567065
        1.0156677033        1.0246928477      -35.5279300434
        1.0156677033        1.0396736395      -35.1073707014
        1.0156677033        1.0546544312      -34.6924084042
        1.0156677033        1.0696352229      -34.3205132356
        1.0156677033        1.0846160147      -34.0287939106
        1.0156677033        1.0995968064      -33.8443595560
        1.0156677033        1.1145775981      -33.7699156595
        1.0156677033        1.1295583899      -33.7664258193
        1.0156677033        1.1445391816      -33.7405607800
        1.0156677033        1.1595199734      -33.5463529249
        1.0156677033        1.1745007651      -33.0059034802
        1.0156677033        1.1894815568      -31.9462429458
        1.0156677033        1.2044623486      -30.2429630007
        1.0156677033        1.2194431403      -27.8581157578
        1.0156677033        1.2344239320      -24.8602570888
        1.0156677033        1.2494047238      -21.4186049985
        1.0156677033        1.2643855155      -17.7711320071
        1.0156677033        1.2793663073      -14.1758019585
        1.0156677033        1.2943470990      -10.8605189160
        1.0156677033        1.3093278907       -7.9868805674
        1.0156677033        1.3243086825       -5.6358311252
        1.0156677033        1.3392894742       -3.8140977596
        1.0156677033        1.3542702659       -2.4737990040
        1.0156677033        1.3692510577       -1.5360674131
        1.0156677033        1.3842318494       -0.9118504422
        1.0156677033        1.3992126412       -0.5166657114
        1.0156677033        1.4141934329       -0.2789709577
        1.0156677033        1.4291742246       -0.1433260515
        1.0156677033        1.4441550164       -0.0699822252
        1.0156677033        1.4591358081       -0.0324482262
        1.0156677033        1.4741165998       -0.0142807247
        1.0156677033        1.4890973916       -0.0059651769
        1.0156677033        1.5040781833       -0.0023651067
        1.0156677033        1.5190589751       -0.0008901560
        1.0156677033        1.5340397668       -0.0003179712
        1.0156677033        1.5490205585       -0.0001077400
        1.0156677033        1.5640013503       -0.0000345739
        1.0156677033        1.5789821420       -0.0000104963

        1.0307004810        0.0958837600        0.0000000000
        1.0307004810        0.1108645517        0.0000000000
        1.0307004810        0.1258453435        0.0000000000
        1.0307004810        0.1408261352        0.0000000000
        1.0307004810        0.1558069269        0.0000000000
        1.0307004810        0.1707877187        0.0000000000
        1.0307004810        0.1857685104        0.0000000000
        1.0307004810        0.2007493022        0.0000000000
        1.0307004810        0.2157300939        0.0000000000
        1.0307004810        0.2307108856        0.0000000000
        1.0307004810        0.2456916774        0.0000000000
        1.0307004810        0.2606724691        0.0000000000
        1.0307004810        0.2756532608        0.0000000000
        1.0307004810        0.2906340526        0.0000000000
        1.0307004810        0.3056148443        0.0000000000
        1.0307004810        0.3205956361        0.0000000000
        1.0307004810        0.3355764278        0.0000000000
        1.0307004810        0.3505572195        0.0000000000
        1.0307004810        0.3655380113        0.0000000000
        1.0307004810        0.3805188030        0.0000000000
        1.0307004810        0.3954995947        0.0000000000
        1.0307004810        0.4104803865       -0.0000013314
        1.0307004810        0.4254611782       -0.0000043567
        1.0307004810        0.4404419700       -0.0000136565
        1.0307004810        0.4554227617       -0.0000410693
        1.0307004810        0.4704035534       -0.0001185966
        1.0307004810        0.4853843452       -0.0003290748
        1.0307004810        0.5003651369       -0.0008774531
        1.0307004810        0.5153459286       -0.0022476365
        1.0307004810        0.5303267204       -0.0055270742
        1.0307004810        0.5453075121       -0.0130341747
        1.0307004810        0.5602883039       -0.0294405007
        1.0307004810        0.5752690956       -0.0636061381
        1.0307004810        0.5902498873       -0.1312809481
        1.0307004810        0.6052306791       -0.2585970510
        1.0307004810        0.6202114708       -0.4858610115
        1.0307004810        0.6351922625       -0.8706259694
        1.0307004810        0.6501730543       -1.4885833326
        1.0307004810        0.6651538460       -2.4307031924
        1.0307004810        0.6801346378       -3.7954096004
        1.0307004810        0.6951154295       -5.6753500134
        1.0307004810        0.7100962212       -8.1393536968
        1.0307004810        0.7250770130      -11.2114119321
        1.0307004810        0.7400578047      -14.8500482915
        1.0307004810        0.7550385964      -18.9332600851
        1.0307004810        0.7700193882      -23.2556937965
        1.0307004810        0.7850001799      -27.5444517302
        1.0307004810        0.7999809717      -31.4962739333
        1.0307004810        0.8149617634      -34.8314077678
        1.0307004810        0.8299425551      -37.3506314581
        1.0307004810        0.8449233469      -38.9766085758
        1.0307004810        0.8599041386      -39.7637558432
        1.0307004810        0.8748849303      -39.8725151780
        1.0307004810        0.8898657221      -39.5187055627
        1.0307004810        0.9048465138      -38.9179969269
        1.0307004810        0.9198273056      -38.2442699544
        1.0307004810        0.9348080973      -37.6106645303
        1.0307004810        0.9497888890      -37.0707963996
        1.0307004810        0.9647696808      -36.6316547122
        1.0307004810        0.9797504725      -36.2703683234
        1.0307004810        0.9947312642      -35.9505508020
        1.0307004810        1.0097120560      -35.6361357583
        1.0307004810        1.0246928477      -35.3009896176
        1.0307004810        1.0396736395      -34.9334589773
        1.0307004810        1.0546544312      -34.5372537273
        1.0307004810        1.0696352229      -34.1312434055
        1.0307004810        1.0846160147      -33.7484691660
        1.0307004810        1.0995968064      -33.4308230763
        1.0307004810        1.1145775981      -33.2153228907
        1.0307004810        1.1295583899      -33.1128031986
        1.0307004810        1.1445391816      -33.0864393607
        1.0307004810        1.1595199734      -33.0401955112
        1.0307004810        1.1745007651      -32.8243400381
        1.0307004810        1.1894815568      -32.2594259293
        1.0307004810        1.2044623486      -31.1746713738
        1.0307004810        1.2194431403      -29.4520515740
        1.0307004810        1.2344239320      -27.0636449146
        1.0307004810        1.2494047238      -24.0890139862
        1.0307004810        1.2643855155      -20.7045026820
        1.0307004810        1.2793663073      -17.1467037144
        1.0307004810        1.2943470990      -13.6627031807
        1.0307004810        1.3093278907      -10.4638881993
        1.0307004810        1.3243086825       -7.6961678625
        1.0307004810        1.3392894742       -5.4308357583
        1.0307004810        1.3542702659       -3.6724500354
        1.0307004810        1.3692510577       -2.3763953556
        1.0307004810        1.3842318494       -1.4691116698
        1.0307004810        1.3992126412       -0.8662596238
        1.0307004810        1.4141934329       -0.4864466879
        1.0307004810        1.4291742246       -0.2598157333
        1.0307004810        1.4441550164       -0.1318673980
        1.0307004810        1.4591358081       -0.0635634671
        1.0307004810        1.4741165998       -0.0290914197
        1.0307004810        1.4890973916       -0.0126407812
        1.0307004810        1.5040781833       -0.0052142771
        1.0307004810        1.5190589751       -0.0020412063
        1.0307004810        1.5340397668       -0.0007577568
        1.0307004810        1.5490205585       -0.0002664326
        1.0307004810        1.5640013503       -0.0000885492
        1.0307004810        1.5789821420       -0.0000277644

        1.0457332586        0.0958837600        0.0000000000
        1.0457332586        0.1108645517        0.0000000000
        1.0457332586        0.1258453435        0.0000000000
        1.0457332586        0.1408261352        0.0000000000
        1.0457332586        0.1558069269        0.0000000000
        1.0457332586        0.1707877187        0.0000000000
        1.0457332586        0.1857685104        0.0000000000
        1.0457332586        0.2007493022        0.0000000000
        1.0457332586        0.2157300939        0.0000000000
        1.0457332586        0.2307108856        0.0000000000
        1.0457332586        0.2456916774        0.0000000000
        1.0457332586        0.2606724691        0.0000000000
        1.0457332586        0.2756532608        0.0000000000
        1.0457332586        0.2906340526        0.0000000000
        1.0457332586        0.3056148443        0.0000000000
        1.0457332586        0.3205956361        0.0000000000
        1.0457332586        0.3355764278        0.0000000000
        1.0457332586        0.3505572195        0.0000000000
        1.0457332586        0.3655380113        0.0000000000
        1.0457332586        0.3805188030        0.0000000000
        1.0457332586        0.3954995947        0.0000000000
        1.0457332586        0.4104803865        0.0000000000
        1.0457332586        0.4254611782       -0.0000012908
        1.0457332586        0.4404419700       -0.0000042439
        1.0457332586        0.4554227617       -0.0000133922
        1.0457332586        0.4704035534       -0.0000405863
        1.0457332586        0.4853843452       -0.0001181934
        1.0457332586        0.5003651369       -0.0003306709
        1.0457332586        0.5153459286       -0.0008881954
        1.0457332586        0.5303267204       -0.0022881166
        1.0457332586        0.5453075121       -0.0056459215
        1.0457332586        0.5602883039       -0.0133248099
        1.0457332586        0.5752690956       -0.0300382405
        1.0457332586        0.5902498873       -0.0646111041
        1.0457332586        0.6052306791       -0.1325167790
        1.0457332586        0.6202114708       -0.2591171198
        1.0457332586        0.6351922625       -0.4832137777
        1.0457332586        0.6501730543       -0.8601176501
        1.0457332586        0.6651538460       -1.4630464723
        1.0457332586        0.6801346378       -2.3813634677
        1.0457332586        0.6951154295       -3.7140724626
        1.0457332586        0.7100962212       -5.5572498975
        1.0457332586        0.7250770130       -7.9850155218
        1.0457332586        0.7400578047      -11.0255661293
        1.0457332586        0.7550385964      -14.6367603672
        1.0457332586        0.7700193882      -18.6889522220
        1.0457332586        0.7850001799      -22.9643411033
        1.0457332586        0.7999809717      -27.1797251678
        1.0457332586        0.8149617634      -31.0322228871
        1.0457332586        0.8299425551      -34.2574376272
        1.0457332586        0.8449233469      -36.6819588108
        1.0457332586        0.8599041386      -38.2523603387
        1.0457332586        0.8748849303      -39.0320591029
        1.0457332586        0.8898657221      -39.1706524841
        1.0457332586        0.9048465138      -38.8599565672
        1.0457332586        0.9198273056      -38.2921194051
        1.0457332586        0.9348080973      -37.6292973201
        1.0457332586        0.9497888890      -36.9870856759
        1.0457332586        0.9647696808      -36.4298610569
        1.0457332586        0.9797504725      -35.9756675827
        1.0457332586        0.9947312642      -35.6083132821
        1.0457332586        1.0097120560      -35.2930102188
        1.0457332586        1.0246928477      -34.9907181565
        1.0457332586        1.0396736395      -34.6680043106
        1.0457332586        1.0546544312      -34.3032242962
        1.0457332586        1.0696352229      -33.8920278376
        1.0457332586        1.0846160147      -33.4526183813
        1.0457332586        1.0995968064      -33.0263761539
        1.0457332586        1.1145775981      -32.6682110667
        1.0457332586        1.1295583899      -32.4257791995
        1.0457332586        1.1445391816      -32.3136433505
        1.0457332586        1.1595199734      -32.2919695742
        1.0457332586        1.1745007651      -32.2579507144
        1.0457332586        1.1894815568      -32.0545265295
        1.0457332586        1.2044623486      -31.4972571032
        1.0457332586        1.2194431403      -30.4155914014
        1.0457332586        1.2344239320      -28.6985778578
        1.0457332586        1.2494047238      -26.3302009024
        1.0457332586        1.2643855155      -23.4008037802
        1.0457332586        1.2793663073      -20.0898159092
        1.0457332586        1.2943470990      -16.6266650182
        1.0457332586        1.3093278907      -13.2443402159
        1.0457332586        1.3243086825      -10.1399337395
        1.0457332586        1.3392894742       -7.4505089897
        1.0457332586        1.3542702659       -5.2455679507
        1.0457332586        1.3692510577       -3.5327713402
        1.0457332586        1.3842318494       -2.2719978190
        1.0457332586        1.3992126412       -1.3930632904
        1.0457332586        1.4141934329       -0.8132169294
        1.0457332586        1.4291742246       -0.4514948599
        1.0457332586        1.4441550164       -0.2382281676
        1.0457332586        1.4591358081       -0.1194079354
        1.0457332586        1.4741165998       -0.0568394121
        1.0457332586        1.4890973916       -0.0256870425
        1.0457332586        1.5040781833       -0.0110156551
        1.0457332586        1.5190589751       -0.0044787653
        1.0457332586        1.5340397668       -0.0017241206
        1.0457332586        1.5490205585       -0.0006272514
        1.0457332586        1.5640013503       -0.0002151559
        1.0457332586        1.5789821420       -0.0000694184

        1.0607660363        0.0958837600        0.0000000000
        1.0607660363        0.1108645517        0.0000000000
        1.0607660363        0.1258453435        0.0000000000
        1.0607660363        0.1408261352        0.0000000000
        1.0607660363        0.1558069269        0.0000000000
        1.0607660363        0.1707877187        0.0000000000
        1.0607660363        0.1857685104        0.0000000000
        1.0607660363        0.2007493022        0.0000000000
        1.0607660363        0.2157300939        0.0000000000
        1.0607660363        0.2307108856        0.0000000000
        1.0607660363        0.2456916774        0.0000000000
        1.0607660363        0.2606724691        0.0000000000
        1.0607660363        0.2756532608        0.0000000000
        1.0607660363        0.2906340526        0.0000000000
        1.0607660363        0.3056148443        0.0000000000
        1.0607660363        0.3205956361        0.0000000000
        1.0607660363        0.3355764278        0.0000000000
        1.0607660363        0.3505572195        0.0000000000
        1.0607660363        0.3655380113        0.0000000000
        1.0607660363        0.3805188030        0.0000000000
        1.0607660363        0.3954995947        0.0000000000
        1.0607660363        0.4104803865        0.0000000000
        1.0607660363        0.4254611782        0.0000000000
        1.0607660363        0.4404419700       -0.0000012637
        1.0607660363        0.4554227617       -0.0000041887
        1.0607660363        0.4704035534       -0.0000133306
        1.0607660363        0.4853843452       -0.0000407543
        1.0607660363        0.5003651369       -0.0001196151
        1.0607660363        0.5153459286       -0.0003367175
        1.0607660363        0.5303267204       -0.0009078971
        1.0607660363        0.5453075121       -0.0023413273
        1.0607660363        0.5602883039       -0.0057667315
        1.0607660363        0.5752690956       -0.0135501011
        1.0607660363        0.5902498873       -0.0303518128
        1.0607660363        0.6052306791       -0.0647980752
        1.0607660363        0.6202114708       -0.1318887897
        1.0607660363        0.6351922625       -0.2561267630
        1.0607660363        0.6501730543       -0.4750966944
        1.0607660363        0.6651538460       -0.8428328780
        1.0607660363        0.6801346378       -1.4317996914
        1.0607660363        0.6951154295       -2.3317444934
        1.0607660363        0.7100962212       -3.6432954472
        1.0607660363        0.7250770130       -5.4644141375
        1.0607660363        0.7400578047       -7.8692533535
        1.0607660363        0.7550385964      -10.8819350780
        1.0607660363        0.7700193882      -14.4516882454
        1.0607660363        0.7850001799      -18.4388156535
        1.0607660363        0.7999809717      -22.6205065676
        1.0607660363        0.8149617634      -26.7200320782
        1.0607660363        0.8299425551      -30.4538217269
        1.0607660363        0.8449233469      -33.5829126172
        1.0607660363        0.8599041386      -35.9532061421
        1.0607660363        0.8748849303      -37.5142072652
        1.0607660363        0.8898657221      -38.3148600774
        1.0607660363        0.9048465138      -38.4821027852
        1.0607660363        0.9198273056      -38.1898465483
        1.0607660363        0.9348080973      -37.6247852780
        1.0607660363        0.9497888890      -36.9543099979
        1.0607660363        0.9647696808      -36.3021931968
        1.0607660363        0.9797504725      -35.7374682261
        1.0607660363        0.9947312642      -35.2783395884
        1.0607660363        1.0097120560      -34.9068335705
        1.0607660363        1.0246928477      -34.5859038869
        1.0607660363        1.0396736395      -34.2727202139
        1.0607660363        1.0546544312      -33.9280789070
        1.0607660363        1.0696352229      -33.5258306878
        1.0607660363        1.0846160147      -33.0636623207
        1.0607660363        1.0995968064      -32.5704774798
        1.0607660363        1.1145775981      -32.1030911930
        1.0607660363        1.1295583899      -31.7292677093
        1.0607660363        1.1445391816      -31.5014763248
        1.0607660363        1.1595199734      -31.4301128466
        1.0607660363        1.1745007651      -31.4646215237
        1.0607660363        1.1894815568      -31.4886626368
        1.0607660363        1.2044623486      -31.3332620653
        1.0607660363        1.2194431403      -30.8084146610
        1.0607660363        1.2344239320      -29.7473013824
        1.0607660363        1.2494047238      -28.0503858016
        1.0607660363        1.2643855155      -25.7143782885
        1.0607660363        1.2793663073      -22.8362833255
        1.0607660363        1.2943470990      -19.5927378935
        1.0607660363        1.3093278907      -16.2035305272
        1.0607660363        1.3243086825      -12.8913038084
        1.0607660363        1.3392894742       -9.8472400386
        1.0607660363        1.3542702659       -7.2081590243
        1.0607660363        1.3692510577       -5.0466735828
        1.0607660363        1.3842318494       -3.3735695248
        1.0607660363        1.3992126412       -2.1498363379
        1.0607660363        1.4141934329       -1.3043851771
        1.0607660363        1.4291742246       -0.7527987277
        1.0607660363        1.4441550164       -0.4129784917
        1.0607660363        1.4591358081       -0.2152397080
        1.0607660363        1.4741165998       -0.1065206574
        1.0607660363        1.4890973916       -0.0500212375
        1.0607660363        1.5040781833       -0.0222655293
        1.0607660363        1.5190589751       -0.0093806688
        1.0607660363        1.5340397668       -0.0037336389
        1.0607660363        1.5490205585       -0.0014007186
        1.0607660363        1.5640013503       -0.0004940676
        1.0607660363        1.5789821420       -0.0001634386

        1.0757988140        0.0958837600        0.0000000000
        1.0757988140        0.1108645517        0.0000000000
        1.0757988140        0.1258453435        0.0000000000
        1.0757988140        0.1408261352        0.0000000000
        1.0757988140        0.1558069269        0.0000000000
        1.0757988140        0.1707877187        0.0000000000
        1.0757988140        0.1857685104        0.0000000000
        1.0757988140        0.2007493022        0.0000000000
        1.0757988140        0.2157300939        0.0000000000
        1.0757988140        0.2307108856        0.0000000000
        1.0757988140        0.2456916774        0.0000000000
        1.0757988140        0.2606724691        0.0000000000
        1.0757988140        0.2756532608        0.0000000000
        1.0757988140        0.2906340526        0.0000000000
        1.0757988140        0.3056148443        0.0000000000
        1.0757988140        0.3205956361        0.0000000000
        1.0757988140        0.3355764278        0.0000000000
        1.0757988140        0.3505572195        0.0000000000
        1.0757988140        0.3655380113        0.0000000000
        1.0757988140        0.3805188030        0.0000000000
        1.0757988140        0.3954995947        0.0000000000
        1.0757988140        0.4104803865        0.0000000000
        1.0757988140        0.4254611782        0.0000000000
        1.0757988140        0.4404419700        0.0000000000
        1.0757988140        0.4554227617       -0.0000012552
        1.0757988140        0.4704035534       -0.0000041997
        1.0757988140        0.4853843452       -0.0000134830
        1.0757988140        0.5003651369       -0.0000415012
        1.0757988140        0.5153459286       -0.0001223312
        1.0757988140        0.5303267204       -0.0003448303
        1.0757988140        0.5453075121       -0.0009282412
        1.0757988140        0.5602883039       -0.0023833794
        1.0757988140        0.5752690956       -0.0058327461
        1.0757988140        0.5902498873       -0.0136015959
        1.0757988140        0.6052306791       -0.0302316463
        1.0757988140        0.6202114708       -0.0640923429
        1.0757988140        0.6351922625       -0.1297430865
        1.0757988140        0.6501730543       -0.2510889705
        1.0757988140        0.6651538460       -0.4651140126
        1.0757988140        0.6801346378       -0.8255117049
        1.0757988140        0.6951154295       -1.4048620941
        1.0757988140        0.7100962212       -2.2932839369
        1.0757988140        0.7250770130       -3.5911368854
        1.0757988140        0.7400578047       -5.3940071331
        1.0757988140        0.7550385964       -7.7704186409
        1.0757988140        0.7700193882      -10.7362760499
        1.0757988140        0.7850001799      -14.2335372951
        1.0757988140        0.7999809717      -18.1217323917
        1.0757988140        0.8149617634      -22.1880264443
        1.0757988140        0.8299425551      -26.1752879529
        1.0757988140        0.8449233469      -29.8213155977
        1.0757988140        0.8599041386      -32.8995067789
        1.0757988140        0.8748849303      -35.2526321971
        1.0757988140        0.8898657221      -36.8145622309
        1.0757988140        0.9048465138      -37.6168347712
        1.0757988140        0.9198273056      -37.7777378284
[truncated: 210,121 more chars]
