# Supplementary material for: How well do force fields capture the strength of salt bridges in proteins?
Source: PeerJ. 2018 Jun 11;6:e4967. doi: 10.7717/peerj.4967 (PMC6001725; doi:10.7717/peerj.4967)
Supplement: Data S1 — Raw data including input files for simulations (Gromacs and PLUMED) and output from PLUMED (bias and free energy surfaces). [file peerj-06-4967-s003.bz2 › raw_data/C22/K58/fes.dat]

        0.0965218130        0.0937887010       -0.0000381004
        0.0965218130        0.1088482800       -0.0001086600
        0.0965218130        0.1239078590       -0.0002855106
        0.0965218130        0.1389674380       -0.0006918541
        0.0965218130        0.1540270170       -0.0015479075
        0.0965218130        0.1690865959       -0.0032018508
        0.0965218130        0.1841461749       -0.0061331292
        0.0965218130        0.1992057539       -0.0109000637
        0.0965218130        0.2142653329       -0.0180160617
        0.0965218130        0.2293249119       -0.0277721417
        0.0965218130        0.2443844909       -0.0400652722
        0.0965218130        0.2594440699       -0.0543139728
        0.0965218130        0.2745036489       -0.0695195145
        0.0965218130        0.2895632279       -0.0844657638
        0.0965218130        0.3046228069       -0.0979810549
        0.0965218130        0.3196823858       -0.1091585491
        0.0965218130        0.3347419648       -0.1174639444
        0.0965218130        0.3498015438       -0.1227221637
        0.0965218130        0.3648611228       -0.1250214430
        0.0965218130        0.3799207018       -0.1245833931
        0.0965218130        0.3949802808       -0.1216382073
        0.0965218130        0.4100398598       -0.1163400544
        0.0965218130        0.4250994388       -0.1087579434
        0.0965218130        0.4401590178       -0.0989591730
        0.0965218130        0.4552185968       -0.0871562321
        0.0965218130        0.4702781757       -0.0738392278
        0.0965218130        0.4853377547       -0.0598064402
        0.0965218130        0.5003973337       -0.0460530245
        0.0965218130        0.5154569127       -0.0335555641
        0.0965218130        0.5305164917       -0.0230471240
        0.0965218130        0.5455760707       -0.0148782261
        0.0965218130        0.5606356497       -0.0090085567
        0.0965218130        0.5756952287       -0.0051089331
        0.0965218130        0.5907548077       -0.0027118221
        0.0965218130        0.6058143867       -0.0013470876
        0.0965218130        0.6208739656       -0.0006265129
        0.0965218130        0.6359335446       -0.0002730838
        0.0965218130        0.6509931236       -0.0001117236
        0.0965218130        0.6660527026       -0.0000429852
        0.0965218130        0.6811122816       -0.0000155884
        0.0965218130        0.6961718606       -0.0000053412
        0.0965218130        0.7112314396       -0.0000017332
        0.0965218130        0.7262910186        0.0000000000
        0.0965218130        0.7413505976        0.0000000000
        0.0965218130        0.7564101766        0.0000000000
        0.0965218130        0.7714697555        0.0000000000
        0.0965218130        0.7865293345        0.0000000000
        0.0965218130        0.8015889135        0.0000000000
        0.0965218130        0.8166484925        0.0000000000
        0.0965218130        0.8317080715        0.0000000000
        0.0965218130        0.8467676505        0.0000000000
        0.0965218130        0.8618272295        0.0000000000
        0.0965218130        0.8768868085        0.0000000000
        0.0965218130        0.8919463875        0.0000000000
        0.0965218130        0.9070059665        0.0000000000
        0.0965218130        0.9220655454        0.0000000000
        0.0965218130        0.9371251244        0.0000000000
        0.0965218130        0.9521847034        0.0000000000
        0.0965218130        0.9672442824        0.0000000000
        0.0965218130        0.9823038614        0.0000000000
        0.0965218130        0.9973634404        0.0000000000
        0.0965218130        1.0124230194        0.0000000000
        0.0965218130        1.0274825984        0.0000000000
        0.0965218130        1.0425421774        0.0000000000
        0.0965218130        1.0576017564        0.0000000000
        0.0965218130        1.0726613353        0.0000000000
        0.0965218130        1.0877209143        0.0000000000
        0.0965218130        1.1027804933        0.0000000000
        0.0965218130        1.1178400723        0.0000000000
        0.0965218130        1.1328996513        0.0000000000
        0.0965218130        1.1479592303        0.0000000000
        0.0965218130        1.1630188093        0.0000000000
        0.0965218130        1.1780783883        0.0000000000
        0.0965218130        1.1931379673        0.0000000000
        0.0965218130        1.2081975463        0.0000000000
        0.0965218130        1.2232571252        0.0000000000
        0.0965218130        1.2383167042        0.0000000000
        0.0965218130        1.2533762832        0.0000000000
        0.0965218130        1.2684358622        0.0000000000
        0.0965218130        1.2834954412        0.0000000000
        0.0965218130        1.2985550202        0.0000000000
        0.0965218130        1.3136145992        0.0000000000
        0.0965218130        1.3286741782        0.0000000000
        0.0965218130        1.3437337572        0.0000000000
        0.0965218130        1.3587933362        0.0000000000
        0.0965218130        1.3738529151        0.0000000000
        0.0965218130        1.3889124941        0.0000000000
        0.0965218130        1.4039720731        0.0000000000
        0.0965218130        1.4190316521        0.0000000000
        0.0965218130        1.4340912311        0.0000000000
        0.0965218130        1.4491508101        0.0000000000
        0.0965218130        1.4642103891        0.0000000000
        0.0965218130        1.4792699681        0.0000000000
        0.0965218130        1.4943295471        0.0000000000
        0.0965218130        1.5093891261        0.0000000000
        0.0965218130        1.5244487050        0.0000000000
        0.0965218130        1.5395082840        0.0000000000
        0.0965218130        1.5545678630        0.0000000000
        0.0965218130        1.5696274420        0.0000000000
        0.0965218130        1.5846870210        0.0000000000

        0.1113633678        0.0937887010       -0.0001048016
        0.1113633678        0.1088482800       -0.0002979972
        0.1113633678        0.1239078590       -0.0007805334
        0.1113633678        0.1389674380       -0.0018850940
        0.1113633678        0.1540270170       -0.0042027743
        0.1113633678        0.1690865959       -0.0086614602
        0.1113633678        0.1841461749       -0.0165273648
        0.1113633678        0.1992057539       -0.0292566365
        0.1113633678        0.2142653329       -0.0481599719
        0.1113633678        0.2293249119       -0.0739340831
        0.1113633678        0.2443844909       -0.1062229745
        0.1113633678        0.2594440699       -0.1434232322
        0.1113633678        0.2745036489       -0.1828772306
        0.1113633678        0.2895632279       -0.2214205182
        0.1113633678        0.3046228069       -0.2560697516
        0.1113633678        0.3196823858       -0.2845783587
        0.1113633678        0.3347419648       -0.3056843098
        0.1113633678        0.3498015438       -0.3190434538
        0.1113633678        0.3648611228       -0.3249592244
        0.1113633678        0.3799207018       -0.3240367075
        0.1113633678        0.3949802808       -0.3168582568
        0.1113633678        0.4100398598       -0.3037670544
        0.1113633678        0.4250994388       -0.2848494636
        0.1113633678        0.4401590178       -0.2601629351
        0.1113633678        0.4552185968       -0.2301358740
        0.1113633678        0.4702781757       -0.1959358145
        0.1113633678        0.4853377547       -0.1595731702
        0.1113633678        0.5003973337       -0.1236281476
        0.1113633678        0.5154569127       -0.0906914237
        0.1113633678        0.5305164917       -0.0627628940
        0.1113633678        0.5455760707       -0.0408624140
        0.1113633678        0.5606356497       -0.0249798922
        0.1113633678        0.5756952287       -0.0143216322
        0.1113633678        0.5907548077       -0.0076969633
        0.1113633678        0.6058143867       -0.0038782756
        0.1113633678        0.6208739656       -0.0018334866
        0.1113633678        0.6359335446       -0.0008143366
        0.1113633678        0.6509931236       -0.0003404030
        0.1113633678        0.6660527026       -0.0001342089
        0.1113633678        0.6811122816       -0.0000500249
        0.1113633678        0.6961718606       -0.0000176692
        0.1113633678        0.7112314396       -0.0000059258
        0.1113633678        0.7262910186       -0.0000018898
        0.1113633678        0.7413505976        0.0000000000
        0.1113633678        0.7564101766        0.0000000000
        0.1113633678        0.7714697555        0.0000000000
        0.1113633678        0.7865293345        0.0000000000
        0.1113633678        0.8015889135        0.0000000000
        0.1113633678        0.8166484925        0.0000000000
        0.1113633678        0.8317080715        0.0000000000
        0.1113633678        0.8467676505        0.0000000000
        0.1113633678        0.8618272295        0.0000000000
        0.1113633678        0.8768868085        0.0000000000
        0.1113633678        0.8919463875        0.0000000000
        0.1113633678        0.9070059665        0.0000000000
        0.1113633678        0.9220655454        0.0000000000
        0.1113633678        0.9371251244        0.0000000000
        0.1113633678        0.9521847034        0.0000000000
        0.1113633678        0.9672442824        0.0000000000
        0.1113633678        0.9823038614        0.0000000000
        0.1113633678        0.9973634404        0.0000000000
        0.1113633678        1.0124230194        0.0000000000
        0.1113633678        1.0274825984        0.0000000000
        0.1113633678        1.0425421774        0.0000000000
        0.1113633678        1.0576017564        0.0000000000
        0.1113633678        1.0726613353        0.0000000000
        0.1113633678        1.0877209143        0.0000000000
        0.1113633678        1.1027804933        0.0000000000
        0.1113633678        1.1178400723        0.0000000000
        0.1113633678        1.1328996513        0.0000000000
        0.1113633678        1.1479592303        0.0000000000
        0.1113633678        1.1630188093        0.0000000000
        0.1113633678        1.1780783883        0.0000000000
        0.1113633678        1.1931379673        0.0000000000
        0.1113633678        1.2081975463        0.0000000000
        0.1113633678        1.2232571252        0.0000000000
        0.1113633678        1.2383167042        0.0000000000
        0.1113633678        1.2533762832        0.0000000000
        0.1113633678        1.2684358622        0.0000000000
        0.1113633678        1.2834954412        0.0000000000
        0.1113633678        1.2985550202        0.0000000000
        0.1113633678        1.3136145992        0.0000000000
        0.1113633678        1.3286741782        0.0000000000
        0.1113633678        1.3437337572        0.0000000000
        0.1113633678        1.3587933362        0.0000000000
        0.1113633678        1.3738529151        0.0000000000
        0.1113633678        1.3889124941        0.0000000000
        0.1113633678        1.4039720731        0.0000000000
        0.1113633678        1.4190316521        0.0000000000
        0.1113633678        1.4340912311        0.0000000000
        0.1113633678        1.4491508101        0.0000000000
        0.1113633678        1.4642103891        0.0000000000
        0.1113633678        1.4792699681        0.0000000000
        0.1113633678        1.4943295471        0.0000000000
        0.1113633678        1.5093891261        0.0000000000
        0.1113633678        1.5244487050        0.0000000000
        0.1113633678        1.5395082840        0.0000000000
        0.1113633678        1.5545678630        0.0000000000
        0.1113633678        1.5696274420        0.0000000000
        0.1113633678        1.5846870210        0.0000000000

        0.1262049227        0.0937887010       -0.0002660616
        0.1262049227        0.1088482800       -0.0007541734
        0.1262049227        0.1239078590       -0.0019688401
        0.1262049227        0.1389674380       -0.0047383267
        0.1262049227        0.1540270170       -0.0105248078
        0.1262049227        0.1690865959       -0.0216058153
        0.1262049227        0.1841461749       -0.0410587080
        0.1262049227        0.1992057539       -0.0723732847
        0.1262049227        0.2142653329       -0.1186143266
        0.1262049227        0.2293249119       -0.1812837893
        0.1262049227        0.2443844909       -0.2592939150
        0.1262049227        0.2594440699       -0.3485690810
        0.1262049227        0.2745036489       -0.4425988384
        0.1262049227        0.2895632279       -0.5338193563
        0.1262049227        0.3046228069       -0.6152744851
        0.1262049227        0.3196823858       -0.6818954706
        0.1262049227        0.3347419648       -0.7310053003
        0.1262049227        0.3498015438       -0.7620732832
        0.1262049227        0.3648611228       -0.7760143937
        0.1262049227        0.3799207018       -0.7743440760
        0.1262049227        0.3949802808       -0.7584077638
        0.1262049227        0.4100398598       -0.7288772104
        0.1262049227        0.4250994388       -0.6857258168
        0.1262049227        0.4401590178       -0.6287990100
        0.1262049227        0.4552185968       -0.5588100556
        0.1262049227        0.4702781757       -0.4782748421
        0.1262049227        0.4853377547       -0.3918190048
        0.1262049227        0.5003973337       -0.3055692480
        0.1262049227        0.5154569127       -0.2258256526
        0.1262049227        0.5305164917       -0.1575909380
        0.1262049227        0.5455760707       -0.1035744992
        0.1262049227        0.5606356497       -0.0640010642
        0.1262049227        0.5756952287       -0.0371473630
        0.1262049227        0.5907548077       -0.0202480815
        0.1262049227        0.6058143867       -0.0103693992
        0.1262049227        0.6208739656       -0.0049945960
        0.1262049227        0.6359335446       -0.0022663014
        0.1262049227        0.6509931236       -0.0009706830
        0.1262049227        0.6660527026       -0.0003933278
        0.1262049227        0.6811122816       -0.0001511223
        0.1262049227        0.6961718606       -0.0000551663
        0.1262049227        0.7112314396       -0.0000191625
        0.1262049227        0.7262910186       -0.0000063394
        0.1262049227        0.7413505976       -0.0000019980
        0.1262049227        0.7564101766        0.0000000000
        0.1262049227        0.7714697555        0.0000000000
        0.1262049227        0.7865293345        0.0000000000
        0.1262049227        0.8015889135        0.0000000000
        0.1262049227        0.8166484925        0.0000000000
        0.1262049227        0.8317080715        0.0000000000
        0.1262049227        0.8467676505        0.0000000000
        0.1262049227        0.8618272295        0.0000000000
        0.1262049227        0.8768868085        0.0000000000
        0.1262049227        0.8919463875        0.0000000000
        0.1262049227        0.9070059665        0.0000000000
        0.1262049227        0.9220655454        0.0000000000
        0.1262049227        0.9371251244        0.0000000000
        0.1262049227        0.9521847034        0.0000000000
        0.1262049227        0.9672442824        0.0000000000
        0.1262049227        0.9823038614        0.0000000000
        0.1262049227        0.9973634404        0.0000000000
        0.1262049227        1.0124230194        0.0000000000
        0.1262049227        1.0274825984        0.0000000000
        0.1262049227        1.0425421774        0.0000000000
        0.1262049227        1.0576017564        0.0000000000
        0.1262049227        1.0726613353        0.0000000000
        0.1262049227        1.0877209143        0.0000000000
        0.1262049227        1.1027804933        0.0000000000
        0.1262049227        1.1178400723        0.0000000000
        0.1262049227        1.1328996513        0.0000000000
        0.1262049227        1.1479592303        0.0000000000
        0.1262049227        1.1630188093        0.0000000000
        0.1262049227        1.1780783883        0.0000000000
        0.1262049227        1.1931379673        0.0000000000
        0.1262049227        1.2081975463        0.0000000000
        0.1262049227        1.2232571252        0.0000000000
        0.1262049227        1.2383167042        0.0000000000
        0.1262049227        1.2533762832        0.0000000000
        0.1262049227        1.2684358622        0.0000000000
        0.1262049227        1.2834954412        0.0000000000
        0.1262049227        1.2985550202        0.0000000000
        0.1262049227        1.3136145992        0.0000000000
        0.1262049227        1.3286741782        0.0000000000
        0.1262049227        1.3437337572        0.0000000000
        0.1262049227        1.3587933362        0.0000000000
        0.1262049227        1.3738529151        0.0000000000
        0.1262049227        1.3889124941        0.0000000000
        0.1262049227        1.4039720731        0.0000000000
        0.1262049227        1.4190316521        0.0000000000
        0.1262049227        1.4340912311        0.0000000000
        0.1262049227        1.4491508101        0.0000000000
        0.1262049227        1.4642103891        0.0000000000
        0.1262049227        1.4792699681        0.0000000000
        0.1262049227        1.4943295471        0.0000000000
        0.1262049227        1.5093891261        0.0000000000
        0.1262049227        1.5244487050        0.0000000000
        0.1262049227        1.5395082840        0.0000000000
        0.1262049227        1.5545678630        0.0000000000
        0.1262049227        1.5696274420        0.0000000000
        0.1262049227        1.5846870210        0.0000000000

        0.1410464775        0.0937887010       -0.0006240378
        0.1410464775        0.1088482800       -0.0017631170
        0.1410464775        0.1239078590       -0.0045867733
        0.1410464775        0.1389674380       -0.0109979395
        0.1410464775        0.1540270170       -0.0243327558
        0.1410464775        0.1690865959       -0.0497440252
        0.1410464775        0.1841461749       -0.0941185607
        0.1410464775        0.1992057539       -0.1651441463
        0.1410464775        0.2142653329       -0.2693807131
        0.1410464775        0.2293249119       -0.4097173181
        0.1410464775        0.2443844909       -0.5831723348
        0.1410464775        0.2594440699       -0.7801878581
        0.1410464775        0.2745036489       -0.9860719136
        0.1410464775        0.2895632279       -1.1842133040
        0.1410464775        0.3046228069       -1.3597690564
        0.1410464775        0.3196823858       -1.5023515631
        0.1410464775        0.3347419648       -1.6069152311
        0.1410464775        0.3498015438       -1.6730028063
        0.1410464775        0.3648611228       -1.7030736496
        0.1410464775        0.3799207018       -1.7006091601
        0.1410464775        0.3949802808       -1.6684432365
        0.1410464775        0.4100398598       -1.6076995785
        0.1410464775        0.4250994388       -1.5177837173
        0.1410464775        0.4401590178       -1.3976912152
        0.1410464775        0.4552185968       -1.2482760669
        0.1410464775        0.4702781757       -1.0744182232
        0.1410464775        0.4853377547       -0.8858296410
        0.1410464775        0.5003973337       -0.6958254532
        0.1410464775        0.5154569127       -0.5184447621
        0.1410464775        0.5305164917       -0.3651601058
        0.1410464775        0.5455760707       -0.2425490356
        0.1410464775        0.5606356497       -0.1517063079
        0.1410464775        0.5756952287       -0.0892910711
        0.1410464775        0.5907548077       -0.0494598351
        0.1410464775        0.6058143867       -0.0258031535
        0.1410464775        0.6208739656       -0.0126957951
        0.1410464775        0.6359335446       -0.0059021065
        0.1410464775        0.6509931236       -0.0025979526
        0.1410464775        0.6660527026       -0.0010851082
        0.1410464775        0.6811122816       -0.0004309068
        0.1410464775        0.6961718606       -0.0001629372
        0.1410464775        0.7112314396       -0.0000587190
        0.1410464775        0.7262910186       -0.0000201733
        0.1410464775        0.7413505976       -0.0000066060
        0.1410464775        0.7564101766       -0.0000020601
        0.1410464775        0.7714697555        0.0000000000
        0.1410464775        0.7865293345        0.0000000000
        0.1410464775        0.8015889135        0.0000000000
        0.1410464775        0.8166484925        0.0000000000
        0.1410464775        0.8317080715        0.0000000000
        0.1410464775        0.8467676505        0.0000000000
        0.1410464775        0.8618272295        0.0000000000
        0.1410464775        0.8768868085        0.0000000000
        0.1410464775        0.8919463875        0.0000000000
        0.1410464775        0.9070059665        0.0000000000
        0.1410464775        0.9220655454        0.0000000000
        0.1410464775        0.9371251244        0.0000000000
        0.1410464775        0.9521847034        0.0000000000
        0.1410464775        0.9672442824        0.0000000000
        0.1410464775        0.9823038614        0.0000000000
        0.1410464775        0.9973634404        0.0000000000
        0.1410464775        1.0124230194        0.0000000000
        0.1410464775        1.0274825984        0.0000000000
        0.1410464775        1.0425421774        0.0000000000
        0.1410464775        1.0576017564        0.0000000000
        0.1410464775        1.0726613353        0.0000000000
        0.1410464775        1.0877209143        0.0000000000
        0.1410464775        1.1027804933        0.0000000000
        0.1410464775        1.1178400723        0.0000000000
        0.1410464775        1.1328996513        0.0000000000
        0.1410464775        1.1479592303        0.0000000000
        0.1410464775        1.1630188093        0.0000000000
        0.1410464775        1.1780783883        0.0000000000
        0.1410464775        1.1931379673        0.0000000000
        0.1410464775        1.2081975463        0.0000000000
        0.1410464775        1.2232571252        0.0000000000
        0.1410464775        1.2383167042        0.0000000000
        0.1410464775        1.2533762832        0.0000000000
        0.1410464775        1.2684358622        0.0000000000
        0.1410464775        1.2834954412        0.0000000000
        0.1410464775        1.2985550202        0.0000000000
        0.1410464775        1.3136145992        0.0000000000
        0.1410464775        1.3286741782        0.0000000000
        0.1410464775        1.3437337572        0.0000000000
        0.1410464775        1.3587933362        0.0000000000
        0.1410464775        1.3738529151        0.0000000000
        0.1410464775        1.3889124941        0.0000000000
        0.1410464775        1.4039720731        0.0000000000
        0.1410464775        1.4190316521        0.0000000000
        0.1410464775        1.4340912311        0.0000000000
        0.1410464775        1.4491508101        0.0000000000
        0.1410464775        1.4642103891        0.0000000000
        0.1410464775        1.4792699681        0.0000000000
        0.1410464775        1.4943295471        0.0000000000
        0.1410464775        1.5093891261        0.0000000000
        0.1410464775        1.5244487050        0.0000000000
        0.1410464775        1.5395082840        0.0000000000
        0.1410464775        1.5545678630        0.0000000000
        0.1410464775        1.5696274420        0.0000000000
        0.1410464775        1.5846870210        0.0000000000

        0.1558880323        0.0937887010       -0.0013538977
        0.1558880323        0.1088482800       -0.0038121428
        0.1558880323        0.1239078590       -0.0098810607
        0.1558880323        0.1389674380       -0.0235997043
        0.1558880323        0.1540270170       -0.0519963899
        0.1558880323        0.1690865959       -0.1058270210
        0.1558880323        0.1841461749       -0.1992940853
        0.1558880323        0.1992057539       -0.3479707593
        0.1558880323        0.2142653329       -0.5646989542
        0.1558880323        0.2293249119       -0.8543549078
        0.1558880323        0.2443844909       -1.2095403126
        0.1558880323        0.2594440699       -1.6095524791
        0.1558880323        0.2745036489       -2.0238239085
        0.1558880323        0.2895632279       -2.4188280659
        0.1558880323        0.3046228069       -2.7656080605
        0.1558880323        0.3196823858       -3.0449078801
        0.1558880323        0.3347419648       -3.2484447366
        0.1558880323        0.3498015438       -3.3768899431
        0.1558880323        0.3648611228       -3.4361945026
        0.1558880323        0.3799207018       -3.4336941817
        0.1558880323        0.3949802808       -3.3748168674
        0.1558880323        0.4100398598       -3.2610602059
        0.1558880323        0.4250994388       -3.0900885502
        0.1558880323        0.4401590178       -2.8584831575
        0.1558880323        0.4552185968       -2.5664671755
        0.1558880323        0.4702781757       -2.2224947513
        0.1558880323        0.4853377547       -1.8451438884
        0.1558880323        0.5003973337       -1.4608784396
        0.1558880323        0.5154569127       -1.0983504000
        0.1558880323        0.5305164917       -0.7816715750
        0.1558880323        0.5455760707       -0.5254415208
        0.1558880323        0.5606356497       -0.3332056676
        0.1558880323        0.5756952287       -0.1992655480
        0.1558880323        0.5907548077       -0.1124245515
        0.1558880323        0.6058143867       -0.0599052305
        0.1558880323        0.6208739656       -0.0301951816
        0.1558880323        0.6359335446       -0.0144252476
        0.1558880323        0.6509931236       -0.0065450123
        0.1558880323        0.6660527026       -0.0028256395
        0.1558880323        0.6811122816       -0.0011624644
        0.1558880323        0.6961718606       -0.0004561258
        0.1558880323        0.7112314396       -0.0001707453
        0.1558880323        0.7262910186       -0.0000609634
        0.1558880323        0.7413505976       -0.0000207509
        0.1558880323        0.7564101766       -0.0000067287
        0.1558880323        0.7714697555       -0.0000020773
        0.1558880323        0.7865293345        0.0000000000
        0.1558880323        0.8015889135        0.0000000000
        0.1558880323        0.8166484925        0.0000000000
        0.1558880323        0.8317080715        0.0000000000
        0.1558880323        0.8467676505        0.0000000000
        0.1558880323        0.8618272295        0.0000000000
        0.1558880323        0.8768868085        0.0000000000
        0.1558880323        0.8919463875        0.0000000000
        0.1558880323        0.9070059665        0.0000000000
        0.1558880323        0.9220655454        0.0000000000
        0.1558880323        0.9371251244        0.0000000000
        0.1558880323        0.9521847034        0.0000000000
        0.1558880323        0.9672442824        0.0000000000
        0.1558880323        0.9823038614        0.0000000000
        0.1558880323        0.9973634404        0.0000000000
        0.1558880323        1.0124230194        0.0000000000
        0.1558880323        1.0274825984        0.0000000000
        0.1558880323        1.0425421774        0.0000000000
        0.1558880323        1.0576017564        0.0000000000
        0.1558880323        1.0726613353        0.0000000000
        0.1558880323        1.0877209143        0.0000000000
        0.1558880323        1.1027804933        0.0000000000
        0.1558880323        1.1178400723        0.0000000000
        0.1558880323        1.1328996513        0.0000000000
        0.1558880323        1.1479592303        0.0000000000
        0.1558880323        1.1630188093        0.0000000000
        0.1558880323        1.1780783883        0.0000000000
        0.1558880323        1.1931379673        0.0000000000
        0.1558880323        1.2081975463        0.0000000000
        0.1558880323        1.2232571252        0.0000000000
        0.1558880323        1.2383167042        0.0000000000
        0.1558880323        1.2533762832        0.0000000000
        0.1558880323        1.2684358622        0.0000000000
        0.1558880323        1.2834954412        0.0000000000
        0.1558880323        1.2985550202        0.0000000000
        0.1558880323        1.3136145992        0.0000000000
        0.1558880323        1.3286741782        0.0000000000
        0.1558880323        1.3437337572        0.0000000000
        0.1558880323        1.3587933362        0.0000000000
        0.1558880323        1.3738529151        0.0000000000
        0.1558880323        1.3889124941        0.0000000000
        0.1558880323        1.4039720731        0.0000000000
        0.1558880323        1.4190316521        0.0000000000
        0.1558880323        1.4340912311        0.0000000000
        0.1558880323        1.4491508101        0.0000000000
        0.1558880323        1.4642103891        0.0000000000
        0.1558880323        1.4792699681        0.0000000000
        0.1558880323        1.4943295471        0.0000000000
        0.1558880323        1.5093891261        0.0000000000
        0.1558880323        1.5244487050        0.0000000000
        0.1558880323        1.5395082840        0.0000000000
        0.1558880323        1.5545678630        0.0000000000
        0.1558880323        1.5696274420        0.0000000000
        0.1558880323        1.5846870210        0.0000000000

        0.1707295871        0.0937887010       -0.0027211530
        0.1707295871        0.1088482800       -0.0076344502
        0.1707295871        0.1239078590       -0.0197123028
        0.1707295871        0.1389674380       -0.0468859520
        0.1707295871        0.1540270170       -0.1028451631
        0.1707295871        0.1690865959       -0.2083295954
        0.1707295871        0.1841461749       -0.3903571090
        0.1707295871        0.1992057539       -0.6779511041
        0.1707295871        0.2142653329       -1.0940750666
        0.1707295871        0.2293249119       -1.6457015844
        0.1707295871        0.2443844909       -2.3161060218
        0.1707295871        0.2594440699       -3.0638142194
        0.1707295871        0.2745036489       -3.8301296569
        0.1707295871        0.2895632279       -4.5528436314
        0.1707295871        0.3046228069       -5.1803791346
        0.1707295871        0.3196823858       -5.6806655058
        0.1707295871        0.3347419648       -6.0423703195
        0.1707295871        0.3498015438       -6.2700766083
        0.1707295871        0.3648611228       -6.3768344883
        0.1707295871        0.3799207018       -6.3768208329
        0.1707295871        0.3949802808       -6.2794503265
        0.1707295871        0.4100398598       -6.0859346885
        0.1707295871        0.4250994388       -5.7897199450
        0.1707295871        0.4401590178       -5.3817875768
        0.1707295871        0.4552185968       -4.8596497631
        0.1707295871        0.4702781757       -4.2362167844
        0.1707295871        0.4853377547       -3.5437948430
        0.1707295871        0.5003973337       -2.8304303217
        0.1707295871        0.5154569127       -2.1496357500
        0.1707295871        0.5305164917       -1.5478299194
        0.1707295871        0.5455760707       -1.0546471058
        0.1707295871        0.5606356497       -0.6793915192
        0.1707295871        0.5756952287       -0.4137560925
        0.1707295871        0.5907548077       -0.2383907986
        0.1707295871        0.6058143867       -0.1301150333
        0.1707295871        0.6208739656       -0.0673920119
        0.1707295871        0.6359335446       -0.0331858876
        0.1707295871        0.6509931236       -0.0155644470
        0.1707295871        0.6660527026       -0.0069623541
        0.1707295871        0.6811122816       -0.0029729254
        0.1707295871        0.6961718606       -0.0012120410
        0.1707295871        0.7112314396       -0.0004716681
        0.1707295871        0.7262910186       -0.0001751044
        0.1707295871        0.7413505976       -0.0000619801
        0.1707295871        0.7564101766       -0.0000209064
        0.1707295871        0.7714697555       -0.0000067184
        0.1707295871        0.7865293345       -0.0000020559
        0.1707295871        0.8015889135        0.0000000000
        0.1707295871        0.8166484925        0.0000000000
        0.1707295871        0.8317080715        0.0000000000
        0.1707295871        0.8467676505        0.0000000000
        0.1707295871        0.8618272295        0.0000000000
        0.1707295871        0.8768868085        0.0000000000
        0.1707295871        0.8919463875        0.0000000000
        0.1707295871        0.9070059665        0.0000000000
        0.1707295871        0.9220655454        0.0000000000
        0.1707295871        0.9371251244        0.0000000000
        0.1707295871        0.9521847034        0.0000000000
        0.1707295871        0.9672442824        0.0000000000
        0.1707295871        0.9823038614        0.0000000000
        0.1707295871        0.9973634404        0.0000000000
        0.1707295871        1.0124230194        0.0000000000
        0.1707295871        1.0274825984        0.0000000000
        0.1707295871        1.0425421774        0.0000000000
        0.1707295871        1.0576017564        0.0000000000
        0.1707295871        1.0726613353        0.0000000000
        0.1707295871        1.0877209143        0.0000000000
        0.1707295871        1.1027804933        0.0000000000
        0.1707295871        1.1178400723        0.0000000000
        0.1707295871        1.1328996513        0.0000000000
        0.1707295871        1.1479592303        0.0000000000
        0.1707295871        1.1630188093        0.0000000000
        0.1707295871        1.1780783883        0.0000000000
        0.1707295871        1.1931379673        0.0000000000
        0.1707295871        1.2081975463        0.0000000000
        0.1707295871        1.2232571252        0.0000000000
        0.1707295871        1.2383167042        0.0000000000
        0.1707295871        1.2533762832        0.0000000000
        0.1707295871        1.2684358622        0.0000000000
        0.1707295871        1.2834954412        0.0000000000
        0.1707295871        1.2985550202        0.0000000000
        0.1707295871        1.3136145992        0.0000000000
        0.1707295871        1.3286741782        0.0000000000
        0.1707295871        1.3437337572        0.0000000000
        0.1707295871        1.3587933362        0.0000000000
        0.1707295871        1.3738529151        0.0000000000
        0.1707295871        1.3889124941        0.0000000000
        0.1707295871        1.4039720731        0.0000000000
        0.1707295871        1.4190316521        0.0000000000
        0.1707295871        1.4340912311        0.0000000000
        0.1707295871        1.4491508101        0.0000000000
        0.1707295871        1.4642103891        0.0000000000
        0.1707295871        1.4792699681        0.0000000000
        0.1707295871        1.4943295471        0.0000000000
        0.1707295871        1.5093891261        0.0000000000
        0.1707295871        1.5244487050        0.0000000000
        0.1707295871        1.5395082840        0.0000000000
        0.1707295871        1.5545678630        0.0000000000
        0.1707295871        1.5696274420        0.0000000000
        0.1707295871        1.5846870210        0.0000000000

        0.1855711420        0.0937887010       -0.0050757328
        0.1855711420        0.1088482800       -0.0141870530
        0.1855711420        0.1239078590       -0.0364830848
        0.1855711420        0.1389674380       -0.0863970459
        0.1855711420        0.1540270170       -0.1886237406
        0.1855711420        0.1690865959       -0.3801615634
        0.1855711420        0.1841461749       -0.7084833201
        0.1855711420        0.1992057539       -1.2233864392
        0.1855711420        0.2142653329       -1.9623061582
        0.1855711420        0.2293249119       -2.9329289244
        0.1855711420        0.2443844909       -4.1006348707
        0.1855711420        0.2594440699       -5.3884482313
        0.1855711420        0.2745036489       -6.6921997070
        0.1855711420        0.2895632279       -7.9057238937
        0.1855711420        0.3046228069       -8.9453245448
        0.1855711420        0.3196823858       -9.7635842762
        0.1855711420        0.3347419648      -10.3491642215
        0.1855711420        0.3498015438      -10.7164008233
        0.1855711420        0.3648611228      -10.8913606260
        0.1855711420        0.3799207018      -10.8991671042
        0.1855711420        0.3949802808      -10.7545046640
        0.1855711420        0.4100398598      -10.4564698887
        0.1855711420        0.4250994388       -9.9898657300
        0.1855711420        0.4401590178       -9.3345759070
        0.1855711420        0.4552185968       -8.4812057182
        0.1855711420        0.4702781757       -7.4467056936
        0.1855711420        0.4853377547       -6.2819857728
        0.1855711420        0.5003973337       -5.0666054895
        0.1855711420        0.5154569127       -3.8919257151
        0.1855711420        0.5305164917       -2.8397368585
        0.1855711420        0.5455760707       -1.9650397259
        0.1855711420        0.5606356497       -1.2888067178
        0.1855711420        0.5756952287       -0.8013904137
        0.1855711420        0.5907548077       -0.4728895038
        0.1855711420        0.6058143867       -0.2651956745
        0.1855711420        0.6208739656       -0.1415786271
        0.1855711420        0.6359335446       -0.0720712329
        0.1855711420        0.6509931236       -0.0350285603
        0.1855711420        0.6660527026       -0.0162670800
        0.1855711420        0.6811122816       -0.0072192972
        0.1855711420        0.6961718606       -0.0030607614
        0.1855711420        0.7112314396       -0.0012388999
        0.1855711420        0.7262910186       -0.0004784339
        0.1855711420        0.7413505976       -0.0001761888
        0.1855711420        0.7564101766       -0.0000618580
        0.1855711420        0.7714697555       -0.0000207050
        0.1855711420        0.7865293345       -0.0000066063
        0.1855711420        0.8015889135       -0.0000020108
        0.1855711420        0.8166484925        0.0000000000
        0.1855711420        0.8317080715        0.0000000000
        0.1855711420        0.8467676505        0.0000000000
        0.1855711420        0.8618272295        0.0000000000
        0.1855711420        0.8768868085        0.0000000000
        0.1855711420        0.8919463875        0.0000000000
        0.1855711420        0.9070059665        0.0000000000
        0.1855711420        0.9220655454        0.0000000000
        0.1855711420        0.9371251244        0.0000000000
        0.1855711420        0.9521847034        0.0000000000
        0.1855711420        0.9672442824        0.0000000000
        0.1855711420        0.9823038614        0.0000000000
        0.1855711420        0.9973634404        0.0000000000
        0.1855711420        1.0124230194        0.0000000000
        0.1855711420        1.0274825984        0.0000000000
        0.1855711420        1.0425421774        0.0000000000
        0.1855711420        1.0576017564        0.0000000000
        0.1855711420        1.0726613353        0.0000000000
        0.1855711420        1.0877209143        0.0000000000
        0.1855711420        1.1027804933        0.0000000000
        0.1855711420        1.1178400723        0.0000000000
        0.1855711420        1.1328996513        0.0000000000
        0.1855711420        1.1479592303        0.0000000000
        0.1855711420        1.1630188093        0.0000000000
        0.1855711420        1.1780783883        0.0000000000
        0.1855711420        1.1931379673        0.0000000000
        0.1855711420        1.2081975463        0.0000000000
        0.1855711420        1.2232571252        0.0000000000
        0.1855711420        1.2383167042        0.0000000000
        0.1855711420        1.2533762832        0.0000000000
        0.1855711420        1.2684358622        0.0000000000
        0.1855711420        1.2834954412        0.0000000000
        0.1855711420        1.2985550202        0.0000000000
        0.1855711420        1.3136145992        0.0000000000
        0.1855711420        1.3286741782        0.0000000000
        0.1855711420        1.3437337572        0.0000000000
        0.1855711420        1.3587933362        0.0000000000
        0.1855711420        1.3738529151        0.0000000000
        0.1855711420        1.3889124941        0.0000000000
        0.1855711420        1.4039720731        0.0000000000
        0.1855711420        1.4190316521        0.0000000000
        0.1855711420        1.4340912311        0.0000000000
        0.1855711420        1.4491508101        0.0000000000
        0.1855711420        1.4642103891        0.0000000000
        0.1855711420        1.4792699681        0.0000000000
        0.1855711420        1.4943295471        0.0000000000
        0.1855711420        1.5093891261        0.0000000000
        0.1855711420        1.5244487050        0.0000000000
        0.1855711420        1.5395082840        0.0000000000
        0.1855711420        1.5545678630        0.0000000000
        0.1855711420        1.5696274420        0.0000000000
        0.1855711420        1.5846870210        0.0000000000

        0.2004126968        0.0937887010       -0.0088060655
        0.2004126968        0.1088482800       -0.0245173284
        0.2004126968        0.1239078590       -0.0627809793
        0.2004126968        0.1389674380       -0.1479915298
        0.2004126968        0.1540270170       -0.3214920806
        0.2004126968        0.1690865959       -0.6444699683
        0.2004126968        0.1841461749       -1.1941034681
        0.2004126968        0.1992057539       -2.0491247238
        0.2004126968        0.2142653329       -3.2649998012
        0.2004126968        0.2293249119       -4.8457972128
        0.2004126968        0.2443844909       -6.7256073258
        0.2004126968        0.2594440699       -8.7717883398
        0.2004126968        0.2745036489      -10.8131679702
        0.2004126968        0.2895632279      -12.6830018432
        0.2004126968        0.3046228069      -14.2579717438
        0.2004126968        0.3196823858      -15.4772922359
        0.2004126968        0.3347419648      -16.3379987598
        0.2004126968        0.3498015438      -16.8745018387
        0.2004126968        0.3648611228      -17.1344259701
        0.2004126968        0.3799207018      -17.1585822473
        0.2004126968        0.3949802808      -16.9673018264
        0.2004126968        0.4100398598      -16.5538906526
        0.2004126968        0.4250994388      -15.8877571299
        0.2004126968        0.4401590178      -14.9296360772
        0.2004126968        0.4552185968      -13.6564036618
        0.2004126968        0.4702781757      -12.0861406174
        0.2004126968        0.4853377547      -10.2912176349
        0.2004126968        0.5003973337       -8.3915295501
        0.2004126968        0.5154569127       -6.5294324797
        0.2004126968        0.5305164917       -4.8366657017
        0.2004126968        0.5455760707       -3.4065115796
        0.2004126968        0.5606356497       -2.2805925998
        0.2004126968        0.5756952287       -1.4520763417
        0.2004126968        0.5907548077       -0.8802754462
        0.2004126968        0.6058143867       -0.5088096350
        0.2004126968        0.6208739656       -0.2808178866
        0.2004126968        0.6359335446       -0.1481594523
        0.2004126968        0.6509931236       -0.0747745740
        0.2004126968        0.6660527026       -0.0361018736
        0.2004126968        0.6811122816       -0.0166673875
        0.2004126968        0.6961718606       -0.0073526960
        0.2004126968        0.7112314396       -0.0030968917
        0.2004126968        0.7262910186       -0.0012446342
        0.2004126968        0.7413505976       -0.0004771589
        0.2004126968        0.7564101766       -0.0001744895
        0.2004126968        0.7714697555       -0.0000608702
        0.2004126968        0.7865293345       -0.0000202550
        0.2004126968        0.8015889135       -0.0000064302
        0.2004126968        0.8166484925       -0.0000019451
        0.2004126968        0.8317080715        0.0000000000
        0.2004126968        0.8467676505        0.0000000000
        0.2004126968        0.8618272295        0.0000000000
        0.2004126968        0.8768868085        0.0000000000
        0.2004126968        0.8919463875        0.0000000000
        0.2004126968        0.9070059665        0.0000000000
        0.2004126968        0.9220655454        0.0000000000
        0.2004126968        0.9371251244        0.0000000000
        0.2004126968        0.9521847034        0.0000000000
        0.2004126968        0.9672442824        0.0000000000
        0.2004126968        0.9823038614        0.0000000000
        0.2004126968        0.9973634404        0.0000000000
        0.2004126968        1.0124230194        0.0000000000
        0.2004126968        1.0274825984        0.0000000000
        0.2004126968        1.0425421774        0.0000000000
        0.2004126968        1.0576017564        0.0000000000
        0.2004126968        1.0726613353        0.0000000000
        0.2004126968        1.0877209143        0.0000000000
        0.2004126968        1.1027804933        0.0000000000
        0.2004126968        1.1178400723        0.0000000000
        0.2004126968        1.1328996513        0.0000000000
        0.2004126968        1.1479592303        0.0000000000
        0.2004126968        1.1630188093        0.0000000000
        0.2004126968        1.1780783883        0.0000000000
        0.2004126968        1.1931379673        0.0000000000
        0.2004126968        1.2081975463        0.0000000000
        0.2004126968        1.2232571252        0.0000000000
        0.2004126968        1.2383167042        0.0000000000
        0.2004126968        1.2533762832        0.0000000000
        0.2004126968        1.2684358622        0.0000000000
        0.2004126968        1.2834954412        0.0000000000
        0.2004126968        1.2985550202        0.0000000000
        0.2004126968        1.3136145992        0.0000000000
        0.2004126968        1.3286741782        0.0000000000
        0.2004126968        1.3437337572        0.0000000000
        0.2004126968        1.3587933362        0.0000000000
        0.2004126968        1.3738529151        0.0000000000
        0.2004126968        1.3889124941        0.0000000000
        0.2004126968        1.4039720731        0.0000000000
        0.2004126968        1.4190316521        0.0000000000
        0.2004126968        1.4340912311        0.0000000000
        0.2004126968        1.4491508101        0.0000000000
        0.2004126968        1.4642103891        0.0000000000
        0.2004126968        1.4792699681        0.0000000000
        0.2004126968        1.4943295471        0.0000000000
        0.2004126968        1.5093891261        0.0000000000
        0.2004126968        1.5244487050        0.0000000000
        0.2004126968        1.5395082840        0.0000000000
        0.2004126968        1.5545678630        0.0000000000
        0.2004126968        1.5696274420        0.0000000000
        0.2004126968        1.5846870210        0.0000000000

        0.2152542516        0.0937887010       -0.0142484787
        0.2152542516        0.1088482800       -0.0395087935
        0.2152542516        0.1239078590       -0.1007225981
        0.2152542516        0.1389674380       -0.2362884851
        0.2152542516        0.1540270170       -0.5106176820
        0.2152542516        0.1690865959       -1.0177616645
        0.2152542516        0.1841461749       -1.8740792885
        0.2152542516        0.1992057539       -3.1944233068
        0.2152542516        0.2142653329       -5.0531095399
        0.2152542516        0.2293249119       -7.4417648345
        0.2152542516        0.2443844909      -10.2445032881
        0.2152542516        0.2594440699      -13.2485543407
        0.2152542516        0.2745036489      -16.1928584733
        0.2152542516        0.2895632279      -18.8361850993
        0.2152542516        0.3046228069      -21.0144907908
        0.2152542516        0.3196823858      -22.6638799859
        0.2152542516        0.3347419648      -23.8059107384
        0.2152542516        0.3498015438      -24.5107307011
        0.2152542516        0.3648611228      -24.8582409103
        0.2152542516        0.3799207018      -24.9091641788
        0.2152542516        0.3949802808      -24.6878273150
        0.2152542516        0.4100398598      -24.1757266979
        0.2152542516        0.4250994388      -23.3181143394
        0.2152542516        0.4401590178      -22.0467430115
        0.2152542516        0.4552185968      -20.3157387984
        0.2152542516        0.4702781757      -18.1381175641
        0.2152542516        0.4853377547      -15.6060462641
        0.2152542516        0.5003973337      -12.8834468566
        0.2152542516        0.5154569127      -10.1722907892
        0.2152542516        0.5305164917       -7.6661750335
        0.2152542516        0.5455760707       -5.5094865596
        0.2152542516        0.5606356497       -3.7758465676
        0.2152542516        0.5756952287       -2.4693731144
        0.2152542516        0.5907548077       -1.5427809807
        0.2152542516        0.6058143867       -0.9218976010
        0.2152542516        0.6208739656       -0.5274025637
        0.2152542516        0.6359335446       -0.2890042047
        0.2152542516        0.6509931236       -0.1516860246
        0.2152542516        0.6660527026       -0.0762122979
        0.2152542516        0.6811122816       -0.0366240934
        0.2152542516        0.6961718606       -0.0168178978
        0.2152542516        0.7112314396       -0.0073741989
        0.2152542516        0.7262910186       -0.0030860471
        0.2152542516        0.7413505976       -0.0012324625
        0.2152542516        0.7564101766       -0.0004697188
        0.2152542516        0.7714697555       -0.0001708428
        0.2152542516        0.7865293345       -0.0000592824
        0.2152542516        0.8015889135       -0.0000196181
        0.2152542516        0.8166484925       -0.0000061832
        0.2152542516        0.8317080715       -0.0000018538
        0.2152542516        0.8467676505        0.0000000000
        0.2152542516        0.8618272295        0.0000000000
        0.2152542516        0.8768868085        0.0000000000
        0.2152542516        0.8919463875        0.0000000000
        0.2152542516        0.9070059665        0.0000000000
        0.2152542516        0.9220655454        0.0000000000
        0.2152542516        0.9371251244        0.0000000000
        0.2152542516        0.9521847034        0.0000000000
        0.2152542516        0.9672442824        0.0000000000
        0.2152542516        0.9823038614        0.0000000000
        0.2152542516        0.9973634404        0.0000000000
        0.2152542516        1.0124230194        0.0000000000
        0.2152542516        1.0274825984        0.0000000000
        0.2152542516        1.0425421774        0.0000000000
        0.2152542516        1.0576017564        0.0000000000
        0.2152542516        1.0726613353        0.0000000000
        0.2152542516        1.0877209143        0.0000000000
        0.2152542516        1.1027804933        0.0000000000
        0.2152542516        1.1178400723        0.0000000000
        0.2152542516        1.1328996513        0.0000000000
        0.2152542516        1.1479592303        0.0000000000
        0.2152542516        1.1630188093        0.0000000000
        0.2152542516        1.1780783883        0.0000000000
        0.2152542516        1.1931379673        0.0000000000
        0.2152542516        1.2081975463        0.0000000000
        0.2152542516        1.2232571252        0.0000000000
        0.2152542516        1.2383167042        0.0000000000
        0.2152542516        1.2533762832        0.0000000000
        0.2152542516        1.2684358622        0.0000000000
        0.2152542516        1.2834954412        0.0000000000
        0.2152542516        1.2985550202        0.0000000000
        0.2152542516        1.3136145992        0.0000000000
        0.2152542516        1.3286741782        0.0000000000
        0.2152542516        1.3437337572        0.0000000000
        0.2152542516        1.3587933362        0.0000000000
        0.2152542516        1.3738529151        0.0000000000
        0.2152542516        1.3889124941        0.0000000000
        0.2152542516        1.4039720731        0.0000000000
        0.2152542516        1.4190316521        0.0000000000
        0.2152542516        1.4340912311        0.0000000000
        0.2152542516        1.4491508101        0.0000000000
        0.2152542516        1.4642103891        0.0000000000
        0.2152542516        1.4792699681        0.0000000000
        0.2152542516        1.4943295471        0.0000000000
        0.2152542516        1.5093891261        0.0000000000
        0.2152542516        1.5244487050        0.0000000000
        0.2152542516        1.5395082840        0.0000000000
        0.2152542516        1.5545678630        0.0000000000
        0.2152542516        1.5696274420        0.0000000000
        0.2152542516        1.5846870210        0.0000000000

        0.2300958065        0.0937887010       -0.0215708703
        0.2300958065        0.1088482800       -0.0595631384
        0.2300958065        0.1239078590       -0.1511564040
        0.2300958065        0.1389674380       -0.3528332971
        0.2300958065        0.1540270170       -0.7582998896
        0.2300958065        0.1690865959       -1.5023765041
        0.2300958065        0.1841461749       -2.7482537631
        0.2300958065        0.1992057539       -4.6508034573
        0.2300958065        0.2142653329       -7.2992708234
        0.2300958065        0.2293249119      -10.6586182013
        0.2300958065        0.2443844909      -14.5398774002
        0.2300958065        0.2594440699      -18.6242753700
        0.2300958065        0.2745036489      -22.5410948492
        0.2300958065        0.2895632279      -25.9684708737
        0.2300958065        0.3046228069      -28.7113710420
        0.2300958065        0.3196823858      -30.7242693337
        0.2300958065        0.3347419648      -32.0782758506
        0.2300958065        0.3498015438      -32.8997915556
        0.2300958065        0.3648611228      -33.3124023861
        0.2300958065        0.3799207018      -33.3987474861
        0.2300958065        0.3949802808      -33.1823357859
        0.2300958065        0.4100398598      -32.6245054472
        0.2300958065        0.4250994388      -31.6368756281
        0.2300958065        0.4401590178      -30.1127030490
        0.2300958065        0.4552185968      -27.9740360656
        0.2300958065        0.4702781757      -25.2198383352
        0.2300958065        0.4853377547      -21.9541316104
        0.2300958065        0.5003973337      -18.3793316098
        0.2300958065        0.5154569127      -14.7554484198
        0.2300958065        0.5305164917      -11.3412744938
        0.2300958065        0.5455760707       -8.3403029324
        0.2300958065        0.5606356497       -5.8692763159
        0.2300958065        0.5756952287       -3.9551694697
        0.2300958065        0.5907548077       -2.5544513626
        0.2300958065        0.6058143867       -1.5823155530
        0.2300958065        0.6208739656       -0.9403433083
        0.2300958065        0.6359335446       -0.5360213376
        0.2300958065        0.6509931236       -0.2928674306
        0.2300958065        0.6660527026       -0.1532180060
        0.2300958065        0.6811122816       -0.0766705462
        0.2300958065        0.6961718606       -0.0366632614
        0.2300958065        0.7112314396       -0.0167437755
        0.2300958065        0.7262910186       -0.0073007465
        0.2300958065        0.7413505976       -0.0030390179
        0.2300958065        0.7564101766       -0.0012075774
        0.2300958065        0.7714697555       -0.0004579274
        0.2300958065        0.7865293345       -0.0001656178
        0.2300958065        0.8015889135       -0.0000570786
        0.2300958065        0.8166484925       -0.0000187181
        0.2300958065        0.8317080715       -0.0000058327
        0.2300958065        0.8467676505       -0.0000017247
        0.2300958065        0.8618272295        0.0000000000
        0.2300958065        0.8768868085        0.0000000000
        0.2300958065        0.8919463875        0.0000000000
        0.2300958065        0.9070059665        0.0000000000
        0.2300958065        0.9220655454        0.0000000000
        0.2300958065        0.9371251244        0.0000000000
        0.2300958065        0.9521847034        0.0000000000
        0.2300958065        0.9672442824        0.0000000000
        0.2300958065        0.9823038614        0.0000000000
        0.2300958065        0.9973634404        0.0000000000
        0.2300958065        1.0124230194        0.0000000000
        0.2300958065        1.0274825984        0.0000000000
        0.2300958065        1.0425421774        0.0000000000
        0.2300958065        1.0576017564        0.0000000000
        0.2300958065        1.0726613353        0.0000000000
        0.2300958065        1.0877209143        0.0000000000
        0.2300958065        1.1027804933        0.0000000000
        0.2300958065        1.1178400723        0.0000000000
        0.2300958065        1.1328996513        0.0000000000
        0.2300958065        1.1479592303        0.0000000000
        0.2300958065        1.1630188093        0.0000000000
        0.2300958065        1.1780783883        0.0000000000
        0.2300958065        1.1931379673        0.0000000000
        0.2300958065        1.2081975463        0.0000000000
        0.2300958065        1.2232571252        0.0000000000
        0.2300958065        1.2383167042        0.0000000000
        0.2300958065        1.2533762832        0.0000000000
        0.2300958065        1.2684358622        0.0000000000
        0.2300958065        1.2834954412        0.0000000000
        0.2300958065        1.2985550202        0.0000000000
        0.2300958065        1.3136145992        0.0000000000
        0.2300958065        1.3286741782        0.0000000000
        0.2300958065        1.3437337572        0.0000000000
        0.2300958065        1.3587933362        0.0000000000
        0.2300958065        1.3738529151        0.0000000000
        0.2300958065        1.3889124941        0.0000000000
        0.2300958065        1.4039720731        0.0000000000
        0.2300958065        1.4190316521        0.0000000000
        0.2300958065        1.4340912311        0.0000000000
        0.2300958065        1.4491508101        0.0000000000
        0.2300958065        1.4642103891        0.0000000000
        0.2300958065        1.4792699681        0.0000000000
        0.2300958065        1.4943295471        0.0000000000
        0.2300958065        1.5093891261        0.0000000000
        0.2300958065        1.5244487050        0.0000000000
        0.2300958065        1.5395082840        0.0000000000
        0.2300958065        1.5545678630        0.0000000000
        0.2300958065        1.5696274420        0.0000000000
        0.2300958065        1.5846870210        0.0000000000

        0.2449373613        0.0937887010       -0.0306733270
        0.2449373613        0.1088482800       -0.0843393342
        0.2449373613        0.1239078590       -0.2130388192
        0.2449373613        0.1389674380       -0.4947405057
        0.2449373613        0.1540270170       -1.0572901121
        0.2449373613        0.1690865959       -2.0816996742
        0.2449373613        0.1841461749       -3.7817517572
        0.2449373613        0.1992057539       -6.3510029117
        0.2449373613        0.2142653329       -9.8838888924
        0.2449373613        0.2293249119      -14.2996291633
        0.2449373613        0.2443844909      -19.3111849919
        0.2449373613        0.2594440699      -24.4706881667
        0.2449373613        0.2745036489      -29.2859092824
        0.2449373613        0.2895632279      -33.3600296868
        0.2449373613        0.3046228069      -36.4898983646
        0.2449373613        0.3196823858      -38.6812602734
        0.2449373613        0.3347419648      -40.0872064014
        0.2449373613        0.3498015438      -40.9134122541
        0.2449373613        0.3648611228      -41.3368702440
        0.2449373613        0.3799207018      -41.4601765505
        0.2449373613        0.3949802808      -41.2973984551
        0.2449373613        0.4100398598      -40.7797603967
        0.2449373613        0.4250994388      -39.7771546831
        0.2449373613        0.4401590178      -38.1382296086
        0.2449373613        0.4552185968      -35.7465814386
        0.2449373613        0.4702781757      -32.5777160082
        0.2449373613        0.4853377547      -28.7337913949
        0.2449373613        0.5003973337      -24.4390443704
        0.2449373613        0.5154569127      -19.9955795487
        0.2449373613        0.5305164917      -15.7165818215
        0.2449373613        0.5455760707      -11.8621492860
        0.2449373613        0.5606356497       -8.5985312389
        0.2449373613        0.5756952287       -5.9887502466
        0.2449373613        0.5907548077       -4.0092881614
        0.2449373613        0.6058143867       -2.5801045062
        0.2449373613        0.6208739656       -1.5953417516
        0.2449373613        0.6359335446       -0.9469346649
        0.2449373613        0.6509931236       -0.5388995776
        0.2449373613        0.6660527026       -0.2936721922
        0.2449373613        0.6811122816       -0.1530749686
        0.2449373613        0.6961718606       -0.0762580993
        0.2449373613        0.7112314396       -0.0362914250
        0.2449373613        0.7262910186       -0.0164949765
        0.2449373613        0.7413505976       -0.0071588536
        0.2449373613        0.7564101766       -0.0029657208
        0.2449373613        0.7714697555       -0.0011720340
        0.2449373613        0.7865293345       -0.0004414201
        0.2449373613        0.8015889135       -0.0001582548
        0.2449373613        0.8166484925       -0.0000539285
        0.2449373613        0.8317080715       -0.0000174452
        0.2449373613        0.8467676505       -0.0000053515
        0.2449373613        0.8618272295       -0.0000015542
        0.2449373613        0.8768868085        0.0000000000
        0.2449373613        0.8919463875        0.0000000000
        0.2449373613        0.9070059665        0.0000000000
        0.2449373613        0.9220655454        0.0000000000
        0.2449373613        0.9371251244        0.0000000000
        0.2449373613        0.9521847034        0.0000000000
        0.2449373613        0.9672442824        0.0000000000
        0.2449373613        0.9823038614        0.0000000000
        0.2449373613        0.9973634404        0.0000000000
        0.2449373613        1.0124230194        0.0000000000
        0.2449373613        1.0274825984        0.0000000000
        0.2449373613        1.0425421774        0.0000000000
        0.2449373613        1.0576017564        0.0000000000
        0.2449373613        1.0726613353        0.0000000000
        0.2449373613        1.0877209143        0.0000000000
        0.2449373613        1.1027804933        0.0000000000
        0.2449373613        1.1178400723        0.0000000000
        0.2449373613        1.1328996513        0.0000000000
        0.2449373613        1.1479592303        0.0000000000
        0.2449373613        1.1630188093        0.0000000000
        0.2449373613        1.1780783883        0.0000000000
        0.2449373613        1.1931379673        0.0000000000
        0.2449373613        1.2081975463        0.0000000000
        0.2449373613        1.2232571252        0.0000000000
        0.2449373613        1.2383167042        0.0000000000
        0.2449373613        1.2533762832        0.0000000000
        0.2449373613        1.2684358622        0.0000000000
        0.2449373613        1.2834954412        0.0000000000
        0.2449373613        1.2985550202        0.0000000000
        0.2449373613        1.3136145992        0.0000000000
        0.2449373613        1.3286741782        0.0000000000
        0.2449373613        1.3437337572        0.0000000000
        0.2449373613        1.3587933362        0.0000000000
        0.2449373613        1.3738529151        0.0000000000
        0.2449373613        1.3889124941        0.0000000000
        0.2449373613        1.4039720731        0.0000000000
        0.2449373613        1.4190316521        0.0000000000
        0.2449373613        1.4340912311        0.0000000000
        0.2449373613        1.4491508101        0.0000000000
        0.2449373613        1.4642103891        0.0000000000
        0.2449373613        1.4792699681        0.0000000000
        0.2449373613        1.4943295471        0.0000000000
        0.2449373613        1.5093891261        0.0000000000
        0.2449373613        1.5244487050        0.0000000000
        0.2449373613        1.5395082840        0.0000000000
        0.2449373613        1.5545678630        0.0000000000
        0.2449373613        1.5696274420        0.0000000000
        0.2449373613        1.5846870210        0.0000000000

        0.2597789161        0.0937887010       -0.0411540775
        0.2597789161        0.1088482800       -0.1126814737
        0.2597789161        0.1239078590       -0.2833117767
        0.2597789161        0.1389674380       -0.6545631386
        0.2597789161        0.1540270170       -1.3908766393
        0.2597789161        0.1690865959       -2.7211243271
        0.2597789161        0.1841461749       -4.9083343645
        0.2597789161        0.1992057539       -8.1776033328
        0.2597789161        0.2142653329      -12.6137297372
        0.2597789161        0.2293249119      -18.0686931581
        0.2597789161        0.2443844909      -24.1344030789
        0.2597789161        0.2594440699      -30.2178901896
        0.2597789161        0.2745036489      -35.7047091903
        0.2597789161        0.2895632279      -40.1415053107
        0.2597789161        0.3046228069      -43.3512114780
        0.2597789161        0.3196823858      -45.4313210876
        0.2597789161        0.3347419648      -46.6521706470
        0.2597789161        0.3498015438      -47.3202721152
        0.2597789161        0.3648611228      -47.6714894627
        0.2597789161        0.3799207018      -47.8214424972
        0.2597789161        0.3949802808      -47.7626359019
        0.2597789161        0.4100398598      -47.3859408044
        0.2597789161        0.4250994388      -46.5149562452
        0.2597789161        0.4401590178      -44.9539200596
        0.2597789161        0.4552185968      -42.5481376900
        0.2597789161        0.4702781757      -39.2437589404
        0.2597789161        0.4853377547      -35.1251704343
        0.2597789161        0.5003973337      -30.4129429460
        0.2597789161        0.5154569127      -25.4211899066
        0.2597789161        0.5305164917      -20.4903292301
        0.2597789161        0.5455760707      -15.9198019018
        0.2597789161        0.5606356497      -11.9217705199
        0.2597789161        0.5756952287       -8.6048914564
        0.2597789161        0.5907548077       -5.9844018136
        0.2597789161        0.6058143867       -4.0072462191
        0.2597789161        0.6208739656       -2.5805393801
        0.2597789161        0.6359335446       -1.5958016161
        0.2597789161        0.6509931236       -0.9462227075
        0.2597789161        0.6660527026       -0.5372449575
        0.2597789161        0.6811122816       -0.2917921290
        0.2597789161        0.6961718606       -0.1514970324
        0.2597789161        0.7112314396       -0.0751588138
        0.2597789161        0.7262910186       -0.0356166026
        0.2597789161        0.7413505976       -0.0161149793
        0.2597789161        0.7564101766       -0.0069569005
        0.2597789161        0.7714697555       -0.0028627971
        0.2597789161        0.7865293345       -0.0011215753
        0.2597789161        0.8015889135       -0.0004178031
        0.2597789161        0.8166484925       -0.0001477926
        0.2597789161        0.8317080715       -0.0000495945
        0.2597789161        0.8467676505       -0.0000157782
        0.2597789161        0.8618272295       -0.0000047561
        0.2597789161        0.8768868085       -0.0000013582
        0.2597789161        0.8919463875        0.0000000000
        0.2597789161        0.9070059665        0.0000000000
        0.2597789161        0.9220655454        0.0000000000
        0.2597789161        0.9371251244        0.0000000000
        0.2597789161        0.9521847034        0.0000000000
        0.2597789161        0.9672442824        0.0000000000
        0.2597789161        0.9823038614        0.0000000000
        0.2597789161        0.9973634404        0.0000000000
        0.2597789161        1.0124230194        0.0000000000
        0.2597789161        1.0274825984        0.0000000000
        0.2597789161        1.0425421774        0.0000000000
        0.2597789161        1.0576017564        0.0000000000
        0.2597789161        1.0726613353        0.0000000000
        0.2597789161        1.0877209143        0.0000000000
        0.2597789161        1.1027804933        0.0000000000
        0.2597789161        1.1178400723        0.0000000000
        0.2597789161        1.1328996513        0.0000000000
        0.2597789161        1.1479592303        0.0000000000
        0.2597789161        1.1630188093        0.0000000000
        0.2597789161        1.1780783883        0.0000000000
        0.2597789161        1.1931379673        0.0000000000
        0.2597789161        1.2081975463        0.0000000000
        0.2597789161        1.2232571252        0.0000000000
        0.2597789161        1.2383167042        0.0000000000
        0.2597789161        1.2533762832        0.0000000000
        0.2597789161        1.2684358622        0.0000000000
        0.2597789161        1.2834954412        0.0000000000
        0.2597789161        1.2985550202        0.0000000000
        0.2597789161        1.3136145992        0.0000000000
        0.2597789161        1.3286741782        0.0000000000
        0.2597789161        1.3437337572        0.0000000000
        0.2597789161        1.3587933362        0.0000000000
        0.2597789161        1.3738529151        0.0000000000
        0.2597789161        1.3889124941        0.0000000000
        0.2597789161        1.4039720731        0.0000000000
        0.2597789161        1.4190316521        0.0000000000
        0.2597789161        1.4340912311        0.0000000000
        0.2597789161        1.4491508101        0.0000000000
        0.2597789161        1.4642103891        0.0000000000
        0.2597789161        1.4792699681        0.0000000000
        0.2597789161        1.4943295471        0.0000000000
        0.2597789161        1.5093891261        0.0000000000
        0.2597789161        1.5244487050        0.0000000000
        0.2597789161        1.5395082840        0.0000000000
        0.2597789161        1.5545678630        0.0000000000
        0.2597789161        1.5696274420        0.0000000000
        0.2597789161        1.5846870210        0.0000000000

        0.2746204709        0.0937887010       -0.0523658618
        0.2746204709        0.1088482800       -0.1427968690
        0.2746204709        0.1239078590       -0.3574159195
        0.2746204709        0.1389674380       -0.8216446753
        0.2746204709        0.1540270170       -1.7361477734
        0.2746204709        0.1690865959       -3.3752826941
        0.2746204709        0.1841461749       -6.0451428774
        0.2746204709        0.1992057539       -9.9907556709
        0.2746204709        0.2142653329      -15.2701299355
        0.2746204709        0.2293249119      -21.6480805497
        0.2746204709        0.2443844909      -28.5787470367
        0.2746204709        0.2594440699      -35.3180996834
        0.2746204709        0.2745036489      -41.1400569691
        0.2746204709        0.2895632279      -45.5624868239
        0.2746204709        0.3046228069      -48.4736145178
        0.2746204709        0.3196823858      -50.1031763154
        0.2746204709        0.3347419648      -50.8700940668
        0.2746204709        0.3498015438      -51.1973459699
        0.2746204709        0.3648611228      -51.3791292974
        0.2746204709        0.3799207018      -51.5325904233
        0.2746204709        0.3949802808      -51.6145196509
        0.2746204709        0.4100398598      -51.4664286268
        0.2746204709        0.4250994388      -50.8657547199
        0.2746204709        0.4401590178      -49.5800433008
        0.2746204709        0.4552185968      -47.4251715702
        0.2746204709        0.4702781757      -44.3195113352
        0.2746204709        0.4853377547      -40.3174778971
        0.2746204709        0.5003973337      -35.6085775916
        0.2746204709        0.5154569127      -30.4808789991
        0.2746204709        0.5305164917      -25.2621290295
        0.2746204709        0.5455760707      -20.2590303226
        0.2746204709        0.5606356497      -15.7124662280
        0.2746204709        0.5756952287      -11.7767707520
        0.2746204709        0.5907548077       -8.5207284074
        0.2746204709        0.6058143867       -5.9420472535
        0.2746204709        0.6208739656       -3.9868704115
        0.2746204709        0.6359335446       -2.5690813474
        0.2746204709        0.6509931236       -1.5873372720
        0.2746204709        0.6660527026       -0.9391798264
        0.2746204709        0.6811122816       -0.5316408974
        0.2746204709        0.6961718606       -0.2877414061
        0.2746204709        0.7112314396       -0.1488256200
        0.2746204709        0.7262910186       -0.0735186588
        0.2746204709        0.7413505976       -0.0346603875
        0.2746204709        0.7564101766       -0.0155794587
        0.2746204709        0.7714697555       -0.0066686149
        0.2746204709        0.7865293345       -0.0027147342
        0.2746204709        0.8015889135       -0.0010498099
        0.2746204709        0.8166484925       -0.0003852594
        0.2746204709        0.8317080715       -0.0001340923
        0.2746204709        0.8467676505       -0.0000442631
        0.2746204709        0.8618272295       -0.0000138606
        0.2746204709        0.8768868085       -0.0000041212
        0.2746204709        0.8919463875       -0.0000011661
        0.2746204709        0.9070059665        0.0000000000
        0.2746204709        0.9220655454        0.0000000000
        0.2746204709        0.9371251244        0.0000000000
        0.2746204709        0.9521847034        0.0000000000
        0.2746204709        0.9672442824        0.0000000000
        0.2746204709        0.9823038614        0.0000000000
        0.2746204709        0.9973634404        0.0000000000
        0.2746204709        1.0124230194        0.0000000000
        0.2746204709        1.0274825984        0.0000000000
        0.2746204709        1.0425421774        0.0000000000
        0.2746204709        1.0576017564        0.0000000000
        0.2746204709        1.0726613353        0.0000000000
        0.2746204709        1.0877209143        0.0000000000
        0.2746204709        1.1027804933        0.0000000000
        0.2746204709        1.1178400723        0.0000000000
        0.2746204709        1.1328996513        0.0000000000
        0.2746204709        1.1479592303        0.0000000000
        0.2746204709        1.1630188093        0.0000000000
        0.2746204709        1.1780783883        0.0000000000
        0.2746204709        1.1931379673        0.0000000000
        0.2746204709        1.2081975463        0.0000000000
        0.2746204709        1.2232571252        0.0000000000
        0.2746204709        1.2383167042        0.0000000000
        0.2746204709        1.2533762832        0.0000000000
        0.2746204709        1.2684358622        0.0000000000
        0.2746204709        1.2834954412        0.0000000000
        0.2746204709        1.2985550202        0.0000000000
        0.2746204709        1.3136145992        0.0000000000
        0.2746204709        1.3286741782        0.0000000000
        0.2746204709        1.3437337572        0.0000000000
        0.2746204709        1.3587933362        0.0000000000
        0.2746204709        1.3738529151        0.0000000000
        0.2746204709        1.3889124941        0.0000000000
        0.2746204709        1.4039720731        0.0000000000
        0.2746204709        1.4190316521        0.0000000000
        0.2746204709        1.4340912311        0.0000000000
        0.2746204709        1.4491508101        0.0000000000
        0.2746204709        1.4642103891        0.0000000000
        0.2746204709        1.4792699681        0.0000000000
        0.2746204709        1.4943295471        0.0000000000
        0.2746204709        1.5093891261        0.0000000000
        0.2746204709        1.5244487050        0.0000000000
        0.2746204709        1.5395082840        0.0000000000
        0.2746204709        1.5545678630        0.0000000000
        0.2746204709        1.5696274420        0.0000000000
        0.2746204709        1.5846870210        0.0000000000

        0.2894620258        0.0937887010       -0.0635445070
        0.2894620258        0.1088482800       -0.1726238195
        0.2894620258        0.1239078590       -0.4302571281
        0.2894620258        0.1389674380       -0.9844551687
        0.2894620258        0.1540270170       -2.0691906921
        0.2894620258        0.1690865959       -3.9987129727
        0.2894620258        0.1841461749       -7.1129099868
        0.2894620258        0.1992057539      -11.6636158327
        0.2894620258        0.2142653329      -17.6666277952
        0.2894620258        0.2293249119      -24.7856476553
        0.2894620258        0.2443844909      -32.3299303144
        0.2894620258        0.2594440699      -39.4091110623
        0.2894620258        0.2745036489      -45.2041639593
        0.2894620258        0.2895632279      -49.2344026636
        0.2894620258        0.3046228069      -51.4884382137
        0.2894620258        0.3196823858      -52.3596810585
        0.2894620258        0.3347419648      -52.4361839501
        0.2894620258        0.3498015438      -52.2636494239
        0.2894620258        0.3648611228      -52.1879642755
        0.2894620258        0.3799207018      -52.3137598188
        0.2894620258        0.3949802808      -52.5483215597
        0.2894620258        0.4100398598      -52.6772843890
        0.2894620258        0.4250994388      -52.4362944734
        0.2894620258        0.4401590178      -51.5699588915
        0.2894620258        0.4552185968      -49.8815043899
        0.2894620258        0.4702781757      -47.2724559232
        0.2894620258        0.4853377547      -43.7644924694
        0.2894620258        0.5003973337      -39.4959844326
        0.2894620258        0.5154569127      -34.6937559679
        0.2894620258        0.5305164917      -29.6298158406
        0.2894620258        0.5455760707      -24.5769721452
        0.2894620258        0.5606356497      -19.7745893343
        0.2894620258        0.5756952287      -15.4088723798
        0.2894620258        0.5907548077      -11.6055726058
        0.2894620258        0.6058143867       -8.4303363882
        0.2894620258        0.6208739656       -5.8932406464
        0.2894620258        0.6359335446       -3.9567352226
        0.2894620258        0.6509931236       -2.5473837883
        0.2894620258        0.6660527026       -1.5707260729
        0.2894620258        0.6811122816       -0.9267625102
        0.2894620258        0.6961718606       -0.5228590063
        0.2894620258        0.7112314396       -0.2818604537
        0.2894620258        0.7262910186       -0.1450589445
        0.2894620258        0.7413505976       -0.0711970015
        0.2894620258        0.7564101766       -0.0332862028
        0.2894620258        0.7714697555       -0.0148049772
        0.2894620258        0.7865293345       -0.0062572754
        0.2894620258        0.8015889135       -0.0025107080
        0.2894620258        0.8166484925       -0.0009558582
        0.2894620258        0.8317080715       -0.0003452641
        0.2894620258        0.8467676505       -0.0001183891
        0.2894620258        0.8618272295       -0.0000385786
        0.2894620258        0.8768868085       -0.0000119688
        0.2894620258        0.8919463875       -0.0000035455
        0.2894620258        0.9070059665       -0.0000010065
        0.2894620258        0.9220655454        0.0000000000
        0.2894620258        0.9371251244        0.0000000000
        0.2894620258        0.9521847034        0.0000000000
        0.2894620258        0.9672442824        0.0000000000
        0.2894620258        0.9823038614        0.0000000000
        0.2894620258        0.9973634404        0.0000000000
        0.2894620258        1.0124230194        0.0000000000
        0.2894620258        1.0274825984        0.0000000000
        0.2894620258        1.0425421774        0.0000000000
        0.2894620258        1.0576017564        0.0000000000
        0.2894620258        1.0726613353        0.0000000000
        0.2894620258        1.0877209143        0.0000000000
        0.2894620258        1.1027804933        0.0000000000
        0.2894620258        1.1178400723        0.0000000000
        0.2894620258        1.1328996513        0.0000000000
        0.2894620258        1.1479592303        0.0000000000
        0.2894620258        1.1630188093        0.0000000000
        0.2894620258        1.1780783883        0.0000000000
        0.2894620258        1.1931379673        0.0000000000
        0.2894620258        1.2081975463        0.0000000000
        0.2894620258        1.2232571252        0.0000000000
        0.2894620258        1.2383167042        0.0000000000
        0.2894620258        1.2533762832        0.0000000000
        0.2894620258        1.2684358622        0.0000000000
        0.2894620258        1.2834954412        0.0000000000
        0.2894620258        1.2985550202        0.0000000000
        0.2894620258        1.3136145992        0.0000000000
        0.2894620258        1.3286741782        0.0000000000
        0.2894620258        1.3437337572        0.0000000000
        0.2894620258        1.3587933362        0.0000000000
        0.2894620258        1.3738529151        0.0000000000
        0.2894620258        1.3889124941        0.0000000000
        0.2894620258        1.4039720731        0.0000000000
        0.2894620258        1.4190316521        0.0000000000
        0.2894620258        1.4340912311        0.0000000000
        0.2894620258        1.4491508101        0.0000000000
        0.2894620258        1.4642103891        0.0000000000
        0.2894620258        1.4792699681        0.0000000000
        0.2894620258        1.4943295471        0.0000000000
        0.2894620258        1.5093891261        0.0000000000
        0.2894620258        1.5244487050        0.0000000000
        0.2894620258        1.5395082840        0.0000000000
        0.2894620258        1.5545678630        0.0000000000
        0.2894620258        1.5696274420        0.0000000000
        0.2894620258        1.5846870210        0.0000000000

        0.3043035806        0.0937887010       -0.0739553428
        0.3043035806        0.1088482800       -0.2002319218
        0.3043035806        0.1239078590       -0.4972088798
        0.3043035806        0.1389674380       -1.1328908050
        0.3043035806        0.1540270170       -2.3699273203
        0.3043035806        0.1690865959       -4.5551872582
        0.3043035806        0.1841461749       -8.0524766487
        0.3043035806        0.1992057539      -13.1092208263
        0.3043035806        0.2142653329      -19.6892103812
        0.3043035806        0.2293249119      -27.3504143298
        0.3043035806        0.2443844909      -35.2611367520
        0.3043035806        0.2594440699      -42.3984430355
        0.3043035806        0.2745036489      -47.8720587596
        0.3043035806        0.2895632279      -51.2276530383
        0.3043035806        0.3046228069      -52.5765309039
        0.3043035806        0.3196823858      -52.4906787270
        0.3043035806        0.3347419648      -51.7323915931
        0.3043035806        0.3498015438      -50.9657736835
        0.3043035806        0.3648611228      -50.5773327442
        0.3043035806        0.3799207018      -50.6457304437
        0.3043035806        0.3949802808      -51.0180674923
        0.3043035806        0.4100398598      -51.4208628507
        0.3043035806        0.4250994388      -51.5547342062
        0.3043035806        0.4401590178      -51.1572837267
        0.3043035806        0.4552185968      -50.0397566060
        0.3043035806        0.4702781757      -48.1053493905
        0.3043035806        0.4853377547      -45.3521874155
        0.3043035806        0.5003973337      -41.8622356318
        0.3043035806        0.5154569127      -37.7800632446
        0.3043035806        0.5305164917      -33.2882876533
        0.3043035806        0.5455760707      -28.5861841811
        0.3043035806        0.5606356497      -23.8742539307
        0.3043035806        0.5756952287      -19.3430326665
        0.3043035806        0.5907548077      -15.1622106239
        0.3043035806        0.6058143867      -11.4677299641
        0.3043035806        0.6208739656       -8.3486003655
        0.3043035806        0.6359335446       -5.8383697626
        0.3043035806        0.6509931236       -3.9158327779
        0.3043035806        0.6660527026       -2.5158530292
        0.3043035806        0.6811122816       -1.5468446840
        0.3043035806        0.6961718606       -0.9092984121
        0.3043035806        0.7112314396       -0.5105430380
        0.3043035806        0.7262910186       -0.2734872066
        0.3043035806        0.7413505976       -0.1396005796
        0.3043035806        0.7564101766       -0.0678175256
        0.3043035806        0.7714697555       -0.0313188728
        0.3043035806        0.7865293345       -0.0137368749
        0.3043035806        0.8015889135       -0.0057194511
        0.3043035806        0.8166484925       -0.0022603348
        0.3043035806        0.8317080715       -0.0008483238
        0.3043035806        0.8467676505       -0.0003027137
        0.3043035806        0.8618272295       -0.0001028921
        0.3043035806        0.8768868085       -0.0000334000
        0.3043035806        0.8919463875       -0.0000103901
        0.3043035806        0.9070059665       -0.0000031101
        0.3043035806        0.9220655454        0.0000000000
        0.3043035806        0.9371251244        0.0000000000
        0.3043035806        0.9521847034        0.0000000000
        0.3043035806        0.9672442824        0.0000000000
        0.3043035806        0.9823038614        0.0000000000
        0.3043035806        0.9973634404        0.0000000000
        0.3043035806        1.0124230194        0.0000000000
        0.3043035806        1.0274825984        0.0000000000
        0.3043035806        1.0425421774        0.0000000000
        0.3043035806        1.0576017564        0.0000000000
        0.3043035806        1.0726613353        0.0000000000
        0.3043035806        1.0877209143        0.0000000000
        0.3043035806        1.1027804933        0.0000000000
        0.3043035806        1.1178400723        0.0000000000
        0.3043035806        1.1328996513        0.0000000000
        0.3043035806        1.1479592303        0.0000000000
        0.3043035806        1.1630188093        0.0000000000
        0.3043035806        1.1780783883        0.0000000000
        0.3043035806        1.1931379673        0.0000000000
        0.3043035806        1.2081975463        0.0000000000
        0.3043035806        1.2232571252        0.0000000000
        0.3043035806        1.2383167042        0.0000000000
        0.3043035806        1.2533762832        0.0000000000
        0.3043035806        1.2684358622        0.0000000000
        0.3043035806        1.2834954412        0.0000000000
        0.3043035806        1.2985550202        0.0000000000
        0.3043035806        1.3136145992        0.0000000000
        0.3043035806        1.3286741782        0.0000000000
        0.3043035806        1.3437337572        0.0000000000
        0.3043035806        1.3587933362        0.0000000000
        0.3043035806        1.3738529151        0.0000000000
        0.3043035806        1.3889124941        0.0000000000
        0.3043035806        1.4039720731        0.0000000000
        0.3043035806        1.4190316521        0.0000000000
        0.3043035806        1.4340912311        0.0000000000
        0.3043035806        1.4491508101        0.0000000000
        0.3043035806        1.4642103891        0.0000000000
        0.3043035806        1.4792699681        0.0000000000
        0.3043035806        1.4943295471        0.0000000000
        0.3043035806        1.5093891261        0.0000000000
        0.3043035806        1.5244487050        0.0000000000
        0.3043035806        1.5395082840        0.0000000000
        0.3043035806        1.5545678630        0.0000000000
        0.3043035806        1.5696274420        0.0000000000
        0.3043035806        1.5846870210        0.0000000000

        0.3191451354        0.0937887010       -0.0829995990
        0.3191451354        0.1088482800       -0.2240958874
        0.3191451354        0.1239078590       -0.5547500229
        0.3191451354        0.1389674380       -1.2596129622
        0.3191451354        0.1540270170       -2.6246322915
        0.3191451354        0.1690865959       -5.0219048541
        0.3191451354        0.1841461749       -8.8308454916
        0.3191451354        0.1992057539      -14.2877032242
        0.3191451354        0.2142653329      -21.3024019651
        0.3191451354        0.2293249119      -29.3331052656
        0.3191451354        0.2443844909      -37.4214589879
        0.3191451354        0.2594440699      -44.4318011261
        0.3191451354        0.2745036489      -49.4224522308
        0.3191451354        0.2895632279      -51.9793618255
        0.3191451354        0.3046228069      -52.3409585843
        0.3191451354        0.3196823858      -51.2528454300
        0.3191451354        0.3347419648      -49.6402594663
        0.3191451354        0.3498015438      -48.2720712075
        0.3191451354        0.3648611228      -47.5627275362
        0.3191451354        0.3799207018      -47.5553059625
        0.3191451354        0.3949802808      -48.0315786440
        0.3191451354        0.4100398598      -48.6594482971
        0.3191451354        0.4250994388      -49.1115101336
        0.3191451354        0.4401590178      -49.1318930746
        0.3191451354        0.4552185968      -48.5585444098
        0.3191451354        0.4702781757      -47.3171758899
        0.3191451354        0.4853377547      -45.4009965377
        0.3191451354        0.5003973337      -42.8470278533
        0.3191451354        0.5154569127      -39.7175590838
        0.3191451354        0.5305164917      -36.0921186704
        0.3191451354        0.5455760707      -32.0701455780
        0.3191451354        0.5606356497      -27.7788834959
        0.3191451354        0.5756952287      -23.3776800626
        0.3191451354        0.5907548077      -19.0509975254
        0.3191451354        0.6058143867      -14.9880553390
        0.3191451354        0.6208739656      -11.3544073454
        0.3191451354        0.6359335446       -8.2656143366
        0.3191451354        0.6509931236       -5.7725547893
        0.3191451354        0.6660527026       -3.8624593890
        0.3191451354        0.6811122816       -2.4731096503
        0.3191451354        0.6961718606       -1.5135287554
        0.3191451354        0.7112314396       -0.8842313609
        0.3191451354        0.7262910186       -0.4925036713
        0.3191451354        0.7413505976       -0.2611997660
        0.3191451354        0.7564101766       -0.1317539974
        0.3191451354        0.7714697555       -0.0631533474
        0.3191451354        0.7865293345       -0.0287499132
        0.3191451354        0.8015889135       -0.0124292565
        0.3191451354        0.8166484925       -0.0051052143
        0.3191451354        0.8317080715       -0.0019943757
        0.3191451354        0.8467676505       -0.0007423293
        0.3191451354        0.8618272295       -0.0002639155
        0.3191451354        0.8768868085       -0.0000899101
        0.3191451354        0.8919463875       -0.0000294628
        0.3191451354        0.9070059665       -0.0000093244
        0.3191451354        0.9220655454       -0.0000028575
        0.3191451354        0.9371251244        0.0000000000
        0.3191451354        0.9521847034        0.0000000000
        0.3191451354        0.9672442824        0.0000000000
        0.3191451354        0.9823038614        0.0000000000
        0.3191451354        0.9973634404        0.0000000000
        0.3191451354        1.0124230194        0.0000000000
        0.3191451354        1.0274825984        0.0000000000
        0.3191451354        1.0425421774        0.0000000000
        0.3191451354        1.0576017564        0.0000000000
        0.3191451354        1.0726613353        0.0000000000
        0.3191451354        1.0877209143        0.0000000000
        0.3191451354        1.1027804933        0.0000000000
        0.3191451354        1.1178400723        0.0000000000
        0.3191451354        1.1328996513        0.0000000000
        0.3191451354        1.1479592303        0.0000000000
        0.3191451354        1.1630188093        0.0000000000
        0.3191451354        1.1780783883        0.0000000000
        0.3191451354        1.1931379673        0.0000000000
        0.3191451354        1.2081975463        0.0000000000
        0.3191451354        1.2232571252        0.0000000000
        0.3191451354        1.2383167042        0.0000000000
        0.3191451354        1.2533762832        0.0000000000
        0.3191451354        1.2684358622        0.0000000000
        0.3191451354        1.2834954412        0.0000000000
        0.3191451354        1.2985550202        0.0000000000
        0.3191451354        1.3136145992        0.0000000000
        0.3191451354        1.3286741782        0.0000000000
        0.3191451354        1.3437337572        0.0000000000
        0.3191451354        1.3587933362        0.0000000000
        0.3191451354        1.3738529151        0.0000000000
        0.3191451354        1.3889124941        0.0000000000
        0.3191451354        1.4039720731        0.0000000000
        0.3191451354        1.4190316521        0.0000000000
        0.3191451354        1.4340912311        0.0000000000
        0.3191451354        1.4491508101        0.0000000000
        0.3191451354        1.4642103891        0.0000000000
        0.3191451354        1.4792699681        0.0000000000
        0.3191451354        1.4943295471        0.0000000000
        0.3191451354        1.5093891261        0.0000000000
        0.3191451354        1.5244487050        0.0000000000
        0.3191451354        1.5395082840        0.0000000000
        0.3191451354        1.5545678630        0.0000000000
        0.3191451354        1.5696274420        0.0000000000
        0.3191451354        1.5846870210        0.0000000000

        0.3339866903        0.0937887010       -0.0902539385
        0.3339866903        0.1088482800       -0.2431768216
        0.3339866903        0.1239078590       -0.6005937813
        0.3339866903        0.1389674380       -1.3601522243
        0.3339866903        0.1540270170       -2.8256932198
        0.3339866903        0.1690865959       -5.3880135012
        0.3339866903        0.1841461749       -9.4364688093
        0.3339866903        0.1992057539      -15.1946114574
        0.3339866903        0.2142653329      -22.5246086766
        0.3339866903        0.2293249119      -30.8001646262
        0.3339866903        0.2443844909      -38.9585931732
        0.3339866903        0.2594440699      -45.7743906763
        0.3339866903        0.2745036489      -50.2696157718
        0.3339866903        0.2895632279      -52.0717057902
        0.3339866903        0.3046228069      -51.5326879032
        0.3339866903        0.3196823858      -49.5484921029
        0.3339866903        0.3347419648      -47.1822031569
        0.3339866903        0.3498015438      -45.2875373564
        0.3339866903        0.3648611228      -44.2954603456
        0.3339866903        0.3799207018      -44.2100398124
        0.3339866903        0.3949802808      -44.7496482420
        0.3339866903        0.4100398598      -45.5281906692
        0.3339866903        0.4250994388      -46.1962686254
        0.3339866903        0.4401590178      -46.5124419371
        0.3339866903        0.4552185968      -46.3527653845
        0.3339866903        0.4702781757      -45.6818883299
        0.3339866903        0.4853377547      -44.5094251763
        0.3339866903        0.5003973337      -42.8508487287
        0.3339866903        0.5154569127      -40.7062056624
        0.3339866903        0.5305164917      -38.0621305507
        0.3339866903        0.5455760707      -34.9135247349
        0.3339866903        0.5606356497      -31.2934793975
        0.3339866903        0.5756952287      -27.2965817088
        0.3339866903        0.5907548077      -23.0833755266
        0.3339866903        0.6058143867      -18.8617877449
        0.3339866903        0.6208739656      -14.8513497869
        0.3339866903        0.6359335446      -11.2431048939
        0.3339866903        0.6509931236       -8.1687335688
        0.3339866903        0.6660527026       -5.6870410373
        0.3339866903        0.6811122816       -3.7882859300
        0.3339866903        0.6961718606       -2.4110181688
        0.3339866903        0.7112314396       -1.4640277757
        0.3339866903        0.7262910186       -0.8470605947
        0.3339866903        0.7413505976       -0.4664366962
        0.3339866903        0.7564101766       -0.2442261195
        0.3339866903        0.7714697555       -0.1215262214
        0.3339866903        0.7865293345       -0.0574602513
        0.3339866903        0.8015889135       -0.0258251912
        0.3339866903        0.8166484925       -0.0110435256
        0.3339866903        0.8317080715       -0.0045004504
        0.3339866903        0.8467676505       -0.0017518449
        0.3339866903        0.8618272295       -0.0006533272
        0.3339866903        0.8768868085       -0.0002342652
        0.3339866903        0.8919463875       -0.0000810717
        0.3339866903        0.9070059665       -0.0000271731
        0.3339866903        0.9220655454       -0.0000088384
        0.3339866903        0.9371251244       -0.0000027922
        0.3339866903        0.9521847034        0.0000000000
        0.3339866903        0.9672442824        0.0000000000
        0.3339866903        0.9823038614        0.0000000000
        0.3339866903        0.9973634404        0.0000000000
        0.3339866903        1.0124230194        0.0000000000
        0.3339866903        1.0274825984        0.0000000000
        0.3339866903        1.0425421774        0.0000000000
        0.3339866903        1.0576017564        0.0000000000
        0.3339866903        1.0726613353        0.0000000000
        0.3339866903        1.0877209143        0.0000000000
        0.3339866903        1.1027804933        0.0000000000
        0.3339866903        1.1178400723        0.0000000000
        0.3339866903        1.1328996513        0.0000000000
        0.3339866903        1.1479592303        0.0000000000
        0.3339866903        1.1630188093        0.0000000000
        0.3339866903        1.1780783883        0.0000000000
        0.3339866903        1.1931379673        0.0000000000
        0.3339866903        1.2081975463        0.0000000000
        0.3339866903        1.2232571252        0.0000000000
        0.3339866903        1.2383167042        0.0000000000
        0.3339866903        1.2533762832        0.0000000000
        0.3339866903        1.2684358622        0.0000000000
        0.3339866903        1.2834954412        0.0000000000
        0.3339866903        1.2985550202        0.0000000000
        0.3339866903        1.3136145992        0.0000000000
        0.3339866903        1.3286741782        0.0000000000
        0.3339866903        1.3437337572        0.0000000000
        0.3339866903        1.3587933362        0.0000000000
        0.3339866903        1.3738529151        0.0000000000
        0.3339866903        1.3889124941        0.0000000000
        0.3339866903        1.4039720731        0.0000000000
        0.3339866903        1.4190316521        0.0000000000
        0.3339866903        1.4340912311        0.0000000000
        0.3339866903        1.4491508101        0.0000000000
        0.3339866903        1.4642103891        0.0000000000
        0.3339866903        1.4792699681        0.0000000000
        0.3339866903        1.4943295471        0.0000000000
        0.3339866903        1.5093891261        0.0000000000
        0.3339866903        1.5244487050        0.0000000000
        0.3339866903        1.5395082840        0.0000000000
        0.3339866903        1.5545678630        0.0000000000
        0.3339866903        1.5696274420        0.0000000000
        0.3339866903        1.5846870210        0.0000000000

        0.3488282451        0.0937887010       -0.0954568510
        0.3488282451        0.1088482800       -0.2568594476
        0.3488282451        0.1239078590       -0.6334606678
        0.3488282451        0.1389674380       -1.4322099543
        0.3488282451        0.1540270170       -2.9697231434
        0.3488282451        0.1690865959       -5.6500489784
        0.3488282451        0.1841461749       -9.8692936537
        0.3488282451        0.1992057539      -15.8411284365
        0.3488282451        0.2142653329      -23.3921227743
        0.3488282451        0.2293249119      -31.8334568497
        0.3488282451        0.2443844909      -40.0253748067
        0.3488282451        0.2594440699      -46.6761726538
        0.3488282451        0.2745036489      -50.7817029925
        0.3488282451        0.2895632279      -52.0014454891
        0.3488282451        0.3046228069      -50.7737350442
        0.3488282451        0.3196823858      -48.1084345612
        0.3488282451        0.3347419648      -45.1725118397
        0.3488282451        0.3498015438      -42.8819533601
        0.3488282451        0.3648611228      -41.6761293422
        0.3488282451        0.3799207018      -41.5236962309
        0.3488282451        0.3949802808      -42.0889446329
        0.3488282451        0.4100398598      -42.9408293501
        0.3488282451        0.4250994388      -43.7132449755
        0.3488282451        0.4401590178      -44.1808648687
        0.3488282451        0.4552185968      -44.2594278368
        0.3488282451        0.4702781757      -43.9591646839
        0.3488282451        0.4853377547      -43.3220543045
        0.3488282451        0.5003973337      -42.3680352149
        0.3488282451        0.5154569127      -41.0668844096
        0.3488282451        0.5305164917      -39.3421136816
        0.3488282451        0.5455760707      -37.1021908452
        0.3488282451        0.5606356497      -34.2853665529
        0.3488282451        0.5756952287      -30.9001890007
        0.3488282451        0.5907548077      -27.0459898144
        0.3488282451        0.6058143867      -22.9056616001
        0.3488282451        0.6208739656      -18.7137872248
        0.3488282451        0.6359335446      -14.7118723590
        0.3488282451        0.6509931236      -11.1053697978
        0.3488282451        0.6660527026       -8.0340041922
        0.3488282451        0.6811122816       -5.5604124364
        0.3488282451        0.6961718606       -3.6758403319
        0.3488282451        0.7112314396       -2.3176534820
        0.3488282451        0.7262910186       -1.3920140959
        0.3488282451        0.7413505976       -0.7956556129
        0.3488282451        0.7564101766       -0.4325394315
        0.3488282451        0.7714697555       -0.2235906816
        0.3488282451        0.7865293345       -0.1099309432
        0.3488282451        0.8015889135       -0.0514479530
        0.3488282451        0.8166484925       -0.0229512456
        0.3488282451        0.8317080715       -0.0097798896
        0.3488282451        0.8467676505       -0.0039915832
        0.3488282451        0.8618272295       -0.0015655787
        0.3488282451        0.8768868085       -0.0005922107
        0.3488282451        0.8919463875       -0.0002167726
        0.3488282451        0.9070059665       -0.0000769771
        0.3488282451        0.9220655454       -0.0000265412
        0.3488282451        0.9371251244       -0.0000088802
        0.3488282451        0.9521847034       -0.0000028762
        0.3488282451        0.9672442824        0.0000000000
        0.3488282451        0.9823038614        0.0000000000
        0.3488282451        0.9973634404        0.0000000000
        0.3488282451        1.0124230194        0.0000000000
        0.3488282451        1.0274825984        0.0000000000
        0.3488282451        1.0425421774        0.0000000000
        0.3488282451        1.0576017564        0.0000000000
        0.3488282451        1.0726613353        0.0000000000
        0.3488282451        1.0877209143        0.0000000000
        0.3488282451        1.1027804933        0.0000000000
        0.3488282451        1.1178400723        0.0000000000
        0.3488282451        1.1328996513        0.0000000000
        0.3488282451        1.1479592303        0.0000000000
        0.3488282451        1.1630188093        0.0000000000
        0.3488282451        1.1780783883        0.0000000000
        0.3488282451        1.1931379673        0.0000000000
        0.3488282451        1.2081975463        0.0000000000
        0.3488282451        1.2232571252        0.0000000000
        0.3488282451        1.2383167042        0.0000000000
        0.3488282451        1.2533762832        0.0000000000
        0.3488282451        1.2684358622        0.0000000000
        0.3488282451        1.2834954412        0.0000000000
        0.3488282451        1.2985550202        0.0000000000
        0.3488282451        1.3136145992        0.0000000000
        0.3488282451        1.3286741782        0.0000000000
        0.3488282451        1.3437337572        0.0000000000
        0.3488282451        1.3587933362        0.0000000000
        0.3488282451        1.3738529151        0.0000000000
        0.3488282451        1.3889124941        0.0000000000
        0.3488282451        1.4039720731        0.0000000000
        0.3488282451        1.4190316521        0.0000000000
        0.3488282451        1.4340912311        0.0000000000
        0.3488282451        1.4491508101        0.0000000000
        0.3488282451        1.4642103891        0.0000000000
        0.3488282451        1.4792699681        0.0000000000
        0.3488282451        1.4943295471        0.0000000000
        0.3488282451        1.5093891261        0.0000000000
        0.3488282451        1.5244487050        0.0000000000
        0.3488282451        1.5395082840        0.0000000000
        0.3488282451        1.5545678630        0.0000000000
        0.3488282451        1.5696274420        0.0000000000
        0.3488282451        1.5846870210        0.0000000000

        0.3636697999        0.0937887010       -0.0984752750
        0.3636697999        0.1088482800       -0.2648448684
        0.3636697999        0.1239078590       -0.6527681630
        0.3636697999        0.1389674380       -1.4748443804
        0.3636697999        0.1540270170       -3.0556164402
        0.3636697999        0.1690865959       -5.8076896029
        0.3636697999        0.1841461749      -10.1322551871
        0.3636697999        0.1992057539      -16.2383789768
        0.3636697999        0.2142653329      -23.9323759507
        0.3636697999        0.2293249119      -32.4879866078
        0.3636697999        0.2443844909      -40.7175328530
        0.3636697999        0.2594440699      -47.2861144303
        0.3636697999        0.2745036489      -51.1696353893
        0.3636697999        0.2895632279      -52.0436977866
        0.3636697999        0.3046228069      -50.3981197288
        0.3636697999        0.3196823858      -47.3138980805
        0.3636697999        0.3347419648      -44.0245514200
        0.3636697999        0.3498015438      -41.4863462994
        0.3636697999        0.3648611228      -40.1431297418
        0.3636697999        0.3799207018      -39.9380929451
        0.3636697999        0.3949802808      -40.4971964462
        0.3636697999        0.4100398598      -41.3578274741
        0.3636697999        0.4250994388      -42.1428984020
        0.3636697999        0.4401590178      -42.6404789059
        0.3636697999        0.4552185968      -42.7986674919
        0.3636697999        0.4702781757      -42.6683576477
        0.3636697999        0.4853377547      -42.3287773092
        0.3636697999        0.5003973337      -41.8234775207
        0.3636697999        0.5154569127      -41.1243981488
        0.3636697999        0.5305164917      -40.1308031051
        0.3636697999        0.5455760707      -38.6993482615
        0.3636697999        0.5606356497      -36.6930026640
        0.3636697999        0.5756952287      -34.0318426364
        0.3636697999        0.5907548077      -30.7291892334
        0.3636697999        0.6058143867      -26.9022013649
        0.3636697999        0.6208739656      -22.7549550370
        0.3636697999        0.6359335446      -18.5407212993
        0.3636697999        0.6509931236      -14.5153734702
        0.3636697999        0.6660527026      -10.8944592540
        0.3636697999        0.6811122816       -7.8234924711
        0.3636697999        0.6961718606       -5.3662488026
        0.3636697999        0.7112314396       -3.5107535980
        0.3636697999        0.7262910186       -2.1883404265
        0.3636697999        0.7413505976       -1.2986619758
        0.3636697999        0.7564101766       -0.7334950790
        0.3636697999        0.7714697555       -0.3943314104
        0.3636697999        0.7865293345       -0.2019048990
        0.3636697999        0.8015889135       -0.0985728360
        0.3636697999        0.8166484925       -0.0459694711
        0.3636697999        0.8317080715       -0.0205278615
        0.3636697999        0.8467676505       -0.0088041827
        0.3636697999        0.8618272295       -0.0036387791
        0.3636697999        0.8768868085       -0.0014539430
        0.3636697999        0.8919463875       -0.0005630800
        0.3636697999        0.9070059665       -0.0002116406
        0.3636697999        0.9220655454       -0.0000771748
        0.3636697999        0.9371251244       -0.0000272546
        0.3636697999        0.9521847034       -0.0000092935
        0.3636697999        0.9672442824       -0.0000030490
        0.3636697999        0.9823038614        0.0000000000
        0.3636697999        0.9973634404        0.0000000000
        0.3636697999        1.0124230194        0.0000000000
        0.3636697999        1.0274825984        0.0000000000
        0.3636697999        1.0425421774        0.0000000000
        0.3636697999        1.0576017564        0.0000000000
        0.3636697999        1.0726613353        0.0000000000
        0.3636697999        1.0877209143        0.0000000000
        0.3636697999        1.1027804933        0.0000000000
        0.3636697999        1.1178400723        0.0000000000
        0.3636697999        1.1328996513        0.0000000000
        0.3636697999        1.1479592303        0.0000000000
        0.3636697999        1.1630188093        0.0000000000
        0.3636697999        1.1780783883        0.0000000000
        0.3636697999        1.1931379673        0.0000000000
        0.3636697999        1.2081975463        0.0000000000
        0.3636697999        1.2232571252        0.0000000000
        0.3636697999        1.2383167042        0.0000000000
        0.3636697999        1.2533762832        0.0000000000
        0.3636697999        1.2684358622        0.0000000000
        0.3636697999        1.2834954412        0.0000000000
        0.3636697999        1.2985550202        0.0000000000
        0.3636697999        1.3136145992        0.0000000000
        0.3636697999        1.3286741782        0.0000000000
        0.3636697999        1.3437337572        0.0000000000
        0.3636697999        1.3587933362        0.0000000000
        0.3636697999        1.3738529151        0.0000000000
        0.3636697999        1.3889124941        0.0000000000
        0.3636697999        1.4039720731        0.0000000000
        0.3636697999        1.4190316521        0.0000000000
        0.3636697999        1.4340912311        0.0000000000
        0.3636697999        1.4491508101        0.0000000000
        0.3636697999        1.4642103891        0.0000000000
        0.3636697999        1.4792699681        0.0000000000
        0.3636697999        1.4943295471        0.0000000000
        0.3636697999        1.5093891261        0.0000000000
        0.3636697999        1.5244487050        0.0000000000
        0.3636697999        1.5395082840        0.0000000000
        0.3636697999        1.5545678630        0.0000000000
        0.3636697999        1.5696274420        0.0000000000
        0.3636697999        1.5846870210        0.0000000000

        0.3785113547        0.0937887010       -0.0992743240
        0.3785113547        0.1088482800       -0.2670636297
        0.3785113547        0.1239078590       -0.6584048293
        0.3785113547        0.1389674380       -1.4879387089
        0.3785113547        0.1540270170       -3.0834125386
        0.3785113547        0.1690865959       -5.8615521651
        0.3785113547        0.1841461749      -10.2273934783
        0.3785113547        0.1992057539      -16.3912157747
        0.3785113547        0.2142653329      -24.1549130103
        0.3785113547        0.2293249119      -32.7800153706
        0.3785113547        0.2443844909      -41.0595552438
        0.3785113547        0.2594440699      -47.6370992822
        0.3785113547        0.2745036489      -51.4728376757
        0.3785113547        0.2895632279      -52.2403693901
        0.3785113547        0.3046228069      -50.4445078908
        0.3785113547        0.3196823858      -47.1941587915
        0.3785113547        0.3347419648      -43.7532767740
        0.3785113547        0.3498015438      -41.0992632839
        0.3785113547        0.3648611228      -39.6805816784
        0.3785113547        0.3799207018      -39.4295461566
        0.3785113547        0.3949802808      -39.9539998962
        0.3785113547        0.4100398598      -40.7765881401
        0.3785113547        0.4250994388      -41.5164301681
        0.3785113547        0.4401590178      -41.9707198781
        0.3785113547        0.4552185968      -42.1071847748
        0.3785113547        0.4702781757      -42.0031001412
        0.3785113547        0.4853377547      -41.7676388039
        0.3785113547        0.5003973337      -41.4746011998
        0.3785113547        0.5154569127      -41.1211207519
        0.3785113547        0.5305164917      -40.6181433839
        0.3785113547        0.5455760707      -39.8106779987
        0.3785113547        0.5606356497      -38.5197225005
        0.3785113547        0.5756952287      -36.5935153860
        0.3785113547        0.5907548077      -33.9540899967
        0.3785113547        0.6058143867      -30.6268105225
        0.3785113547        0.6208739656      -26.7454771216
        0.3785113547        0.6359335446      -22.5322214670
        0.3785113547        0.6509931236      -18.2578270088
        0.3785113547        0.6660527026      -14.1927947992
        0.3785113547        0.6811122816      -10.5614891639
        0.3785113547        0.6961718606       -7.5103783127
        0.3785113547        0.7112314396       -5.0967434132
        0.3785113547        0.7262910186       -3.2976577673
        0.3785113547        0.7413505976       -2.0331161880
        0.3785113547        0.7564101766       -1.1942831440
        0.3785113547        0.7714697555       -0.6686310882
        0.3785113547        0.7865293345       -0.3570872725
        0.3785113547        0.8015889135       -0.1821813995
        0.3785113547        0.8166484925       -0.0889783938
        0.3785113547        0.8317080715       -0.0417138473
        0.3785113547        0.8467676505       -0.0188289625
        0.3785113547        0.8618272295       -0.0082085005
        0.3785113547        0.8768868085       -0.0034650591
        0.3785113547        0.8919463875       -0.0014184847
        0.3785113547        0.9070059665       -0.0005631815
        0.3785113547        0.9220655454       -0.0002165543
        0.3785113547        0.9371251244       -0.0000804451
        0.3785113547        0.9521847034       -0.0000287780
        0.3785113547        0.9672442824       -0.0000098816
        0.3785113547        0.9823038614       -0.0000032487
        0.3785113547        0.9973634404       -0.0000010199
        0.3785113547        1.0124230194        0.0000000000
        0.3785113547        1.0274825984        0.0000000000
        0.3785113547        1.0425421774        0.0000000000
        0.3785113547        1.0576017564        0.0000000000
        0.3785113547        1.0726613353        0.0000000000
        0.3785113547        1.0877209143        0.0000000000
        0.3785113547        1.1027804933        0.0000000000
        0.3785113547        1.1178400723        0.0000000000
        0.3785113547        1.1328996513        0.0000000000
        0.3785113547        1.1479592303        0.0000000000
        0.3785113547        1.1630188093        0.0000000000
        0.3785113547        1.1780783883        0.0000000000
        0.3785113547        1.1931379673        0.0000000000
        0.3785113547        1.2081975463        0.0000000000
        0.3785113547        1.2232571252        0.0000000000
        0.3785113547        1.2383167042        0.0000000000
        0.3785113547        1.2533762832        0.0000000000
        0.3785113547        1.2684358622        0.0000000000
        0.3785113547        1.2834954412        0.0000000000
        0.3785113547        1.2985550202        0.0000000000
        0.3785113547        1.3136145992        0.0000000000
        0.3785113547        1.3286741782        0.0000000000
        0.3785113547        1.3437337572        0.0000000000
        0.3785113547        1.3587933362        0.0000000000
        0.3785113547        1.3738529151        0.0000000000
        0.3785113547        1.3889124941        0.0000000000
        0.3785113547        1.4039720731        0.0000000000
        0.3785113547        1.4190316521        0.0000000000
        0.3785113547        1.4340912311        0.0000000000
        0.3785113547        1.4491508101        0.0000000000
        0.3785113547        1.4642103891        0.0000000000
        0.3785113547        1.4792699681        0.0000000000
        0.3785113547        1.4943295471        0.0000000000
        0.3785113547        1.5093891261        0.0000000000
        0.3785113547        1.5244487050        0.0000000000
        0.3785113547        1.5395082840        0.0000000000
        0.3785113547        1.5545678630        0.0000000000
        0.3785113547        1.5696274420        0.0000000000
        0.3785113547        1.5846870210        0.0000000000

        0.3933529096        0.0937887010       -0.0978911261
        0.3933529096        0.1088482800       -0.2636085111
        0.3933529096        0.1239078590       -0.6505769413
        0.3933529096        0.1389674380       -1.4718944354
        0.3933529096        0.1540270170       -3.0537730587
        0.3933529096        0.1690865959       -5.8124816587
        0.3933529096        0.1841461749      -10.1552596617
        0.3933529096        0.1992057539      -16.2986073262
        0.3933529096        0.2142653329      -24.0545176314
        0.3933529096        0.2293249119      -32.6958013493
        0.3933529096        0.2443844909      -41.0229857454
        0.3933529096        0.2594440699      -47.6783285032
        0.3933529096        0.2745036489      -51.6100739164
        0.3933529096        0.2895632279      -52.4725837289
        0.3933529096        0.3046228069      -50.7514709631
        0.3933529096        0.3196823858      -47.5436941328
        0.3933529096        0.3347419648      -44.1114092233
        0.3933529096        0.3498015438      -41.4377894090
        0.3933529096        0.3648611228      -39.9792907555
        0.3933529096        0.3799207018      -39.6744816140
        0.3933529096        0.3949802808      -40.1353044951
        0.3933529096        0.4100398598      -40.8882277486
        0.3933529096        0.4250994388      -41.5572857102
        0.3933529096        0.4401590178      -41.9452914728
        0.3933529096        0.4552185968      -42.0257065671
        0.3933529096        0.4702781757      -41.8833749203
        0.3933529096        0.4853377547      -41.6413052831
        0.3933529096        0.5003973337      -41.3975750540
        0.3933529096        0.5154569127      -41.1833937305
        0.3933529096        0.5305164917      -40.9453702521
        0.3933529096        0.5455760707      -40.5513977955
        0.3933529096        0.5606356497      -39.8174488021
        0.3933529096        0.5756952287      -38.5498417548
        0.3933529096        0.5907548077      -36.5941415668
        0.3933529096        0.6058143867      -33.8793017877
        0.3933529096        0.6208739656      -30.4455769672
        0.3933529096        0.6359335446      -26.4478436188
        0.3933529096        0.6509931236      -22.1319854725
        0.3933529096        0.6660527026      -17.7896312905
        0.3933529096        0.6811122816      -13.7033802220
        0.3933529096        0.6961718606      -10.0977460167
        0.3933529096        0.7112314396       -7.1085767158
        0.3933529096        0.7262910186       -4.7765730500
        0.3933529096        0.7413505976       -3.0621308669
        0.3933529096        0.7564101766       -1.8728214396
        0.3933529096        0.7714697555       -1.0933118028
        0.3933529096        0.7865293345       -0.6098545136
        0.3933529096        0.8015889135       -0.3255939807
        0.3933529096        0.8166484925       -0.1667611441
        0.3933529096        0.8317080715       -0.0821647006
        0.3933529096        0.8467676505       -0.0390584296
        0.3933529096        0.8618272295       -0.0179599593
        0.3933529096        0.8768868085       -0.0080020821
        0.3933529096        0.8919463875       -0.0034562121
        0.3933529096        0.9070059665       -0.0014457306
        0.3933529096        0.9220655454       -0.0005844334
        0.3933529096        0.9371251244       -0.0002276779
        0.3933529096        0.9521847034       -0.0000852153
        0.3933529096        0.9672442824       -0.0000305557
        0.3933529096        0.9823038614       -0.0000104737
        0.3933529096        0.9973634404       -0.0000034251
        0.3933529096        1.0124230194       -0.0000010666
        0.3933529096        1.0274825984        0.0000000000
        0.3933529096        1.0425421774        0.0000000000
        0.3933529096        1.0576017564        0.0000000000
        0.3933529096        1.0726613353        0.0000000000
        0.3933529096        1.0877209143        0.0000000000
        0.3933529096        1.1027804933        0.0000000000
        0.3933529096        1.1178400723        0.0000000000
        0.3933529096        1.1328996513        0.0000000000
        0.3933529096        1.1479592303        0.0000000000
        0.3933529096        1.1630188093        0.0000000000
        0.3933529096        1.1780783883        0.0000000000
        0.3933529096        1.1931379673        0.0000000000
        0.3933529096        1.2081975463        0.0000000000
        0.3933529096        1.2232571252        0.0000000000
        0.3933529096        1.2383167042        0.0000000000
        0.3933529096        1.2533762832        0.0000000000
        0.3933529096        1.2684358622        0.0000000000
        0.3933529096        1.2834954412        0.0000000000
        0.3933529096        1.2985550202        0.0000000000
        0.3933529096        1.3136145992        0.0000000000
        0.3933529096        1.3286741782        0.0000000000
        0.3933529096        1.3437337572        0.0000000000
        0.3933529096        1.3587933362        0.0000000000
        0.3933529096        1.3738529151        0.0000000000
        0.3933529096        1.3889124941        0.0000000000
        0.3933529096        1.4039720731        0.0000000000
        0.3933529096        1.4190316521        0.0000000000
        0.3933529096        1.4340912311        0.0000000000
        0.3933529096        1.4491508101        0.0000000000
        0.3933529096        1.4642103891        0.0000000000
        0.3933529096        1.4792699681        0.0000000000
        0.3933529096        1.4943295471        0.0000000000
        0.3933529096        1.5093891261        0.0000000000
        0.3933529096        1.5244487050        0.0000000000
        0.3933529096        1.5395082840        0.0000000000
        0.3933529096        1.5545678630        0.0000000000
        0.3933529096        1.5696274420        0.0000000000
        0.3933529096        1.5846870210        0.0000000000

        0.4081944644        0.0937887010       -0.0944067950
        0.4081944644        0.1088482800       -0.2546650481
        0.4081944644        0.1239078590       -0.6296557825
        0.4081944644        0.1389674380       -1.4273395284
        0.4081944644        0.1540270170       -2.9675171402
        0.4081944644        0.1690865959       -5.6610063864
        0.4081944644        0.1841461749       -9.9147192256
        0.4081944644        0.1992057539      -15.9548757165
        0.4081944644        0.2142653329      -23.6160015071
        0.4081944644        0.2293249119      -32.2033588763
        0.4081944644        0.2443844909      -40.5498416085
        0.4081944644        0.2594440699      -47.3158645590
        0.4081944644        0.2745036489      -51.4424326090
        0.4081944644        0.2895632279      -52.5501410230
        0.4081944644        0.3046228069      -51.0752188301
        0.4081944644        0.3196823858      -48.0673336789
        0.4081944644        0.3347419648      -44.7587583620
        0.4081944644        0.3498015438      -42.1261978847
        0.4081944644        0.3648611228      -40.6392459147
        0.4081944644        0.3799207018      -40.2603477124
        0.4081944644        0.3949802808      -40.6274807592
        0.4081944644        0.4100398598      -41.2892789453
        0.4081944644        0.4250994388      -41.8840599506
        0.4081944644        0.4401590178      -42.2185664858
        0.4081944644        0.4552185968      -42.2603011473
        0.4081944644        0.4702781757      -42.0836078267
        0.4081944644        0.4853377547      -41.8062441936
        0.4081944644        0.5003973337      -41.5363715474
        0.4081944644        0.5154569127      -41.3350441382
        0.4081944644        0.5305164917      -41.1931893960
        0.4081944644        0.5455760707      -41.0230479420
        0.4081944644        0.5606356497      -40.6664970879
        0.4081944644        0.5756952287      -39.9221182053
        0.4081944644        0.5907548077      -38.5884424007
        0.4081944644        0.6058143867      -36.5147502849
        0.4081944644        0.6208739656      -33.6462707824
        0.4081944644        0.6359335446      -30.0500317434
        0.4081944644        0.6509931236      -25.9119906854
        0.4081944644        0.6660527026      -21.5045994057
        0.4081944644        0.6811122816      -17.1337110829
        0.4081944644        0.6961718606      -13.0805443793
        0.4081944644        0.7112314396       -9.5551148832
        0.4081944644        0.7262910186       -6.6720625947
        0.4081944644        0.7413505976       -4.4511649724
        0.4081944644        0.7564101766       -2.8370609173
        0.4081944644        0.7714697555       -1.7285687282
        0.4081944644        0.7865293345       -1.0079748533
        0.4081944644        0.8015889135       -0.5635940399
        0.4081944644        0.8166484925       -0.3028916007
        0.4081944644        0.8317080715       -0.1568876155
        0.4081944644        0.8467676505       -0.0785209974
        0.4081944644        0.8618272295       -0.0380458933
        0.4081944644        0.8768868085       -0.0178609335
        0.4081944644        0.8919463875       -0.0081199838
        0.4081944644        0.9070059665       -0.0035688067
        0.4081944644        0.9220655454       -0.0015125606
        0.4081944644        0.9371251244       -0.0006164463
        0.4081944644        0.9521847034       -0.0002409207
        0.4081944644        0.9672442824       -0.0000900774
        0.4081944644        0.9823038614       -0.0000321614
        0.4081944644        0.9973634404       -0.0000109487
        0.4081944644        1.0124230194       -0.0000035494
        0.4081944644        1.0274825984       -0.0000010954
        0.4081944644        1.0425421774        0.0000000000
        0.4081944644        1.0576017564        0.0000000000
        0.4081944644        1.0726613353        0.0000000000
        0.4081944644        1.0877209143        0.0000000000
        0.4081944644        1.1027804933        0.0000000000
        0.4081944644        1.1178400723        0.0000000000
        0.4081944644        1.1328996513        0.0000000000
        0.4081944644        1.1479592303        0.0000000000
        0.4081944644        1.1630188093        0.0000000000
        0.4081944644        1.1780783883        0.0000000000
        0.4081944644        1.1931379673        0.0000000000
        0.4081944644        1.2081975463        0.0000000000
        0.4081944644        1.2232571252        0.0000000000
        0.4081944644        1.2383167042        0.0000000000
        0.4081944644        1.2533762832        0.0000000000
        0.4081944644        1.2684358622        0.0000000000
        0.4081944644        1.2834954412        0.0000000000
        0.4081944644        1.2985550202        0.0000000000
        0.4081944644        1.3136145992        0.0000000000
        0.4081944644        1.3286741782        0.0000000000
        0.4081944644        1.3437337572        0.0000000000
        0.4081944644        1.3587933362        0.0000000000
        0.4081944644        1.3738529151        0.0000000000
        0.4081944644        1.3889124941        0.0000000000
        0.4081944644        1.4039720731        0.0000000000
        0.4081944644        1.4190316521        0.0000000000
        0.4081944644        1.4340912311        0.0000000000
        0.4081944644        1.4491508101        0.0000000000
        0.4081944644        1.4642103891        0.0000000000
        0.4081944644        1.4792699681        0.0000000000
        0.4081944644        1.4943295471        0.0000000000
        0.4081944644        1.5093891261        0.0000000000
        0.4081944644        1.5244487050        0.0000000000
        0.4081944644        1.5395082840        0.0000000000
        0.4081944644        1.5545678630        0.0000000000
        0.4081944644        1.5696274420        0.0000000000
        0.4081944644        1.5846870210        0.0000000000

        0.4230360192        0.0937887010       -0.0889246582
        0.4230360192        0.1088482800       -0.2404576038
        0.4230360192        0.1239078590       -0.5960575107
        0.4230360192        0.1389674380       -1.3548906888
        0.4230360192        0.1540270170       -2.8252133164
        0.4230360192        0.1690865959       -5.4067627095
        0.4230360192        0.1841461749       -9.5023972753
        0.4230360192        0.1992057539      -15.3497516930
        0.4230360192        0.2142653329      -22.8161450967
        0.4230360192        0.2293249119      -31.2585150785
        0.4230360192        0.2443844909      -39.5660782518
        0.4230360192        0.2594440699      -46.4376552506
        0.4230360192        0.2745036489      -50.8143406535
        0.4230360192        0.2895632279      -52.2723619233
        0.4230360192        0.3046228069      -51.1726167528
        0.4230360192        0.3196823858      -48.4856806119
        0.4230360192        0.3347419648      -45.3880915556
        0.4230360192        0.3498015438      -42.8386333364
        0.4230360192        0.3648611228      -41.3246982311
        0.4230360192        0.3799207018      -40.8487900288
        0.4230360192        0.3949802808      -41.0949314142
        0.4230360192        0.4100398598      -41.6506314142
        0.4230360192        0.4250994388      -42.1775606483
        0.4230360192        0.4401590178      -42.4865869745
        0.4230360192        0.4552185968      -42.5315574999
        0.4230360192        0.4702781757      -42.3628719724
        0.4230360192        0.4853377547      -42.0765730799
        0.4230360192        0.5003973337      -41.7746388613
        0.4230360192        0.5154569127      -41.5356062033
        0.4230360192        0.5305164917      -41.3901554487
        0.4230360192        0.5455760707      -41.3013735476
        0.4230360192        0.5606356497      -41.1560353770
        0.4230360192        0.5756952287      -40.7747949344
        0.4230360192        0.5907548077      -39.9442875956
        0.4230360192        0.6058143867      -38.4658715103
        0.4230360192        0.6208739656      -36.2084510621
        0.4230360192        0.6359335446      -33.1497610831
        0.4230360192        0.6509931236      -29.3929842248
        0.4230360192        0.6660527026      -25.1529422132
        0.4230360192        0.6811122816      -20.7157292375
        0.4230360192        0.6961718606      -16.3837790805
        0.4230360192        0.7112314396      -12.4218566667
        0.4230360192        0.7262910186       -9.0174794867
        0.4230360192        0.7413505976       -6.2633340888
        0.4230360192        0.7564101766       -4.1620337838
        0.4230360192        0.7714697555       -2.6475397188
        0.4230360192        0.7865293345       -1.6143236713
        0.4230360192        0.8015889135       -0.9453972278
        0.4230360192        0.8166484925       -0.5330572133
        0.4230360192        0.8317080715       -0.2901070144
        0.4230360192        0.8467676505       -0.1527106491
        0.4230360192        0.8618272295       -0.0778418486
        0.4230360192        0.8768868085       -0.0384212944
        0.4230360192        0.8919463875       -0.0183402711
        0.4230360192        0.9070059665       -0.0084484524
        0.4230360192        0.9220655454       -0.0037457837
        0.4230360192        0.9371251244       -0.0015942129
        0.4230360192        0.9521847034       -0.0006497477
        0.4230360192        0.9672442824       -0.0002530923
        0.4230360192        0.9823038614       -0.0000940800
        0.4230360192        0.9973634404       -0.0000333324
        0.4230360192        1.0124230194       -0.0000112454
        0.4230360192        1.0274825984       -0.0000036109
        0.4230360192        1.0425421774       -0.0000011027
        0.4230360192        1.0576017564        0.0000000000
        0.4230360192        1.0726613353        0.0000000000
        0.4230360192        1.0877209143        0.0000000000
        0.4230360192        1.1027804933        0.0000000000
        0.4230360192        1.1178400723        0.0000000000
        0.4230360192        1.1328996513        0.0000000000
        0.4230360192        1.1479592303        0.0000000000
        0.4230360192        1.1630188093        0.0000000000
        0.4230360192        1.1780783883        0.0000000000
        0.4230360192        1.1931379673        0.0000000000
        0.4230360192        1.2081975463        0.0000000000
        0.4230360192        1.2232571252        0.0000000000
        0.4230360192        1.2383167042        0.0000000000
        0.4230360192        1.2533762832        0.0000000000
        0.4230360192        1.2684358622        0.0000000000
        0.4230360192        1.2834954412        0.0000000000
        0.4230360192        1.2985550202        0.0000000000
        0.4230360192        1.3136145992        0.0000000000
        0.4230360192        1.3286741782        0.0000000000
        0.4230360192        1.3437337572        0.0000000000
        0.4230360192        1.3587933362        0.0000000000
        0.4230360192        1.3738529151        0.0000000000
        0.4230360192        1.3889124941        0.0000000000
        0.4230360192        1.4039720731        0.0000000000
        0.4230360192        1.4190316521        0.0000000000
        0.4230360192        1.4340912311        0.0000000000
        0.4230360192        1.4491508101        0.0000000000
        0.4230360192        1.4642103891        0.0000000000
        0.4230360192        1.4792699681        0.0000000000
        0.4230360192        1.4943295471        0.0000000000
        0.4230360192        1.5093891261        0.0000000000
        0.4230360192        1.5244487050        0.0000000000
        0.4230360192        1.5395082840        0.0000000000
        0.4230360192        1.5545678630        0.0000000000
        0.4230360192        1.5696274420        0.0000000000
        0.4230360192        1.5846870210        0.0000000000

        0.4378775741        0.0937887010       -0.0815777647
        0.4378775741        0.1088482800       -0.2212730297
        0.4378775741        0.1239078590       -0.5503085841
        0.4378775741        0.1389674380       -1.2553144040
        0.4378775741        0.1540270170       -2.6275361451
        0.4378775741        0.1690865959       -5.0492121889
        0.4378775741        0.1841461749       -8.9140019081
        0.4378775741        0.1992057539      -14.4706447148
        0.4378775741        0.2142653329      -21.6273741534
        0.4378775741        0.2293249119      -29.8106275903
        0.4378775741        0.2443844909      -37.9902509796
        0.4378775741        0.2594440699      -44.9264055103
        0.4378775741        0.2745036489      -49.5722848840
        0.4378775741        0.2895632279      -51.4544987751
        0.4378775741        0.3046228069      -50.8369373976
        0.4378775741        0.3196823858      -48.5811589806
        0.4378775741        0.3347419648      -45.7813246545
        0.4378775741        0.3498015438      -43.3641095003
        0.4378775741        0.3648611228      -41.8358092085
        0.4378775741        0.3799207018      -41.2516797565
        0.4378775741        0.3949802808      -41.3588559375
        0.4378775741        0.4100398598      -41.7983997699
        0.4378775741        0.4250994388      -42.2639028693
        0.4378775741        0.4401590178      -42.5723702497
        0.4378775741        0.4552185968      -42.6607718045
        0.4378775741        0.4702781757      -42.5484447653
        0.4378775741        0.4853377547      -42.2993226215
        0.4378775741        0.5003973337      -41.9960132329
        0.4378775741        0.5154569127      -41.7200922863
        0.4378775741        0.5305164917      -41.5296344010
        0.4378775741        0.5455760707      -41.4330727090
        0.4378775741        0.5606356497      -41.3681021431
        0.4378775741        0.5756952287      -41.1973609193
        0.4378775741        0.5907548077      -40.7274896171
        0.4378775741        0.6058143867      -39.7489294661
        0.4378775741        0.6208739656      -38.0858574747
        0.4378775741        0.6359335446      -35.6422175102
        0.4378775741        0.6509931236      -32.4313169621
        0.4378775741        0.6660527026      -28.5814860322
        0.4378775741        0.6811122816      -24.3167875277
        0.4378775741        0.6961718606      -19.9178520017
        0.4378775741        0.7112314396      -15.6723649866
        0.4378775741        0.7262910186      -11.8269027038
        0.4378775741        0.7413505976       -8.5512476952
        0.4378775741        0.7564101766       -5.9227282839
        0.4378775741        0.7714697555       -3.9320863371
        0.4378775741        0.7865293345       -2.5058748534
        0.4378775741        0.8015889135       -1.5361492460
        0.4378775741        0.8166484925       -0.9079803437
        0.4378775741        0.8317080715       -0.5186108425
        0.4378775741        0.8467676505       -0.2866709494
        0.4378775741        0.8618272295       -0.1534242766
        0.4378775741        0.8768868085       -0.0794418488
        0.4378775741        0.8919463875       -0.0397272262
        0.4378775741        0.9070059665       -0.0191415792
        0.4378775741        0.9220655454       -0.0088633824
        0.4378775741        0.9371251244       -0.0039346086
        0.4378775741        0.9521847034       -0.0016710148
        0.4378775741        0.9672442824       -0.0006778125
        0.4378775741        0.9823038614       -0.0002622610
        0.4378775741        0.9973634404       -0.0000966947
        0.4378775741        1.0124230194       -0.0000339444
        0.4378775741        1.0274825984       -0.0000113395
        0.4378775741        1.0425421774       -0.0000036025
        0.4378775741        1.0576017564       -0.0000010875
        0.4378775741        1.0726613353        0.0000000000
        0.4378775741        1.0877209143        0.0000000000
        0.4378775741        1.1027804933        0.0000000000
        0.4378775741        1.1178400723        0.0000000000
        0.4378775741        1.1328996513        0.0000000000
        0.4378775741        1.1479592303        0.0000000000
        0.4378775741        1.1630188093        0.0000000000
        0.4378775741        1.1780783883        0.0000000000
        0.4378775741        1.1931379673        0.0000000000
        0.4378775741        1.2081975463        0.0000000000
        0.4378775741        1.2232571252        0.0000000000
        0.4378775741        1.2383167042        0.0000000000
        0.4378775741        1.2533762832        0.0000000000
        0.4378775741        1.2684358622        0.0000000000
        0.4378775741        1.2834954412        0.0000000000
        0.4378775741        1.2985550202        0.0000000000
        0.4378775741        1.3136145992        0.0000000000
        0.4378775741        1.3286741782        0.0000000000
        0.4378775741        1.3437337572        0.0000000000
        0.4378775741        1.3587933362        0.0000000000
        0.4378775741        1.3738529151        0.0000000000
        0.4378775741        1.3889124941        0.0000000000
        0.4378775741        1.4039720731        0.0000000000
        0.4378775741        1.4190316521        0.0000000000
        0.4378775741        1.4340912311        0.0000000000
        0.4378775741        1.4491508101        0.0000000000
        0.4378775741        1.4642103891        0.0000000000
        0.4378775741        1.4792699681        0.0000000000
        0.4378775741        1.4943295471        0.0000000000
        0.4378775741        1.5093891261        0.0000000000
        0.4378775741        1.5244487050        0.0000000000
        0.4378775741        1.5395082840        0.0000000000
        0.4378775741        1.5545678630        0.0000000000
        0.4378775741        1.5696274420        0.0000000000
        0.4378775741        1.5846870210        0.0000000000

        0.4527191289        0.0937887010       -0.0725794121
        0.4527191289        0.1088482800       -0.1976022927
        0.4527191289        0.1239078590       -0.4934061618
        0.4527191289        0.1389674380       -1.1303596391
        0.4527191289        0.1540270170       -2.3770126535
        0.4527191289        0.1690865959       -4.5909648116
        0.4527191289        0.1841461749       -8.1500558224
        0.4527191289        0.1992057539      -13.3115892200
        0.4527191289        0.2142653329      -20.0303681848
        0.4527191289        0.2293249119      -27.8185750626
        0.4527191289        0.2443844909      -35.7516713531
        0.4527191289        0.2594440699      -42.6778895775
        0.4527191289        0.2745036489      -47.5810080447
        0.4527191289        0.2895632279      -49.9400097374
        0.4527191289        0.3046228069      -49.9054459485
        0.4527191289        0.3196823858      -48.2012949182
        0.4527191289        0.3347419648      -45.8096455985
        0.4527191289        0.3498015438      -43.6047444870
        0.4527191289        0.3648611228      -42.1059141105
        0.4527191289        0.3799207018      -41.4279587834
        0.4527191289        0.3949802808      -41.3943209501
        0.4527191289        0.4100398598      -41.7125356686
        0.4527191289        0.4250994388      -42.1168868209
        0.4527191289        0.4401590178      -42.4347392796
        0.4527191289        0.4552185968      -42.5873056593
        0.4527191289        0.4702781757      -42.5619039277
        0.4527191289        0.4853377547      -42.3868133110
        0.4527191289        0.5003973337      -42.1177883607
        0.4527191289        0.5154569127      -41.8276148110
        0.4527191289        0.5305164917      -41.5875848133
        0.4527191289        0.5455760707      -41.4394846746
        0.4527191289        0.5606356497      -41.3678480296
        0.4527191289        0.5756952287      -41.2858039298
        0.4527191289        0.5907548077      -41.0423940883
        0.4527191289        0.6058143867      -40.4498519162
        0.4527191289        0.6208739656      -39.3223516930
        0.4527191289        0.6359335446      -37.5160188413
        0.4527191289        0.6509931236      -34.9621447544
        0.4527191289        0.6660527026      -31.6883267671
        0.4527191289        0.6811122816      -27.8237126644
        0.4527191289        0.6961718606      -23.5854125895
        0.4527191289        0.7112314396      -19.2457386523
        0.4527191289        0.7262910186      -15.0853634856
        0.4527191289        0.7413505976      -11.3437578754
        0.4527191289        0.7564101766       -8.1811623699
        0.4527191289        0.7714697555       -5.6628725827
        0.4527191289        0.7865293345       -3.7679153305
        0.4527191289        0.8015889135       -2.4150643931
        0.4527191289        0.8166484925       -1.4944642290
        0.4527191289        0.8317080715       -0.8944464646
        0.4527191289        0.8467676505       -0.5182448691
        0.4527191289        0.8618272295       -0.2906283828
        0.4527191289        0.8768868085       -0.1575452196
        0.4527191289        0.8919463875       -0.0823831536
        0.4527191289        0.9070059665       -0.0414549883
        0.4527191289        0.9220655454       -0.0200243938
        0.4527191289        0.9371251244       -0.0092647647
        0.4527191289        0.9521847034       -0.0040983134
        0.4527191289        0.9672442824       -0.0017307478
        0.4527191289        0.9823038614       -0.0006969811
        0.4527191289        0.9973634404       -0.0002673984
        0.4527191289        1.0124230194       -0.0000976607
        0.4527191289        1.0274825984       -0.0000339344
        0.4527191289        1.0425421774       -0.0000112111
        0.4527191289        1.0576017564       -0.0000035190
        0.4527191289        1.0726613353       -0.0000010487
        0.4527191289        1.0877209143        0.0000000000
        0.4527191289        1.1027804933        0.0000000000
        0.4527191289        1.1178400723        0.0000000000
        0.4527191289        1.1328996513        0.0000000000
        0.4527191289        1.1479592303        0.0000000000
        0.4527191289        1.1630188093        0.0000000000
        0.4527191289        1.1780783883        0.0000000000
        0.4527191289        1.1931379673        0.0000000000
        0.4527191289        1.2081975463        0.0000000000
        0.4527191289        1.2232571252        0.0000000000
        0.4527191289        1.2383167042        0.0000000000
        0.4527191289        1.2533762832        0.0000000000
        0.4527191289        1.2684358622        0.0000000000
        0.4527191289        1.2834954412        0.0000000000
        0.4527191289        1.2985550202        0.0000000000
        0.4527191289        1.3136145992        0.0000000000
        0.4527191289        1.3286741782        0.0000000000
        0.4527191289        1.3437337572        0.0000000000
        0.4527191289        1.3587933362        0.0000000000
        0.4527191289        1.3738529151        0.0000000000
        0.4527191289        1.3889124941        0.0000000000
        0.4527191289        1.4039720731        0.0000000000
        0.4527191289        1.4190316521        0.0000000000
        0.4527191289        1.4340912311        0.0000000000
        0.4527191289        1.4491508101        0.0000000000
        0.4527191289        1.4642103891        0.0000000000
        0.4527191289        1.4792699681        0.0000000000
        0.4527191289        1.4943295471        0.0000000000
        0.4527191289        1.5093891261        0.0000000000
        0.4527191289        1.5244487050        0.0000000000
        0.4527191289        1.5395082840        0.0000000000
        0.4527191289        1.5545678630        0.0000000000
        0.4527191289        1.5696274420        0.0000000000
        0.4527191289        1.5846870210        0.0000000000

        0.4675606837        0.0937887010       -0.0622959213
        0.4675606837        0.1088482800       -0.1703476462
        0.4675606837        0.1239078590       -0.4273550311
        0.4675606837        0.1389674380       -0.9840246428
        0.4675606837        0.1540270170       -2.0807423001
        0.4675606837        0.1690865959       -4.0430898955
        0.4675606837        0.1841461749       -7.2253152234
        0.4675606837        0.1992057539      -11.8883870428
        0.4675606837        0.2142653329      -18.0360563541
        0.4675606837        0.2293249119      -25.2794699407
        0.4675606837        0.2443844909      -32.8237665977
        0.4675606837        0.2594440699      -39.6348131187
        0.4675606837        0.2745036489      -44.7523185820
        0.4675606837        0.2895632279      -47.6187178431
        0.4675606837        0.3046228069      -48.2628314115
        0.4675606837        0.3196823858      -47.2459468012
        0.4675606837        0.3347419648      -45.4058094110
        0.4675606837        0.3498015438      -43.5363409686
        0.4675606837        0.3648611228      -42.1543455035
        0.4675606837        0.3799207018      -41.4324018458
        0.4675606837        0.3949802808      -41.2780339175
        0.4675606837        0.4100398598      -41.4763279511
        0.4675606837        0.4250994388      -41.8120659699
        0.4675606837        0.4401590178      -42.1301245226
        0.4675606837        0.4552185968      -42.3412301684
        0.4675606837        0.4702781757      -42.4047906134
        0.4675606837        0.4853377547      -42.3156036244
        0.4675606837        0.5003973337      -42.1008855574
        0.4675606837        0.5154569127      -41.8176568435
        0.4675606837        0.5305164917      -41.5388044630
        0.4675606837        0.5455760707      -41.3263886590
        0.4675606837        0.5606356497      -41.2021572306
        0.4675606837        0.5756952287      -41.1285483358
        0.4675606837        0.5907548077      -41.0074793360
        0.4675606837        0.6058143867      -40.6949735875
        0.4675606837        0.6208739656      -40.0244467321
        0.4675606837        0.6359335446      -38.8328251456
        0.4675606837        0.6509931236      -36.9881292969
        0.4675606837        0.6660527026      -34.4188743543
        0.4675606837        0.6811122816      -31.1418510569
        0.4675606837        0.6961718606      -27.2786022828
        0.4675606837        0.7112314396      -23.0488194075
        0.4675606837        0.7262910186      -18.7353823517
        0.4675606837        0.7413505976      -14.6285816703
        0.4675606837        0.7564101766      -10.9681354157
        0.4675606837        0.7714697555       -7.9032627185
        0.4675606837        0.7865293345       -5.4821182973
        0.4675606837        0.8015889135       -3.6683613749
        0.4675606837        0.8166484925       -2.3727169210
        0.4675606837        0.8317080715       -1.4854670296
        0.4675606837        0.8467676505       -0.9004908187
        0.4675606837        0.8618272295       -0.5281644370
        0.4675606837        0.8768868085       -0.2992287647
        0.4675606837        0.8919463875       -0.1633822306
        0.4675606837        0.9070059665       -0.0857665608
        0.4675606837        0.9220655454       -0.0431857025
        0.4675606837        0.9371251244       -0.0208158654
        0.4675606837        0.9521847034       -0.0095885518
        0.4675606837        0.9672442824       -0.0042152756
        0.4675606837        0.9823038614       -0.0017666035
        0.4675606837        0.9973634404       -0.0007051760
        0.4675606837        1.0124230194       -0.0002678983
        0.4675606837        1.0274825984       -0.0000967976
        0.4675606837        1.0425421774       -0.0000332422
        0.4675606837        1.0576017564       -0.0000108423
        0.4675606837        1.0726613353       -0.0000033563
        0.4675606837        1.0877209143        0.0000000000
        0.4675606837        1.1027804933        0.0000000000
        0.4675606837        1.1178400723        0.0000000000
        0.4675606837        1.1328996513        0.0000000000
        0.4675606837        1.1479592303        0.0000000000
        0.4675606837        1.1630188093        0.0000000000
        0.4675606837        1.1780783883        0.0000000000
        0.4675606837        1.1931379673        0.0000000000
        0.4675606837        1.2081975463        0.0000000000
        0.4675606837        1.2232571252        0.0000000000
        0.4675606837        1.2383167042        0.0000000000
        0.4675606837        1.2533762832        0.0000000000
        0.4675606837        1.2684358622        0.0000000000
        0.4675606837        1.2834954412        0.0000000000
        0.4675606837        1.2985550202        0.0000000000
        0.4675606837        1.3136145992        0.0000000000
        0.4675606837        1.3286741782        0.0000000000
        0.4675606837        1.3437337572        0.0000000000
        0.4675606837        1.3587933362        0.0000000000
        0.4675606837        1.3738529151        0.0000000000
        0.4675606837        1.3889124941        0.0000000000
        0.4675606837        1.4039720731        0.0000000000
        0.4675606837        1.4190316521        0.0000000000
        0.4675606837        1.4340912311        0.0000000000
        0.4675606837        1.4491508101        0.0000000000
        0.4675606837        1.4642103891        0.0000000000
        0.4675606837        1.4792699681        0.0000000000
        0.4675606837        1.4943295471        0.0000000000
        0.4675606837        1.5093891261        0.0000000000
        0.4675606837        1.5244487050        0.0000000000
        0.4675606837        1.5395082840        0.0000000000
        0.4675606837        1.5545678630        0.0000000000
        0.4675606837        1.5696274420        0.0000000000
        0.4675606837        1.5846870210        0.0000000000

        0.4824022385        0.0937887010       -0.0512892150
        0.4824022385        0.1088482800       -0.1409541194
        0.4824022385        0.1239078590       -0.3555344569
        0.4824022385        0.1389674380       -0.8234834219
        0.4824022385        0.1540270170       -1.7525175020
        0.4824022385        0.1690865959       -3.4295169686
        0.4824022385        0.1841461749       -6.1770499220
        0.4824022385        0.1992057539      -10.2527155431
        0.4824022385        0.2142653329      -15.7073364798
        0.4824022385        0.2293249119      -22.2587384569
        0.4824022385        0.2443844909      -29.2612636149
        0.4824022385        0.2594440699      -35.8272232105
        0.4824022385        0.2745036489      -41.0824603235
        0.4824022385        0.2895632279      -44.4537511853
        0.4824022385        0.3046228069      -45.8511706055
        0.4824022385        0.3196823858      -45.6564878933
        0.4824022385        0.3347419648      -44.5324940136
        0.4824022385        0.3498015438      -43.1593573636
        0.4824022385        0.3648611228      -42.0256050532
        0.4824022385        0.3799207018      -41.3489945946
        0.4824022385        0.3949802808      -41.1210201781
        0.4824022385        0.4100398598      -41.2120577719
        0.4824022385        0.4250994388      -41.4679306760
        0.4824022385        0.4401590178      -41.7613430480
        0.4824022385        0.4552185968      -42.0017691215
        0.4824022385        0.4702781757      -42.1287662569
        0.4824022385        0.4853377547      -42.1098268944
        0.4824022385        0.5003973337      -41.9463857628
        0.4824022385        0.5154569127      -41.6775886554
        0.4824022385        0.5305164917      -41.3707332804
        0.4824022385        0.5455760707      -41.0974721800
        0.4824022385        0.5606356497      -40.9056984287
        0.4824022385        0.5756952287      -40.7995910318
        0.4824022385        0.5907548077      -40.7335874259
        0.4824022385        0.6058143867      -40.6167911813
        0.4824022385        0.6208739656      -40.3207231324
        0.4824022385        0.6359335446      -39.6880347614
        0.4824022385        0.6509931236      -38.5476733758
        0.4824022385        0.6660527026      -36.7443551384
        0.4824022385        0.6811122816      -34.1824934315
        0.4824022385        0.6961718606      -30.8711882928
        0.4824022385        0.7112314396      -26.9481589853
        0.4824022385        0.7262910186      -22.6653140770
        0.4824022385        0.7413505976      -18.3360777301
        0.4824022385        0.7564101766      -14.2638523937
        0.4824022385        0.7714697555      -10.6795482858
        0.4824022385        0.7865293345       -7.7092051890
        0.4824022385        0.8015889135       -5.3763140280
        0.4824022385        0.8166484925       -3.6284729647
        0.4824022385        0.8317080715       -2.3720617218
        0.4824022385        0.8467676505       -1.5018470838
        0.4824022385        0.8618272295       -0.9198250476
        0.4824022385        0.8768868085       -0.5438896921
        0.4824022385        0.8919463875       -0.3097542031
        0.4824022385        0.9070059665       -0.1695034505
        0.4824022385        0.9220655454       -0.0889264119
        0.4824022385        0.9371251244       -0.0446416170
        0.4824022385        0.9521847034       -0.0214096507
        0.4824022385        0.9672442824       -0.0097964112
        0.4824022385        0.9823038614       -0.0042720866
        0.4824022385        0.9973634404       -0.0017738925
        0.4824022385        1.0124230194       -0.0007007753
        0.4824022385        1.0274825984       -0.0002631919
        0.4824022385        1.0425421774       -0.0000939064
        0.4824022385        1.0576017564       -0.0000318081
        0.4824022385        1.0726613353       -0.0000102223
        0.4824022385        1.0877209143       -0.0000031137
        0.4824022385        1.1027804933        0.0000000000
        0.4824022385        1.1178400723        0.0000000000
        0.4824022385        1.1328996513        0.0000000000
        0.4824022385        1.1479592303        0.0000000000
        0.4824022385        1.1630188093        0.0000000000
        0.4824022385        1.1780783883        0.0000000000
        0.4824022385        1.1931379673        0.0000000000
        0.4824022385        1.2081975463        0.0000000000
        0.4824022385        1.2232571252        0.0000000000
        0.4824022385        1.2383167042        0.0000000000
        0.4824022385        1.2533762832        0.0000000000
        0.4824022385        1.2684358622        0.0000000000
        0.4824022385        1.2834954412        0.0000000000
        0.4824022385        1.2985550202        0.0000000000
        0.4824022385        1.3136145992        0.0000000000
        0.4824022385        1.3286741782        0.0000000000
        0.4824022385        1.3437337572        0.0000000000
        0.4824022385        1.3587933362        0.0000000000
        0.4824022385        1.3738529151        0.0000000000
        0.4824022385        1.3889124941        0.0000000000
        0.4824022385        1.4039720731        0.0000000000
        0.4824022385        1.4190316521        0.0000000000
        0.4824022385        1.4340912311        0.0000000000
        0.4824022385        1.4491508101        0.0000000000
        0.4824022385        1.4642103891        0.0000000000
        0.4824022385        1.4792699681        0.0000000000
        0.4824022385        1.4943295471        0.0000000000
        0.4824022385        1.5093891261        0.0000000000
        0.4824022385        1.5244487050        0.0000000000
        0.4824022385        1.5395082840        0.0000000000
        0.4824022385        1.5545678630        0.0000000000
        0.4824022385        1.5696274420        0.0000000000
        0.4824022385        1.5846870210        0.0000000000

        0.4972437934        0.0937887010       -0.0402799451
        0.4972437934        0.1088482800       -0.1113276838
        0.4972437934        0.1239078590       -0.2825433605
        0.4972437934        0.1389674380       -0.6588514614
        0.4972437934        0.1540270170       -1.4125973503
        0.4972437934        0.1690865959       -2.7871334946
        0.4972437934        0.1841461749       -5.0661866296
        0.4972437934        0.1992057539       -8.4955713778
        0.4972437934        0.2142653329      -13.1665211636
        0.4972437934        0.2293249119      -18.9032527263
        0.4972437934        0.2443844909      -25.2198105749
        0.4972437934        0.2594440699      -31.3975453794
        0.4972437934        0.2745036489      -36.6789962632
        0.4972437934        0.2895632279      -40.5044960830
        0.4972437934        0.3046228069      -42.6823199973
        0.4972437934        0.3196823858      -43.4121695639
        0.4972437934        0.3347419648      -43.1601624176
        0.4972437934        0.3498015438      -42.4595996948
        0.4972437934        0.3648611228      -41.7374490719
        0.4972437934        0.3799207018      -41.2325790467
        0.4972437934        0.3949802808      -41.0096916597
        0.4972437934        0.4100398598      -41.0256952700
        0.4972437934        0.4250994388      -41.1964297869
        0.4972437934        0.4401590178      -41.4347153810
        0.4972437934        0.4552185968      -41.6613622421
        0.4972437934        0.4702781757      -41.8073484348
        0.4972437934        0.4853377547      -41.8218244097
        0.4972437934        0.5003973337      -41.6861587011
        0.4972437934        0.5154569127      -41.4232074844
        0.4972437934        0.5305164917      -41.0916916905
        0.4972437934        0.5455760707      -40.7656620027
        0.4972437934        0.5606356497      -40.5090960521
        0.4972437934        0.5756952287      -40.3573208735
        0.4972437934        0.5907548077      -40.3094004408
        0.4972437934        0.6058143867      -40.3260077457
        0.4972437934        0.6208739656      -40.3246511523
        0.4972437934        0.6359335446      -40.1715937544
        0.4972437934        0.6509931236      -39.6813358063
        0.4972437934        0.6660527026      -38.6390648988
        0.4972437934        0.6811122816      -36.8520582247
        0.4972437934        0.6961718606      -34.2166513228
        0.4972437934        0.7112314396      -30.7715209514
        0.4972437934        0.7262910186      -26.7087047268
        0.4972437934        0.7413505976      -22.3328601359
        0.4972437934        0.7564101766      -17.9850648792
        0.4972437934        0.7714697555      -13.9634234367
        0.4972437934        0.7865293345      -10.4699476132
        0.4972437934        0.8015889135       -7.5960208375
        0.4972437934        0.8166484925       -5.3398222105
        0.4972437934        0.8317080715       -3.6389669455
        0.4972437934        0.8467676505       -2.4025992756
        0.4972437934        0.8618272295       -1.5344812893
        0.4972437934        0.8768868085       -0.9459479398
        0.4972437934        0.8919463875       -0.5614759901
        0.4972437934        0.9070059665       -0.3201125640
        0.4972437934        0.9220655454       -0.1749153013
        0.4972437934        0.9371251244       -0.0914286123
        0.4972437934        0.9521847034       -0.0456427850
        0.4972437934        0.9672442824       -0.0217329997
        0.4972437934        0.9823038614       -0.0098591437
        0.4972437934        0.9973634404       -0.0042570688
        0.4972437934        1.0124230194       -0.0017480737
        0.4972437934        1.0274825984       -0.0006820908
        0.4972437934        1.0425421774       -0.0002527228
        0.4972437934        1.0576017564       -0.0000888600
        0.4972437934        1.0726613353       -0.0000296403
        0.4972437934        1.0877209143       -0.0000093770
        0.4972437934        1.1027804933       -0.0000028161
        0.4972437934        1.1178400723        0.0000000000
        0.4972437934        1.1328996513        0.0000000000
        0.4972437934        1.1479592303        0.0000000000
        0.4972437934        1.1630188093        0.0000000000
        0.4972437934        1.1780783883        0.0000000000
        0.4972437934        1.1931379673        0.0000000000
        0.4972437934        1.2081975463        0.0000000000
        0.4972437934        1.2232571252        0.0000000000
        0.4972437934        1.2383167042        0.0000000000
        0.4972437934        1.2533762832        0.0000000000
        0.4972437934        1.2684358622        0.0000000000
        0.4972437934        1.2834954412        0.0000000000
        0.4972437934        1.2985550202        0.0000000000
        0.4972437934        1.3136145992        0.0000000000
        0.4972437934        1.3286741782        0.0000000000
        0.4972437934        1.3437337572        0.0000000000
        0.4972437934        1.3587933362        0.0000000000
        0.4972437934        1.3738529151        0.0000000000
        0.4972437934        1.3889124941        0.0000000000
        0.4972437934        1.4039720731        0.0000000000
        0.4972437934        1.4190316521        0.0000000000
        0.4972437934        1.4340912311        0.0000000000
        0.4972437934        1.4491508101        0.0000000000
        0.4972437934        1.4642103891        0.0000000000
        0.4972437934        1.4792699681        0.0000000000
        0.4972437934        1.4943295471        0.0000000000
        0.4972437934        1.5093891261        0.0000000000
        0.4972437934        1.5244487050        0.0000000000
        0.4972437934        1.5395082840        0.0000000000
        0.4972437934        1.5545678630        0.0000000000
        0.4972437934        1.5696274420        0.0000000000
        0.4972437934        1.5846870210        0.0000000000

        0.5120853482        0.0937887010       -0.0300246445
        0.5120853482        0.1088482800       -0.0835146848
        0.5120853482        0.1239078590       -0.2134403032
        0.5120853482        0.1389674380       -0.5015516240
        0.5120853482        0.1540270170       -1.0845293996
        0.5120853482        0.1690865959       -2.1602133855
        0.5120853482        0.1841461749       -3.9685519642
        0.5120853482        0.1992057539       -6.7350288889
        0.5120853482        0.2142653329      -10.5803148150
        0.5120853482        0.2293249119      -15.4255152539
        0.5120853482        0.2443844909      -20.9423502442
        0.5120853482        0.2594440699      -26.5921051546
        0.5120853482        0.2745036489      -31.7589714824
        0.5120853482        0.2895632279      -35.9302589403
        0.5120853482        0.3046228069      -38.8431588844
        0.5120853482        0.3196823858      -40.5314390589
        0.5120853482        0.3347419648      -41.2594289960
        0.5120853482        0.3498015438      -41.3890599202
        0.5120853482        0.3648611228      -41.2509774897
        0.5120853482        0.3799207018      -41.0717800676
        0.5120853482        0.3949802808      -40.9663807256
        0.5120853482        0.4100398598      -40.9691669481
        0.5120853482        0.4250994388      -41.0693000918
        0.5120853482        0.4401590178      -41.2309280403
        0.5120853482        0.4552185968      -41.4005142927
        0.5120853482        0.4702781757      -41.5142904753
        0.5120853482        0.4853377547      -41.5143857825
        0.5120853482        0.5003973337      -41.3700031608
        0.5120853482        0.5154569127      -41.0917778995
        0.5120853482        0.5305164917      -40.7298119095
        0.5120853482        0.5455760707      -40.3562686040
        0.5120853482        0.5606356497      -40.0429781752
        0.5120853482        0.5756952287      -39.8453681847
        0.5120853482        0.5907548077      -39.7956286465
        0.5120853482        0.6058143867      -39.8977503737
        0.5120853482        0.6208739656      -40.1146099659
        0.5120853482        0.6359335446      -40.3464468506
        0.5120853482        0.6509931236      -40.4147102263
        0.5120853482        0.6660527026      -40.0727789425
        0.5120853482        0.6811122816      -39.0561828193
        0.5120853482        0.6961718606      -37.1622390082
        0.5120853482        0.7112314396      -34.3269560176
        0.5120853482        0.7262910186      -30.6621020321
        0.5120853482        0.7413505976      -26.4329372932
        0.5120853482        0.7564101766      -21.9866602125
        0.5120853482        0.7714697555      -17.6642020736
        0.5120853482        0.7865293345      -13.7306665686
        0.5120853482        0.8015889135      -10.3440657698
        0.5120853482        0.8166484925       -7.5607919673
        0.5120853482        0.8317080715       -5.3624319045
        0.5120853482        0.8467676505       -3.6867959356
        0.5120853482        0.8618272295       -2.4525614599
        0.5120853482        0.8768868085       -1.5748240598
        0.5120853482        0.8919463875       -0.9735663135
        0.5120853482        0.9070059665       -0.5780158803
        0.5120853482        0.9220655454       -0.3288370126
        0.5120853482        0.9371251244       -0.1789147855
        0.5120853482        0.9521847034       -0.0929446568
        0.5120853482        0.9672442824       -0.0460380397
        0.5120853482        0.9823038614       -0.0217177557
        0.5120853482        0.9973634404       -0.0097471047
        0.5120853482        1.0124230194       -0.0041582067
        0.5120853482        1.0274825984       -0.0016848542
        0.5120853482        1.0425421774       -0.0006479951
        0.5120853482        1.0576017564       -0.0002364728
        0.5120853482        1.0726613353       -0.0000818901
        0.5120853482        1.0877209143       -0.0000269254
        0.5120853482        1.1027804933       -0.0000084192
        0.5120853482        1.1178400723       -0.0000025096
        0.5120853482        1.1328996513        0.0000000000
        0.5120853482        1.1479592303        0.0000000000
        0.5120853482        1.1630188093        0.0000000000
        0.5120853482        1.1780783883        0.0000000000
        0.5120853482        1.1931379673        0.0000000000
        0.5120853482        1.2081975463        0.0000000000
        0.5120853482        1.2232571252        0.0000000000
        0.5120853482        1.2383167042        0.0000000000
        0.5120853482        1.2533762832        0.0000000000
        0.5120853482        1.2684358622        0.0000000000
        0.5120853482        1.2834954412        0.0000000000
        0.5120853482        1.2985550202        0.0000000000
        0.5120853482        1.3136145992        0.0000000000
        0.5120853482        1.3286741782        0.0000000000
        0.5120853482        1.3437337572        0.0000000000
        0.5120853482        1.3587933362        0.0000000000
        0.5120853482        1.3738529151        0.0000000000
        0.5120853482        1.3889124941        0.0000000000
        0.5120853482        1.4039720731        0.0000000000
        0.5120853482        1.4190316521        0.0000000000
        0.5120853482        1.4340912311        0.0000000000
        0.5120853482        1.4491508101        0.0000000000
        0.5120853482        1.4642103891        0.0000000000
        0.5120853482        1.4792699681        0.0000000000
        0.5120853482        1.4943295471        0.0000000000
        0.5120853482        1.5093891261        0.0000000000
        0.5120853482        1.5244487050        0.0000000000
        0.5120853482        1.5395082840        0.0000000000
        0.5120853482        1.5545678630        0.0000000000
        0.5120853482        1.5696274420        0.0000000000
        0.5120853482        1.5846870210        0.0000000000

        0.5269269030        0.0937887010       -0.0211534984
        0.5269269030        0.1088482800       -0.0592621384
        0.5269269030        0.1239078590       -0.1526562356
        0.5269269030        0.1389674380       -0.3618634138
        0.5269269030        0.1540270170       -0.7901193203
        0.5269269030        0.1690865959       -1.5910285468
        0.5269269030        0.1841461749       -2.9589727121
        0.5269269030        0.1992057539       -5.0918784125
        0.5269269030        0.2142653329       -8.1261879167
        0.5269269030        0.2293249119      -12.0621221466
        0.5269269030        0.2443844909      -16.7136799590
        0.5269269030        0.2594440699      -21.7178890299
        0.5269269030        0.2745036489      -26.6143399126
        0.5269269030        0.2895632279      -30.9688447103
        0.5269269030        0.3046228069      -34.4879738800
        0.5269269030        0.3196823858      -37.0745960009
        0.5269269030        0.3347419648      -38.8076870834
        0.5269269030        0.3498015438      -39.8699774652
        0.5269269030        0.3648611228      -40.4677517635
        0.5269269030        0.3799207018      -40.7781249580
        0.5269269030        0.3949802808      -40.9322973446
        0.5269269030        0.4100398598      -41.0203324530
        0.5269269030        0.4250994388      -41.0978904099
        0.5269269030        0.4401590178      -41.1861721425
        0.5269269030        0.4552185968      -41.2703570173
        0.5269269030        0.4702781757      -41.3070445731
        0.5269269030        0.4853377547      -41.2448173196
        0.5269269030        0.5003973337      -41.0507305027
        0.5269269030        0.5154569127      -40.7291776264
        0.5269269030        0.5305164917      -40.3234644205
        0.5269269030        0.5455760707      -39.9015053559
        0.5269269030        0.5606356497      -39.5365631778
        0.5269269030        0.5756952287      -39.2942909876
        0.5269269030        0.5907548077      -39.2282094831
        0.5269269030        0.6058143867      -39.3748072962
        0.5269269030        0.6208739656      -39.7366994641
        0.5269269030        0.6359335446      -40.2520863028
        0.5269269030        0.6509931236      -40.7653688094
        0.5269269030        0.6660527026      -41.0242242016
        0.5269269030        0.6811122816      -40.7217879416
        0.5269269030        0.6961718606      -39.5792837371
        0.5269269030        0.7112314396      -37.4382134152
        0.5269269030        0.7262910186      -34.3203339017
        0.5269269030        0.7413505976      -30.4271702205
        0.5269269030        0.7564101766      -26.0809121343
        0.5269269030        0.7714697555      -21.6359946833
        0.5269269030        0.7865293345      -17.3992859559
        0.5269269030        0.8015889135      -13.5846091091
        0.5269269030        0.8166484925      -10.3056811512
        0.5269269030        0.8317080715       -7.5947961694
        0.5269269030        0.8467676505       -5.4299342303
        0.5269269030        0.8618272295       -3.7581817988
        0.5269269030        0.8768868085       -2.5114565906
        0.5269269030        0.8919463875       -1.6160095794
        0.5269269030        0.9070059665       -0.9986063800
        0.5269269030        0.9220655454       -0.5912299397
        0.5269269030        0.9371251244       -0.3346952007
        0.5269269030        0.9521847034       -0.1808541392
        0.5269269030        0.9672442824       -0.0931462054
        0.5269269030        0.9823038614       -0.0456693463
        0.5269269030        0.9973634404       -0.0212934706
        0.5269269030        1.0124230194       -0.0094327697
        0.5269269030        1.0274825984       -0.0039673397
        0.5269269030        1.0425421774       -0.0015836310
        0.5269269030        1.0576017564       -0.0005999660
        0.5269269030        1.0726613353       -0.0002158809
        0.5269269030        1.0877209143       -0.0000738784
        0.5269269030        1.1027804933       -0.0000241021
        0.5269269030        1.1178400723       -0.0000075192
        0.5269269030        1.1328996513       -0.0000022498
        0.5269269030        1.1479592303        0.0000000000
        0.5269269030        1.1630188093        0.0000000000
        0.5269269030        1.1780783883        0.0000000000
        0.5269269030        1.1931379673        0.0000000000
        0.5269269030        1.2081975463        0.0000000000
        0.5269269030        1.2232571252        0.0000000000
        0.5269269030        1.2383167042        0.0000000000
        0.5269269030        1.2533762832        0.0000000000
        0.5269269030        1.2684358622        0.0000000000
        0.5269269030        1.2834954412        0.0000000000
        0.5269269030        1.2985550202        0.0000000000
        0.5269269030        1.3136145992        0.0000000000
        0.5269269030        1.3286741782        0.0000000000
        0.5269269030        1.3437337572        0.0000000000
        0.5269269030        1.3587933362        0.0000000000
        0.5269269030        1.3738529151        0.0000000000
        0.5269269030        1.3889124941        0.0000000000
        0.5269269030        1.4039720731        0.0000000000
        0.5269269030        1.4190316521        0.0000000000
        0.5269269030        1.4340912311        0.0000000000
        0.5269269030        1.4491508101        0.0000000000
        0.5269269030        1.4642103891        0.0000000000
        0.5269269030        1.4792699681        0.0000000000
        0.5269269030        1.4943295471        0.0000000000
        0.5269269030        1.5093891261        0.0000000000
        0.5269269030        1.5244487050        0.0000000000
        0.5269269030        1.5395082840        0.0000000000
        0.5269269030        1.5545678630        0.0000000000
        0.5269269030        1.5696274420        0.0000000000
        0.5269269030        1.5846870210        0.0000000000

        0.5417684578        0.0937887010       -0.0140404382
        0.5417684578        0.1088482800       -0.0396521712
        0.5417684578        0.1239078590       -0.1030550217
        0.5417684578        0.1389674380       -0.2467189046
        0.5417684578        0.1540270170       -0.5447135380
        0.5417684578        0.1690865959       -1.1106465929
        0.5417684578        0.1841461749       -2.0949373456
        0.5417684578        0.1992057539       -3.6632780458
        0.5417684578        0.2142653329       -5.9539034178
        0.5417684578        0.2293249119       -9.0231401722
        0.5417684578        0.2443844909      -12.8008980921
        0.5417684578        0.2594440699      -17.0807455001
        0.5417684578        0.2745036489      -21.5568358798
        0.5417684578        0.2895632279      -25.8966880276
        0.5417684578        0.3046228069      -29.8191717450
        0.5417684578        0.3196823858      -33.1451647699
        0.5417684578        0.3347419648      -35.8059651468
        0.5417684578        0.3498015438      -37.8187601540
        0.5417684578        0.3648611228      -39.2521928241
        0.5417684578        0.3799207018      -40.2008834306
        0.5417684578        0.3949802808      -40.7725966292
        0.5417684578        0.4100398598      -41.0794404349
        0.5417684578        0.4250994388      -41.2239629796
        0.5417684578        0.4401590178      -41.2803018148
        0.5417684578        0.4552185968      -41.2801210938
        0.5417684578        0.4702781757      -41.2142520161
        0.5417684578        0.4853377547      -41.0524001922
        0.5417684578        0.5003973337      -40.7715267030
        0.5417684578        0.5154569127      -40.3776751185
        0.5417684578        0.5305164917      -39.9107598675
        0.5417684578        0.5455760707      -39.4336195508
        0.5417684578        0.5606356497      -39.0163607315
        0.5417684578        0.5756952287      -38.7270946431
        0.5417684578        0.5907548077      -38.6306297064
        0.5417684578        0.6058143867      -38.7854048941
        0.5417684578        0.6208739656      -39.2258875916
        0.5417684578        0.6359335446      -39.9272814550
        0.5417684578        0.6509931236      -40.7666045477
        0.5417684578        0.6660527026      -41.5067260700
        0.5417684578        0.6811122816      -41.8263312609
        0.5417684578        0.6961718606      -41.3973325149
        0.5417684578        0.7112314396      -39.9833979762
        0.5417684578        0.7262910186      -37.5172184323
        0.5417684578        0.7413505976      -34.1218739795
        0.5417684578        0.7564101766      -30.0693178384
        0.5417684578        0.7714697555      -25.6990728768
        0.5417684578        0.7865293345      -21.3345888119
        0.5417684578        0.8015889135      -17.2273858845
        0.5417684578        0.8166484925      -13.5387483512
        0.5417684578        0.8317080715      -10.3499275855
        0.5417684578        0.8467676505       -7.6841409662
        0.5417684578        0.8618272295       -5.5270390454
        0.5417684578        0.8768868085       -3.8403857432
        0.5417684578        0.8919463875       -2.5700942170
        0.5417684578        0.9070059665       -1.6519386426
        0.5417684578        0.9220655454       -1.0172351925
        0.5417684578        0.9371251244       -0.5988204769
        0.5417684578        0.9521847034       -0.3363808765
        0.5417684578        0.9672442824       -0.1800375651
        0.5417684578        0.9823038614       -0.0916928530
        0.5417684578        0.9973634404       -0.0443902737
        0.5417684578        1.0124230194       -0.0204111453
        0.5417684578        1.0274825984       -0.0089097419
        0.5417684578        1.0425421774       -0.0036921072
        0.5417684578        1.0576017564       -0.0014533145
        0.5417684578        1.0726613353       -0.0005441495
        0.5417684578        1.0877209143       -0.0001942176
        0.5417684578        1.1027804933       -0.0000662751
        0.5417684578        1.1178400723       -0.0000216960
        0.5417684578        1.1328996513       -0.0000068342
        0.5417684578        1.1479592303       -0.0000020741
        0.5417684578        1.1630188093        0.0000000000
        0.5417684578        1.1780783883        0.0000000000
        0.5417684578        1.1931379673        0.0000000000
        0.5417684578        1.2081975463        0.0000000000
        0.5417684578        1.2232571252        0.0000000000
        0.5417684578        1.2383167042        0.0000000000
        0.5417684578        1.2533762832        0.0000000000
        0.5417684578        1.2684358622        0.0000000000
        0.5417684578        1.2834954412        0.0000000000
        0.5417684578        1.2985550202        0.0000000000
        0.5417684578        1.3136145992        0.0000000000
        0.5417684578        1.3286741782        0.0000000000
        0.5417684578        1.3437337572        0.0000000000
        0.5417684578        1.3587933362        0.0000000000
        0.5417684578        1.3738529151        0.0000000000
        0.5417684578        1.3889124941        0.0000000000
        0.5417684578        1.4039720731        0.0000000000
        0.5417684578        1.4190316521        0.0000000000
        0.5417684578        1.4340912311        0.0000000000
        0.5417684578        1.4491508101        0.0000000000
        0.5417684578        1.4642103891        0.0000000000
        0.5417684578        1.4792699681        0.0000000000
        0.5417684578        1.4943295471        0.0000000000
        0.5417684578        1.5093891261        0.0000000000
        0.5417684578        1.5244487050        0.0000000000
        0.5417684578        1.5395082840        0.0000000000
        0.5417684578        1.5545678630        0.0000000000
        0.5417684578        1.5696274420        0.0000000000
        0.5417684578        1.5846870210        0.0000000000

        0.5566100127        0.0937887010       -0.0087583839
        0.5566100127        0.1088482800       -0.0249593697
        0.5566100127        0.1239078590       -0.0655241630
        0.5566100127        0.1389674380       -0.1586421773
        0.5566100127        0.1540270170       -0.3547118533
        0.5566100127        0.1690865959       -0.7336448646
        0.5566100127        0.1841461749       -1.4064146250
        0.5566100127        0.1992057539       -2.5049909782
        0.5566100127        0.2142653329       -4.1574984380
        0.5566100127        0.2293249119       -6.4522884320
        0.5566100127        0.2443844909       -9.4027397192
        0.5566100127        0.2594440699      -12.9283202203
        0.5566100127        0.2745036489      -16.8623149669
        0.5566100127        0.2895632279      -20.9841017390
        0.5566100127        0.3046228069      -25.0617724139
        0.5566100127        0.3196823858      -28.8878498496
        0.5566100127        0.3347419648      -32.2987624868
        0.5566100127        0.3498015438      -35.1807803008
        0.5566100127        0.3648611228      -37.4715301931
        0.5566100127        0.3799207018      -39.1628028296
        0.5566100127        0.3949802808      -40.3017242712
        0.5566100127        0.4100398598      -40.9822387781
        0.5566100127        0.4250994388      -41.3224214128
        0.5566100127        0.4401590178      -41.4329713819
        0.5566100127        0.4552185968      -41.3905106426
        0.5566100127        0.4702781757      -41.2289745710
        0.5566100127        0.4853377547      -40.9526094971
        0.5566100127        0.5003973337      -40.5613093025
        0.5566100127        0.5154569127      -40.0724408641
        0.5566100127        0.5305164917      -39.5278038278
        0.5566100127        0.5455760707      -38.9862792670
        0.5566100127        0.5606356497      -38.5125151268
        0.5566100127        0.5756952287      -38.1719871486
        0.5566100127        0.5907548077      -38.0333137087
        0.5566100127        0.6058143867      -38.1677634004
        0.5566100127        0.6208739656      -38.6328788351
        0.5566100127        0.6359335446      -39.4360434009
        0.5566100127        0.6509931236      -40.4902405890
        0.5566100127        0.6660527026      -41.5875584169
        0.5566100127        0.6811122816      -42.4154607798
        0.5566100127        0.6961718606      -42.6230840575
        0.5566100127        0.7112314396      -41.9179375668
        0.5566100127        0.7262910186      -40.1536667570
        0.5566100127        0.7413505976      -37.3707658971
        0.5566100127        0.7564101766      -33.7749175894
        0.5566100127        0.7714697555      -29.6679821661
        0.5566100127        0.7865293345      -25.3659538121
        0.5566100127        0.8015889135      -21.1366674838
        0.5566100127        0.8166484925      -17.1724810491
        0.5566100127        0.8317080715      -13.5931978294
        0.5566100127        0.8467676505      -10.4636612390
        0.5566100127        0.8618272295       -7.8113865768
        0.5566100127        0.8768868085       -5.6372783656
        0.5566100127        0.8919463875       -3.9200656520
        0.5566100127        0.9070059665       -2.6186325141
        0.5566100127        0.9220655454       -1.6758709763
        0.5566100127        0.9371251244       -1.0251569249
        0.5566100127        0.9521847034       -0.5982539193
        0.5566100127        0.9672442824       -0.3325307886
        0.5566100127        0.9823038614       -0.1758190010
        0.5566100127        0.9973634404       -0.0883403300
        0.5566100127        1.0124230194       -0.0421546914
        0.5566100127        1.0274825984       -0.0191017261
        0.5566100127        1.0425421774       -0.0082235158
        0.5566100127        1.0576017564       -0.0033677912
        0.5566100127        1.0726613353       -0.0013147056
        0.5566100127        1.0877209143       -0.0004905739
        0.5566100127        1.1027804933       -0.0001755388
        0.5566100127        1.1178400723       -0.0000604270
        0.5566100127        1.1328996513       -0.0000200609
        0.5566100127        1.1479592303       -0.0000064278
        0.5566100127        1.1630188093       -0.0000019896
        0.5566100127        1.1780783883        0.0000000000
        0.5566100127        1.1931379673        0.0000000000
        0.5566100127        1.2081975463        0.0000000000
        0.5566100127        1.2232571252        0.0000000000
        0.5566100127        1.2383167042        0.0000000000
        0.5566100127        1.2533762832        0.0000000000
        0.5566100127        1.2684358622        0.0000000000
        0.5566100127        1.2834954412        0.0000000000
        0.5566100127        1.2985550202        0.0000000000
        0.5566100127        1.3136145992        0.0000000000
        0.5566100127        1.3286741782        0.0000000000
        0.5566100127        1.3437337572        0.0000000000
        0.5566100127        1.3587933362        0.0000000000
        0.5566100127        1.3738529151        0.0000000000
        0.5566100127        1.3889124941        0.0000000000
        0.5566100127        1.4039720731        0.0000000000
        0.5566100127        1.4190316521        0.0000000000
        0.5566100127        1.4340912311        0.0000000000
        0.5566100127        1.4491508101        0.0000000000
        0.5566100127        1.4642103891        0.0000000000
        0.5566100127        1.4792699681        0.0000000000
        0.5566100127        1.4943295471        0.0000000000
        0.5566100127        1.5093891261        0.0000000000
        0.5566100127        1.5244487050        0.0000000000
        0.5566100127        1.5395082840        0.0000000000
        0.5566100127        1.5545678630        0.0000000000
        0.5566100127        1.5696274420        0.0000000000
        0.5566100127        1.5846870210        0.0000000000

        0.5714515675        0.0937887010       -0.0051261875
        0.5714515675        0.1088482800       -0.0147577279
        0.5714515675        0.1239078590       -0.0391852217
        0.5714515675        0.1389674380       -0.0960907642
        0.5714515675        0.1540270170       -0.2179664621
        0.5714515675        0.1690865959       -0.4582217141
        0.5714515675        0.1841461749       -0.8948140266
        0.5714515675        0.1992057539       -1.6275941553
        0.5714515675        0.2142653329       -2.7664193411
        0.5714515675        0.2293249119       -4.4104579178
        0.5714515675        0.2443844909       -6.6238002274
        0.5714515675        0.2594440699       -9.4155641872
        0.5714515675        0.2745036489      -12.7314394396
        0.5714515675        0.2895632279      -16.4582488222
        0.5714515675        0.3046228069      -20.4373325097
        0.5714515675        0.3196823858      -24.4807940131
        0.5714515675        0.3347419648      -28.3878944923
        0.5714515675        0.3498015438      -31.9634450642
        0.5714515675        0.3648611228      -35.0408006581
        0.5714515675        0.3799207018      -37.5073823631
        0.5714515675        0.3949802808      -39.3242512954
        0.5714515675        0.4100398598      -40.5291590778
        0.5714515675        0.4250994388      -41.2180276114
        0.5714515675        0.4401590178      -41.5106130895
        0.5714515675        0.4552185968      -41.5153409253
        0.5714515675        0.4702781757      -41.3091581277
        0.5714515675        0.4853377547      -40.9391668223
        0.5714515675        0.5003973337      -40.4395326644
        0.5714515675        0.5154569127      -39.8491923377
        0.5714515675        0.5305164917      -39.2189330451
        0.5714515675        0.5455760707      -38.6073212304
        0.5714515675        0.5606356497      -38.0741946149
        0.5714515675        0.5756952287      -37.6803741487
        0.5714515675        0.5907548077      -37.4934901031
        0.5714515675        0.6058143867      -37.5900610319
        0.5714515675        0.6208739656      -38.0415011588
        0.5714515675        0.6359335446      -38.8795661048
        0.5714515675        0.6509931236      -40.0511397686
        0.5714515675        0.6660527026      -41.3849289374
        0.5714515675        0.6811122816      -42.5947295581
        0.5714515675        0.6961718606      -43.3310244122
        0.5714515675        0.7112314396      -43.2690520548
        0.5714515675        0.7262910186      -42.2000006459
        0.5714515675        0.7413505976      -40.0868270174
        0.5714515675        0.7564101766      -37.0623884614
        0.5714515675        0.7714697555      -33.3758747665
        0.5714515675        0.7865293345      -29.3164953057
        0.5714515675        0.8015889135      -25.1480632436
        0.5714515675        0.8166484925      -21.0747810815
        0.5714515675        0.8317080715      -17.2385096874
        0.5714515675        0.8467676505      -13.7337974537
        0.5714515675        0.8618272295      -10.6245891252
        0.5714515675        0.8768868085       -7.9530761872
        0.5714515675        0.8919463875       -5.7399417638
        0.5714515675        0.9070059665       -3.9809188762
        0.5714515675        0.9220655454       -2.6453992317
        0.5714515675        0.9371251244       -1.6801725289
        0.5714515675        0.9521847034       -1.0178434566
        0.5714515675        0.9672442824       -0.5871599960
        0.5714515675        0.9823038614       -0.3221339717
        0.5714515675        0.9973634404       -0.1679452727
        0.5714515675        1.0124230194       -0.0831812522
        0.5714515675        1.0274825984       -0.0391528292
        0.5714515675        1.0425421774       -0.0175330688
        0.5714515675        1.0576017564       -0.0074838925
        0.5714515675        1.0726613353       -0.0030527748
        0.5714515675        1.0877209143       -0.0011936444
        0.5714515675        1.1027804933       -0.0004487454
        0.5714515675        1.1178400723       -0.0001626246
        0.5714515675        1.1328996513       -0.0000568965
        0.5714515675        1.1479592303       -0.0000192151
        0.5714515675        1.1630188093       -0.0000062601
        0.5714515675        1.1780783883       -0.0000019628
        0.5714515675        1.1931379673        0.0000000000
        0.5714515675        1.2081975463        0.0000000000
        0.5714515675        1.2232571252        0.0000000000
        0.5714515675        1.2383167042        0.0000000000
        0.5714515675        1.2533762832        0.0000000000
        0.5714515675        1.2684358622        0.0000000000
        0.5714515675        1.2834954412        0.0000000000
        0.5714515675        1.2985550202        0.0000000000
        0.5714515675        1.3136145992        0.0000000000
        0.5714515675        1.3286741782        0.0000000000
        0.5714515675        1.3437337572        0.0000000000
        0.5714515675        1.3587933362        0.0000000000
        0.5714515675        1.3738529151        0.0000000000
        0.5714515675        1.3889124941        0.0000000000
        0.5714515675        1.4039720731        0.0000000000
        0.5714515675        1.4190316521        0.0000000000
        0.5714515675        1.4340912311        0.0000000000
        0.5714515675        1.4491508101        0.0000000000
        0.5714515675        1.4642103891        0.0000000000
        0.5714515675        1.4792699681        0.0000000000
        0.5714515675        1.4943295471        0.0000000000
        0.5714515675        1.5093891261        0.0000000000
        0.5714515675        1.5244487050        0.0000000000
        0.5714515675        1.5395082840        0.0000000000
        0.5714515675        1.5545678630        0.0000000000
        0.5714515675        1.5696274420        0.0000000000
        0.5714515675        1.5846870210        0.0000000000

        0.5862931223        0.0937887010       -0.0028122933
        0.5862931223        0.1088482800       -0.0081895697
        0.5862931223        0.1239078590       -0.0220264509
        0.5862931223        0.1389674380       -0.0548010334
        0.5862931223        0.1540270170       -0.1263567787
        0.5862931223        0.1690865959       -0.2706002571
        0.5862931223        0.1841461749       -0.5396401071
        0.5862931223        0.1992057539       -1.0051812328
        0.5862931223        0.2142653329       -1.7549592714
        0.5862931223        0.2293249119       -2.8832500847
        0.5862931223        0.2443844909       -4.4766752736
        0.5862931223        0.2594440699       -6.5983835656
        0.5862931223        0.2745036489       -9.2739153994
        0.5862931223        0.2895632279      -12.4806195482
        0.5862931223        0.3046228069      -16.1409830449
        0.5862931223        0.3196823858      -20.1204910986
        0.5862931223        0.3347419648      -24.2326350967
        0.5862931223        0.3498015438      -28.2550258892
        0.5862931223        0.3648611228      -31.9584301815
        0.5862931223        0.3799207018      -35.1445745246
        0.5862931223        0.3949802808      -37.6818936269
        0.5862931223        0.4100398598      -39.5258323646
        0.5862931223        0.4250994388      -40.7149429280
        0.5862931223        0.4401590178      -41.3446246071
        0.5862931223        0.4552185968      -41.5312097602
        0.5862931223        0.4702781757      -41.3830700306
        0.5862931223        0.4853377547      -40.9892249292
        0.5862931223        0.5003973337      -40.4237249378
        0.5862931223        0.5154569127      -39.7550478570
        0.5862931223        0.5305164917      -39.0505101731
        0.5862931223        0.5455760707      -38.3742650312
        0.5862931223        0.5606356497      -37.7851838251
        0.5862931223        0.5756952287      -37.3407271704
        0.5862931223        0.5907548077      -37.1054875169
        0.5862931223        0.6058143867      -37.1553188634
        0.5862931223        0.6208739656      -37.5664605081
        0.5862931223        0.6359335446      -38.3855183801
        0.5862931223        0.6509931236      -39.5875426089
        0.5862931223        0.6660527026      -41.0402317912
        0.5862931223        0.6811122816      -42.4963276648
        0.5862931223        0.6961718606      -43.6287903460
        0.5862931223        0.7112314396      -44.1048142110
        0.5862931223        0.7262910186      -43.6735590622
        0.5862931223        0.7413505976      -42.2318014920
        0.5862931223        0.7564101766      -39.8402519539
        0.5862931223        0.7714697555      -36.6873029445
        0.5862931223        0.7865293345      -33.0218193536
        0.5862931223        0.8015889135      -29.0873531121
        0.5862931223        0.8166484925      -25.0824092219
        0.5862931223        0.8317080715      -21.1528613258
        0.5862931223        0.8467676505      -17.4059160770
        0.5862931223        0.8618272295      -13.9285513790
        0.5862931223        0.8768868085      -10.7974650034
        0.5862931223        0.8919463875       -8.0768984484
        0.5862931223        0.9070059665       -5.8089037618
        0.5862931223        0.9220655454       -4.0039365349
        0.5862931223        0.9371251244       -2.6379286478
        0.5862931223        0.9521847034       -1.6576154127
        0.5862931223        0.9672442824       -0.9918165218
        0.5862931223        0.9823038614       -0.5644393999
        0.5862931223        0.9973634404       -0.3053580755
        0.5862931223        1.0124230194       -0.1570611821
        0.5862931223        1.0274825984       -0.0768748930
        0.5862931223        1.0425421774       -0.0358660169
        0.5862931223        1.0576017564       -0.0159879541
        0.5862931223        1.0726613353       -0.0068287698
        0.5862931223        1.0877209143       -0.0028027957
        0.5862931223        1.1027804933       -0.0011082127
        0.5862931223        1.1178400723       -0.0004228071
        0.5862931223        1.1328996513       -0.0001557142
        0.5862931223        1.1479592303       -0.0000553034
        0.5862931223        1.1630188093       -0.0000189104
        0.5862931223        1.1780783883       -0.0000062090
        0.5862931223        1.1931379673       -0.0000019514
        0.5862931223        1.2081975463        0.0000000000
        0.5862931223        1.2232571252        0.0000000000
        0.5862931223        1.2383167042        0.0000000000
        0.5862931223        1.2533762832        0.0000000000
        0.5862931223        1.2684358622        0.0000000000
        0.5862931223        1.2834954412        0.0000000000
        0.5862931223        1.2985550202        0.0000000000
        0.5862931223        1.3136145992        0.0000000000
        0.5862931223        1.3286741782        0.0000000000
        0.5862931223        1.3437337572        0.0000000000
        0.5862931223        1.3587933362        0.0000000000
        0.5862931223        1.3738529151        0.0000000000
        0.5862931223        1.3889124941        0.0000000000
        0.5862931223        1.4039720731        0.0000000000
        0.5862931223        1.4190316521        0.0000000000
        0.5862931223        1.4340912311        0.0000000000
        0.5862931223        1.4491508101        0.0000000000
        0.5862931223        1.4642103891        0.0000000000
        0.5862931223        1.4792699681        0.0000000000
        0.5862931223        1.4943295471        0.0000000000
        0.5862931223        1.5093891261        0.0000000000
        0.5862931223        1.5244487050        0.0000000000
        0.5862931223        1.5395082840        0.0000000000
        0.5862931223        1.5545678630        0.0000000000
        0.5862931223        1.5696274420        0.0000000000
        0.5862931223        1.5846870210        0.0000000000

        0.6011346772        0.0937887010       -0.0014455564
        0.6011346772        0.1088482800       -0.0042642861
        0.6011346772        0.1239078590       -0.0116369401
        0.6011346772        0.1389674380       -0.0294306224
        0.6011346772        0.1540270170       -0.0691279666
        0.6011346772        0.1690865959       -0.1511766362
        0.6011346772        0.1841461749       -0.3087076498
        0.6011346772        0.1992057539       -0.5905747679
        0.6011346772        0.2142653329       -1.0623464935
        0.6011346772        0.2293249119       -1.8040564298
        0.6011346772        0.2443844909       -2.9041536554
        0.6011346772        0.2594440699       -4.4497868734
        0.6011346772        0.2745036489       -6.5138903559
        0.6011346772        0.2895632279       -9.1396468913
        0.6011346772        0.3046228069      -12.3235429354
        0.6011346772        0.3196823858      -16.0000212871
        0.6011346772        0.3347419648      -20.0331044290
        0.6011346772        0.3498015438      -24.2213958907
        0.6011346772        0.3648611228      -28.3205622499
        0.6011346772        0.3799207018      -32.0814216793
        0.6011346772        0.3949802808      -35.2943200417
        0.6011346772        0.4100398598      -37.8255750813
        0.6011346772        0.4250994388      -39.6331411241
        0.6011346772        0.4401590178      -40.7570450921
        0.6011346772        0.4552185968      -41.2916445501
        0.6011346772        0.4702781757      -41.3542516145
        0.6011346772        0.4853377547      -41.0629794315
        0.6011346772        0.5003973337      -40.5274841728
        0.6011346772        0.5154569127      -39.8473777068
        0.6011346772        0.5305164917      -39.1114063394
        0.6011346772        0.5455760707      -38.3956470013
        0.6011346772        0.5606356497      -37.7642403694
        0.6011346772        0.5756952287      -37.2757539002
        0.6011346772        0.5907548077      -36.9927559521
        0.6011346772        0.6058143867      -36.9869758356
        0.6011346772        0.6208739656      -37.3319784505
        0.6011346772        0.6359335446      -38.0799908160
        0.6011346772        0.6509931236      -39.2271808496
        0.6011346772        0.6660527026      -40.6797324018
        0.6011346772        0.6811122816      -42.2383041169
        0.6011346772        0.6961718606      -43.6164664482
        0.6011346772        0.7112314396      -44.4965368828
        0.6011346772        0.7262910186      -44.6073900750
        0.6011346772        0.7413505976      -43.7941137474
        0.6011346772        0.7564101766      -42.0499595182
        0.6011346772        0.7714697555      -39.4987112641
        0.6011346772        0.7865293345      -36.3399750823
        0.6011346772        0.8015889135      -32.7858695899
        0.6011346772        0.8166484925      -29.0165537348
        0.6011346772        0.8317080715      -25.1670831495
        0.6011346772        0.8467676505      -21.3400429524
        0.6011346772        0.8618272295      -17.6274672984
        0.6011346772        0.8768868085      -14.1256170163
        0.6011346772        0.8919463875      -10.9344529486
        0.6011346772        0.9070059665       -8.1439164237
        0.6011346772        0.9220655454       -5.8158148621
        0.6011346772        0.9371251244       -3.9708454325
        0.6011346772        0.9521847034       -2.5862888491
        0.6011346772        0.9672442824       -1.6043539178
        0.6011346772        0.9823038614       -0.9470161392
        0.6011346772        0.9973634404       -0.5318327912
        0.6011346772        1.0124230194       -0.2843299016
        0.6011346772        1.0274825984       -0.1449146355
        0.6011346772        1.0425421774       -0.0705603819
        0.6011346772        1.0576017564       -0.0329074170
        0.6011346772        1.0726613353       -0.0147397825
        0.6011346772        1.0877209143       -0.0063561612
        0.6011346772        1.1027804933       -0.0026431596
        0.6011346772        1.1178400723       -0.0010605708
        0.6011346772        1.1328996513       -0.0004104006
        0.6011346772        1.1479592303       -0.0001529044
        0.6011346772        1.1630188093       -0.0000547307
        0.6011346772        1.1780783883       -0.0000187702
        0.6011346772        1.1931379673       -0.0000061502
        0.6011346772        1.2081975463       -0.0000019184
        0.6011346772        1.2232571252        0.0000000000
        0.6011346772        1.2383167042        0.0000000000
        0.6011346772        1.2533762832        0.0000000000
        0.6011346772        1.2684358622        0.0000000000
        0.6011346772        1.2834954412        0.0000000000
        0.6011346772        1.2985550202        0.0000000000
        0.6011346772        1.3136145992        0.0000000000
        0.6011346772        1.3286741782        0.0000000000
        0.6011346772        1.3437337572        0.0000000000
        0.6011346772        1.3587933362        0.0000000000
        0.6011346772        1.3738529151        0.0000000000
        0.6011346772        1.3889124941        0.0000000000
        0.6011346772        1.4039720731        0.0000000000
        0.6011346772        1.4190316521        0.0000000000
        0.6011346772        1.4340912311        0.0000000000
        0.6011346772        1.4491508101        0.0000000000
        0.6011346772        1.4642103891        0.0000000000
        0.6011346772        1.4792699681        0.0000000000
        0.6011346772        1.4943295471        0.0000000000
        0.6011346772        1.5093891261        0.0000000000
        0.6011346772        1.5244487050        0.0000000000
        0.6011346772        1.5395082840        0.0000000000
        0.6011346772        1.5545678630        0.0000000000
        0.6011346772        1.5696274420        0.0000000000
        0.6011346772        1.5846870210        0.0000000000

        0.6159762320        0.0937887010       -0.0006962096
        0.6159762320        0.1088482800       -0.0020839082
        0.6159762320        0.1239078590       -0.0057808951
        0.6159762320        0.1389674380       -0.0148933780
        0.6159762320        0.1540270170       -0.0357208935
        0.6159762320        0.1690865959       -0.0799814565
        0.6159762320        0.1841461749       -0.1677110840
        0.6159762320        0.1992057539       -0.3304873916
        0.6159762320        0.2142653329       -0.6143220347
        0.6159762320        0.2293249119       -1.0813427025
        0.6159762320        0.2443844909       -1.8092567616
        0.6159762320        0.2594440699       -2.8874838515
        0.6159762320        0.2745036489       -4.4087738364
        0.6159762320        0.2895632279       -6.4553939927
        0.6159762320        0.3046228069       -9.0801176954
        0.6159762320        0.3196823858      -12.2845677523
        0.6159762320        0.3347419648      -16.0004025030
        0.6159762320        0.3498015438      -20.0808661729
        0.6159762320        0.3648611228      -24.3095418187
        0.6159762320        0.3799207018      -28.4287415899
        0.6159762320        0.3949802808      -32.1826560654
        0.6159762320        0.4100398598      -35.3631657479
        0.6159762320        0.4250994388      -37.8433603372
        0.6159762320        0.4401590178      -39.5882125774
        0.6159762320        0.4552185968      -40.6420322977
        0.6159762320        0.4702781757      -41.1022050653
        0.6159762320        0.4853377547      -41.0919119975
        0.6159762320        0.5003973337      -40.7399282401
        0.6159762320        0.5154569127      -40.1683817634
        0.6159762320        0.5305164917      -39.4857391788
        0.6159762320        0.5455760707      -38.7835518274
        0.6159762320        0.5606356497      -38.1377615923
        0.6159762320        0.5756952287      -37.6147795520
        0.6159762320        0.5907548077      -37.2794395263
        0.6159762320        0.6058143867      -37.1995255080
        0.6159762320        0.6208739656      -37.4419247812
        0.6159762320        0.6359335446      -38.0579512524
        0.6159762320        0.6509931236      -39.0589395584
        0.6159762320        0.6660527026      -40.3880541366
        0.6159762320        0.6811122816      -41.9000644197
        0.6159762320        0.6961718606      -43.3639117521
        0.6159762320        0.7112314396      -44.4976818133
        0.6159762320        0.7262910186      -45.0308906753
        0.6159762320        0.7413505976      -44.7721873391
        0.6159762320        0.7564101766      -43.6536780124
        0.6159762320        0.7714697555      -41.7327746766
        0.6159762320        0.7865293345      -39.1536977825
        0.6159762320        0.8015889135      -36.0902051446
        0.6159762320        0.8166484925      -32.6973091761
        0.6159762320        0.8317080715      -29.0906852671
        0.6159762320        0.8467676505      -25.3553846691
        0.6159762320        0.8618272295      -21.5706889040
        0.6159762320        0.8768868085      -17.8325644548
        0.6159762320        0.8919463875      -14.2600626250
        0.6159762320        0.9070059665      -10.9827146185
        0.6159762320        0.9220655454       -8.1160684208
        0.6159762320        0.9371251244       -5.7372482837
        0.6159762320        0.9521847034       -3.8707369010
        0.6159762320        0.9672442824       -2.4887324778
        0.6159762320        0.9823038614       -1.5240022637
        0.6159762320        0.9973634404       -0.8890314290
        0.6159762320        1.0124230194       -0.4945792101
        0.6159762320        1.0274825984       -0.2628581069
        0.6159762320        1.0425421774       -0.1337755757
        0.6159762320        1.0576017564       -0.0653561676
        0.6159762320        1.0726613353       -0.0307213735
        0.6159762320        1.0877209143       -0.0139174699
        0.6159762320        1.1027804933       -0.0060809329
        0.6159762320        1.1178400723       -0.0025618127
        0.6159762320        1.1328996513       -0.0010393242
        0.6159762320        1.1479592303       -0.0004052314
        0.6159762320        1.1630188093       -0.0001514842
        0.6159762320        1.1780783883       -0.0000541527
        0.6159762320        1.1931379673       -0.0000184659
        0.6159762320        1.2081975463       -0.0000059905
        0.6159762320        1.2232571252       -0.0000018474
        0.6159762320        1.2383167042        0.0000000000
        0.6159762320        1.2533762832        0.0000000000
        0.6159762320        1.2684358622        0.0000000000
        0.6159762320        1.2834954412        0.0000000000
        0.6159762320        1.2985550202        0.0000000000
        0.6159762320        1.3136145992        0.0000000000
        0.6159762320        1.3286741782        0.0000000000
        0.6159762320        1.3437337572        0.0000000000
        0.6159762320        1.3587933362        0.0000000000
        0.6159762320        1.3738529151        0.0000000000
        0.6159762320        1.3889124941        0.0000000000
        0.6159762320        1.4039720731        0.0000000000
        0.6159762320        1.4190316521        0.0000000000
        0.6159762320        1.4340912311        0.0000000000
        0.6159762320        1.4491508101        0.0000000000
        0.6159762320        1.4642103891        0.0000000000
        0.6159762320        1.4792699681        0.0000000000
        0.6159762320        1.4943295471        0.0000000000
        0.6159762320        1.5093891261        0.0000000000
        0.6159762320        1.5244487050        0.0000000000
        0.6159762320        1.5395082840        0.0000000000
        0.6159762320        1.5545678630        0.0000000000
        0.6159762320        1.5696274420        0.0000000000
        0.6159762320        1.5846870210        0.0000000000

        0.6308177868        0.0937887010       -0.0003143252
        0.6308177868        0.1088482800       -0.0009564154
        0.6308177868        0.1239078590       -0.0027026473
        0.6308177868        0.1389674380       -0.0071093726
        0.6308177868        0.1540270170       -0.0174558637
        0.6308177868        0.1690865959       -0.0401268538
        0.6308177868        0.1841461749       -0.0866486666
        0.6308177868        0.1992057539       -0.1763886523
        0.6308177868        0.2142653329       -0.3397442798
        0.6308177868        0.2293249119       -0.6213844012
        0.6308177868        0.2443844909       -1.0827388722
        0.6308177868        0.2594440699       -1.8024585631
        0.6308177868        0.2745036489       -2.8731026734
        0.6308177868        0.2895632279       -4.3921943104
        0.6308177868        0.3046228069       -6.4465208528
        0.6308177868        0.3196823858       -9.0905028595
        0.6308177868        0.3347419648      -12.3224268779
        0.6308177868        0.3498015438      -16.0653629095
        0.6308177868        0.3648611228      -20.1610343438
        0.6308177868        0.3799207018      -24.3830686021
        0.6308177868        0.3949802808      -28.4702482156
        0.6308177868        0.4100398598      -32.1722124378
        0.6308177868        0.4250994388      -35.2936153885
        0.6308177868        0.4401590178      -37.7224504422
        0.6308177868        0.4552185968      -39.4352082268
        0.6308177868        0.4702781757      -40.4817580962
        0.6308177868        0.4853377547      -40.9599551944
        0.6308177868        0.5003973337      -40.9904327173
        0.6308177868        0.5154569127      -40.6976422652
        0.6308177868        0.5305164917      -40.1984501055
        0.6308177868        0.5455760707      -39.5971798805
        0.6308177868        0.5606356497      -38.9853869337
        0.6308177868        0.5756952287      -38.4443518724
        0.6308177868        0.5907548077      -38.0480388542
        0.6308177868        0.6058143867      -37.8646079196
        0.6308177868        0.6208739656      -37.9551417176
        0.6308177868        0.6359335446      -38.3679907762
        0.6308177868        0.6509931236      -39.1264744038
        0.6308177868        0.6660527026      -40.2092767304
        0.6308177868        0.6811122816      -41.5287362409
        0.6308177868        0.6961718606      -42.9195571650
        0.6308177868        0.7112314396      -44.1520853215
        0.6308177868        0.7262910186      -44.9750023823
        0.6308177868        0.7413505976      -45.1755190346
        0.6308177868        0.7564101766      -44.6320958381
        0.6308177868        0.7714697555      -43.3356484369
        0.6308177868        0.7865293345      -41.3707118662
        0.6308177868        0.8015889135      -38.8684909920
        0.6308177868        0.8166484925      -35.9566552698
        0.6308177868        0.8317080715      -32.7294219330
        0.6308177868        0.8467676505      -29.2481776855
        0.6308177868        0.8618272295      -25.5660620781
        0.6308177868        0.8768868085      -21.7586337325
        0.6308177868        0.8919463875      -17.9418886580
        0.6308177868        0.9070059665      -14.2674445985
        0.6308177868        0.9220655454      -10.8970637556
        0.6308177868        0.9371251244       -7.9683011685
        0.6308177868        0.9521847034       -5.5658417787
        0.6308177868        0.9672442824       -3.7089009400
        0.6308177868        0.9823038614       -2.3570623829
        0.6308177868        0.9973634404       -1.4294481164
        0.6308177868        1.0124230194       -0.8284007688
        0.6308177868        1.0274825984       -0.4596633343
        0.6308177868        1.0425421774       -0.2447560998
        0.6308177868        1.0576017564       -0.1253258683
        0.6308177868        1.0726613353       -0.0618117936
        0.6308177868        1.0877209143       -0.0293900031
        0.6308177868        1.1027804933       -0.0134710572
        0.6308177868        1.1178400723       -0.0059465396
        0.6308177868        1.1328996513       -0.0025237846
        0.6308177868        1.1479592303       -0.0010275569
        0.6308177868        1.1630188093       -0.0004003905
        0.6308177868        1.1780783883       -0.0001489550
        0.6308177868        1.1931379673       -0.0000527967
        0.6308177868        1.2081975463       -0.0000177958
        0.6308177868        1.2232571252       -0.0000057011
        0.6308177868        1.2383167042       -0.0000017364
        0.6308177868        1.2533762832        0.0000000000
        0.6308177868        1.2684358622        0.0000000000
        0.6308177868        1.2834954412        0.0000000000
        0.6308177868        1.2985550202        0.0000000000
        0.6308177868        1.3136145992        0.0000000000
        0.6308177868        1.3286741782        0.0000000000
        0.6308177868        1.3437337572        0.0000000000
        0.6308177868        1.3587933362        0.0000000000
        0.6308177868        1.3738529151        0.0000000000
        0.6308177868        1.3889124941        0.0000000000
        0.6308177868        1.4039720731        0.0000000000
        0.6308177868        1.4190316521        0.0000000000
        0.6308177868        1.4340912311        0.0000000000
        0.6308177868        1.4491508101        0.0000000000
        0.6308177868        1.4642103891        0.0000000000
        0.6308177868        1.4792699681        0.0000000000
        0.6308177868        1.4943295471        0.0000000000
        0.6308177868        1.5093891261        0.0000000000
        0.6308177868        1.5244487050        0.0000000000
        0.6308177868        1.5395082840        0.0000000000
        0.6308177868        1.5545678630        0.0000000000
        0.6308177868        1.5696274420        0.0000000000
        0.6308177868        1.5846870210        0.0000000000

        0.6456593416        0.0937887010       -0.0001331418
        0.6456593416        0.1088482800       -0.0004126658
        0.6456593416        0.1239078590       -0.0011905657
        0.6456593416        0.1389674380       -0.0032056785
        0.6456593416        0.1540270170       -0.0080792918
        0.6456593416        0.1690865959       -0.0191209312
        0.6456593416        0.1841461749       -0.0426396158
        0.6456593416        0.1992057539       -0.0899100486
        0.6456593416        0.2142653329       -0.1798783594
        0.6456593416        0.2293249119       -0.3425242278
        0.6456593416        0.2443844909       -0.6224688361
        0.6456593416        0.2594440699       -1.0818987662
        0.6456593416        0.2745036489       -1.8012351253
        0.6456593416        0.2895632279       -2.8754673894
        0.6456593416        0.3046228069       -4.4041271660
        0.6456593416        0.3196823858       -6.4739739697
        0.6456593416        0.3347419648       -9.1358461144
        0.6456593416        0.3498015438      -12.3804544856
        0.6456593416        0.3648611228      -16.1209409186
        0.6456593416        0.3799207018      -20.1907826890
        0.6456593416        0.3949802808      -24.3622839458
        0.6456593416        0.4100398598      -28.3835394850
        0.6456593416        0.4250994388      -32.0234797790
        0.6456593416        0.4401590178      -35.1102807228
        0.6456593416        0.4552185968      -37.5512414396
        0.6456593416        0.4702781757      -39.3308546581
        0.6456593416        0.4853377547      -40.4930309352
        0.6456593416        0.5003973337      -41.1181373851
        0.6456593416        0.5154569127      -41.3040634853
        0.6456593416        0.5305164917      -41.1551831987
        0.6456593416        0.5455760707      -40.7776432677
        0.6456593416        0.5606356497      -40.2767349246
        0.6456593416        0.5756952287      -39.7529720406
        0.6456593416        0.5907548077      -39.2966389365
        0.6456593416        0.6058143867      -38.9834385615
        0.6456593416        0.6208739656      -38.8739415006
        0.6456593416        0.6359335446      -39.0160390110
        0.6456593416        0.6509931236      -39.4448439988
        0.6456593416        0.6660527026      -40.1731382794
        0.6456593416        0.6811122816      -41.1710163163
        0.6456593416        0.6961718606      -42.3438464346
        0.6456593416        0.7112314396      -43.5252246637
        0.6456593416        0.7262910186      -44.4982460126
        0.6456593416        0.7413505976      -45.0436573012
        0.6456593416        0.7564101766      -44.9962913824
        0.6456593416        0.7714697555      -44.2837138506
        0.6456593416        0.7865293345      -42.9290149379
        0.6456593416        0.8015889135      -41.0183931257
        0.6456593416        0.8166484925      -38.6522017918
        0.6456593416        0.8317080715      -35.9052736803
        0.6456593416        0.8467676505      -32.8154394337
        0.6456593416        0.8618272295      -29.4029299495
        0.6456593416        0.8768868085      -25.7069711694
        0.6456593416        0.8919463875      -21.8177693133
        0.6456593416        0.9070059665      -17.8856683278
        0.6456593416        0.9220655454      -14.1016819725
        0.6456593416        0.9371251244      -10.6578144394
        0.6456593416        0.9521847034       -7.7043707534
        0.6456593416        0.9672442824       -5.3211221251
        0.6456593416        0.9823038614       -3.5111175809
        0.6456593416        0.9973634404       -2.2152971079
        0.6456593416        1.0124230194       -1.3385099350
        0.6456593416        1.0274825984       -0.7759454879
        0.6456593416        1.0425421774       -0.4323976591
        0.6456593416        1.0576017564       -0.2319818534
        0.6456593416        1.0726613353       -0.1199359115
        0.6456593416        1.0877209143       -0.0597629208
        0.6456593416        1.1027804933       -0.0286819116
        0.6456593416        1.1178400723       -0.0132394142
        0.6456593416        1.1328996513       -0.0058663636
        0.6456593416        1.1479592303       -0.0024896003
        0.6456593416        1.1630188093       -0.0010096295
        0.6456593416        1.1780783883       -0.0003904529
        0.6456593416        1.1931379673       -0.0001437596
        0.6456593416        1.2081975463       -0.0000503324
        0.6456593416        1.2232571252       -0.0000167545
        0.6456593416        1.2383167042       -0.0000053050
        0.6456593416        1.2533762832       -0.0000015965
        0.6456593416        1.2684358622        0.0000000000
        0.6456593416        1.2834954412        0.0000000000
        0.6456593416        1.2985550202        0.0000000000
        0.6456593416        1.3136145992        0.0000000000
        0.6456593416        1.3286741782        0.0000000000
        0.6456593416        1.3437337572        0.0000000000
        0.6456593416        1.3587933362        0.0000000000
        0.6456593416        1.3738529151        0.0000000000
        0.6456593416        1.3889124941        0.0000000000
        0.6456593416        1.4039720731        0.0000000000
        0.6456593416        1.4190316521        0.0000000000
        0.6456593416        1.4340912311        0.0000000000
        0.6456593416        1.4491508101        0.0000000000
        0.6456593416        1.4642103891        0.0000000000
        0.6456593416        1.4792699681        0.0000000000
        0.6456593416        1.4943295471        0.0000000000
        0.6456593416        1.5093891261        0.0000000000
        0.6456593416        1.5244487050        0.0000000000
        0.6456593416        1.5395082840        0.0000000000
        0.6456593416        1.5545678630        0.0000000000
        0.6456593416        1.5696274420        0.0000000000
        0.6456593416        1.5846870210        0.0000000000

        0.6605008965        0.0937887010       -0.0000529719
        0.6605008965        0.1088482800       -0.0001676168
        0.6605008965        0.1239078590       -0.0004949307
        0.6605008965        0.1389674380       -0.0013676433
        0.6605008965        0.1540270170       -0.0035477976
        0.6605008965        0.1690865959       -0.0086683445
        0.6605008965        0.1841461749       -0.0200157252
        0.6605008965        0.1992057539       -0.0438222658
        0.6605008965        0.2142653329       -0.0912482456
        0.6605008965        0.2293249119       -0.1811741039
        0.6605008965        0.2443844909       -0.3437284941
        0.6605008965        0.2594440699       -0.6240841985
        0.6605008965        0.2745036489       -1.0854523386
        0.6605008965        0.2895632279       -1.8095138795
        0.6605008965        0.3046228069       -2.8920504093
        0.6605008965        0.3196823858       -4.4317585763
        0.6605008965        0.3347419648       -6.5116764589
        0.6605008965        0.3498015438       -9.1755135792
        0.6605008965        0.3648611228      -12.4048026119
        0.6605008965        0.3799207018      -16.1053859321
        0.6605008965        0.3949802808      -20.1109969324
        0.6605008965        0.4100398598      -24.2064342556
        0.6605008965        0.4250994388      -28.1647049918
        0.6605008965        0.4401590178      -31.7858283364
        0.6605008965        0.4552185968      -34.9240981492
        0.6605008965        0.4702781757      -37.4966115942
        0.6605008965        0.4853377547      -39.4754023081
        0.6605008965        0.5003973337      -40.8727281232
        0.6605008965        0.5154569127      -41.7295850597
        0.6605008965        0.5305164917      -42.1115437154
        0.6605008965        0.5455760707      -42.1082781386
        0.6605008965        0.5606356497      -41.8295780149
        0.6605008965        0.5756952287      -41.3937497043
        0.6605008965        0.5907548077      -40.9113470258
        0.6605008965        0.6058143867      -40.4723357846
        0.6605008965        0.6208739656      -40.1437787621
        0.6605008965        0.6359335446      -39.9781221305
        0.6605008965        0.6509931236      -40.0236718238
        0.6605008965        0.6660527026      -40.3250562005
        0.6605008965        0.6811122816      -40.9064757136
        0.6605008965        0.6961718606      -41.7428615581
        0.6605008965        0.7112314396      -42.7360548899
        0.6605008965        0.7262910186      -43.7153860860
        0.6605008965        0.7413505976      -44.4707977554
        0.6605008965        0.7564101766      -44.8078393336
        0.6605008965        0.7714697555      -44.5995741129
        0.6605008965        0.7865293345      -43.8103238963
        0.6605008965        0.8015889135      -42.4807018141
        0.6605008965        0.8166484925      -40.6839501550
        0.6605008965        0.8317080715      -38.4784020684
        0.6605008965        0.8467676505      -35.8819266332
        0.6605008965        0.8618272295      -32.8813826501
        0.6605008965        0.8768868085      -29.4707260367
        0.6605008965        0.8919463875      -25.6960121673
        0.6605008965        0.9070059665      -21.6821222540
        0.6605008965        0.9220655454      -17.6259221477
        0.6605008965        0.9371251244      -13.7578371884
        0.6605008965        0.9521847034      -10.2889062177
        0.6605008965        0.9672442824       -7.3655276312
        0.6605008965        0.9823038614       -5.0478276563
        0.6605008965        0.9973634404       -3.3149129296
        0.6605008965        1.0124230194       -2.0889356667
        0.6605008965        1.0274825984       -1.2651749494
        0.6605008965        1.0425421774       -0.7374948716
        0.6605008965        1.0576017564       -0.4141534849
        0.6605008965        1.0726613353       -0.2241233808
        0.6605008965        1.0877209143       -0.1168291025
        0.6605008965        1.1027804933       -0.0585957383
        0.6605008965        1.1178400723       -0.0282291827
        0.6605008965        1.1328996513       -0.0130362581
        0.6605008965        1.1479592303       -0.0057581012
        0.6605008965        1.1630188093       -0.0024276633
        0.6605008965        1.1780783883       -0.0009753318
        0.6605008965        1.1931379673       -0.0003729742
        0.6605008965        1.2081975463       -0.0001356799
        0.6605008965        1.2232571252       -0.0000469624
        0.6605008965        1.2383167042       -0.0000154758
        0.6605008965        1.2533762832       -0.0000048550
        0.6605008965        1.2684358622       -0.0000014517
        0.6605008965        1.2834954412        0.0000000000
        0.6605008965        1.2985550202        0.0000000000
        0.6605008965        1.3136145992        0.0000000000
        0.6605008965        1.3286741782        0.0000000000
        0.6605008965        1.3437337572        0.0000000000
        0.6605008965        1.3587933362        0.0000000000
        0.6605008965        1.3738529151        0.0000000000
        0.6605008965        1.3889124941        0.0000000000
        0.6605008965        1.4039720731        0.0000000000
        0.6605008965        1.4190316521        0.0000000000
        0.6605008965        1.4340912311        0.0000000000
        0.6605008965        1.4491508101        0.0000000000
        0.6605008965        1.4642103891        0.0000000000
        0.6605008965        1.4792699681        0.0000000000
        0.6605008965        1.4943295471        0.0000000000
        0.6605008965        1.5093891261        0.0000000000
        0.6605008965        1.5244487050        0.0000000000
        0.6605008965        1.5395082840        0.0000000000
        0.6605008965        1.5545678630        0.0000000000
        0.6605008965        1.5696274420        0.0000000000
        0.6605008965        1.5846870210        0.0000000000

        0.6753424513        0.0937887010       -0.0000198238
        0.6753424513        0.1088482800       -0.0000641944
        0.6753424513        0.1239078590       -0.0001944972
        0.6753424513        0.1389674380       -0.0005530572
        0.6753424513        0.1540270170       -0.0014807027
        0.6753424513        0.1690865959       -0.0037447704
        0.6753424513        0.1841461749       -0.0089748691
        0.6753424513        0.1992057539       -0.0204435784
        0.6753424513        0.2142653329       -0.0443731294
        0.6753424513        0.2293249119       -0.0919621560
        0.6753424513        0.2443844909       -0.1822561311
        0.6753424513        0.2594440699       -0.3457599964
        0.6753424513        0.2745036489       -0.6282498481
        0.6753424513        0.2895632279       -1.0935858951
        0.6753424513        0.3046228069       -1.8236154760
        0.6753424513        0.3196823858       -2.9128664854
        0.6753424513        0.3347419648       -4.4562558887
        0.6753424513        0.3498015438       -6.5299924047
        0.6753424513        0.3648611228       -9.1691223855
        0.6753424513        0.3799207018      -12.3484974000
        0.6753424513        0.3949802808      -15.9751276898
        0.6753424513        0.4100398598      -19.8970746364
        0.6753424513        0.4250994388      -23.9275013654
        0.6753424513        0.4401590178      -27.8753861531
        0.6753424513        0.4552185968      -31.5712532107
        0.6753424513        0.4702781757      -34.8798625168
        0.6753424513        0.4853377547      -37.7004381337
        0.6753424513        0.5003973337      -39.9628276020
        0.6753424513        0.5154569127      -41.6288638443
        0.6753424513        0.5305164917      -42.7010203654
        0.6753424513        0.5455760707      -43.2309433764
        0.6753424513        0.5606356497      -43.3169715824
        0.6753424513        0.5756952287      -43.0859463097
        0.6753424513        0.5907548077      -42.6658343137
        0.6753424513        0.6058143867      -42.1630047103
        0.6753424513        0.6208739656      -41.6557297390
        0.6753424513        0.6359335446      -41.2051575257
        0.6753424513        0.6509931236      -40.8733874390
        0.6753424513        0.6660527026      -40.7326062444
        0.6753424513        0.6811122816      -40.8534854870
        0.6753424513        0.6961718606      -41.2738650500
        0.6753424513        0.7112314396      -41.9633110624
        0.6753424513        0.7262910186      -42.8060090058
        0.6753424513        0.7413505976      -43.6176184862
        0.6753424513        0.7564101766      -44.1937165876
        0.6753424513        0.7714697555      -44.3688028049
        0.6753424513        0.7865293345      -44.0572846150
        0.6753424513        0.8015889135      -43.2565560813
        0.6753424513        0.8166484925      -42.0125254732
        0.6753424513        0.8317080715      -40.3682841889
        0.6753424513        0.8467676505      -38.3256223702
        0.6753424513        0.8618272295      -35.8417537429
        0.6753424513        0.8768868085      -32.8639331694
        0.6753424513        0.8919463875      -29.3834921165
        0.6753424513        0.9070059665      -25.4798968032
        0.6753424513        0.9220655454      -21.3306671399
        0.6753424513        0.9371251244      -17.1809897285
        0.6753424513        0.9521847034      -13.2869686769
        0.6753424513        0.9672442824       -9.8574592426
        0.6753424513        0.9823038614       -7.0165210781
        0.6753424513        0.9973634404       -4.7956457392
        0.6753424513        1.0124230194       -3.1509193733
        0.6753424513        1.0274825984       -1.9924665155
        0.6753424513        1.0425421774       -1.2136290569
        0.6753424513        1.0576017564       -0.7123414535
        0.6753424513        1.0726613353       -0.4028100515
        0.6753424513        1.0877209143       -0.2192546539
        0.6753424513        1.1027804933       -0.1147127085
        0.6753424513        1.1178400723       -0.0575812832
        0.6753424513        1.1328996513       -0.0276732642
        0.6753424513        1.1479592303       -0.0127078148
        0.6753424513        1.1630188093       -0.0055662902
        0.6753424513        1.1780783883       -0.0023228077
        0.6753424513        1.1931379673       -0.0009228673
        0.6753424513        1.2081975463       -0.0003490642
        0.6753424513        1.2232571252       -0.0001257483
        0.6753424513        1.2383167042       -0.0000431716
        0.6753424513        1.2533762832       -0.0000141264
        0.6753424513        1.2684358622       -0.0000044078
        0.6753424513        1.2834954412       -0.0000013102
        0.6753424513        1.2985550202        0.0000000000
        0.6753424513        1.3136145992        0.0000000000
        0.6753424513        1.3286741782        0.0000000000
        0.6753424513        1.3437337572        0.0000000000
        0.6753424513        1.3587933362        0.0000000000
        0.6753424513        1.3738529151        0.0000000000
        0.6753424513        1.3889124941        0.0000000000
        0.6753424513        1.4039720731        0.0000000000
        0.6753424513        1.4190316521        0.0000000000
        0.6753424513        1.4340912311        0.0000000000
        0.6753424513        1.4491508101        0.0000000000
        0.6753424513        1.4642103891        0.0000000000
        0.6753424513        1.4792699681        0.0000000000
        0.6753424513        1.4943295471        0.0000000000
        0.6753424513        1.5093891261        0.0000000000
        0.6753424513        1.5244487050        0.0000000000
        0.6753424513        1.5395082840        0.0000000000
        0.6753424513        1.5545678630        0.0000000000
        0.6753424513        1.5696274420        0.0000000000
        0.6753424513        1.5846870210        0.0000000000

        0.6901840061        0.0937887010       -0.0000069895
        0.6901840061        0.1088482800       -0.0000232226
        0.6901840061        0.1239078590       -0.0000723881
        0.6901840061        0.1389674380       -0.0002123799
        0.6901840061        0.1540270170       -0.0005883685
        0.6901840061        0.1690865959       -0.0015439002
        0.6901840061        0.1841461749       -0.0038483380
        0.6901840061        0.1992057539       -0.0091348248
        0.6901840061        0.2142653329       -0.0206910786
        0.6901840061        0.2293249119       -0.0447901031
        0.6901840061        0.2443844909       -0.0927561622
        0.6901840061        0.2594440699       -0.1838745576
        0.6901840061        0.2745036489       -0.3489953356
        0.6901840061        0.2895632279       -0.6341899611
        0.6901840061        0.3046228069       -1.1031290624
        0.6901840061        0.3196823858       -1.8361933386
        0.6901840061        0.3347419648       -2.9242005306
        0.6901840061        0.3498015438       -4.4556285642
        0.6901840061        0.3648611228       -6.4985910008
        0.6901840061        0.3799207018       -9.0819189416
        0.6901840061        0.3949802808      -12.1818156434
        0.6901840061        0.4100398598      -15.7197146247
        0.6901840061        0.4250994388      -19.5725482693
        0.6901840061        0.4401590178      -23.5905696155
        0.6901840061        0.4552185968      -27.6142202981
        0.6901840061        0.4702781757      -31.4837396891
        0.6901840061        0.4853377547      -35.0426432649
        0.6901840061        0.5003973337      -38.1432297077
        0.6901840061        0.5154569127      -40.6620577446
        0.6901840061        0.5305164917      -42.5243104900
        0.6901840061        0.5455760707      -43.7249079978
        0.6901840061        0.5606356497      -44.3312978506
        0.6901840061        0.5756952287      -44.4621752464
        0.6901840061        0.5907548077      -44.2515143976
        0.6901840061        0.6058143867      -43.8166648260
        0.6901840061        0.6208739656      -43.2461535503
        0.6901840061        0.6359335446      -42.6100458048
        0.6901840061        0.6509931236      -41.9818942233
        0.6901840061        0.6660527026      -41.4542898355
        0.6901840061        0.6811122816      -41.1332123976
        0.6901840061        0.6961718606      -41.1083789436
        0.6901840061        0.7112314396      -41.4120101348
        0.6901840061        0.7262910186      -41.9885267289
        0.6901840061        0.7413505976      -42.6955270618
        0.6901840061        0.7564101766      -43.3412983809
        0.6901840061        0.7714697555      -43.7438311507
        0.6901840061        0.7865293345      -43.7829359899
        0.6901840061        0.8015889135      -43.4193210314
        0.6901840061        0.8166484925      -42.6719287082
        0.6901840061        0.8317080715      -41.5679115897
        0.6901840061        0.8467676505      -40.0952353848
        0.6901840061        0.8618272295      -38.1868712767
        0.6901840061        0.8768868085      -35.7480226448
        0.6901840061        0.8919463875      -32.7135090865
        0.6901840061        0.9070059665      -29.1052027948
        0.6901840061        0.9220655454      -25.0591421586
        0.6901840061        0.9371251244      -20.8082860357
        0.6901840061        0.9521847034      -16.6295263266
        0.6901840061        0.9672442824      -12.7792510912
        0.6901840061        0.9823038614       -9.4429112979
        0.6901840061        0.9973634404       -6.7129237769
        0.6901840061        1.0124230194       -4.5945815062
        0.6901840061        1.0274825984       -3.0296944396
        0.6901840061        1.0425421774       -1.9254348285
        0.6901840061        1.0576017564       -1.1792182864
        0.6901840061        1.0726613353       -0.6955311409
        0.6901840061        1.0877209143       -0.3946208113
        0.6901840061        1.1027804933       -0.2150153054
        0.6901840061        1.1178400723       -0.1122916353
        0.6901840061        1.1328996513       -0.0560994530
        0.6901840061        1.1479592303       -0.0267633744
        0.6901840061        1.1630188093       -0.0121764320
        0.6901840061        1.1780783883       -0.0052791532
        0.6901840061        1.1931379673       -0.0021806435
        0.6901840061        1.2081975463       -0.0008583708
        0.6901840061        1.2232571252       -0.0003221369
        0.6901840061        1.2383167042       -0.0001153078
        0.6901840061        1.2533762832       -0.0000393630
        0.6901840061        1.2684358622       -0.0000128139
        0.6901840061        1.2834954412       -0.0000039735
        0.6901840061        1.2985550202       -0.0000011726
        0.6901840061        1.3136145992        0.0000000000
        0.6901840061        1.3286741782        0.0000000000
        0.6901840061        1.3437337572        0.0000000000
        0.6901840061        1.3587933362        0.0000000000
        0.6901840061        1.3738529151        0.0000000000
        0.6901840061        1.3889124941        0.0000000000
        0.6901840061        1.4039720731        0.0000000000
        0.6901840061        1.4190316521        0.0000000000
        0.6901840061        1.4340912311        0.0000000000
        0.6901840061        1.4491508101        0.0000000000
        0.6901840061        1.4642103891        0.0000000000
        0.6901840061        1.4792699681        0.0000000000
        0.6901840061        1.4943295471        0.0000000000
        0.6901840061        1.5093891261        0.0000000000
        0.6901840061        1.5244487050        0.0000000000
        0.6901840061        1.5395082840        0.0000000000
        0.6901840061        1.5545678630        0.0000000000
        0.6901840061        1.5696274420        0.0000000000
        0.6901840061        1.5846870210        0.0000000000

        0.7050255610        0.0937887010       -0.0000023259
        0.7050255610        0.1088482800       -0.0000079502
        0.7050255610        0.1239078590       -0.0000255640
        0.7050255610        0.1389674380       -0.0000775855
        0.7050255610        0.1540270170       -0.0002229395
        0.7050255610        0.1690865959       -0.0006082183
        0.7050255610        0.1841461749       -0.0015793360
        0.7050255610        0.1992057539       -0.0039112217
        0.7050255610        0.2142653329       -0.0092520730
        0.7050255610        0.2293249119       -0.0209272502
        0.7050255610        0.2443844909       -0.0452901405
        0.7050255610        0.2594440699       -0.0938048867
        0.7050255610        0.2745036489       -0.1859339694
        0.7050255610        0.2895632279       -0.3526037310
        0.7050255610        0.3046228069       -0.6394956121
        0.7050255610        0.3196823858       -1.1087611141
        0.7050255610        0.3347419648       -1.8373127795
        0.7050255610        0.3498015438       -2.9101154935
        0.7050255610        0.3648611228       -4.4082926084
        0.7050255610        0.3799207018       -6.3941705959
        0.7050255610        0.3949802808       -8.8974988361
        0.7050255610        0.4100398598      -11.9073374268
        0.7050255610        0.4250994388      -15.3715190994
        0.7050255610        0.4401590178      -19.2012461428
        0.7050255610        0.4552185968      -23.2755702032
        0.7050255610        0.4702781757      -27.4425133318
        0.7050255610        0.4853377547      -31.5201449766
        0.7050255610        0.5003973337      -35.3066656423
        0.7050255610        0.5154569127      -38.6066021735
        0.7050255610        0.5305164917      -41.2692249325
        0.7050255610        0.5455760707      -43.2228680798
        0.7050255610        0.5606356497      -44.4861945022
        0.7050255610        0.5756952287      -45.1489116496
        0.7050255610        0.5907548077      -45.3323824340
        0.7050255610        0.6058143867      -45.1517361142
        0.7050255610        0.6208739656      -44.6980341485
        0.7050255610        0.6359335446      -44.0453106625
        0.7050255610        0.6509931236      -43.2725689262
        0.7050255610        0.6660527026      -42.4829753443
        0.7050255610        0.6811122816      -41.8042167283
        0.7050255610        0.6961718606      -41.3639144895
        0.7050255610        0.7112314396      -41.2481355870
        0.7050255610        0.7262910186      -41.4629306069
        0.7050255610        0.7413505976      -41.9211621176
        0.7050255610        0.7564101766      -42.4661371138
        0.7050255610        0.7714697555      -42.9240696157
        0.7050255610        0.7865293345      -43.1602273239
        0.7050255610        0.8015889135      -43.1097989297
        0.7050255610        0.8166484925      -42.7675898660
        0.7050255610        0.8317080715      -42.1438414085
        0.7050255610        0.8467676505      -41.2134388765
        0.7050255610        0.8618272295      -39.8905110339
        0.7050255610        0.8768868085      -38.0465703138
        0.7050255610        0.8919463875      -35.5656416134
        0.7050255610        0.9070059665      -32.4087666694
        0.7050255610        0.9220655454      -28.6551410085
        0.7050255610        0.9371251244      -24.5001743595
        0.7050255610        0.9521847034      -20.2130185144
        0.7050255610        0.9672442824      -16.0740452411
        0.7050255610        0.9823038614      -12.3175158546
        0.7050255610        0.9973634404       -9.0968343120
        0.7050255610        1.0124230194       -6.4767469705
        0.7050255610        1.0274825984       -4.4464394216
        0.7050255610        1.0425421774       -2.9432190042
        0.7050255610        1.0576017564       -1.8774661741
        0.7050255610        1.0726613353       -1.1530179649
        0.7050255610        1.0877209143       -0.6807541478
        0.7050255610        1.1027804933       -0.3857138977
        0.7050255610        1.1178400723       -0.2093328414
        0.7050255610        1.1328996513       -0.1086269895
        0.7050255610        1.1479592303       -0.0538210986
        0.7050255610        1.1630188093       -0.0254383022
        0.7050255610        1.1780783883       -0.0114652463
        0.7050255610        1.1931379673       -0.0049279445
        0.7050255610        1.2081975463       -0.0020205026
        0.7050255610        1.2232571252       -0.0007904733
        0.7050255610        1.2383167042       -0.0002950964
        0.7050255610        1.2533762832       -0.0001050752
        0.7050255610        1.2684358622       -0.0000356648
        0.7050255610        1.2834954412       -0.0000115265
        0.7050255610        1.2985550202       -0.0000035438
        0.7050255610        1.3136145992       -0.0000010354
        0.7050255610        1.3286741782        0.0000000000
        0.7050255610        1.3437337572        0.0000000000
        0.7050255610        1.3587933362        0.0000000000
        0.7050255610        1.3738529151        0.0000000000
        0.7050255610        1.3889124941        0.0000000000
        0.7050255610        1.4039720731        0.0000000000
        0.7050255610        1.4190316521        0.0000000000
        0.7050255610        1.4340912311        0.0000000000
        0.7050255610        1.4491508101        0.0000000000
        0.7050255610        1.4642103891        0.0000000000
        0.7050255610        1.4792699681        0.0000000000
        0.7050255610        1.4943295471        0.0000000000
        0.7050255610        1.5093891261        0.0000000000
        0.7050255610        1.5244487050        0.0000000000
        0.7050255610        1.5395082840        0.0000000000
        0.7050255610        1.5545678630        0.0000000000
        0.7050255610        1.5696274420        0.0000000000
        0.7050255610        1.5846870210        0.0000000000

        0.7198671158        0.0937887010        0.0000000000
        0.7198671158        0.1088482800       -0.0000025806
        0.7198671158        0.1239078590       -0.0000085821
        0.7198671158        0.1389674380       -0.0000270073
        0.7198671158        0.1540270170       -0.0000806607
        0.7198671158        0.1690865959       -0.0002291741
        0.7198671158        0.1841461749       -0.0006206960
        0.7198671158        0.1992057539       -0.0016050241
        0.7198671158        0.2142653329       -0.0039668580
        0.7198671158        0.2293249119       -0.0093769480
        0.7198671158        0.2443844909       -0.0212057351
        0.7198671158        0.2594440699       -0.0458785005
        0.7198671158        0.2745036489       -0.0949297896
        0.7198671158        0.2895632279       -0.1877709129
        0.7198671158        0.3046228069       -0.3548569635
        0.7198671158        0.3196823858       -0.6404432986
        0.7198671158        0.3347419648       -1.1036310918
        0.7198671158        0.3498015438       -1.8162739886
        0.7198671158        0.3648611228       -2.8569309060
        0.7198671158        0.3799207018       -4.3014484561
        0.7198671158        0.3949802808       -6.2123111488
        0.7198671158        0.4100398598       -8.6294133654
        0.7198671158        0.4250994388      -11.5634852727
        0.7198671158        0.4401590178      -14.9906932708
        0.7198671158        0.4552185968      -18.8455009133
        0.7198671158        0.4702781757      -23.0114433619
        0.7198671158        0.4853377547      -27.3156370434
        0.7198671158        0.5003973337      -31.5375159157
        0.7198671158        0.5154569127      -35.4389959961
        0.7198671158        0.5305164917      -38.8110009288
        0.7198671158        0.5455760707      -41.5179198199
        0.7198671158        0.5606356497      -43.5185665048
        0.7198671158        0.5756952287      -44.8540007368
        0.7198671158        0.5907548077      -45.6114036884
        0.7198671158        0.6058143867      -45.8854880989
        0.7198671158        0.6208739656      -45.7569519606
        0.7198671158        0.6359335446      -45.2947130621
        0.7198671158        0.6509931236      -44.5746246780
        0.7198671158        0.6660527026      -43.6993426782
        0.7198671158        0.6811122816      -42.8039130744
        0.7198671158        0.6961718606      -42.0384306177
        0.7198671158        0.7112314396      -41.5307695033
        0.7198671158        0.7262910186      -41.3448037617
        0.7198671158        0.7413505976      -41.4558723517
        0.7198671158        0.7564101766      -41.7595600692
        0.7198671158        0.7714697555      -42.1129024750
        0.7198671158        0.7865293345      -42.3880524882
        0.7198671158        0.8015889135      -42.5095969456
        0.7198671158        0.8166484925      -42.4549455156
        0.7198671158        0.8317080715      -42.2186412628
        0.7198671158        0.8467676505      -41.7633948904
        0.7198671158        0.8618272295      -40.9895562629
        0.7198671158        0.8768868085      -39.7448119251
        0.7198671158        0.8919463875      -37.8730005756
        0.7198671158        0.9070059665      -35.2789643535
        0.7198671158        0.9220655454      -31.9781829366
        0.7198671158        0.9371251244      -28.1091527413
        0.7198671158        0.9521847034      -23.9057989756
        0.7198671158        0.9672442824      -19.6445395222
        0.7198671158        0.9823038614      -15.5875287066
        0.7198671158        0.9973634404      -11.9396334779
        0.7198671158        1.0124230194       -8.8272018991
        0.7198671158        1.0274825984       -6.2976728274
        0.7198671158        1.0425421774       -4.3337140908
        0.7198671158        1.0576017564       -2.8740892303
        0.7198671158        1.0726613353       -1.8346629244
        0.7198671158        1.0877209143       -1.1254597407
        0.7198671158        1.1027804933       -0.6622761493
        0.7198671158        1.1178400723       -0.3731795993
        0.7198671158        1.1328996513       -0.2010566548
        0.7198671158        1.1479592303       -0.1034629483
        0.7198671158        1.1630188093       -0.0508250325
        0.7198671158        1.1780783883       -0.0238309859
        0.7198671158        1.1931379673       -0.0106666531
        0.7198671158        1.2081975463       -0.0045581497
        0.7198671158        1.2232571252       -0.0018594779
        0.7198671158        1.2383167042       -0.0007238723
        0.7198671158        1.2533762832       -0.0002687015
        0.7198671158        1.2684358622       -0.0000950262
        0.7198671158        1.2834954412       -0.0000319844
        0.7198671158        1.2985550202       -0.0000102383
        0.7198671158        1.3136145992       -0.0000031150
        0.7198671158        1.3286741782        0.0000000000
        0.7198671158        1.3437337572        0.0000000000
        0.7198671158        1.3587933362        0.0000000000
        0.7198671158        1.3738529151        0.0000000000
        0.7198671158        1.3889124941        0.0000000000
        0.7198671158        1.4039720731        0.0000000000
        0.7198671158        1.4190316521        0.0000000000
        0.7198671158        1.4340912311        0.0000000000
        0.7198671158        1.4491508101        0.0000000000
        0.7198671158        1.4642103891        0.0000000000
        0.7198671158        1.4792699681        0.0000000000
        0.7198671158        1.4943295471        0.0000000000
        0.7198671158        1.5093891261        0.0000000000
        0.7198671158        1.5244487050        0.0000000000
        0.7198671158        1.5395082840        0.0000000000
        0.7198671158        1.5545678630        0.0000000000
        0.7198671158        1.5696274420        0.0000000000
        0.7198671158        1.5846870210        0.0000000000

        0.7347086706        0.0937887010        0.0000000000
        0.7347086706        0.1088482800        0.0000000000
        0.7347086706        0.1239078590       -0.0000027433
        0.7347086706        0.1389674380       -0.0000089704
        0.7347086706        0.1540270170       -0.0000278953
        0.7347086706        0.1690865959       -0.0000826479
        0.7347086706        0.1841461749       -0.0002336829
        0.7347086706        0.1992057539       -0.0006312747
        0.7347086706        0.2142653329       -0.0016304803
        0.7347086706        0.2293249119       -0.0040277084
        0.7347086706        0.2443844909       -0.0095157758
        0.7347086706        0.2594440699       -0.0214953681
        0.7347086706        0.2745036489       -0.0464017464
        0.7347086706        0.2895632279       -0.0956610725
        0.7347086706        0.3046228069       -0.1882262493
        0.7347086706        0.3196823858       -0.3533332284
        0.7347086706        0.3347419648       -0.6327352754
        0.7347086706        0.3498015438       -1.0814197583
        0.7347086706        0.3648611228       -1.7659603852
        0.7347086706        0.3799207018       -2.7603184614
        0.7347086706        0.3949802808       -4.1397545321
        0.7347086706        0.4100398598       -5.9737836502
        0.7347086706        0.4250994388       -8.3181889861
        0.7347086706        0.4401590178      -11.2045186819
        0.7347086706        0.4552185968      -14.6252458555
        0.7347086706        0.4702781757      -18.5159684280
        0.7347086706        0.4853377547      -22.7420481880
        0.7347086706        0.5003973337      -27.1012311004
        0.7347086706        0.5154569127      -31.3502131742
        0.7347086706        0.5305164917      -35.2509563906
        0.7347086706        0.5455760707      -38.6191425088
        0.7347086706        0.5606356497      -41.3532450420
        0.7347086706        0.5756952287      -43.4328154000
        0.7347086706        0.5907548077      -44.8919792195
        0.7347086706        0.6058143867      -45.7863813165
        0.7347086706        0.6208739656      -46.1715255226
        0.7347086706        0.6359335446      -46.1003970395
        0.7347086706        0.6509931236      -45.6366361591
        0.7347086706        0.6660527026      -44.8721999450
        0.7347086706        0.6811122816      -43.9364811981
        0.7347086706        0.6961718606      -42.9867949344
        0.7347086706        0.7112314396      -42.1782430705
        0.7347086706        0.7262910186      -41.6227935052
        0.7347086706        0.7413505976      -41.3569847955
        0.7347086706        0.7564101766      -41.3370610609
        0.7347086706        0.7714697555      -41.4668426614
        0.7347086706        0.7865293345      -41.6442021200
        0.7347086706        0.8015889135      -41.7995345439
        0.7347086706        0.8166484925      -41.9034869996
        0.7347086706        0.8317080715      -41.9399959496
        0.7347086706        0.8467676505      -41.8626475411
        0.7347086706        0.8618272295      -41.5634411312
        0.7347086706        0.8768868085      -40.8762729397
        0.7347086706        0.8919463875      -39.6175402404
        0.7347086706        0.9070059665      -37.6459078056
        0.7347086706        0.9220655454      -34.9143459290
        0.7347086706        0.9371251244      -31.4934799782
        0.7347086706        0.9521847034      -27.5601917842
        0.7347086706        0.9672442824      -23.3596802465
        0.7347086706        0.9823038614      -19.1563756884
        0.7347086706        0.9973634404      -15.1886266395
        0.7347086706        1.0124230194      -11.6370866150
        0.7347086706        1.0274825984       -8.6105904154
        0.7347086706        1.0425421774       -6.1480186309
        0.7347086706        1.0576017564       -4.2311968613
        0.7347086706        1.0726613353       -2.8027556689
        0.7347086706        1.0877209143       -1.7838909524
        0.7347086706        1.1027804933       -1.0890830793
        0.7347086706        1.1178400723       -0.6367811637
        0.7347086706        1.1328996513       -0.3561561097
        0.7347086706        1.1479592303       -0.1904100964
        0.7347086706        1.1630188093       -0.0972730611
        0.7347086706        1.1780783883       -0.0474799347
        0.7347086706        1.1931379673       -0.0221421464
        0.7347086706        1.2081975463       -0.0098634068
        0.7347086706        1.2232571252       -0.0041948602
        0.7347086706        1.2383167042       -0.0017019889
        0.7347086706        1.2533762832       -0.0006581558
        0.7347086706        1.2684358622       -0.0002423492
        0.7347086706        1.2834954412       -0.0000849074
        0.7347086706        1.2985550202       -0.0000282904
        0.7347086706        1.3136145992       -0.0000089627
        0.7347086706        1.3286741782       -0.0000026985
        0.7347086706        1.3437337572        0.0000000000
        0.7347086706        1.3587933362        0.0000000000
        0.7347086706        1.3738529151        0.0000000000
        0.7347086706        1.3889124941        0.0000000000
        0.7347086706        1.4039720731        0.0000000000
        0.7347086706        1.4190316521        0.0000000000
        0.7347086706        1.4340912311        0.0000000000
        0.7347086706        1.4491508101        0.0000000000
        0.7347086706        1.4642103891        0.0000000000
        0.7347086706        1.4792699681        0.0000000000
        0.7347086706        1.4943295471        0.0000000000
        0.7347086706        1.5093891261        0.0000000000
        0.7347086706        1.5244487050        0.0000000000
        0.7347086706        1.5395082840        0.0000000000
        0.7347086706        1.5545678630        0.0000000000
        0.7347086706        1.5696274420        0.0000000000
        0.7347086706        1.5846870210        0.0000000000

        0.7495502254        0.0937887010        0.0000000000
        0.7495502254        0.1088482800        0.0000000000
        0.7495502254        0.1239078590        0.0000000000
        0.7495502254        0.1389674380       -0.0000028461
        0.7495502254        0.1540270170       -0.0000092283
        0.7495502254        0.1690865959       -0.0000285393
        0.7495502254        0.1841461749       -0.0000842897
        0.7495502254        0.1992057539       -0.0002379434
        0.7495502254        0.2142653329       -0.0006422560
        0.7495502254        0.2293249119       -0.0016575973
        0.7495502254        0.2443844909       -0.0040894328
        0.7495502254        0.2594440699       -0.0096387674
        0.7495502254        0.2745036489       -0.0216892643
        0.7495502254        0.2895632279       -0.0465597636
        0.7495502254        0.3046228069       -0.0952918342
        0.7495502254        0.3196823858       -0.1858879828
        0.7495502254        0.3347419648       -0.3456823255
        0.7495502254        0.3498015438       -0.6133085837
        0.7495502254        0.3648611228       -1.0396840416
        0.7495502254        0.3799207018       -1.6876331167
        0.7495502254        0.3949802808       -2.6300512006
        0.7495502254        0.4100398598       -3.9464005773
        0.7495502254        0.4250994388       -5.7165021867
        0.7495502254        0.4401590178       -8.0095503267
        0.7495502254        0.4552185968      -10.8666513882
        0.7495502254        0.4702781757      -14.2785727078
        0.7495502254        0.4853377547      -18.1661194801
        0.7495502254        0.5003973337      -22.3745750044
        0.7495502254        0.5154569127      -26.6908844920
        0.7495502254        0.5305164917      -30.8817678163
        0.7495502254        0.5455760707      -34.7386875156
        0.7495502254        0.5606356497      -38.1107916192
        0.7495502254        0.5756952287      -40.9139807863
        0.7495502254        0.5907548077      -43.1181399876
        0.7495502254        0.6058143867      -44.7252349708
        0.7495502254        0.6208739656      -45.7521405405
        0.7495502254        0.6359335446      -46.2256885803
        0.7495502254        0.6509931236      -46.1896337713
        0.7495502254        0.6660527026      -45.7177441591
        0.7495502254        0.6811122816      -44.9239469300
        0.7495502254        0.6961718606      -43.9595006699
        0.7495502254        0.7112314396      -42.9910968194
        0.7495502254        0.7262910186      -42.1639960660
        0.7495502254        0.7413505976      -41.5660375602
        0.7495502254        0.7564101766      -41.2122269836
        0.7495502254        0.7714697555      -41.0598493285
        0.7495502254        0.7865293345      -41.0453835245
        0.7495502254        0.8015889135      -41.1198698346
        0.7495502254        0.8166484925      -41.2599444199
        0.7495502254        0.8317080715      -41.4478296874
        0.7495502254        0.8467676505      -41.6342483390
        0.7495502254        0.8618272295      -41.7095887067
        0.7495502254        0.8768868085      -41.5037847366
        0.7495502254        0.8919463875      -40.8186523110
        0.7495502254        0.9070059665      -39.4792899188
        0.7495502254        0.9220655454      -37.3834364451
        0.7495502254        0.9371251244      -34.5314439623
        0.7495502254        0.9521847034      -31.0296719176
        0.7495502254        0.9672442824      -27.0698788008
        0.7495502254        0.9823038614      -22.8929980239
        0.7495502254        0.9973634404      -18.7476467123
        0.7495502254        1.0124230194      -14.8531070800
        0.7495502254        1.0274825984      -11.3739332484
        0.7495502254        1.0425421774       -8.4091588272
        0.7495502254        1.0576017564       -5.9946082004
        0.7495502254        1.0726613353       -4.1139070186
        0.7495502254        1.0877209143       -2.7133702719
        0.7495502254        1.1027804933       -1.7172717090
        0.7495502254        1.1178400723       -1.0415416668
        0.7495502254        1.1328996513       -0.6048084701
        0.7495502254        1.1479592303       -0.3360607481
        0.7495502254        1.1630188093       -0.1786232569
        0.7495502254        1.1780783883       -0.0907956765
        0.7495502254        1.1931379673       -0.0441195886
        0.7495502254        1.2081975463       -0.0204817194
        0.7495502254        1.2232571252       -0.0090760623
        0.7495502254        1.2383167042       -0.0038352475
        0.7495502254        1.2533762832       -0.0015439351
        0.7495502254        1.2684358622       -0.0005916558
        0.7495502254        1.2834954412       -0.0002157193
        0.7495502254        1.2985550202       -0.0000748202
        0.7495502254        1.3136145992       -0.0000246893
        0.7495502254        1.3286741782       -0.0000077506
        0.7495502254        1.3437337572       -0.0000023149
        0.7495502254        1.3587933362        0.0000000000
        0.7495502254        1.3738529151        0.0000000000
        0.7495502254        1.3889124941        0.0000000000
        0.7495502254        1.4039720731        0.0000000000
        0.7495502254        1.4190316521        0.0000000000
        0.7495502254        1.4340912311        0.0000000000
        0.7495502254        1.4491508101        0.0000000000
        0.7495502254        1.4642103891        0.0000000000
        0.7495502254        1.4792699681        0.0000000000
        0.7495502254        1.4943295471        0.0000000000
        0.7495502254        1.5093891261        0.0000000000
        0.7495502254        1.5244487050        0.0000000000
        0.7495502254        1.5395082840        0.0000000000
        0.7495502254        1.5545678630        0.0000000000
        0.7495502254        1.5696274420        0.0000000000
        0.7495502254        1.5846870210        0.0000000000

        0.7643917803        0.0937887010        0.0000000000
        0.7643917803        0.1088482800        0.0000000000
        0.7643917803        0.1239078590        0.0000000000
        0.7643917803        0.1389674380        0.0000000000
        0.7643917803        0.1540270170       -0.0000029215
        0.7643917803        0.1690865959       -0.0000094377
        0.7643917803        0.1841461749       -0.0000291267
        0.7643917803        0.1992057539       -0.0000859268
        0.7643917803        0.2142653329       -0.0002423359
        0.7643917803        0.2293249119       -0.0006531613
        0.7643917803        0.2443844909       -0.0016815148
        0.7643917803        0.2594440699       -0.0041316654
        0.7643917803        0.2745036489       -0.0096811989
        0.7643917803        0.2895632279       -0.0216165047
        0.7643917803        0.3046228069       -0.0459707157
        0.7643917803        0.3196823858       -0.0931093598
        0.7643917803        0.3347419648       -0.1797017990
        0.7643917803        0.3498015438       -0.3308919411
        0.7643917803        0.3648611228       -0.5824070213
        0.7643917803        0.3799207018       -0.9823443687
        0.7643917803        0.3949802808       -1.5923263911
        0.7643917803        0.4100398598       -2.4873312189
        0.7643917803        0.4250994388       -3.7526378977
        0.7643917803        0.4401590178       -5.4754543489
        0.7643917803        0.4552185968       -7.7292207338
        0.7643917803        0.4702781757      -10.5515579419
        0.7643917803        0.4853377547      -13.9218680395
        0.7643917803        0.5003973337      -17.7485213195
        0.7643917803        0.5154569127      -21.8742667903
        0.7643917803        0.5305164917      -26.1008090847
        0.7643917803        0.5455760707      -30.2235979308
        0.7643917803        0.5606356497      -34.0628337704
        0.7643917803        0.5756952287      -37.4803354144
        0.7643917803        0.5907548077      -40.3811102084
        0.7643917803        0.6058143867      -42.7060543729
        0.7643917803        0.6208739656      -44.4237708680
        0.7643917803        0.6359335446      -45.5265946328
        0.7643917803        0.6509931236      -46.0326062843
        0.7643917803        0.6660527026      -45.9929177442
        0.7643917803        0.6811122816      -45.5001054914
        0.7643917803        0.6961718606      -44.6895423374
        0.7643917803        0.7112314396      -43.7250720528
        0.7643917803        0.7262910186      -42.7681326049
        0.7643917803        0.7413505976      -41.9419667610
        0.7643917803        0.7564101766      -41.3098286943
        0.7643917803        0.7714697555      -40.8798849446
        0.7643917803        0.7865293345      -40.6324084155
        0.7643917803        0.8015889135      -40.5494479222
        0.7643917803        0.8166484925      -40.6255921822
        0.7643917803        0.8317080715      -40.8521861079
        0.7643917803        0.8467676505      -41.1861076498
        0.7643917803        0.8618272295      -41.5245771148
        0.7643917803        0.8768868085      -41.7033278830
        0.7643917803        0.8919463875      -41.5215531136
        0.7643917803        0.9070059665      -40.7837163931
        0.7643917803        0.9220655454      -39.3429945496
        0.7643917803        0.9371251244      -37.1338620311
        0.7643917803        0.9521847034      -34.1872826781
        0.7643917803        0.9672442824      -30.6269710862
        0.7643917803        0.9823038614      -26.6486186611
        0.7643917803        0.9973634404      -22.4871062491
        0.7643917803        1.0124230194      -18.3795688471
        0.7643917803        1.0274825984      -14.5329984817
        0.7643917803        1.0425421774      -11.1026471565
        0.7643917803        1.0576017564       -8.1830123742
        0.7643917803        1.0726613353       -5.8093670579
        0.7643917803        1.0877209143       -3.9663694080
        0.7643917803        1.1027804933       -2.6007645900
        0.7643917803        1.1178400723       -1.6359590116
        0.7643917803        1.1328996513       -0.9864189363
        0.7643917803        1.1479592303       -0.5697964574
        0.7643917803        1.1630188093       -0.3151588845
        0.7643917803        1.1780783883       -0.1668142692
        0.7643917803        1.1931379673       -0.0844285000
        0.7643917803        1.2081975463       -0.0408197572
        0.7643917803        1.2232571252       -0.0188324059
        0.7643917803        1.2383167042       -0.0082821538
        0.7643917803        1.2533762832       -0.0034690690
        0.7643917803        1.2684358622       -0.0013831820
        0.7643917803        1.2834954412       -0.0005248602
        0.7643917803        1.2985550202       -0.0001895572
        0.7643917803        1.3136145992       -0.0000651760
        0.7643917803        1.3286741782       -0.0000213367
        0.7643917803        1.3437337572       -0.0000066507
        0.7643917803        1.3587933362       -0.0000019742
        0.7643917803        1.3738529151        0.0000000000
        0.7643917803        1.3889124941        0.0000000000
        0.7643917803        1.4039720731        0.0000000000
        0.7643917803        1.4190316521        0.0000000000
        0.7643917803        1.4340912311        0.0000000000
        0.7643917803        1.4491508101        0.0000000000
        0.7643917803        1.4642103891        0.0000000000
        0.7643917803        1.4792699681        0.0000000000
        0.7643917803        1.4943295471        0.0000000000
        0.7643917803        1.5093891261        0.0000000000
        0.7643917803        1.5244487050        0.0000000000
        0.7643917803        1.5395082840        0.0000000000
        0.7643917803        1.5545678630        0.0000000000
        0.7643917803        1.5696274420        0.0000000000
        0.7643917803        1.5846870210        0.0000000000

        0.7792333351        0.0937887010        0.0000000000
        0.7792333351        0.1088482800        0.0000000000
        0.7792333351        0.1239078590        0.0000000000
        0.7792333351        0.1389674380        0.0000000000
        0.7792333351        0.1540270170        0.0000000000
        0.7792333351        0.1690865959       -0.0000029886
        0.7792333351        0.1841461749       -0.0000096399
        0.7792333351        0.1992057539       -0.0000297159
        0.7792333351        0.2142653329       -0.0000875285
        0.7792333351        0.2293249119       -0.0002461922
        0.7792333351        0.2443844909       -0.0006607516
        0.7792333351        0.2594440699       -0.0016906042
        0.7792333351        0.2745036489       -0.0041201047
        0.7792333351        0.2895632279       -0.0095577370
        0.7792333351        0.3046228069       -0.0210995172
        0.7792333351        0.3196823858       -0.0443396558
        0.7792333351        0.3347419648       -0.0887849951
        0.7792333351        0.3498015438       -0.1696891865
        0.7792333351        0.3648611228       -0.3102874801
        0.7792333351        0.3799207018       -0.5443700891
        0.7792333351        0.3949802808       -0.9189726912
        0.7792333351        0.4100398598       -1.4964928694
        0.7792333351        0.4250994388       -2.3546844260
        0.7792333351        0.4401590178       -3.5821293171
        0.7792333351        0.4552185968       -5.2669297754
        0.7792333351        0.4702781757       -7.4785035556
        0.7792333351        0.4853377547      -10.2462967059
        0.7792333351        0.5003973337      -13.5427838006
        0.7792333351        0.5154569127      -17.2782501646
        0.7792333351        0.5305164917      -21.3103068136
        0.7792333351        0.5455760707      -25.4643461831
        0.7792333351        0.5606356497      -29.5569135366
        0.7792333351        0.5756952287      -33.4150331677
        0.7792333351        0.5907548077      -36.8890586346
        0.7792333351        0.6058143867      -39.8602056914
        0.7792333351        0.6208739656      -42.2443972342
        0.7792333351        0.6359335446      -43.9933632243
        0.7792333351        0.6509931236      -45.0947267676
        0.7792333351        0.6660527026      -45.5740146086
        0.7792333351        0.6811122816      -45.4994397405
        0.7792333351        0.6961718606      -44.9844277424
        0.7792333351        0.7112314396      -44.1788936131
        0.7792333351        0.7262910186      -43.2447953072
        0.7792333351        0.7413505976      -42.3234258476
        0.7792333351        0.7564101766      -41.5112569524
        0.7792333351        0.7714697555      -40.8579983187
        0.7792333351        0.7865293345      -40.3855017720
        0.7792333351        0.8015889135      -40.1109799717
        0.7792333351        0.8166484925      -40.0552903746
        0.7792333351        0.8317080715      -40.2289017430
        0.7792333351        0.8467676505      -40.6048412585
        0.7792333351        0.8618272295      -41.0967206267
        0.7792333351        0.8768868085      -41.5558135440
        0.7792333351        0.8919463875      -41.7894802419
        0.7792333351        0.9070059665      -41.5934933104
        0.7792333351        0.9220655454      -40.7881707982
        0.7792333351        0.9371251244      -39.2507111006
        0.7792333351        0.9521847034      -36.9388513665
        0.7792333351        0.9672442824      -33.9017779893
        0.7792333351        0.9823038614      -30.2750045113
        0.7792333351        0.9973634404      -26.2591629524
        0.7792333351        1.0124230194      -22.0877270521
        0.7792333351        1.0274825984      -17.9922541390
        0.7792333351        1.0425421774      -14.1732452195
        0.7792333351        1.0576017564      -10.7809813151
        0.7792333351        1.0726613353       -7.9067618287
        0.7792333351        1.0877209143       -5.5830553189
        0.7792333351        1.1027804933       -3.7908793501
        0.7792333351        1.1178400723       -2.4726532432
        0.7792333351        1.1328996513       -1.5480348014
        0.7792333351        1.1479592303       -0.9295216687
        0.7792333351        1.1630188093       -0.5348559825
        0.7792333351        1.1780783883       -0.2946335724
        0.7792333351        1.1931379673       -0.1552018399
        0.7792333351        1.2081975463       -0.0780820411
        0.7792333351        1.2232571252       -0.0374752805
        0.7792333351        1.2383167042       -0.0171422659
        0.7792333351        1.2533762832       -0.0074686739
        0.7792333351        1.2684358622       -0.0030984392
        0.7792333351        1.2834954412       -0.0012239557
        0.7792333351        1.2985550202       -0.0004604680
        0.7792333351        1.3136145992       -0.0001650271
        0.7792333351        1.3286741782       -0.0000563416
        0.7792333351        1.3437337572       -0.0000183188
        0.7792333351        1.3587933362       -0.0000056694
        0.7792333351        1.3738529151       -0.0000016667
        0.7792333351        1.3889124941        0.0000000000
        0.7792333351        1.4039720731        0.0000000000
        0.7792333351        1.4190316521        0.0000000000
        0.7792333351        1.4340912311        0.0000000000
        0.7792333351        1.4491508101        0.0000000000
        0.7792333351        1.4642103891        0.0000000000
        0.7792333351        1.4792699681        0.0000000000
        0.7792333351        1.4943295471        0.0000000000
        0.7792333351        1.5093891261        0.0000000000
        0.7792333351        1.5244487050        0.0000000000
        0.7792333351        1.5395082840        0.0000000000
        0.7792333351        1.5545678630        0.0000000000
        0.7792333351        1.5696274420        0.0000000000
        0.7792333351        1.5846870210        0.0000000000

        0.7940748899        0.0937887010        0.0000000000
        0.7940748899        0.1088482800        0.0000000000
        0.7940748899        0.1239078590        0.0000000000
        0.7940748899        0.1389674380        0.0000000000
        0.7940748899        0.1540270170        0.0000000000
        0.7940748899        0.1690865959        0.0000000000
        0.7940748899        0.1841461749       -0.0000030542
        0.7940748899        0.1992057539       -0.0000098343
        0.7940748899        0.2142653329       -0.0000302332
        0.7940748899        0.2293249119       -0.0000886563
        0.7940748899        0.2443844909       -0.0002477702
        0.7940748899        0.2594440699       -0.0006592961
        0.7940748899        0.2745036489       -0.0016690471
        0.7940748899        0.2895632279       -0.0040182120
        0.7940748899        0.3046228069       -0.0092006908
        0.7940748899        0.3196823858       -0.0200524059
        0.7940748899        0.3347419648       -0.0416608352
        0.7940748899        0.3498015438       -0.0826941564
        0.7940748899        0.3648611228       -0.1572602130
        0.7940748899        0.3799207018       -0.2873882122
        0.7940748899        0.3949802808       -0.5060875723
        0.7940748899        0.4100398598       -0.8605321754
        0.7940748899        0.4250994388       -1.4141808686
        0.7940748899        0.4401590178       -2.2458339884
        0.7940748899        0.4552185968       -3.4434291377
        0.7940748899        0.4702781757       -5.0915653960
        0.7940748899        0.4853377547       -7.2543622666
        0.7940748899        0.5003973337       -9.9580619639
        0.7940748899        0.5154569127      -13.1787875402
        0.7940748899        0.5305164917      -16.8390366359
        0.7940748899        0.5455760707      -20.8130221445
        0.7940748899        0.5606356497      -24.9384873596
        0.7940748899        0.5756952287      -29.0325537145
        0.7940748899        0.5907548077      -32.9101447186
        0.7940748899        0.6058143867      -36.4031409576
        0.7940748899        0.6208739656      -39.3765989285
        0.7940748899        0.6359335446      -41.7381138071
        0.7940748899        0.6509931236      -43.4399466672
        0.7940748899        0.6660527026      -44.4782906450
        0.7940748899        0.6811122816      -44.8943699518
        0.7940748899        0.6961718606      -44.7760963814
        0.7940748899        0.7112314396      -44.2525708439
        0.7940748899        0.7262910186      -43.4751055737
        0.7940748899        0.7413505976      -42.5887452824
        0.7940748899        0.7564101766      -41.7084328552
        0.7940748899        0.7714697555      -40.9132022641
        0.7940748899        0.7865293345      -40.2589496470
        0.7940748899        0.8015889135      -39.7960209402
        0.7940748899        0.8166484925      -39.5745456473
        0.7940748899        0.8317080715      -39.6307830378
        0.7940748899        0.8467676505      -39.9625409722
        0.7940748899        0.8618272295      -40.5090412721
        0.7940748899        0.8768868085      -41.1463597926
        0.7940748899        0.8919463875      -41.6996602455
        0.7940748899        0.9070059665      -41.9666256798
        0.7940748899        0.9220655454      -41.7461252676
        0.7940748899        0.9371251244      -40.8686974351
        0.7940748899        0.9521847034      -39.2258702872
        0.7940748899        0.9672442824      -36.7929046076
        0.7940748899        0.9823038614      -33.6379265332
        0.7940748899        0.9973634404      -29.9131098541
        0.7940748899        1.0124230194      -25.8298319472
        0.7940748899        1.0274825984      -21.6252947294
        0.7940748899        1.0425421774      -17.5294147699
        0.7940748899        1.0576017564      -13.7380935908
        0.7940748899        1.0726613353      -10.3953546516
        0.7940748899        1.0877209143       -7.5847676619
        0.7940748899        1.1027804933       -5.3299828975
        0.7940748899        1.1178400723       -3.6035232569
        0.7940748899        1.1328996513       -2.3415219657
        0.7940748899        1.1479592303       -1.4607006815
        0.7940748899        1.1630188093       -0.8737384529
        0.7940748899        1.1780783883       -0.5004597313
        0.7940748899        1.1931379673       -0.2741045252
        0.7940748899        1.2081975463       -0.1433685325
        0.7940748899        1.2232571252       -0.0715337503
        0.7940748899        1.2383167042       -0.0340216757
        0.7940748899        1.2533762832       -0.0154172892
        0.7940748899        1.2684358622       -0.0066561796
        0.7940748899        1.2834954412       -0.0027381249
        0.7940748899        1.2985550202       -0.0010734106
        0.7940748899        1.3136145992       -0.0004010377
        0.7940748899        1.3286741782       -0.0001427470
        0.7940748899        1.3437337572       -0.0000483710
        0.7940748899        1.3587933362       -0.0000155859
        0.7940748899        1.3738529151       -0.0000047652
        0.7940748899        1.3889124941       -0.0000013802
        0.7940748899        1.4039720731        0.0000000000
        0.7940748899        1.4190316521        0.0000000000
        0.7940748899        1.4340912311        0.0000000000
        0.7940748899        1.4491508101        0.0000000000
        0.7940748899        1.4642103891        0.0000000000
        0.7940748899        1.4792699681        0.0000000000
        0.7940748899        1.4943295471        0.0000000000
        0.7940748899        1.5093891261        0.0000000000
        0.7940748899        1.5244487050        0.0000000000
        0.7940748899        1.5395082840        0.0000000000
        0.7940748899        1.5545678630        0.0000000000
        0.7940748899        1.5696274420        0.0000000000
        0.7940748899        1.5846870210        0.0000000000

        0.8089164448        0.0937887010        0.0000000000
        0.8089164448        0.1088482800        0.0000000000
        0.8089164448        0.1239078590        0.0000000000
        0.8089164448        0.1389674380        0.0000000000
        0.8089164448        0.1540270170        0.0000000000
        0.8089164448        0.1690865959        0.0000000000
        0.8089164448        0.1841461749        0.0000000000
        0.8089164448        0.1992057539       -0.0000031105
        0.8089164448        0.2142653329       -0.0000099729
        0.8089164448        0.2293249119       -0.0000304548
        0.8089164448        0.2443844909       -0.0000885145
        0.8089164448        0.2594440699       -0.0002446303
        0.8089164448        0.2745036489       -0.0006425619
        0.8089164448        0.2895632279       -0.0016040268
        0.8089164448        0.3046228069       -0.0038076691
        0.8089164448        0.3196823858       -0.0086067803
        0.8089164448        0.3347419648       -0.0185640165
        0.8089164448        0.3498015438       -0.0383133766
        0.8089164448        0.3648611228       -0.0758977757
        0.8089164448        0.3799207018       -0.1447497926
        0.8089164448        0.3949802808       -0.2664124266
        0.8089164448        0.4100398598       -0.4738246693
        0.8089164448        0.4250994388       -0.8144544047
        0.8089164448        0.4401590178       -1.3518750673
        0.8089164448        0.4552185968       -2.1639677549
        0.8089164448        0.4702781757       -3.3363173750
        0.8089164448        0.4853377547       -4.9507412354
        0.8089164448        0.5003973337       -7.0706862954
        0.8089164448        0.5154569127       -9.7264105882
        0.8089164448        0.5305164917      -12.9028135725
        0.8089164448        0.5455760707      -16.5320359766
        0.8089164448        0.5606356497      -20.4926282219
        0.8089164448        0.5756952287      -24.6172852380
        0.8089164448        0.5907548077      -28.7102837268
        0.8089164448        0.6058143867      -32.5723885395
        0.8089164448        0.6208739656      -36.0265505901
        0.8089164448        0.6359335446      -38.9363924619
        0.8089164448        0.6509931236      -41.2139188436
        0.8089164448        0.6660527026      -42.8200301102
        0.8089164448        0.6811122816      -43.7643087793
        0.8089164448        0.6961718606      -44.1057809885
        0.8089164448        0.7112314396      -43.9489681594
        0.8089164448        0.7262910186      -43.4285763692
        0.8089164448        0.7413505976      -42.6845431564
        0.8089164448        0.7564101766      -41.8392491487
        0.8089164448        0.7714697555      -40.9895697372
        0.8089164448        0.7865293345      -40.2155539592
        0.8089164448        0.8015889135      -39.5941302258
        0.8089164448        0.8166484925      -39.2024814508
        0.8089164448        0.8317080715      -39.1047176902
        0.8089164448        0.8467676505      -39.3287362934
        0.8089164448        0.8618272295      -39.8464716568
        0.8089164448        0.8768868085      -40.5666359644
        0.8089164448        0.8919463875      -41.3406162671
        0.8089164448        0.9070059665      -41.9775458465
        0.8089164448        0.9220655454      -42.2658226425
        0.8089164448        0.9371251244      -42.0009487179
        0.8089164448        0.9521847034      -41.0184272833
        0.8089164448        0.9672442824      -39.2256581138
        0.8089164448        0.9823038614      -36.6231694867
        0.8089164448        0.9973634404      -33.3074321301
        0.8089164448        1.0124230194      -29.4543409530
        0.8089164448        1.0274825984      -25.2894722936
        0.8089164448        1.0425421774      -21.0540643838
        0.8089164448        1.0576017564      -16.9739461944
        0.8089164448        1.0726613353      -13.2353079511
        0.8089164448        1.0877209143       -9.9690323975
        0.8089164448        1.1027804933       -7.2444980222
        0.8089164448        1.1178400723       -5.0728792216
        0.8089164448        1.1328996513       -3.4182602914
        0.8089164448        1.1479592303       -2.2131716027
        0.8089164448        1.1630188093       -1.3746416382
        0.8089164448        1.1780783883       -0.8177527994
        0.8089164448        1.1931379673       -0.4652140039
        0.8089164448        1.2081975463       -0.2527706052
        0.8089164448        1.2232571252       -0.1310492437
        0.8089164448        1.2383167042       -0.0647929842
        0.8089164448        1.2533762832       -0.0305422970
        0.8089164448        1.2684358622       -0.0137261996
        0.8089164448        1.2834954412       -0.0058816640
        0.8089164448        1.2985550202       -0.0024028770
        0.8089164448        1.3136145992       -0.0009356201
        0.8089164448        1.3286741782       -0.0003469363
        0.8089164448        1.3437337572       -0.0001223548
        0.8089164448        1.3587933362       -0.0000409707
        0.8089164448        1.3738529151       -0.0000129968
        0.8089164448        1.3889124941       -0.0000038986
        0.8089164448        1.4039720731       -0.0000011011
        0.8089164448        1.4190316521        0.0000000000
        0.8089164448        1.4340912311        0.0000000000
        0.8089164448        1.4491508101        0.0000000000
        0.8089164448        1.4642103891        0.0000000000
        0.8089164448        1.4792699681        0.0000000000
        0.8089164448        1.4943295471        0.0000000000
        0.8089164448        1.5093891261        0.0000000000
        0.8089164448        1.5244487050        0.0000000000
        0.8089164448        1.5395082840        0.0000000000
        0.8089164448        1.5545678630        0.0000000000
        0.8089164448        1.5696274420        0.0000000000
        0.8089164448        1.5846870210        0.0000000000

        0.8237579996        0.0937887010        0.0000000000
        0.8237579996        0.1088482800        0.0000000000
        0.8237579996        0.1239078590        0.0000000000
        0.8237579996        0.1389674380        0.0000000000
        0.8237579996        0.1540270170        0.0000000000
        0.8237579996        0.1690865959        0.0000000000
        0.8237579996        0.1841461749        0.0000000000
        0.8237579996        0.1992057539        0.0000000000
        0.8237579996        0.2142653329       -0.0000031376
        0.8237579996        0.2293249119       -0.0000099640
        0.8237579996        0.2443844909       -0.0000300758
        0.8237579996        0.2594440699       -0.0000862261
        0.8237579996        0.2745036489       -0.0002347704
        0.8237579996        0.2895632279       -0.0006073463
        0.8237579996        0.3046228069       -0.0014946482
        0.8237579996        0.3196823858       -0.0035060365
        0.8237579996        0.3347419648       -0.0078605095
        0.8237579996        0.3498015438       -0.0168979145
        0.8237579996        0.3648611228       -0.0349442627
        0.8237579996        0.3799207018       -0.0697065237
        0.8237579996        0.3949802808       -0.1343637861
        0.8237579996        0.4100398598       -0.2503848790
        0.8237579996        0.4250994388       -0.4507694882
        0.8237579996        0.4401590178       -0.7829118206
        0.8237579996        0.4552185968       -1.3098240384
        0.8237579996        0.4702781757       -2.1083371752
        0.8237579996        0.4853377547       -3.2633038436
        0.8237579996        0.5003973337       -4.8576142748
        0.8237579996        0.5154569127       -6.9586464196
        0.8237579996        0.5305164917       -9.6024874785
        0.8237579996        0.5455760707      -12.7782658446
        0.8237579996        0.5606356497      -16.4165124886
        0.8237579996        0.5756952287      -20.3867614550
        0.8237579996        0.5907548077      -24.5085208675
        0.8237579996        0.6058143867      -28.5750183756
        0.8237579996        0.6208739656      -32.3827809441
        0.8237579996        0.6359335446      -35.7570781803
        0.8237579996        0.6509931236      -38.5668989094
        0.8237579996        0.6660527026      -40.7308126191
        0.8237579996        0.6811122816      -42.2195890397
        0.8237579996        0.6961718606      -43.0583315773
        0.8237579996        0.7112314396      -43.3239509283
        0.8237579996        0.7262910186      -43.1318460984
        0.8237579996        0.7413505976      -42.6126394383
        0.8237579996        0.7564101766      -41.8894879190
        0.8237579996        0.7714697555      -41.0683000383
        0.8237579996        0.7865293345      -40.2436710825
        0.8237579996        0.8015889135      -39.5105551820
        0.8237579996        0.8166484925      -38.9673369145
        0.8237579996        0.8317080715      -38.7036746153
        0.8237579996        0.8467676505      -38.7786157371
        0.8237579996        0.8618272295      -39.2003853883
        0.8237579996        0.8768868085      -39.9156623618
        0.8237579996        0.8919463875      -40.8089993586
        0.8237579996        0.9070059665      -41.7099206470
        0.8237579996        0.9220655454      -42.4075323840
        0.8237579996        0.9371251244      -42.6750931104
        0.8237579996        0.9521847034      -42.3047597355
        0.8237579996        0.9672442824      -41.1461891771
        0.8237579996        0.9823038614      -39.1374513412
        0.8237579996        0.9973634404      -36.3178231392
        0.8237579996        1.0124230194      -32.8192026717
        0.8237579996        1.0274825984      -28.8410397761
        0.8237579996        1.0425421774      -24.6177350210
        0.8237579996        1.0576017564      -20.3864221972
        0.8237579996        1.0726613353      -16.3597740590
        0.8237579996        1.0877209143      -12.7060592871
        0.8237579996        1.1027804933       -9.5377228377
        0.8237579996        1.1178400723       -6.9089773981
        0.8237579996        1.1328996513       -4.8214556593
        0.8237579996        1.1479592303       -3.2354806264
        0.8237579996        1.1630188093       -2.0839161327
        0.8237579996        1.1780783883       -1.2859736591
        0.8237579996        1.1931379673       -0.7591560531
        0.8237579996        1.2081975463       -0.4282193369
        0.8237579996        1.2232571252       -0.2306194627
        0.8237579996        1.2383167042       -0.1185311943
        0.8237579996        1.2533762832       -0.0581298183
        0.8237579996        1.2684358622       -0.0271994940
        0.8237579996        1.2834954412       -0.0121407594
        0.8237579996        1.2985550202       -0.0051672951
        0.8237579996        1.3136145992       -0.0020952756
        0.8237579996        1.3286741782       -0.0008083257
        0.8237579996        1.3437337572       -0.0002961593
        0.8237579996        1.3587933362       -0.0001028436
        0.8237579996        1.3738529151       -0.0000337767
        0.8237579996        1.3889124941       -0.0000104748
        0.8237579996        1.4039720731       -0.0000030603
        0.8237579996        1.4190316521        0.0000000000
        0.8237579996        1.4340912311        0.0000000000
        0.8237579996        1.4491508101        0.0000000000
        0.8237579996        1.4642103891        0.0000000000
        0.8237579996        1.4792699681        0.0000000000
        0.8237579996        1.4943295471        0.0000000000
        0.8237579996        1.5093891261        0.0000000000
        0.8237579996        1.5244487050        0.0000000000
        0.8237579996        1.5395082840        0.0000000000
        0.8237579996        1.5545678630        0.0000000000
        0.8237579996        1.5696274420        0.0000000000
        0.8237579996        1.5846870210        0.0000000000

        0.8385995544        0.0937887010        0.0000000000
        0.8385995544        0.1088482800        0.0000000000
        0.8385995544        0.1239078590        0.0000000000
        0.8385995544        0.1389674380        0.0000000000
        0.8385995544        0.1540270170        0.0000000000
        0.8385995544        0.1690865959        0.0000000000
        0.8385995544        0.1841461749        0.0000000000
        0.8385995544        0.1992057539        0.0000000000
        0.8385995544        0.2142653329        0.0000000000
        0.8385995544        0.2293249119       -0.0000030985
        0.8385995544        0.2443844909       -0.0000097023
        0.8385995544        0.2594440699       -0.0000288284
        0.8385995544        0.2745036489       -0.0000813176
        0.8385995544        0.2895632279       -0.0002180045
        0.8385995544        0.3046228069       -0.0005565353
        0.8385995544        0.3196823858       -0.0013565400
        0.8385995544        0.3347419648       -0.0031674515
        0.8385995544        0.3498015438       -0.0071094058
        0.8385995544        0.3648611228       -0.0153868156
        0.8385995544        0.3799207018       -0.0321805671
        0.8385995544        0.3949802808       -0.0650932837
        0.8385995544        0.4100398598       -0.1272845428
        0.8385995544        0.4250994388       -0.2402739142
        0.8385995544        0.4401590178       -0.4370902978
        0.8385995544        0.4552185968       -0.7650666669
        0.8385995544        0.4702781757       -1.2872454821
        0.8385995544        0.4853377547       -2.0811779159
        0.8385995544        0.5003973337       -3.2338923906
        0.8385995544        0.5154569127       -4.8320153537
        0.8385995544        0.5305164917       -6.9467331245
        0.8385995544        0.5455760707       -9.6149752205
        0.8385995544        0.5606356497      -12.8209138343
        0.8385995544        0.5756952287      -16.4843237416
        0.8385995544        0.5907548077      -20.4621154975
        0.8385995544        0.6058143867      -24.5649341400
        0.8385995544        0.6208739656      -28.5839194283
        0.8385995544        0.6359335446      -32.3183859927
        0.8385995544        0.6509931236      -35.5970412298
        0.8385995544        0.6660527026      -38.2917100049
        0.8385995544        0.6811122816      -40.3270145622
        0.8385995544        0.6961718606      -41.6874952969
        0.8385995544        0.7112314396      -42.4180311825
        0.8385995544        0.7262910186      -42.6119217524
        0.8385995544        0.7413505976      -42.3876506248
        0.8385995544        0.7564101766      -41.8648093526
        0.8385995544        0.7714697555      -41.1519310906
        0.8385995544        0.7865293345      -40.3501933713
        0.8385995544        0.8015889135      -39.5642710182
        0.8385995544        0.8166484925      -38.9064489632
        0.8385995544        0.8317080715      -38.4866002759
        0.8385995544        0.8467676505      -38.3919556534
        0.8385995544        0.8618272295      -38.6664957998
        0.8385995544        0.8768868085      -39.2969136266
        0.8385995544        0.8919463875      -40.2059954794
        0.8385995544        0.9070059665      -41.2522244765
        0.8385995544        0.9220655454      -42.2374716012
        0.8385995544        0.9371251244      -42.9273618637
        0.8385995544        0.9521847034      -43.0859518743
        0.8385995544        0.9672442824      -42.5184756245
        0.8385995544        0.9823038614      -41.1093209093
        0.8385995544        0.9973634404      -38.8427957592
        0.8385995544        1.0124230194      -35.8016348944
        0.8385995544        1.0274825984      -32.1471977830
        0.8385995544        1.0425421774      -28.0902015531
        0.8385995544        1.0576017564      -23.8601771525
        0.8385995544        1.0726613353      -19.6784828067
        0.8385995544        1.0877209143      -15.7370338665
        0.8385995544        1.1027804933      -12.1838071068
        0.8385995544        1.1178400723       -9.1155671226
        0.8385995544        1.1328996513       -6.5773530266
        0.8385995544        1.1479592303       -4.5674354557
        0.8385995544        1.1630188093       -3.0462251966
        0.8385995544        1.1780783883       -1.9477436838
        0.8385995544        1.1931379673       -1.1921885481
        0.8385995544        1.2081975463       -0.6978147801
        0.8385995544        1.2232571252       -0.3903208830
        0.8385995544        1.2383167042       -0.2085536092
        0.8385995544        1.2533762832       -0.1064172413
        0.8385995544        1.2684358622       -0.0518397812
        0.8385995544        1.2834954412       -0.0240946929
        0.8385995544        1.2985550202       -0.0106749211
        0.8385995544        1.3136145992       -0.0045016442
        0.8385995544        1.3286741782       -0.0018035729
        0.8385995544        1.3437337572       -0.0006850858
        0.8385995544        1.3587933362       -0.0002462144
        0.8385995544        1.3738529151       -0.0000835774
        0.8385995544        1.3889124941       -0.0000267717
        0.8385995544        1.4039720731       -0.0000080886
        0.8385995544        1.4190316521       -0.0000023120
        0.8385995544        1.4340912311        0.0000000000
        0.8385995544        1.4491508101        0.0000000000
        0.8385995544        1.4642103891        0.0000000000
        0.8385995544        1.4792699681        0.0000000000
        0.8385995544        1.4943295471        0.0000000000
        0.8385995544        1.5093891261        0.0000000000
        0.8385995544        1.5244487050        0.0000000000
        0.8385995544        1.5395082840        0.0000000000
        0.8385995544        1.5545678630        0.0000000000
        0.8385995544        1.5696274420        0.0000000000
        0.8385995544        1.5846870210        0.0000000000

        0.8534411092        0.0937887010        0.0000000000
        0.8534411092        0.1088482800        0.0000000000
        0.8534411092        0.1239078590        0.0000000000
        0.8534411092        0.1389674380        0.0000000000
        0.8534411092        0.1540270170        0.0000000000
        0.8534411092        0.1690865959        0.0000000000
        0.8534411092        0.1841461749        0.0000000000
        0.8534411092        0.1992057539        0.0000000000
        0.8534411092        0.2142653329        0.0000000000
        0.8534411092        0.2293249119        0.0000000000
        0.8534411092        0.2443844909       -0.0000029674
        0.8534411092        0.2594440699       -0.0000091328
        0.8534411092        0.2745036489       -0.0000266879
        0.8534411092        0.2895632279       -0.0000741924
        0.8534411092        0.3046228069       -0.0001967473
        0.8534411092        0.3196823858       -0.0004993608
        0.8534411092        0.3347419648       -0.0012175121
        0.8534411092        0.3498015438       -0.0028614208
        0.8534411092        0.3648611228       -0.0064991539
        0.8534411092        0.3799207018       -0.0142836082
        0.8534411092        0.3949802808       -0.0303695674
        0.8534411092        0.4100398598       -0.0623850920
        0.8534411092        0.4250994388       -0.1235796964
        0.8534411092        0.4401590178       -0.2356366177
        0.8534411092        0.4552185968       -0.4318952604
        0.8534411092        0.4702781757       -0.7603896649
        0.8534411092        0.4853377547       -1.2856809897
        0.8534411092        0.5003973337       -2.0879853717
        0.8534411092        0.5154569127       -3.2577640396
        0.8534411092        0.5305164917       -4.8842362794
        0.8534411092        0.5455760707       -7.0378297076
        0.8534411092        0.5606356497       -9.7495084636
        0.8534411092        0.5756952287      -12.9930177152
        0.8534411092        0.5907548077      -16.6770094805
        0.8534411092        0.6058143867      -20.6510640506
        0.8534411092        0.6208739656      -24.7239093278
        0.8534411092        0.6359335446      -28.6875902341
        0.8534411092        0.6509931236      -32.3413870221
        0.8534411092        0.6660527026      -35.5130962761
        0.8534411092        0.6811122816      -38.0780643689
        0.8534411092        0.6961718606      -39.9744656564
        0.8534411092        0.7112314396      -41.2090604818
        0.8534411092        0.7262910186      -41.8475901469
        0.8534411092        0.7413505976      -41.9913319187
        0.8534411092        0.7564101766      -41.7510254849
        0.8534411092        0.7714697555      -41.2319298311
        0.8534411092        0.7865293345      -40.5352775968
        0.8534411092        0.8015889135      -39.7685390654
        0.8534411092        0.8166484925      -39.0508796471
        0.8534411092        0.8317080715      -38.5056103550
        0.8534411092        0.8467676505      -38.2421185778
        0.8534411092        0.8618272295      -38.3357373723
        0.8534411092        0.8768868085      -38.8116661805
        0.8534411092        0.8919463875      -39.6336846721
        0.8534411092        0.9070059665      -40.6971662809
        0.8534411092        0.9220655454      -41.8297423929
        0.8534411092        0.9371251244      -42.8061020867
        0.8534411092        0.9521847034      -43.3801370824
        0.8534411092        0.9672442824      -43.3287477671
        0.8534411092        0.9823038614      -42.4938883724
        0.8534411092        0.9973634404      -40.8091825539
        0.8534411092        1.0124230194      -38.3048525151
        0.8534411092        1.0274825984      -35.0940614859
        0.8534411092        1.0425421774      -31.3489671515
        0.8534411092        1.0576017564      -27.2742904348
        0.8534411092        1.0726613353      -23.0829491462
        0.8534411092        1.0877209143      -18.9756701836
        0.8534411092        1.1027804933      -15.1253382491
        0.8534411092        1.1178400723      -11.6662413789
        0.8534411092        1.1328996513       -8.6878431966
        0.8534411092        1.1479592303       -6.2326704372
        0.8534411092        1.1630188093       -4.2984340851
        0.8534411092        1.1780783883       -2.8447665448
        0.8534411092        1.1931379673       -1.8041852267
        0.8534411092        1.2081975463       -1.0954278049
        0.8534411092        1.2232571252       -0.6362982829
        0.8534411092        1.2383167042       -0.3534186279
        0.8534411092        1.2533762832       -0.1876013725
        0.8534411092        1.2684358622       -0.0950982224
        0.8534411092        1.2834954412       -0.0459844179
        0.8534411092        1.2985550202       -0.0211775036
        0.8534411092        1.3136145992       -0.0092708842
        0.8534411092        1.3286741782       -0.0038495283
        0.8534411092        1.3437337572       -0.0015129177
        0.8534411092        1.3587933362       -0.0005618165
        0.8534411092        1.3738529151       -0.0001969328
        0.8534411092        1.3889124941       -0.0000651735
        0.8534411092        1.4039720731       -0.0000203919
        0.8534411092        1.4190316521       -0.0000060580
        0.8534411092        1.4340912311       -0.0000017152
        0.8534411092        1.4491508101        0.0000000000
        0.8534411092        1.4642103891        0.0000000000
        0.8534411092        1.4792699681        0.0000000000
        0.8534411092        1.4943295471        0.0000000000
        0.8534411092        1.5093891261        0.0000000000
        0.8534411092        1.5244487050        0.0000000000
        0.8534411092        1.5395082840        0.0000000000
        0.8534411092        1.5545678630        0.0000000000
        0.8534411092        1.5696274420        0.0000000000
        0.8534411092        1.5846870210        0.0000000000

        0.8682826641        0.0937887010        0.0000000000
        0.8682826641        0.1088482800        0.0000000000
        0.8682826641        0.1239078590        0.0000000000
        0.8682826641        0.1389674380        0.0000000000
        0.8682826641        0.1540270170        0.0000000000
        0.8682826641        0.1690865959        0.0000000000
        0.8682826641        0.1841461749        0.0000000000
        0.8682826641        0.1992057539        0.0000000000
        0.8682826641        0.2142653329        0.0000000000
        0.8682826641        0.2293249119        0.0000000000
        0.8682826641        0.2443844909        0.0000000000
        0.8682826641        0.2594440699       -0.0000027398
        0.8682826641        0.2745036489       -0.0000083000
        0.8682826641        0.2895632279       -0.0000239621
        0.8682826641        0.3046228069       -0.0000661558
        0.8682826641        0.3196823858       -0.0001753398
        0.8682826641        0.3347419648       -0.0004478137
        0.8682826641        0.3498015438       -0.0011054197
        0.8682826641        0.3648611228       -0.0026416953
        0.8682826641        0.3799207018       -0.0061123027
        0.8682826641        0.3949802808       -0.0136760305
        0.8682826641        0.4100398598       -0.0295318253
        0.8682826641        0.4250994388       -0.0614181500
        0.8682826641        0.4401590178       -0.1228153386
        0.8682826641        0.4552185968       -0.2358824154
        0.8682826641        0.4702781757       -0.4349165859
        0.8682826641        0.4853377547       -0.7696889819
        0.8682826641        0.5003973337       -1.3073767349
        0.8682826641        0.5154569127       -2.1311587846
        0.8682826641        0.5305164917       -3.3333655085
        0.8682826641        0.5455760707       -5.0020436389
        0.8682826641        0.5606356497       -7.2022003004
        0.8682826641        0.5756952287       -9.9560156875
        0.8682826641        0.5907548077      -13.2280936185
        0.8682826641        0.6058143867      -16.9207258854
        0.8682826641        0.6208739656      -20.8805389510
        0.8682826641        0.6359335446      -24.9143259330
        0.8682826641        0.6509931236      -28.8108278062
        0.8682826641        0.6660527026      -32.3663381114
        0.8682826641        0.6811122816      -35.4121442443
        0.8682826641        0.6961718606      -37.8389118549
        0.8682826641        0.7112314396      -39.6096634064
        0.8682826641        0.7262910186      -40.7544562650
        0.8682826641        0.7413505976      -41.3483801595
        0.8682826641        0.7564101766      -41.4847132655
        0.8682826641        0.7714697555      -41.2579202970
        0.8682826641        0.7865293345      -40.7629329137
        0.8682826641        0.8015889135      -40.1042490069
        0.8682826641        0.8166484925      -39.4018135972
        0.8682826641        0.8317080715      -38.7852612908
        0.8682826641        0.8467676505      -38.3781743309
        0.8682826641        0.8618272295      -38.2797243590
        0.8682826641        0.8768868085      -38.5487213513
        0.8682826641        0.8919463875      -39.1899681334
        0.8682826641        0.9070059665      -40.1422317474
        0.8682826641        0.9220655454      -41.2719887035
        0.8682826641        0.9371251244      -42.3810965986
        0.8682826641        0.9521847034      -43.2334249023
        0.8682826641        0.9672442824      -43.5959887121
        0.8682826641        0.9823038614      -43.2815583342
        0.8682826641        0.9973634404      -42.1788751903
        0.8682826641        1.0124230194      -40.2636395351
        0.8682826641        1.0274825984      -37.5923789939
        0.8682826641        1.0425421774      -34.2861155947
        0.8682826641        1.0576017564      -30.5102744998
        0.8682826641        1.0726613353      -26.4545862774
        0.8682826641        1.0877209143      -22.3147725769
        0.8682826641        1.1027804933      -18.2768825047
        0.8682826641        1.1178400723      -14.5043472994
        0.8682826641        1.1328996513      -11.1272221927
        0.8682826641        1.1479592303       -8.2335545691
        0.8682826641        1.1630188093       -5.8642206825
        0.8682826641        1.1780783883       -4.0133946744
        0.8682826641        1.1931379673       -2.6357988539
        0.8682826641        1.2081975463       -1.6594818088
        0.8682826641        1.2232571252       -1.0007753064
        0.8682826641        1.2383167042       -0.5776334738
        0.8682826641        1.2533762832       -0.3187783531
        0.8682826641        1.2684358622       -0.1679851439
        0.8682826641        1.2834954412       -0.0843820548
        0.8682826641        1.2985550202       -0.0403203785
        0.8682826641        1.3136145992       -0.0182856051
        0.8682826641        1.3286741782       -0.0078531978
        0.8682826641        1.3437337572       -0.0031882424
        0.8682826641        1.3587933362       -0.0012222784
        0.8682826641        1.3738529151       -0.0004425300
        0.8682826641        1.3889124941       -0.0001515545
        0.8682826641        1.4039720731       -0.0000492558
        0.8682826641        1.4190316521       -0.0000152775
        0.8682826641        1.4340912311       -0.0000045474
        0.8682826641        1.4491508101       -0.0000013069
        0.8682826641        1.4642103891        0.0000000000
        0.8682826641        1.4792699681        0.0000000000
        0.8682826641        1.4943295471        0.0000000000
        0.8682826641        1.5093891261        0.0000000000
        0.8682826641        1.5244487050        0.0000000000
        0.8682826641        1.5395082840        0.0000000000
        0.8682826641        1.5545678630        0.0000000000
        0.8682826641        1.5696274420        0.0000000000
        0.8682826641        1.5846870210        0.0000000000

        0.8831242189        0.0937887010        0.0000000000
        0.8831242189        0.1088482800        0.0000000000
        0.8831242189        0.1239078590        0.0000000000
        0.8831242189        0.1389674380        0.0000000000
        0.8831242189        0.1540270170        0.0000000000
        0.8831242189        0.1690865959        0.0000000000
        0.8831242189        0.1841461749        0.0000000000
        0.8831242189        0.1992057539        0.0000000000
        0.8831242189        0.2142653329        0.0000000000
        0.8831242189        0.2293249119        0.0000000000
        0.8831242189        0.2443844909        0.0000000000
        0.8831242189        0.2594440699        0.0000000000
        0.8831242189        0.2745036489       -0.0000024478
        0.8831242189        0.2895632279       -0.0000073574
        0.8831242189        0.3046228069       -0.0000212149
        0.8831242189        0.3196823858       -0.0000589236
        0.8831242189        0.3347419648       -0.0001581816
        0.8831242189        0.3498015438       -0.0004113091
        0.8831242189        0.3648611228       -0.0010363265
        0.8831242189        0.3799207018       -0.0025273712
        0.8831242189        0.3949802808       -0.0059538929
        0.8831242189        0.4100398598       -0.0135177145
        0.8831242189        0.4250994388       -0.0295206975
        0.8831242189        0.4401590178       -0.0619271169
        0.8831242189        0.4552185968       -0.1246893313
        0.8831242189        0.4702781757       -0.2408798597
        0.8831242189        0.4853377547       -0.4463515049
        0.8831242189        0.5003973337       -0.7930745649
        0.8831242189        0.5154569127       -1.3505760311
        0.8831242189        0.5305164917       -2.2034073090
        0.8831242189        0.5455760707       -3.4428798426
        0.8831242189        0.5606356497       -5.1528239710
        0.8831242189        0.5756952287       -7.3914967044
        0.8831242189        0.5907548077      -10.1737998443
        0.8831242189        0.6058143867      -13.4584177461
        0.8831242189        0.6208739656      -17.1431940199
        0.8831242189        0.6359335446      -21.0702491417
        0.8831242189        0.6509931236      -25.0412281982
        0.8831242189        0.6660527026      -28.8422290262
        0.8831242189        0.6811122816      -32.2755779109
        0.8831242189        0.6961718606      -35.1911923936
        0.8831242189        0.7112314396      -37.5068446381
        0.8831242189        0.7262910186      -39.2089863614
        0.8831242189        0.7413505976      -40.3350961059
        0.8831242189        0.7564101766      -40.9491014436
        0.8831242189        0.7714697555      -41.1245699911
        0.8831242189        0.7865293345      -40.9426159042
        0.8831242189        0.8015889135      -40.4990734130
        0.8831242189        0.8166484925      -39.9090764152
        0.8831242189        0.8317080715      -39.3014935465
        0.8831242189        0.8467676505      -38.8050911111
        0.8831242189        0.8618272295      -38.5331750710
        0.8831242189        0.8768868085      -38.5703146301
        0.8831242189        0.8919463875      -38.9592621347
        0.8831242189        0.9070059665      -39.6860817908
        0.8831242189        0.9220655454      -40.6675973033
        0.8831242189        0.9371251244      -41.7506036627
        0.8831242189        0.9521847034      -42.7298866771
        0.8831242189        0.9672442824      -43.3825830622
        0.8831242189        0.9823038614      -43.5074476644
        0.8831242189        0.9973634404      -42.9561887897
        0.8831242189        1.0124230194      -41.6501442452
        0.8831242189        1.0274825984      -39.5831800969
        0.8831242189        1.0425421774      -36.8153554964
        0.8831242189        1.0576017564      -33.4613082496
        0.8831242189        1.0726613353      -29.6756931903
        0.8831242189        1.0877209143      -25.6374502804
        0.8831242189        1.1027804933      -21.5344658746
        0.8831242189        1.1178400723      -17.5491672870
        0.8831242189        1.1328996513      -13.8444930294
        0.8831242189        1.1479592303      -10.5501338666
        0.8831242189        1.1630188093       -7.7509346735
        0.8831242189        1.1780783883       -5.4808724524
        0.8831242189        1.1931379673       -3.7252456042
        0.8831242189        1.2081975463       -2.4308745148
        0.8831242189        1.2232571252       -1.5211712646
        0.8831242189        1.2383167042       -0.9116796058
        0.8831242189        1.2533762832       -0.5224775551
        0.8831242189        1.2684358622       -0.2857663337
        0.8831242189        1.2834954412       -0.1488306759
        0.8831242189        1.2985550202       -0.0736313942
        0.8831242189        1.3136145992       -0.0345234187
        0.8831242189        1.3286741782       -0.0153112506
        0.8831242189        1.3437337572       -0.0064157676
        0.8831242189        1.3587933362       -0.0025398662
        0.8831242189        1.3738529151       -0.0009513051
        0.8831242189        1.3889124941       -0.0003381879
        0.8831242189        1.4039720731       -0.0001146705
        0.8831242189        1.4190316521       -0.0000373290
        0.8831242189        1.4340912311       -0.0000117366
        0.8831242189        1.4491508101       -0.0000035816
        0.8831242189        1.4642103891       -0.0000010647
        0.8831242189        1.4792699681        0.0000000000
        0.8831242189        1.4943295471        0.0000000000
        0.8831242189        1.5093891261        0.0000000000
        0.8831242189        1.5244487050        0.0000000000
        0.8831242189        1.5395082840        0.0000000000
        0.8831242189        1.5545678630        0.0000000000
        0.8831242189        1.5696274420        0.0000000000
        0.8831242189        1.5846870210        0.0000000000

        0.8979657737        0.0937887010        0.0000000000
        0.8979657737        0.1088482800        0.0000000000
        0.8979657737        0.1239078590        0.0000000000
        0.8979657737        0.1389674380        0.0000000000
        0.8979657737        0.1540270170        0.0000000000
        0.8979657737        0.1690865959        0.0000000000
        0.8979657737        0.1841461749        0.0000000000
        0.8979657737        0.1992057539        0.0000000000
        0.8979657737        0.2142653329        0.0000000000
        0.8979657737        0.2293249119        0.0000000000
        0.8979657737        0.2443844909        0.0000000000
        0.8979657737        0.2594440699        0.0000000000
        0.8979657737        0.2745036489        0.0000000000
        0.8979657737        0.2895632279       -0.0000021534
        0.8979657737        0.3046228069       -0.0000065110
        0.8979657737        0.3196823858       -0.0000190249
        0.8979657737        0.3347419648       -0.0000538582
        0.8979657737        0.3498015438       -0.0001478570
        0.8979657737        0.3648611228       -0.0003932541
        0.8979657737        0.3799207018       -0.0010112536
        0.8979657737        0.3949802808       -0.0025080370
        0.8979657737        0.4100398598       -0.0059859575
        0.8979657737        0.4250994388       -0.0137262932
        0.8979657737        0.4401590178       -0.0302101161
        0.8979657737        0.4552185968       -0.0637783180
        0.8979657737        0.4702781757       -0.1290991772
        0.8979657737        0.4853377547       -0.2504298736
        0.8979657737        0.5003973337       -0.4652492268
        0.8979657737        0.5154569127       -0.8272204651
        0.8979657737        0.5305164917       -1.4068349469
        0.8979657737        0.5455760707       -2.2879070335
        0.8979657737        0.5606356497       -3.5587259347
        0.8979657737        0.5756952287       -5.2981233362
        0.8979657737        0.5907548077       -7.5584495012
        0.8979657737        0.6058143867      -10.3487376286
        0.8979657737        0.6208739656      -13.6218664014
        0.8979657737        0.6359335446      -17.2695510432
        0.8979657737        0.6509931236      -21.1286045392
        0.8979657737        0.6660527026      -25.0003099798
        0.8979657737        0.6811122816      -28.6808107702
        0.8979657737        0.6961718606      -31.9947431839
        0.8979657737        0.7112314396      -34.8204441845
        0.8979657737        0.7262910186      -37.0973793306
        0.8979657737        0.7413505976      -38.8155733306
        0.8979657737        0.7564101766      -39.9971085884
        0.8979657737        0.7714697555      -40.6829364567
        0.8979657737        0.7865293345      -40.9312536452
        0.8979657737        0.8015889135      -40.8225609011
        0.8979657737        0.8166484925      -40.4612389041
        0.8979657737        0.8317080715      -39.9681900313
        0.8979657737        0.8467676505      -39.4679282685
        0.8979657737        0.8618272295      -39.0769526378
        0.8979657737        0.8768868085      -38.8954271859
        0.8979657737        0.8919463875      -38.9976705975
        0.8979657737        0.9070059665      -39.4170846486
        0.8979657737        0.9220655454      -40.1286132840
        0.8979657737        0.9371251244      -41.0388716934
        0.8979657737        0.9521847034      -41.9929810836
        0.8979657737        0.9672442824      -42.7983025126
        0.8979657737        0.9823038614      -43.2564324389
        0.8979657737        0.9973634404      -43.1928955073
        0.8979657737        1.0124230194      -42.4786229392
        0.8979657737        1.0274825984      -41.0427610067
        0.8979657737        1.0425421774      -38.8782224559
        0.8979657737        1.0576017564      -36.0404979516
        0.8979657737        1.0726613353      -32.6399339040
        0.8979657737        1.0877209143      -28.8290338729
        0.8979657737        1.1027804933      -24.7873744500
        0.8979657737        1.1178400723      -20.7058129785
        0.8979657737        1.1328996513      -16.7699810232
        0.8979657737        1.1479592303      -13.1429808704
        0.8979657737        1.1630188093       -9.9491603905
        0.8979657737        1.1780783883       -7.2627628162
        0.8979657737        1.1931379673       -5.1049326381
        0.8979657737        1.2081975463       -3.4498937092
        0.8979657737        1.2232571252       -2.2379124021
        0.8979657737        1.2383167042       -1.3908498410
        0.8979657737        1.2533762832       -0.8263335556
        0.8979657737        1.2684358622       -0.4681524456
        0.8979657737        1.2834954412       -0.2522562658
        0.8979657737        1.2985550202       -0.1289547302
        0.8979657737        1.3136145992       -0.0624127360
        0.8979657737        1.3286741782       -0.0285611588
        0.8979657737        1.3437337572       -0.0123551657
        0.8979657737        1.3587933362       -0.0050584505
        0.8979657737        1.3738529151       -0.0019658126
        0.8979657737        1.3889124941       -0.0007285147
        0.8979657737        1.4039720731       -0.0002590002
        0.8979657737        1.4190316521       -0.0000889085
        0.8979657737        1.4340912311       -0.0000296109
        0.8979657737        1.4491508101       -0.0000095890
        0.8979657737        1.4642103891       -0.0000030166
        0.8979657737        1.4792699681        0.0000000000
        0.8979657737        1.4943295471        0.0000000000
        0.8979657737        1.5093891261        0.0000000000
        0.8979657737        1.5244487050        0.0000000000
        0.8979657737        1.5395082840        0.0000000000
        0.8979657737        1.5545678630        0.0000000000
        0.8979657737        1.5696274420        0.0000000000
        0.8979657737        1.5846870210        0.0000000000

        0.9128073286        0.0937887010        0.0000000000
        0.9128073286        0.1088482800        0.0000000000
        0.9128073286        0.1239078590        0.0000000000
        0.9128073286        0.1389674380        0.0000000000
        0.9128073286        0.1540270170        0.0000000000
        0.9128073286        0.1690865959        0.0000000000
        0.9128073286        0.1841461749        0.0000000000
        0.9128073286        0.1992057539        0.0000000000
        0.9128073286        0.2142653329        0.0000000000
        0.9128073286        0.2293249119        0.0000000000
        0.9128073286        0.2443844909        0.0000000000
        0.9128073286        0.2594440699        0.0000000000
        0.9128073286        0.2745036489        0.0000000000
        0.9128073286        0.2895632279        0.0000000000
        0.9128073286        0.3046228069       -0.0000019206
        0.9128073286        0.3196823858       -0.0000059254
        0.9128073286        0.3347419648       -0.0000177334
        0.9128073286        0.3498015438       -0.0000514666
        0.9128073286        0.3648611228       -0.0001445342
        0.9128073286        0.3799207018       -0.0003917617
        0.9128073286        0.3949802808       -0.0010223877
        0.9128073286        0.4100398598       -0.0025641220
        0.9128073286        0.4250994388       -0.0061724655
        0.9128073286        0.4401590178       -0.0142509209
        0.9128073286        0.4552185968       -0.0315384228
        0.9128073286        0.4702781757       -0.0668618036
        0.9128073286        0.4853377547       -0.1356819832
        0.9128073286        0.5003973337       -0.2633279460
        0.9128073286        0.5154569127       -0.4883788147
        0.9128073286        0.5305164917       -0.8651070152
        0.9128073286        0.5455760707       -1.4634702590
        0.9128073286        0.5606356497       -2.3651359213
        0.9128073286        0.5756952287       -3.6546139772
        0.9128073286        0.5907548077       -5.4056923984
        0.9128073286        0.6058143867       -7.6647785974
        0.9128073286        0.6208739656      -10.4342496089
        0.9128073286        0.6359335446      -13.6602859483
        0.9128073286        0.6509931236      -17.2302910917
        0.9128073286        0.6660527026      -20.9836806175
        0.9128073286        0.6811122816      -24.7356253088
        0.9128073286        0.6961718606      -28.3072565918
        0.9128073286        0.7112314396      -31.5515409187
        0.9128073286        0.7262910186      -34.3656340360
        0.9128073286        0.7413505976      -36.6884767612
        0.9128073286        0.7564101766      -38.4913969224
        0.9128073286        0.7714697555      -39.7720984812
        0.9128073286        0.7865293345      -40.5561562289
        0.9128073286        0.8015889135      -40.9008407480
        0.9128073286        0.8166484925      -40.8928854692
        0.9128073286        0.8317080715      -40.6377398165
        0.9128073286        0.8467676505      -40.2463682125
        0.9128073286        0.8618272295      -39.8273512885
        0.9128073286        0.8768868085      -39.4849328392
        0.9128073286        0.8919463875      -39.3155122936
        0.9128073286        0.9070059665      -39.3950518948
        0.9128073286        0.9220655454      -39.7585384744
        0.9128073286        0.9371251244      -40.3815250755
        0.9128073286        0.9521847034      -41.1744435319
        0.9128073286        0.9672442824      -41.9928972921
        0.9128073286        0.9823038614      -42.6590035181
        0.9128073286        0.9973634404      -42.9865072138
        0.9128073286        1.0124230194      -42.8052531660
        0.9128073286        1.0274825984      -41.9834316790
        0.9128073286        1.0425421774      -40.4457056332
        0.9128073286        1.0576017564      -38.1838384272
        0.9128073286        1.0726613353      -35.2572406629
        0.9128073286        1.0877209143      -31.7841438566
        0.9128073286        1.1027804933      -27.9268210141
        0.9128073286        1.1178400723      -23.8741284235
        0.9128073286        1.1328996513      -19.8227615523
        0.9128073286        1.1479592303      -15.9577463763
        0.9128073286        1.1630188093      -12.4338311123
        0.9128073286        1.1780783883       -9.3610404112
        0.9128073286        1.1931379673       -6.7976518279
        0.9128073286        1.2081975463       -4.7518439875
        0.9128073286        1.2232571252       -3.1905751133
        0.9128073286        1.2383167042       -2.0524968790
        0.9128073286        1.2533762832       -1.2615357983
        0.9128073286        1.2684358622       -0.7387170985
        0.9128073286        1.2834954412       -0.4109977882
        0.9128073286        1.2985550202       -0.2167669978
        0.9128073286        1.3136145992       -0.1082117020
        0.9128073286        1.3286741782       -0.0511074470
        0.9128073286        1.3437337572       -0.0228573953
        0.9128073286        1.3587933362       -0.0097053976
        0.9128073286        1.3738529151       -0.0039290335
        0.9128073286        1.3889124941       -0.0015250199
        0.9128073286        1.4039720731       -0.0005709612
        0.9128073286        1.4190316521       -0.0002072526
        0.9128073286        1.4340912311       -0.0000731047
        0.9128073286        1.4491508101       -0.0000250299
        0.9128073286        1.4642103891       -0.0000082831
        0.9128073286        1.4792699681       -0.0000026294
        0.9128073286        1.4943295471        0.0000000000
        0.9128073286        1.5093891261        0.0000000000
        0.9128073286        1.5244487050        0.0000000000
        0.9128073286        1.5395082840        0.0000000000
        0.9128073286        1.5545678630        0.0000000000
        0.9128073286        1.5696274420        0.0000000000
        0.9128073286        1.5846870210        0.0000000000

        0.9276488834        0.0937887010        0.0000000000
        0.9276488834        0.1088482800        0.0000000000
        0.9276488834        0.1239078590        0.0000000000
        0.9276488834        0.1389674380        0.0000000000
        0.9276488834        0.1540270170        0.0000000000
        0.9276488834        0.1690865959        0.0000000000
        0.9276488834        0.1841461749        0.0000000000
        0.9276488834        0.1992057539        0.0000000000
        0.9276488834        0.2142653329        0.0000000000
        0.9276488834        0.2293249119        0.0000000000
        0.9276488834        0.2443844909        0.0000000000
        0.9276488834        0.2594440699        0.0000000000
        0.9276488834        0.2745036489        0.0000000000
        0.9276488834        0.2895632279        0.0000000000
        0.9276488834        0.3046228069        0.0000000000
        0.9276488834        0.3196823858       -0.0000017851
        0.9276488834        0.3347419648       -0.0000056575
        0.9276488834        0.3498015438       -0.0000173640
        0.9276488834        0.3648611228       -0.0000514613
        0.9276488834        0.3799207018       -0.0001469087
        0.9276488834        0.3949802808       -0.0004031316
        0.9276488834        0.4100398598       -0.0010618599
        0.9276488834        0.4250994388       -0.0026823580
        0.9276488834        0.4401590178       -0.0064937641
        0.9276488834        0.4552185968       -0.0150554852
        0.9276488834        0.4702781757       -0.0333990440
        0.9276488834        0.4853377547       -0.0708248227
        0.9276488834        0.5003973337       -0.1434278216
        0.9276488834        0.5154569127       -0.2771765452
        0.9276488834        0.5305164917       -0.5109699531
        0.9276488834        0.5455760707       -0.8986416748
        0.9276488834        0.5606356497       -1.5085453043
        0.9276488834        0.5756952287       -2.4193399825
        0.9276488834        0.5907548077       -3.7110639408
        0.9276488834        0.6058143867       -5.4516401958
        0.9276488834        0.6208739656       -7.6806135691
        0.9276488834        0.6359335446      -10.3938926065
        0.9276488834        0.6509931236      -13.5347003329
        0.9276488834        0.6660527026      -16.9954325445
        0.9276488834        0.6811122816      -20.6316917982
        0.9276488834        0.6961718606      -24.2843140133
        0.9276488834        0.7112314396      -27.8010342907
        0.9276488834        0.7262910186      -31.0502382294
        0.9276488834        0.7413505976      -33.9253991411
        0.9276488834        0.7564101766      -36.3456770708
        0.9276488834        0.7714697555      -38.2594374627
        0.9276488834        0.7865293345      -39.6515098572
        0.9276488834        0.8015889135      -40.5476752788
        0.9276488834        0.8166484925      -41.0092758925
        0.9276488834        0.8317080715      -41.1186452576
        0.9276488834        0.8467676505      -40.9646935683
        0.9276488834        0.8618272295      -40.6380375215
        0.9276488834        0.8768868085      -40.2355233364
        0.9276488834        0.8919463875      -39.8639295802
        0.9276488834        0.9070059665      -39.6320042436
        0.9276488834        0.9220655454      -39.6293792832
        0.9276488834        0.9371251244      -39.9013651600
        0.9276488834        0.9521847034      -40.4312496071
        0.9276488834        0.9672442824      -41.1361395400
        0.9276488834        0.9823038614      -41.8754535058
        0.9276488834        0.9973634404      -42.4686476146
        0.9276488834        1.0124230194      -42.7198647477
        0.9276488834        1.0274825984      -42.4474069844
        0.9276488834        1.0425421774      -41.5133765452
        0.9276488834        1.0576017564      -39.8463910284
        0.9276488834        1.0726613353      -37.4515645415
        0.9276488834        1.0877209143      -34.4067356925
        0.9276488834        1.1027804933      -30.8485104888
        0.9276488834        1.1178400723      -26.9530729275
        0.9276488834        1.1328996513      -22.9153372763
        0.9276488834        1.1479592303      -18.9283807618
        0.9276488834        1.1630188093      -15.1647489508
        0.9276488834        1.1780783883      -11.7616416635
        0.9276488834        1.1931379673       -8.8118686010
        0.9276488834        1.2081975463       -6.3613535594
        0.9276488834        1.2232571252       -4.4125078045
        0.9276488834        1.2383167042       -2.9318597355
        0.9276488834        1.2533762832       -1.8601860488
        0.9276488834        1.2684358622       -1.1236411440
        0.9276488834        1.2834954412       -0.6445406910
        0.9276488834        1.2985550202       -0.3504614524
        0.9276488834        1.3136145992       -0.1804965069
        0.9276488834        1.3286741782       -0.0881026231
        0.9276488834        1.3437337572       -0.0408443984
        0.9276488834        1.3587933362       -0.0180524371
        0.9276488834        1.3738529151       -0.0076456797
        0.9276488834        1.3889124941       -0.0031205345
        0.9276488834        1.4039720731       -0.0012333718
        0.9276488834        1.4190316521       -0.0004733306
        0.9276488834        1.4340912311       -0.0001762460
        0.9276488834        1.4491508101       -0.0000634253
        0.9276488834        1.4642103891       -0.0000219247
        0.9276488834        1.4792699681       -0.0000072253
        0.9276488834        1.4943295471       -0.0000022521
        0.9276488834        1.5093891261        0.0000000000
        0.9276488834        1.5244487050        0.0000000000
        0.9276488834        1.5395082840        0.0000000000
        0.9276488834        1.5545678630        0.0000000000
        0.9276488834        1.5696274420        0.0000000000
        0.9276488834        1.5846870210        0.0000000000

        0.9424904382        0.0937887010        0.0000000000
        0.9424904382        0.1088482800        0.0000000000
        0.9424904382        0.1239078590        0.0000000000
        0.9424904382        0.1389674380        0.0000000000
        0.9424904382        0.1540270170        0.0000000000
        0.9424904382        0.1690865959        0.0000000000
        0.9424904382        0.1841461749        0.0000000000
        0.9424904382        0.1992057539        0.0000000000
        0.9424904382        0.2142653329        0.0000000000
        0.9424904382        0.2293249119        0.0000000000
        0.9424904382        0.2443844909        0.0000000000
        0.9424904382        0.2594440699        0.0000000000
        0.9424904382        0.2745036489        0.0000000000
        0.9424904382        0.2895632279        0.0000000000
        0.9424904382        0.3046228069        0.0000000000
        0.9424904382        0.3196823858        0.0000000000
        0.9424904382        0.3347419648       -0.0000017503
        0.9424904382        0.3498015438       -0.0000056779
        0.9424904382        0.3648611228       -0.0000177396
        0.9424904382        0.3799207018       -0.0000532829
        0.9424904382        0.3949802808       -0.0001536218
        0.9424904382        0.4100398598       -0.0004247219
        0.9424904382        0.4250994388       -0.0011251718
        0.9424904382        0.4401590178       -0.0028540242
        0.9424904382        0.4552185968       -0.0069249293
        0.9424904382        0.4702781757       -0.0160555834
        0.9424904382        0.4853377547       -0.0355322422
        0.9424904382        0.5003973337       -0.0749922339
        0.9424904382        0.5154569127       -0.1508568851
        0.9424904382        0.5305164917       -0.2892085790
        0.9424904382        0.5455760707       -0.5285448070
        0.9424904382        0.5606356497       -0.9214293312
        0.9424904382        0.5756952287       -1.5337388212
        0.9424904382        0.5907548077       -2.4401853429
        0.9424904382        0.6058143867       -3.7153362556
        0.9424904382        0.6208739656       -5.4206406136
        0.9424904382        0.6359335446       -7.5898645141
        0.9424904382        0.6509931236      -10.2170774886
        0.9424904382        0.6660527026      -13.2516105918
        0.9424904382        0.6811122816      -16.6022086240
        0.9424904382        0.6961718606      -20.1485099731
        0.9424904382        0.7112314396      -23.7546517534
        0.9424904382        0.7262910186      -27.2802153593
        0.9424904382        0.7413505976      -30.5881111506
        0.9424904382        0.7564101766      -33.5533983066
        0.9424904382        0.7714697555      -36.0764006211
        0.9424904382        0.7865293345      -38.0972762135
        0.9424904382        0.8015889135      -39.6034326660
        0.9424904382        0.8166484925      -40.6230849889
        0.9424904382        0.8317080715      -41.2080783325
        0.9424904382        0.8467676505      -41.4182326357
        0.9424904382        0.8618272295      -41.3184446853
        0.9424904382        0.8768868085      -40.9883881093
        0.9424904382        0.8919463875      -40.5329243212
        0.9424904382        0.9070059665      -40.0797787169
        0.9424904382        0.9220655454      -39.7603660218
        0.9424904382        0.9371251244      -39.6809361069
        0.9424904382        0.9521847034      -39.8955089366
        0.9424904382        0.9672442824      -40.3885919993
        0.9424904382        0.9823038614      -41.0703806073
        0.9424904382        0.9973634404      -41.7848844768
        0.9424904382        1.0124230194      -42.3312512265
        0.9424904382        1.0274825984      -42.4966286423
        0.9424904382        1.0425421774      -42.0943118731
        0.9424904382        1.0576017564      -40.9971581751
        0.9424904382        1.0726613353      -39.1571904693
        0.9424904382        1.0877209143      -36.6078798134
        0.9424904382        1.1027804933      -33.4519917687
        0.9424904382        1.1178400723      -29.8413583342
        0.9424904382        1.1328996513      -25.9547053322
        0.9424904382        1.1479592303      -21.9774456127
        0.9424904382        1.1630188093      -18.0851283903
        0.9424904382        1.1780783883      -14.4308605268
        0.9424904382        1.1931379673      -11.1363792477
        0.9424904382        1.2081975463       -8.2862818249
        0.9424904382        1.2232571252       -5.9251264280
        0.9424904382        1.2383167042       -4.0576182625
        0.9424904382        1.2533762832       -2.6524939847
        0.9424904382        1.2684358622       -1.6504560361
        0.9424904382        1.2834954412       -0.9754124420
        0.9424904382        1.2985550202       -0.5469102129
        0.9424904382        1.3136145992       -0.2909744449
        0.9424904382        1.3286741782       -0.1471372022
        0.9424904382        1.3437337572       -0.0709433994
        0.9424904382        1.3587933362       -0.0327633663
        0.9424904382        1.3738529151       -0.0145676883
        0.9424904382        1.3889124941       -0.0062650774
        0.9424904382        1.4039720731       -0.0026132212
        0.9424904382        1.4190316521       -0.0010569586
        0.9424904382        1.4340912311       -0.0004131695
        0.9424904382        1.4491508101       -0.0001552251
        0.9424904382        1.4642103891       -0.0000556757
        0.9424904382        1.4792699681       -0.0000189348
        0.9424904382        1.4943295471       -0.0000060664
        0.9424904382        1.5093891261       -0.0000018237
        0.9424904382        1.5244487050        0.0000000000
        0.9424904382        1.5395082840        0.0000000000
        0.9424904382        1.5545678630        0.0000000000
        0.9424904382        1.5696274420        0.0000000000
        0.9424904382        1.5846870210        0.0000000000

        0.9573319930        0.0937887010        0.0000000000
        0.9573319930        0.1088482800        0.0000000000
        0.9573319930        0.1239078590        0.0000000000
        0.9573319930        0.1389674380        0.0000000000
        0.9573319930        0.1540270170        0.0000000000
        0.9573319930        0.1690865959        0.0000000000
        0.9573319930        0.1841461749        0.0000000000
        0.9573319930        0.1992057539        0.0000000000
        0.9573319930        0.2142653329        0.0000000000
        0.9573319930        0.2293249119        0.0000000000
        0.9573319930        0.2443844909        0.0000000000
        0.9573319930        0.2594440699        0.0000000000
        0.9573319930        0.2745036489        0.0000000000
        0.9573319930        0.2895632279        0.0000000000
        0.9573319930        0.3046228069        0.0000000000
        0.9573319930        0.3196823858        0.0000000000
        0.9573319930        0.3347419648        0.0000000000
        0.9573319930        0.3498015438       -0.0000017979
        0.9573319930        0.3648611228       -0.0000059140
        0.9573319930        0.3799207018       -0.0000186708
        0.9573319930        0.3949802808       -0.0000565128
        0.9573319930        0.4100398598       -0.0001638721
        0.9573319930        0.4250994388       -0.0004548868
        0.9573319930        0.4401590178       -0.0012076028
        0.9573319930        0.4552185968       -0.0030625154
        0.9573319930        0.4702781757       -0.0074107608
        0.9573319930        0.4853377547       -0.0170937613
        0.9573319930        0.5003973337       -0.0375574863
        0.9573319930        0.5154569127       -0.0785790658
        0.9573319930        0.5305164917       -0.1565725492
        0.9573319930        0.5455760707       -0.2972532761
        0.9573319930        0.5606356497       -0.5380985502
        0.9573319930        0.5756952287       -0.9296531004
        0.9573319930        0.5907548077       -1.5344548324
        0.9573319930        0.6058143867       -2.4224597258
        0.9573319930        0.6208739656       -3.6625858383
        0.9573319930        0.6359335446       -5.3113955185
        0.9573319930        0.6509931236       -7.4014882445
        0.9573319930        0.6660527026       -9.9328635383
        0.9573319930        0.6811122816      -12.8694471607
        0.9573319930        0.6961718606      -16.1404717496
        0.9573319930        0.7112314396      -19.6443911318
        0.9573319930        0.7262910186      -23.2536495550
        0.9573319930        0.7413505976      -26.8217734050
        0.9573319930        0.7564101766      -30.1964611168
        0.9573319930        0.7714697555      -33.2397432337
        0.9573319930        0.7865293345      -35.8494119955
        0.9573319930        0.8015889135      -37.9710214086
        0.9573319930        0.8166484925      -39.5933455076
        0.9573319930        0.8317080715      -40.7314171258
        0.9573319930        0.8467676505      -41.4109130288
        0.9573319930        0.8618272295      -41.6663573731
        0.9573319930        0.8768868085      -41.5536227258
        0.9573319930        0.8919463875      -41.1647646412
        0.9573319930        0.9070059665      -40.6307625921
        0.9573319930        0.9220655454      -40.1061248874
        0.9573319930        0.9371251244      -39.7402441658
        0.9573319930        0.9521847034      -39.6455245958
        0.9573319930        0.9672442824      -39.8706988818
        0.9573319930        0.9823038614      -40.3843707001
        0.9573319930        0.9973634404      -41.0724675392
        0.9573319930        1.0124230194      -41.7527179745
        0.9573319930        1.0274825984      -42.2060518945
        0.9573319930        1.0425421774      -42.2185859534
        0.9573319930        1.0576017564      -41.6224696307
        0.9573319930        1.0726613353      -40.3236782976
        0.9573319930        1.0877209143      -38.3104653587
        0.9573319930        1.1027804933      -35.6441126681
        0.9573319930        1.1178400723      -32.4393144635
        0.9573319930        1.1328996513      -28.8426632640
        0.9573319930        1.1479592303      -25.0149882341
        0.9573319930        1.1630188093      -21.1191667070
        0.9573319930        1.1780783883      -17.3118111683
        0.9573319930        1.1931379673      -13.7360441137
        0.9573319930        1.2081975463      -10.5133031830
        0.9573319930        1.2232571252       -7.7340111542
        0.9573319930        1.2383167042       -5.4490494760
        0.9573319930        1.2533762832       -3.6652610586
        0.9573319930        1.2684358622       -2.3477963844
        0.9573319930        1.2834954412       -1.4298934059
        0.9573319930        1.2985550202       -0.8277147415
        0.9573319930        1.3136145992       -0.4558853791
        0.9573319930        1.3286741782       -0.2395183119
        0.9573319930        1.3437337572       -0.1205039969
        0.9573319930        1.3587933362       -0.0583207835
        0.9573319930        1.3738529151       -0.0272680082
        0.9573319930        1.3889124941       -0.0123502426
        0.9573319930        1.4039720731       -0.0054196761
        0.9573319930        1.4190316521       -0.0022983085
        0.9573319930        1.4340912311       -0.0009372153
        0.9573319930        1.4491508101       -0.0003652588
        0.9573319930        1.4642103891       -0.0001351914
        0.9573319930        1.4792699681       -0.0000472429
        0.9573319930        1.4943295471       -0.0000155072
        0.9573319930        1.5093891261       -0.0000047646
        0.9573319930        1.5244487050       -0.0000013655
        0.9573319930        1.5395082840        0.0000000000
        0.9573319930        1.5545678630        0.0000000000
        0.9573319930        1.5696274420        0.0000000000
        0.9573319930        1.5846870210        0.0000000000

        0.9721735479        0.0937887010        0.0000000000
        0.9721735479        0.1088482800        0.0000000000
        0.9721735479        0.1239078590        0.0000000000
        0.9721735479        0.1389674380        0.0000000000
        0.9721735479        0.1540270170        0.0000000000
        0.9721735479        0.1690865959        0.0000000000
        0.9721735479        0.1841461749        0.0000000000
        0.9721735479        0.1992057539        0.0000000000
        0.9721735479        0.2142653329        0.0000000000
        0.9721735479        0.2293249119        0.0000000000
        0.9721735479        0.2443844909        0.0000000000
        0.9721735479        0.2594440699        0.0000000000
        0.9721735479        0.2745036489        0.0000000000
        0.9721735479        0.2895632279        0.0000000000
        0.9721735479        0.3046228069        0.0000000000
        0.9721735479        0.3196823858        0.0000000000
        0.9721735479        0.3347419648        0.0000000000
        0.9721735479        0.3498015438        0.0000000000
        0.9721735479        0.3648611228       -0.0000019030
        0.9721735479        0.3799207018       -0.0000063108
        0.9721735479        0.3949802808       -0.0000200398
        0.9721735479        0.4100398598       -0.0000608952
        0.9721735479        0.4250994388       -0.0001769223
        0.9721735479        0.4401590178       -0.0004909213
        0.9721735479        0.4552185968       -0.0012994176
        0.9721735479        0.4702781757       -0.0032773260
        0.9721735479        0.4853377547       -0.0078698760
        0.9721735479        0.5003973337       -0.0179846310
        0.9721735479        0.5154569127       -0.0391113652
        0.9721735479        0.5305164917       -0.0809674869
        0.9721735479        0.5455760707       -0.1596556194
        0.9721735479        0.5606356497       -0.3000997749
        0.9721735479        0.5756952287       -0.5382074135
        0.9721735479        0.5907548077       -0.9218750264
        0.9721735479        0.6058143867       -1.5098045389
        0.9721735479        0.6208739656       -2.3673663393
        0.9721735479        0.6359335446       -3.5595409833
        0.9721735479        0.6509931236       -5.1420361489
        0.9721735479        0.6660527026       -7.1523399334
        0.9721735479        0.6811122816       -9.6021112782
        0.9721735479        0.6961718606      -12.4711393595
        0.9721735479        0.7112314396      -15.7024733099
        0.9721735479        0.7262910186      -19.1996040849
        0.9721735479        0.7413505976      -22.8291798860
        0.9721735479        0.7564101766      -26.4335334513
        0.9721735479        0.7714697555      -29.8533215535
        0.9721735479        0.7865293345      -32.9531322156
        0.9721735479        0.8015889135      -35.6382553269
        0.9721735479        0.8166484925      -37.8548131544
        0.9721735479        0.8317080715      -39.5767573811
        0.9721735479        0.8467676505      -40.7928238403
        0.9721735479        0.8618272295      -41.5056718714
        0.9721735479        0.8768868085      -41.7444822319
        0.9721735479        0.8919463875      -41.5806802088
        0.9721735479        0.9070059665      -41.1335978352
        0.9721735479        0.9220655454      -40.5596112379
        0.9721735479        0.9371251244      -40.0274693803
        0.9721735479        0.9521847034      -39.6872050241
        0.9721735479        0.9672442824      -39.6395746641
        0.9721735479        0.9823038614      -39.9115258029
        0.9721735479        0.9973634404      -40.4434464078
        0.9721735479        1.0124230194      -41.0940981094
        0.9721735479        1.0274825984      -41.6656868704
        0.9721735479        1.0425421774      -41.9441674925
        0.9721735479        1.0576017564      -41.7427256439
        0.9721735479        1.0726613353      -40.9345517370
        0.9721735479        1.0877209143      -39.4662026322
        0.9721735479        1.1027804933      -37.3519366666
        0.9721735479        1.1178400723      -34.6569672030
        0.9721735479        1.1328996513      -31.4797017767
        0.9721735479        1.1479592303      -27.9396292601
        0.9721735479        1.1630188093      -24.1717079420
        0.9721735479        1.1780783883      -20.3236129071
        0.9721735479        1.1931379673      -16.5509508799
        0.9721735479        1.2081975463      -13.0072219353
        0.9721735479        1.2232571252       -9.8284908728
        0.9721735479        1.2383167042       -7.1160415356
        0.9721735479        1.2533762832       -4.9224786729
        0.9721735479        1.2684358622       -3.2466315980
        0.9721735479        1.2834954412       -2.0397717571
        0.9721735479        1.2985550202       -1.2212451310
        0.9721735479        1.3136145992       -0.6980454305
        0.9721735479        1.3286741782       -0.3820859628
        0.9721735479        1.3437337572       -0.2010538416
        0.9721735479        1.3587933362       -0.1020899374
        0.9721735479        1.3738529151       -0.0501549698
        0.9721735479        1.3889124941       -0.0238522534
        0.9721735479        1.4039720731       -0.0109587597
        0.9721735479        1.4190316521       -0.0048438937
        0.9721735479        1.4340912311       -0.0020484644
        0.9721735479        1.4491508101       -0.0008239559
        0.9721735479        1.4642103891       -0.0003134878
        0.9721735479        1.4792699681       -0.0001122773
        0.9721735479        1.4943295471       -0.0000377047
        0.9721735479        1.5093891261       -0.0000118391
        0.9721735479        1.5244487050       -0.0000034680
        0.9721735479        1.5395082840        0.0000000000
        0.9721735479        1.5545678630        0.0000000000
        0.9721735479        1.5696274420        0.0000000000
        0.9721735479        1.5846870210        0.0000000000

        0.9870151027        0.0937887010        0.0000000000
        0.9870151027        0.1088482800        0.0000000000
        0.9870151027        0.1239078590        0.0000000000
        0.9870151027        0.1389674380        0.0000000000
        0.9870151027        0.1540270170        0.0000000000
        0.9870151027        0.1690865959        0.0000000000
        0.9870151027        0.1841461749        0.0000000000
        0.9870151027        0.1992057539        0.0000000000
        0.9870151027        0.2142653329        0.0000000000
        0.9870151027        0.2293249119        0.0000000000
        0.9870151027        0.2443844909        0.0000000000
        0.9870151027        0.2594440699        0.0000000000
        0.9870151027        0.2745036489        0.0000000000
        0.9870151027        0.2895632279        0.0000000000
        0.9870151027        0.3046228069        0.0000000000
        0.9870151027        0.3196823858        0.0000000000
        0.9870151027        0.3347419648        0.0000000000
        0.9870151027        0.3498015438        0.0000000000
        0.9870151027        0.3648611228        0.0000000000
        0.9870151027        0.3799207018       -0.0000020545
        0.9870151027        0.3949802808       -0.0000068392
        0.9870151027        0.4100398598       -0.0000217556
        0.9870151027        0.4250994388       -0.0000660708
        0.9870151027        0.4401590178       -0.0001913532
        0.9870151027        0.4552185968       -0.0005279121
        0.9870151027        0.4702781757       -0.0013861253
        0.9870151027        0.4853377547       -0.0034619407
        0.9870151027        0.5003973337       -0.0082232516
        0.9870151027        0.5154569127       -0.0185806321
        0.9870151027        0.5305164917       -0.0399557970
        0.9870151027        0.5455760707       -0.0818272574
        0.9870151027        0.5606356497       -0.1597228751
        0.9870151027        0.5756952287       -0.2974256318
        0.9870151027        0.5907548077       -0.5288908942
        0.9870151027        0.6058143867       -0.8991464754
        0.9870151027        0.6208739656       -1.4634268047
        0.9870151027        0.6359335446       -2.2840936957
        0.9870151027        0.6509931236       -3.4254135233
        0.9870151027        0.6660527026       -4.9466252504
        0.9870151027        0.6811122816       -6.8936152534
        0.9870151027        0.6961718606       -9.2891659856
        0.9870151027        0.7112314396      -12.1221453651
        0.9870151027        0.7262910186      -15.3379399974
        0.9870151027        0.7413505976      -18.8349873226
        0.9870151027        0.7564101766      -22.4725676035
        0.9870151027        0.7714697555      -26.0907081793
        0.9870151027        0.7865293345      -29.5356887087
        0.9870151027        0.8015889135      -32.6799671495
        0.9870151027        0.8166484925      -35.4285064532
        0.9870151027        0.8317080715      -37.7131848277
        0.9870151027        0.8467676505      -39.4854194438
        0.9870151027        0.8618272295      -40.7169858057
        0.9870151027        0.8768868085      -41.4106097554
        0.9870151027        0.8919463875      -41.6128929429
        0.9870151027        0.9070059665      -41.4198335220
        0.9870151027        0.9220655454      -40.9699715250
        0.9870151027        0.9371251244      -40.4264206491
        0.9870151027        0.9521847034      -39.9518342717
        0.9870151027        0.9672442824      -39.6800254414
        0.9870151027        0.9823038614      -39.6881637388
        0.9870151027        0.9973634404      -39.9758779982
        0.9870151027        1.0124230194      -40.4595228148
        0.9870151027        1.0274825984      -40.9872179034
        0.9870151027        1.0425421774      -41.3723473868
        0.9870151027        1.0576017564      -41.4343505886
        0.9870151027        1.0726613353      -41.0320268731
        0.9870151027        1.0877209143      -40.0791515000
        0.9870151027        1.1027804933      -38.5421204717
        0.9870151027        1.1178400723      -36.4280792968
        0.9870151027        1.1328996513      -33.7742420451
        0.9870151027        1.1479592303      -30.6445384061
        0.9870151027        1.1630188093      -27.1325751579
        0.9870151027        1.1780783883      -23.3651090944
        0.9870151027        1.1931379673      -19.4998194947
        0.9870151027        1.2081975463      -15.7139218007
        0.9870151027        1.2232571252      -12.1839712480
        0.9870151027        1.2383167042       -9.0608648340
        0.9870151027        1.2533762832       -6.4468304822
        0.9870151027        1.2684358622       -4.3818340790
        0.9870151027        1.2834954412       -2.8441771946
        0.9870151027        1.2985550202       -1.7647314582
        0.9870151027        1.3136145992       -1.0490280713
        0.9870151027        1.3286741782       -0.5992630101
        0.9870151027        1.3437337572       -0.3300399966
        0.9870151027        1.3587933362       -0.1756648751
        0.9870151027        1.3738529151       -0.0904256592
        0.9870151027        1.3889124941       -0.0449539119
        0.9870151027        1.4039720731       -0.0215086149
        0.9870151027        1.4190316521       -0.0098565945
        0.9870151027        1.4340912311       -0.0043029964
        0.9870151027        1.4491508101       -0.0017802475
        0.9870151027        1.4642103891       -0.0006948050
        0.9870151027        1.4792699681       -0.0002548437
        0.9870151027        1.4943295471       -0.0000875852
        0.9870151027        1.5093891261       -0.0000281477
        0.9870151027        1.5244487050       -0.0000084476
        0.9870151027        1.5395082840       -0.0000023641
        0.9870151027        1.5545678630        0.0000000000
        0.9870151027        1.5696274420        0.0000000000
        0.9870151027        1.5846870210        0.0000000000

        1.0018566575        0.0937887010        0.0000000000
        1.0018566575        0.1088482800        0.0000000000
        1.0018566575        0.1239078590        0.0000000000
        1.0018566575        0.1389674380        0.0000000000
        1.0018566575        0.1540270170        0.0000000000
        1.0018566575        0.1690865959        0.0000000000
        1.0018566575        0.1841461749        0.0000000000
        1.0018566575        0.1992057539        0.0000000000
        1.0018566575        0.2142653329        0.0000000000
        1.0018566575        0.2293249119        0.0000000000
        1.0018566575        0.2443844909        0.0000000000
        1.0018566575        0.2594440699        0.0000000000
        1.0018566575        0.2745036489        0.0000000000
        1.0018566575        0.2895632279        0.0000000000
        1.0018566575        0.3046228069        0.0000000000
        1.0018566575        0.3196823858        0.0000000000
        1.0018566575        0.3347419648        0.0000000000
        1.0018566575        0.3498015438        0.0000000000
        1.0018566575        0.3648611228        0.0000000000
        1.0018566575        0.3799207018        0.0000000000
        1.0018566575        0.3949802808       -0.0000022430
        1.0018566575        0.4100398598       -0.0000074595
        1.0018566575        0.4250994388       -0.0000236465
        1.0018566575        0.4401590178       -0.0000713824
        1.0018566575        0.4552185968       -0.0002050130
        1.0018566575        0.4702781757       -0.0005598593
        1.0018566575        0.4853377547       -0.0014533576
        1.0018566575        0.5003973337       -0.0035867865
        1.0018566575        0.5154569127       -0.0084187720
        1.0018566575        0.5305164917       -0.0188045212
        1.0018566575        0.5455760707       -0.0400005135
        1.0018566575        0.5606356497       -0.0810992154
        1.0018566575        0.5756952287       -0.1568591110
        1.0018566575        0.5907548077       -0.2897291216
        1.0018566575        0.6058143867       -0.5116751105
        1.0018566575        0.6208739656       -0.8652861037
        1.0018566575        0.6359335446       -1.4036399282
        1.0018566575        0.6509931236       -2.1884990040
        1.0018566575        0.6660527026       -3.2864102416
        1.0018566575        0.6811122816       -4.7620978219
        1.0018566575        0.6961718606       -6.6684925216
        1.0018566575        0.7112314396       -9.0336154432
        1.0018566575        0.7262910186      -11.8467900494
        1.0018566575        0.7413505976      -15.0492968531
        1.0018566575        0.7564101766      -18.5351077178
        1.0018566575        0.7714697555      -22.1637849449
        1.0018566575        0.7865293345      -25.7813062740
        1.0018566575        0.8015889135      -29.2401228768
        1.0018566575        0.8166484925      -32.4112857512
        1.0018566575        0.8317080715      -35.1881290537
        1.0018566575        0.8467676505      -37.4870820736
        1.0018566575        0.8618272295      -39.2515145853
        1.0018566575        0.8768868085      -40.4595283548
        1.0018566575        0.8919463875      -41.1315540957
        1.0018566575        0.9070059665      -41.3329231635
        1.0018566575        0.9220655454      -41.1696225218
        1.0018566575        0.9371251244      -40.7781117992
        1.0018566575        0.9521847034      -40.3098895437
        1.0018566575        0.9672442824      -39.9102409925
        1.0018566575        0.9823038614      -39.6919266246
        1.0018566575        0.9973634404      -39.7093069643
        1.0018566575        1.0124230194      -39.9427905148
        1.0018566575        1.0274825984      -40.3023706824
        1.0018566575        1.0425421774      -40.6509977136
        1.0018566575        1.0576017564      -40.8382287224
        1.0018566575        1.0726613353      -40.7294566033
        1.0018566575        1.0877209143      -40.2201887892
        1.0018566575        1.1027804933      -39.2354332019
        1.0018566575        1.1178400723      -37.7234149233
        1.0018566575        1.1328996513      -35.6541967945
        1.0018566575        1.1479592303      -33.0274237097
        1.0018566575        1.1630188093      -29.8852079176
        1.0018566575        1.1780783883      -26.3221029034
        1.0018566575        1.1931379673      -22.4855029360
        1.0018566575        1.2081975463      -18.5637960376
        1.0018566575        1.2232571252      -14.7632882266
        1.0018566575        1.2383167042      -11.2779118800
        1.0018566575        1.2533762832       -8.2586175171
        1.0018566575        1.2684358622       -5.7911242759
        1.0018566575        1.2834954412       -3.8891345517
        1.0018566575        1.2985550202       -2.5046391658
        1.0018566575        1.3136145992       -1.5502430355
        1.0018566575        1.3286741782       -0.9245359923
        1.0018566575        1.3437337572       -0.5323857057
        1.0018566575        1.3587933362       -0.2962570521
        1.0018566575        1.3738529151       -0.1591610968
        1.0018566575        1.3889124941       -0.0823245959
        1.0018566575        1.4039720731       -0.0408272894
        1.0018566575        1.4190316521       -0.0193200867
        1.0018566575        1.4340912311       -0.0086817543
        1.0018566575        1.4491508101       -0.0036884882
        1.0018566575        1.4642103891       -0.0014762009
        1.0018566575        1.4792699681       -0.0005549465
        1.0018566575        1.4943295471       -0.0001955479
        1.0018566575        1.5093891261       -0.0000644994
        1.0018566575        1.5244487050       -0.0000199004
        1.0018566575        1.5395082840       -0.0000057391
        1.0018566575        1.5545678630       -0.0000015485
        1.0018566575        1.5696274420        0.0000000000
        1.0018566575        1.5846870210        0.0000000000

        1.0166982124        0.0937887010        0.0000000000
        1.0166982124        0.1088482800        0.0000000000
        1.0166982124        0.1239078590        0.0000000000
        1.0166982124        0.1389674380        0.0000000000
        1.0166982124        0.1540270170        0.0000000000
        1.0166982124        0.1690865959        0.0000000000
        1.0166982124        0.1841461749        0.0000000000
        1.0166982124        0.1992057539        0.0000000000
        1.0166982124        0.2142653329        0.0000000000
        1.0166982124        0.2293249119        0.0000000000
        1.0166982124        0.2443844909        0.0000000000
        1.0166982124        0.2594440699        0.0000000000
        1.0166982124        0.2745036489        0.0000000000
        1.0166982124        0.2895632279        0.0000000000
        1.0166982124        0.3046228069        0.0000000000
        1.0166982124        0.3196823858        0.0000000000
        1.0166982124        0.3347419648        0.0000000000
        1.0166982124        0.3498015438        0.0000000000
        1.0166982124        0.3648611228        0.0000000000
        1.0166982124        0.3799207018        0.0000000000
        1.0166982124        0.3949802808        0.0000000000
        1.0166982124        0.4100398598       -0.0000024497
        1.0166982124        0.4250994388       -0.0000080953
        1.0166982124        0.4401590178       -0.0000254423
        1.0166982124        0.4552185968       -0.0000759984
        1.0166982124        0.4702781757       -0.0002157096
        1.0166982124        0.4853377547       -0.0005817818
        1.0166982124        0.5003973337       -0.0014914760
        1.0166982124        0.5154569127       -0.0036364232
        1.0166982124        0.5305164917       -0.0084377914
        1.0166982124        0.5455760707       -0.0186471815
        1.0166982124        0.5606356497       -0.0392818908
        1.0166982124        0.5756952287       -0.0789538145
        1.0166982124        0.5907548077       -0.1515763099
        1.0166982124        0.6058143867       -0.2783194757
        1.0166982124        0.6208739656       -0.4895598043
        1.0166982124        0.6359335446       -0.8264544990
        1.0166982124        0.6509931236       -1.3416261685
        1.0166982124        0.6660527026       -2.0981837298
        1.0166982124        0.6811122816       -3.1659518495
        1.0166982124        0.6961718606       -4.6136929558
        1.0166982124        0.7112314396       -6.4969391771
        1.0166982124        0.7262910186       -8.8431499928
        1.0166982124        0.7413505976      -11.6384618174
        1.0166982124        0.7564101766      -14.8213329392
        1.0166982124        0.7714697555      -18.2863205215
        1.0166982124        0.7865293345      -21.8967905879
        1.0166982124        0.8015889135      -25.5016502566
        1.0166982124        0.8166484925      -28.9509895557
        1.0166982124        0.8317080715      -32.1084492063
        1.0166982124        0.8467676505      -34.8609845097
        1.0166982124        0.8618272295      -37.1269197269
        1.0166982124        0.8768868085      -38.8615661466
        1.0166982124        0.8919463875      -40.0590547076
        1.0166982124        0.9070059665      -40.7506588858
        1.0166982124        0.9220655454      -41.0017735489
        1.0166982124        0.9371251244      -40.9089839474
        1.0166982124        0.9521847034      -40.5951589280
        1.0166982124        0.9672442824      -40.1977050150
        1.0166982124        0.9823038614      -39.8470186904
        1.0166982124        0.9973634404      -39.6389941296
        1.0166982124        1.0124230194      -39.6123280705
        1.0166982124        1.0274825984      -39.7419099648
        1.0166982124        1.0425421774      -39.9516629969
        1.0166982124        1.0576017564      -40.1388195343
        1.0166982124        1.0726613353      -40.1955290006
        1.0166982124        1.0877209143      -40.0180177047
        1.0166982124        1.1027804933      -39.5048619488
        1.0166982124        1.1178400723      -38.5549756596
        1.0166982124        1.1328996513      -37.0754959545
        1.0166982124        1.1479592303      -35.0010604669
        1.0166982124        1.1630188093      -32.3168677029
        1.0166982124        1.1780783883      -29.0752366543
        1.0166982124        1.1931379673      -25.3991802417
        1.0166982124        1.2081975463      -21.4717618278
        1.0166982124        1.2232571252      -17.5129704655
        1.0166982124        1.2383167042      -13.7473758425
        1.0166982124        1.2533762832      -10.3683901731
        1.0166982124        1.2684358622       -7.5081224686
        1.0166982124        1.2834954412       -5.2220786833
        1.0166982124        1.2985550202       -3.4931093071
        1.0166982124        1.3136145992       -2.2512309863
        1.0166982124        1.3286741782       -1.4001846089
        1.0166982124        1.3437337572       -0.8411072834
        1.0166982124        1.3587933362       -0.4877005188
        1.0166982124        1.3738529151       -0.2723633236
        1.0166982124        1.3889124941       -0.1459932260
        1.0166982124        1.4039720731       -0.0747947307
        1.0166982124        1.4190316521       -0.0364632061
        1.0166982124        1.4340912311       -0.0168462618
        1.0166982124        1.4491508101       -0.0073500115
        1.0166982124        1.4642103891       -0.0030198482
        1.0166982124        1.4792699681       -0.0011659408
        1.0166982124        1.4943295471       -0.0004224065
        1.0166982124        1.5093891261       -0.0001434691
        1.0166982124        1.5244487050       -0.0000456669
        1.0166982124        1.5395082840       -0.0000136166
        1.0166982124        1.5545678630       -0.0000038052
        1.0166982124        1.5696274420        0.0000000000
        1.0166982124        1.5846870210        0.0000000000

        1.0315397672        0.0937887010        0.0000000000
        1.0315397672        0.1088482800        0.0000000000
        1.0315397672        0.1239078590        0.0000000000
        1.0315397672        0.1389674380        0.0000000000
        1.0315397672        0.1540270170        0.0000000000
        1.0315397672        0.1690865959        0.0000000000
        1.0315397672        0.1841461749        0.0000000000
        1.0315397672        0.1992057539        0.0000000000
        1.0315397672        0.2142653329        0.0000000000
        1.0315397672        0.2293249119        0.0000000000
        1.0315397672        0.2443844909        0.0000000000
        1.0315397672        0.2594440699        0.0000000000
        1.0315397672        0.2745036489        0.0000000000
        1.0315397672        0.2895632279        0.0000000000
        1.0315397672        0.3046228069        0.0000000000
        1.0315397672        0.3196823858        0.0000000000
        1.0315397672        0.3347419648        0.0000000000
        1.0315397672        0.3498015438        0.0000000000
        1.0315397672        0.3648611228        0.0000000000
        1.0315397672        0.3799207018        0.0000000000
        1.0315397672        0.3949802808        0.0000000000
        1.0315397672        0.4100398598        0.0000000000
        1.0315397672        0.4250994388       -0.0000026470
        1.0315397672        0.4401590178       -0.0000086533
        1.0315397672        0.4552185968       -0.0000268656
        1.0315397672        0.4702781757       -0.0000792230
        1.0315397672        0.4853377547       -0.0002219517
        1.0315397672        0.5003973337       -0.0005910621
        1.0315397672        0.5154569127       -0.0014971388
        1.0315397672        0.5305164917       -0.0036096075
        1.0315397672        0.5455760707       -0.0082903097
        1.0315397672        0.5606356497       -0.0181539277
        1.0315397672        0.5756952287       -0.0379395200
        1.0315397672        0.5907548077       -0.0757627911
        1.0315397672        0.6058143867       -0.1447767711
        1.0315397672        0.6208739656       -0.2651971519
        1.0315397672        0.6359335446       -0.4665321688
        1.0315397672        0.6509931236       -0.7896458456
        1.0315397672        0.6660527026       -1.2879172661
        1.0315397672        0.6811122816       -2.0262863331
        1.0315397672        0.6961718606       -3.0767127998
        1.0315397672        0.7112314396       -4.5090576320
        1.0315397672        0.7262910186       -6.3779502982
        1.0315397672        0.7413505976       -8.7083597967
        1.0315397672        0.7564101766      -11.4840433761
        1.0315397672        0.7714697555      -14.6426276202
        1.0315397672        0.7865293345      -18.0789133673
        1.0315397672        0.8015889135      -21.6555421915
        1.0315397672        0.8166484925      -25.2187384220
        1.0315397672        0.8317080715      -28.6163504064
        1.0315397672        0.8467676505      -31.7149332853
        1.0315397672        0.8618272295      -34.4121502333
        1.0315397672        0.8768868085      -36.6416885340
        1.0315397672        0.8919463875      -38.3710734847
        1.0315397672        0.9070059665      -39.5966724488
        1.0315397672        0.9220655454      -40.3414906398
        1.0315397672        0.9371251244      -40.6580250740
        1.0315397672        0.9521847034      -40.6322204363
        1.0315397672        0.9672442824      -40.3803815371
        1.0315397672        0.9823038614      -40.0331144059
        1.0315397672        0.9973634404      -39.7087285138
        1.0315397672        1.0124230194      -39.4872164920
        1.0315397672        1.0274825984      -39.3975124105
        1.0315397672        1.0425421774      -39.4226554642
        1.0315397672        1.0576017564      -39.5153864290
        1.0315397672        1.0726613353      -39.6105278594
        1.0315397672        1.0877209143      -39.6258306559
        1.0315397672        1.1027804933      -39.4554321948
        1.0315397672        1.1178400723      -38.9687532946
        1.0315397672        1.1328996513      -38.0249907084
        1.0315397672        1.1479592303      -36.5020277846
        1.0315397672        1.1630188093      -34.3285882633
        1.0315397672        1.1780783883      -31.5073080057
        1.0315397672        1.1931379673      -28.1226174541
        1.0315397672        1.2081975463      -24.3336576922
        1.0315397672        1.2232571252      -20.3543830949
        1.0315397672        1.2383167042      -16.4227392852
        1.0315397672        1.2533762832      -12.7628429651
        1.0315397672        1.2684358622       -9.5486622229
        1.0315397672        1.2834954412       -6.8801482173
        1.0315397672        1.2985550202       -4.7791171349
        1.0315397672        1.3136145992       -3.2038707794
        1.0315397672        1.3286741782       -2.0741680947
        1.0315397672        1.3437337572       -1.2961971958
        1.0315397672        1.3587933362       -0.7805796135
        1.0315397672        1.3738529151       -0.4516837049
        1.0315397672        1.3889124941       -0.2502270914
        1.0315397672        1.4039720731       -0.1321910359
        1.0315397672        1.4190316521       -0.0663415161
        1.0315397672        1.4340912311       -0.0315226665
        1.0315397672        1.4491508101       -0.0141418874
        1.0315397672        1.4642103891       -0.0059772484
        1.0315397672        1.4792699681       -0.0023763798
        1.0315397672        1.4943295471       -0.0008877241
        1.0315397672        1.5093891261       -0.0003113685
        1.0315397672        1.5244487050       -0.0001025010
        1.0315397672        1.5395082840       -0.0000316518
        1.0315397672        1.5545678630       -0.0000091671
        1.0315397672        1.5696274420       -0.0000024880
        1.0315397672        1.5846870210        0.0000000000

        1.0463813220        0.0937887010        0.0000000000
        1.0463813220        0.1088482800        0.0000000000
        1.0463813220        0.1239078590        0.0000000000
        1.0463813220        0.1389674380        0.0000000000
        1.0463813220        0.1540270170        0.0000000000
        1.0463813220        0.1690865959        0.0000000000
        1.0463813220        0.1841461749        0.0000000000
        1.0463813220        0.1992057539        0.0000000000
        1.0463813220        0.2142653329        0.0000000000
        1.0463813220        0.2293249119        0.0000000000
        1.0463813220        0.2443844909        0.0000000000
        1.0463813220        0.2594440699        0.0000000000
        1.0463813220        0.2745036489        0.0000000000
        1.0463813220        0.2895632279        0.0000000000
        1.0463813220        0.3046228069        0.0000000000
        1.0463813220        0.3196823858        0.0000000000
        1.0463813220        0.3347419648        0.0000000000
        1.0463813220        0.3498015438        0.0000000000
        1.0463813220        0.3648611228        0.0000000000
        1.0463813220        0.3799207018        0.0000000000
        1.0463813220        0.3949802808        0.0000000000
        1.0463813220        0.4100398598        0.0000000000
        1.0463813220        0.4250994388        0.0000000000
        1.0463813220        0.4401590178       -0.0000028054
        1.0463813220        0.4552185968       -0.0000090497
        1.0463813220        0.4702781757       -0.0000277216
        1.0463813220        0.4853377547       -0.0000806778
        1.0463813220        0.5003973337       -0.0002232110
        1.0463813220        0.5154569127       -0.0005875296
        1.0463813220        0.5305164917       -0.0014723834
        1.0463813220        0.5455760707       -0.0035159622
        1.0463813220        0.5606356497       -0.0080075172
        1.0463813220        0.5756952287       -0.0174123524
        1.0463813220        0.5907548077       -0.0361999138
        1.0463813220        0.6058143867       -0.0720693554
        1.0463813220        0.6208739656       -0.1376497137
        1.0463813220        0.6359335446       -0.2526841963
        1.0463813220        0.6509931236       -0.4465340405
        1.0463813220        0.6660527026       -0.7604972366
        1.0463813220        0.6811122816       -1.2489543257
        1.0463813220        0.6961718606       -1.9779442846
        1.0463813220        0.7112314396       -3.0198345110
        1.0463813220        0.7262910186       -4.4435996669
        1.0463813220        0.7413505976       -6.3017439667
        1.0463813220        0.7564101766       -8.6164595144
        1.0463813220        0.7714697555      -11.3684918106
        1.0463813220        0.7865293345      -14.4920898350
        1.0463813220        0.8015889135      -17.8784438822
        1.0463813220        0.8166484925      -21.3881574183
        1.0463813220        0.8317080715      -24.8704790716
        1.0463813220        0.8467676505      -28.1839398588
        1.0463813220        0.8618272295      -31.2116678772
        1.0463813220        0.8768868085      -33.8669325969
        1.0463813220        0.8919463875      -36.0900059577
        1.0463813220        0.9070059665      -37.8427627401
        1.0463813220        0.9220655454      -39.1083627842
        1.0463813220        0.9371251244      -39.8984543187
        1.0463813220        0.9521847034      -40.2626861715
        1.0463813220        0.9672442824      -40.2907096121
        1.0463813220        0.9823038614      -40.0996534048
        1.0463813220        0.9973634404      -39.8093803046
        1.0463813220        1.0124230194      -39.5170838679
        1.0463813220        1.0274825984      -39.2840753049
        1.0463813220        1.0425421774      -39.1386519563
        1.0463813220        1.0576017564      -39.0863692905
        1.0463813220        1.0726613353      -39.1137497291
        1.0463813220        1.0877209143      -39.1788346998
        1.0463813220        1.1027804933      -39.1961173639
        1.0463813220        1.1178400723      -39.0317811373
        1.0463813220        1.1328996513      -38.5201827954
        1.0463813220        1.1479592303      -37.4985587109
        1.0463813220        1.1630188093      -35.8459720898
        1.0463813220        1.1780783883      -33.5125074643
        1.0463813220        1.1931379673      -30.5327674304
        1.0463813220        1.2081975463      -27.0247495834
        1.0463813220        1.2232571252      -23.1761284174
        1.0463813220        1.2383167042      -19.2181659295
        1.0463813220        1.2533762832      -15.3890227535
        1.0463813220        1.2684358622      -11.8939641836
        1.0463813220        1.2834954412       -8.8743735064
        1.0463813220        1.2985550202       -6.3952403756
        1.0463813220        1.3136145992       -4.4525706030
        1.0463813220        1.3286741782       -2.9938255729
        1.0463813220        1.3437337572       -1.9413275507
        1.0463813220        1.3587933362       -1.2111114992
        1.0463813220        1.3738529151       -0.7246176878
        1.0463813220        1.3889124941       -0.4143235898
        1.0463813220        1.4039720731       -0.2256059107
        1.0463813220        1.4190316521       -0.1166131881
        1.0463813220        1.4340912311       -0.0570608726
        1.0463813220        1.4491508101       -0.0263725166
        1.0463813220        1.4642103891       -0.0114928138
        1.0463813220        1.4792699681       -0.0047160369
        1.0463813220        1.4943295471       -0.0018203408
        1.0463813220        1.5093891261       -0.0006603600
        1.0463813220        1.5244487050       -0.0002249783
        1.0463813220        1.5395082840       -0.0000719176
        1.0463813220        1.5545678630       -0.0000215540
        1.0463813220        1.5696274420       -0.0000060484
        1.0463813220        1.5846870210       -0.0000015834

        1.0612228768        0.0937887010        0.0000000000
        1.0612228768        0.1088482800        0.0000000000
        1.0612228768        0.1239078590        0.0000000000
        1.0612228768        0.1389674380        0.0000000000
        1.0612228768        0.1540270170        0.0000000000
        1.0612228768        0.1690865959        0.0000000000
        1.0612228768        0.1841461749        0.0000000000
        1.0612228768        0.1992057539        0.0000000000
        1.0612228768        0.2142653329        0.0000000000
        1.0612228768        0.2293249119        0.0000000000
        1.0612228768        0.2443844909        0.0000000000
        1.0612228768        0.2594440699        0.0000000000
        1.0612228768        0.2745036489        0.0000000000
        1.0612228768        0.2895632279        0.0000000000
        1.0612228768        0.3046228069        0.0000000000
        1.0612228768        0.3196823858        0.0000000000
        1.0612228768        0.3347419648        0.0000000000
        1.0612228768        0.3498015438        0.0000000000
        1.0612228768        0.3648611228        0.0000000000
        1.0612228768        0.3799207018        0.0000000000
        1.0612228768        0.3949802808        0.0000000000
        1.0612228768        0.4100398598        0.0000000000
        1.0612228768        0.4250994388        0.0000000000
        1.0612228768        0.4401590178        0.0000000000
        1.0612228768        0.4552185968       -0.0000029036
        1.0612228768        0.4702781757       -0.0000092402
        1.0612228768        0.4853377547       -0.0000279406
        1.0612228768        0.5003973337       -0.0000803358
        1.0612228768        0.5154569127       -0.0002198201
        1.0612228768        0.5305164917       -0.0005728441
        1.0612228768        0.5455760707       -0.0014229567
        1.0612228768        0.5606356497       -0.0033726531
        1.0612228768        0.5756952287       -0.0076368918
        1.0612228768        0.5907548077       -0.0165458235
        1.0612228768        0.6058143867       -0.0343598668
        1.0612228768        0.6208739656       -0.0685181411
        1.0612228768        0.6359335446       -0.1314255375
        1.0612228768        0.6509931236       -0.2427838519
        1.0612228768        0.6660527026       -0.4322287072
        1.0612228768        0.6811122816       -0.7416318265
        1.0612228768        0.6961718606       -1.2259749336
        1.0612228768        0.7112314396       -1.9514438312
        1.0612228768        0.7262910186       -2.9896078080
        1.0612228768        0.7413505976       -4.4073731565
        1.0612228768        0.7564101766       -6.2537306667
        1.0612228768        0.7714697555       -8.5458725471
        1.0612228768        0.7865293345      -11.2585751604
        1.0612228768        0.8015889135      -14.3210682290
        1.0612228768        0.8166484925      -17.6240120710
        1.0612228768        0.8317080715      -21.0354522974
        1.0612228768        0.8467676505      -24.4202437097
        1.0612228768        0.8618272295      -27.6554464277
        1.0612228768        0.8768868085      -30.6368221929
        1.0612228768        0.8919463875      -33.2777144981
        1.0612228768        0.9070059665      -35.5069545918
        1.0612228768        0.9220655454      -37.2726391910
[truncated: 210,121 more chars]
