# Supplementary material for: How well do force fields capture the strength of salt bridges in proteins?
Source: PeerJ. 2018 Jun 11;6:e4967. doi: 10.7717/peerj.4967 (PMC6001725; doi:10.7717/peerj.4967)
Supplement: Data S1 — Raw data including input files for simulations (Gromacs and PLUMED) and output from PLUMED (bias and free energy surfaces). [file peerj-06-4967-s003.bz2 › raw_data/A99SB-disp/K12/HILLS]

#! FIELDS time d1 d2 sigma_d1 sigma_d2 height biasf
#! SET multivariate false
      4.000000189989805     0.4562153353519861      0.610823824967321                   0.05                   0.05     0.6666666666666666                      4
       8.00000037997961     0.5545571756416675     0.7087328791623663                   0.05                   0.05     0.6657144402446129                      4
      12.00000056996942     0.4964001534996848     0.6265230516505838                   0.05                   0.05      0.630871591558408                      4
      16.00000075995922     0.4638292180566852     0.5627960136994046                   0.05                   0.05     0.6247404712571148                      4
      20.00000094994903     0.5114832410147299     0.5761667818567969                   0.05                   0.05     0.6000060835791804                      4
      24.00000113993883     0.5412529122126964     0.7150271745311614                   0.05                   0.05     0.6177144582212089                      4
      28.00000132992864     0.5001756171325172     0.6343140138466274                   0.05                   0.05     0.5594067779655055                      4
      32.00000151991844        0.4812374213047     0.6733417935158642                   0.05                   0.05     0.5697203244349449                      4
      36.00000170990825     0.4253761891288162      0.611583450619682                   0.05                   0.05      0.574101067598122                      4
      40.00000189989805     0.4394656958208766     0.6083913536341868                   0.05                   0.05     0.5207047298894061                      4
      44.00000208988786     0.3963629765555118     0.6056040134947911                   0.05                   0.05     0.5694962312401697                      4
      48.00000227987766     0.4254870034002395     0.6067532401173289                   0.05                   0.05     0.4907530071016512                      4
      52.00000246986747     0.3918867589716996     0.5864851540143314                   0.05                   0.05     0.5342300015135329                      4
      56.00000265985727     0.5544023200525401     0.6882622207434614                   0.05                   0.05     0.5598846083954424                      4
      60.00000284984708     0.6381254432400061     0.7038469864852955                   0.05                   0.05      0.640354508422009                      4
      64.00000303983688     0.5911236301442894      0.775494800578319                   0.05                   0.05      0.625013433293381                      4
      68.00000322982669     0.4069809341563908     0.4967178892452042                   0.05                   0.05     0.6363993567948144                      4
      72.00000341981649     0.4715308260022061     0.4525712328962505                   0.05                   0.05     0.6480282482853492                      4
       76.0000036098063     0.3944610873552248     0.4276054159910452                   0.05                   0.05     0.6388658074020406                      4
       80.0000037997961     0.4144876311772164     0.5178691041123209                   0.05                   0.05     0.5540147281597747                      4
      84.00000398978591     0.4765788014196291     0.4488125101125217                   0.05                   0.05     0.5952805059006425                      4
      88.00000417977571     0.5092370852459787     0.4678503832483412                   0.05                   0.05     0.5896391484869961                      4
      92.00000436976552      0.637874290698995     0.5894653237612231                   0.05                   0.05     0.6585233043060691                      4
      96.00000455975533     0.5914403439675047     0.4604365999931614                   0.05                   0.05     0.6495235953275604                      4
      100.0000047497451     0.4674097523092855     0.4182145925375854                   0.05                   0.05     0.5654568536110163                      4
      104.0000049397349     0.5974984506248349     0.5152814118525368                   0.05                   0.05     0.6205831126539902                      4
      108.0000051297247     0.5790436418219572     0.4445438149913182                   0.05                   0.05     0.5904331158407061                      4
      112.0000053197145     0.6384299954904622     0.5370882454848486                   0.05                   0.05     0.6027415931215896                      4
      116.0000055097044     0.7116765506261757     0.5151833434417259                   0.05                   0.05     0.6446550748304403                      4
      120.0000056996942     0.6987449817976363     0.5329774005062442                   0.05                   0.05     0.5938624812965533                      4
       124.000005889684     0.5057075175251904     0.4519193452440824                   0.05                   0.05     0.5162063867786593                      4
      128.0000060796738     0.6155324246896582     0.5466789795033615                   0.05                   0.05     0.5470660036497438                      4
      132.0000062696636     0.4762306396701109     0.5427761128113111                   0.05                   0.05     0.4934011134825434                      4
      136.0000064596534      0.498640658993642     0.4540337835985936                   0.05                   0.05     0.4811717679325332                      4
      140.0000066496432     0.5143260281297626     0.4873244205481012                   0.05                   0.05     0.4770599356477943                      4
       144.000006839633     0.5466000138159215     0.5297903576989028                   0.05                   0.05     0.5104207071850735                      4
      148.0000070296228      0.516612399408603      0.415309727218205                   0.05                   0.05     0.5052251031378604                      4
      152.0000072196126     0.5279525627667535     0.5604536166955023                   0.05                   0.05     0.4862692569390406                      4
      156.0000074096024     0.5373703650604577     0.4067986001048095                   0.05                   0.05     0.5173403583798364                      4
      160.0000075995922     0.5406549129701451     0.4447598723243307                   0.05                   0.05     0.4406545218582781                      4
       164.000007789582     0.4752656103073839     0.4905677756921601                   0.05                   0.05     0.4237325703472165                      4
      168.0000079795718     0.5314327346234747     0.5127193699005714                   0.05                   0.05     0.4289650545069678                      4
      172.0000081695616     0.4896730008635701     0.4998315349340978                   0.05                   0.05     0.3928965100747985                      4
      176.0000083595514     0.4386783143616814     0.5469207205402079                   0.05                   0.05     0.4292319302425465                      4
      180.0000085495412     0.4375930742465186     0.5437915371242987                   0.05                   0.05     0.4135691615565308                      4
       184.000008739531     0.4873703264645362     0.6282946142947679                   0.05                   0.05     0.4321192722425314                      4
      188.0000089295208     0.4434738220156124     0.6017400275688422                   0.05                   0.05     0.3845499068583081                      4
      192.0000091195107     0.4654360494431651     0.6789898312549989                   0.05                   0.05      0.501419481525969                      4
      196.0000093095005     0.5101000941811028     0.7120099777696544                   0.05                   0.05     0.5144589476425585                      4
      200.0000094994903     0.4671871264561492     0.6717568742700665                   0.05                   0.05     0.4476448333855694                      4
      204.0000096894801     0.5155394494025195     0.7228225363090567                   0.05                   0.05     0.4941648966174209                      4
      208.0000098794699     0.3171402176000511     0.5238347535606969                   0.05                   0.05     0.6378085825688402                      4
      212.0000100694597     0.2737624138222217     0.4792254325151459                   0.05                   0.05     0.6439400818575187                      4
      216.0000102594495     0.2887695420046379     0.4910564144701319                   0.05                   0.05     0.5938682964533358                      4
      220.0000104494393     0.2834109181549267     0.4197271957586041                   0.05                   0.05     0.6244551965644751                      4
      224.0000106394291     0.2718771124289491     0.4487962267853891                   0.05                   0.05     0.5660743747225906                      4
      228.0000108294189     0.2735447992530409     0.4242717603740961                   0.05                   0.05     0.5560412166933226                      4
      232.0000110194087     0.2752463071848152     0.4553162025274384                   0.05                   0.05     0.5055445536134571                      4
      236.0000112093985     0.2906039355659579     0.4331260132480107                   0.05                   0.05     0.4946129453292735                      4
      240.0000113993883     0.3181137149394242     0.3359853147567375                   0.05                   0.05     0.6426862571147746                      4
      244.0000115893781     0.2768864096952793     0.4372888716997033                   0.05                   0.05     0.4633129033744377                      4
      248.0000117793679     0.2823034188508008     0.4234908840181952                   0.05                   0.05      0.454168107134618                      4
      252.0000119693577     0.2844487006251175     0.2837151198257771                   0.05                   0.05      0.643840876069899                      4
      256.0000121593475     0.3700450734005736     0.2890512073321054                   0.05                   0.05       0.63920243469529                      4
      260.0000123493373     0.3339220717661593     0.2792850268093228                   0.05                   0.05     0.5893701211004314                      4
      264.0000125393271       0.29507002247516     0.3830011524738501                   0.05                   0.05     0.5011862902627828                      4
      268.0000127293169     0.4049947253324668     0.2791780145984335                   0.05                   0.05     0.6128663278850615                      4
      272.0000129193068     0.2949121412185466     0.3118599340622836                   0.05                   0.05     0.5435215383077089                      4
      276.0000131092966     0.4236940487809178     0.2621589569188357                   0.05                   0.05     0.6017813314392775                      4
      280.0000132992864      0.460859316924714     0.2682219462412699                   0.05                   0.05     0.6068934167436053                      4
      284.0000134892762     0.4650136944250721     0.2811877272363839                   0.05                   0.05     0.5761055163423492                      4
       288.000013679266     0.4255112724723884     0.2685729859653277                   0.05                   0.05     0.5172938488023313                      4
      292.0000138692558     0.4715583608872425     0.2710400822040118                   0.05                   0.05     0.5325922582638769                      4
      296.0000140592456     0.4342657731755773     0.2655242591886464                   0.05                   0.05     0.4759543721416953                      4
      300.0000142492354      0.474201161014523     0.2821204029817101                   0.05                   0.05     0.4932605352879567                      4
      304.0000144392252     0.3772183477081442     0.2725327751753086                   0.05                   0.05     0.4786702112801345                      4
       308.000014629215      0.410509690845372     0.2852412730814891                   0.05                   0.05     0.4328445137105751                      4
      312.0000148192048     0.4463046379818486     0.2944287695657531                   0.05                   0.05     0.4298129258386705                      4
      316.0000150091946     0.4404969597727487     0.2824914157598669                   0.05                   0.05     0.3972643150682565                      4
      320.0000151991844     0.4088365344661565     0.4298742979779961                   0.05                   0.05     0.5145749998018256                      4
      324.0000153891742     0.4868663817361552     0.3447069836369946                   0.05                   0.05     0.5258409499578687                      4
       328.000015579164     0.4574883157326101     0.3530899133938404                   0.05                   0.05     0.4902371207085695                      4
      332.0000157691538     0.4231326118886656     0.2716805292354476                   0.05                   0.05     0.3728534055655907                      4
      336.0000159591436     0.4677679659051497     0.2755557795200863                   0.05                   0.05      0.389657208504964                      4
      340.0000161491334     0.4503634950191847     0.3562958491106958                   0.05                   0.05      0.462038040560211                      4
      344.0000163391232     0.3485080905961532     0.3240250614202818                   0.05                   0.05     0.4717942747501659                      4
      348.0000165291131     0.2868590619778335     0.4057336553084523                   0.05                   0.05     0.4307678972306527                      4
      352.0000167191029     0.3436710405799212     0.3138480741488706                   0.05                   0.05     0.4425617001967721                      4
      356.0000169090927     0.3365751824785878     0.2935315852918245                   0.05                   0.05      0.428708691031547                      4
      360.0000170990825     0.2794083968744792     0.3027229176031733                   0.05                   0.05     0.4969989956690727                      4
      364.0000172890723     0.3118771080756853     0.2792093936734954                   0.05                   0.05     0.4421646006269842                      4
      368.0000174790621     0.2768633527366581     0.3842814338047854                   0.05                   0.05     0.4344586693248716                      4
      372.0000176690519      0.369427624837985     0.4240840700972466                   0.05                   0.05     0.4934812327688125                      4
      376.0000178590417     0.4572210869816595     0.4885920117809112                   0.05                   0.05     0.3776216192047952                      4
      380.0000180490315       0.38864411616879     0.3738060038797917                   0.05                   0.05     0.4694738292338226                      4
      384.0000182390213     0.2876852609149961     0.4288470968604746                   0.05                   0.05     0.3757278115157773                      4
      388.0000184290111     0.2753099256001991     0.4367791226133561                   0.05                   0.05     0.3682911726815619                      4
      392.0000186190009     0.4234225587323203      0.467684262278843                   0.05                   0.05     0.4115934469452854                      4
      396.0000188089907     0.3330922532634534     0.3475129569032104                   0.05                   0.05     0.3998788341540407                      4
      400.0000189989805     0.3875409855395657     0.2881180937022946                   0.05                   0.05     0.3439131236978452                      4
      404.0000191889703     0.4525053455054882     0.2812934880178778                   0.05                   0.05     0.3362134527838049                      4
      408.0000193789601     0.3412860155837014      0.396041302670138                   0.05                   0.05     0.4048167858930756                      4
      412.0000195689499     0.2854208595587466     0.3172321479695361                   0.05                   0.05     0.4173903597004267                      4
      416.0000197589397     0.3840152407482776     0.2851508050033983                   0.05                   0.05     0.3284846061258805                      4
      420.0000199489295     0.3410112406634572     0.2776728327431995                   0.05                   0.05     0.3611411820497425                      4
      424.0000201389194     0.4012609415451565     0.2788753537865027                   0.05                   0.05     0.3044219572213238                      4
      428.0000203289092     0.3189538638376485     0.2904768070275547                   0.05                   0.05     0.3519177794634088                      4
       432.000020518899     0.3961345785346746     0.2932679848916102                   0.05                   0.05     0.2924797488347428                      4
      436.0000207088888     0.4406083440308919     0.4532643442521757                   0.05                   0.05     0.3754798528068709                      4
      440.0000208988786     0.3112262411360581     0.2858264025684354                   0.05                   0.05     0.3537706340055076                      4
      444.0000210888684     0.4723491136902299     0.2682466738676767                   0.05                   0.05     0.3592572908118464                      4
      448.0000212788582     0.4443685652062215     0.2654988313964333                   0.05                   0.05     0.3014804944124015                      4
       452.000021468848     0.4867246015473312     0.3157705542319989                   0.05                   0.05     0.3935547862370885                      4
      456.0000216588378     0.5660861733041167      0.375107292961613                   0.05                   0.05     0.5562688931941884                      4
      460.0000218488276     0.5585147067258974     0.3764877409412692                   0.05                   0.05     0.5113630702167308                      4
      464.0000220388174     0.5293642846563219     0.3473976704445409                   0.05                   0.05     0.4771195256626178                      4
      468.0000222288072     0.6065795173970542     0.4065609401294906                   0.05                   0.05     0.5358534510108843                      4
       472.000022418797     0.4954873992856623     0.5106513696777886                   0.05                   0.05     0.3485972105163938                      4
      476.0000226087868     0.3394065249197729     0.4933640867810003                   0.05                   0.05     0.4663194441953207                      4
      480.0000227987766     0.4828305405452678     0.6537886431058694                   0.05                   0.05     0.3904131640264337                      4
      484.0000229887664     0.5021755685394308     0.6972914264660127                   0.05                   0.05     0.4264015932592318                      4
      488.0000231787562     0.3408883193989544     0.4642491033756102                   0.05                   0.05     0.4087750437906251                      4
       492.000023368746     0.4952860368830852     0.5491609265487984                   0.05                   0.05     0.3585367118974588                      4
      496.0000235587358     0.4511746641596341     0.6457812061356516                   0.05                   0.05     0.3732946761760843                      4
      500.0000237487257     0.4878330350030116     0.6961095775263849                   0.05                   0.05     0.4058232416457848                      4
      504.0000239387155     0.4252375523453475     0.5837103643553481                   0.05                   0.05     0.3574196314556679                      4
      508.0000241287053     0.4131980276923907     0.3684837119439201                   0.05                   0.05     0.3983276513999581                      4
      512.0000243186951     0.4454975041135412     0.5285474500160948                   0.05                   0.05     0.3377045850311689                      4
      516.0000245086849      0.485551808433613     0.5940800123211578                   0.05                   0.05     0.3274459194612477                      4
      520.0000246986747     0.5471298942879703     0.6573118171536992                   0.05                   0.05     0.4387928812425247                      4
      524.0000248886645     0.5158015434262599     0.6195022891204087                   0.05                   0.05     0.3616717095539457                      4
      528.0000250786543     0.5219643623131724      0.651130769257068                   0.05                   0.05     0.3569812901976678                      4
      532.0000252686441     0.5719288128163538     0.6200935272631533                   0.05                   0.05     0.4795096631255208                      4
      536.0000254586339     0.5303275732703387     0.5516175964741621                   0.05                   0.05     0.3703681132703869                      4
      540.0000256486237     0.3184744734291308     0.4105430528983174                   0.05                   0.05     0.3420355270877913                      4
      544.0000258386135     0.3742185621807107     0.4917250036324546                   0.05                   0.05     0.4186427124416852                      4
      548.0000260286033     0.3537886201265729     0.4658841992626528                   0.05                   0.05     0.3830074173407635                      4
      552.0000262185931      0.454495378130329     0.5504722491925871                   0.05                   0.05     0.3026455514731878                      4
      556.0000264085829      0.490478502659171      0.596561137011221                   0.05                   0.05     0.2918893045057372                      4
      560.0000265985727     0.4096252883610818       0.49966742748542                   0.05                   0.05     0.3532299049141038                      4
      564.0000267885625     0.5484426029861873     0.5827807687217159                   0.05                   0.05     0.3900020065041113                      4
      568.0000269785523     0.4263851749375047     0.5357852650076826                   0.05                   0.05     0.3163812660977445                      4
      572.0000271685421     0.4416356574825371     0.6334558721212286                   0.05                   0.05     0.3191169568745844                      4
       576.000027358532     0.4503180273948879     0.4798714468519326                   0.05                   0.05     0.3006036446946269                      4
      580.0000275485218     0.3831785426110059     0.3295453302451282                   0.05                   0.05     0.3124197354800763                      4
      584.0000277385116     0.3872335018367042     0.2723773780754013                   0.05                   0.05      0.279642863761644                      4
      588.0000279285014     0.4519176338399856     0.2864795732662456                   0.05                   0.05     0.2722005893063104                      4
      592.0000281184912     0.3773662108572801     0.2628713097307674                   0.05                   0.05     0.2946536749338445                      4
       596.000028308481     0.2948271092309647     0.2811328168820861                   0.05                   0.05     0.3723375537194459                      4
      600.0000284984708     0.3495255060994937     0.2836548901522277                   0.05                   0.05     0.2755323625789425                      4
      604.0000286884606     0.5109685773023125     0.4044807595023823                   0.05                   0.05     0.3729519218522917                      4
      608.0000288784504     0.4158001451703988     0.2675866294005713                   0.05                   0.05     0.2512697230285263                      4
      612.0000290684402     0.6611891100999205     0.4784177711299407                   0.05                   0.05     0.5563730657444739                      4
        616.00002925843     0.5617992690186081     0.3702355016009339                   0.05                   0.05     0.4601748131973079                      4
      620.0000294484198     0.4400843668398101     0.4536426718519329                   0.05                   0.05     0.3147733359367076                      4
      624.0000296384096     0.5133089911522444     0.3654269408479785                   0.05                   0.05      0.390017728926162                      4
      628.0000298283994     0.4493279369515729     0.4030475532445192                   0.05                   0.05     0.3508499527024345                      4
      632.0000300183892     0.4779720692402998      0.373668288786203                   0.05                   0.05     0.3482190407754491                      4
       636.000030208379     0.3781127937581523     0.4489974820364792                   0.05                   0.05     0.3492277717187667                      4
      640.0000303983688     0.3345020642961624     0.4643193173176845                   0.05                   0.05     0.3399597062187168                      4
      644.0000305883586     0.2769877553684418      0.429421056714951                   0.05                   0.05     0.3178631431938675                      4
      648.0000307783484     0.2651116914459899     0.3398253461439272                   0.05                   0.05     0.4062195915904181                      4
      652.0000309683383     0.2876558910640941     0.3143824203479598                   0.05                   0.05     0.3347439821299443                      4
      656.0000311583281     0.2938582746353429     0.3875602950953679                   0.05                   0.05     0.3096111372426746                      4
      660.0000313483179     0.2762421802085099     0.3345639929200623                   0.05                   0.05     0.3442152585856628                      4
      664.0000315383077     0.2695570006056269     0.3719093606436549                   0.05                   0.05     0.3371819600773882                      4
      668.0000317282975     0.2747878815238494     0.4137645504913687                   0.05                   0.05     0.2939551977494936                      4
      672.0000319182873     0.2785810032201518     0.3318629126360764                   0.05                   0.05     0.3169222228047081                      4
      676.0000321082771     0.2873216773131404      0.327504909808178                   0.05                   0.05     0.2912220088214493                      4
      680.0000322982669     0.2899570633781601     0.3146181484792452                   0.05                   0.05     0.2827429681493239                      4
      684.0000324882567     0.3087844322340966     0.3766059744491032                   0.05                   0.05     0.2692335818972309                      4
      688.0000326782465      0.270144682034081     0.2997505688507383                   0.05                   0.05     0.3327581527434145                      4
      692.0000328682363     0.2688867626012182     0.3388820963855889                   0.05                   0.05     0.2994527339069969                      4
      696.0000330582261     0.2691873935545178      0.327057721257219                   0.05                   0.05      0.293042924785696                      4
      700.0000332482159     0.2754124767061928     0.3663194094679396                   0.05                   0.05     0.2691475747673556                      4
      704.0000334382057     0.2844086355659966     0.4686238108209851                   0.05                   0.05     0.3202164224094606                      4
      708.0000336281955     0.2639445635338189     0.4281577082115753                   0.05                   0.05     0.2866892033619068                      4
      712.0000338181853     0.3041309092123021     0.3329014511968427                   0.05                   0.05     0.2301686847935607                      4
      716.0000340081751     0.2826224747808053     0.3638479509733761                   0.05                   0.05     0.2435614173134543                      4
      720.0000341981649     0.4365975785896944     0.3947279043330628                   0.05                   0.05     0.3373700730471041                      4
      724.0000343881547     0.6013747096048228     0.5121007535336105                   0.05                   0.05     0.4449203258361548                      4
      728.0000345781446     0.5919036860967635     0.5225102222359924                   0.05                   0.05     0.4158235515212609                      4
      732.0000347681344     0.6020188648975544     0.5864982132291289                   0.05                   0.05     0.4640776622664431                      4
      736.0000349581242     0.4160722563198479      0.393848287218494                   0.05                   0.05     0.3337623959308996                      4
       740.000035148114     0.3733962879884759     0.3347778412185545                   0.05                   0.05     0.2624456137962342                      4
      744.0000353381038     0.3043330887206368     0.3843942877965083                   0.05                   0.05     0.2312753349465955                      4
      748.0000355280936     0.4078901972396827     0.4524184092715783                   0.05                   0.05     0.3014055888772842                      4
      752.0000357180834     0.3612693256204387     0.2880264357406891                   0.05                   0.05      0.229742534316826                      4
      756.0000359080732     0.4525700037924429     0.3568306722365913                   0.05                   0.05      0.308662604700502                      4
       760.000036098063     0.4512340359445228     0.2709166463391507                   0.05                   0.05     0.2568952315875684                      4
      764.0000362880528     0.5269494265123306     0.4438641656196278                   0.05                   0.05      0.311738570547506                      4
      768.0000364780426     0.4400923721427158     0.5211279762333204                   0.05                   0.05     0.2757716873245106                      4
      772.0000366680324     0.4684388215950339     0.4998491031663258                   0.05                   0.05     0.2562623219738171                      4
      776.0000368580222     0.4140801926983128     0.5167873818838601                   0.05                   0.05     0.2928431263756335                      4
       780.000037048012     0.3630315109464435     0.4916790550980101                   0.05                   0.05     0.3338177319510044                      4
      784.0000372380018     0.4274258051425016      0.505246816747281                   0.05                   0.05     0.2601269940701844                      4
      788.0000374279916     0.4584610667810403     0.4063678255000891                   0.05                   0.05     0.2871734826743789                      4
      792.0000376179814     0.4351431825993904     0.5138974934298283                   0.05                   0.05     0.2486997863627985                      4
      796.0000378079712     0.5032172136197393      0.476469519521953                   0.05                   0.05     0.2597456008540139                      4
       800.000037997961     0.4356337378586478     0.4999569060619339                   0.05                   0.05     0.2371248392863129                      4
      804.0000381879508     0.3047792577838721     0.4681890302328385                   0.05                   0.05      0.286327789522991                      4
      808.0000383779407     0.3104341723650915     0.4856687974938044                   0.05                   0.05     0.3154300463924699                      4
      812.0000385679305     0.2790660591515279     0.4470634910340709                   0.05                   0.05     0.2537268128418954                      4
      816.0000387579203     0.2929877607785648     0.5090541243687942                   0.05                   0.05     0.3820325755455315                      4
      820.0000389479101     0.2933514730949798     0.5062656842207472                   0.05                   0.05     0.3580746551979888                      4
      824.0000391378999     0.3227867902700254     0.5332721867249725                   0.05                   0.05     0.4104442889993108                      4
      828.0000393278897      0.275694080245518     0.4647240186163686                   0.05                   0.05     0.2638004488049314                      4
      832.0000395178795     0.2661145045697577     0.4093905969978496                   0.05                   0.05     0.2430550029317363                      4
      836.0000397078693     0.2744557187643119     0.4027881185179077                   0.05                   0.05     0.2239995796354473                      4
      840.0000398978591     0.2757510945203517     0.4757847454686143                   0.05                   0.05     0.2714008199541796                      4
      844.0000400878489     0.2684500142916566     0.4423974666750861                   0.05                   0.05     0.2312589848528579                      4
      848.0000402778387     0.2688124388350697     0.4781018385370204                   0.05                   0.05      0.276924932979577                      4
      852.0000404678285     0.2721773670558171     0.4540715173330362                   0.05                   0.05     0.2245718097946053                      4
      856.0000406578183     0.2801772530129084     0.3918122210096365                   0.05                   0.05     0.2073396477106141                      4
      860.0000408478081     0.2927922821935199     0.3033440893430154                   0.05                   0.05     0.2372275161717825                      4
      864.0000410377979      0.271553057816504     0.3847444732041647                   0.05                   0.05     0.2166516688634587                      4
      868.0000412277877     0.2723651201658892     0.3674164656263101                   0.05                   0.05     0.2193112675191666                      4
      872.0000414177775     0.2863539040572743     0.4022179380620111                   0.05                   0.05     0.1866538280015091                      4
      876.0000416077673     0.2684929592119236      0.394918587729675                   0.05                   0.05     0.2044932923737647                      4
      880.0000417977571     0.2752885749990973     0.4228667564831825                   0.05                   0.05     0.1859530258953806                      4
       884.000041987747     0.2972821291793439     0.4380903120371525                   0.05                   0.05     0.1794861052967463                      4
      888.0000421777368     0.3046595796264284     0.4814497792154053                   0.05                   0.05     0.2321884958276541                      4
      892.0000423677266     0.2863577331275151      0.389056054714819                   0.05                   0.05     0.1785100570790102                      4
      896.0000425577164     0.2960653802797797     0.4381275594210906                   0.05                   0.05     0.1713277748452254                      4
      900.0000427477062     0.2824534769876139     0.4224700660794494                   0.05                   0.05     0.1666132368932657                      4
       904.000042937696     0.2802745853996682     0.3358341278228841                   0.05                   0.05     0.2081588677240838                      4
      908.0000431276858     0.2850856359066989     0.4351296720536488                   0.05                   0.05     0.1651125740982178                      4
      912.0000433176756      0.395510836925352     0.5581357974279012                   0.05                   0.05     0.3235782459718881                      4
      916.0000435076654     0.3989555419251576     0.5632682091839846                   0.05                   0.05     0.3108929852560992                      4
      920.0000436976552      0.280089476548781     0.4412834858581642                   0.05                   0.05     0.1689134795354761                      4
       924.000043887645      0.322224028398189     0.4866136957812657                   0.05                   0.05     0.2360022520041405                      4
      928.0000440776348     0.2841640025245065     0.4005018169738401                   0.05                   0.05     0.1607090156485417                      4
      932.0000442676246     0.2920802759956229     0.4539169684098735                   0.05                   0.05     0.1675580043791301                      4
      936.0000444576144     0.3120453945839471     0.4921632662202888                   0.05                   0.05     0.2337778727087633                      4
      940.0000446476042     0.2964910816578242      0.479246200425315                   0.05                   0.05     0.1987262698612096                      4
       944.000044837594     0.2812540209259448     0.4605195669380142                   0.05                   0.05     0.1722876678158872                      4
      948.0000450275838     0.2953636128907143     0.4523756573354991                   0.05                   0.05     0.1551710680518858                      4
      952.0000452175736     0.3332459489160224     0.4342876423432471                   0.05                   0.05     0.1868190153637797                      4
      956.0000454075634     0.6280399597203566     0.7513381766226824                   0.05                   0.05     0.5855186885915747                      4
      960.0000455975533     0.5014986318475503     0.6176148309240939                   0.05                   0.05     0.2786210719092986                      4
      964.0000457875431     0.6799626228415564     0.7417765184098548                   0.05                   0.05     0.6125682023308049                      4
      968.0000459775329     0.5780716680389827     0.6612898973983927                   0.05                   0.05     0.4396306549427782                      4
      972.0000461675227     0.5474717498579672     0.6924465834023205                   0.05                   0.05     0.3736274551776542                      4
      976.0000463575125      0.657140592472587     0.7695319569945132                   0.05                   0.05     0.5693285677437142                      4
      980.0000465475023     0.6473595808002299     0.7205276007202216                   0.05                   0.05     0.5161277869609644                      4
      984.0000467374921     0.4912113637481516     0.5491802573186866                   0.05                   0.05      0.249692362683625                      4
      988.0000469274819     0.4997455332450706     0.6026930681290721                   0.05                   0.05     0.2588304809513743                      4
      992.0000471174717     0.5518309914995503     0.7443558646638081                   0.05                   0.05     0.4525929443248035                      4
      996.0000473074615     0.6456057976981674     0.5770509820892241                   0.05                   0.05     0.4865831185729688                      4
      1000.000047497451     0.5224724386699281     0.4805693913014238                   0.05                   0.05     0.2741792110466982                      4
      1004.000047687441     0.4333685752868093     0.4252369397473758                   0.05                   0.05     0.2625656839571626                      4
      1008.000047877431     0.2901890127789184     0.4361471909467394                   0.05                   0.05     0.1424220328615859                      4
      1012.000048067421     0.2787826492689044     0.3998257273969723                   0.05                   0.05     0.1534886985919885                      4
      1016.000048257411     0.2687850005190588     0.3685587775963275                   0.05                   0.05     0.1886207327916606                      4
        1020.0000484474     0.2777939014572385     0.3436647150920661                   0.05                   0.05     0.1923670171071745                      4
       1024.00004863739     0.2768109548885676     0.4171060638503039                   0.05                   0.05     0.1430076548515318                      4
       1028.00004882738     0.5051827119492335     0.4150114826511256                   0.05                   0.05     0.2776081449972133                      4
       1032.00004901737     0.4461212541201465     0.4914317741558557                   0.05                   0.05      0.213438885558709                      4
       1036.00004920736     0.4790699944089307     0.4931254631065501                   0.05                   0.05     0.2138913470967157                      4
      1040.000049397349     0.5128057597731923       0.42121632907468                   0.05                   0.05     0.2690535280879975                      4
      1044.000049587339     0.4752037691309409     0.4257628308038394                   0.05                   0.05     0.2357809697359093                      4
      1048.000049777329     0.5120700461181189     0.5843558003238581                   0.05                   0.05     0.2646571387494874                      4
      1052.000049967319     0.5235548253839322      0.515693377350246                   0.05                   0.05     0.2628671597974204                      4
      1056.000050157309     0.4807152106223433     0.4289332925536204                   0.05                   0.05     0.2273903567963531                      4
      1060.000050347298     0.4550289005031282     0.5176248412919188                   0.05                   0.05     0.2011501307424902                      4
      1064.000050537288     0.4042073105500636     0.4793510261967133                   0.05                   0.05     0.2274507556457355                      4
      1068.000050727278     0.4511198359693521     0.4736970270827243                   0.05                   0.05     0.1935874545536699                      4
      1072.000050917268     0.4468194323610814     0.4037031478965832                   0.05                   0.05     0.2503736898351158                      4
      1076.000051107258     0.5125356006903291     0.4064540061718483                   0.05                   0.05     0.2624731273020247                      4
      1080.000051297247     0.5018228090727344     0.6172846460969659                   0.05                   0.05     0.2498122246006204                      4
      1084.000051487237     0.4258529639735603     0.6209472640911815                   0.05                   0.05      0.299120743243287                      4
      1088.000051677227     0.4067826183459703     0.6064459283781075                   0.05                   0.05     0.3163490944327765                      4
      1092.000051867217     0.4810525398035631     0.6867195325558977                   0.05                   0.05     0.3255552458646368                      4
      1096.000052057207     0.4287997203538179     0.5918989095301619                   0.05                   0.05      0.242044296762543                      4
      1100.000052247196     0.4179401149893818     0.6113966331362659                   0.05                   0.05     0.2777123584878625                      4
      1104.000052437186     0.4191862234264757     0.5717766516389647                   0.05                   0.05      0.233912779569566                      4
      1108.000052627176     0.4382134772311339     0.6337848034840031                   0.05                   0.05     0.2621928626054283                      4
      1112.000052817166     0.4808534202393916     0.6669546466386778                   0.05                   0.05     0.2694474409358377                      4
      1116.000053007156     0.4337499777958997     0.6280135973124137                   0.05                   0.05     0.2499368148117803                      4
      1120.000053197145      0.526674659402861     0.7412019403543698                   0.05                   0.05     0.4181677121100037                      4
      1124.000053387135     0.5053597595664462     0.7202123357796869                   0.05                   0.05     0.3539203866818262                      4
      1128.000053577125     0.4817833066982394     0.7023732751064429                   0.05                   0.05     0.3221163204643691                      4
      1132.000053767115     0.4809168112275169     0.6986696783443004                   0.05                   0.05     0.3042289436261654                      4
      1136.000053957105     0.4604007697282356     0.6570524670352849                   0.05                   0.05     0.2433635289701281                      4
      1140.000054147094      0.450138739032042      0.659905050276938                   0.05                   0.05     0.2576679062488931                      4
      1144.000054337084     0.4897519267890636     0.7064914140881003                   0.05                   0.05     0.2952392302568586                      4
      1148.000054527074     0.4285544621160294     0.6367383422265952                   0.05                   0.05     0.2522185511854909                      4
      1152.000054717064     0.5281533476262459     0.7412128581133824                   0.05                   0.05     0.3693943348267412                      4
      1156.000054907054     0.4496426135372066     0.6600823358002754                   0.05                   0.05     0.2428887026769782                      4
      1160.000055097044     0.4816871609397012     0.6889923906388548                   0.05                   0.05      0.247242725116406                      4
      1164.000055287033      0.416067673905535     0.5952654723657101                   0.05                   0.05     0.2291072722844832                      4
      1168.000055477023     0.5408525108652215     0.7436387348904089                   0.05                   0.05     0.3658394947848918                      4
      1172.000055667013     0.5697826405008432     0.7707635332067309                   0.05                   0.05     0.4509428847072988                      4
      1176.000055857003     0.5760535645235169     0.7841273719421676                   0.05                   0.05     0.4710596517962662                      4
      1180.000056046993     0.6206896084317038     0.8367911897348966                   0.05                   0.05     0.5994073681655555                      4
      1184.000056236982     0.5150383910175627     0.7216517248006363                   0.05                   0.05     0.2803928086704098                      4
      1188.000056426972      0.622112050208802     0.8310353645072075                   0.05                   0.05     0.5544738761516751                      4
      1192.000056616962     0.5490475081046481     0.7571172095883061                   0.05                   0.05     0.3567039673059966                      4
      1196.000056806952     0.5763067046252465     0.7521771381286682                   0.05                   0.05     0.3566005169594548                      4
      1200.000056996942       0.56086377962034     0.7115996212114236                   0.05                   0.05     0.2928949568721135                      4
      1204.000057186931     0.5662875518342158     0.6327892065553355                   0.05                   0.05     0.3450354252665294                      4
      1208.000057376921     0.6482021713786904     0.6737700880200087                   0.05                   0.05     0.5118704054675349                      4
      1212.000057566911     0.5861002754455715     0.7634566092192928                   0.05                   0.05     0.3623496874574975                      4
      1216.000057756901     0.5923314230113834     0.7965804336003056                   0.05                   0.05     0.4199784778422772                      4
      1220.000057946891      0.702319292233644     0.8852256009776236                   0.05                   0.05     0.6505688194785446                      4
       1224.00005813688     0.5811892769531545     0.7794577821250058                   0.05                   0.05     0.3613569022815358                      4
       1228.00005832687     0.6053771017257157     0.7893674132363006                   0.05                   0.05      0.383789081539298                      4
       1232.00005851686     0.6083477944380506     0.7937247065256844                   0.05                   0.05     0.3798357199450284                      4
       1236.00005870685     0.6247532553065283      0.835153999948906                   0.05                   0.05      0.472453886777198                      4
       1240.00005889684     0.5688616459860089     0.7629841154525288                   0.05                   0.05     0.2966601326052127                      4
      1244.000059086829     0.5635321420690279     0.7730149415805849                   0.05                   0.05     0.3047123915094248                      4
      1248.000059276819     0.5771076684251225     0.7833312749353885                   0.05                   0.05     0.3097673034340883                      4
      1252.000059466809     0.6602513016147763     0.8684336943899524                   0.05                   0.05     0.5506959581403947                      4
      1256.000059656799     0.5770574854240761     0.7884945433324484                   0.05                   0.05     0.3089061158398313                      4
      1260.000059846789     0.5391337156889542     0.6057248641122722                   0.05                   0.05     0.2753952037605699                      4
      1264.000060036778     0.7155105467056438     0.6982844077942246                   0.05                   0.05     0.5921040780476998                      4
      1268.000060226768     0.6316363908395638     0.6893262827781081                   0.05                   0.05     0.4167769434525229                      4
      1272.000060416758     0.5871235950274226     0.7211120428037961                   0.05                   0.05     0.2762497221414836                      4
      1276.000060606748     0.6677334234195249     0.7848042785888523                   0.05                   0.05     0.4421210507321976                      4
      1280.000060796738     0.6370155143479563     0.6989266116310341                   0.05                   0.05     0.3869726737355926                      4
      1284.000060986727     0.6445258569237563      0.578962042471021                   0.05                   0.05     0.4518517509934783                      4
      1288.000061176717     0.7522838557659695     0.6504999953648452                   0.05                   0.05     0.6294149421195837                      4
      1292.000061366707     0.6847028948613991     0.5916019687798664                   0.05                   0.05     0.5096734773296777                      4
      1296.000061556697     0.7348378023476663     0.5361744104173923                   0.05                   0.05     0.5640793523263221                      4
      1300.000061746687     0.7587658393433591     0.5506286675268143                   0.05                   0.05     0.5755773206546709                      4
      1304.000061936677     0.6652871478232154       0.48181881905744                   0.05                   0.05     0.4936099200516579                      4
      1308.000062126666     0.6854125434537005     0.4898630391131493                   0.05                   0.05     0.4797969500248729                      4
      1312.000062316656     0.7091629984753574     0.5105174884032994                   0.05                   0.05     0.4622353200603557                      4
      1316.000062506646     0.6815465940830397     0.4762902140005375                   0.05                   0.05     0.4604788028376955                      4
      1320.000062696636     0.7037880684726158     0.5315298698934224                   0.05                   0.05     0.4170534521358635                      4
      1324.000062886626     0.7083177408297643      0.558393528996069                   0.05                   0.05     0.4276823860128161                      4
      1328.000063076615     0.7525724524170844      0.553299485164242                   0.05                   0.05     0.4866807314640756                      4
      1332.000063266605     0.6581739673075598     0.4623882190576019                   0.05                   0.05       0.44182013205266                      4
      1336.000063456595      0.639149522176519     0.4235410594186683                   0.05                   0.05      0.486605977515144                      4
      1340.000063646585     0.7241696191252485     0.5329605219598741                   0.05                   0.05     0.3970516661796425                      4
      1344.000063836575     0.6561758221951657     0.4570036343778898                   0.05                   0.05     0.4149363973397924                      4
      1348.000064026564     0.3263277787762113     0.2772609528264496                   0.05                   0.05     0.2427435022503091                      4
      1352.000064216554     0.4153802019671786     0.2717068797147302                   0.05                   0.05     0.2242033768495198                      4
      1356.000064406544     0.3795804996634422     0.2688375347006601                   0.05                   0.05     0.2317606850550957                      4
      1360.000064596534     0.3995645461329839     0.2848931911138069                   0.05                   0.05     0.2045845097400949                      4
      1364.000064786524     0.4259728005516282     0.2826058513815514                   0.05                   0.05     0.2060130144322807                      4
      1368.000064976513     0.5750288177285307      0.441365616719843                   0.05                   0.05     0.3375897783615607                      4
      1372.000065166503     0.5542648717021144     0.5213851270765696                   0.05                   0.05     0.2962431320007767                      4
      1376.000065356493     0.5825694396705625      0.433332807163389                   0.05                   0.05     0.3426757694162835                      4
      1380.000065546483     0.6495396915257482     0.4675467399810433                   0.05                   0.05     0.3687888686354814                      4
      1384.000065736473     0.7802198463076608     0.5679207219617273                   0.05                   0.05     0.5289935741845087                      4
      1388.000065926462      0.789589909362037     0.6518411735824922                   0.05                   0.05     0.6037156691230874                      4
      1392.000066116452     0.9021866043596801     0.7720829944440977                   0.05                   0.05     0.6664881994334644                      4
      1396.000066306442      0.758245628433552     0.6820762854658964                   0.05                   0.05     0.5595810061095395                      4
      1400.000066496432      0.840971340173103     0.7116633270757132                   0.05                   0.05     0.6314147031926696                      4
      1404.000066686422     0.8928222051510649     0.7276984252280431                   0.05                   0.05     0.6132068082141404                      4
      1408.000066876411      0.840616659927223     0.6601134883928544                   0.05                   0.05     0.5876318044899487                      4
      1412.000067066401     0.8306889614987955     0.6486305706970488                   0.05                   0.05     0.5509231377068515                      4
      1416.000067256391     0.8032903794111127     0.6183236070448285                   0.05                   0.05     0.5157320971856491                      4
      1420.000067446381     0.8447208850288055     0.6766306862973591                   0.05                   0.05     0.5161188536581806                      4
      1424.000067636371     0.8386766239855267      0.710474176022542                   0.05                   0.05     0.5127474131374319                      4
       1428.00006782636     0.7699511526649426     0.6062506219069907                   0.05                   0.05     0.4638314807719015                      4
       1432.00006801635     0.8378507226865222     0.6889627364970112                   0.05                   0.05     0.4662051673745137                      4
       1436.00006820634     0.8647652212030943       0.86293572109484                   0.05                   0.05     0.6583735256439263                      4
       1440.00006839633      0.718605679108694     0.7767625417069453                   0.05                   0.05     0.5487082721462776                      4
       1444.00006858632     0.7869813310930741     0.8194775049198406                   0.05                   0.05     0.6293522765948372                      4
      1448.000068776309     0.6778563346900024      0.805346912116691                   0.05                   0.05       0.44837582224621                      4
      1452.000068966299     0.8714776970059441      0.916314677395387                   0.05                   0.05     0.6401364435348711                      4
      1456.000069156289     0.8905287230451333     0.9179032769251918                   0.05                   0.05      0.606959293354165                      4
      1460.000069346279     0.7816944599181715     0.8207683061367805                   0.05                   0.05     0.5854124309605679                      4
      1464.000069536269      0.791851782280047     0.7629112694609294                   0.05                   0.05     0.5423092134404047                      4
      1468.000069726259      0.799826693027987     0.7837918052210753                   0.05                   0.05     0.5249741971610302                      4
      1472.000069916248     0.8280137823462735     0.8092790064306863                   0.05                   0.05     0.5256955627351263                      4
      1476.000070106238     0.7758874044527551       0.68771136717195                   0.05                   0.05     0.4503825039768864                      4
      1480.000070296228     0.7691481248970025      0.714655674713525                   0.05                   0.05     0.4539264567711357                      4
      1484.000070486218     0.7680830053776089     0.7492225419983949                   0.05                   0.05     0.4568852752602021                      4
      1488.000070676208     0.6852421728338508     0.6899917630434268                   0.05                   0.05     0.4349783827809391                      4
      1492.000070866197     0.7940107996330348     0.7300060585621831                   0.05                   0.05     0.4172173617313282                      4
      1496.000071056187     0.8122976554350021      0.774986237059797                   0.05                   0.05      0.441981757265397                      4
      1500.000071246177     0.7881249371225072     0.7112594545358559                   0.05                   0.05      0.383424120979578                      4
      1504.000071436167      0.767704410670614     0.6224345078024643                   0.05                   0.05     0.4220027659901079                      4
      1508.000071626157      0.753346270561234      0.646342862791585                   0.05                   0.05     0.4012787705808926                      4
      1512.000071816146     0.7105051239921739     0.5687231955058598                   0.05                   0.05     0.3685840825345071                      4
      1516.000072006136     0.7499049921759856     0.6896984316071794                   0.05                   0.05     0.3786738444855615                      4
      1520.000072196126     0.6439165627000397     0.6661711996282443                   0.05                   0.05     0.4004040449149542                      4
      1524.000072386116     0.7519710680950887     0.6807172542464821                   0.05                   0.05      0.361105116010637                      4
      1528.000072576106      0.719996107691717     0.6714170515590926                   0.05                   0.05     0.3799397909844136                      4
      1532.000072766095     0.7547350637171514     0.6855031113144902                   0.05                   0.05     0.3361806610983085                      4
      1536.000072956085     0.8157745038223735     0.7412486464348879                   0.05                   0.05      0.376564799495002                      4
      1540.000073146075     0.8678032526973859     0.8135817873115759                   0.05                   0.05     0.5177991041119812                      4
      1544.000073336065     0.8303640017705618      0.767109243253676                   0.05                   0.05     0.3976400347224092                      4
      1548.000073526055      0.891333681257736     0.7903282623329305                   0.05                   0.05     0.5052652388620793                      4
      1552.000073716044     0.8913714506302282     0.8529776991693666                   0.05                   0.05     0.5295518012309061                      4
      1556.000073906034     0.8133324417918683     0.7809874850625474                   0.05                   0.05     0.3761933559978788                      4
      1560.000074096024      0.869905251098253     0.7972135171075619                   0.05                   0.05     0.4292799543413644                      4
      1564.000074286014     0.9059613003228962     0.8222863517023241                   0.05                   0.05     0.4911211427479597                      4
      1568.000074476004      0.994333384535849     0.8827963443484333                   0.05                   0.05     0.6508284952761942                      4
      1572.000074665993     0.9051459256489478     0.7794806516672983                   0.05                   0.05     0.4581559527098249                      4
      1576.000074855983      0.945261957011959     0.8211384156885977                   0.05                   0.05     0.5343372536457844                      4
      1580.000075045973      0.726596497150878     0.7051652970262569                   0.05                   0.05     0.3482197286345945                      4
      1584.000075235963     0.7870564020745311      0.840049401381326                   0.05                   0.05     0.4717445923794428                      4
      1588.000075425953      0.782026481324692     0.7971705173938215                   0.05                   0.05      0.378512599189429                      4
      1592.000075615942     0.7979851721184581     0.8267121285639305                   0.05                   0.05     0.3995314850993055                      4
      1596.000075805932     0.8565339083007902     0.8499996253942504                   0.05                   0.05      0.419977508967385                      4
      1600.000075995922     0.9056323114453412     0.8528393060652357                   0.05                   0.05     0.4475479214169362                      4
      1604.000076185912     0.8743755799469514      0.874710690026273                   0.05                   0.05     0.4354155346170188                      4
      1608.000076375902     0.9944382453206978     0.9563281379889537                   0.05                   0.05     0.6444268149416222                      4
      1612.000076565892     0.8523191701440347     0.7886865531591023                   0.05                   0.05     0.3331632363741646                      4
      1616.000076755881     0.9950803133589897     0.9233996754326418                   0.05                   0.05     0.5890012551536689                      4
      1620.000076945871     0.9236524095400214     0.8724285414066639                   0.05                   0.05     0.4584066775087492                      4
      1624.000077135861      1.013214487608194     0.9657629890007657                   0.05                   0.05     0.5917501210648706                      4
      1628.000077325851     0.9334389468994699     0.8202912303859421                   0.05                   0.05     0.4376834663117538                      4
      1632.000077515841     0.9256710991944076     0.8078276553192826                   0.05                   0.05     0.4061965274695353                      4
       1636.00007770583     0.9579216463260193     0.8608362460289706                   0.05                   0.05     0.4683415913001051                      4
       1640.00007789582      1.016342642068546     0.9170680730157054                   0.05                   0.05     0.5385699699714577                      4
       1644.00007808581     0.9209775110734922     0.8028512453609926                   0.05                   0.05     0.3758685318511347                      4
        1648.0000782758     0.8636753747747558     0.7671091261475864                   0.05                   0.05     0.3274465479534429                      4
       1652.00007846579      1.003493608879564     0.9206646368342395                   0.05                   0.05     0.4971391151680514                      4
      1656.000078655779     0.9877910636381891      0.856940535793897                   0.05                   0.05     0.4817022859390401                      4
      1660.000078845769     0.8404453468846861     0.7336726790064566                   0.05                   0.05     0.3209623193118534                      4
      1664.000079035759      0.758386698777445     0.6781514384752446                   0.05                   0.05     0.3079157943917602                      4
      1668.000079225749     0.7058980945062228     0.5936963013164721                   0.05                   0.05     0.3726760851025455                      4
      1672.000079415739     0.7005564398383805     0.7120567323270254                   0.05                   0.05     0.3464086418559242                      4
      1676.000079605728     0.6825037278720492     0.7006043301642237                   0.05                   0.05     0.3390517477248772                      4
      1680.000079795718     0.7706381606935812     0.6721419070764427                   0.05                   0.05     0.2915015023377224                      4
      1684.000079985708     0.6952729455276405     0.6138369966026259                   0.05                   0.05     0.3700750628008514                      4
      1688.000080175698     0.7905433241919263     0.7336918713721832                   0.05                   0.05     0.2855960698476305                      4
      1692.000080365688     0.7427982856996451     0.6903159615970514                   0.05                   0.05      0.282235036651402                      4
      1696.000080555677     0.7228136921049564     0.6797474312344297                   0.05                   0.05     0.2922952067263425                      4
      1700.000080745667     0.8408524525995241      0.679802555818243                   0.05                   0.05     0.3485666948962991                      4
      1704.000080935657     0.8056957413049719     0.6182960384735037                   0.05                   0.05     0.3806786829999038                      4
      1708.000081125647     0.7691372696172587     0.6747242389730479                   0.05                   0.05     0.2572929734589796                      4
      1712.000081315637     0.7847914054545302     0.7329334968439698                   0.05                   0.05     0.2659602592754369                      4
      1716.000081505626     0.8403998069751886     0.7394484467557149                   0.05                   0.05     0.2869868186253031                      4
      1720.000081695616     0.7471063007667501     0.6619083844207424                   0.05                   0.05     0.2635574872896204                      4
      1724.000081885606     0.7769430733706851     0.7083090887961876                   0.05                   0.05     0.2396323858123809                      4
      1728.000082075596     0.8106978188514101     0.7104298742375412                   0.05                   0.05     0.2473077038366482                      4
      1732.000082265586     0.8618860984176808     0.7537632474453387                   0.05                   0.05     0.2962328383594424                      4
      1736.000082455575     0.7601659339475629     0.7033229578318132                   0.05                   0.05     0.2326963344608847                      4
      1740.000082645565     0.7154740940644705     0.5804399106640378                   0.05                   0.05     0.3293730250522158                      4
      1744.000082835555     0.7422103513537276     0.5848777162010719                   0.05                   0.05     0.3269425999469266                      4
      1748.000083025545     0.7109789705935147     0.4961680569825009                   0.05                   0.05      0.361034915001071                      4
      1752.000083215535     0.7674970121351108     0.5477561561495057                   0.05                   0.05     0.3843189845959152                      4
      1756.000083405524     0.7356321157899387     0.5937698473922859                   0.05                   0.05     0.3022359975329148                      4
      1760.000083595514     0.6019639862008445     0.6233477653354084                   0.05                   0.05      0.364089480390932                      4
      1764.000083785504      0.668894703909426     0.6160523831189526                   0.05                   0.05     0.3439501629483058                      4
      1768.000083975494     0.5559316502552667     0.4193184018825502                   0.05                   0.05     0.2938540006316724                      4
      1772.000084165484     0.6373154373427736     0.5552518007505194                   0.05                   0.05     0.3201857585390285                      4
      1776.000084355474     0.6885455218561941     0.6396271655254282                   0.05                   0.05     0.3124540770735461                      4
      1780.000084545463     0.5992507959958504     0.4275024562647008                   0.05                   0.05      0.351176540540389                      4
      1784.000084735453     0.6520951280858823     0.5908961708130491                   0.05                   0.05     0.3176916427842764                      4
      1788.000084925443     0.5587105970976449     0.6298042370743577                   0.05                   0.05     0.2825603215622111                      4
      1792.000085115433     0.5213948691323081     0.5047751644325473                   0.05                   0.05     0.2276957848449828                      4
      1796.000085305423     0.4995174300408716     0.3672594628335409                   0.05                   0.05     0.2874802831139769                      4
      1800.000085495412     0.6071945154255063     0.4221271667794708                   0.05                   0.05      0.357578259300996                      4
      1804.000085685402     0.4658374711058947      0.287714660804924                   0.05                   0.05     0.2484939169762823                      4
      1808.000085875392     0.4912781803932609     0.2767091485806124                   0.05                   0.05     0.3215022260326595                      4
      1812.000086065382     0.5367034909183098     0.3462184194974587                   0.05                   0.05     0.3655413092030124                      4
      1816.000086255372     0.6122718834829142      0.401327599785593                   0.05                   0.05     0.3892664204835024                      4
      1820.000086445361      0.409855351188057      0.272671447873653                   0.05                   0.05     0.2008747058500238                      4
      1824.000086635351     0.4966363118173691     0.2898464428058317                   0.05                   0.05     0.3103789947212995                      4
      1828.000086825341     0.4764424885739553     0.2696922485422992                   0.05                   0.05     0.2655325079043538                      4
      1832.000087015331     0.4768481251763138     0.2646454114834537                   0.05                   0.05     0.2681561875955911                      4
      1836.000087205321     0.5910053462038308     0.3885993908032109                   0.05                   0.05     0.3572781905194029                      4
       1840.00008739531     0.5862229646937201     0.3930977739813558                   0.05                   0.05     0.3274258570639237                      4
        1844.0000875853     0.5654561161510082     0.3433717792550111                   0.05                   0.05     0.3968026495843726                      4
       1848.00008777529     0.5987996927832656     0.3950292680309982                   0.05                   0.05     0.3300338356618756                      4
       1852.00008796528     0.6561170670641816     0.4502364581725645                   0.05                   0.05      0.351131433326094                      4
       1856.00008815527     0.6330572137406507     0.4540111022510767                   0.05                   0.05     0.3088531495990812                      4
      1860.000088345259     0.6575911827570714     0.4855693694512249                   0.05                   0.05     0.2956432664227761                      4
      1864.000088535249     0.6437220948441427     0.4372125156520108                   0.05                   0.05     0.3233033886216449                      4
      1868.000088725239     0.6047429720095676     0.4474948622746277                   0.05                   0.05     0.2671895130935481                      4
      1872.000088915229     0.4726093422740781     0.3726653437371148                   0.05                   0.05     0.2456207571998268                      4
      1876.000089105219     0.5833084603190323      0.508560855364912                   0.05                   0.05     0.2820312553333648                      4
      1880.000089295208     0.5194464601590546     0.4591139562939677                   0.05                   0.05     0.2001780312919626                      4
      1884.000089485198     0.5184025824441706     0.4948807876083958                   0.05                   0.05     0.2059066340616054                      4
      1888.000089675188     0.4820475186393328      0.429766665079457                   0.05                   0.05      0.190362384814597                      4
      1892.000089865178     0.5844239012741784     0.4454517665643493                   0.05                   0.05      0.240566097926571                      4
      1896.000090055168     0.4975745662354497     0.3789293988335954                   0.05                   0.05     0.2330322305390309                      4
      1900.000090245157     0.4808836430188945     0.3820109744348722                   0.05                   0.05       0.22340567090605                      4
      1904.000090435147     0.5102304545740494     0.3682209942527852                   0.05                   0.05     0.2408396551678877                      4
      1908.000090625137     0.4738605482955821     0.3238357872759877                   0.05                   0.05     0.2269057552871936                      4
      1912.000090815127     0.4231187141384065     0.3156076930286237                   0.05                   0.05     0.1949247765959647                      4
      1916.000091005117     0.4162932820128409     0.2813289251939234                   0.05                   0.05     0.1781102097419668                      4
      1920.000091195107     0.5107053863244442     0.3511871789482815                   0.05                   0.05       0.25150794690345                      4
      1924.000091385096     0.4672745837756679     0.3228381287627749                   0.05                   0.05     0.2076132918287123                      4
      1928.000091575086     0.4589543939429537      0.390642147696118                   0.05                   0.05     0.2096044176567232                      4
      1932.000091765076     0.4240011835841684     0.3137665766603668                   0.05                   0.05     0.1820492228923696                      4
      1936.000091955066     0.4473386373358528      0.343463448006435                   0.05                   0.05     0.2058495866736413                      4
      1940.000092145056     0.4076290158527644     0.2752287408624352                   0.05                   0.05     0.1768936527418475                      4
      1944.000092335045     0.4805969012014314      0.373712711085221                   0.05                   0.05      0.201731573352474                      4
      1948.000092525035     0.4701928848635571     0.3538179515559189                   0.05                   0.05     0.2013208314758297                      4
      1952.000092715025     0.4324261437169316     0.3090437280510591                   0.05                   0.05     0.1667357825936865                      4
      1956.000092905015     0.3439357785761621     0.2929431548124187                   0.05                   0.05     0.1916503384740513                      4
      1960.000093095005     0.4777306278777479     0.3142574897427207                   0.05                   0.05     0.1977411977499131                      4
      1964.000093284994     0.4571266694966524      0.282540761012485                   0.05                   0.05     0.1754531905483152                      4
      1968.000093474984      0.485341461190632     0.4452706368188746                   0.05                   0.05      0.167960363725223                      4
      1972.000093664974     0.3630339577354336     0.4477344393602769                   0.05                   0.05     0.2185396296787315                      4
      1976.000093854964     0.4553856202397722     0.4312088055602413                   0.05                   0.05     0.1779673170950702                      4
      1980.000094044954     0.5786967162919512     0.4689304968366688                   0.05                   0.05     0.2362763818859522                      4
      1984.000094234943     0.6205695167324249     0.4416539209862734                   0.05                   0.05     0.2610259998708635                      4
      1988.000094424933     0.6619623359779164     0.4921586785392074                   0.05                   0.05     0.2690922383945539                      4
      1992.000094614923     0.5626412365202257     0.4959788437470612                   0.05                   0.05     0.2355346810354699                      4
      1996.000094804913     0.4733761724622099     0.3701509597004208                   0.05                   0.05      0.188629086468356                      4
      2000.000094994903     0.4455895194022048     0.2940662055747643                   0.05                   0.05     0.1569186335275189                      4
      2004.000095184892     0.4672795968754149     0.3108448400703683                   0.05                   0.05     0.1731906291916068                      4
      2008.000095374882      0.600900673608179      0.510494319112361                   0.05                   0.05      0.258724936475101                      4
      2012.000095564872     0.5454063148025053     0.4206981005465673                   0.05                   0.05      0.193233395629809                      4
      2016.000095754862     0.5224886380356938     0.4507212455888288                   0.05                   0.05      0.171731237746304                      4
      2020.000095944852     0.5023355985498867     0.4315424672887705                   0.05                   0.05     0.1600012715107613                      4
      2024.000096134841     0.3892119116600001     0.4106069286867284                   0.05                   0.05      0.240301251170439                      4
      2028.000096324831     0.3923389741252764     0.4022803270963499                   0.05                   0.05     0.2374919142985484                      4
      2032.000096514821     0.4147648459609206     0.3484693571601456                   0.05                   0.05     0.1991069105120469                      4
      2036.000096704811     0.5027108037667762      0.474367174332031                   0.05                   0.05     0.1627556318666199                      4
      2040.000096894801     0.4679174913103357     0.4633807169550934                   0.05                   0.05      0.154575617716958                      4
       2044.00009708479     0.4227739630172858     0.3647330295546121                   0.05                   0.05     0.2017442702891178                      4
       2048.00009727478     0.4435497668262395     0.4918346291117972                   0.05                   0.05     0.1680391186739023                      4
       2052.00009746477     0.3901560823767106     0.3920268451097136                   0.05                   0.05     0.2286358109144061                      4
       2056.00009765476     0.5251903187499031     0.4367590069461884                   0.05                   0.05     0.1632995349022478                      4
       2060.00009784475     0.5401722850513372     0.4322243782061715                   0.05                   0.05     0.1722580357504816                      4
      2064.000098034739     0.5922890139231896     0.4261521165851377                   0.05                   0.05     0.2210397843783635                      4
      2068.000098224729     0.3947704634134744     0.5175673385355761                   0.05                   0.05     0.2280213011673023                      4
      2072.000098414719     0.4589630260908122     0.5745374554212609                   0.05                   0.05     0.1759743793778552                      4
      2076.000098604709     0.3731920346803343     0.5253498336857744                   0.05                   0.05      0.262423910533563                      4
      2080.000098794699     0.2719386705421246     0.4370951028101714                   0.05                   0.05     0.1478666497912986                      4
      2084.000098984689     0.4635027104961986     0.5442330636894275                   0.05                   0.05     0.1706292864594549                      4
      2088.000099174678     0.3839224814165691     0.5363539399567246                   0.05                   0.05     0.2489983158478808                      4
      2092.000099364668     0.4228932785002839     0.5290690763596416                   0.05                   0.05     0.1803479118298869                      4
      2096.000099554658     0.6004561726418935      0.609615558722179                   0.05                   0.05     0.3226706390632088                      4
      2100.000099744648     0.6245273025550144     0.6546366636354417                   0.05                   0.05     0.3231662415017998                      4
      2104.000099934638     0.5442433531168894     0.6563230475242119                   0.05                   0.05     0.2319131820670976                      4
      2108.000100124627     0.5868496022495868     0.6033718535801119                   0.05                   0.05     0.2957511266207067                      4
      2112.000100314617      0.480677680025352      0.595916439508008                   0.05                   0.05     0.1720547589150888                      4
      2116.000100504607     0.4669882567267975     0.6583291576524286                   0.05                   0.05      0.196166765103575                      4
      2120.000100694597     0.4408992997618484     0.5260531865843354                   0.05                   0.05     0.1624693862062991                      4
      2124.000100884587     0.5203113568715667     0.5891393889961846                   0.05                   0.05     0.2076583430824289                      4
      2128.000101074576     0.4115323427369092     0.5726266007803185                   0.05                   0.05     0.2044533500039262                      4
      2132.000101264566     0.2925359063395505     0.4684179498426013                   0.05                   0.05     0.1591165568033929                      4
      2136.000101454556     0.2771007249710535     0.4780599924621128                   0.05                   0.05     0.1883030784478517                      4
      2140.000101644546       0.37721080824734     0.5408472080088546                   0.05                   0.05     0.2516802065417128                      4
      2144.000101834536     0.3467782006998253     0.5348177696178678                   0.05                   0.05     0.2900828071000101                      4
      2148.000102024525     0.3266622867608645     0.4741764496394391                   0.05                   0.05     0.1708580409162672                      4
      2152.000102214515     0.3355676741046573     0.4277675000573561                   0.05                   0.05     0.1624602475268636                      4
      2156.000102404505     0.3567072320784663      0.427260368881267                   0.05                   0.05     0.1886971750959124                      4
      2160.000102594495     0.4547125690855752      0.498404890758938                   0.05                   0.05      0.147597363962323                      4
      2164.000102784485      0.283093789914203     0.3550258066302037                   0.05                   0.05     0.1672956350489414                      4
      2168.000102974474      0.300566602526213     0.3549655012659007                   0.05                   0.05     0.1567312542449245                      4
      2172.000103164464     0.2915643497164985      0.331818811808205                   0.05                   0.05     0.1716108267892258                      4
      2176.000103354454     0.4356351722325161     0.5460074364524929                   0.05                   0.05      0.159036402375497                      4
      2180.000103544444     0.3648341678821868     0.4395657622416996                   0.05                   0.05     0.1876071296711698                      4
      2184.000103734434     0.3875935878122759     0.4199635307089377                   0.05                   0.05     0.2015160564658329                      4
      2188.000103924423     0.3580335648155564     0.4667802006287164                   0.05                   0.05     0.1779178735380607                      4
      2192.000104114413     0.3443860266991363     0.4967420810809751                   0.05                   0.05     0.1979130088218555                      4
      2196.000104304403     0.2761203784558315     0.4243020503881429                   0.05                   0.05     0.1285589109699132                      4
      2200.000104494393     0.3197238449890941     0.4418864045731917                   0.05                   0.05       0.12963647096679                      4
      2204.000104684383     0.2701982924623433     0.4065107002191229                   0.05                   0.05     0.1379387853375881                      4
      2208.000104874372      0.281546701879735     0.4685650872244409                   0.05                   0.05     0.1498708032070024                      4
      2212.000105064362     0.2973038353350802      0.444317198195631                   0.05                   0.05     0.1162134854157002                      4
      2216.000105254352     0.2680751782373823     0.4071975245161696                   0.05                   0.05     0.1370920806587597                      4
      2220.000105444342     0.2774743780193181     0.2987898860534348                   0.05                   0.05     0.2337778917946369                      4
      2224.000105634332     0.2816864555971725     0.3707926519371601                   0.05                   0.05     0.1426485682266664                      4
      2228.000105824322     0.4952162232493809     0.4938081440477886                   0.05                   0.05     0.1516937281617882                      4
      2232.000106014311     0.3019995054187521     0.2865083023472771                   0.05                   0.05     0.2143011338545379                      4
      2236.000106204301     0.5135763380080984     0.3273920163558379                   0.05                   0.05     0.2440857484567187                      4
      2240.000106394291     0.3393436470496644     0.2722792916100695                   0.05                   0.05     0.2123703703773854                      4
      2244.000106584281     0.2760921927440903     0.4648185755219909                   0.05                   0.05     0.1460647265464345                      4
      2248.000106774271     0.2721329120708662     0.3504636388669933                   0.05                   0.05     0.1671334570151915                      4
       2252.00010696426     0.2882723146567073     0.4515338596131971                   0.05                   0.05     0.1179799577201456                      4
       2256.00010715425     0.2819756860897157     0.2946297719780393                   0.05                   0.05     0.2182472888014114                      4
       2260.00010734424     0.3093903927918467     0.4815000998100101                   0.05                   0.05      0.150928205752649                      4
       2264.00010753423     0.2690331865673145      0.434441057826279                   0.05                   0.05     0.1256394377176818                      4
       2268.00010772422     0.3485418501809505     0.2864132028095404                   0.05                   0.05     0.1766835596926664                      4
      2272.000107914209     0.3140347799359626      0.271196400507363                   0.05                   0.05     0.2242716568451677                      4
      2276.000108104199     0.3142307424013236     0.2820358027494356                   0.05                   0.05     0.1924964976195455                      4
      2280.000108294189     0.3604564390507929     0.3126591956150161                   0.05                   0.05     0.1595640995443252                      4
      2284.000108484179     0.4367606778628708     0.5190335094552809                   0.05                   0.05     0.1488247468215262                      4
      2288.000108674169     0.3987480974157654     0.5510196514144294                   0.05                   0.05       0.19753139767765                      4
      2292.000108864158     0.2817091049811282     0.3942678759169919                   0.05                   0.05       0.11918332149468                      4
      2296.000109054148     0.2757374094037215     0.3778729010014543                   0.05                   0.05     0.1333128149084344                      4
      2300.000109244138     0.3494719301690179     0.4274292020568753                   0.05                   0.05     0.1550871379706404                      4
      2304.000109434128     0.3971350320592692      0.448031917341049                   0.05                   0.05     0.1733959254606185                      4
      2308.000109624118     0.2839589435159621     0.3073949983371445                   0.05                   0.05     0.1781320611892104                      4
      2312.000109814107     0.2811930240432076     0.3014222518982899                   0.05                   0.05     0.1888850465838357                      4
      2316.000110004097     0.2676878578793688     0.3395889209882078                   0.05                   0.05     0.1688813469064837                      4
      2320.000110194087     0.2777692321605456     0.4464614191586674                   0.05                   0.05     0.1158787042739149                      4
      2324.000110384077     0.4824432203729739     0.4436163904500883                   0.05                   0.05      0.137951977608993                      4
      2328.000110574067     0.5595729497563687     0.5130520157056193                   0.05                   0.05     0.2223472383419253                      4
      2332.000110764056     0.5626694965225502     0.5041918543574694                   0.05                   0.05     0.2127532813162584                      4
      2336.000110954046     0.5564001114332303     0.4373920564199453                   0.05                   0.05     0.1740230575829739                      4
      2340.000111144036     0.2769975596927449     0.4327078617310953                   0.05                   0.05     0.1091538940026528                      4
      2344.000111334026     0.3628098582815623     0.2872448085019477                   0.05                   0.05     0.1595373395019639                      4
      2348.000111524016     0.3418219729647859     0.3441087534179289                   0.05                   0.05     0.1554681814782987                      4
      2352.000111714005     0.3451253713425521     0.3609143447949368                   0.05                   0.05     0.1622432910403953                      4
      2356.000111903995     0.5517079549109163     0.4714682984876839                   0.05                   0.05     0.1741263469948225                      4
      2360.000112093985     0.4292572264605126     0.4132807771873194                   0.05                   0.05     0.1702666077790013                      4
      2364.000112283975     0.4380814273724677     0.4360738900730964                   0.05                   0.05     0.1507752743321678                      4
      2368.000112473965     0.6275721325770529     0.4648586182033733                   0.05                   0.05     0.2300399704449058                      4
      2372.000112663954     0.6607988372032427     0.4620034372681749                   0.05                   0.05     0.2688278379629571                      4
      2376.000112853944     0.6869439883056758     0.4779627679116513                   0.05                   0.05      0.288361745147698                      4
      2380.000113043934      0.627633761948266     0.4115197772647761                   0.05                   0.05     0.2806912658828671                      4
      2384.000113233924     0.5912412722015942     0.3959317456944583                   0.05                   0.05     0.2413500102205275                      4
      2388.000113423914     0.6336639226919362     0.4445683983628808                   0.05                   0.05     0.2280668518543654                      4
      2392.000113613904     0.5107544588029785     0.2990860054144944                   0.05                   0.05     0.2656261284517996                      4
      2396.000113803893     0.5820753368908537     0.3831054508142825                   0.05                   0.05     0.2466798439619478                      4
      2400.000113993883     0.7485079901267849     0.5276825420590185                   0.05                   0.05     0.3385884055745954                      4
      2404.000114183873     0.6855997268972378     0.4808290859610734                   0.05                   0.05     0.2668252335718682                      4
      2408.000114373863     0.6872289249605726     0.5178332817964928                   0.05                   0.05     0.2426905442239346                      4
      2412.000114563853     0.7662150391512035     0.5694131909117514                   0.05                   0.05     0.3222002132377688                      4
      2416.000114753842     0.6656412676123257     0.4715605403934072                   0.05                   0.05     0.2346857868940804                      4
      2420.000114943832     0.6813414727838218     0.4907545672761395                   0.05                   0.05     0.2350058235287021                      4
      2424.000115133822     0.7065789836831041     0.5129890038833832                   0.05                   0.05     0.2471428261262403                      4
      2428.000115323812     0.7712536897654019     0.6248502963744049                   0.05                   0.05     0.2695913209391044                      4
      2432.000115513802     0.7262978230817424      0.514648070331987                   0.05                   0.05     0.2713910532757703                      4
      2436.000115703791     0.7283815294466606     0.5173657578305607                   0.05                   0.05     0.2650851676348858                      4
      2440.000115893781     0.5906039013914461     0.5676824080554861                   0.05                   0.05     0.2682675123510965                      4
      2444.000116083771     0.5552078474575223     0.4737433921670823                   0.05                   0.05      0.168084936737109                      4
      2448.000116273761     0.5173863149624831     0.4586180038264383                   0.05                   0.05     0.1376472597411176                      4
      2452.000116463751     0.6238483101786703     0.5002752010235563                   0.05                   0.05     0.2038426438376291                      4
       2456.00011665374     0.4894747596625991     0.4194447372015269                   0.05                   0.05     0.1362415173938131                      4
       2460.00011684373     0.5184624341697649     0.3876067704678334                   0.05                   0.05     0.1647032808921006                      4
       2464.00011703372      0.638738665787863     0.4322208183149839                   0.05                   0.05     0.2303963268313519                      4
       2468.00011722371     0.6028276485856384     0.6099972610150232                   0.05                   0.05     0.2863486372775531                      4
        2472.0001174137     0.6383017027573592     0.6049120562678317                   0.05                   0.05     0.2826755423482798                      4
      2476.000117603689     0.6392880235241593     0.6193511745496328                   0.05                   0.05      0.284325493491578                      4
      2480.000117793679      0.663651072397503      0.641803523582272                   0.05                   0.05     0.2858869083274302                      4
      2484.000117983669     0.6177044440428652     0.5304531223797183                   0.05                   0.05     0.2205905760892968                      4
      2488.000118173659     0.6936780452946468     0.4908694396421409                   0.05                   0.05     0.2263165821447465                      4
      2492.000118363649     0.6938237977408599     0.5375710705833214                   0.05                   0.05     0.2096783754805773                      4
      2496.000118553638      0.521120801571484     0.5106022529221568                   0.05                   0.05     0.1639359725231867                      4
      2500.000118743628     0.4900873584678697     0.5612708092180234                   0.05                   0.05     0.1620023948420803                      4
      2504.000118933618     0.6088654730923612     0.5624371999132203                   0.05                   0.05     0.2373541033403815                      4
      2508.000119123608     0.6371022187154208     0.4558932191489979                   0.05                   0.05     0.1917002010825097                      4
      2512.000119313598      0.662544536293042     0.4551641777780237                   0.05                   0.05     0.2166264869962911                      4
      2516.000119503587     0.5494706362222284     0.3392706837644348                   0.05                   0.05     0.2878963046613547                      4
      2520.000119693577     0.5081133880461434     0.3253511510719144                   0.05                   0.05      0.213616710438269                      4
      2524.000119883567     0.4526193273633407     0.2727165845391639                   0.05                   0.05     0.1648156087530412                      4
      2528.000120073557     0.4011300669976435     0.3432345059668703                   0.05                   0.05     0.1741943211996803                      4
      2532.000120263547     0.4020241074739561      0.303522596053684                   0.05                   0.05     0.1399967885083403                      4
      2536.000120453537     0.4530007191457456     0.2685636263751447                   0.05                   0.05     0.1674760115934749                      4
      2540.000120643526     0.4275491168726572     0.2842581503854331                   0.05                   0.05     0.1348991380917173                      4
      2544.000120833516      0.379253227372514     0.2622408582202864                   0.05                   0.05     0.1815657675973875                      4
      2548.000121023506     0.4238400847693717     0.2597015435750442                   0.05                   0.05     0.1650737299685634                      4
      2552.000121213496     0.5218940232452874      0.330323221521661                   0.05                   0.05     0.2289268254168458                      4
      2556.000121403486      0.482757263852665     0.2722544236227722                   0.05                   0.05     0.2023715465424473                      4
      2560.000121593475     0.4152626555155817     0.2940860797873148                   0.05                   0.05     0.1264835054127499                      4
      2564.000121783465     0.2759096923722186      0.324795794589107                   0.05                   0.05     0.1601426508551195                      4
      2568.000121973455     0.3922418892653606      0.389541676088083                   0.05                   0.05     0.1892113031553986                      4
      2572.000122163445     0.4641759117440451     0.2645754436896235                   0.05                   0.05     0.1762255035131111                      4
      2576.000122353435     0.3117991666664779     0.2933688048437328                   0.05                   0.05      0.154435872765281                      4
      2580.000122543424     0.4567878553405402     0.3032115956010289                   0.05                   0.05     0.1312752941956729                      4
      2584.000122733414     0.2682829815409681     0.3012203519431103                   0.05                   0.05     0.2048143844550798                      4
      2588.000122923404     0.3090634657546314     0.2867145227478357                   0.05                   0.05     0.1625054257133809                      4
      2592.000123113394     0.2766582957588335     0.4246241237415096                   0.05                   0.05       0.10622955893725                      4
      2596.000123303384     0.2846094817169242      0.369296157692544                   0.05                   0.05     0.1177318492960686                      4
      2600.000123493373     0.2807954856857879     0.3448813310689059                   0.05                   0.05     0.1304919158799334                      4
      2604.000123683363     0.2829751288994192     0.4247581021682047                   0.05                   0.05    0.09920756714844682                      4
      2608.000123873353     0.2832449135487813     0.3620187261719823                   0.05                   0.05     0.1184442187013947                      4
      2612.000124063343     0.3205710798910594     0.4065624242605385                   0.05                   0.05     0.1119920019092756                      4
      2616.000124253333     0.3653713639715942     0.4302324992764177                   0.05                   0.05     0.1578494355923689                      4
      2620.000124443322     0.2812854396114411     0.3945154615040563                   0.05                   0.05     0.1033145091731135                      4
      2624.000124633312     0.2828757825723696     0.3780238164627307                   0.05                   0.05     0.1082149797111524                      4
      2628.000124823302      0.283687428353487     0.3803925330268758                   0.05                   0.05     0.1054913136089231                      4
      2632.000125013292     0.3137082854049649     0.2654006426473705                   0.05                   0.05     0.2069618394308405                      4
      2636.000125203282     0.2606577418186715     0.3162514839416418                   0.05                   0.05     0.1879840202411294                      4
      2640.000125393271     0.2735823817741682     0.3242937828223022                   0.05                   0.05     0.1450575022429622                      4
      2644.000125583261     0.2769098114962181     0.3087806352595635                   0.05                   0.05     0.1540697036232861                      4
      2648.000125773251     0.2907472055594589     0.3046629033389991                   0.05                   0.05     0.1375935696059671                      4
      2652.000125963241     0.2762137332854557     0.3109656282879745                   0.05                   0.05     0.1481860258105402                      4
      2656.000126153231      0.384798367912042     0.2910182447574333                   0.05                   0.05     0.1302263638794921                      4
       2660.00012634322     0.4434231312779565     0.3580549749123382                   0.05                   0.05     0.1533110523862442                      4
       2664.00012653321     0.3041858121429899     0.2777609309806879                   0.05                   0.05     0.1683072407735887                      4
        2668.0001267232     0.3295763758767032     0.3236438507753603                   0.05                   0.05     0.1161368305865536                      4
       2672.00012691319     0.2886720512703047     0.2883594438232526                   0.05                   0.05     0.1588874493172637                      4
       2676.00012710318     0.3337885253361535     0.3822603268280163                   0.05                   0.05     0.1266201632708296                      4
      2680.000127293169     0.4122137144326583     0.4555035199411824                   0.05                   0.05     0.1519948966006277                      4
      2684.000127483159     0.4328076490046364     0.4507904399884595                   0.05                   0.05     0.1394626984226943                      4
      2688.000127673149     0.4250449920058375     0.3987844144725178                   0.05                   0.05     0.1605033116695227                      4
      2692.000127863139     0.2917736147737364     0.3008858342368992                   0.05                   0.05     0.1317825798220245                      4
      2696.000128053129     0.3116247266908903     0.2979356566295522                   0.05                   0.05     0.1213926109030713                      4
      2700.000128243119     0.3321720735254367     0.2674054567911113                   0.05                   0.05     0.1683399966686467                      4
      2704.000128433108     0.3279727402081847     0.2756686569475917                   0.05                   0.05     0.1476349091211817                      4
      2708.000128623098      0.395998421114732     0.2924044871406856                   0.05                   0.05     0.1210002977191216                      4
      2712.000128813088     0.2792062217463528     0.4292160471087761                   0.05                   0.05    0.09644396559337037                      4
      2716.000129003078     0.2710332884889882     0.4329085174758881                   0.05                   0.05     0.1054687688555005                      4
      2720.000129193068     0.2886907390945579     0.4011069453742509                   0.05                   0.05    0.09002675658263593                      4
      2724.000129383057     0.3834949733652643     0.5064187435805236                   0.05                   0.05     0.1751122646929062                      4
      2728.000129573047      0.352302427530134     0.4205229016794351                   0.05                   0.05     0.1371003271614689                      4
      2732.000129763037     0.5188097259889776     0.4755445381800206                   0.05                   0.05     0.1361585304433378                      4
      2736.000129953027     0.4833024007465276     0.4895011793531338                   0.05                   0.05      0.125975390113788                      4
      2740.000130143017     0.4473962273614251     0.5169688889586463                   0.05                   0.05     0.1318439855596824                      4
      2744.000130333006     0.5276911076573607     0.5780440004257146                   0.05                   0.05     0.1971039162180386                      4
      2748.000130522996     0.5108803978704934     0.4535018607804192                   0.05                   0.05      0.123654868102353                      4
      2752.000130712986     0.4997843656824006      0.439955030721715                   0.05                   0.05     0.1197515216343556                      4
      2756.000130902976     0.4908019457854572     0.5256476514740367                   0.05                   0.05     0.1408420312078497                      4
      2760.000131092966     0.5185819996265689     0.5610136791688449                   0.05                   0.05     0.1777562862677176                      4
      2764.000131282955     0.5225675131913382     0.6252374644725959                   0.05                   0.05     0.1872696623934299                      4
      2768.000131472945     0.4074950053444357     0.5031176859773289                   0.05                   0.05     0.1476090943599979                      4
      2772.000131662935     0.5532973672342643      0.653359234615198                   0.05                   0.05     0.2206500423149562                      4
      2776.000131852925     0.5172897549143183     0.6313725742865345                   0.05                   0.05     0.1760599821904651                      4
      2780.000132042915     0.4415042998911767     0.5139449390986686                   0.05                   0.05     0.1268876290821093                      4
      2784.000132232904     0.4886899292849347     0.5168127998767327                   0.05                   0.05      0.130013637627286                      4
      2788.000132422894     0.4416484873862832     0.4674342360139156                   0.05                   0.05     0.1212944626235727                      4
      2792.000132612884     0.4077710968340643     0.4218856703816128                   0.05                   0.05     0.1531264478271376                      4
      2796.000132802874     0.3979627244445113     0.4039547745263718                   0.05                   0.05     0.1622684930648982                      4
      2800.000132992864     0.4902955282246825     0.4688457175182467                   0.05                   0.05     0.1124731624656062                      4
      2804.000133182853     0.5039543115817885     0.5412110419471291                   0.05                   0.05     0.1484599914873557                      4
      2808.000133372843     0.6036126737234089     0.4698998908482684                   0.05                   0.05     0.1675354994060136                      4
      2812.000133562833     0.5631960473536696     0.5893420932243284                   0.05                   0.05     0.2193537577652343                      4
      2816.000133752823     0.7722004782546371     0.5862684863263824                   0.05                   0.05     0.2960511381084676                      4
      2820.000133942813      0.736065956172083     0.5407667120382451                   0.05                   0.05     0.2419586453679997                      4
      2824.000134132802     0.6721354595833419     0.5094803329937403                   0.05                   0.05     0.1849808127411822                      4
      2828.000134322792     0.5756409205141374     0.5131248578998441                   0.05                   0.05     0.1828631295585945                      4
      2832.000134512782      0.413221778511913      0.347581173513785                   0.05                   0.05     0.1490675000737319                      4
      2836.000134702772     0.2906322838323678     0.3546726334458848                   0.05                   0.05    0.09921187828888824                      4
      2840.000134892762     0.2689322180429632      0.435616162802192                   0.05                   0.05     0.1070322224901726                      4
      2844.000135082752     0.3696615943704389     0.5275063820645367                   0.05                   0.05     0.2043844410337321                      4
      2848.000135272741     0.2765307300796318     0.3712751118779431                   0.05                   0.05     0.1031364761216514                      4
      2852.000135462731     0.2767778369538747     0.4406746141819886                   0.05                   0.05    0.09845751605848363                      4
      2856.000135652721     0.2808590338479572     0.4220261928067328                   0.05                   0.05    0.08792544988668402                      4
      2860.000135842711     0.2658994956776935     0.3406228892642383                   0.05                   0.05     0.1300300436407708                      4
      2864.000136032701     0.4837032328407415     0.4590189634477341                   0.05                   0.05     0.1090690693651288                      4
       2868.00013622269     0.5441404630604253     0.5539995945870481                   0.05                   0.05     0.1848294959776055                      4
       2872.00013641268     0.5083780418414396     0.5413077613589706                   0.05                   0.05     0.1451717207846293                      4
       2876.00013660267     0.2814866262663229     0.4619783835517191                   0.05                   0.05      0.112355940318254                      4
       2880.00013679266     0.5105972262546092     0.7034793114223387                   0.05                   0.05     0.2064117099113592                      4
       2884.00013698265      0.447663313230714     0.6565122369713237                   0.05                   0.05     0.2083555611612039                      4
      2888.000137172639      0.348206028434106     0.5386910187730597                   0.05                   0.05     0.2547687922423355                      4
      2892.000137362629     0.3931306778422139     0.5880538140166715                   0.05                   0.05     0.2305107882847311                      4
      2896.000137552619     0.4416932842475058     0.4805858961031345                   0.05                   0.05     0.1141276993265975                      4
      2900.000137742609     0.4765148752540425     0.4951631001681878                   0.05                   0.05     0.1092298856991664                      4
      2904.000137932599     0.4314421984676305      0.392121096973632                   0.05                   0.05     0.1466112732444642                      4
      2908.000138122588     0.4519737104749357     0.4117160953562253                   0.05                   0.05     0.1267574287489519                      4
      2912.000138312578      0.369590919004592     0.5086017936998628                   0.05                   0.05     0.1689923086658379                      4
      2916.000138502568     0.4781086971238204     0.6242488178964314                   0.05                   0.05     0.1470806320685807                      4
      2920.000138692558     0.4747292895248616     0.5324685033824575                   0.05                   0.05     0.1197486414067969                      4
      2924.000138882548     0.4508524841703523     0.4589011309032896                   0.05                   0.05     0.1086219096682981                      4
      2928.000139072537     0.4984619012467473     0.5566188730274223                   0.05                   0.05     0.1381637558725885                      4
      2932.000139262527      0.406786952317487     0.3986209490386119                   0.05                   0.05     0.1524358854689829                      4
      2936.000139452517     0.5400640791299749     0.5628727751332536                   0.05                   0.05     0.1755262928369069                      4
      2940.000139642507     0.5534869739335089     0.5074867565054255                   0.05                   0.05     0.1559722017263246                      4
      2944.000139832497     0.5736074859238052     0.4880013696671806                   0.05                   0.05     0.1555439235437768                      4
      2948.000140022486     0.4872017527112268     0.4962903971079747                   0.05                   0.05     0.1060985062338511                      4
      2952.000140212476     0.4161948958256324      0.433292228679505                   0.05                   0.05     0.1305435953701735                      4
      2956.000140402466     0.3558511770279886     0.5056904803132773                   0.05                   0.05     0.1695675069136258                      4
      2960.000140592456     0.5001914094531315     0.5388782911555814                   0.05                   0.05      0.127059746007929                      4
      2964.000140782446     0.5059971568129809     0.6222606604004335                   0.05                   0.05     0.1515618659623992                      4
      2968.000140972435      0.461714908718405     0.5249007324522157                   0.05                   0.05     0.1089811929028872                      4
      2972.000141162425     0.5090471653197165     0.6042075588713828                   0.05                   0.05     0.1478393139405547                      4
      2976.000141352415     0.4925106835053753      0.500514717908496                   0.05                   0.05     0.1054994673692233                      4
      2980.000141542405     0.4729147309047445     0.5447294061650266                   0.05                   0.05     0.1139651909344316                      4
      2984.000141732395     0.3663042683453666     0.5076794609719572                   0.05                   0.05     0.1628863434761205                      4
      2988.000141922385     0.2717832224452747     0.3567452760165272                   0.05                   0.05     0.1107387521606133                      4
      2992.000142112374     0.5164572328738634     0.5530082452341576                   0.05                   0.05      0.138150854520157                      4
      2996.000142302364     0.5426543902482882     0.4936901731944686                   0.05                   0.05     0.1322003858834228                      4
      3000.000142492354     0.4219865075085486     0.5057239855376244                   0.05                   0.05     0.1151462384760872                      4
      3004.000142682344     0.4171857819533165     0.4831527247917202                   0.05                   0.05     0.1147160177731145                      4
      3008.000142872334     0.4874341164923285     0.5623480903993575                   0.05                   0.05     0.1202006426334903                      4
      3012.000143062323     0.4484204374066121      0.465640009820934                   0.05                   0.05     0.1003488862792119                      4
      3016.000143252313     0.4104392070754099     0.4833785895289531                   0.05                   0.05     0.1165987693719285                      4
      3020.000143442303     0.2732994538405614     0.3636148109321454                   0.05                   0.05     0.1049430853337533                      4
      3024.000143632293     0.3040131080432137     0.4131687154805375                   0.05                   0.05    0.08218938470914143                      4
      3028.000143822283     0.4171189630770263       0.60530418438177                   0.05                   0.05     0.1823755834407549                      4
      3032.000144012272     0.6197415886062975      0.520384942980745                   0.05                   0.05     0.1829773698460646                      4
      3036.000144202262     0.6094694923425156     0.4095077587520575                   0.05                   0.05     0.2090121288216933                      4
      3040.000144392252     0.5098364281034514     0.3027318191003686                   0.05                   0.05     0.2204357365147192                      4
      3044.000144582242     0.6583936643182228     0.4436811331160641                   0.05                   0.05     0.2162219883608615                      4
      3048.000144772232     0.6042064506423543     0.3985906469996789                   0.05                   0.05     0.2175044011165487                      4
      3052.000144962221     0.5783640098206013     0.4021505216173037                   0.05                   0.05       0.17565352910287                      4
      3056.000145152211     0.5702423943916538     0.3749482535675868                   0.05                   0.05     0.2125091749840367                      4
      3060.000145342201     0.6052127702800886     0.4007861870696718                   0.05                   0.05     0.2033704953675657                      4
      3064.000145532191     0.6017133557395411     0.4250810440083241                   0.05                   0.05     0.1602859504695006                      4
      3068.000145722181     0.5163153116412458     0.4583675591058364                   0.05                   0.05     0.1049446947973808                      4
       3072.00014591217       0.47599430104449     0.4402792915467652                   0.05                   0.05    0.09970484205745092                      4
       3076.00014610216     0.5271501044621946     0.5278727773228876                   0.05                   0.05     0.1304480671141818                      4
       3080.00014629215     0.5344718478261373     0.5985737320840306                   0.05                   0.05     0.1648103481769199                      4
       3084.00014648214     0.5645701503427268     0.4142308438794231                   0.05                   0.05     0.1411184257358919                      4
       3088.00014667213     0.4136696662109826     0.3039511456016575                   0.05                   0.05     0.1146094280763426                      4
      3092.000146862119     0.4893542286895224     0.4169470525260264                   0.05                   0.05     0.1089768431794672                      4
      3096.000147052109     0.3821863908849122     0.4243883674151547                   0.05                   0.05     0.1376927645973347                      4
      3100.000147242099     0.6656299293833454     0.6780203279510888                   0.05                   0.05     0.2813055323362653                      4
      3104.000147432089     0.5860500216754698     0.7978457743566846                   0.05                   0.05     0.3034423942512706                      4
      3108.000147622079     0.4508107775369533     0.6603520859813333                   0.05                   0.05     0.1965607391826463                      4
      3112.000147812068     0.4301232291691821     0.6234215544350062                   0.05                   0.05     0.1738947839051788                      4
      3116.000148002058     0.3959034780659009     0.5741733843878559                   0.05                   0.05     0.1867870542415857                      4
      3120.000148192048     0.4251006214271904     0.6034786729962985                   0.05                   0.05     0.1560244734523631                      4
      3124.000148382038     0.4730842979586799     0.6544837198881488                   0.05                   0.05     0.1550382024187212                      4
      3128.000148572028     0.4769305115292614     0.6496432728251368                   0.05                   0.05     0.1459804291547513                      4
      3132.000148762017     0.5099594725436524     0.6877539841993771                   0.05                   0.05     0.1758749356399097                      4
      3136.000148952007     0.4251559930678341     0.6187453368724327                   0.05                   0.05     0.1671113767153484                      4
      3140.000149141997     0.4089462727454831     0.6120914217079809                   0.05                   0.05     0.1912524048036637                      4
      3144.000149331987     0.3959127050843503     0.4475833784996134                   0.05                   0.05     0.1252581702493876                      4
      3148.000149521977     0.4161054509106114     0.5231442651014898                   0.05                   0.05     0.1160511626733961                      4
      3152.000149711967     0.4185831794741477      0.586173722416616                   0.05                   0.05     0.1430771782616393                      4
      3156.000149901956     0.3935722373614292     0.5723260116118909                   0.05                   0.05     0.1765559912797079                      4
      3160.000150091946     0.4271989176780584     0.6131288045607922                   0.05                   0.05     0.1481717781139328                      4
      3164.000150281936     0.4140697313217696     0.6170379153068676                   0.05                   0.05     0.1750251951606939                      4
      3168.000150471926     0.4079924158626707     0.5931542504857994                   0.05                   0.05     0.1580340511484307                      4
      3172.000150661916     0.4087676766603608     0.6158865799487991                   0.05                   0.05      0.180114541403896                      4
      3176.000150851905     0.3671196320936603     0.5550382334634929                   0.05                   0.05     0.2100737134760255                      4
      3180.000151041895     0.3213110571696039     0.5168568227260276                   0.05                   0.05     0.1985264011577001                      4
      3184.000151231885     0.3826265520235425     0.5851736998464346                   0.05                   0.05     0.2038879886816611                      4
      3188.000151421875     0.3006208037410532     0.5092735959963092                   0.05                   0.05     0.1916179723483865                      4
      3192.000151611865     0.3169353883231871     0.5330508078041054                   0.05                   0.05     0.2448668035941027                      4
      3196.000151801854     0.3370750173599914     0.5547778260519436                   0.05                   0.05     0.2679842883765592                      4
      3200.000151991844     0.2971650509874753     0.4627834860511749                   0.05                   0.05    0.09681200492686567                      4
      3204.000152181834     0.2870470464057009     0.4728585373717827                   0.05                   0.05     0.1136553553971094                      4
      3208.000152371824      0.354552877405606     0.5569651396533239                   0.05                   0.05     0.2238050152634637                      4
      3212.000152561814     0.2855034183485362     0.4644160710278294                   0.05                   0.05     0.1022651801801519                      4
      3216.000152751803     0.2779786967306117      0.485844007877457                   0.05                   0.05     0.1460361719183534                      4
      3220.000152941793      0.277834413027544     0.4982062623557625                   0.05                   0.05     0.1756694337346887                      4
      3224.000153131783     0.4361089787611096      0.626234877893981                   0.05                   0.05     0.1391116925612683                      4
      3228.000153321773     0.3295763531127235     0.5214011884041407                   0.05                   0.05     0.1781120561498588                      4
      3232.000153511763      0.356036395104444     0.5514461129988103                   0.05                   0.05     0.2009563060688399                      4
      3236.000153701752     0.3145929328192696     0.5201750859067132                   0.05                   0.05     0.1827733836203591                      4
      3240.000153891742      0.323467231419742     0.5362480179198863                   0.05                   0.05     0.2129601664174026                      4
      3244.000154081732     0.2873781272970753     0.4709945195168503                   0.05                   0.05     0.1022234981493864                      4
      3248.000154271722     0.3217101057546007     0.4731205931933947                   0.05                   0.05    0.09895827678705366                      4
      3252.000154461712     0.3268182877673666     0.5041101081553097                   0.05                   0.05     0.1341427053975766                      4
      3256.000154651701     0.3527427688544729     0.5368475789364822                   0.05                   0.05      0.169223886935565                      4
      3260.000154841691     0.4061515383436002     0.4545832047526996                   0.05                   0.05     0.1135060823648017                      4
      3264.000155031681     0.3090479109127433     0.2789959651506776                   0.05                   0.05      0.144352565730858                      4
      3268.000155221671     0.3149143690453263     0.4414948720998864                   0.05                   0.05     0.0801874896162674                      4
      3272.000155411661      0.301009799804966     0.2757599408007143                   0.05                   0.05     0.1566639300857063                      4
       3276.00015560165     0.2876679482853778     0.2726741663534551                   0.05                   0.05     0.1811112248445184                      4
       3280.00015579164     0.2682896418163439     0.3221060751773225                   0.05                   0.05     0.1303556006115479                      4
       3284.00015598163     0.3040086477214115     0.2853594195375927                   0.05                   0.05     0.1280277417400779                      4
       3288.00015617162     0.2906185959481625      0.284964931783836                   0.05                   0.05     0.1400248684418973                      4
       3292.00015636161     0.4270866332071564      0.272369203464879                   0.05                   0.05     0.1263402870698965                      4
        3296.0001565516     0.3641113174306121     0.2649869593530095                   0.05                   0.05     0.1507833832764139                      4
      3300.000156741589     0.3018453235582169     0.2873822415739492                   0.05                   0.05     0.1219496720512653                      4
      3304.000156931579     0.3808025339207613     0.2879982313595719                   0.05                   0.05     0.1157688930685559                      4
      3308.000157121569     0.3361701039565454      0.268995644332351                   0.05                   0.05     0.1420206590941978                      4
      3312.000157311559     0.3683224421199525     0.2934946138087422                   0.05                   0.05     0.1110535837880657                      4
      3316.000157501549     0.4021026785490383     0.2676395001944862                   0.05                   0.05     0.1293821597808959                      4
      3320.000157691538      0.438195421318385     0.2731834546654281                   0.05                   0.05     0.1232805139221029                      4
      3324.000157881528     0.3837822996772908     0.2783477769752242                   0.05                   0.05      0.116870382976457                      4
      3328.000158071518     0.3561143922549043     0.2820284074312371                   0.05                   0.05     0.1144182200231683                      4
      3332.000158261508     0.3187356532635411     0.2651602688326158                   0.05                   0.05     0.1519612717757158                      4
      3336.000158451498     0.3882657138058643     0.2735767334861386                   0.05                   0.05     0.1180983713399294                      4
      3340.000158641487     0.4305237862891089      0.276487208343175                   0.05                   0.05     0.1129441032982388                      4
      3344.000158831477     0.3246210820407924     0.2885689021208973                   0.05                   0.05     0.1041514583759666                      4
      3348.000159021467     0.4279281433004304     0.4579004203802625                   0.05                   0.05     0.1021190151398022                      4
      3352.000159211457     0.3398504742552757      0.508128406027519                   0.05                   0.05     0.1325571870914736                      4
      3356.000159401447     0.3564517717651671     0.5644757334631835                   0.05                   0.05     0.2093322506693815                      4
      3360.000159591436     0.3953595030280612     0.6124126670315205                   0.05                   0.05     0.1917324475005625                      4
      3364.000159781426     0.3828152249921262     0.5983358017723882                   0.05                   0.05     0.1970463479623286                      4
      3368.000159971416     0.2645121721357692     0.4036677721501015                   0.05                   0.05    0.09886574054028652                      4
      3372.000160161406      0.356966645575005     0.5658177342334817                   0.05                   0.05      0.201808277506637                      4
      3376.000160351396     0.2696015563596509     0.4126585378095798                   0.05                   0.05      0.088845561581087                      4
      3380.000160541385     0.2767017493147331     0.3991872553630861                   0.05                   0.05    0.08326845457479709                      4
      3384.000160731375     0.3175603801703193     0.2820386007353166                   0.05                   0.05     0.1130234802180317                      4
      3388.000160921365     0.2644263987972029     0.3899144420021994                   0.05                   0.05     0.1003657176813398                      4
      3392.000161111355     0.2708920141718251     0.3694060813281196                   0.05                   0.05    0.09703664967218295                      4
      3396.000161301345     0.2706943111722975     0.3983729342819328                   0.05                   0.05    0.08725702035125335                      4
      3400.000161491334      0.295047890887457     0.3438712847905406                   0.05                   0.05    0.08420926892359178                      4
      3404.000161681324     0.2973894580194448     0.3506954176889866                   0.05                   0.05    0.08245623585280325                      4
      3408.000161871314     0.2736690999988879     0.3746661877690206                   0.05                   0.05    0.08921773237502746                      4
      3412.000162061304     0.2844890812304324     0.4162630138415815                   0.05                   0.05    0.07200400469838515                      4
      3416.000162251294     0.4988431713614278     0.4384369694957453                   0.05                   0.05    0.09866656359480119                      4
      3420.000162441283      0.579934041970451     0.4193809208612877                   0.05                   0.05     0.1437220735760054                      4
      3424.000162631273     0.7087858783160886     0.5337665964846469                   0.05                   0.05     0.2009362682388089                      4
      3428.000162821263     0.6284781965813425     0.6164976171875839                   0.05                   0.05     0.2498759214781958                      4
      3432.000163011253     0.6575573124633993     0.5072882853646103                   0.05                   0.05     0.1683922283059887                      4
      3436.000163201243     0.6185435727230162     0.4419966914385481                   0.05                   0.05      0.153981818143272                      4
      3440.000163391232     0.5278582075516246     0.6797595624175131                   0.05                   0.05     0.1727254521605174                      4
      3444.000163581222     0.4433630800029177      0.346792509955091                   0.05                   0.05     0.1279520150135256                      4
      3448.000163771212     0.5351443568485866     0.4827114623532117                   0.05                   0.05     0.1130805237878758                      4
      3452.000163961202     0.4998860703079843     0.4782392760576158                   0.05                   0.05    0.09245413096381123                      4
      3456.000164151192      0.522063364618786     0.5676371278115906                   0.05                   0.05     0.1354779382396571                      4
      3460.000164341182      0.588068004882876     0.3969092722088945                   0.05                   0.05      0.174425146787522                      4
      3464.000164531171     0.5375152332203045      0.369219370048459                   0.05                   0.05     0.1687329441255435                      4
      3468.000164721161     0.5010560528020931     0.4708447031507538                   0.05                   0.05    0.09105853843851591                      4
      3472.000164911151     0.6170207553213762     0.4202183863196754                   0.05                   0.05     0.1691543688504141                      4
      3476.000165101141     0.5846587635171624     0.3901206486894618                   0.05                   0.05     0.1759702195396798                      4
      3480.000165291131      0.572705585519513     0.3896583683842393                   0.05                   0.05     0.1614728626568065                      4
       3484.00016548112     0.5792523608380237     0.3807989217531008                   0.05                   0.05     0.1823511671695906                      4
       3488.00016567111     0.6934843520576081      0.503812797863707                   0.05                   0.05     0.1859333288384045                      4
        3492.0001658611     0.6008276085806703     0.3926448941446853                   0.05                   0.05     0.1834324067465418                      4
       3496.00016605109     0.5363690769664889     0.3347199743982678                   0.05                   0.05     0.2194458909717375                      4
       3500.00016624108     0.5647632741328188     0.4292391409158459                   0.05                   0.05     0.1153708804138837                      4
      3504.000166431069     0.6127583696039492     0.4726334176001206                   0.05                   0.05     0.1375335901801168                      4
      3508.000166621059     0.6783047602316279     0.4909180484630581                   0.05                   0.05     0.1719529158365481                      4
      3512.000166811049     0.6250166184799677     0.4822429872265427                   0.05                   0.05     0.1415124058574241                      4
      3516.000167001039     0.5854705617532592      0.541787792985047                   0.05                   0.05     0.1760174403088158                      4
      3520.000167191029     0.5865177684701611     0.4277620036634381                   0.05                   0.05     0.1223948587786149                      4
      3524.000167381018     0.5860565732035155       0.52775352157819                   0.05                   0.05      0.162260389888097                      4
      3528.000167571008     0.5541773034005525     0.6017233267304866                   0.05                   0.05     0.1772215087643437                      4
      3532.000167760998     0.6403199885023627     0.6565517375947518                   0.05                   0.05     0.2657316369101233                      4
      3536.000167950988     0.6201798493127759     0.6830004177809906                   0.05                   0.05     0.2595277674849937                      4
      3540.000168140978     0.6128924411064572     0.6043466301244171                   0.05                   0.05     0.2200526948069178                      4
      3544.000168330967     0.5990724657323033     0.6734692751938206                   0.05                   0.05       0.23671595599395                      4
      3548.000168520957     0.7928197399762766     0.7379815092689671                   0.05                   0.05     0.2373016861275966                      4
      3552.000168710947     0.7652048401778182     0.5966623630213936                   0.05                   0.05     0.2637842124579074                      4
      3556.000168900937     0.6431712762162649     0.4911788962557437                   0.05                   0.05     0.1445972285776799                      4
      3560.000169090927     0.6537012022121974     0.5526913726369933                   0.05                   0.05     0.1832754384723145                      4
      3564.000169280916     0.8356492693780755     0.6377407673595475                   0.05                   0.05      0.357301900921706                      4
      3568.000169470906     0.7882980643410193     0.5897816407391729                   0.05                   0.05     0.3025588818453532                      4
      3572.000169660896     0.7721323046728311      0.579644823620007                   0.05                   0.05     0.2674703689622195                      4
      3576.000169850886     0.6714928285107026     0.5621429620077565                   0.05                   0.05     0.1877812349701046                      4
      3580.000170040876     0.7520198775963395     0.5596641867676715                   0.05                   0.05      0.232600995490706                      4
      3584.000170230865     0.7455346941653632     0.5410397664211155                   0.05                   0.05     0.2253943664958337                      4
      3588.000170420855     0.8131298509865822      0.598346266399376                   0.05                   0.05     0.3368325601006007                      4
      3592.000170610845     0.9370310005362545     0.7208160718393516                   0.05                   0.05     0.5261251714917609                      4
      3596.000170800835     0.8605352002362231     0.6469540602069827                   0.05                   0.05     0.3933216471304156                      4
      3600.000170990825     0.7856052613198321     0.5767339788142976                   0.05                   0.05     0.2753996809681499                      4
      3604.000171180815     0.6877721540579916      0.506075585911301                   0.05                   0.05     0.1623351697419156                      4
      3608.000171370804     0.5863412610561739     0.4079934052583641                   0.05                   0.05     0.1351444790339658                      4
      3612.000171560794     0.6484420705187324     0.4457266099770253                   0.05                   0.05     0.1624787949785093                      4
      3616.000171750784     0.5825905645360725     0.3701179029065735                   0.05                   0.05     0.1980291583851267                      4
      3620.000171940774      0.582269962853974     0.4143770880701204                   0.05                   0.05     0.1222555247219983                      4
      3624.000172130764     0.6166030293937366     0.4330233103965734                   0.05                   0.05     0.1327413339642806                      4
      3628.000172320753       0.70522638201544     0.4912903489752726                   0.05                   0.05     0.1934665791922974                      4
      3632.000172510743     0.6723237237714865     0.4581104287275742                   0.05                   0.05     0.1776603565812361                      4
      3636.000172700733       0.48390423337282     0.2927733797775856                   0.05                   0.05     0.1533545976284141                      4
      3640.000172890723     0.4238283977615113     0.2767972136378124                   0.05                   0.05     0.1081677579659995                      4
      3644.000173080713     0.2957056522434344     0.2945968017724257                   0.05                   0.05      0.106267697358189                      4
      3648.000173270702     0.3133081973634518     0.2797340361567497                   0.05                   0.05     0.1148860759327975                      4
      3652.000173460692      0.375331503306841     0.3027276178849027                   0.05                   0.05     0.1000382288147339                      4
      3656.000173650682     0.5700056679498117     0.3925452338383732                   0.05                   0.05     0.1353541571710819                      4
      3660.000173840672     0.5087371443217872     0.3211483005805626                   0.05                   0.05     0.1761116341739654                      4
      3664.000174030662      0.572665134313485     0.3954745692468105                   0.05                   0.05     0.1309602198261742                      4
      3668.000174220651     0.6127987085220272     0.4010858331506024                   0.05                   0.05     0.1629360187641906                      4
      3672.000174410641     0.6510491723837303     0.4727963361841021                   0.05                   0.05     0.1357377011258254                      4
      3676.000174600631     0.6056533585115693       0.39707171085876                   0.05                   0.05      0.156432777994708                      4
      3680.000174790621     0.5084259161309825     0.3016092992832439                   0.05                   0.05     0.1941426613293045                      4
      3684.000174980611     0.6364534015256761     0.4468756955443574                   0.05                   0.05     0.1334157460946179                      4
        3688.0001751706     0.5557730821506026     0.3599467992444416                   0.05                   0.05     0.1735569800322865                      4
       3692.00017536059     0.5146032222249171     0.3231073652774835                   0.05                   0.05     0.1764843508489947                      4
       3696.00017555058      0.549668924233139     0.3306704544144314                   0.05                   0.05     0.2294150246011444                      4
       3700.00017574057     0.5583919009921139     0.3474349236626881                   0.05                   0.05     0.1970230223748638                      4
       3704.00017593056     0.6906014571975775     0.4808191955384585                   0.05                   0.05     0.1718343861497571                      4
      3708.000176120549     0.5952751538112039     0.3885964475752889                   0.05                   0.05     0.1504200021408665                      4
      3712.000176310539     0.4329745449294587     0.2674862463071025                   0.05                   0.05     0.1185247509509758                      4
      3716.000176500529     0.4932070326660926      0.309314857364649                   0.05                   0.05     0.1442034296817857                      4
      3720.000176690519     0.3913012712078479     0.2766650132096761                   0.05                   0.05     0.1064326827408078                      4
      3724.000176880509     0.4965039226648201     0.3146945122783263                   0.05                   0.05     0.1437354301709846                      4
      3728.000177070498     0.5721471161683613     0.3621710652876436                   0.05                   0.05     0.1737594622945733                      4
      3732.000177260488     0.5169473075940089     0.3363743843402145                   0.05                   0.05     0.1513914156573724                      4
      3736.000177450478     0.5117702783919478     0.3867445664227698                   0.05                   0.05      0.109246022353961                      4
      3740.000177640468     0.5711088296522776     0.4901877788049677                   0.05                   0.05     0.1205489049889177                      4
      3744.000177830458     0.5529912503985558     0.3509140448645404                   0.05                   0.05     0.1686021450723184                      4
      3748.000178020447     0.4674890219846259     0.2792451526710019                   0.05                   0.05     0.1254539675262916                      4
      3752.000178210437     0.4970069326111393     0.2819166861472904                   0.05                   0.05     0.1738145143601677                      4
      3756.000178400427     0.6177674727776498     0.4212195672894091                   0.05                   0.05     0.1287343654699591                      4
      3760.000178590417     0.5888816030010003     0.4108193787385672                   0.05                   0.05     0.1101746189738803                      4
      3764.000178780407     0.4283689501672834     0.2769776485182935                   0.05                   0.05      0.100827559601083                      4
      3768.000178970397     0.4750993065091857     0.3893945589833219                   0.05                   0.05     0.1087973060591502                      4
      3772.000179160386      0.355735068078967     0.3960111343283867                   0.05                   0.05     0.1239119866809033                      4
      3776.000179350376     0.3827918489956516     0.3756131198325471                   0.05                   0.05     0.1425491739180191                      4
      3780.000179540366     0.3954901460950912     0.5298547333155543                   0.05                   0.05     0.1121791288189133                      4
      3784.000179730356      0.346510826115865     0.5309147637653893                   0.05                   0.05     0.1528865914615162                      4
      3788.000179920346     0.3311241410879904     0.5016551295539821                   0.05                   0.05     0.1190125907690688                      4
      3792.000180110335     0.3748537890481223     0.5708380919035676                   0.05                   0.05     0.1643384451164357                      4
      3796.000180300325     0.3850169144100636     0.5843033879141578                   0.05                   0.05     0.1593692902298433                      4
      3800.000180490315     0.3940858426751527     0.5975691351896102                   0.05                   0.05     0.1563273239731962                      4
      3804.000180680305     0.3249017016459955     0.5054294323622861                   0.05                   0.05     0.1231808715431809                      4
      3808.000180870295     0.3881081740259191     0.5912970806219136                   0.05                   0.05     0.1571474944863309                      4
      3812.000181060284     0.3151984330977088     0.4971318909305778                   0.05                   0.05     0.1131967596063791                      4
      3816.000181250274     0.3718799867962638     0.5782349061145707                   0.05                   0.05     0.1703689421862924                      4
      3820.000181440264      0.370196823243055      0.582809782875726                   0.05                   0.05     0.1785212817002324                      4
      3824.000181630254     0.3547894128536703     0.5660587099610833                   0.05                   0.05     0.1816706011306661                      4
      3828.000181820244      0.343343505464071     0.5396940904614496                   0.05                   0.05     0.1539331581695691                      4
      3832.000182010233     0.3551266870091383     0.5549816908523851                   0.05                   0.05     0.1574556000313292                      4
      3836.000182200223     0.3571679098075471      0.563199789055706                   0.05                   0.05     0.1638331108515399                      4
      3840.000182390213     0.2861563261107992     0.4941404510106194                   0.05                   0.05      0.127956019203695                      4
      3844.000182580203     0.2746319881933691     0.4624209762391893                   0.05                   0.05    0.09559602123728729                      4
      3848.000182770193     0.3782565830894576     0.5778740443780591                   0.05                   0.05     0.1435293043787293                      4
      3852.000182960182     0.3867364191249524     0.6001467295274495                   0.05                   0.05     0.1575466824009536                      4
      3856.000183150172      0.595549338679359     0.6366867621980961                   0.05                   0.05     0.2179171778159397                      4
      3860.000183340162     0.6786030510391664     0.6706741367381047                   0.05                   0.05     0.2501259757734249                      4
      3864.000183530152     0.8727436888019738     0.9307265092241476                   0.05                   0.05     0.5142193949541296                      4
      3868.000183720142     0.7378307587069202     0.9137844059271572                   0.05                   0.05     0.6017085408733231                      4
      3872.000183910131     0.7396169694356394     0.9179454401129497                   0.05                   0.05     0.5718794372244471                      4
      3876.000184100121     0.7203422320412509     0.9290007407815987                   0.05                   0.05       0.55553792227379                      4
      3880.000184290111     0.6822429504767481     0.8956748215637489                   0.05                   0.05     0.5101674396314071                      4
      3884.000184480101     0.6080511035577895     0.8185044354783508                   0.05                   0.05     0.3392263087163241                      4
      3888.000184670091     0.7686420170228131     0.9512885515644055                   0.05                   0.05     0.5695097210266321                      4
       3892.00018486008     0.6982824415302322     0.8982455671350804                   0.05                   0.05     0.4729243251355242                      4
       3896.00018505007     0.5911720689846336     0.7949663792663814                   0.05                   0.05     0.2770753128017516                      4
       3900.00018524006     0.6279398651699739     0.8272186297884589                   0.05                   0.05      0.348252494862623                      4
       3904.00018543005     0.7042598895517611     0.8623869868537238                   0.05                   0.05     0.4364500323958045                      4
       3908.00018562004     0.6815684092753725     0.8718514966381422                   0.05                   0.05     0.4179628053213696                      4
       3912.00018581003     0.7200552980352732     0.8688978190705482                   0.05                   0.05      0.409904985872913                      4
      3916.000186000019      0.627608752566754     0.8313346800789286                   0.05                   0.05     0.3333038435987488                      4
      3920.000186190009     0.7422029056377899      0.921465877075668                   0.05                   0.05     0.4481605036967248                      4
      3924.000186379999     0.8125855230005776     0.9477556255187372                   0.05                   0.05     0.5404242817292695                      4
      3928.000186569989     0.8019419526837414     0.8809803920404355                   0.05                   0.05     0.4227830269976119                      4
      3932.000186759979     0.8659148663252476     0.9099829158116033                   0.05                   0.05     0.4243831248747084                      4
      3936.000186949968     0.8493669285606364     0.8390779018478747                   0.05                   0.05     0.3109842573112166                      4
      3940.000187139958     0.7199810504912024     0.7208905702334941                   0.05                   0.05     0.2622593541784657                      4
      3944.000187329948     0.6907549924165621     0.7352887211247697                   0.05                   0.05     0.2886079740274057                      4
      3948.000187519938     0.6427629742582621     0.7065048108786197                   0.05                   0.05     0.2488989098316864                      4
      3952.000187709928     0.5714896962349696     0.6219988872916959                   0.05                   0.05     0.1887977262660408                      4
      3956.000187899917     0.6027952192414958     0.6285191617497344                   0.05                   0.05     0.2079747642809907                      4
      3960.000188089907      0.686273900274356      0.787341864011302                   0.05                   0.05     0.3413256823557476                      4
      3964.000188279897     0.7933977783635127     0.7286516463585418                   0.05                   0.05     0.2185027186411823                      4
      3968.000188469887      0.914674544221193     0.7427582825854051                   0.05                   0.05     0.3970149579637111                      4
      3972.000188659877     0.9134684074078595      0.703098617952731                   0.05                   0.05     0.4470760223942679                      4
      3976.000188849866     0.9061069158926989     0.6984266158198071                   0.05                   0.05     0.4151850447129427                      4
      3980.000189039856      0.884956553112532     0.7288345301764944                   0.05                   0.05     0.3088535943721412                      4
      3984.000189229846     0.8945733602918932     0.7302500983598198                   0.05                   0.05     0.3172017578763549                      4
      3988.000189419836     0.9177125367876433     0.7177487255093855                   0.05                   0.05     0.3783927386146573                      4
      3992.000189609826     0.9864477036018869     0.7746224706430623                   0.05                   0.05     0.5303292100569339                      4
      3996.000189799815     0.9727396607324241     0.7644663597106822                   0.05                   0.05     0.4699451680101541                      4
      4000.000189989805      0.883989525147177     0.6710355816594673                   0.05                   0.05      0.365974771576808                      4
      4004.000190179795     0.9190509233429296     0.7336549305865451                   0.05                   0.05     0.3310365414831226                      4
      4008.000190369785     0.9108698274204947     0.7106124924384049                   0.05                   0.05     0.3320617304555082                      4
      4012.000190559775       1.00446026652072     0.8042429863621242                   0.05                   0.05     0.5112977007961395                      4
      4016.000190749764     0.9535225806875691     0.7391219592021211                   0.05                   0.05     0.3918493798720296                      4
      4020.000190939754     0.9595267243953529     0.7564940032515187                   0.05                   0.05     0.3779612956312558                      4
      4024.000191129744      1.017415083102916     0.8158684917208634                   0.05                   0.05     0.5054736373411306                      4
      4028.000191319734      1.006232782445636      0.840714301396305                   0.05                   0.05     0.4508079428471935                      4
      4032.000191509724     0.9194292135748554     0.7357695387022475                   0.05                   0.05     0.2904045690847417                      4
      4036.000191699713      1.103251571622424     0.9331356164985608                   0.05                   0.05     0.6367489264075432                      4
      4040.000191889703     0.9856008018549082     0.7963581504892407                   0.05                   0.05     0.3923478849254307                      4
      4044.000192079693      1.064066523920363      0.924085462103638                   0.05                   0.05      0.539780749306695                      4
      4048.000192269683     0.9288612909048461      1.005166711437041                   0.05                   0.05     0.6165706279656971                      4
      4052.000192459673     0.8791130254559804       1.07551605323101                   0.05                   0.05     0.6551936238566167                      4
      4056.000192649662     0.9154877282167866        1.1312714841968                   0.05                   0.05     0.6471308215591782                      4
      4060.000192839652     0.8685287674991268      1.061721008393494                   0.05                   0.05     0.6024739311060597                      4
      4064.000193029642     0.7961537451947865      1.000850670968843                   0.05                   0.05     0.5860993660679064                      4
      4068.000193219632      0.898671284294853      1.065836344337689                   0.05                   0.05     0.5623592956908632                      4
      4072.000193409622     0.8275292630992559      1.037038282041367                   0.05                   0.05     0.5680385635543816                      4
      4076.000193599612     0.9406843868285295      1.151665183907434                   0.05                   0.05       0.61715747562417                      4
      4080.000193789601     0.8526801808792115      1.055624085612949                   0.05                   0.05     0.5217283403344943                      4
      4084.000193979591     0.8863747010518641      1.090496076690216                   0.05                   0.05     0.5047778450038667                      4
      4088.000194169581     0.8172207621367087     0.9759681910343116                   0.05                   0.05     0.4957974810015109                      4
      4092.000194359571     0.7091453050220514     0.8841777025214539                   0.05                   0.05     0.3738666676736766                      4
      4096.000194549561     0.7225220086837744     0.8974394795863047                   0.05                   0.05     0.3672518407962729                      4
       4100.00019473955     0.7695931593324224     0.9376959818219135                   0.05                   0.05     0.4206765893015956                      4
       4104.00019492954      0.739408243546124     0.9158970015480749                   0.05                   0.05     0.3639851024617904                      4
       4108.00019511953     0.7319765088023945     0.8809235329022094                   0.05                   0.05     0.3363940772108389                      4
       4112.00019530952      0.769150914954307      0.916171285894983                   0.05                   0.05     0.3627090806040215                      4
       4116.00019549951     0.9326466925360184      1.098526911158415                   0.05                   0.05     0.5280813831764264                      4
      4120.000195689499     0.8998241041493527      1.092218680244424                   0.05                   0.05       0.46541843223114                      4
      4124.000195879489     0.8993937240634641      1.098015638375312                   0.05                   0.05     0.4479931809734351                      4
      4128.000196069479     0.9294459419583794      1.129255092436444                   0.05                   0.05     0.4873396693010086                      4
      4132.000196259469     0.8224037427460977     0.9775257751529322                   0.05                   0.05      0.455447409826668                      4
      4136.000196449459      0.827934948129916     0.9756605755873523                   0.05                   0.05     0.4353372583449763                      4
      4140.000196639448     0.8946534143134799      1.019091516195997                   0.05                   0.05     0.4650507817247354                      4
      4144.000196829438     0.9647875863993424      1.065766748226151                   0.05                   0.05     0.5302677177557004                      4
      4148.000197019428     0.8621116131408925     0.9749983381961581                   0.05                   0.05     0.4290862831442131                      4
      4152.000197209418     0.9199723237277597     0.9697870643509099                   0.05                   0.05     0.4705538206823607                      4
      4156.000197399408      0.885716456928793     0.9447607981680658                   0.05                   0.05     0.4014427741059519                      4
      4160.000197589397     0.9465889286076096      1.021170595915774                   0.05                   0.05     0.4778890159551625                      4
      4164.000197779387     0.9951425017298126      1.044401875481794                   0.05                   0.05     0.5505799943467607                      4
      4168.000197969377      1.045031179860188      1.036102901931746                   0.05                   0.05     0.5985703037112375                      4
      4172.000198159367      1.034673757376154      1.022524385076121                   0.05                   0.05     0.5398580841253725                      4
      4176.000198349357      1.060361123276568      1.018387976243435                   0.05                   0.05     0.5442728354832145                      4
      4180.000198539346      1.052937740513765       1.05541344731326                   0.05                   0.05     0.5415294337736167                      4
      4184.000198729336      1.082997872428774      1.007670070431849                   0.05                   0.05     0.5306485571826967                      4
      4188.000198919326     0.9729205842903019     0.9940292787824341                   0.05                   0.05     0.4411749599158066                      4
      4192.000199109316      1.019144052390794     0.9767387027377716                   0.05                   0.05     0.4253503351774129                      4
      4196.000199299306     0.8476529476109768      1.013112740509001                   0.05                   0.05     0.4024765286906987                      4
      4200.000199489295     0.8341505598046965      0.994423192785989                   0.05                   0.05     0.3841806396057564                      4
      4204.000199679285     0.8780677492778443     0.9790607804725284                   0.05                   0.05     0.3710681787431341                      4
      4208.000199869275     0.9103005526895035      1.029999436501765                   0.05                   0.05     0.3730363514924882                      4
      4212.000200059265     0.9979547632998174      1.064378790042713                   0.05                   0.05     0.4630858259884725                      4
      4216.000200249255     0.9357388224747871      1.086224520666029                   0.05                   0.05     0.3872444290864395                      4
      4220.000200439245      1.072957246960112      1.013968312583823                   0.05                   0.05     0.4714498900128117                      4
      4224.000200629234      1.114607713917432     0.9019185529752703                   0.05                   0.05     0.5887707782886074                      4
      4228.000200819224      1.086714610224663     0.9039417047080889                   0.05                   0.05     0.5145718204623341                      4
      4232.000201009214      1.160102884722159     0.9889269443621074                   0.05                   0.05     0.6188263499155003                      4
      4236.000201199204      1.156234684716189      1.049558084777162                   0.05                   0.05     0.6167513193975344                      4
      4240.000201389194      1.142461348359147     0.9658630277810382                   0.05                   0.05     0.5419818810847379                      4
      4244.000201579183      1.104412469938993     0.9507444524028478                   0.05                   0.05     0.4659467417340589                      4
      4248.000201769173      1.199689676463377     0.9979398112845628                   0.05                   0.05     0.5954837121405057                      4
      4252.000201959163      1.054721125548518     0.8747575682544977                   0.05                   0.05     0.4725070832000303                      4
      4256.000202149153      1.108179034172406     0.9347305533259073                   0.05                   0.05     0.4481020895302413                      4
      4260.000202339143      1.036351381170355     0.8656018853172706                   0.05                   0.05     0.4320151460738655                      4
      4264.000202529132     0.9038358919675776      0.829234640275075                   0.05                   0.05      0.281002844564635                      4
      4268.000202719122     0.9428276046579034      1.113550321806758                   0.05                   0.05     0.4147809031289982                      4
      4272.000202909112      1.031972500515782      1.202278966429203                   0.05                   0.05      0.655725292180063                      4
      4276.000203099102      1.008148914531946      1.167683165087001                   0.05                   0.05     0.5832764253052711                      4
      4280.000203289092     0.9393713454322374      1.138176422768135                   0.05                   0.05     0.4314684194096675                      4
      4284.000203479081     0.7557442083149387      0.935136439322706                   0.05                   0.05     0.3491479301639807                      4
      4288.000203669071     0.7420424530260722     0.9528947688783845                   0.05                   0.05     0.3769620331143773                      4
      4292.000203859061     0.7661599331460731     0.9825008737086898                   0.05                   0.05     0.4085027208577583                      4
      4296.000204049051     0.8514143463233348      1.008926282197196                   0.05                   0.05     0.3479840602914638                      4
      4300.000204239041     0.8553280610483099      1.022892521819159                   0.05                   0.05     0.3403261929196192                      4
       4304.00020442903     0.8364622159524566      1.035863817512583                   0.05                   0.05      0.361080876463761                      4
       4308.00020461902     0.9154318055686407      1.087664376004556                   0.05                   0.05     0.3313775859822128                      4
       4312.00020480901     0.8326759158068487     0.9278365677588348                   0.05                   0.05     0.3326562807540281                      4
         4316.000204999     0.9079396645132006     0.9193837707584545                   0.05                   0.05     0.3590528212861679                      4
       4320.00020518899      0.829599715321934     0.8291475022036625                   0.05                   0.05     0.2838254766314524                      4
      4324.000205378979     0.9098493100212904     0.9299872329234178                   0.05                   0.05     0.3516365942361775                      4
      4328.000205568969     0.9214926687541034     0.8021939815538321                   0.05                   0.05     0.2655175060264958                      4
      4332.000205758959      0.861862177800817     0.8046612220729557                   0.05                   0.05     0.2394144708487142                      4
      4336.000205948949     0.6920239296515301      0.794082335411721                   0.05                   0.05      0.334653539857973                      4
      4340.000206138939     0.7265703525348834      0.833652857791252                   0.05                   0.05     0.3374617468847677                      4
      4344.000206328928     0.7374899679074116     0.8491424182667116                   0.05                   0.05     0.3171632767199404                      4
      4348.000206518918     0.7766429809450617     0.8564027032988186                   0.05                   0.05       0.30952235037079                      4
      4352.000206708908      0.742499972061114     0.8699137724303327                   0.05                   0.05     0.2887073765590971                      4
      4356.000206898898     0.7300212028048899     0.8687462439034579                   0.05                   0.05      0.280450334477771                      4
      4360.000207088888     0.8106452760585519     0.9874126706181632                   0.05                   0.05     0.3278336696755462                      4
      4364.000207278877     0.8090525897353882     0.9847209807121422                   0.05                   0.05     0.3164728832689653                      4
      4368.000207468867     0.7915488808702168     0.9614434958467538                   0.05                   0.05     0.3037075345740959                      4
      4372.000207658857     0.9516633452902848      1.144494626470887                   0.05                   0.05     0.4302785677155428                      4
      4376.000207848847     0.9725592298157929       1.18982409637159                   0.05                   0.05     0.5297222969252904                      4
      4380.000208038837     0.9886521025678704      1.195472053389788                   0.05                   0.05     0.5214782230743742                      4
      4384.000208228827     0.8387944746617826     0.9843209004448584                   0.05                   0.05     0.2841989794911365                      4
      4388.000208418816     0.8733397457348133      1.050971215670663                   0.05                   0.05     0.3062831746389075                      4
      4392.000208608806     0.8940792001299623      1.077896784853591                   0.05                   0.05     0.3036071440521252                      4
      4396.000208798796      0.848138212654347     0.8774263980890528                   0.05                   0.05     0.2937029656747429                      4
      4400.000208988786     0.8569810857524573     0.8913271715586143                   0.05                   0.05     0.2887561439402903                      4
      4404.000209178776      0.947523213476189     0.9918273214159484                   0.05                   0.05     0.3668841428293685                      4
      4408.000209368765     0.8353004070498118     0.8460224439367494                   0.05                   0.05     0.2632960402816676                      4
      4412.000209558755     0.8548141721938687     0.9403488558272395                   0.05                   0.05        0.2762428128459                      4
      4416.000209748745     0.6824363390934162     0.7202437645876023                   0.05                   0.05     0.2502788821929679                      4
      4420.000209938735     0.6920620253012002     0.7697847074867524                   0.05                   0.05     0.2920667691310825                      4
      4424.000210128725     0.6239139544863551     0.7124014256311143                   0.05                   0.05     0.2283450624241801                      4
      4428.000210318714      0.632225786834206     0.7045911763896272                   0.05                   0.05     0.2249890177430642                      4
      4432.000210508704      0.626501286878336     0.6608717025197383                   0.05                   0.05     0.2161996758586991                      4
      4436.000210698694     0.6029393540654301     0.6385673278853653                   0.05                   0.05     0.2004203859522734                      4
      4440.000210888684     0.6313003303338079     0.6239818228259506                   0.05                   0.05     0.2031707129195746                      4
      4444.000211078674     0.6061604241999953     0.6981163422688528                   0.05                   0.05      0.205543972296025                      4
      4448.000211268663     0.7420936381764063     0.7663162866302473                   0.05                   0.05     0.2724163168148074                      4
      4452.000211458653      0.536400938746617     0.7096427951080081                   0.05                   0.05     0.1813995635689058                      4
      4456.000211648643     0.5794799811727281     0.7581243003648653                   0.05                   0.05     0.2085536492665067                      4
      4460.000211838633     0.6000213252287455     0.7767658042036348                   0.05                   0.05      0.218871102612206                      4
      4464.000212028623     0.6180144564887156     0.8062690920766629                   0.05                   0.05     0.2533527166678499                      4
      4468.000212218612     0.6250549030781887     0.7725431722057094                   0.05                   0.05     0.2178165279268127                      4
      4472.000212408602     0.6997852158879632     0.8320516279573449                   0.05                   0.05     0.2926241783294581                      4
      4476.000212598592     0.5904342145028521     0.7202605515199346                   0.05                   0.05     0.1877722354264064                      4
      4480.000212788582     0.6045648113225631     0.7984313282110658                   0.05                   0.05      0.228643854318875                      4
      4484.000212978572     0.6447623267043689     0.8309189139262468                   0.05                   0.05     0.2783511954667252                      4
      4488.000213168561     0.5871947983949202     0.7261223905993839                   0.05                   0.05     0.1815280371198951                      4
      4492.000213358551     0.5569290757215024     0.7408917743980972                   0.05                   0.05     0.1854062674346074                      4
      4496.000213548541     0.5900867573229618     0.7523124262429191                   0.05                   0.05     0.1792541416323018                      4
      4500.000213738531     0.5874058026797301     0.7383584817447189                   0.05                   0.05     0.1730038966263026                      4
      4504.000213928521     0.6368823463636285     0.7308439469626576                   0.05                   0.05      0.196842908464484                      4
       4508.00021411851     0.6276343612162932     0.6640676350354482                   0.05                   0.05      0.194626602449895                      4
        4512.0002143085     0.6665975247710518     0.6892619145342141                   0.05                   0.05     0.2037288440946244                      4
       4516.00021449849     0.6795991783182282     0.7570154361430786                   0.05                   0.05     0.2372105560625128                      4
       4520.00021468848     0.7773655004564338      0.755019012777092                   0.05                   0.05     0.2246053613164511                      4
       4524.00021487847     0.6123891964161545     0.7680357371777893                   0.05                   0.05     0.1804905705760752                      4
       4528.00021506846     0.6946209911901541     0.7905771497933753                   0.05                   0.05     0.2647049835572067                      4
      4532.000215258449     0.7370386054646436     0.8095774059675991                   0.05                   0.05     0.2755817725648107                      4
      4536.000215448439     0.7019709614748501     0.8290553740691102                   0.05                   0.05     0.2651472568441811                      4
      4540.000215638429     0.6783324717535046      0.797775867456135                   0.05                   0.05     0.2399815499437626                      4
      4544.000215828419     0.6894980681267947     0.8649797934190048                   0.05                   0.05     0.2675690180925458                      4
      4548.000216018409     0.6894884121036375     0.8239249649329728                   0.05                   0.05     0.2455836685095578                      4
      4552.000216208398     0.5849517225869062     0.7377875294061941                   0.05                   0.05     0.1627895771705765                      4
      4556.000216398388     0.6519311260200777     0.8106897239515286                   0.05                   0.05     0.2199613822425752                      4
      4560.000216588378     0.6805171082512631      0.821839054945288                   0.05                   0.05     0.2323128754791206                      4
      4564.000216778368     0.6143169763814399     0.6946605113047152                   0.05                   0.05     0.1751761201116384                      4
      4568.000216968358     0.6497383822032652     0.8030452847938744                   0.05                   0.05     0.2036915066923826                      4
      4572.000217158347     0.6649298278454207     0.8681354812231081                   0.05                   0.05     0.2787540091194631                      4
      4576.000217348337     0.7598152905464649     0.8117484451788731                   0.05                   0.05     0.2498097168267461                      4
      4580.000217538327     0.7415555292529618      0.690475603988661                   0.05                   0.05     0.1910426545009689                      4
      4584.000217728317     0.9647229835782022     0.8921288947388877                   0.05                   0.05     0.3564206279206142                      4
      4588.000217918307     0.8813983853560964     0.8395993456645957                   0.05                   0.05     0.2425687363719714                      4
      4592.000218108296     0.8928093811291307     0.8042454973276458                   0.05                   0.05      0.225437380408976                      4
      4596.000218298286     0.9184986539881708     0.9312255343812729                   0.05                   0.05     0.3224335843147488                      4
      4600.000218488276     0.8489885056715097      0.814303405396688                   0.05                   0.05     0.2194552428707535                      4
      4604.000218678266      0.680803170089447     0.6500954256564186                   0.05                   0.05     0.2072500870708132                      4
      4608.000218868256      0.703146367714791     0.5051744534527991                   0.05                   0.05     0.1660386601947604                      4
      4612.000219058245     0.7279847129610237     0.5176726822023764                   0.05                   0.05      0.193540534870529                      4
      4616.000219248235     0.6454782403433886     0.4914895013859176                   0.05                   0.05     0.1251367207873066                      4
      4620.000219438225     0.6443921565232239     0.4581781411705426                   0.05                   0.05     0.1259413761065618                      4
      4624.000219628215     0.6412441589814419     0.4654011137996681                   0.05                   0.05     0.1194353377033947                      4
      4628.000219818205     0.7039572666859406     0.5300365565958409                   0.05                   0.05     0.1542274679024463                      4
      4632.000220008194     0.6355951628457567     0.4729820968752225                   0.05                   0.05     0.1144322907067795                      4
      4636.000220198184     0.6456351170579309     0.4696337685300402                   0.05                   0.05     0.1179447586700889                      4
      4640.000220388174     0.5710000823189009     0.3693115894447513                   0.05                   0.05     0.1473193099272279                      4
      4644.000220578164     0.7157976338727894     0.5255832566412191                   0.05                   0.05      0.162483859966833                      4
      4648.000220768154     0.6380888663290345       0.46428082021081                   0.05                   0.05     0.1130511759447479                      4
      4652.000220958143     0.7232048354454718     0.5590167821878438                   0.05                   0.05     0.1717695914122087                      4
      4656.000221148133     0.7009108669844959     0.5168727844784994                   0.05                   0.05     0.1439190020816425                      4
      4660.000221338123     0.6342245614364358      0.433651526990828                   0.05                   0.05     0.1262862174451326                      4
      4664.000221528113     0.6596408442272426      0.467742504533645                   0.05                   0.05     0.1240775634736421                      4
      4668.000221718103     0.6832825060892131     0.4804213207985489                   0.05                   0.05      0.139490669062411                      4
      4672.000221908092      0.734000222966142     0.5538712803035245                   0.05                   0.05     0.1744584684539622                      4
      4676.000222098082     0.8112443927296035     0.6249358448140644                   0.05                   0.05     0.2649824325808596                      4
      4680.000222288072      0.816630466710595     0.6389719672593007                   0.05                   0.05      0.250206076193395                      4
      4684.000222478062     0.8121065632088167     0.6293030585328788                   0.05                   0.05     0.2478941797659079                      4
      4688.000222668052     0.7243867416823959     0.6136950534951366                   0.05                   0.05     0.1963580755167331                      4
      4692.000222858042     0.7531646651160976     0.5878506092779352                   0.05                   0.05     0.1913249561948037                      4
      4696.000223048031     0.8213800275961612     0.6438118345107953                   0.05                   0.05     0.2390147073857995                      4
      4700.000223238021      0.783437743755854     0.6077785445089763                   0.05                   0.05     0.2106132176534562                      4
      4704.000223428011     0.8435651175214922     0.6732411509025317                   0.05                   0.05     0.2383389411448154                      4
      4708.000223618001     0.7910330478106091      0.622507734704988                   0.05                   0.05     0.2031062886239847                      4
      4712.000223807991     0.7468384477766625      0.643118325318951                   0.05                   0.05     0.1788560190434771                      4
       4716.00022399798     0.7245934940343842     0.5772096880055313                   0.05                   0.05     0.1652693588482718                      4
       4720.00022418797     0.6976494097571181     0.5124400219504877                   0.05                   0.05     0.1340318782941452                      4
       4724.00022437796     0.7710359144061344     0.5722414790696674                   0.05                   0.05      0.204377326817281                      4
       4728.00022456795     0.7116783151827921     0.5397399131401966                   0.05                   0.05      0.140248455056943                      4
       4732.00022475794     0.7606870657562528     0.5896019250181507                   0.05                   0.05     0.1779724046847052                      4
      4736.000224947929     0.6565269407493934     0.5337325389925129                   0.05                   0.05     0.1326168376436905                      4
      4740.000225137919     0.7501767981962554     0.5903135196072221                   0.05                   0.05     0.1675416143128133                      4
      4744.000225327909      0.692811106899227     0.6179735227530097                   0.05                   0.05     0.1872108590878113                      4
      4748.000225517899     0.6973218654621293     0.5329045361697592                   0.05                   0.05      0.127451363583344                      4
      4752.000225707889     0.6340136223463492     0.4956495377398081                   0.05                   0.05     0.1107440544781876                      4
      4756.000225897878     0.6940827561771667     0.5575576995558369                   0.05                   0.05     0.1370692503045804                      4
      4760.000226087868     0.7910979908928256     0.5900909724211401                   0.05                   0.05     0.2146852825454537                      4
      4764.000226277858     0.7811233476220907     0.5703869368418915                   0.05                   0.05     0.2093560409777524                      4
      4768.000226467848     0.7081483534770752     0.5400464986664931                   0.05                   0.05     0.1281543051882265                      4
      4772.000226657838     0.6855204889624277     0.5664877441737499                   0.05                   0.05     0.1415570954318522                      4
      4776.000226847827     0.6705388725616198     0.5029064463507753                   0.05                   0.05     0.1108140722959984                      4
      4780.000227037817     0.6180983576962827     0.4538633696088298                   0.05                   0.05    0.09934514240985665                      4
      4784.000227227807     0.6658650097904207     0.4876132693397042                   0.05                   0.05      0.109429280427656                      4
      4788.000227417797     0.7091740355586512      0.552219790062095                   0.05                   0.05     0.1273836891098173                      4
      4792.000227607787     0.6884037166465911     0.5033063111236478                   0.05                   0.05     0.1155028743363874                      4
      4796.000227797776     0.6421397955683744      0.526569047469332                   0.05                   0.05     0.1212468137509726                      4
      4800.000227987766     0.7724867522567559     0.6577408796413658                   0.05                   0.05       0.16309929472544                      4
      4804.000228177756     0.6799724719266262     0.5120505651100571                   0.05                   0.05     0.1078694642356559                      4
      4808.000228367746     0.6132536932928616     0.4851013485754114                   0.05                   0.05     0.1029543287663057                      4
      4812.000228557736     0.9055952516007693     0.7145149691485473                   0.05                   0.05     0.2752684666414782                      4
      4816.000228747725     0.8410979324497982     0.6804169353730495                   0.05                   0.05     0.2157827320137765                      4
      4820.000228937715     0.8856773457427088     0.7597980362697743                   0.05                   0.05      0.211225090551822                      4
      4824.000229127705     0.9854456666161315     0.7821649680158475                   0.05                   0.05     0.3679356956667342                      4
      4828.000229317695     0.9530988177597629     0.7456239388535851                   0.05                   0.05      0.312128981729618                      4
      4832.000229507685     0.9175658299741518     0.7264304758822029                   0.05                   0.05     0.2574259397127551                      4
      4836.000229697675     0.9273253641086593     0.7213974961311281                   0.05                   0.05     0.2754997131989552                      4
      4840.000229887664       1.06091055107497     0.8586699642610249                   0.05                   0.05     0.4548671039955485                      4
      4844.000230077654      1.047814447216607     0.8338088670430202                   0.05                   0.05     0.4440296211310031                      4
      4848.000230267644     0.9078312691603719     0.6988279510353068                   0.05                   0.05     0.2770288531376793                      4
      4852.000230457634     0.9541197850573542     0.8201396712399521                   0.05                   0.05      0.276191852840627                      4
      4856.000230647624     0.9559605799194321     0.7747077953389565                   0.05                   0.05     0.2684336698864181                      4
      4860.000230837613      1.067443378943578     0.8696397937274897                   0.05                   0.05     0.4154822645968532                      4
      4864.000231027603      1.014517950196426     0.8701421617737285                   0.05                   0.05     0.3395019703326787                      4
      4868.000231217593     0.9335960154957461      0.823484943011384                   0.05                   0.05     0.2395975936431064                      4
      4872.000231407583     0.9860304251520293      0.800593482250811                   0.05                   0.05     0.3063277107828751                      4
      4876.000231597573     0.9658075386580516     0.8326163711355878                   0.05                   0.05      0.268956177704478                      4
      4880.000231787562      1.171336748755701      1.100121225019111                   0.05                   0.05     0.6293671787294903                      4
      4884.000231977552      1.041782592731912     0.9452715342504686                   0.05                   0.05     0.3601600758238215                      4
      4888.000232167542      1.078329095188721      1.063716353092306                   0.05                   0.05     0.4913699314702031                      4
      4892.000232357532       1.04173057177768       1.01389372953798                   0.05                   0.05     0.3753544043793444                      4
      4896.000232547522     0.9752976589781851       0.89744149051682                   0.05                   0.05     0.3157605804706676                      4
      4900.000232737511      1.021774513084519     0.9090676553104163                   0.05                   0.05     0.3184294851763028                      4
      4904.000232927501       1.11876706764454      1.002486691065077                   0.05                   0.05      0.438818171861642                      4
      4908.000233117491     0.9478440788154084     0.8653118829570764                   0.05                   0.05     0.2667841088462774                      4
      4912.000233307481      1.035671840528665     0.9171423793511762                   0.05                   0.05      0.315401406413677                      4
      4916.000233497471     0.9684929166800675      1.099987246105263                   0.05                   0.05     0.3690527752245027                      4
       4920.00023368746      1.105871949965712     0.9908903627005744                   0.05                   0.05     0.3945628088616465                      4
       4924.00023387745      1.111788736618939     0.9805510521015167                   0.05                   0.05     0.3829786715368964                      4
       4928.00023406744      1.193679554519562      1.034071761249777                   0.05                   0.05     0.5438747229886582                      4
       4932.00023425743      1.086232095800556      1.008538885168554                   0.05                   0.05      0.356256419722299                      4
       4936.00023444742      1.068161011410657       1.01052684650607                   0.05                   0.05     0.3351058032590967                      4
      4940.000234637409       1.10974520807175     0.9558223575765369                   0.05                   0.05     0.3532936749385859                      4
      4944.000234827399      1.181252528627537      1.029407875860004                   0.05                   0.05     0.4862397467234351                      4
      4948.000235017389      1.180276065040665      1.026520598320654                   0.05                   0.05     0.4591880270682097                      4
      4952.000235207379      1.193242408976501      1.023911803956049                   0.05                   0.05     0.4595057647971064                      4
      4956.000235397369      1.153156108465909     0.9447613673657977                   0.05                   0.05     0.4283705829040525                      4
      4960.000235587358      1.062832577738005      1.003237761512731                   0.05                   0.05     0.3096216906914536                      4
      4964.000235777348      1.127819220751568      1.037126324578265                   0.05                   0.05      0.381595889201658                      4
      4968.000235967338     0.9668361090420068     0.9366490696979096                   0.05                   0.05     0.3182559805707422                      4
      4972.000236157328      1.144890940259198      1.076996274310631                   0.05                   0.05     0.4697855231037892                      4
      4976.000236347318      1.075642915486551      1.057015285632406                   0.05                   0.05     0.3774972864148485                      4
      4980.000236537308      1.004141989005195      1.069057201273437                   0.05                   0.05     0.3785122192500881                      4
      4984.000236727297     0.9353235082072963      1.155304361435415                   0.05                   0.05     0.3936523338774897                      4
      4988.000236917287     0.9317440318783569      1.119124775825394                   0.05                   0.05     0.3134058736732572                      4
      4992.000237107277      1.007693642000901      1.156760327315747                   0.05                   0.05     0.4601519721933149                      4
      4996.000237297267      1.004535930916196      1.183098363544137                   0.05                   0.05     0.4611568905600943                      4
      5000.000237487257      1.021934183696364       1.17966813616876                   0.05                   0.05     0.4654309217352725                      4
      5004.000237677246       1.00971177503905      1.170212751338715                   0.05                   0.05     0.4157891695211962                      4
      5008.000237867236     0.9862003308495987      1.179029895929566                   0.05                   0.05     0.3843927850105288                      4
      5012.000238057226      1.014347665202782      1.144111056361318                   0.05                   0.05       0.38998742893648                      4
      5016.000238247216     0.9823022178196565      1.191292923138101                   0.05                   0.05     0.3832395220760539                      4
      5020.000238437206      1.025147845792946      1.199385192712196                   0.05                   0.05     0.4247250231838644                      4
      5024.000238627195     0.9738451597181608      1.168762416520538                   0.05                   0.05     0.3239779301110261                      4
      5028.000238817185     0.9965915649895816      1.165964739625448                   0.05                   0.05      0.321387158879941                      4
      5032.000239007175     0.8273127895563984      1.018781420545017                   0.05                   0.05     0.3005767260307185                      4
      5036.000239197165     0.9991264727771685       1.19881527368012                   0.05                   0.05     0.3569530862910456                      4
      5040.000239387155      1.038792090067945      1.194169874434796                   0.05                   0.05     0.4048486454923791                      4
      5044.000239577144      1.004344532723743      1.165645170446818                   0.05                   0.05     0.3026574697288842                      4
      5048.000239767134      1.058612727435631      1.193362970931608                   0.05                   0.05     0.4423329441171022                      4
      5052.000239957124      0.924213385499865      1.096831865458211                   0.05                   0.05     0.2702310731068108                      4
      5056.000240147114      1.009251686192294      1.187676073141713                   0.05                   0.05     0.3050724636319816                      4
      5060.000240337104      1.040169319440656      1.160287672132581                   0.05                   0.05     0.3518655973709258                      4
      5064.000240527093      1.068411135514902      1.131532125231368                   0.05                   0.05     0.4455722297181509                      4
      5068.000240717083      1.090025857872989      1.096159608160954                   0.05                   0.05     0.4387788352291137                      4
      5072.000240907073      1.156557461609461      1.146417589100994                   0.05                   0.05     0.5874847231207236                      4
      5076.000241097063      1.034816382717333     0.8193344444546247                   0.05                   0.05     0.3736959970467935                      4
      5080.000241287053      1.175055707828376     0.9687930007377363                   0.05                   0.05     0.4175452463983183                      4
      5084.000241477042      1.163499709243332      0.975682424300307                   0.05                   0.05     0.3674117640326272                      4
      5088.000241667032      1.112073160468458     0.9587329858084003                   0.05                   0.05     0.3038239016274853                      4
      5092.000241857022       1.07859559539501     0.8706728410616826                   0.05                   0.05     0.3753768543274687                      4
      5096.000242047012      1.056192579115516     0.8474671570311626                   0.05                   0.05     0.3536558562769891                      4
      5100.000242237002      1.007075979818557     0.9567322512067716                   0.05                   0.05     0.2983927352503093                      4
      5104.000242426991     0.9931543355684346     0.8567745973814348                   0.05                   0.05      0.263371208294387                      4
      5108.000242616981      1.008025687702765     0.8397858117587196                   0.05                   0.05     0.2725770907270625                      4
      5112.000242806971      1.109033872628078     0.9239617146041078                   0.05                   0.05     0.3258661225965769                      4
      5116.000242996961     0.9684934742550694     0.8185701377809025                   0.05                   0.05     0.2363730651706132                      4
      5120.000243186951     0.9416463567459942     0.9413201110950766                   0.05                   0.05     0.3044693972508773                      4
       5124.00024337694     0.9840218320038701      1.004000612664535                   0.05                   0.05     0.3170150859859573                      4
       5128.00024356693     0.9128054518409175     0.9329405154780639                   0.05                   0.05     0.2786671009470754                      4
       5132.00024375692     0.9105817554128499     0.8984040322540197                   0.05                   0.05     0.2528760064094087                      4
       5136.00024394691       1.16065226001117     0.9603846215091706                   0.05                   0.05     0.3551947988091788                      4
        5140.0002441369      1.013790171023929      1.009046139057915                   0.05                   0.05     0.2931545269369916                      4
       5144.00024432689      1.146579170043736      1.071189565906912                   0.05                   0.05     0.4015639494751786                      4
      5148.000244516879     0.9877164981066486      1.027390945403101                   0.05                   0.05     0.3032659026453552                      4
      5152.000244706869     0.9905869367978061      1.101828633381614                   0.05                   0.05     0.2972077216703826                      4
      5156.000244896859     0.9322816325559075      1.007874523872416                   0.05                   0.05     0.2904523358561484                      4
      5160.000245086849     0.8979810735268944     0.9330717069253256                   0.05                   0.05     0.2562453936692257                      4
      5164.000245276839     0.7697398713689291     0.8615177054992125                   0.05                   0.05     0.2529074214951844                      4
      5168.000245466828     0.7873366341216299     0.8639784241679246                   0.05                   0.05     0.2544164261874834                      4
      5172.000245656818      0.817517823715074     0.8385203909762556                   0.05                   0.05     0.2311682436753194                      4
      5176.000245846808     0.8472228071593954     0.8109200117572193                   0.05                   0.05     0.1992477519891422                      4
      5180.000246036798     0.8923245434263879      1.076703864786794                   0.05                   0.05     0.2670124084157504                      4
      5184.000246226788      0.903259387897007     0.8655741309192091                   0.05                   0.05     0.2187319419087587                      4
      5188.000246416777     0.9095881654221538      1.004834845420565                   0.05                   0.05     0.2668349069093756                      4
      5192.000246606767     0.9067067321290349      1.064825098092064                   0.05                   0.05      0.246470476185308                      4
      5196.000246796757     0.8716036214753821     0.9622235262564883                   0.05                   0.05     0.2411584674947033                      4
      5200.000246986747     0.8782841842440318     0.9421182539084333                   0.05                   0.05     0.2354176662579969                      4
      5204.000247176737      1.011035787738466      1.037990806836544                   0.05                   0.05     0.2863470818168021                      4
      5208.000247366726     0.8963791027019623      1.094313954525425                   0.05                   0.05     0.2613536883639621                      4
      5212.000247556716     0.8655278498966483      1.056758536177449                   0.05                   0.05     0.2630235274023333                      4
      5216.000247746706     0.9601464781400773      1.159990555464742                   0.05                   0.05     0.2661925332767331                      4
      5220.000247936696     0.9507085389943222       1.16012151962235                   0.05                   0.05     0.2697957091319937                      4
      5224.000248126686     0.9185992785814446      1.119741444514304                   0.05                   0.05     0.2501806442648136                      4
      5228.000248316675     0.9542930004275155      1.168504988603564                   0.05                   0.05     0.2667803688727111                      4
      5232.000248506665     0.8635980579661173      1.072609985922812                   0.05                   0.05     0.2733746316819521                      4
      5236.000248696655     0.8557937115369665       1.06273316127204                   0.05                   0.05     0.2697071476536997                      4
      5240.000248886645     0.8080825421284462      1.003624341778672                   0.05                   0.05      0.285272044514809                      4
      5244.000249076635     0.7819443689208827     0.9533326861555951                   0.05                   0.05      0.269668248602268                      4
      5248.000249266624     0.6649218256178145     0.8741080878822327                   0.05                   0.05     0.2801052912314608                      4
      5252.000249456614     0.6538351929298966     0.8484715896353717                   0.05                   0.05      0.242504483494472                      4
      5256.000249646604     0.5977444312860732     0.7959440918226652                   0.05                   0.05     0.1907824341917115                      4
      5260.000249836594     0.7455060110082278     0.8901112758645153                   0.05                   0.05     0.2286708237625198                      4
      5264.000250026584     0.6722108561597525     0.8716609774817731                   0.05                   0.05     0.2497251138262311                      4
      5268.000250216573     0.7188172340086572     0.9097956933778831                   0.05                   0.05     0.2454295206412402                      4
      5272.000250406563     0.7067294977513716      0.873093210767804                   0.05                   0.05     0.2115339165369919                      4
      5276.000250596553     0.6741914159094995     0.8772463690520095                   0.05                   0.05     0.2419097213887356                      4
      5280.000250786543     0.6230944132198234     0.7744490302415513                   0.05                   0.05     0.1650675132037019                      4
      5284.000250976533      0.738759280932418     0.9346919953665462                   0.05                   0.05     0.2613649244968242                      4
      5288.000251166523     0.7865872642252849     0.9847389197581814                   0.05                   0.05     0.2832447346249921                      4
      5292.000251356512     0.7835290943423505     0.9607054600491113                   0.05                   0.05     0.2517425932496822                      4
      5296.000251546502     0.8127210218273976     0.9970452527769152                   0.05                   0.05      0.246335211141941                      4
      5300.000251736492     0.7721471440382666     0.9674402862468798                   0.05                   0.05     0.2613192057736162                      4
      5304.000251926482     0.8089151262838076      0.999521600283213                   0.05                   0.05       0.24415050991477                      4
      5308.000252116472     0.8322598846914196       1.03296042376159                   0.05                   0.05     0.2518958292014687                      4
      5312.000252306461     0.9544236022571431      1.123609895481288                   0.05                   0.05     0.2272302095179228                      4
      5316.000252496451     0.7853313196309188       0.99353610216531                   0.05                   0.05     0.2645702354127414                      4
      5320.000252686441      0.760825226009178     0.9687829248863522                   0.05                   0.05     0.2633435104680036                      4
      5324.000252876431     0.7319520684108052     0.9437834638609861                   0.05                   0.05     0.2595388848454345                      4
      5328.000253066421      0.736281565924229     0.9419239274983215                   0.05                   0.05      0.243102871702937                      4
       5332.00025325641     0.8029808707936935     0.9038696934765816                   0.05                   0.05     0.2273386425690532                      4
        5336.0002534464     0.8475416730319493     0.8214510653137891                   0.05                   0.05     0.1966953857353791                      4
       5340.00025363639     0.8854321805441026     0.9582483475054631                   0.05                   0.05     0.2220161138108163                      4
       5344.00025382638     0.7395766745311697     0.7443367961693363                   0.05                   0.05     0.2099228777408227                      4
       5348.00025401637     0.7513715828302294     0.7721898631155009                   0.05                   0.05     0.2190059648800034                      4
      5352.000254206359     0.7415767663290111     0.8512041338695029                   0.05                   0.05     0.2023657229415653                      4
      5356.000254396349     0.6122933042091967     0.7102617162668415                   0.05                   0.05     0.1636823670167563                      4
      5360.000254586339     0.6554622033040337     0.7721301141620928                   0.05                   0.05     0.1775443037839048                      4
      5364.000254776329     0.6923339566611474     0.7494854920877241                   0.05                   0.05     0.1976355903808573                      4
      5368.000254966319      0.662840049098653     0.6855694410407907                   0.05                   0.05     0.1789783946094969                      4
      5372.000255156308     0.7087730296657118     0.7429618602478257                   0.05                   0.05     0.1964207711222203                      4
      5376.000255346298     0.6839101701076179     0.6951007993983604                   0.05                   0.05     0.1767396264344403                      4
      5380.000255536288     0.8812051133263898     0.9198638643479318                   0.05                   0.05     0.2171605320871712                      4
      5384.000255726278     0.9644074444533318      1.019318956485914                   0.05                   0.05     0.2670486275795751                      4
      5388.000255916268      0.924037401195507     0.9799383192523096                   0.05                   0.05     0.2449948440369665                      4
      5392.000256106257     0.7713647121090056     0.8658683609579452                   0.05                   0.05     0.2087024345700079                      4
      5396.000256296247     0.7154044225443464     0.8450105257532002                   0.05                   0.05      0.189911528388446                      4
      5400.000256486237     0.7363811961168532     0.7735261950577736                   0.05                   0.05     0.2073756615014443                      4
      5404.000256676227     0.8352309382392803     0.8876697757469388                   0.05                   0.05      0.219178501048306                      4
      5408.000256866217     0.8216683645775396     0.9289674686541602                   0.05                   0.05       0.20376410441308                      4
      5412.000257056206     0.9637465167514065     0.9262393028306573                   0.05                   0.05     0.2534946143820475                      4
      5416.000257246196     0.9203708131374254     0.9306841644237358                   0.05                   0.05     0.2267356930077582                      4
      5420.000257436186      1.042209687513011      1.078326784897861                   0.05                   0.05      0.324299572089667                      4
      5424.000257626176     0.9694912498263197      1.104902859750172                   0.05                   0.05      0.233672609919039                      4
      5428.000257816166     0.9446998811460744     0.9586801508820301                   0.05                   0.05     0.2425586093926882                      4
      5432.000258006155     0.9745383941849207      1.000444574721206                   0.05                   0.05     0.2521595500462958                      4
      5436.000258196145      1.078000597932175       1.12847892549964                   0.05                   0.05     0.4112881514355978                      4
      5440.000258386135     0.9179442758431551     0.9479325469368467                   0.05                   0.05     0.2165361658111949                      4
      5444.000258576125      1.060671899707879      1.063192199595135                   0.05                   0.05     0.3001761890617663                      4
      5448.000258766115      1.069937909076257      1.054955299332512                   0.05                   0.05     0.2862989640812404                      4
      5452.000258956105     0.9396831762423998      1.016814574369107                   0.05                   0.05     0.2301430172449427                      4
      5456.000259146094     0.9811842005539511      1.053938017737305                   0.05                   0.05     0.2439408541406789                      4
      5460.000259336084      1.080328174152891      1.179536306861355                   0.05                   0.05     0.4315887245356375                      4
      5464.000259526074      1.191047516862127       1.16555193680664                   0.05                   0.05     0.6020159112811245                      4
      5468.000259716064       1.04738156629847      1.178843541874762                   0.05                   0.05     0.3141547727782173                      4
      5472.000259906054      1.061181753056604      1.169497259472708                   0.05                   0.05     0.3349320285136038                      4
      5476.000260096043     0.9728558099991569      1.006338733258119                   0.05                   0.05      0.234738811690685                      4
      5480.000260286033      1.125595189276923     0.9309944952821408                   0.05                   0.05     0.3219927417724797                      4
      5484.000260476023     0.9621497649173485     0.8925451204728125                   0.05                   0.05     0.2286944308834014                      4
      5488.000260666013     0.8866861555297467     0.7398625374893512                   0.05                   0.05     0.1929217742213363                      4
      5492.000260856003     0.8106655147347381     0.7414421046405308                   0.05                   0.05     0.1777740854169033                      4
      5496.000261045992     0.8221211009570536     0.6939761795506474                   0.05                   0.05     0.1767862560791886                      4
      5500.000261235982     0.7219017178375787     0.8146532955918174                   0.05                   0.05      0.197047808258703                      4
      5504.000261425972     0.8432903547492008     0.7414559021841098                   0.05                   0.05     0.1760532179234259                      4
      5508.000261615962       0.82946596249028     0.7833993451335139                   0.05                   0.05     0.1783304914773435                      4
      5512.000261805952     0.5803773250197749     0.6564714368637858                   0.05                   0.05     0.1680704105275331                      4
      5516.000261995941     0.5223256052141483     0.5272925769187041                   0.05                   0.05     0.1126515208263854                      4
      5520.000262185931     0.4933908530169493     0.5501626708794309                   0.05                   0.05     0.1024739406750115                      4
      5524.000262375921     0.4248559026323412     0.4606577236819849                   0.05                   0.05    0.09718235129339811                      4
      5528.000262565911      0.490542261053928     0.5456227792241735                   0.05                   0.05    0.09888831437318653                      4
      5532.000262755901     0.4439477615345154     0.5766231242765556                   0.05                   0.05    0.09073229294174309                      4
       5536.00026294589     0.5084314497127075     0.5728278392823832                   0.05                   0.05     0.1136938717244029                      4
       5540.00026313588     0.4931411434212976     0.6763340279314306                   0.05                   0.05     0.1491898591476865                      4
       5544.00026332587     0.5323794108485757     0.7302659900795138                   0.05                   0.05     0.1786964712353276                      4
       5548.00026351586     0.5333777485503302     0.6770656652889696                   0.05                   0.05     0.1446258152991401                      4
       5552.00026370585     0.5253296348715735     0.5209413360301276                   0.05                   0.05     0.1079180015477252                      4
      5556.000263895839     0.6112851140117571     0.7736670205403879                   0.05                   0.05     0.1536411482640837                      4
      5560.000264085829     0.7180590280295974     0.7094216422850412                   0.05                   0.05     0.1721496407073393                      4
      5564.000264275819     0.7769798399159249     0.8566724630212539                   0.05                   0.05     0.2000319864523525                      4
      5568.000264465809     0.7625974938108288     0.8746137607438124                   0.05                   0.05     0.1874361536918789                      4
      5572.000264655799     0.7140756378777272     0.8644436649656354                   0.05                   0.05     0.1759799310438825                      4
      5576.000264845788     0.7336373433575785     0.9190296263289776                   0.05                   0.05     0.1963058710449354                      4
      5580.000265035778      0.925227667725443      1.070740557140892                   0.05                   0.05     0.2011337607678353                      4
      5584.000265225768     0.7252950995074153     0.8523244353122161                   0.05                   0.05      0.172131960089604                      4
      5588.000265415758      0.785588238453039     0.9842946427210668                   0.05                   0.05     0.2260087140650666                      4
      5592.000265605748     0.9020900452309522     0.8836690777718661                   0.05                   0.05     0.1992108390539471                      4
      5596.000265795738     0.8841325883733148      0.876538298200534                   0.05                   0.05     0.1917785730620376                      4
      5600.000265985727       1.02492141240906     0.9209162268279839                   0.05                   0.05      0.244741463917258                      4
      5604.000266175717     0.9486215087390516     0.8991776231480615                   0.05                   0.05     0.2138646516940696                      4
      5608.000266365707      1.035973798209759     0.9840940533883762                   0.05                   0.05     0.2357048490872262                      4
      5612.000266555697      1.024118213259835     0.9537193917762464                   0.05                   0.05     0.2327176255127311                      4
      5616.000266745687     0.9213343404507576     0.8931599712199025                   0.05                   0.05     0.1961838031365499                      4
      5620.000266935676     0.9167497629875297     0.8765792555304753                   0.05                   0.05     0.1890844465963733                      4
      5624.000267125666     0.8958035838596844     0.9106986157435105                   0.05                   0.05     0.1832130501651167                      4
      5628.000267315656     0.8347214522906274     0.7967657557305738                   0.05                   0.05     0.1745358778211511                      4
      5632.000267505646     0.7817908649404239     0.7560516649517978                   0.05                   0.05     0.1753194182908253                      4
      5636.000267695636     0.7843598162671099      0.716857745471536                   0.05                   0.05     0.1569845188381433                      4
      5640.000267885625     0.7982575656102019     0.8233626189407489                   0.05                   0.05     0.1850570222724075                      4
      5644.000268075615     0.7701147456869214     0.7566040002528167                   0.05                   0.05     0.1732442630174185                      4
      5648.000268265605      0.882693103686583     0.8482223823662643                   0.05                   0.05     0.1734730843094651                      4
      5652.000268455595     0.9291416642325554     0.8762889744268468                   0.05                   0.05      0.186212718307323                      4
      5656.000268645585      1.062251845346682     0.9762503840825534                   0.05                   0.05     0.2322697930214399                      4
      5660.000268835574      1.028253266243836     0.8224445270688793                   0.05                   0.05     0.3039406238858193                      4
      5664.000269025564     0.9829644305981113     0.8083276638273291                   0.05                   0.05      0.237340178622249                      4
      5668.000269215554      1.072546045612869     0.9081171059857588                   0.05                   0.05     0.2669745364619258                      4
      5672.000269405544      1.085707556646389      0.884200153289874                   0.05                   0.05     0.3098861800009342                      4
      5676.000269595534      1.091562460413632     0.8921959617141328                   0.05                   0.05     0.2984007207718473                      4
      5680.000269785523     0.9570313852347092     0.8538590891072042                   0.05                   0.05     0.1926082727530637                      4
      5684.000269975513     0.9456519517072237     0.8564890158185459                   0.05                   0.05     0.1832777395269761                      4
      5688.000270165503     0.9920524167477748     0.8349065664383681                   0.05                   0.05      0.215542147952983                      4
      5692.000270355493     0.9686118303063544     0.9027182157457279                   0.05                   0.05     0.1963447120888679                      4
      5696.000270545483      0.977916925053032     0.8712162872103372                   0.05                   0.05     0.1903985308302246                      4
      5700.000270735472     0.9154969499323514     0.8415554469221831                   0.05                   0.05     0.1642184579111626                      4
      5704.000270925462     0.9831908886319884     0.9522903344509709                   0.05                   0.05     0.2098213760741188                      4
      5708.000271115452      1.015873720655718     0.8534894398587527                   0.05                   0.05      0.217917211252518                      4
      5712.000271305442     0.8885383335675234     0.7620538727236607                   0.05                   0.05      0.169720086025853                      4
      5716.000271495432     0.9314487890287105     0.9336478706614116                   0.05                   0.05     0.1852625568820923                      4
      5720.000271685421      1.109393078578618     0.9190834304452876                   0.05                   0.05     0.2799916501990219                      4
      5724.000271875411     0.9780660325871996     0.9018364101152789                   0.05                   0.05     0.1851271827718975                      4
      5728.000272065401      1.135814771422442      1.083641854407545                   0.05                   0.05      0.381872264174817                      4
      5732.000272255391     0.8184426315225681     0.8987335149152469                   0.05                   0.05     0.1952509899403883                      4
      5736.000272445381     0.9514627330326798      1.022337586005602                   0.05                   0.05     0.2136000179261465                      4
       5740.00027263537     0.9591112636305449      1.121265091598485                   0.05                   0.05     0.2082869701557888                      4
       5744.00027282536     0.8936392077296956      1.037926253737053                   0.05                   0.05       0.19364466876539                      4
       5748.00027301535     0.9008806600662119     0.9867596914468912                   0.05                   0.05     0.1886975116542554                      4
       5752.00027320534     0.8330420351213639     0.8680301082903588                   0.05                   0.05       0.18470283043131                      4
       5756.00027339533     0.9024655524091335     0.9086527055560055                   0.05                   0.05     0.1637742413807444                      4
       5760.00027358532     0.9939121291483397      0.982842873355354                   0.05                   0.05     0.2074497257053049                      4
      5764.000273775309      1.022926484120988     0.9449050848805117                   0.05                   0.05     0.2025697094778036                      4
      5768.000273965299     0.9789122044353258     0.9679495161771304                   0.05                   0.05     0.1951218135574925                      4
      5772.000274155289     0.9163255129130446     0.8962044641768717                   0.05                   0.05     0.1594016858316566                      4
      5776.000274345279       1.08751580410454     0.9365369983579502                   0.05                   0.05     0.2300509974985893                      4
      5780.000274535269     0.9232220434541585     0.9062170169823081                   0.05                   0.05     0.1597565762038687                      4
      5784.000274725258     0.9047237863498143     0.8429261349922099                   0.05                   0.05     0.1532576495220593                      4
      5788.000274915248     0.9207018509077444     0.9029159228467473                   0.05                   0.05     0.1549896705156808                      4
      5792.000275105238     0.8642487469038425     0.7898649892797297                   0.05                   0.05     0.1569169353974876                      4
      5796.000275295228      1.008923362869431     0.8379645343615651                   0.05                   0.05      0.213266102809947                      4
      5800.000275485218     0.9004130855728426     0.7948440201739068                   0.05                   0.05     0.1561918145326127                      4
      5804.000275675207     0.9880993225066574     0.8171104373547213                   0.05                   0.05     0.2047912428388206                      4
      5808.000275865197     0.9486726822106319     0.7739585667869281                   0.05                   0.05      0.200403411979072                      4
      5812.000276055187     0.8989879893635374     0.7106362537168546                   0.05                   0.05     0.2173411233237744                      4
      5816.000276245177     0.8852494172184439     0.8048892946712684                   0.05                   0.05     0.1479635449452127                      4
      5820.000276435167     0.9097305593387993     0.7889385305653928                   0.05                   0.05     0.1527624131779959                      4
      5824.000276625156     0.9782764002030165     0.8104079425552979                   0.05                   0.05      0.192092362072856                      4
      5828.000276815146     0.9261131131564325     0.7657948806284521                   0.05                   0.05     0.1719600897209287                      4
      5832.000277005136     0.8816611540334295     0.7461238072007093                   0.05                   0.05     0.1589868814943088                      4
      5836.000277195126     0.8434687549740794     0.7789149664113226                   0.05                   0.05     0.1498761741125754                      4
      5840.000277385116      0.858123418650822     0.7930917847517276                   0.05                   0.05     0.1441524503333221                      4
      5844.000277575105     0.8921638690299621     0.8400769440207587                   0.05                   0.05     0.1400928525201625                      4
      5848.000277765095     0.8845756739684947     0.6923362848629731                   0.05                   0.05     0.2238430710264135                      4
      5852.000277955085     0.9897359449195574     0.8581636176440038                   0.05                   0.05     0.1711315386053797                      4
      5856.000278145075     0.9355021384082179     0.7949884069844132                   0.05                   0.05     0.1538941191386208                      4
      5860.000278335065     0.9341894083654502     0.8431838714703184                   0.05                   0.05     0.1408511895881204                      4
      5864.000278525054     0.9786879306975937     0.9152707723570964                   0.05                   0.05      0.169281979515205                      4
      5868.000278715044     0.9844729980138558     0.8263606568672407                   0.05                   0.05     0.1742665251099283                      4
      5872.000278905034      0.874843699755865     0.7801270237710557                   0.05                   0.05     0.1372741693075165                      4
      5876.000279095024     0.8813951839803035     0.8148808465518479                   0.05                   0.05     0.1328980188259126                      4
      5880.000279285014     0.8807713748769481     0.7578842213010673                   0.05                   0.05      0.141210948146236                      4
      5884.000279475003     0.9503752567952923      0.800712282523293                   0.05                   0.05     0.1548432829495909                      4
      5888.000279664993     0.9063030984310224      0.759797728408053                   0.05                   0.05     0.1452121282417028                      4
      5892.000279854983     0.9263563769395105     0.7751307023163444                   0.05                   0.05     0.1465988136975485                      4
      5896.000280044973       0.74375764027715     0.7513943857371801                   0.05                   0.05     0.1761061073329408                      4
      5900.000280234963     0.7903296652875264     0.9094019287846671                   0.05                   0.05     0.1823125921063991                      4
      5904.000280424953     0.7684452644406859     0.9044456936384411                   0.05                   0.05      0.172257110538913                      4
      5908.000280614942     0.7185220803894461      0.819777721416544                   0.05                   0.05     0.1766205111603048                      4
      5912.000280804932     0.7581963321186151     0.8073005454541312                   0.05                   0.05       0.17676716646616                      4
      5916.000280994922     0.6520512287934312     0.7411138003396468                   0.05                   0.05     0.1589489178286419                      4
      5920.000281184912     0.7764868768541247      0.857208567338084                   0.05                   0.05     0.1699221314965227                      4
      5924.000281374902     0.8585529787135142     0.9415783393731438                   0.05                   0.05     0.1654654306302228                      4
      5928.000281564891     0.8062937575721452     0.9800462999191113                   0.05                   0.05     0.1883382884347305                      4
      5932.000281754881     0.8893131185640932      1.053165336958975                   0.05                   0.05     0.1907705451677442                      4
      5936.000281944871     0.9110416886557386      1.051083150739687                   0.05                   0.05     0.1831352574854692                      4
      5940.000282134861     0.9740918819728084      1.118463489227969                   0.05                   0.05     0.2093921744328621                      4
      5944.000282324851     0.8815384325054177       1.03444921411145                   0.05                   0.05     0.1814229786952958                      4
       5948.00028251484     0.9003095290342922      1.030032390535571                   0.05                   0.05     0.1758676490262616                      4
       5952.00028270483     0.8913357572039945      1.026646007205052                   0.05                   0.05      0.172443605059995                      4
       5956.00028289482     0.7906175826465566     0.8840544131674909                   0.05                   0.05     0.1720519861503008                      4
       5960.00028308481     0.8316648784046835       1.03723955145952                   0.05                   0.05     0.2256328411898085                      4
        5964.0002832748      0.815964443902658      1.018709202616666                   0.05                   0.05     0.2159603064441841                      4
      5968.000283464789     0.7999056838584212      1.011340058145561                   0.05                   0.05     0.2261842796760403                      4
      5972.000283654779     0.8571056169876135      1.072958051676894                   0.05                   0.05      0.229872238497877                      4
      5976.000283844769     0.9080577357142051      1.048803089565888                   0.05                   0.05     0.1667503230694174                      4
      5980.000284034759     0.8878810867943993      1.029110001154294                   0.05                   0.05     0.1614055517083552                      4
      5984.000284224749     0.9568529330536325      1.058529548474229                   0.05                   0.05     0.1905904684922035                      4
      5988.000284414738     0.9824540631814922       1.06212670387885                   0.05                   0.05     0.2103981526951025                      4
      5992.000284604728      1.076476894596603      1.152099501026697                   0.05                   0.05     0.3566352105232742                      4
      5996.000284794718     0.9478871565142976      1.021721133485888                   0.05                   0.05     0.1789165563919607                      4
      6000.000284984708      1.086705051483376      1.147095535214247                   0.05                   0.05     0.3676107806945179                      4
      6004.000285174698      1.000880887019612      1.074985873865895                   0.05                   0.05     0.2246196452329424                      4
      6008.000285364687      1.076274858069657      1.145731946854929                   0.05                   0.05     0.3289170864646626                      4
      6012.000285554677      1.030564769342344      1.186374911876054                   0.05                   0.05     0.2546063938044694                      4
      6016.000285744667      1.074249587962166      1.200709985328087                   0.05                   0.05     0.3722425777409801                      4
      6020.000285934657      1.076079369418921      1.108728145285706                   0.05                   0.05     0.3071378687455057                      4
      6024.000286124647      1.052610082222877      1.107879339633558                   0.05                   0.05     0.2684974953626924                      4
      6028.000286314636      1.067752537897847      1.149210081457956                   0.05                   0.05     0.2778621424839261                      4
      6032.000286504626       1.03516952059948        1.1626666304291                   0.05                   0.05     0.2193364279209428                      4
      6036.000286694616      1.058637375006176      1.176051323163055                   0.05                   0.05     0.2601847810171938                      4
      6040.000286884606      1.042506145319247      1.197730332008389                   0.05                   0.05     0.2618029594163548                      4
      6044.000287074596     0.9055182717981294      1.094323689448234                   0.05                   0.05     0.1816452601132327                      4
      6048.000287264585     0.8780966150841811      1.056474182216206                   0.05                   0.05     0.1670186602212401                      4
      6052.000287454575     0.9242219909230518      1.121514244425848                   0.05                   0.05     0.1953371905325503                      4
      6056.000287644565     0.8801716169117706        1.0631259486948                   0.05                   0.05     0.1662198393787644                      4
      6060.000287834555     0.9501475149064622      1.117748640552508                   0.05                   0.05     0.1771347121287214                      4
      6064.000288024545     0.8547919423491855      1.044887422326972                   0.05                   0.05     0.1756682034849809                      4
      6068.000288214535     0.8118328284767483     0.9807871059558911                   0.05                   0.05     0.1679502724267566                      4
      6072.000288404524     0.7817590177555491     0.9596623191443178                   0.05                   0.05     0.1782543403546024                      4
      6076.000288594514     0.7621465552247818     0.8694307044857458                   0.05                   0.05     0.1584219269308456                      4
      6080.000288784504     0.8213155925359072     0.8786511682426297                   0.05                   0.05     0.1680726737213421                      4
      6084.000288974494     0.7131899482124743     0.9139081977001959                   0.05                   0.05     0.1954342808896969                      4
      6088.000289164484     0.6313757758257648     0.7674303198716702                   0.05                   0.05     0.1495448304385903                      4
      6092.000289354473      0.733421397533953     0.9069098327671927                   0.05                   0.05     0.1618603372174605                      4
      6096.000289544463     0.7960213058898551     0.9575266852126896                   0.05                   0.05     0.1620951980593328                      4
      6100.000289734453     0.6568705958972267     0.7505073375515754                   0.05                   0.05     0.1563829109442414                      4
      6104.000289924443     0.6882862819281572     0.8032098185179335                   0.05                   0.05     0.1680930900371706                      4
      6108.000290114433     0.6643584066134846     0.8310168589676417                   0.05                   0.05     0.1741460386338483                      4
      6112.000290304422     0.6993829689151292     0.8792453956386657                   0.05                   0.05     0.1680272117676709                      4
      6116.000290494412     0.8511481469293769     0.9806810310810514                   0.05                   0.05     0.1482057473269531                      4
      6120.000290684402     0.7603258894267038     0.8482615847841994                   0.05                   0.05     0.1538740773685194                      4
      6124.000290874392      0.563991043971915     0.5693793471771224                   0.05                   0.05     0.1518321363604359                      4
      6128.000291064382     0.6393146984670313      0.692168652410269                   0.05                   0.05     0.1587635380627206                      4
      6132.000291254371     0.5527139587208673     0.7482859942867051                   0.05                   0.05     0.1677924204196443                      4
      6136.000291444361     0.6289525121508008     0.7618272963675919                   0.05                   0.05     0.1406558966269105                      4
      6140.000291634351     0.6373089992751639     0.7232014535386472                   0.05                   0.05      0.145059776399888                      4
      6144.000291824341     0.6128537062091355     0.5897232227652385                   0.05                   0.05     0.1677671749946004                      4
      6148.000292014331     0.7681681495996613     0.8188234425545327                   0.05                   0.05     0.1605305413562015                      4
       6152.00029220432     0.7108703484660192     0.7994001153309053                   0.05                   0.05     0.1646187524362792                      4
       6156.00029239431     0.7673446847975586     0.9530338890897355                   0.05                   0.05     0.1749074258786533                      4
        6160.0002925843     0.7132627111936063     0.8492428161635458                   0.05                   0.05     0.1463502968957425                      4
       6164.00029277429     0.6748932742701637      0.859997303835333                   0.05                   0.05     0.1762338992969862                      4
       6168.00029296428     0.6632813154541799      0.847618788544873                   0.05                   0.05     0.1760834924069079                      4
      6172.000293154269     0.7128173863171429     0.8802512912565958                   0.05                   0.05     0.1453943150425477                      4
      6176.000293344259     0.7300476826559157     0.8808957357076025                   0.05                   0.05     0.1362498343221947                      4
      6180.000293534249     0.6960520545322848     0.8667903941668617                   0.05                   0.05     0.1484251120278615                      4
      6184.000293724239     0.7798469802648785     0.8214832693063631                   0.05                   0.05     0.1527641794838753                      4
      6188.000293914229     0.8136624278153181     0.9357532571526559                   0.05                   0.05     0.1522100385454034                      4
      6192.000294104218     0.7230308970485451     0.8357689585924477                   0.05                   0.05      0.138782163236713                      4
      6196.000294294208     0.8210646710334204     0.9400494247210222                   0.05                   0.05     0.1489054282819322                      4
      6200.000294484198     0.8228049228674845     0.9776175607203602                   0.05                   0.05     0.1463559515131022                      4
      6204.000294674188     0.7519457625497308     0.9420315860237582                   0.05                   0.05     0.1681547051417401                      4
      6208.000294864178     0.6681831455166972     0.8857737198451623                   0.05                   0.05     0.2103976560617709                      4
      6212.000295054168     0.7198206206040467     0.8375232902628582                   0.05                   0.05     0.1347916670231035                      4
      6216.000295244157     0.7996307415477103     0.8941572102777016                   0.05                   0.05     0.1503167437166097                      4
      6220.000295434147     0.8062627926971624     0.9212496601736475                   0.05                   0.05     0.1455981968267662                      4
      6224.000295624137     0.8062660176480904     0.9618905383156632                   0.05                   0.05     0.1424482441045326                      4
      6228.000295814127     0.7535279938486174     0.9379101271040752                   0.05                   0.05     0.1549799065676099                      4
      6232.000296004117     0.8605525815053815      1.000521323008476                   0.05                   0.05     0.1420452838651813                      4
      6236.000296194106     0.8192476717020427      0.941538140843184                   0.05                   0.05     0.1371635056565148                      4
      6240.000296384096     0.7611954053049267     0.8985905682536628                   0.05                   0.05     0.1287223666571142                      4
      6244.000296574086     0.6762182733224896     0.8043917455318592                   0.05                   0.05     0.1458824298600017                      4
      6248.000296764076     0.7222290634586318     0.8248796202474922                   0.05                   0.05     0.1371316442581566                      4
      6252.000296954066     0.6627133361602261     0.7488403416948568                   0.05                   0.05     0.1456647094391758                      4
      6256.000297144055       0.71906911477556     0.8088164846618413                   0.05                   0.05     0.1434195975166562                      4
      6260.000297334045     0.7256107555068934      0.793695692580925                   0.05                   0.05     0.1501774392639071                      4
      6264.000297524035     0.6254939085285977     0.6772153282192622                   0.05                   0.05     0.1563376360877533                      4
      6268.000297714025     0.8777644960360718      0.872790196500545                   0.05                   0.05     0.1366081920667019                      4
      6272.000297904015     0.9791376543829385     0.9934709499583966                   0.05                   0.05     0.1841533964692567                      4
      6276.000298094004      1.031817954423397     0.9615439417631965                   0.05                   0.05     0.1929374299440387                      4
      6280.000298283994     0.9800684687168096       1.00053243928725                   0.05                   0.05     0.1801457111354674                      4
      6284.000298473984     0.9948077127297811      1.065036911148202                   0.05                   0.05     0.1988121733671347                      4
      6288.000298663974     0.9258046045600986      1.016755772636061                   0.05                   0.05     0.1542371464476846                      4
      6292.000298853964      1.004071491700777      1.036865586850605                   0.05                   0.05     0.1902439860538879                      4
      6296.000299043953      1.006647309446889      1.015712826184511                   0.05                   0.05     0.1816039876065351                      4
      6300.000299233943     0.7839685015882172      0.950816995105678                   0.05                   0.05     0.1407203305256934                      4
      6304.000299423933     0.8438496994605462      1.022589823317796                   0.05                   0.05     0.1541214013058675                      4
      6308.000299613923     0.8337718270500267      1.019531792403036                   0.05                   0.05     0.1574449454282369                      4
      6312.000299803913     0.7630387679523691      0.961442642626419                   0.05                   0.05      0.166358842356283                      4
      6316.000299993902     0.7266727371202472     0.9248033769661114                   0.05                   0.05     0.1578967732681928                      4
      6320.000300183892     0.9447057524002397      1.098172279021465                   0.05                   0.05     0.1607429816383276                      4
      6324.000300373882     0.9708486706918763      1.157639493817671                   0.05                   0.05     0.1911165818805049                      4
      6328.000300563872     0.9943154680661455       1.09538945329014                   0.05                   0.05     0.1900799984255232                      4
      6332.000300753862      1.019012092781718      1.124436633380481                   0.05                   0.05     0.1982261526282072                      4
      6336.000300943851      0.995667919560703      1.134452769426726                   0.05                   0.05     0.1747865848039807                      4
      6340.000301133841     0.9325546441588618     0.9791669631917959                   0.05                   0.05     0.1575835862989413                      4
      6344.000301323831      1.018313430999301     0.8491932607689037                   0.05                   0.05     0.1946354339269213                      4
      6348.000301513821      1.116863007325289     0.9227925812155064                   0.05                   0.05     0.2717417642955682                      4
      6352.000301703811      1.195549148867667     0.9958075741742378                   0.05                   0.05     0.3846895702443017                      4
        6356.0003018938      1.174308786513291      1.126463014804702                   0.05                   0.05     0.4734418667227703                      4
       6360.00030208379      1.178284703143102     0.9988538486608817                   0.05                   0.05     0.3249981381508477                      4
       6364.00030227378      1.170247376700746     0.9626424663470664                   0.05                   0.05     0.3221145338286382                      4
       6368.00030246377      1.139890489957568       0.97108365284408                   0.05                   0.05     0.2495758284646982                      4
       6372.00030265376      1.055655399373038     0.8557426257781717                   0.05                   0.05     0.2489827420760585                      4
       6376.00030284375      1.017172435896826     0.7976853039247003                   0.05                   0.05     0.2618603142157408                      4
      6380.000303033739       1.09839943264719     0.8835240849484672                   0.05                   0.05     0.2863608597951232                      4
      6384.000303223729      1.020635725368957     0.8179691532205385                   0.05                   0.05     0.2221938297261839                      4
      6388.000303413719      1.159481017656015     0.9506608580115041                   0.05                   0.05     0.2946228104145567                      4
      6392.000303603709      1.053330481505778     0.8343066044960591                   0.05                   0.05     0.2629219270626445                      4
      6396.000303793699       1.09987502867529     0.8942060946426362                   0.05                   0.05     0.2571363180592019                      4
      6400.000303983688      1.087044537162169     0.8704071943848897                   0.05                   0.05     0.2656880534747097                      4
      6404.000304173678      1.180751617002741     0.9905597453858289                   0.05                   0.05     0.3018503113364718                      4
      6408.000304363668       1.08427692702075     0.8713976267226724                   0.05                   0.05     0.2510479421089616                      4
      6412.000304553658      1.044049848499788     0.8259839346955559                   0.05                   0.05     0.2417829059213746                      4
      6416.000304743648      1.083325748965105     0.8630358815820007                   0.05                   0.05     0.2540969631305914                      4
      6420.000304933637      1.118315398158473     0.9004844771650425                   0.05                   0.05     0.2616264370068275                      4
      6424.000305123627      1.066939908661753     0.8673525506328994                   0.05                   0.05      0.208133107881413                      4
      6428.000305313617       1.02105230793375     0.7992236889096991                   0.05                   0.05      0.241298970670862                      4
      6432.000305503607     0.9843191043109903     0.7823054408005322                   0.05                   0.05     0.2038157298157676                      4
      6436.000305693597      0.830368145271644     0.6537482495228064                   0.05                   0.05     0.2023150190470338                      4
      6440.000305883586      0.935793568834831     0.7306288968942152                   0.05                   0.05      0.207964175908982                      4
      6444.000306073576     0.9161492521261803      0.712236180680215                   0.05                   0.05     0.2089278665504133                      4
      6448.000306263566     0.9697783621737075     0.7680473109695368                   0.05                   0.05     0.1974362309465491                      4
      6452.000306453556     0.8809469456710504     0.6792996020149409                   0.05                   0.05     0.2311838898786268                      4
      6456.000306643546     0.9249017397576862     0.7060969676366287                   0.05                   0.05     0.2295481434313031                      4
      6460.000306833535     0.9128331238185382     0.6986598802727038                   0.05                   0.05     0.2215635247913633                      4
      6464.000307023525     0.9903749184662343     0.7842137366102176                   0.05                   0.05     0.1999711144847264                      4
      6468.000307213515      1.067809215957269     0.8521401624409074                   0.05                   0.05     0.2236195874084416                      4
      6472.000307403505       1.10914570606694     0.8890525198305329                   0.05                   0.05     0.2469466225410257                      4
      6476.000307593495      1.088777875091181     0.8727101925616293                   0.05                   0.05     0.2235280895803131                      4
      6480.000307783484      1.133007053046961     0.9433343426714937                   0.05                   0.05     0.2251646089151305                      4
      6484.000307973474      1.151586016773237     0.9622258039038645                   0.05                   0.05     0.2396198569532169                      4
      6488.000308163464      1.161860350600814     0.9997998083616978                   0.05                   0.05     0.2509219908149771                      4
      6492.000308353454      1.134679733274941      0.936086797011819                   0.05                   0.05     0.2216310773035542                      4
      6496.000308543444      1.086518818450849      0.910825425069395                   0.05                   0.05     0.1783458804117543                      4
      6500.000308733433      1.033847033754586     0.8187433162087032                   0.05                   0.05     0.2072751124711187                      4
      6504.000308923423      1.191040160933764     0.9904840213261877                   0.05                   0.05     0.3023436480628548                      4
      6508.000309113413      1.133291440074741     0.9650574827964113                   0.05                   0.05     0.1972314342623723                      4
      6512.000309303403      1.189077866803631     0.9901824048545221                   0.05                   0.05     0.2851586433785775                      4
      6516.000309493393      1.199806200931865      1.084720352480018                   0.05                   0.05     0.4380328016855748                      4
      6520.000309683383      1.076735059441645     0.9876617024940897                   0.05                   0.05     0.1862531247902215                      4
      6524.000309873372      1.134561729792799      1.128482511641238                   0.05                   0.05     0.3793912193650871                      4
      6528.000310063362         1.175832295069      1.170954636319925                   0.05                   0.05     0.5076121817379566                      4
      6532.000310253352      1.147083914637958      1.119498888137001                   0.05                   0.05     0.3626262874670081                      4
      6536.000310443342      1.188863714891825      1.189346559777944                   0.05                   0.05      0.531300543396916                      4
      6540.000310633332      1.148070455802155      1.118823669742095                   0.05                   0.05     0.3451311262632498                      4
      6544.000310823321      1.113186421845509      1.138634598434943                   0.05                   0.05     0.3109207061480841                      4
      6548.000311013311      1.143406092706177      1.143184832042339                   0.05                   0.05     0.3454411377687858                      4
      6552.000311203301      1.124786262129334      1.004001195576505                   0.05                   0.05     0.2017393126410629                      4
      6556.000311393291      1.036442564013865      1.032598346400772                   0.05                   0.05     0.1896153898856565                      4
      6560.000311583281      1.195431021531842      1.108874118315772                   0.05                   0.05     0.3973262667042505                      4
       6564.00031177327      1.107395570053344     0.9716944139272282                   0.05                   0.05     0.1743525935641222                      4
       6568.00031196326      1.060239553617437      0.845294664789659                   0.05                   0.05     0.2037300308512328                      4
       6572.00031215325      1.029259917034694     0.8360322586610108                   0.05                   0.05     0.1688046969461837                      4
       6576.00031234324     0.9447088079257222     0.7795109399544088                   0.05                   0.05     0.1419263299344868                      4
       6580.00031253323     0.9984998736757986      0.782864503365144                   0.05                   0.05      0.205962909448764                      4
      6584.000312723219      1.186763689606696     0.9679912560545241                   0.05                   0.05     0.2790151475572014                      4
      6588.000312913209      1.176446153891145     0.9631384824096493                   0.05                   0.05     0.2487645851917263                      4
      6592.000313103199      1.134053380333923      0.915581821463191                   0.05                   0.05     0.2238841868003471                      4
      6596.000313293189      1.196659773384005     0.9740052969217029                   0.05                   0.05     0.2874283017479078                      4
      6600.000313483179      1.190804836528149     0.9829633300141977                   0.05                   0.05     0.2557069773418472                      4
      6604.000313673168      1.194764163685937     0.9789816492774479                   0.05                   0.05     0.2624839279339182                      4
      6608.000313863158       1.18899381344657     0.9713868417629512                   0.05                   0.05     0.2454556745450722                      4
      6612.000314053148      1.136282544690521     0.9349264857629039                   0.05                   0.05     0.1879455179747147                      4
      6616.000314243138      1.141328582037515     0.9193402079834013                   0.05                   0.05     0.2165987493397282                      4
      6620.000314433128      1.177978638948328     0.9973727496024293                   0.05                   0.05     0.2090730122033438                      4
      6624.000314623117      1.114632482332336     0.9070968706963946                   0.05                   0.05     0.1878160757856749                      4
      6628.000314813107      1.161951591803538     0.9509780129167243                   0.05                   0.05     0.1947128422260849                      4
      6632.000315003097      1.063020292150275     0.8655305419343667                   0.05                   0.05     0.1719755020421755                      4
      6636.000315193087     0.9878486537089588     0.7927895900396156                   0.05                   0.05     0.1677024598484604                      4
      6640.000315383077      1.068455961096235     0.8632893943541661                   0.05                   0.05     0.1773594638456403                      4
      6644.000315573066       1.06349321419423     0.8715454571435918                   0.05                   0.05     0.1611731831495369                      4
      6648.000315763056      1.198806131785634      1.044776968924275                   0.05                   0.05     0.3069323369576091                      4
      6652.000315953046      1.106890088115496     0.9384915409838485                   0.05                   0.05     0.1507435515758789                      4
      6656.000316143036      1.150246416817096      0.965105660370726                   0.05                   0.05     0.1628267346961432                      4
      6660.000316333026      1.048690924379159     0.8335283220029597                   0.05                   0.05     0.1848301755893997                      4
      6664.000316523015      1.131947874387134     0.9260045952022395                   0.05                   0.05      0.173023136730187                      4
      6668.000316713005      1.153046212869061     0.9803722583033867                   0.05                   0.05     0.1601004293378528                      4
      6672.000316902995      1.194725878019393     0.9925684515131834                   0.05                   0.05     0.2260936426056447                      4
      6676.000317092985      1.053761718476888     0.8535025451572672                   0.05                   0.05     0.1615162031810775                      4
      6680.000317282975     0.9372271623666084     0.7893380963964662                   0.05                   0.05     0.1265121540358837                      4
      6684.000317472965     0.7286933677034995     0.7132090879142245                   0.05                   0.05     0.1540368322596426                      4
      6688.000317662954     0.7869118082824262     0.7424693309946703                   0.05                   0.05      0.145251326299409                      4
      6692.000317852944     0.8605842915604791     0.7687950806041165                   0.05                   0.05     0.1266898062415106                      4
      6696.000318042934     0.9815090024532536     0.8047147993130908                   0.05                   0.05     0.1419320545340058                      4
      6700.000318232924      1.045313828071731     0.8813484432646016                   0.05                   0.05     0.1392936984107997                      4
      6704.000318422914      1.037296020727925     0.8361919439563633                   0.05                   0.05     0.1573352101508737                      4
      6708.000318612903       1.03463799360467     0.8180326576841127                   0.05                   0.05     0.1781090071823117                      4
      6712.000318802893     0.9947796561413341     0.8605689602792902                   0.05                   0.05     0.1253290768437077                      4
      6716.000318992883      1.053627081057396     0.8841640388518899                   0.05                   0.05     0.1366141378614758                      4
      6720.000319182873      1.095821581331977     0.8924569909716292                   0.05                   0.05     0.1611868759151719                      4
      6724.000319372863     0.9944480242245722     0.8607286449545183                   0.05                   0.05     0.1228108254009016                      4
      6728.000319562852      1.051146784634989     0.9169663244092867                   0.05                   0.05     0.1386591492301426                      4
      6732.000319752842      1.063043259978543     0.9608935044595972                   0.05                   0.05     0.1535265446592682                      4
      6736.000319942832      0.907488342307306     0.7629532720196741                   0.05                   0.05      0.123699575065038                      4
      6740.000320132822     0.9378685012292625     0.7305127001526067                   0.05                   0.05     0.1836769286230051                      4
      6744.000320322812     0.8643406389328986      0.727223512665041                   0.05                   0.05     0.1390710492736837                      4
      6748.000320512801     0.7434197187559514     0.7686816725926917                   0.05                   0.05     0.1537376415676754                      4
      6752.000320702791     0.8416597865169702     0.6711717554394817                   0.05                   0.05      0.183527496534551                      4
      6756.000320892781     0.9973245662985499     0.9139184973575543                   0.05                   0.05     0.1427480584040521                      4
      6760.000321082771      0.943844098333844     0.8024436000690667                   0.05                   0.05      0.117755903841608                      4
      6764.000321272761     0.8936778920630213     0.6785871601655835                   0.05                   0.05     0.2314147154943371                      4
       6768.00032146275     0.8659941945524176     0.6632806404378028                   0.05                   0.05     0.2225634294758069                      4
       6772.00032165274      0.846952427165912     0.6249066867204085                   0.05                   0.05     0.2709237718595692                      4
       6776.00032184273     0.9575049099103359     0.7454049363163355                   0.05                   0.05      0.185166083366017                      4
       6780.00032203272      0.863809808640094     0.6474905404235962                   0.05                   0.05       0.24622006998058                      4
       6784.00032222271     0.7249567827018395     0.6466057617208968                   0.05                   0.05     0.1614307239060767                      4
      6788.000322412699     0.7178990023541969     0.5718766867973591                   0.05                   0.05     0.1336864464355615                      4
      6792.000322602689     0.7912546519888524       0.59499096177057                   0.05                   0.05     0.1893448271119142                      4
      6796.000322792679     0.7266729918099212     0.5061140391936275                   0.05                   0.05     0.1590680467551234                      4
      6800.000322982669     0.5858993947122516     0.4203087992177216                   0.05                   0.05    0.09587931896111568                      4
      6804.000323172659     0.6139957843906286     0.4352461719574495                   0.05                   0.05    0.09975826382984078                      4
      6808.000323362648     0.5910110874370031      0.401151060028857                   0.05                   0.05     0.1114644694541495                      4
      6812.000323552638       0.63632289578816     0.4508704242113644                   0.05                   0.05     0.1029263944753441                      4
      6816.000323742628     0.6112179453283211     0.3990534606630946                   0.05                   0.05     0.1332153821215432                      4
      6820.000323932618     0.5924160651921375     0.4208043670959959                   0.05                   0.05    0.09353770571970893                      4
      6824.000324122608     0.5960630786186135      0.427345937993817                   0.05                   0.05    0.09102872487188376                      4
      6828.000324312598     0.6114854025011807     0.4541794215583503                   0.05                   0.05    0.08944879360194335                      4
      6832.000324502587     0.6249090762987591     0.4379474988060221                   0.05                   0.05    0.09895065059520004                      4
      6836.000324692577     0.6716197940819076     0.4758812599061249                   0.05                   0.05     0.1102315583551435                      4
      6840.000324882567     0.6119397278631468     0.4140487440609203                   0.05                   0.05     0.1074550320089194                      4
      6844.000325072557     0.7347045731879258     0.5224927307907704                   0.05                   0.05     0.1504668935359439                      4
      6848.000325262547     0.5966760905411015      0.392023984672355                   0.05                   0.05      0.121192532611979                      4
      6852.000325452536     0.5873739779603413     0.3784057782227066                   0.05                   0.05     0.1344547188116712                      4
      6856.000325642526     0.4990363336745283     0.2879394219537392                   0.05                   0.05     0.1645313831568959                      4
      6860.000325832516     0.4908202608179483     0.2976806648421836                   0.05                   0.05     0.1345583202784471                      4
      6864.000326022506     0.4537441379041834     0.2866589354968571                   0.05                   0.05    0.09992290865170572                      4
      6868.000326212496     0.4398237284469781     0.2775192428706824                   0.05                   0.05    0.09938324957273854                      4
      6872.000326402485     0.4688024100753415     0.2680234386775711                   0.05                   0.05     0.1339879106084614                      4
      6876.000326592475     0.4930079088334247      0.296380888662313                   0.05                   0.05     0.1344599489216954                      4
      6880.000326782465     0.6039643123824792     0.4704529662516963                   0.05                   0.05    0.08957140150768833                      4
      6884.000326972455     0.6726718927357331      0.465018786186798                   0.05                   0.05     0.1188179005942872                      4
      6888.000327162445     0.5907520609806578     0.3931716711320081                   0.05                   0.05     0.1108423520355627                      4
      6892.000327352434     0.6327695957597096     0.4529876402618359                   0.05                   0.05    0.09124129658090005                      4
      6896.000327542424     0.6725914710645454     0.4826876337109229                   0.05                   0.05     0.1025071226434661                      4
      6900.000327732414     0.6717384286680311     0.4870524190047661                   0.05                   0.05    0.09896596943181551                      4
      6904.000327922404      0.877767193108027     0.6559395977648046                   0.05                   0.05     0.2460415274427589                      4
      6908.000328112394     0.8998458529502854      0.712250292689907                   0.05                   0.05     0.1542494252294116                      4
      6912.000328302383     0.7913671636711709     0.6525935649512554                   0.05                   0.05     0.1448465132580629                      4
      6916.000328492373      0.638540611615095     0.5257330656804458                   0.05                   0.05     0.1116828623024316                      4
      6920.000328682363      0.595920047826919     0.6289956833694939                   0.05                   0.05     0.1642919620013697                      4
      6924.000328872353     0.6980592221177582     0.6018899061504702                   0.05                   0.05     0.1540318080500154                      4
      6928.000329062343     0.6568554464751893     0.6882150488760217                   0.05                   0.05     0.1515773206894728                      4
      6932.000329252332     0.6935306441706865     0.6162030894501895                   0.05                   0.05     0.1610758279257374                      4
      6936.000329442322     0.6429385173182821     0.6814306761788486                   0.05                   0.05     0.1489901726334525                      4
      6940.000329632312     0.6252708930549403     0.6108157915292575                   0.05                   0.05     0.1615665341277128                      4
      6944.000329822302     0.7143724690849659     0.6504437154193504                   0.05                   0.05      0.155371093941379                      4
      6948.000330012292     0.7588149431360464     0.7133851586035228                   0.05                   0.05     0.1379754867540611                      4
      6952.000330202281     0.7144019390656664     0.7833429122125187                   0.05                   0.05     0.1461970421029371                      4
      6956.000330392271     0.6955973641097173     0.7626722574403981                   0.05                   0.05     0.1447153454607828                      4
      6960.000330582261     0.6693265680734627      0.666593678073587                   0.05                   0.05     0.1528600850406833                      4
      6964.000330772251     0.6973727204616771     0.7362496051299401                   0.05                   0.05     0.1432502821478821                      4
      6968.000330962241     0.7055658069706203     0.7628490655657225                   0.05                   0.05      0.142507840585221                      4
      6972.000331152231     0.5815230361113956     0.6940831226795723                   0.05                   0.05     0.1411457631578369                      4
       6976.00033134222     0.5997013830779465     0.6967870846983573                   0.05                   0.05     0.1371771174178754                      4
       6980.00033153221     0.7320048037504412     0.7707945266647187                   0.05                   0.05     0.1432673566290173                      4
        6984.0003317222     0.7463442379005917     0.8374043821526096                   0.05                   0.05     0.1252074302643169                      4
       6988.00033191219     0.7531960178785725     0.7894318239638662                   0.05                   0.05     0.1391681272757676                      4
       6992.00033210218     0.8076674762410944     0.8541220115459015                   0.05                   0.05     0.1422166700632596                      4
      6996.000332292169     0.7473822962794843     0.7943903638444053                   0.05                   0.05     0.1353190795641732                      4
      7000.000332482159     0.6400180935967638     0.7339353202021981                   0.05                   0.05     0.1272203729219785                      4
      7004.000332672149     0.6218549251282449     0.6463718646646897                   0.05                   0.05     0.1508267481983708                      4
      7008.000332862139     0.6648001541570477     0.6291644939899953                   0.05                   0.05      0.156036398452141                      4
      7012.000333052129     0.7786095300348047     0.6838384676060884                   0.05                   0.05     0.1295098480795233                      4
      7016.000333242118     0.7672235613116009     0.6694563881891722                   0.05                   0.05     0.1299496064966059                      4
      7020.000333432108     0.6472468378819479     0.6143099304297011                   0.05                   0.05     0.1527184022801326                      4
      7024.000333622098     0.6652106454485296     0.4895018812833731                   0.05                   0.05    0.09310472071610178                      4
      7028.000333812088     0.7723878826858382     0.5656731406603523                   0.05                   0.05      0.175148370201939                      4
      7032.000334002078     0.7204947700923163     0.5357081527941308                   0.05                   0.05      0.116698738704478                      4
      7036.000334192067     0.7686198493384795     0.5936195371948069                   0.05                   0.05      0.148157567346975                      4
      7040.000334382057     0.7211444374238229     0.5411362499768133                   0.05                   0.05     0.1143403099461913                      4
      7044.000334572047     0.8355888932464471     0.6550051954187716                   0.05                   0.05     0.1708486115663193                      4
      7048.000334762037     0.6764282480829563     0.5474073032088067                   0.05                   0.05     0.1075117305022086                      4
      7052.000334952027     0.8071627831542524      0.684893517378348                   0.05                   0.05     0.1297324918399386                      4
      7056.000335142016      0.830042571455453     0.7178881136267647                   0.05                   0.05     0.1275276646772467                      4
      7060.000335332006     0.8280300186961689     0.7386220418535009                   0.05                   0.05     0.1246845047379057                      4
      7064.000335521996     0.8853552457168621     0.7525725539337443                   0.05                   0.05     0.1147398439605118                      4
      7068.000335711986     0.7822502416261459     0.7184831355125733                   0.05                   0.05     0.1234661633522163                      4
      7072.000335901976     0.7395818112850346     0.6833951628605602                   0.05                   0.05     0.1288022745064434                      4
      7076.000336091965     0.5465300509533735     0.6911460500780331                   0.05                   0.05     0.1383270146019783                      4
      7080.000336281955     0.5743172633319878     0.7874563102370407                   0.05                   0.05      0.179770846346036                      4
      7084.000336471945     0.7110099662494722     0.8769078587289639                   0.05                   0.05     0.1234907207799287                      4
      7088.000336661935     0.6809880953385881     0.8812832326302444                   0.05                   0.05     0.1623782013171326                      4
      7092.000336851925     0.5916486652150897      0.765179479883154                   0.05                   0.05     0.1332827985353891                      4
      7096.000337041914     0.6817697669771842     0.8391288433024902                   0.05                   0.05     0.1293284363628853                      4
      7100.000337231904      0.651955970330149     0.8479238589820898                   0.05                   0.05     0.1664989026744161                      4
      7104.000337421894     0.7031929905651283     0.8621739323387356                   0.05                   0.05      0.117610079240877                      4
      7108.000337611884     0.6129231033954217     0.7034220454152842                   0.05                   0.05     0.1273921208264048                      4
      7112.000337801874      0.539170852630007     0.7169026362189012                   0.05                   0.05     0.1449972499750745                      4
      7116.000337991863     0.5839853289461797     0.7475858363178818                   0.05                   0.05     0.1260599290991376                      4
      7120.000338181853     0.5230922016595133     0.7029912674612762                   0.05                   0.05     0.1444447088172897                      4
      7124.000338371843     0.5209836957040519     0.7359636477029171                   0.05                   0.05     0.1819619891506908                      4
      7128.000338561833      0.507446126041722     0.6952025854881106                   0.05                   0.05     0.1451282237672681                      4
      7132.000338751823     0.6710678275488883     0.8651980264571736                   0.05                   0.05     0.1520954500549552                      4
      7136.000338941813     0.7132741441208061     0.8456211584586862                   0.05                   0.05     0.1104987074941166                      4
      7140.000339131802     0.7912030654069184     0.9511237744714731                   0.05                   0.05     0.1314064813645313                      4
      7144.000339321792      0.686528487270361     0.8294288165491315                   0.05                   0.05     0.1185621134810778                      4
      7148.000339511782     0.6512990706373785     0.7868902326671249                   0.05                   0.05       0.12328766525049                      4
      7152.000339701772     0.7412596767622867     0.7816003906442263                   0.05                   0.05     0.1309473405500719                      4
      7156.000339891762     0.7908823114433776     0.9532344543576529                   0.05                   0.05     0.1305299970153127                      4
      7160.000340081751     0.8204848186937089     0.8872967776273302                   0.05                   0.05      0.141067922985316                      4
      7164.000340271741     0.7576660672386241     0.8870129183068938                   0.05                   0.05     0.1126334114897839                      4
      7168.000340461731     0.8073556757508944      1.003761059769462                   0.05                   0.05     0.1603913770109835                      4
      7172.000340651721     0.6522479281703054     0.8518912020588777                   0.05                   0.05     0.1613204522974182                      4
      7176.000340841711     0.7455222093444149     0.9495312931577453                   0.05                   0.05     0.1610190179312785                      4
        7180.0003410317     0.6638563224121452     0.8563577307673574                   0.05                   0.05     0.1455902712864252                      4
       7184.00034122169     0.6748354196696901     0.8693519886971746                   0.05                   0.05      0.140790696149947                      4
       7188.00034141168     0.6398077033077183     0.7991300967040367                   0.05                   0.05     0.1251045940228458                      4
       7192.00034160167     0.8860938116099413      1.056512446587929                   0.05                   0.05     0.1431266149170137                      4
       7196.00034179166     0.7252974583694097     0.9231973427046729                   0.05                   0.05     0.1426563963462181                      4
      7200.000341981649     0.7208658276182452     0.9110629038325919                   0.05                   0.05     0.1290851858887465                      4
      7204.000342171639     0.6859145937838063     0.8945531808649433                   0.05                   0.05     0.1519519714262302                      4
      7208.000342361629     0.7359149112917071     0.9481312907222079                   0.05                   0.05     0.1660403237923762                      4
      7212.000342551619      0.835268713622158       1.05348029423951                   0.05                   0.05     0.2001884485653997                      4
      7216.000342741609      0.649200253635803     0.8580273979966662                   0.05                   0.05     0.1649670340304924                      4
      7220.000342931598     0.7589247741209457     0.9744815730980032                   0.05                   0.05     0.1766648849197665                      4
      7224.000343121588     0.6990669301174173     0.8675207823047361                   0.05                   0.05     0.1068834280315829                      4
      7228.000343311578     0.7094818902415884     0.8893100535045301                   0.05                   0.05     0.1110519377192036                      4
      7232.000343501568     0.6598636690751087     0.8456914314596228                   0.05                   0.05     0.1308372466983601                      4
      7236.000343691558     0.7889075884127055     0.9495072565305084                   0.05                   0.05     0.1198237626100556                      4
      7240.000343881547     0.5265768756594903     0.7058097080270309                   0.05                   0.05     0.1379225633713442                      4
      7244.000344071537     0.5122173230474912      0.709051318253212                   0.05                   0.05     0.1502885162583547                      4
      7248.000344261527      0.654017503614485     0.8470754304392226                   0.05                   0.05      0.137816870401564                      4
      7252.000344451517     0.5233755774979645     0.7126233522973965                   0.05                   0.05     0.1411153721720945                      4
      7256.000344641507     0.6090280041667816     0.8009025522434998                   0.05                   0.05     0.1405675883475645                      4
      7260.000344831496     0.7110595133815045      0.913259084494897                   0.05                   0.05     0.1336276920749818                      4
      7264.000345021486     0.7183931340077788     0.9049598329409869                   0.05                   0.05     0.1141676829176056                      4
      7268.000345211476     0.7037978300582027     0.6208869236410562                   0.05                   0.05     0.1441435893932896                      4
      7272.000345401466     0.7040247152632858     0.7718860379755855                   0.05                   0.05     0.1239970444250673                      4
      7276.000345591456     0.6410347992260522     0.7839423828281965                   0.05                   0.05     0.1140480836900069                      4
      7280.000345781446     0.7118577042119747     0.7362029565368149                   0.05                   0.05     0.1288589075301835                      4
      7284.000345971435     0.6498526614699435     0.8076987267861706                   0.05                   0.05     0.1150049042417202                      4
      7288.000346161425      0.633823016595113     0.7505823801260564                   0.05                   0.05     0.1112309284933429                      4
      7292.000346351415     0.7072684175588709     0.8914256085104392                   0.05                   0.05     0.1089354633407899                      4
      7296.000346541405     0.5401547627649512     0.6794494642840604                   0.05                   0.05     0.1240003121372561                      4
      7300.000346731395     0.5104657205434259     0.7067272949419606                   0.05                   0.05     0.1439259060901638                      4
      7304.000346921384     0.6393023757735168     0.7781766471043102                   0.05                   0.05     0.1096744660679628                      4
      7308.000347111374      0.664779394467766     0.7544801120625267                   0.05                   0.05     0.1136929749419584                      4
      7312.000347301364     0.6676757469269489     0.7499141887081356                   0.05                   0.05       0.11397429145933                      4
      7316.000347491354     0.7395183569364651     0.8002441314303599                   0.05                   0.05     0.1174918750934886                      4
      7320.000347681344     0.6907233785708364     0.7615674584540112                   0.05                   0.05     0.1154904909131023                      4
      7324.000347871333     0.6880959590654921     0.7007034557249462                   0.05                   0.05     0.1266760344357039                      4
      7328.000348061323     0.7428566026547712      0.701869700304653                   0.05                   0.05     0.1209473960709666                      4
      7332.000348251313     0.7203911999560088     0.8110775794333507                   0.05                   0.05     0.1052688722663415                      4
      7336.000348441303     0.7263899241047245     0.7787159585328531                   0.05                   0.05     0.1168532847852082                      4
      7340.000348631293     0.6525428887693767     0.7394346992523063                   0.05                   0.05     0.1089395341871373                      4
      7344.000348821282     0.5347415846838275     0.6285763380246574                   0.05                   0.05     0.1269497821098859                      4
      7348.000349011272     0.5864691092171553     0.6728526400647037                   0.05                   0.05     0.1288965058549975                      4
      7352.000349201262     0.5695554492377199     0.6946307658954044                   0.05                   0.05     0.1183199667983269                      4
      7356.000349391252     0.5694157547539633     0.6298785961049498                   0.05                   0.05     0.1391480901350463                      4
      7360.000349581242     0.6658405839520096     0.7387777396913315                   0.05                   0.05     0.1097225528749479                      4
      7364.000349771231     0.8231954018109692     0.8533844159625334                   0.05                   0.05     0.1359054933712074                      4
      7368.000349961221     0.9064632246272152      0.924729848947284                   0.05                   0.05     0.1382890084175756                      4
      7372.000350151211     0.7083170327067477     0.7734966205211913                   0.05                   0.05      0.111279607692558                      4
      7376.000350341201     0.7163603913701203     0.5648667896699644                   0.05                   0.05     0.1128865915839982                      4
      7380.000350531191     0.4910321195077386     0.5767329460093077                   0.05                   0.05    0.09940247333067317                      4
       7384.00035072118     0.5476260074462301     0.6854067119634474                   0.05                   0.05     0.1168974821542101                      4
       7388.00035091117     0.5109519994365286      0.725181494277008                   0.05                   0.05     0.1624088884597503                      4
       7392.00035110116     0.4473833353172837       0.66060481966176                   0.05                   0.05     0.1580306420637022                      4
       7396.00035129115     0.4750608828283809     0.6863177631432574                   0.05                   0.05     0.1547551241509921                      4
       7400.00035148114     0.4763957732191487      0.679184946376163                   0.05                   0.05     0.1406027390595821                      4
      7404.000351671129     0.4721577890849162     0.6541518515832305                   0.05                   0.05     0.1170031931466319                      4
      7408.000351861119     0.5842060453642892     0.7327738450083235                   0.05                   0.05     0.1082765220980601                      4
      7412.000352051109     0.4766860834065331     0.6592886718091568                   0.05                   0.05      0.116861264422494                      4
      7416.000352241099      0.407677811186647     0.6204284555734891                   0.05                   0.05     0.1455537331928904                      4
      7420.000352431089     0.4480579307349217     0.6606779701840987                   0.05                   0.05       0.14684734744002                      4
      7424.000352621078     0.4553428644256279     0.6672266466108857                   0.05                   0.05     0.1443590617303808                      4
      7428.000352811068     0.5290237819478738     0.7487742303853943                   0.05                   0.05     0.1670442123435817                      4
      7432.000353001058     0.4585134469557738     0.6476689566102313                   0.05                   0.05     0.1141755436142794                      4
      7436.000353191048     0.4648010515193067       0.68421475534558                   0.05                   0.05     0.1540450334598872                      4
      7440.000353381038     0.4568795046871474     0.6649723551153366                   0.05                   0.05     0.1330641167090852                      4
      7444.000353571028     0.4583113777763836     0.6745894260801937                   0.05                   0.05     0.1438996984521018                      4
      7448.000353761017     0.5264736493858361     0.7160691182977647                   0.05                   0.05     0.1222801537643345                      4
      7452.000353951007     0.5436548094086215     0.6440978765468928                   0.05                   0.05     0.1169071291000929                      4
      7456.000354140997     0.4618832901111449     0.6182044511031237                   0.05                   0.05    0.09084892525221752                      4
      7460.000354330987     0.5233059234127542     0.6521136353816668                   0.05                   0.05     0.1039277173629038                      4
      7464.000354520977     0.5122038329026807     0.6873610868461449                   0.05                   0.05     0.1069941313041936                      4
      7468.000354710966      0.444783341674269     0.5937535506596703                   0.05                   0.05      0.086480721453183                      4
      7472.000354900956     0.4664248037635633     0.6095816923070463                   0.05                   0.05     0.0868426379503556                      4
      7476.000355090946     0.4439502726188886     0.6425801905574479                   0.05                   0.05     0.1136107571707804                      4
      7480.000355280936     0.5201636142611785     0.5344849727527758                   0.05                   0.05     0.1049409166193501                      4
      7484.000355470926     0.6846872846877502     0.4946511296525728                   0.05                   0.05    0.09943383983241852                      4
      7488.000355660915     0.6900998799844752     0.5474607783255917                   0.05                   0.05     0.1019932931499113                      4
      7492.000355850905     0.7691267334407429     0.6848971505733235                   0.05                   0.05     0.1164806465497347                      4
      7496.000356040895     0.8173055968975438     0.6184840773327299                   0.05                   0.05     0.1871496394498468                      4
      7500.000356230885     0.7177039424974192     0.5450695977854814                   0.05                   0.05     0.1065030531251731                      4
      7504.000356420875     0.8567411563613542     0.6587997940062269                   0.05                   0.05      0.184430618739086                      4
      7508.000356610864     0.8288099030573314     0.6386450162017606                   0.05                   0.05     0.1704523309133697                      4
      7512.000356800854     0.8373845867136601     0.6281996500398676                   0.05                   0.05     0.1999987744425508                      4
      7516.000356990844     0.7842451398904412     0.5842643253945828                   0.05                   0.05     0.1640831710491894                      4
      7520.000357180834     0.7530835631326309     0.5466106954797076                   0.05                   0.05     0.1423951045184161                      4
      7524.000357370824     0.7964509228863741     0.5858928112226436                   0.05                   0.05     0.1810079099315589                      4
      7528.000357560813     0.7324554956507365     0.5707859978460487                   0.05                   0.05     0.1125365834750204                      4
      7532.000357750803     0.7540781643999888      0.562343834264435                   0.05                   0.05      0.128674401769076                      4
      7536.000357940793     0.5854692984899171     0.4104953939329746                   0.05                   0.05    0.08914795383296371                      4
      7540.000358130783     0.5495445163681402     0.3612805869319205                   0.05                   0.05     0.1305572859767172                      4
      7544.000358320773     0.6576134969599123     0.4828286400481557                   0.05                   0.05     0.0877815934627847                      4
      7548.000358510762     0.5737587085918368     0.4674383991141809                   0.05                   0.05    0.08805354070412921                      4
      7552.000358700752     0.5559152568020886     0.5609045537267433                   0.05                   0.05     0.1324062532967099                      4
      7556.000358890742     0.5510540013778239     0.5910557991998923                   0.05                   0.05     0.1291716666685445                      4
      7560.000359080732     0.4944014131041808     0.2847777210616078                   0.05                   0.05     0.1483066223008292                      4
      7564.000359270722      0.499064178273576     0.2901801528128329                   0.05                   0.05     0.1484437437995917                      4
      7568.000359460711      0.475647437357773     0.2886060314263045                   0.05                   0.05     0.1103843224228426                      4
      7572.000359650701     0.5012412092315616      0.283607100552548                   0.05                   0.05     0.1592816504187334                      4
      7576.000359840691     0.4554081115849477     0.2807821612092063                   0.05                   0.05    0.09687161788847529                      4
      7580.000360030681     0.4845150450323116     0.2789224029409788                   0.05                   0.05     0.1292049469894569                      4
      7584.000360220671     0.4875936940364352     0.2693272915544503                   0.05                   0.05     0.1496969612612856                      4
      7588.000360410661     0.4988468560347903     0.2807168826138314                   0.05                   0.05     0.1508376078522953                      4
       7592.00036060065     0.4695481063500223     0.2827091271084737                   0.05                   0.05     0.1011561196647749                      4
       7596.00036079064      0.497234982326827     0.2849385758885255                   0.05                   0.05     0.1376478688437074                      4
       7600.00036098063     0.5039945408990019     0.2867467544671182                   0.05                   0.05     0.1477382895759897                      4
       7604.00036117062     0.5522017512237701     0.3322029684016763                   0.05                   0.05     0.1821358360606766                      4
       7608.00036136061       0.49863952630293     0.2921623747439224                   0.05                   0.05     0.1271272650814613                      4
      7612.000361550599     0.4846780862003009     0.2694048195571026                   0.05                   0.05     0.1328777911469419                      4
      7616.000361740589     0.4872537320728374     0.2861432894485811                   0.05                   0.05     0.1117959211639021                      4
      7620.000361930579     0.4762866925007255     0.2743132691229867                   0.05                   0.05     0.1100153667345078                      4
      7624.000362120569      0.498120582154704     0.2885791013981815                   0.05                   0.05     0.1243074403752306                      4
      7628.000362310559     0.4813456421883503     0.2877212110145366                   0.05                   0.05    0.09938702680848571                      4
      7632.000362500548     0.5076969841294434     0.2951161348874601                   0.05                   0.05      0.133108261153959                      4
      7636.000362690538     0.4600250098807496     0.2663371321118631                   0.05                   0.05     0.1032888656949352                      4
      7640.000362880528     0.4774965705393757     0.2743997065977136                   0.05                   0.05      0.105730094677298                      4
      7644.000363070518     0.4761920722078456     0.2967701703617023                   0.05                   0.05    0.08641681769370291                      4
      7648.000363260508     0.5669013861808736     0.3516456639887305                   0.05                   0.05     0.1560637728513117                      4
      7652.000363450497     0.4875107584904945     0.2797998562092215                   0.05                   0.05     0.1096889000256872                      4
      7656.000363640487     0.4918769215541194     0.2849653584287667                   0.05                   0.05     0.1091670645866428                      4
      7660.000363830477     0.5106595898966969     0.3149631308645593                   0.05                   0.05     0.1163776366056555                      4
      7664.000364020467     0.4884971888634597     0.3068234259622806                   0.05                   0.05    0.09097120766583819                      4
      7668.000364210457     0.4756239740564592     0.2701215386571734                   0.05                   0.05     0.1042015764527708                      4
      7672.000364400446     0.4738232657992302     0.2699539222500123                   0.05                   0.05     0.1015450712749732                      4
      7676.000364590436     0.5075141311106679     0.2920329389919174                   0.05                   0.05     0.1241156304607543                      4
      7680.000364780426     0.4829135149211926     0.2709073819249419                   0.05                   0.05     0.1083784828131981                      4
      7684.000364970416     0.4959340440516374     0.2814648046912833                   0.05                   0.05     0.1119974000955034                      4
      7688.000365160406      0.493515605715828     0.2851758529168802                   0.05                   0.05     0.1028614412845239                      4
      7692.000365350395     0.3996933676396143     0.2703215508400323                   0.05                   0.05    0.09828672440779926                      4
      7696.000365540385     0.5078891363357597     0.2910687018482026                   0.05                   0.05     0.1206512036792827                      4
      7700.000365730375     0.4442390211136007     0.2875637032444422                   0.05                   0.05    0.07087499802310797                      4
      7704.000365920365     0.5063011077173386     0.2927471829283472                   0.05                   0.05     0.1140908064163765                      4
      7708.000366110355     0.5453202351526291     0.3432692119682845                   0.05                   0.05     0.1345934363215254                      4
      7712.000366300344     0.3566765015628239     0.4190652554287144                   0.05                   0.05     0.1113412481697464                      4
      7716.000366490334     0.3483693504168979     0.4501696952431501                   0.05                   0.05    0.09444059138569645                      4
      7720.000366680324     0.2714577273413767     0.4476281956251877                   0.05                   0.05    0.08675271994997852                      4
      7724.000366870314     0.2733331091795228     0.4779811832258613                   0.05                   0.05     0.1152541700405293                      4
      7728.000367060304     0.3010089824813454     0.4290639313352422                   0.05                   0.05    0.06580082679418491                      4
      7732.000367250293     0.2763688059316134     0.4047195601274856                   0.05                   0.05    0.07476610758550026                      4
      7736.000367440283     0.3109697726195468     0.4930559503333486                   0.05                   0.05     0.1005216832428388                      4
      7740.000367630273     0.2918980085360944      0.483280238472701                   0.05                   0.05    0.09736901474785949                      4
      7744.000367820263     0.2746067942235317     0.4571637354501064                   0.05                   0.05    0.08571689434117596                      4
      7748.000368010253     0.2734295301690501     0.4425463918713318                   0.05                   0.05    0.07782233055970816                      4
      7752.000368200243       0.28275665934646     0.4746551371543051                   0.05                   0.05    0.09254197074127715                      4
      7756.000368390232     0.3371011940172843     0.3073304098706126                   0.05                   0.05    0.08674936750846074                      4
      7760.000368580222     0.4493193309613998     0.2781529829523339                   0.05                   0.05    0.07476427644931287                      4
      7764.000368770212     0.4318369439011752     0.2752763105850865                   0.05                   0.05    0.07787281568314056                      4
      7768.000368960202     0.4000099106877238     0.2653103314781906                   0.05                   0.05     0.1020006750659612                      4
      7772.000369150192     0.2743941205998687      0.292037793162378                   0.05                   0.05     0.1377451745717306                      4
      7776.000369340181     0.3087804484329836     0.3114583438196718                   0.05                   0.05    0.08184531335098894                      4
      7780.000369530171     0.3770428638246405     0.2631048592274821                   0.05                   0.05     0.1170173976420018                      4
      7784.000369720161     0.3758396147333019     0.2622594134111411                   0.05                   0.05     0.1178797408488926                      4
      7788.000369910151     0.3037804406648607     0.3230150133145563                   0.05                   0.05    0.07854334259580499                      4
      7792.000370100141     0.3627377931591564     0.2635552863666731                   0.05                   0.05     0.1196236383860601                      4
       7796.00037029013     0.4614714767217523     0.2787384426841512                   0.05                   0.05    0.07501087274333265                      4
       7800.00037048012     0.4645566113625665     0.2851225476764687                   0.05                   0.05    0.07164445208779435                      4
       7804.00037067011      0.321086987193893     0.3025529373264382                   0.05                   0.05    0.08195130530224398                      4
        7808.0003708601     0.3562126687567968     0.2622568290756142                   0.05                   0.05     0.1227153476085026                      4
       7812.00037105009     0.3117005739085961     0.2775778880145109                   0.05                   0.05     0.1095179906866529                      4
      7816.000371240079     0.3487604833454023      0.264273048847903                   0.05                   0.05     0.1186408654790092                      4
      7820.000371430069     0.3561424222905011     0.2737899400090249                   0.05                   0.05    0.09942271664011504                      4
      7824.000371620059     0.3998145755463255     0.2816217923328418                   0.05                   0.05    0.07938303874275267                      4
      7828.000371810049     0.3326156725463509     0.3279529697378789                   0.05                   0.05    0.08100379365792146                      4
      7832.000372000039     0.3196374463992744     0.2910466406307836                   0.05                   0.05    0.08543973907686189                      4
      7836.000372190028     0.2929171626572479     0.3662686907581404                   0.05                   0.05     0.0736934130575596                      4
      7840.000372380018     0.3356562649089489     0.3121021828132239                   0.05                   0.05    0.07731391791893852                      4
      7844.000372570008      0.366934971371812     0.2674311037755057                   0.05                   0.05     0.1027411799655914                      4
      7848.000372759998     0.4251611785714429     0.2658438937137641                   0.05                   0.05    0.08347843019347413                      4
      7852.000372949988     0.2885193771038559     0.2928330428160651                   0.05                   0.05     0.1032803295680746                      4
      7856.000373139977      0.269876523504534     0.4759582413530167                   0.05                   0.05     0.1117309247354239                      4
      7860.000373329967     0.2814769933029274     0.5014335602410142                   0.05                   0.05     0.1391007559168242                      4
      7864.000373519957     0.2852070604858113      0.499615677634248                   0.05                   0.05     0.1270243034128539                      4
      7868.000373709947     0.3336081909308177     0.5148492474436451                   0.05                   0.05       0.11400041309768                      4
      7872.000373899937     0.2901439307492606     0.4687386964907552                   0.05                   0.05     0.0766389630299627                      4
      7876.000374089926     0.3013500647231848     0.5133735925317969                   0.05                   0.05     0.1324463721560057                      4
      7880.000374279916     0.2811810754611655     0.5044538089856007                   0.05                   0.05     0.1396968410980495                      4
      7884.000374469906     0.2661962577181973     0.4852988186715674                   0.05                   0.05     0.1273322395510579                      4
      7888.000374659896     0.2698733484510065     0.4630766317598981                   0.05                   0.05    0.08899829847598902                      4
      7892.000374849886     0.2734992996788134     0.4593068446107253                   0.05                   0.05    0.08028452434942152                      4
      7896.000375039876     0.2859722379394832     0.4946084840731293                   0.05                   0.05     0.1073642390852015                      4
      7900.000375229865     0.2703994311219698     0.4883044924776928                   0.05                   0.05     0.1192976371255155                      4
      7904.000375419855     0.3438976212332118     0.5579830089415992                   0.05                   0.05     0.1651946597363439                      4
      7908.000375609845     0.3282417742752188     0.5484289654316503                   0.05                   0.05     0.1690719261308237                      4
      7912.000375799835     0.2864831730398382     0.5031788272108128                   0.05                   0.05     0.1191064871181995                      4
      7916.000375989825      0.280070927928782     0.4872543070716336                   0.05                   0.05    0.09847717043068754                      4
      7920.000376179814     0.2654760031576942     0.4586318719714403                   0.05                   0.05    0.08766972971975569                      4
      7924.000376369804     0.2919104473479281      0.495537302594856                   0.05                   0.05    0.09653507643848681                      4
      7928.000376559794     0.3024915395720497     0.5209379054279388                   0.05                   0.05       0.13334212431983                      4
      7932.000376749784     0.2768514750969648     0.4868564807393822                   0.05                   0.05    0.09878351210000882                      4
      7936.000376939774     0.2748503481983401     0.4879995623269501                   0.05                   0.05     0.1025578501510241                      4
      7940.000377129763     0.2876375341634943     0.4987078285625722                   0.05                   0.05     0.1018906994451134                      4
      7944.000377319753     0.2686026901581713     0.4543117646818495                   0.05                   0.05      0.076724372884305                      4
      7948.000377509743     0.2681002398961567     0.4793993392435375                   0.05                   0.05     0.0989466122596222                      4
      7952.000377699733       0.28302508208695     0.4892879354137483                   0.05                   0.05    0.09012730807076054                      4
      7956.000377889723     0.2851876303265414     0.4857093390567087                   0.05                   0.05    0.08259802425575838                      4
      7960.000378079712     0.2617259021183901     0.4740199643676417                   0.05                   0.05     0.1021016767719795                      4
      7964.000378269702     0.2678547567826023     0.4516787767800613                   0.05                   0.05    0.07363775728347051                      4
      7968.000378459692     0.2759576063821777     0.4721494783517222                   0.05                   0.05    0.07600184170063715                      4
      7972.000378649682     0.2753067475297969     0.4324508460911268                   0.05                   0.05    0.06173468866639964                      4
      7976.000378839672     0.4426113824710193     0.6352614125346769                   0.05                   0.05      0.105948916359465                      4
      7980.000379029661     0.5825673779776231     0.4811579447233688                   0.05                   0.05    0.09286547434936973                      4
      7984.000379219651     0.5234648450015018     0.5081522817011067                   0.05                   0.05    0.09559271264929721                      4
      7988.000379409641     0.5422376659905571     0.5487714678878574                   0.05                   0.05     0.1175140172528718                      4
      7992.000379599631     0.5799862839587974     0.6152095170236795                   0.05                   0.05     0.1363363477035811                      4
      7996.000379789621     0.4779075556468917     0.5913993710803402                   0.05                   0.05    0.08492210146578723                      4
       8000.00037997961     0.4870143596860002     0.5424640943272052                   0.05                   0.05    0.08677564477840019                      4
        8004.0003801696     0.5497984970759661     0.5560878743616585                   0.05                   0.05      0.120923527707065                      4
       8008.00038035959      0.558133745316191     0.5592683359693813                   0.05                   0.05     0.1247900807937328                      4
       8012.00038054958     0.4838426772738436     0.5669437739231049                   0.05                   0.05    0.08533555646095176                      4
       8016.00038073957     0.4734636850256873     0.4914003585726415                   0.05                   0.05    0.07880480559233406                      4
      8020.000380929559     0.5565747156530169     0.5097498111390169                   0.05                   0.05     0.1044891103037258                      4
      8024.000381119549     0.5816157439062799     0.5353870108694803                   0.05                   0.05     0.1219285561978896                      4
      8028.000381309539     0.6344613723960824     0.5947069629856376                   0.05                   0.05     0.1392372910554742                      4
      8032.000381499529     0.5414835108385918     0.4489782898311239                   0.05                   0.05    0.08084198624433883                      4
      8036.000381689519     0.6538235829312373     0.5521779682674046                   0.05                   0.05      0.110791764081526                      4
      8040.000381879508     0.5953227269507625     0.5412775301687958                   0.05                   0.05     0.1227542447939572                      4
      8044.000382069498     0.5630001304735359     0.4901386248749047                   0.05                   0.05    0.09322417018647502                      4
      8048.000382259488      0.607858241310423     0.6027518295495775                   0.05                   0.05     0.1364232808084234                      4
      8052.000382449478     0.4941676401088903     0.5615953377091768                   0.05                   0.05    0.08708190127157324                      4
      8056.000382639468      0.538854418178851     0.4519369858127156                   0.05                   0.05    0.07994562456370849                      4
      8060.000382829458     0.6213899923668746     0.5064278655486956                   0.05                   0.05    0.09250612344274674                      4
      8064.000383019447      0.598835923501052     0.5347457962768118                   0.05                   0.05     0.1150347125109472                      4
      8068.000383209437     0.5979355542989682     0.5284628356305713                   0.05                   0.05     0.1101840771176492                      4
      8072.000383399427      0.587456689123121     0.5094188253550731                   0.05                   0.05    0.09920229677574634                      4
      8076.000383589417     0.4989068908499953     0.3814866904404801                   0.05                   0.05    0.09404938367479723                      4
      8080.000383779407     0.4388014048924938      0.489142860505162                   0.05                   0.05    0.08246852096518471                      4
      8084.000383969396     0.4923643905418321     0.4967044629931703                   0.05                   0.05    0.07763962243207424                      4
      8088.000384159386     0.5451559560837532     0.4376094343040191                   0.05                   0.05    0.07698768908270082                      4
      8092.000384349376     0.5776055034105608       0.37924613536064                   0.05                   0.05     0.1107012479801749                      4
      8096.000384539366     0.6113263123791797     0.4522288598474649                   0.05                   0.05    0.07601010684057516                      4
      8100.000384729356     0.6337477417204029     0.4796380070347522                   0.05                   0.05    0.07836985477996633                      4
      8104.000384919345     0.5905833978523503     0.4925656982300868                   0.05                   0.05    0.08737457344388785                      4
      8108.000385109335     0.5200769571006255     0.4000006117085392                   0.05                   0.05    0.08526053533885458                      4
      8112.000385299325     0.4371894074515916      0.349041581531962                   0.05                   0.05    0.09919337029147747                      4
      8116.000385489315      0.594873269134006     0.5108657999169528                   0.05                   0.05    0.09611229104113024                      4
      8120.000385679305      0.510136082020529     0.4706934265941449                   0.05                   0.05    0.07651643543674837                      4
      8124.000385869294     0.4950970078713685     0.5408695717101227                   0.05                   0.05    0.08318119820631741                      4
      8128.000386059284     0.4820483330215461     0.6729746599633608                   0.05                   0.05     0.1076163265894986                      4
      8132.000386249274     0.5101810615677782     0.7264816019815316                   0.05                   0.05     0.1471979733312033                      4
      8136.000386439264     0.5408277013035516     0.7533798406592629                   0.05                   0.05     0.1480808614444848                      4
      8140.000386629254     0.5501649975783084      0.756048916171386                   0.05                   0.05     0.1375788153295649                      4
      8144.000386819243      0.554893102331498     0.7675706602799813                   0.05                   0.05       0.14663880185956                      4
      8148.000387009233      0.514667349331124     0.7109391723936758                   0.05                   0.05     0.1163404809236805                      4
      8152.000387199223     0.5435554892009733     0.7639618119820698                   0.05                   0.05     0.1551111620748365                      4
      8156.000387389213     0.5413241778499638     0.7533453617488297                   0.05                   0.05     0.1380986810344653                      4
      8160.000387579203     0.5391560776002453     0.7480635738165792                   0.05                   0.05     0.1313299586039304                      4
      8164.000387769192     0.5436117503120019     0.7378458188226551                   0.05                   0.05      0.113918822416793                      4
      8168.000387959182     0.5298603960284604     0.7407049909328207                   0.05                   0.05     0.1292399322328177                      4
      8172.000388149172      0.538643542768492     0.7476146935344077                   0.05                   0.05     0.1265392096904853                      4
      8176.000388339162     0.6399557302096514     0.8482806654392454                   0.05                   0.05     0.1516302767021358                      4
      8180.000388529152     0.5597109580114878     0.7465806235622369                   0.05                   0.05     0.1062343103079508                      4
      8184.000388719141     0.6815470601519871     0.8804158195574672                   0.05                   0.05     0.1231323648425866                      4
      8188.000388909131     0.6042910887250768     0.8178336025861337                   0.05                   0.05     0.1550426286341869                      4
      8192.000389099121     0.6786012691154102      0.867643900847611                   0.05                   0.05     0.1123956670104075                      4
      8196.000389289111     0.6739606619264298     0.8818051816729806                   0.05                   0.05     0.1332884293242571                      4
      8200.000389479101     0.6917056670026943     0.9037252565971333                   0.05                   0.05     0.1367455163824415                      4
      8204.000389669091     0.8370572843353514      1.052579064063169                   0.05                   0.05     0.1903214793420363                      4
       8208.00038985908     0.7969838436420109      1.008866048365245                   0.05                   0.05     0.1729839990328727                      4
       8212.00039004907     0.7886713432666768     0.9244825130532296                   0.05                   0.05     0.1125898884717306                      4
       8216.00039023906     0.7871598508668938      0.900895111897246                   0.05                   0.05     0.1131278253418864                      4
       8220.00039042905     0.7722108626368045     0.8777427431940426                   0.05                   0.05     0.1058506391553042                      4
       8224.00039061904     0.8367831536463867     0.8056083680802536                   0.05                   0.05     0.1233768670067023                      4
      8228.000390809029      0.789351734151732     0.8716463203437842                   0.05                   0.05      0.116483634020991                      4
      8232.000390999019     0.6674674179256781      0.828261073007305                   0.05                   0.05    0.09963512670706816                      4
      8236.000391189009     0.6765883290765271     0.8311345482453805                   0.05                   0.05    0.09472135786884751                      4
      8240.000391378999     0.6788422730462643      0.811521465814633                   0.05                   0.05    0.09374484318082552                      4
      8244.000391568989     0.7956686913465831     0.8571477718967281                   0.05                   0.05     0.1204316885922164                      4
      8248.000391758978     0.6949833129671983      0.838093675327943                   0.05                   0.05    0.08740234944283498                      4
      8252.000391948968     0.7588532962696751     0.9154295110634803                   0.05                   0.05     0.1002481397117836                      4
      8256.000392138958     0.7291285244516561     0.8472486176322043                   0.05                   0.05    0.08659204868790017                      4
      8260.000392328948     0.7186666030311565      0.858191724585496                   0.05                   0.05     0.0827006146966472                      4
      8264.000392518938     0.7350319729856499     0.8488070709286835                   0.05                   0.05    0.08656015379114208                      4
      8268.000392708927     0.6062366697818643     0.7795974989078015                   0.05                   0.05     0.1038737699744716                      4
      8272.000392898917     0.6553489493165141     0.7741991756796244                   0.05                   0.05    0.09580780938226971                      4
      8276.000393088907     0.6442653404051819     0.7581763046014679                   0.05                   0.05    0.09550827961658409                      4
      8280.000393278897     0.6038268012408617     0.7705704964151787                   0.05                   0.05    0.09770046559513035                      4
      8284.000393468887     0.5999116679889652     0.7748908936109761                   0.05                   0.05     0.1003638947831075                      4
      8288.000393658876     0.5978505879053565     0.6389066362438314                   0.05                   0.05      0.126872540820587                      4
      8292.000393848866     0.6316568653754675     0.7868500417221317                   0.05                   0.05    0.09502363819079036                      4
      8296.000394038856     0.6817158922120499     0.8060191213497109                   0.05                   0.05    0.08955997049909273                      4
      8300.000394228846     0.6618693945002661     0.8254741584210563                   0.05                   0.05    0.09447661212547766                      4
      8304.000394418836     0.6652900461960068     0.7743383677625855                   0.05                   0.05    0.09234244563376987                      4
      8308.000394608825     0.6522477893813694     0.8378985656014568                   0.05                   0.05     0.1069874053774018                      4
      8312.000394798815     0.6725773858847036     0.8576548117167676                   0.05                   0.05    0.09932567938996086                      4
      8316.000394988805     0.6596938276655364     0.8336529577422339                   0.05                   0.05    0.09585667869131365                      4
      8320.000395178795     0.7802792462929404     0.9184195065520914                   0.05                   0.05     0.1035303541941137                      4
      8324.000395368785     0.6014574089684004     0.7992415572252917                   0.05                   0.05     0.1171712418659461                      4
      8328.000395558774     0.6489812683345644     0.8069188175264759                   0.05                   0.05    0.09059442558453508                      4
      8332.000395748764     0.6802377099110228      0.754222136726411                   0.05                   0.05    0.09869941895113207                      4
      8336.000395938754     0.8262616059493082      0.941816563048268                   0.05                   0.05     0.1159676964142559                      4
      8340.000396128744     0.6407762653284998     0.8404105493409363                   0.05                   0.05     0.1181666120446235                      4
      8344.000396318734     0.8185353279204574      0.902469009001151                   0.05                   0.05     0.1211475887307885                      4
      8348.000396508723     0.8752140112039896       1.00253230127044                   0.05                   0.05     0.1274255827668846                      4
      8352.000396698713     0.8523828256525917      1.050969900409995                   0.05                   0.05     0.1579300464075243                      4
      8356.000396888703     0.6866727675784843     0.8761106643827138                   0.05                   0.05    0.09719514671241332                      4
      8360.000397078693      0.724709628208154     0.9184524058229732                   0.05                   0.05     0.1100359908794867                      4
      8364.000397268683     0.8565569289783582      1.063138821322917                   0.05                   0.05      0.167363438614641                      4
      8368.000397458673      0.735538427374985     0.9380752933283832                   0.05                   0.05     0.1269122078437632                      4
      8372.000397648662     0.9034570287893848      1.108287680682366                   0.05                   0.05     0.1770584818703228                      4
      8376.000397838652     0.8484081362813304      1.054095507196767                   0.05                   0.05     0.1615243911333536                      4
      8380.000398028642     0.9227820791718903      1.136980292043083                   0.05                   0.05     0.1998886711523521                      4
      8384.000398218632     0.8473968101326806      1.056643259155574                   0.05                   0.05     0.1640522481133315                      4
      8388.000398408622     0.9444702911706366      1.157977030289815                   0.05                   0.05     0.2048163909034795                      4
      8392.000398598611     0.9550058711181438      1.165996222153286                   0.05                   0.05     0.2014462483376587                      4
      8396.000398788601      1.008879746545661      1.195523365874221                   0.05                   0.05     0.2164972097642487                      4
      8400.000398978591      1.095301595483997      1.197613389009719                   0.05                   0.05     0.3553313416864413                      4
      8404.000399168581      1.130862079253165      1.184621405253013                   0.05                   0.05     0.3840002661152331                      4
      8408.000399358571     0.9313368451141725      1.143294778838476                   0.05                   0.05     0.1880965806507941                      4
       8412.00039954856     0.9766878096478258      1.196883788449595                   0.05                   0.05     0.2346431463573805                      4
       8416.00039973855     0.9807404170955868      1.112616424568849                   0.05                   0.05     0.1580963792313629                      4
       8420.00039992854      1.012150855929587      1.184267460979604                   0.05                   0.05     0.1832921576911226                      4
       8424.00040011853     0.9162613921492299      1.113211694610686                   0.05                   0.05     0.1566018926017272                      4
       8428.00040030852     0.9552034715009912      1.052533621865349                   0.05                   0.05     0.1458969103215026                      4
      8432.000400498509     0.8857984819890702     0.9167839923171111                   0.05                   0.05     0.1296063714297317                      4
      8436.000400688499     0.9613067589697617      1.025624152052657                   0.05                   0.05     0.1514892133173875                      4
      8440.000400878489      1.037285315288536     0.9188662212804113                   0.05                   0.05     0.1367368786712389                      4
      8444.000401068479      1.167923016783895      1.026609287555319                   0.05                   0.05     0.2078364476576142                      4
      8448.000401258469      1.192176732781324      1.058763703785252                   0.05                   0.05     0.2946230088109957                      4
      8452.000401448458      1.163136703889046       1.10597672469667                   0.05                   0.05     0.2990391637529347                      4
      8456.000401638448      1.167637814942694      1.096785751788907                   0.05                   0.05     0.2874713299890104                      4
      8460.000401828438      1.145282292920256      1.129769969208088                   0.05                   0.05     0.2866508790360033                      4
      8464.000402018428      1.173227932501673      1.190337121346486                   0.05                   0.05     0.4356315084554612                      4
      8468.000402208418      1.102869853454451      1.057860547498024                   0.05                   0.05     0.2235260696389786                      4
      8472.000402398407      1.115657148319491      1.085148269506732                   0.05                   0.05     0.2385655681814819                      4
      8476.000402588397      1.043430410083186      1.063736327621816                   0.05                   0.05     0.1987092820558638                      4
      8480.000402778387      1.064875324863276      1.005910799204806                   0.05                   0.05     0.1683018605268894                      4
      8484.000402968377     0.9747806993141331     0.8987046835694158                   0.05                   0.05     0.1336999695980505                      4
      8488.000403158367       1.01902672043604     0.9554323460337065                   0.05                   0.05     0.1520307468055106                      4
      8492.000403348356      1.156638235636039     0.9439315669376478                   0.05                   0.05     0.1747731721438366                      4
      8496.000403538346     0.9949837047024588     0.8249405903141988                   0.05                   0.05      0.124103421247737                      4
      8500.000403728336      1.065242714598253     0.8937086773529569                   0.05                   0.05     0.1294950005615991                      4
      8504.000403918326       1.07517669938558     0.8846519075292252                   0.05                   0.05     0.1374974956082589                      4
      8508.000404108316      1.011555768323795     0.8667989678428506                   0.05                   0.05     0.1157516475707923                      4
      8512.000404298306     0.9402876306412624     0.7458643578304447                   0.05                   0.05     0.1494921735048762                      4
      8516.000404488295     0.9274937485205689     0.8174089841671214                   0.05                   0.05     0.1085931957626966                      4
      8520.000404678285      1.023880689268902     0.8097947457593786                   0.05                   0.05     0.1640200884663329                      4
      8524.000404868275      1.031661337485803     0.8158938759254374                   0.05                   0.05     0.1617099375690642                      4
      8528.000405058265     0.9813563977228401     0.9244321686666133                   0.05                   0.05       0.13972780442743                      4
      8532.000405248255      1.078685000169856     0.8966312110697368                   0.05                   0.05     0.1305921029740573                      4
      8536.000405438244      1.056304635344973     0.9469632799511184                   0.05                   0.05     0.1365010077167061                      4
      8540.000405628234      1.126970060912132      1.035987633026667                   0.05                   0.05     0.1893531700843216                      4
      8544.000405818224      1.023414788104192      1.014564642436176                   0.05                   0.05     0.1611488579858494                      4
      8548.000406008214      0.981474054334469     0.8846195657050342                   0.05                   0.05     0.1190913931954956                      4
      8552.000406198204      0.983771913085955     0.8647063861734062                   0.05                   0.05     0.1107911174054414                      4
      8556.000406388193      1.063877087940503     0.9387176481122362                   0.05                   0.05     0.1284274215859738                      4
      8560.000406578183     0.9550586533045472     0.8287697047992694                   0.05                   0.05     0.1073400817116683                      4
      8564.000406768173      1.009965728160422     0.8729934720723297                   0.05                   0.05     0.1086405104812455                      4
      8568.000406958163      1.014782538538101     0.9196926569433524                   0.05                   0.05     0.1251197155962859                      4
      8572.000407148153      1.139919232549806     0.9683020331453926                   0.05                   0.05       0.13670774592997                      4
      8576.000407338142      1.203532922107037      1.064243762410748                   0.05                   0.05      0.306503964081276                      4
      8580.000407528132       1.11502913106394     0.9050347903149289                   0.05                   0.05     0.1557663107739183                      4
      8584.000407718122      1.084298429435586     0.8945471483972445                   0.05                   0.05     0.1284912167807427                      4
      8588.000407908112      1.142336356894784     0.9891818974311356                   0.05                   0.05     0.1393381467290704                      4
      8592.000408098102     0.9037813292806478      0.899848146438839                   0.05                   0.05     0.1245975382329004                      4
      8596.000408288091     0.9250236905295476      1.019862460460775                   0.05                   0.05     0.1332565866976316                      4
      8600.000408478081     0.9887362076403258     0.9698744030022712                   0.05                   0.05     0.1465452661490999                      4
      8604.000408668071     0.8370198359865341     0.9736444275519447                   0.05                   0.05     0.1117194402068744                      4
      8608.000408858061      0.746230307636356     0.9573372367586193                   0.05                   0.05     0.1451527786506282                      4
      8612.000409048051     0.8047250396074004      1.020067780821176                   0.05                   0.05     0.1686075183318569                      4
       8616.00040923804     0.7809365064924677     0.9894592742329352                   0.05                   0.05     0.1487982542404371                      4
       8620.00040942803     0.7738235212457171     0.9868919719919891                   0.05                   0.05     0.1529499981432392                      4
       8624.00040961802     0.7677372506753072      0.981479567097432                   0.05                   0.05      0.150323780982597                      4
       8628.00040980801     0.7725776935292359      0.979479889062395                   0.05                   0.05     0.1376744560081817                      4
         8632.000409998     0.7969658745653887     0.9145048964565511                   0.05                   0.05     0.1023222546634109                      4
      8636.000410187989     0.7539424373626628     0.8808549144960639                   0.05                   0.05    0.08469887025587121                      4
      8640.000410377979     0.8514023048570403     0.7542121944910227                   0.05                   0.05     0.1144150985231324                      4
      8644.000410567969     0.9317797121379967     0.8010303285731729                   0.05                   0.05     0.1054962246843509                      4
      8648.000410757959     0.8840139206809104     0.6939038633435772                   0.05                   0.05     0.1545330311349762                      4
      8652.000410947949     0.8777216422289364      0.672965655037727                   0.05                   0.05     0.1790341263207958                      4
      8656.000411137938      0.845132838044155     0.6587141855814432                   0.05                   0.05      0.154650451933437                      4
      8660.000411327928     0.8345715858149382     0.6539641081477228                   0.05                   0.05     0.1458469515730352                      4
      8664.000411517918     0.9381390256896995     0.7297586212640405                   0.05                   0.05     0.1632227673142286                      4
      8668.000411707908     0.9384214732373135     0.8254996328910281                   0.05                   0.05     0.1037022510704304                      4
      8672.000411897898     0.8981429174684932     0.7663000143475639                   0.05                   0.05     0.1035411785347974                      4
      8676.000412087888      0.868857714282228     0.6632213107827176                   0.05                   0.05     0.1753897644668796                      4
      8680.000412277877     0.8813073510828754     0.6830398537393741                   0.05                   0.05     0.1562614154281335                      4
      8684.000412467867     0.9442370012000181     0.7379338725819105                   0.05                   0.05     0.1557685674796974                      4
      8688.000412657857     0.8570709418976775     0.6560759101517801                   0.05                   0.05     0.1645096944835621                      4
      8692.000412847847     0.8761209220615074     0.6714696264321178                   0.05                   0.05     0.1631048360076444                      4
      8696.000413037837     0.8479279396005617     0.6419651281829306                   0.05                   0.05     0.1698579055314993                      4
      8700.000413227826     0.8806323665499006     0.7125478961773248                   0.05                   0.05     0.1173146291660238                      4
      8704.000413417816     0.8956664593742828     0.7150219689144344                   0.05                   0.05     0.1221295390383824                      4
      8708.000413607806     0.9476540430120775     0.8109235096804426                   0.05                   0.05     0.1027148398540378                      4
      8712.000413797796     0.9931564666518377     0.9325528181618403                   0.05                   0.05     0.1314047793361372                      4
      8716.000413987786     0.9969819590945183     0.9574110271065973                   0.05                   0.05     0.1388320636173228                      4
      8720.000414177775     0.9480891659095726     0.9303119401053179                   0.05                   0.05      0.132021510338209                      4
      8724.000414367765     0.8835527049883434     0.8874522134714864                   0.05                   0.05      0.120263204333275                      4
      8728.000414557755     0.9990536026442753     0.9798311977815088                   0.05                   0.05      0.142298449836305                      4
      8732.000414747745     0.9786008563794799     0.9321301989024835                   0.05                   0.05     0.1275456700645104                      4
      8736.000414937735     0.9338611480612583     0.8873795058007614                   0.05                   0.05     0.1148027875068734                      4
      8740.000415127724     0.9946839642271228      1.035657313781312                   0.05                   0.05     0.1534957391289504                      4
      8744.000415317714     0.9036248363564071     0.9939378100704358                   0.05                   0.05     0.1268717533575928                      4
      8748.000415507704     0.9303201672837704      0.959298098741996                   0.05                   0.05     0.1325764695535865                      4
      8752.000415697694     0.9433253567133622     0.9958940340668438                   0.05                   0.05     0.1346485379737215                      4
      8756.000415887684     0.9331958188230954     0.9667388914143321                   0.05                   0.05     0.1308497022945976                      4
      8760.000416077673     0.7513833166736978      0.819168963302068                   0.05                   0.05    0.09990261162469438                      4
      8764.000416267663     0.9080166109492654     0.9780207612805105                   0.05                   0.05     0.1245262928125335                      4
      8768.000416457653     0.9295239576700018      1.002741525437142                   0.05                   0.05      0.126428482496193                      4
      8772.000416647643     0.8820209578969788     0.9605312258193601                   0.05                   0.05     0.1159981860794374                      4
      8776.000416837633      0.901751312299837     0.9103478975784888                   0.05                   0.05     0.1156690023449423                      4
      8780.000417027622     0.8343935530741028     0.9297611586453176                   0.05                   0.05     0.1087760717038152                      4
      8784.000417217612       0.98647224053723       1.07608204869078                   0.05                   0.05     0.1553861783115468                      4
      8788.000417407602     0.8497650454417848     0.9535976570213004                   0.05                   0.05     0.1059092825752127                      4
      8792.000417597592     0.8620384068565183     0.9579707304770193                   0.05                   0.05     0.1073448243725169                      4
      8796.000417787582     0.8302511295524775     0.9449754113562797                   0.05                   0.05     0.1007919744021732                      4
      8800.000417977571      1.011918953932403      1.108441967867146                   0.05                   0.05     0.1720027932553816                      4
      8804.000418167561       1.03569412798266      1.064887114755351                   0.05                   0.05     0.1800157538534288                      4
      8808.000418357551     0.9926963785927102      1.142830664642656                   0.05                   0.05     0.1476852159612875                      4
      8812.000418547541      1.039172546346186      1.102678148135333                   0.05                   0.05     0.1889305779072712                      4
      8816.000418737531     0.9079937249559289      1.051371264631634                   0.05                   0.05     0.1143675743312485                      4
      8820.000418927521       1.11077273167843     0.9795624851962492                   0.05                   0.05     0.1309234507675808                      4
       8824.00041911751      1.026186482015572      1.005429518402982                   0.05                   0.05     0.1430429956833056                      4
        8828.0004193075     0.9237394015651769      1.004292504238502                   0.05                   0.05     0.1197556102917961                      4
       8832.00041949749      1.120837306404646     0.9573942373811801                   0.05                   0.05     0.1232334066790242                      4
       8836.00041968748      1.101846594863746     0.9882531485463379                   0.05                   0.05     0.1340449326127872                      4
       8840.00041987747      1.179851773994551     0.9934765235450498                   0.05                   0.05      0.169978855993893                      4
      8844.000420067459      1.148702726446087      1.014308579075808                   0.05                   0.05     0.1523398637789376                      4
      8848.000420257449      1.078745048910128     0.9317925899944661                   0.05                   0.05     0.1143646716916993                      4
      8852.000420447439      1.061864872943066     0.9318022470766036                   0.05                   0.05      0.113646520592433                      4
      8856.000420637429      1.200736245792317      1.035549580421599                   0.05                   0.05     0.2445664218046949                      4
      8860.000420827419      1.095808482702265     0.8989987249173323                   0.05                   0.05     0.1295116325178129                      4
      8864.000421017408      1.138809090486458     0.9246814612173496                   0.05                   0.05      0.154033204751806                      4
      8868.000421207398       1.12445077158523     0.9284320272464061                   0.05                   0.05     0.1291526468134661                      4
      8872.000421397388     0.9146134641033772     0.7937420506300055                   0.05                   0.05    0.09768451615079637                      4
      8876.000421587378     0.9152787545356835     0.8542744274850699                   0.05                   0.05     0.1048558352861749                      4
      8880.000421777368       1.06309575489603     0.8883717955747937                   0.05                   0.05     0.1099352685791026                      4
      8884.000421967357     0.9259861751328845      1.026181453293839                   0.05                   0.05     0.1164618082168296                      4
      8888.000422157347      1.041192932991684     0.9426179295361713                   0.05                   0.05     0.1164712317490127                      4
      8892.000422347337      1.108904421838024      1.118761812412864                   0.05                   0.05     0.2350790668170565                      4
      8896.000422537327      1.201793247660626      1.050255906452399                   0.05                   0.05     0.2608742957620295                      4
      8900.000422727317      1.097794324625173       1.08830673833333                   0.05                   0.05     0.2124695610219779                      4
      8904.000422917306      1.131079282892896      1.126085896719438                   0.05                   0.05     0.2415270016730406                      4
      8908.000423107296      1.101161187641336      1.086570329658602                   0.05                   0.05     0.2048845197545259                      4
      8912.000423297286       1.17934451410403      1.174468647174289                   0.05                   0.05     0.3788055158119986                      4
      8916.000423487276      1.202290665557883      1.114352143207541                   0.05                   0.05     0.3332119259666317                      4
      8920.000423677266      1.131611528505387      1.081724537909817                   0.05                   0.05     0.2005407607139531                      4
      8924.000423867255      1.141869475195766      1.087869002616805                   0.05                   0.05      0.202546132903324                      4
      8928.000424057245      1.169090141395054      1.004256104067162                   0.05                   0.05     0.1463659788041507                      4
      8932.000424247235      1.071785951480764     0.8860863753859372                   0.05                   0.05     0.1138694684999465                      4
      8936.000424437225      1.010004413792785     0.8537627001406103                   0.05                   0.05     0.1012645551631429                      4
      8940.000424627215      1.157202723867982     0.9736150057832377                   0.05                   0.05     0.1290517896492461                      4
      8944.000424817204      1.086095896291812     0.9531998596994103                   0.05                   0.05     0.1102074277587101                      4
      8948.000425007194      1.104702377985869     0.9955603744089977                   0.05                   0.05     0.1263546113281783                      4
      8952.000425197184      0.948479772341414     0.9440860211772748                   0.05                   0.05     0.1204344388846681                      4
      8956.000425387174     0.9067059132470165     0.9137056010929689                   0.05                   0.05     0.1109971888456816                      4
      8960.000425577164      1.037531000608032       1.00190312006934                   0.05                   0.05     0.1357658721883894                      4
      8964.000425767154      1.025376244940889     0.9691010745181035                   0.05                   0.05     0.1232609080574015                      4
      8968.000425957143      1.073918120146787     0.9160798701470125                   0.05                   0.05     0.1026137260119143                      4
      8972.000426147133      1.199892561686971      1.103001420908921                   0.05                   0.05     0.2972464749801749                      4
      8976.000426337123      1.185294591894671     0.9911263221851889                   0.05                   0.05     0.1623792521453681                      4
      8980.000426527113      1.105709845075405     0.9103332599101892                   0.05                   0.05     0.1192847861764163                      4
      8984.000426717103      1.052945722406073     0.9016828380812421                   0.05                   0.05    0.09888510284942845                      4
      8988.000426907092      1.142114346497109     0.9601036356151134                   0.05                   0.05     0.1154956029573825                      4
      8992.000427097082      1.071470006675949     0.9029221595353101                   0.05                   0.05     0.1008172320069068                      4
      8996.000427287072      0.944647648755843     0.8055633099697366                   0.05                   0.05    0.09931929457245423                      4
      9000.000427477062     0.9802159529891717     0.8763508438312988                   0.05                   0.05    0.09987568798230115                      4
      9004.000427667052     0.9096395805343062     0.8621136522824159                   0.05                   0.05     0.1039791890286283                      4
      9008.000427857041      1.047304356217723      1.029976689968673                   0.05                   0.05     0.1467310334624596                      4
      9012.000428047031      1.196935995181008      1.190702336975616                   0.05                   0.05     0.4332230642361935                      4
      9016.000428237021      1.124466867519608      1.172284422908016                   0.05                   0.05     0.2815217629993597                      4
      9020.000428427011      1.086541731471797      1.160968749435668                   0.05                   0.05     0.2185555924052631                      4
      9024.000428617001      1.064124042298903      1.071025790801771                   0.05                   0.05     0.1747119574380464                      4
       9028.00042880699      1.119962539486983      1.049019780096239                   0.05                   0.05     0.1631520855018077                      4
       9032.00042899698       1.10661957232649      1.029013115089555                   0.05                   0.05     0.1448858887085145                      4
       9036.00042918697     0.9721732135285864      1.093956438900354                   0.05                   0.05     0.1357279298497771                      4
       9040.00042937696     0.9373143926393734      1.130749514023401                   0.05                   0.05     0.1491767240133222                      4
       9044.00042956695     0.9610864603311398      1.160431931371757                   0.05                   0.05     0.1616556859123889                      4
      9048.000429756939     0.9688983179702408       1.17717719323799                   0.05                   0.05     0.1783611280389115                      4
      9052.000429946929     0.9859005770008927      1.159603996729218                   0.05                   0.05     0.1425643318333354                      4
      9056.000430136919     0.9169043152628965      1.090636386165514                   0.05                   0.05     0.1231864483163461                      4
      9060.000430326909     0.9266765590170315      1.124481620080199                   0.05                   0.05     0.1444085902833011                      4
      9064.000430516899     0.8885720994825183      1.080903374688307                   0.05                   0.05     0.1310740795589639                      4
      9068.000430706888     0.9229723983744924       1.10572336272757                   0.05                   0.05     0.1264342695436888                      4
      9072.000430896878     0.9105483594247996      1.055644106469288                   0.05                   0.05     0.1069880671424445                      4
      9076.000431086868     0.8838021078677576      1.021449360852653                   0.05                   0.05     0.1043181396023468                      4
      9080.000431276858     0.9393219368272718      1.112869137467782                   0.05                   0.05     0.1222602606872006                      4
      9084.000431466848     0.9101206112841924      1.090306181480778                   0.05                   0.05     0.1178672638973122                      4
      9088.000431656837     0.9123995752022602      1.044824481176302                   0.05                   0.05     0.1034480659710755                      4
      9092.000431846827     0.9443448547365038      1.147947448999215                   0.05                   0.05     0.1483093359662412                      4
      9096.000432036817      1.011988838613103      1.154528068328377                   0.05                   0.05     0.1400534196117701                      4
      9100.000432226807     0.9643752161927118       1.08891219552411                   0.05                   0.05     0.1187907890852048                      4
      9104.000432416797     0.9456384796313497      1.084800170854703                   0.05                   0.05     0.1093956923890798                      4
      9108.000432606786     0.7839521685876235     0.9911025085617714                   0.05                   0.05     0.1357508024220869                      4
      9112.000432796776     0.8082586927955936     0.9959212508442614                   0.05                   0.05     0.1147418311065687                      4
      9116.000432986766     0.9267987007894481      1.005938908017541                   0.05                   0.05     0.1115277650549558                      4
      9120.000433176756     0.9881397131656241      1.012062585805199                   0.05                   0.05     0.1248233098033048                      4
      9124.000433366746     0.9079696080980171     0.9830252677955673                   0.05                   0.05     0.1092703144214504                      4
      9128.000433556736     0.8718883319434712     0.8723657117351422                   0.05                   0.05     0.1122345197067743                      4
      9132.000433746725     0.7525481256682309     0.7744371461910412                   0.05                   0.05     0.1136751575737226                      4
      9136.000433936715     0.8016982539499735     0.8264577229206161                   0.05                   0.05     0.1165002122065721                      4
      9140.000434126705      0.746509434080139     0.7232285633731523                   0.05                   0.05     0.1131767068310001                      4
      9144.000434316695     0.8744282890293454     0.8534316194562347                   0.05                   0.05     0.1087607726224475                      4
      9148.000434506685     0.7608081937062353     0.7932097673286361                   0.05                   0.05     0.1093926792733148                      4
      9152.000434696674      0.785786719397244     0.7749482700570571                   0.05                   0.05     0.1148039329041262                      4
      9156.000434886664     0.8910881655731677     0.9082482018283967                   0.05                   0.05     0.1064100871008483                      4
      9160.000435076654     0.7575577027563197      0.659848401598531                   0.05                   0.05     0.1138437355757122                      4
      9164.000435266644      0.709040987468587     0.6339794958353868                   0.05                   0.05     0.1334796498252326                      4
      9168.000435456634     0.9490290801315227     0.9054992965478712                   0.05                   0.05     0.1068539190965521                      4
      9172.000435646623     0.9557968340178066     0.9397531620724765                   0.05                   0.05     0.1128040275827469                      4
      9176.000435836613      1.034460031425928     0.9287590004830687                   0.05                   0.05     0.1026393758625575                      4
      9180.000436026603      1.073152096357493     0.9936164335283705                   0.05                   0.05     0.1215841114996712                      4
      9184.000436216593       1.14365566610617     0.9528730404755491                   0.05                   0.05     0.1172586203782396                      4
      9188.000436406583      1.091445226860457     0.9419042421387008                   0.05                   0.05    0.09780971102507253                      4
      9192.000436596572      1.191753052103284       1.08081624393276                   0.05                   0.05     0.2403049368900138                      4
      9196.000436786562      1.114923776284813      1.099003330567986                   0.05                   0.05     0.1862079230949318                      4
      9200.000436976552       1.12293720831893      1.179080056013844                   0.05                   0.05     0.2810763447827198                      4
      9204.000437166542      1.100601168915583       1.17970830508401                   0.05                   0.05     0.2505010133083112                      4
      9208.000437356532      1.192461084085312      1.195420806488469                   0.05                   0.05     0.4063347163333082                      4
      9212.000437546521      1.165423095626938      1.150399336945981                   0.05                   0.05     0.2473709538187173                      4
      9216.000437736511      1.168442267184686      1.052105540792991                   0.05                   0.05     0.1694678593120622                      4
      9220.000437926501      1.200653087134312      1.187738798331066                   0.05                   0.05     0.3835424726365946                      4
      9224.000438116491      1.078841090133424       1.08333765338129                   0.05                   0.05     0.1714375502674643                      4
      9228.000438306481      1.138090804030994      1.166898638692154                   0.05                   0.05     0.2390824974339942                      4
       9232.00043849647      1.138185538338585      1.197365121706963                   0.05                   0.05     0.3115225839688058                      4
       9236.00043868646      1.147463802090565      1.141101359912539                   0.05                   0.05     0.2003023063120128                      4
       9240.00043887645      1.188276696965674      1.199453041363237                   0.05                   0.05     0.3598490516591075                      4
       9244.00043906644      1.201066349361761      1.166262971887936                   0.05                   0.05     0.3093108708684037                      4
       9248.00043925643      1.174485631287487      1.159939057531533                   0.05                   0.05     0.2348577189001768                      4
      9252.000439446419      1.101888762650567      1.119809633509136                   0.05                   0.05     0.1728327807892913                      4
      9256.000439636409      1.016137706178823      1.069701601743796                   0.05                   0.05     0.1447962043228546                      4
      9260.000439826399      1.113882666163501      1.194253966129333                   0.05                   0.05     0.2647955092909812                      4
      9264.000440016389      1.030416630843773      1.084614376230636                   0.05                   0.05      0.152548412913474                      4
      9268.000440206379      1.064754523003719      1.066362153969258                   0.05                   0.05     0.1537369169766305                      4
      9272.000440396369     0.9618945284376493     0.9835121769938021                   0.05                   0.05     0.1158246359752078                      4
      9276.000440586358     0.9885061395725308      1.010900398401422                   0.05                   0.05      0.118995720140669                      4
      9280.000440776348      1.008096402600347      1.022879483897074                   0.05                   0.05     0.1224126447355452                      4
      9284.000440966338      1.040243236821821      1.075248884206746                   0.05                   0.05     0.1479153946065124                      4
      9288.000441156328     0.9685401736068099     0.9532748737376071                   0.05                   0.05     0.1114461799601044                      4
      9292.000441346318     0.9776729324850504     0.9837627083370478                   0.05                   0.05     0.1125908857575687                      4
      9296.000441536307      1.006141482210357      1.032814971828418                   0.05                   0.05     0.1208299309913343                      4
      9300.000441726297     0.9696435101354216      1.122048301142638                   0.05                   0.05     0.1160451934325612                      4
      9304.000441916287      1.050090765955078      1.062779120250006                   0.05                   0.05     0.1418239310638475                      4
      9308.000442106277     0.9774363357959168     0.9361635251696451                   0.05                   0.05      0.106657803711914                      4
      9312.000442296267     0.9680833672183342      0.861330101942244                   0.05                   0.05    0.09480893504940303                      4
      9316.000442486256      1.096185233561967     0.9829748490063791                   0.05                   0.05     0.1065615792428647                      4
      9320.000442676246      1.076857287564843     0.8691145608496385                   0.05                   0.05     0.1254649216737019                      4
      9324.000442866236       1.07275095135606     0.8750740034651043                   0.05                   0.05     0.1130050048961415                      4
      9328.000443056226      1.024945752925789      0.821552419146615                   0.05                   0.05     0.1294309780762518                      4
      9332.000443246216     0.9055505133442852      0.718009901296927                   0.05                   0.05     0.1244799767873811                      4
      9336.000443436205      1.008642774552603     0.8372760534571282                   0.05                   0.05     0.1008378913696011                      4
      9340.000443626195     0.9409121206418335     0.8467607488088456                   0.05                   0.05    0.09329111622855525                      4
      9344.000443816185      1.026169717089107     0.8963387736596776                   0.05                   0.05    0.09085622824255765                      4
      9348.000444006175     0.9863737348881236      0.841200879338171                   0.05                   0.05     0.0922077286423711                      4
      9352.000444196165     0.9486824254220808     0.8252302235518701                   0.05                   0.05    0.09132051269811854                      4
      9356.000444386154     0.8876233875515177     0.7147904821634039                   0.05                   0.05     0.1139698441269241                      4
      9360.000444576144      1.032290242879875     0.8574906118302437                   0.05                   0.05    0.09622265406305949                      4
      9364.000444766134     0.9932701756305342     0.7807074777115878                   0.05                   0.05     0.1548823882963312                      4
      9368.000444956124     0.8054769517193512     0.6161398085133533                   0.05                   0.05     0.1459104236359773                      4
      9372.000445146114      1.005331235943022     0.8219720893996796                   0.05                   0.05      0.105867421299455                      4
      9376.000445336103      0.934799933328721     0.7519679728990166                   0.05                   0.05     0.1163022121023722                      4
      9380.000445526093     0.9010709518807093     0.6972551916188093                   0.05                   0.05     0.1423260547113299                      4
      9384.000445716083     0.8723547132193242     0.6823980634856943                   0.05                   0.05     0.1314817700663581                      4
      9388.000445906073     0.8888754671851506     0.6831284815690323                   0.05                   0.05     0.1459768334848588                      4
      9392.000446096063     0.8727337268549524     0.7202595053774505                   0.05                   0.05     0.1014568151892674                      4
      9396.000446286052     0.8272814730578109     0.6551783378678802                   0.05                   0.05     0.1217957730852301                      4
      9400.000446476042     0.7974575093018789     0.6555046334871921                   0.05                   0.05     0.1084477320124207                      4
      9404.000446666032     0.6593336469941541     0.5471695160054902                   0.05                   0.05    0.09985828344500547                      4
      9408.000446856022     0.5689718786427058     0.6173333247575955                   0.05                   0.05     0.1215820512194777                      4
      9412.000447046012     0.6409985973964568     0.6819602647221881                   0.05                   0.05     0.1157868503968965                      4
      9416.000447236001     0.5321332042055479     0.6578193890231806                   0.05                   0.05    0.09577447079444032                      4
      9420.000447425991     0.4856905569088012     0.6442271947027736                   0.05                   0.05    0.08668451754945923                      4
      9424.000447615981     0.5095521081304756     0.7241815402369134                   0.05                   0.05     0.1267706649356549                      4
      9428.000447805971      0.555029451309627     0.7531911469090313                   0.05                   0.05     0.1087356531110068                      4
      9432.000447995961      0.644103567712858     0.8594655378392837                   0.05                   0.05     0.1361631363162792                      4
      9436.000448185951     0.6323248844576541     0.8454249695284157                   0.05                   0.05      0.134022583157607                      4
       9440.00044837594     0.6093772194433714     0.8242128015922775                   0.05                   0.05     0.1369791510443571                      4
       9444.00044856593     0.5393878177212045       0.74418469718192                   0.05                   0.05      0.113126225092981                      4
       9448.00044875592      0.626549117615826     0.8299660340494884                   0.05                   0.05     0.1180276591514642                      4
       9452.00044894591     0.6259935999120587      0.813623619972464                   0.05                   0.05     0.1007191250348409                      4
        9456.0004491359     0.7207303031904239     0.9129614709474322                   0.05                   0.05    0.09968302253661288                      4
      9460.000449325889     0.6562242665657132     0.8751874256183854                   0.05                   0.05     0.1325923010458743                      4
      9464.000449515879     0.6098044599757315     0.8068747210384307                   0.05                   0.05     0.1079359229483434                      4
      9468.000449705869     0.4908931874261768     0.6701334565999236                   0.05                   0.05    0.09362370048980297                      4
      9472.000449895859     0.5370083625862377     0.7349521306119122                   0.05                   0.05     0.1047276836949802                      4
      9476.000450085849     0.6343141236490183      0.842373886676002                   0.05                   0.05     0.1184157188525831                      4
      9480.000450275838     0.6280649711538047     0.8106547350546822                   0.05                   0.05    0.09346406438026031                      4
      9484.000450465828     0.6775910789436386     0.7242701492691433                   0.05                   0.05     0.1037845340549016                      4
      9488.000450655818      0.711787477218272     0.7841023775929322                   0.05                   0.05    0.09284350892892504                      4
      9492.000450845808     0.6273124341821488     0.6267533330666967                   0.05                   0.05     0.1293147704648788                      4
      9496.000451035798     0.6445154869179756     0.8623909981237021                   0.05                   0.05     0.1287116955550717                      4
      9500.000451225787     0.6725284581303587     0.8870717853192982                   0.05                   0.05     0.1189554754833166                      4
      9504.000451415777     0.7276641334315076     0.9053906108150531                   0.05                   0.05    0.08647149784300785                      4
      9508.000451605767     0.7618914512792101     0.9758646566635361                   0.05                   0.05     0.1390764397864516                      4
      9512.000451795757     0.6161267798666611      0.832397052741531                   0.05                   0.05     0.1280305493655555                      4
      9516.000451985747      0.767374356002237     0.9834205765484811                   0.05                   0.05     0.1418734129375792                      4
      9520.000452175736      0.808324090329961      1.017932885789264                   0.05                   0.05     0.1401568536040266                      4
      9524.000452365726     0.5753464510575009     0.7808377295223901                   0.05                   0.05     0.1114600148605284                      4
      9528.000452555716     0.6396799116803528     0.8188044270558432                   0.05                   0.05    0.08676095154970254                      4
      9532.000452745706     0.6235072902608699     0.8311900057846041                   0.05                   0.05     0.1121347634509569                      4
      9536.000452935696     0.6473962330245997     0.7711977883449564                   0.05                   0.05    0.07943045875022917                      4
      9540.000453125685     0.7014748230188904     0.8415825899515087                   0.05                   0.05    0.07067404017650784                      4
      9544.000453315675     0.6621906732678646     0.7571472703563272                   0.05                   0.05    0.08522909203423736                      4
      9548.000453505665     0.6716416452962503     0.6760015156350426                   0.05                   0.05     0.1203589630384083                      4
      9552.000453695655     0.6938583524635952     0.7483146460601781                   0.05                   0.05    0.09628821389782211                      4
      9556.000453885645     0.7195158622806517     0.9042991191843573                   0.05                   0.05    0.08770177533077514                      4
      9560.000454075634     0.7156975536886313     0.8514139244903299                   0.05                   0.05    0.07006893233109032                      4
      9564.000454265624     0.8242974598166939     0.8998570497991579                   0.05                   0.05      0.107841048508903                      4
      9568.000454455614     0.8589872292429375     0.7403819450541722                   0.05                   0.05     0.0979239123389227                      4
      9572.000454645604     0.7896161059835498     0.7639049924737533                   0.05                   0.05     0.1111293772667411                      4
      9576.000454835594     0.7745950308743357     0.8076324215591699                   0.05                   0.05     0.1052273203715373                      4
      9580.000455025584     0.8247990267055739     0.7197946050863998                   0.05                   0.05     0.1007269960355864                      4
      9584.000455215573     0.8066077834294511     0.7436427523461034                   0.05                   0.05     0.1049718196308832                      4
      9588.000455405563     0.7262588481699179     0.7526942329394523                   0.05                   0.05     0.1020041150974347                      4
      9592.000455595553     0.7213691009357741      0.682528162447842                   0.05                   0.05     0.1142008197865424                      4
      9596.000455785543     0.6954785640403226      0.667389959389401                   0.05                   0.05     0.1224536301141473                      4
      9600.000455975533     0.7271447919486719     0.7191627678112729                   0.05                   0.05     0.1043451417779733                      4
      9604.000456165522     0.7397247812518846     0.6699658436372388                   0.05                   0.05     0.1090359488147699                      4
      9608.000456355512     0.7402405127648392     0.7154823418007152                   0.05                   0.05     0.1021785668603589                      4
      9612.000456545502     0.6963807302823325     0.7100579350304067                   0.05                   0.05     0.1027863486859433                      4
      9616.000456735492     0.7052441038036017     0.6530109412421011                   0.05                   0.05     0.1219379528221665                      4
      9620.000456925482      0.780772985949839     0.6323500105587476                   0.05                   0.05     0.1110970232705106                      4
      9624.000457115471     0.9272198797822391     0.8431042598526933                   0.05                   0.05     0.0909314285619639                      4
      9628.000457305461      0.928529587452035     0.8593328909593209                   0.05                   0.05    0.09224365385135824                      4
      9632.000457495451     0.9230539030062334     0.8377466813992944                   0.05                   0.05    0.08924292813815117                      4
      9636.000457685441     0.7956105220084896     0.6813532616681873                   0.05                   0.05    0.09677936771873849                      4
      9640.000457875431     0.7765315124163883     0.7435104102894723                   0.05                   0.05     0.1021565611647055                      4
       9644.00045806542     0.7331659906602292     0.6019034089563855                   0.05                   0.05     0.1120070048653552                      4
       9648.00045825541     0.6863257825514724       0.57918963476635                   0.05                   0.05     0.1095943450792733                      4
        9652.0004584454     0.5991632125848116     0.5463764406546551                   0.05                   0.05     0.1135852889200813                      4
       9656.00045863539     0.7315737842312506     0.6987248703059326                   0.05                   0.05     0.1004707085139268                      4
       9660.00045882538     0.6685857579182168      0.609389254259343                   0.05                   0.05     0.1255263625171485                      4
      9664.000459015369     0.6422626556144222      0.603912980984605                   0.05                   0.05      0.124481015786806                      4
      9668.000459205359     0.5762061984973583     0.5954809241053414                   0.05                   0.05     0.1202126091528061                      4
      9672.000459395349     0.6184452228804065     0.6333337805504344                   0.05                   0.05     0.1200005356231859                      4
      9676.000459585339     0.5303666927656773     0.5828633952828151                   0.05                   0.05    0.09984373499236127                      4
      9680.000459775329     0.5402524280518926     0.5547918398719371                   0.05                   0.05     0.1002714145669057                      4
      9684.000459965318     0.6083447829889209     0.5288545801888219                   0.05                   0.05    0.09966856367047533                      4
      9688.000460155308       0.46337808043829     0.6425097054828197                   0.05                   0.05      0.090642514131568                      4
      9692.000460345298     0.4504632263709056      0.658378160228925                   0.05                   0.05      0.115871812160885                      4
      9696.000460535288     0.3924243411158305     0.5747488059254181                   0.05                   0.05     0.1069186647034295                      4
      9700.000460725278     0.4035895538075195     0.5751347412604764                   0.05                   0.05    0.09516702598593475                      4
      9704.000460915267     0.4692122032376588     0.6449717566676973                   0.05                   0.05    0.08706210845240903                      4
      9708.000461105257     0.4454077430438124     0.6542389831161417                   0.05                   0.05     0.1148042005775295                      4
      9712.000461295247     0.5544219446273094     0.7395834797589942                   0.05                   0.05    0.09343961321270872                      4
      9716.000461485237     0.5549661250373932     0.7296710946370863                   0.05                   0.05    0.08852201652782818                      4
      9720.000461675227     0.6104403073319364     0.7790411341722577                   0.05                   0.05    0.08150910564286191                      4
      9724.000461865216     0.5473508821851414     0.7217839204202228                   0.05                   0.05    0.08793682064525241                      4
      9728.000462055206     0.4695716382099067     0.6103014522477083                   0.05                   0.05    0.07618688835510312                      4
      9732.000462245196     0.4639320318545951     0.6583766838879728                   0.05                   0.05    0.09698159984070276                      4
      9736.000462435186     0.5375437994453398     0.7190809099351616                   0.05                   0.05    0.08983536245265923                      4
      9740.000462625176     0.6327183757001877     0.8031623771149862                   0.05                   0.05    0.07978924365635066                      4
      9744.000462815166     0.6550909910487173     0.8392997143897345                   0.05                   0.05    0.08334476021492299                      4
      9748.000463005155      0.562023192345816     0.7252061293682807                   0.05                   0.05    0.08343273165037814                      4
      9752.000463195145      0.614139354026412     0.7390573387960421                   0.05                   0.05       0.07973540152231                      4
      9756.000463385135     0.6474710962183189     0.8191842788069786                   0.05                   0.05     0.0774986997158004                      4
      9760.000463575125     0.6423037287776746     0.8350501829148403                   0.05                   0.05    0.08951764355390932                      4
      9764.000463765115     0.6037322690265182     0.7674023318155145                   0.05                   0.05    0.07789332091808569                      4
      9768.000463955104     0.6557999882589547     0.8456358576275967                   0.05                   0.05    0.08480728065464561                      4
      9772.000464145094     0.6686255179322008     0.8642756799726979                   0.05                   0.05    0.08785934727350198                      4
      9776.000464335084     0.7746969986869532     0.9786874840376255                   0.05                   0.05     0.1206347377831569                      4
      9780.000464525074     0.6848547429014269     0.8449454590424255                   0.05                   0.05    0.06829127504725649                      4
      9784.000464715064     0.6808451814625867     0.8842028844270325                   0.05                   0.05    0.09535904856558189                      4
      9788.000464905053     0.7160729511873816     0.9158244548617458                   0.05                   0.05    0.09940382482680871                      4
      9792.000465095043      0.551438542648621     0.7457678362734879                   0.05                   0.05    0.09394568177908647                      4
      9796.000465285033     0.5650362309716318     0.6379343056290792                   0.05                   0.05     0.1065723402913619                      4
      9800.000465475023     0.5315636378800743     0.7089901621749778                   0.05                   0.05    0.08608814056785608                      4
      9804.000465665013     0.5169218481266484     0.6153583018527045                   0.05                   0.05    0.08732317307019047                      4
      9808.000465855002     0.5563848555783666     0.6796592981538815                   0.05                   0.05     0.0879943740182056                      4
      9812.000466044992     0.5232605437538556     0.7142116234583495                   0.05                   0.05    0.09110869067860541                      4
      9816.000466234982     0.4979766698565631     0.6706649186112325                   0.05                   0.05    0.08314869989770357                      4
      9820.000466424972      0.406541363325751     0.5804916147969034                   0.05                   0.05    0.09319593474906658                      4
      9824.000466614962     0.4070165963571081     0.5719443081247557                   0.05                   0.05    0.08884898169590449                      4
      9828.000466804951     0.4570114808258935     0.6265527003133361                   0.05                   0.05    0.07928218221050949                      4
      9832.000466994941     0.4862490326902363     0.6478598854896398                   0.05                   0.05    0.07788086789741488                      4
      9836.000467184931     0.4260457400737336     0.5557501236680743                   0.05                   0.05    0.07709223154697922                      4
      9840.000467374921     0.4911085824193197      0.588991515248691                   0.05                   0.05    0.07736248752889177                      4
      9844.000467564911     0.5317370363628275     0.6649034485248541                   0.05                   0.05    0.08241858863860019                      4
        9848.0004677549     0.4488490875979195     0.5761304796839393                   0.05                   0.05    0.07200655143427952                      4
       9852.00046794489     0.3951881559375507     0.5742671728888206                   0.05                   0.05    0.09777411954387168                      4
       9856.00046813488     0.4609744768871267     0.6021218320460773                   0.05                   0.05    0.07101105481960039                      4
       9860.00046832487     0.5050866944453917     0.6137479791974672                   0.05                   0.05    0.07845810090015301                      4
       9864.00046851486     0.5089219707119889      0.672552848343453                   0.05                   0.05    0.07876900760791117                      4
      9868.000468704849     0.4237295470938757     0.6208637334579269                   0.05                   0.05     0.0975667551088015                      4
      9872.000468894839     0.4179364590677618      0.617764887898364                   0.05                   0.05      0.100848310449647                      4
[truncated: 3,650,185 more chars]
